# Supplementary material for: Translational reprogramming as a driver of antimony-drug resistance in Leishmania
Source: Nat Commun. 2023 May 5;14:2605. doi: 10.1038/s41467-023-38221-1 (PMC10163012; doi:10.1038/s41467-023-38221-1)
Supplement: Supplementary file 4 — Supplementary Data 1 [file 41467_2023_38221_MOESM4_ESM.xlsx]

## Sheet: Description
Polysome profiling raw data. The sucrose gradients were automatically fractionated into aliquots of 0.5 mL. The absorbance at 260nm (AbsA) and 280 nm (AbsB) were continuously measured to create the polysome profiling plots (Absorbance Vs. volume/fraction). This supplementary file contains nine sheets. Three experimental conditions run in three independent biological replicates (Rep1, Rep2, and Re…

## Sheet: WT_wo_drug_Rep1
FlowCell Text Data File: 2019-11-21-3A.csv
Software Version: 1.31A
Date: 2019-11-21
Time: 14:35:06
User: Andrey's Lab
Experiment name:
Rotor Manufacturer: Beckman
Rotor Model: SW41Ti
Speed: 39 rpm
Gradient: Sucrose 10.0% to 50.0% v/v
Time: 2
w2t: x 10^0
Sample Volume: 0.5 ml
Number of Tubes: 6
Volume displaced/mm: 0.143 ml/mm
Temperature: 4.0 deg C
Sensitivity: 0
Sample Interval: 132 ms
LED1 On Time: 46 ms
LED2 On Time: 6 ms
Samples/mm: 25.25
Scan Speed: 0.30 mm/sec
Scan Distance: 77.3 mm
Upper Limit to Zero Distance: 43.90 mm
START MODE: OD Sensing
Channel A Wavelength: 260.0 nm
Channel B Wavelength: 280.0 nm
Calibration: Default (Tryptophan) 0.605 mM; OD_ChanA 2.200; OD_ChanB 3.070
Samples / sec: 8 Hz
Distance: 3.22 mm
Number: 24
Dead Volume: 0.21 ml
Total Distance: 77.30 mm
Sample A Zero: 575517.1
Source A Zero: 270402.9
Sample B Zero: 598823.7
Source B Zero: 366756.5
Data Columns:
SampleA	SourceA	SampleB	SourceB	Position	AbsA	AbsB	ratioA/B	Fraction Number	Fraction Volume (ml)
380651	266914	365916	365349	0	0.344064	0.560157	0.614226
383384	266896	370550	365321	0.07	0.337858	0.545645	0.61919
386815	266934	376556	365218	0.15	0.330324	0.526894	0.626928
389326	266843	381219	365341	0.22	0.324471	0.513173	0.632284
389162	266918	378396	365437	0.3	0.325075	0.521994	0.622756
380914	266996	360533	365331	0.37	0.343734	0.577088	0.595636
340248	266919	293889	365294	0.45	0.4405	0.811229	0.543004
379906	267019	364275	365330	0.52	0.346085	0.56525	0.612269
390447	267124	374832	365325	0.59	0.322905	0.532489	0.606407
383859	267080	364148	365306	0.67	0.337386	0.565574	0.596538
262942	267168	237633	365262	0.74	0.662779	1.05466	0.628428
383781	267076	375817	365262	0.82	0.337548	0.529283	0.637745
389636	267031	372391	365321	0.89	0.324393	0.539965	0.600766
392190	267043	377624	365265	0.97	0.318817	0.523795	0.608668
394766	266829	381213	365195	1.04	0.312502	0.512733	0.609484
397088	267051	383697	365316	1.12	0.308178	0.505669	0.609446
398529	267111	386253	365292	1.19	0.305258	0.497983	0.612988
399509	267163	388130	365288	1.27	0.303315	0.492414	0.615974
399867	267080	388752	365223	1.34	0.302278	0.490375	0.616422
400391	266973	389891	365181	1.42	0.300808	0.48689	0.617816
400853	266950	391215	365367	1.49	0.299743	0.483588	0.619832
401256	266952	392210	365251	1.57	0.298886	0.480313	0.622275
401441	266894	393270	365336	1.64	0.298304	0.477486	0.624738
401584	266850	394153	365332	1.73	0.297856	0.474903	0.627193
401833	267091	394922	365214	1.8	0.298099	0.472298	0.631166
401812	266983	395794	365280	1.87	0.297796	0.469978	0.633639
401812	267084	396414	365302	1.95	0.298121	0.468253	0.636668
401721	267007	396842	365319	2.02	0.298068	0.467069	0.638167
401901	267049	397521	365241	2.1	0.297818	0.464865	0.640656
401960	267017	398125	365337	2.17	0.297589	0.463426	0.642151
401964	267002	398897	365482	2.25	0.297532	0.46166	0.644483
402047	267023	399166	365241	2.32	0.297423	0.460132	0.646386
402316	267142	399784	365316	2.4	0.297231	0.458594	0.648135
401600	266990	376407	365308	2.47	0.298272	0.52763	0.565306
402223	267119	419708	365312	2.55	0.297355	0.402837	0.738153
301469	266998	248984	365288	2.62	0.544736	1.00126	0.54405
27831	267027	1856	365442	2.7	2.59213	6.61682	0.391748
27805	267091	1855	365361	2.77	2.59314	6.61719	0.391879
28168	267047	1818	365316	2.85	2.58185	6.64014	0.388825
28879	267002	1771	365400	2.92	2.56028	6.67042	0.383826
29242	267016	1704	365273	3	2.5496	6.71423	0.37973
29160	267030	1635	365259	3.07	2.55205	6.76156	0.377436
28710	267091	1553	365253	3.15	2.56561	6.82052	0.376161
28223	267175	1473	365239	3.22	2.58059	6.88109	0.375026
27560	267114	1413	365207	3.3	2.60082	6.92866	0.375371
27154	267170	1384	365270	3.3	2.61375	6.95262	0.375937	1	0.459
26843	267166	1353	365290	3.37	2.62364	6.97865	0.375952
26430	267163	1310	365312	3.45	2.63695	7.01574	0.375862
25880	267086	1268	365291	3.52	2.65477	7.05302	0.376402
25175	267055	1201	365353	3.6	2.67841	7.11544	0.376422
24325	267108	1127	365220	3.67	2.70809	7.18791	0.376756
23468	266965	1052	365241	3.74	2.73845	7.26691	0.376838
22231	267010	955	365228	3.82	2.78513	7.37775	0.377504
21128	267025	860	365253	3.89	2.8289	7.49792	0.377292
19432	267178	739	365245	3.97	2.9013	7.6717	0.378182
18113	267047	635	365194	4.04	2.96128	7.84538	0.377455
16538	266794	523	365078	4.12	3.03864	8.06743	0.376655
15788	266784	466	365098	4.19	3.07848	8.19975	0.375436
14826	266957	395	365159	4.27	3.13306	8.38941	0.373455
13830	266970	339	365131	4.34	3.19286	8.56455	0.3728
12911	266986	290	365212	4.42	3.252	8.74375	0.371923
12556	267019	269	365183	4.5	3.27607	8.82981	0.371023
11739	266962	238	365091	4.57	3.3337	8.96986	0.371655
11556	267006	227	365208	4.65	3.34734	9.02447	0.370918
11274	267034	221	365175	4.72	3.36866	9.05507	0.372019
11037	266878	217	365160	4.8	3.38641	9.07596	0.373119
11046	266816	218	365174	4.87	3.38551	9.07073	0.373235
11041	266860	220	365101	4.95	3.38605	9.06003	0.373734
11106	266832	216	365109	5.02	3.38091	9.08109	0.372302
11367	266855	226	365066	5.1	3.36102	9.02908	0.372244
11637	266872	239	365162	5.17	3.34091	8.96528	0.372649
12040	266814	257	365151	5.25	3.31147	8.88202	0.372828
12606	266852	285	365260	5.32	3.27211	8.76383	0.373366
13223	266932	317	365113	5.4	3.23131	8.6414	0.373933
13553	267109	328	365159	5.47	3.2107	8.60245	0.37323
14574	267108	386	365309	5.55	3.14828	8.41629	0.37407
15474	267081	450	365242	5.62	3.0967	8.24025	0.375802
16687	267024	535	365190	5.7	3.03167	8.04177	0.37699
18113	267017	665	365064	5.77	2.96118	7.79206	0.380026
19638	267144	830	365255	5.85	2.89213	7.53863	0.383641
21630	267118	1064	365202	5.92	2.80903	7.25379	0.387249
23433	266961	1358	365210	6	2.73972	6.97417	0.392838
25999	267014	1787	365232	6.07	2.6506	6.65959	0.398012
28324	267037	2307	365236	6.15	2.57707	6.36686	0.404764
31457	267102	3018	365222	6.22	2.48713	6.05889	0.410492
32993	267161	3458	365314	6.3	2.44635	5.90319	0.414412
35898	267014	4419	365287	6.37	2.37337	5.62204	0.422154
39950	267042	5755	365114	6.45	2.28156	5.31873	0.428967	2	0.449
42989	267001	7468	365152	6.52	2.21843	5.0202	0.4419
47743	266948	9325	365333	6.6	2.12812	4.76624	0.4465
52157	266997	11919	365241	6.67	2.0523	4.48464	0.457629
56093	267006	14463	365274	6.74	1.98981	4.263	0.466763
61901	266909	18048	365301	6.82	1.90484	4.00927	0.475107
64042	267126	20030	365510	6.89	1.87631	3.8905	0.482281
69474	266957	23527	365189	6.97	1.80581	3.70506	0.487392
75699	266952	28190	365307	7.04	1.73206	3.49818	0.495132
80202	267082	32975	365319	7.12	1.68282	3.31851	0.507101
87034	266991	38235	365289	7.19	1.61228	3.14878	0.512033
93393	267031	43973	365332	7.27	1.55181	2.98866	0.519235
99256	267086	49198	365288	7.35	1.49967	2.85983	0.524393
108542	266993	55601	365355	7.42	1.42252	2.71981	0.523024
112566	266828	63002	365333	7.5	1.39071	2.5765	0.539766
122737	266663	68905	365284	7.57	1.31584	2.4737	0.531935
127774	266822	72397	365352	7.65	1.2818	2.41725	0.530272
132268	266838	79583	365302	7.72	1.25215	2.30862	0.542378
144256	267004	86877	365274	7.8	1.17813	2.20802	0.533567
151521	267080	93772	365202	7.87	1.13615	2.12026	0.535855
160075	267117	101821	365293	7.95	1.08908	2.02616	0.537509
172378	267193	109016	365332	8.02	1.02569	1.94802	0.526531
177850	267012	117452	365479	8.1	0.998257	1.86305	0.535819
191969	266943	126206	365299	8.17	0.93239	1.78009	0.523788
198873	266943	132634	365335	8.25	0.902029	1.72327	0.523442
202570	266935	138176	365307	8.32	0.886176	1.67626	0.528663
216336	267049	147761	365207	8.4	0.830046	1.59907	0.519079
223085	267112	154413	365345	8.47	0.803851	1.54903	0.518937
234214	267132	163417	365319	8.55	0.762083	1.48399	0.513535
244972	266883	169743	365400	8.62	0.722691	1.44072	0.501619
253304	266878	180509	365467	8.7	0.693935	1.37044	0.506358
265316	266847	189150	365263	8.77	0.654022	1.31621	0.496899
271811	266847	194454	365359	8.85	0.63324	1.28481	0.492866
283181	266911	204586	365405	8.92	0.598232	1.22674	0.487661
286657	266985	209472	365320	9	0.587987	1.19942	0.490226
294112	266930	219015	365331	9.07	0.565748	1.14839	0.492644
303298	266803	223265	365424	9.15	0.538911	1.12665	0.478328
310480	266826	233276	365427	9.22	0.518874	1.07639	0.482051
319832	266782	240482	365343	9.3	0.493232	1.04126	0.473689
325816	266717	247301	365406	9.37	0.477093	1.00941	0.472648
333054	266703	254747	365346	9.45	0.458168	0.975216	0.469812
341530	266714	260785	365216	9.52	0.436608	0.947959	0.460577
347723	266965	269268	365116	9.59	0.421974	0.910955	0.463222
355535	266996	275219	365152	9.67	0.402983	0.886012	0.454827	3	0.461
356894	267014	278234	365253	9.74	0.399762	0.873841	0.457477
364011	266967	285390	365315	9.82	0.382644	0.84493	0.452871
371031	267022	291899	365229	9.89	0.366407	0.818812	0.447486
376169	266996	299358	365215	9.97	0.354505	0.789848	0.448828
381481	267086	304623	365207	10.05	0.342745	0.769839	0.445217
386320	267021	310451	365388	10.12	0.331705	0.748686	0.443049
391813	267006	318923	365319	10.2	0.319524	0.71761	0.445262
396978	266906	323282	365280	10.27	0.307949	0.701928	0.438719
400657	266988	329725	365278	10.35	0.300286	0.679303	0.44205
403006	266919	332859	365350	10.42	0.295041	0.668686	0.441224
408665	267009	336344	365194	10.5	0.283348	0.656259	0.431763
412360	266889	344108	365237	10.57	0.275227	0.630237	0.436704
416812	266931	349026	365400	10.65	0.266135	0.614483	0.433104
420395	266901	352992	365312	10.72	0.258683	0.601256	0.430238
423842	266952	359379	365422	10.8	0.25183	0.581048	0.433407
428302	267040	362389	365322	10.87	0.243118	0.571174	0.425646
430816	266934	369072	365368	10.95	0.237748	0.550374	0.431976
432575	267055	370942	365221	11.02	0.234636	0.54412	0.431221
436700	266999	374520	365377	11.1	0.226301	0.533607	0.424096
439898	266994	380757	365219	11.17	0.220015	0.51418	0.427894
442764	266875	384085	365259	11.25	0.214051	0.504331	0.424426
445018	266907	388954	365340	11.32	0.209791	0.490147	0.428016
448643	267013	392359	365300	11.4	0.203161	0.480031	0.423224
452112	266869	397041	365300	11.47	0.196078	0.466435	0.420377
454373	266710	401329	365317	11.55	0.19128	0.454176	0.421158
456843	266790	404313	365152	11.62	0.186879	0.445167	0.419795
459996	266864	408639	365289	11.7	0.181207	0.433399	0.418107
463166	266943	412553	365290	11.77	0.17556	0.422476	0.41555
464022	266852	414553	365216	11.85	0.17368	0.416701	0.416798
465750	266761	418378	365230	11.92	0.170193	0.406218	0.41897
469056	266963	421504	365288	12	0.164766	0.397868	0.414121
471565	266954	425916	365233	12.08	0.160152	0.38576	0.415161
474294	266896	427675	365297	12.15	0.155007	0.381237	0.40659
476148	266868	432168	365334	12.22	0.151565	0.369375	0.410327
478265	266875	435280	365323	12.3	0.147775	0.361116	0.409217
480443	266801	438085	365357	12.37	0.143632	0.35386	0.405901
481550	266794	440260	365160	12.45	0.141632	0.347566	0.407497
483723	266815	443558	365293	12.52	0.137831	0.339429	0.406067
485151	266745	446546	365218	12.6	0.135072	0.331498	0.40746
487317	266859	449022	365206	12.67	0.131612	0.325123	0.404806
489714	266915	452257	365242	12.75	0.127576	0.317008	0.402437
491135	266969	456364	365327	12.82	0.12526	0.306913	0.408128
492690	267016	457569	365306	12.89	0.122695	0.303825	0.403833	4	0.46
494902	267160	460887	365284	12.97	0.119309	0.295474	0.403786
495988	267017	464409	365288	13.04	0.116965	0.286761	0.407882
497475	266890	465153	365475	13.12	0.113984	0.285513	0.399224
498110	266846	467505	365401	13.2	0.112746	0.2795	0.403384
499189	266796	470490	365445	13.27	0.110725	0.272343	0.406566
501135	266805	471474	365425	13.35	0.107411	0.269886	0.397987
502436	267051	475466	365293	13.42	0.105975	0.259808	0.407898
503125	266803	476234	365424	13.5	0.103999	0.258369	0.402522
504907	266909	478755	365271	13.57	0.101302	0.251838	0.402253
506279	267026	481803	365430	13.65	0.099347	0.245062	0.405395
507932	267056	482783	365389	13.72	0.096643	0.242605	0.398354
508292	266991	485961	365401	13.8	0.095825	0.235122	0.407552
508865	267051	486806	365369	13.87	0.09505	0.233031	0.407885
510456	267043	487828	365386	13.95	0.092341	0.23068	0.4003
511123	266969	490680	365401	14.02	0.090981	0.224046	0.406083
512067	266848	491341	365247	14.1	0.089006	0.22202	0.400892
513351	266962	493993	365369	14.17	0.087221	0.216233	0.403367
514267	267043	495564	365344	14.25	0.08595	0.212515	0.404441
515426	267014	497168	365288	14.32	0.083922	0.208635	0.402243
515992	266865	499107	365260	14.4	0.082499	0.204086	0.404238
516873	266845	500674	365395	14.47	0.080969	0.200917	0.402998
517442	266876	501591	365397	14.55	0.080123	0.198825	0.402983
518354	266877	503267	365389	14.63	0.078613	0.194977	0.403193
519193	266899	505151	365391	14.7	0.077294	0.190701	0.405319
519684	266972	506505	365373	14.77	0.076717	0.187576	0.408993
520583	266870	507668	365492	14.85	0.074904	0.18532	0.404184
521422	266810	509879	365313	14.93	0.073327	0.179778	0.407873
522457	266848	510019	365291	15	0.071745	0.179394	0.399929
522641	266820	512514	365314	15.08	0.071352	0.173873	0.41037
523113	266793	513394	365219	15.15	0.07049	0.171609	0.410758
524129	266714	514793	365336	15.23	0.068568	0.168857	0.406071
524373	266686	516341	365279	15.3	0.068078	0.165236	0.412001
524743	266631	517170	365366	15.37	0.067294	0.163671	0.411157
525340	266637	517880	365213	15.45	0.066337	0.161618	0.410452
526347	266876	520062	365426	15.52	0.065461	0.157467	0.415711
527057	266746	520671	365374	15.6	0.063884	0.155963	0.409609
527573	266739	522525	365371	15.67	0.06302	0.151879	0.414937
528354	266946	522289	365277	15.75	0.062416	0.152102	0.410355
528485	266698	523847	365354	15.82	0.061404	0.14893	0.412303
528445	266622	524702	365316	15.9	0.061224	0.146941	0.416658
529087	266773	524829	365478	15.97	0.060667	0.147172	0.412221
529747	266824	525917	365351	16.05	0.059761	0.1444	0.413853
530415	267044	527344	365242	16.12	0.059386	0.140952	0.421318
530805	267034	527108	365313	16.12	0.058722	0.141688	0.414446	5	0.461
531081	267044	527259	365315	16.2	0.058308	0.141366	0.412458
531094	266995	529741	365382	16.27	0.058129	0.136194	0.42681
531529	266983	529996	365392	16.35	0.057387	0.135673	0.422977
531856	266937	531059	365392	16.42	0.05671	0.133377	0.425187
531923	266975	532493	365390	16.5	0.056724	0.13028	0.435403
532573	267082	531995	365331	16.57	0.056019	0.131167	0.427082
532352	266960	533311	365479	16.65	0.055983	0.128799	0.434654
532394	267028	534674	365293	16.72	0.056134	0.12529	0.448033
532301	267017	533460	365282	16.8	0.056249	0.127861	0.439922
531918	266998	534653	365304	16.87	0.056806	0.12537	0.453109
532212	267169	534590	365292	16.95	0.056882	0.125467	0.453358
531699	267203	535561	365323	17.02	0.05782	0.123485	0.468234
529765	266928	535890	365274	17.1	0.060066	0.122627	0.489828
529295	267039	535784	365471	17.17	0.061186	0.123472	0.495547
527809	267062	536623	365407	17.25	0.063676	0.121478	0.524179
526694	266976	536015	365351	17.32	0.065216	0.122601	0.531939
525624	267116	535454	365337	17.4	0.067414	0.123758	0.54473
523346	266985	535700	365306	17.48	0.070725	0.123134	0.574376
521697	267060	535900	365279	17.55	0.073678	0.122621	0.60086
519419	267056	534991	365331	17.63	0.077426	0.12473	0.620746
517399	266999	535023	365367	17.7	0.080591	0.124775	0.64589
515865	267037	534411	365209	17.78	0.083264	0.125591	0.662982
513887	266944	533971	365445	17.85	0.086266	0.127275	0.677793
512266	266958	533672	365377	17.93	0.089026	0.127704	0.69713
511553	266964	533894	365412	18	0.090242	0.127337	0.708689
510203	267026	532970	365234	18.08	0.092713	0.128764	0.72002
509457	267151	533116	365361	18.15	0.094372	0.128849	0.732427
508217	266988	533187	365195	18.23	0.095942	0.128175	0.748522
507230	266955	532982	365295	18.3	0.097506	0.12893	0.756273
506681	267030	533439	365406	18.37	0.098678	0.128295	0.769146
506324	267034	533574	365423	18.45	0.099296	0.128059	0.775398
505850	266996	534066	365427	18.52	0.099979	0.127015	0.787144
505804	267051	533684	365276	18.6	0.100234	0.127361	0.787006
505803	267047	534324	365368	18.67	0.100223	0.126276	0.79368
505458	266837	535142	365334	18.75	0.100133	0.124416	0.804825
506087	266905	534445	365248	18.82	0.099284	0.12564	0.790221
506568	266911	535689	365366	18.9	0.098487	0.123346	0.79846
507272	266880	536741	365368	18.97	0.097193	0.121103	0.802566
508540	266871	536407	365238	19.05	0.095019	0.121409	0.782638
509268	266874	538659	365411	19.12	0.0938	0.11715	0.800681
510956	266769	538859	365317	19.2	0.090618	0.116429	0.778308
512259	266815	539590	365290	19.27	0.088578	0.114791	0.771643
513551	266732	541044	365202	19.35	0.086146	0.11143	0.77309	6	0.461
514878	266849	540929	365367	19.42	0.084305	0.112192	0.751437
516103	266854	542191	365198	19.5	0.082279	0.10899	0.75492
517396	266711	543925	365251	19.57	0.079668	0.105497	0.755171
519987	267221	543951	365312	19.65	0.077017	0.105634	0.7291
520857	267087	545885	365353	19.72	0.07515	0.101694	0.738979
522450	267093	546255	365360	19.8	0.072545	0.10094	0.718698
523467	267133	546990	365322	19.87	0.071003	0.099279	0.715182
524249	267052	548425	365452	19.95	0.069459	0.096684	0.718416
525487	267013	548837	365466	20.02	0.067307	0.095867	0.702086
525985	267137	549345	365300	20.1	0.066892	0.094286	0.709458
527011	267229	550300	365432	20.17	0.065513	0.092709	0.706654
527396	267114	549973	365231	20.25	0.064516	0.09276	0.695515
528311	267225	550952	365355	20.33	0.063383	0.091111	0.695676
528815	267189	551480	365280	20.4	0.062448	0.089777	0.695591
529135	267197	551551	365369	20.48	0.061954	0.089909	0.689076
529798	267180	552008	365365	20.55	0.060824	0.088947	0.683816
530085	267138	552350	365242	20.63	0.060223	0.087851	0.685511
530755	267194	552512	365326	20.7	0.059318	0.087779	0.675764
530656	267085	553485	365402	20.78	0.059127	0.086001	0.687524
530736	267120	553732	365412	20.85	0.05911	0.085521	0.691185
531614	267172	553310	365292	20.93	0.057857	0.086018	0.67262
531866	267119	554103	365285	21	0.05728	0.084354	0.679035
532347	267151	554457	365309	21.08	0.056606	0.083698	0.676313
532534	267109	554380	365289	21.15	0.056169	0.083794	0.67032
533208	267153	555541	365496	21.23	0.055224	0.082046	0.673084
533512	266990	555306	365300	21.3	0.054209	0.081916	0.661769
533863	267066	556402	365321	21.37	0.053889	0.079722	0.675961
534052	267147	556503	365296	21.45	0.053845	0.079435	0.67785
535002	267256	556553	365483	21.52	0.052669	0.079919	0.659025
535220	267240	557661	365382	21.6	0.052267	0.077322	0.675961
535292	267054	557290	365368	21.67	0.051553	0.078041	0.660587
536058	267146	557933	365375	21.75	0.05062	0.076742	0.65962
536070	267027	559007	365369	21.82	0.050218	0.074519	0.673902
536564	266932	558521	365332	21.9	0.049121	0.075399	0.651477
536658	266982	559782	365395	21.97	0.049131	0.073012	0.67292
536810	266757	560056	365446	22.05	0.048164	0.072611	0.663307
537570	266943	559881	365346	22.12	0.047547	0.072656	0.654412
537202	266804	560571	365397	22.2	0.047688	0.071404	0.667856
538088	267014	560919	365500	22.27	0.046948	0.071016	0.661088
538112	266906	561033	365332	22.35	0.046562	0.070256	0.662744
538022	266884	561887	365381	22.42	0.046635	0.068666	0.679149
538461	266995	561752	365419	22.5	0.046291	0.069061	0.670294
537874	266954	562306	365527	22.57	0.047096	0.06827	0.689857
537773	266980	562342	365464	22.57	0.047341	0.067999	0.69621	7	0.459
537892	267028	561900	365430	22.65	0.047306	0.068793	0.68765
537250	267013	561996	365415	22.72	0.048284	0.068551	0.704352
536058	267031	562076	365382	22.8	0.05025	0.068284	0.735903
535938	267100	561840	365448	22.87	0.050665	0.068972	0.734566
534060	266862	561592	365609	22.95	0.052915	0.069983	0.756112
531943	266818	561296	365359	23.03	0.056186	0.069803	0.804923
530134	266907	560022	365377	23.1	0.0594	0.072464	0.819716
527330	266839	558900	365351	23.18	0.063738	0.074681	0.85347
524824	266872	558752	365448	23.25	0.067938	0.075289	0.902359
521471	267007	556617	365450	23.33	0.07388	0.079684	0.927169
518424	267110	555837	365395	23.4	0.079247	0.081118	0.976934
514818	266976	554184	365410	23.48	0.084814	0.084579	1.00278
512885	266963	553406	365467	23.55	0.088005	0.086368	1.01895
509360	266990	551845	365314	23.63	0.094018	0.089126	1.05489
506311	267117	550482	365409	23.7	0.099586	0.092258	1.07942
504262	267097	549747	365373	23.71	0.103006	0.093677	1.09959
502666	267125	549269	365497	23.78	0.10582	0.095063	1.11316
499516	267068	547434	365447	23.85	0.111038	0.098741	1.12454
496181	266973	546537	365553	23.93	0.116489	0.100953	1.15389
493390	267044	545043	365514	24	0.121565	0.103969	1.16925
490288	266865	543579	365480	24.08	0.126408	0.106945	1.18199
487929	266921	542498	365283	24.15	0.130733	0.108608	1.20371
485785	266918	541647	365455	24.23	0.134507	0.110947	1.21235
484744	266905	541028	365394	24.3	0.136309	0.112067	1.21632
483015	267008	540250	365452	24.38	0.139711	0.113898	1.22663
481458	266907	539614	365379	24.45	0.14216	0.115019	1.23597
480499	267037	539161	365439	24.52	0.144292	0.11617	1.24208
479530	267008	538414	365389	24.6	0.145933	0.117602	1.24091
479203	266934	538634	365527	24.67	0.146281	0.117567	1.24424
479180	266915	538736	365472	24.75	0.146261	0.117177	1.24821
479623	267051	538783	365494	24.82	0.145905	0.117146	1.2455
480335	266932	539261	365518	24.9	0.144247	0.116205	1.24132
480706	266975	539537	365474	24.97	0.143722	0.115481	1.24456
481815	267169	539620	365395	25.05	0.142366	0.115056	1.23736
482913	266864	540343	365393	25.12	0.139429	0.113516	1.22828
484335	267064	541082	365534	25.2	0.137546	0.112391	1.22381
485940	267032	542110	365482	25.27	0.1346	0.110053	1.22305
487345	266912	543008	365449	25.35	0.131733	0.108052	1.21916
488660	266805	543394	365499	25.42	0.129073	0.107394	1.20186
491010	266900	544484	365418	25.5	0.125256	0.104844	1.1947
492468	266815	545513	365491	25.57	0.122435	0.102908	1.18975
493551	266920	545540	365339	25.65	0.120885	0.102375	1.18081
496204	267060	546798	365402	25.72	0.116729	0.099933	1.16808
497960	267088	547877	365499	25.8	0.113784	0.097977	1.16133	8	0.461
500519	267193	548913	365575	25.88	0.109717	0.09605	1.14228
502174	267115	550229	365565	25.95	0.106629	0.093274	1.14318
504502	267150	550609	365460	26.03	0.102767	0.092154	1.11517
506432	267112	552112	365456	26.1	0.099364	0.089017	1.11624
508391	267145	552776	365437	26.18	0.096153	0.087579	1.09789
510604	267121	553709	365502	26.25	0.092343	0.08585	1.07563
512108	266994	554659	365533	26.33	0.089407	0.083983	1.06459
513221	267096	554451	365345	26.4	0.08787	0.083823	1.04828
515010	266985	555688	365437	26.48	0.084522	0.081557	1.03636
516637	267145	556717	365190	26.55	0.082327	0.078662	1.04659
518209	267047	557270	365238	26.63	0.079401	0.077675	1.02223
519261	266993	558155	365238	26.7	0.077484	0.075856	1.02147
520720	266899	558309	365215	26.78	0.074771	0.075467	0.99077
522507	267138	559345	365305	26.85	0.072596	0.073625	0.986026
523586	267164	559676	365322	26.93	0.070907	0.073	0.971327
524205	267209	559933	365238	27	0.070037	0.07221	0.969894
525522	267283	560901	365218	27.08	0.068118	0.070168	0.97079
525946	267266	561569	365346	27.15	0.067371	0.069205	0.973489
527270	267231	561762	365292	27.23	0.065098	0.068642	0.948363
527984	267294	562303	365301	27.3	0.064137	0.067567	0.94924
528577	267313	562491	365207	27.38	0.063234	0.066889	0.945356
528682	267057	563011	365225	27.45	0.06224	0.065886	0.944655
529184	267303	563191	365308	27.52	0.062215	0.06578	0.945806
530013	267261	563543	365199	27.6	0.060735	0.064722	0.938401
529814	267249	564127	365306	27.67	0.061019	0.063871	0.955358
529764	267269	564008	365297	27.75	0.061165	0.064084	0.954443
530281	267282	564566	365383	27.82	0.060368	0.063221	0.954884
529787	267181	564095	365239	27.9	0.060845	0.063726	0.954791
529728	267193	564448	365302	27.98	0.060979	0.063206	0.964761
529677	267298	564922	365359	28.05	0.061399	0.062423	0.983601
528336	267103	564235	365311	28.12	0.06295	0.063667	0.988744
527350	266995	564420	365235	28.2	0.064208	0.063053	1.01832
525928	267146	563489	365193	28.27	0.067014	0.064813	1.03396
524014	267178	562869	365261	28.35	0.07025	0.066288	1.05976
522935	267253	562759	365169	28.42	0.072262	0.066224	1.09119
518495	267251	561139	365282	28.5	0.079583	0.069882	1.13881
512072	267380	559036	365324	28.58	0.090709	0.074318	1.22055
500994	267292	555434	365291	28.65	0.10922	0.081623	1.3381
480068	267377	548615	365378	28.73	0.146156	0.096055	1.52159
452290	267338	537568	365281	28.8	0.197249	0.119066	1.65664
403795	267374	517380	365334	28.88	0.294823	0.163105	1.80757
348128	267275	490035	365327	28.95	0.421971	0.225321	1.87275
275837	267211	451953	365326	29.03	0.621777	0.318042	1.95501	9	0.459
242502	267161	430602	365348	29.1	0.732294	0.373579	1.96021
183752	267158	383144	365338	29.18	0.970674	0.507391	1.91307
129594	267154	336642	365356	29.25	1.27071	0.655752	1.93779
91464	267044	289697	365298	29.33	1.56979	0.827708	1.89655
66464	266991	248112	365401	29.4	1.84398	1.00564	1.83365
45335	267253	216508	365294	29.48	2.17358	1.16147	1.8714
34776	267264	189479	365253	29.55	2.40146	1.31418	1.82734
27230	267257	169642	365309	29.63	2.61163	1.44111	1.81223
22175	267223	152886	365418	29.7	2.78798	1.56065	1.78642
19137	267204	142978	365274	29.78	2.91453	1.637	1.78041
18014	267114	138700	365392	29.85	2.9662	1.67219	1.77385
16403	267050	132603	365254	29.93	3.0465	1.72328	1.76785
15680	267041	127181	365348	30	3.08521	1.77143	1.74165
15035	267047	125182	365291	30.08	3.12132	1.7894	1.74434
14883	267089	123764	365434	30.15	3.13019	1.80291	1.73619
14987	267126	122567	365353	30.23	3.12433	1.8138	1.72253
15230	267309	123616	365365	30.3	3.11109	1.80407	1.72449
15850	267165	124560	365498	30.38	3.07634	1.79576	1.71311
16228	267253	125290	365412	30.45	3.05637	1.7888	1.70862
16578	267300	126900	365215	30.52	3.03819	1.77354	1.71306
17613	267210	127772	365493	30.6	2.98586	1.76657	1.6902
18477	267069	129870	365535	30.67	2.94425	1.74803	1.68433
19715	267201	133557	365402	30.75	2.88895	1.71553	1.684
21138	267208	134650	365411	30.82	2.82909	1.70621	1.65811
22430	267249	138497	365446	30.9	2.77824	1.67403	1.6596
24413	267125	141606	365373	30.97	2.70504	1.64836	1.64105
26192	267324	143988	365510	31.05	2.64524	1.62967	1.62317
28415	267400	148929	365286	31.12	2.57548	1.5903	1.6195
29711	267329	150260	365298	31.2	2.53693	1.58014	1.60551
32019	267352	153772	365354	31.28	2.47272	1.55383	1.59137
34816	267350	158656	365307	31.35	2.40075	1.51785	1.58168
37928	267329	161841	365262	31.43	2.32711	1.49492	1.55668
41005	267318	166714	365430	31.5	2.26005	1.46145	1.54644
44876	267267	171752	365412	31.58	2.18237	1.42727	1.52905
48542	267363	176658	365371	31.65	2.1152	1.39486	1.51642
52915	267201	182425	365342	31.73	2.04056	1.35795	1.50268
57429	267114	188391	365255	31.8	1.96993	1.32079	1.49148
62632	267242	194309	365447	31.88	1.89582	1.28594	1.47426
65451	267026	197196	365328	31.95	1.85729	1.26866	1.46398
71060	267243	204358	365355	32.03	1.78734	1.22786	1.45565
77381	267311	210653	365374	32.1	1.71433	1.19314	1.43681
84142	267350	218140	365354	32.18	1.64247	1.15305	1.42446
90534	267054	225648	365399	32.25	1.57861	1.11441	1.41654	10	0.459
98304	267050	232458	365390	32.33	1.50784	1.0803	1.39576
105430	267248	240016	365246	32.4	1.44834	1.04317	1.3884
113154	267276	247358	365428	32.48	1.38767	1.00921	1.37501
117018	267274	251050	365345	32.55	1.35882	0.991969	1.36982
123896	267140	258606	365343	32.63	1.3093	0.957974	1.36674
131082	267230	265108	365394	32.7	1.26115	0.929673	1.35655
137644	267061	272167	365350	32.78	1.21863	0.899415	1.35491
143410	267296	277017	365350	32.86	1.18412	0.87917	1.34686
150000	267302	283004	365333	32.93	1.14553	0.854609	1.34042
155245	267132	288058	365420	33	1.11545	0.834594	1.33652
161051	267357	292824	365383	33.08	1.08463	0.815669	1.32974
166531	267249	297577	365501	33.15	1.05553	0.797584	1.3234
171555	267201	301137	365365	33.23	1.02983	0.783527	1.31435
174211	267195	303666	365335	33.3	1.01661	0.773847	1.31371
179396	267259	308213	365258	33.38	0.991615	0.75657	1.31067
183549	267153	311375	365282	33.45	0.971608	0.744947	1.30427
188965	267131	317233	365331	33.53	0.946548	0.723738	1.30786
193037	267103	320233	365356	33.6	0.928138	0.713028	1.30169
198224	267143	323951	365253	33.67	0.905482	0.699474	1.29452
202788	267030	329367	365375	33.75	0.885557	0.680853	1.30066
207405	267172	333186	365392	33.82	0.866669	0.667692	1.29801
212587	267128	338059	365363	33.9	0.845322	0.65096	1.29858
215075	267168	340664	365344	33.98	0.835452	0.642102	1.30112
219718	267223	343633	365420	34.05	0.817276	0.632394	1.29235
224473	267366	348155	365427	34.13	0.799338	0.617431	1.29462
228285	267374	351838	365292	34.2	0.784893	0.604947	1.29746
233373	267368	355227	365340	34.27	0.765932	0.59411	1.28921
237574	267312	360190	365311	34.35	0.750422	0.578116	1.29805
242195	267238	363308	365278	34.43	0.73363	0.568133	1.2913
246452	267409	367492	365367	34.5	0.719207	0.555288	1.2952
251296	267380	372035	365370	34.58	0.702388	0.541215	1.2978
253721	267291	374107	365487	34.65	0.69385	0.535216	1.29639
257628	267312	378188	365395	34.73	0.680786	0.522492	1.30296
262324	267359	381450	365306	34.8	0.665415	0.512369	1.2987
266077	267225	384368	365298	34.88	0.652777	0.503609	1.2962
270319	267192	388240	365374	34.95	0.63908	0.492359	1.29799
275017	267222	391497	365295	35.03	0.62437	0.482536	1.29393
278716	267272	395654	365424	35.1	0.61305	0.470835	1.30205
283703	267246	399774	365455	35.18	0.597728	0.459058	1.30207
287848	267283	402798	365440	35.25	0.585383	0.450374	1.29977
292554	267165	406056	365399	35.33	0.571068	0.441012	1.2949
294777	267116	408155	365448	35.4	0.564406	0.435256	1.29672
298810	267218	411620	365418	35.48	0.553057	0.425473	1.29987	11	0.46
302881	267258	414256	365351	35.55	0.541557	0.417946	1.29576
306783	267233	416829	365317	35.63	0.530477	0.410742	1.29151
309604	267168	420221	365270	35.7	0.522403	0.401305	1.30176
314603	267274	423144	365387	35.78	0.50898	0.393727	1.29272
318448	267513	426000	365278	35.86	0.499309	0.385675	1.29464
321534	267387	429244	365431	35.93	0.490617	0.37746	1.29979
325878	267521	431634	365336	36.01	0.479516	0.370798	1.2932
327050	267440	433470	365445	36.08	0.476171	0.366275	1.30004
330312	267407	435806	365382	36.15	0.467537	0.359917	1.29901
333963	267250	438224	365323	36.23	0.457586	0.35339	1.29485
336949	267347	441067	365366	36.3	0.450249	0.346113	1.30087
340849	267203	443463	365421	36.38	0.439898	0.340076	1.29353
343931	267329	445666	365341	36.45	0.432568	0.334145	1.29455
346999	267252	447410	365392	36.53	0.424689	0.329829	1.2876
350456	267362	449798	365354	36.6	0.416524	0.323608	1.28712
353290	267524	452286	365385	36.68	0.410124	0.317383	1.2922
355132	267570	452950	365416	36.75	0.405803	0.315799	1.285
357850	267518	455141	365349	36.83	0.399084	0.310058	1.28713
360343	267580	457102	365382	36.9	0.393317	0.305234	1.28858
363290	267727	458660	365278	36.98	0.38679	0.301007	1.28499
364695	267566	460082	365253	37.05	0.382957	0.297381	1.28777
367747	267713	461175	365292	37.13	0.376267	0.294783	1.27642
369239	267492	463092	365380	37.2	0.372078	0.290305	1.28168
370412	267332	464512	365354	37.28	0.368839	0.286714	1.28643
371828	267110	465912	365363	37.35	0.364846	0.283293	1.28788
373953	267312	467405	365319	37.43	0.360599	0.279488	1.29021
374550	267241	467690	365322	37.5	0.359	0.278799	1.28767
375646	267226	469576	365297	37.58	0.356441	0.274108	1.30037
377178	267228	470731	365290	37.65	0.35295	0.27127	1.3011
378257	267142	471593	365414	37.73	0.350219	0.269562	1.29921
378925	267122	472895	365255	37.8	0.348638	0.265903	1.31115
380247	267317	474004	365397	37.88	0.346272	0.263664	1.31331
380475	267241	474496	365351	37.95	0.345513	0.262331	1.31709
381065	267205	475803	365279	38.03	0.344066	0.258952	1.32869
381448	267166	475904	365424	38.1	0.343077	0.259163	1.32379
381769	267250	476575	365353	38.18	0.342624	0.257326	1.33148
381639	267359	477224	365529	38.25	0.343267	0.256318	1.33923
381395	267306	477806	365393	38.33	0.343647	0.254494	1.35031
381052	267507	477498	365423	38.4	0.345066	0.255328	1.35146
380555	267468	477649	365454	38.48	0.346062	0.255063	1.35677
379418	267355	478255	365551	38.55	0.34827	0.253913	1.37161
378683	267249	477897	365375	38.63	0.349596	0.25422	1.37517
377821	267265	477296	365389	38.71	0.351605	0.255706	1.37504	12	0.461
376510	267410	477022	365394	38.78	0.355058	0.25638	1.38489
375203	267264	476468	365289	38.86	0.357577	0.257382	1.38928
374332	267184	476305	365315	38.93	0.359317	0.257856	1.39348
372625	267251	475866	365433	39.01	0.36346	0.259283	1.40179
371737	267508	475312	365453	39.08	0.366336	0.260681	1.4053
369684	267420	474816	365361	39.16	0.370812	0.261589	1.41754
368048	267395	473905	365322	39.23	0.374543	0.263668	1.42051
366425	267379	473169	365361	39.3	0.378289	0.265572	1.42443
364940	267585	472024	365246	39.38	0.382441	0.267988	1.42708
363546	267521	471485	365334	39.45	0.385524	0.269574	1.43012
362569	267480	471006	365394	39.53	0.387704	0.270927	1.43103
360827	267366	470242	365387	39.6	0.391477	0.272766	1.43521
359666	267275	469435	365288	39.68	0.393953	0.274424	1.43557
358542	267219	469121	365475	39.75	0.396463	0.275777	1.43762
357972	267295	468604	365412	39.83	0.398075	0.276843	1.4379
358188	267423	468927	365527	39.9	0.397968	0.276414	1.43975
358552	267265	468579	365330	39.98	0.396587	0.276647	1.43355
359229	267252	469101	365479	40.05	0.394924	0.275839	1.43172
360883	267464	469789	365403	40.13	0.391658	0.27392	1.42982
362407	267449	470642	365345	40.2	0.387989	0.271659	1.42822
363376	267476	471282	365510	40.28	0.385781	0.270619	1.42555
365568	267265	472053	365431	40.35	0.379935	0.268498	1.41504
368182	267372	473485	365396	40.43	0.374156	0.264916	1.41236
371119	267193	475225	365474	40.5	0.366753	0.260957	1.40542
374706	267253	477191	365527	40.58	0.358681	0.256391	1.39896
378807	267420	478746	365418	40.65	0.349864	0.25232	1.38659
383063	267300	481067	365499	40.73	0.339878	0.247031	1.37585
387005	267351	483421	365526	40.8	0.331244	0.241521	1.37149
391557	267366	485567	365387	40.88	0.321244	0.236008	1.36116
393495	267340	486830	365499	40.95	0.316918	0.233382	1.35794
397552	267415	488980	365334	41.03	0.308344	0.227813	1.35349
401451	267502	491182	365373	41.1	0.300237	0.222786	1.34765
405022	267471	493776	365404	41.18	0.292528	0.216846	1.34901
408344	267399	495567	365471	41.25	0.285277	0.212906	1.33992
411461	267250	497380	365338	41.33	0.278264	0.208304	1.33586
414422	267337	499475	365324	41.4	0.272382	0.203442	1.33887
417823	267440	501712	365570	41.48	0.26569	0.199092	1.33451
419137	267512	502176	365422	41.55	0.263223	0.197568	1.33232
421505	267527	503482	365352	41.63	0.25843	0.194371	1.32957
424190	267604	504786	365267	41.71	0.253221	0.19114	1.32479
426125	267561	506620	365465	41.78	0.249172	0.187604	1.32818
427616	267540	507672	365291	41.86	0.246103	0.184681	1.33259
429546	267553	509017	365441	41.93	0.242275	0.182119	1.33031	13	0.46
430624	267623	509908	365354	42.01	0.240346	0.179841	1.33643
431869	267644	510909	365249	42.08	0.237933	0.177264	1.34225
432794	267619	511756	365327	42.16	0.236014	0.17561	1.34397
433670	267603	512322	365364	42.23	0.234225	0.174459	1.34258
434180	267352	513267	365362	42.31	0.232409	0.172341	1.34854
434248	267288	513575	365467	42.38	0.232069	0.171983	1.34937
435176	267448	514643	365692	42.45	0.230748	0.170307	1.3549
436150	267544	514792	365381	42.53	0.229136	0.169	1.35583
436502	267350	515402	365564	42.6	0.227819	0.168217	1.35432
437657	267550	515981	365534	42.68	0.226191	0.166836	1.35577
438412	267494	516411	365439	42.75	0.22453	0.165583	1.356
439075	267388	516911	365448	42.83	0.222891	0.164502	1.35494
440221	267453	518147	365582	42.9	0.22086	0.162185	1.36178
440804	267546	517913	365467	42.98	0.220021	0.162342	1.3553
441601	267261	518899	365492	43.05	0.217553	0.16024	1.35767
443206	267555	519639	365373	43.13	0.215381	0.158234	1.36115
444546	267463	520400	365478	43.2	0.212491	0.156886	1.35443
445829	267454	521282	365403	43.28	0.209986	0.15471	1.35729
447596	267414	522166	365349	43.35	0.206458	0.152598	1.35295
448627	267427	522875	365318	43.36	0.204523	0.150946	1.35494
449191	267216	523528	365428	43.43	0.202765	0.14986	1.35303
451082	267282	524803	365491	43.5	0.199367	0.14727	1.35376
453221	267337	525269	365424	43.58	0.195479	0.146042	1.33851
454964	267456	526759	365556	43.65	0.192563	0.14321	1.34462
455695	267331	527527	365491	43.73	0.190782	0.141336	1.34985
457653	267322	528481	365532	43.8	0.187068	0.139393	1.34202
459280	267424	529573	365555	43.88	0.184347	0.1371	1.34462
460736	267308	530417	365490	43.95	0.181254	0.135071	1.34192
462670	267555	531465	365379	44.03	0.178448	0.13246	1.34719
464065	267505	532250	365418	44.1	0.175701	0.130891	1.34235
465579	267563	533425	365533	44.18	0.173088	0.128724	1.34465
466512	267567	534127	365439	44.25	0.171381	0.126922	1.35029
467959	267564	535167	365516	44.33	0.16871	0.124934	1.3504
468427	267550	535581	365558	44.4	0.167806	0.124179	1.35132
469280	267572	536372	365466	44.48	0.166313	0.122199	1.361
470571	267656	536802	365468	44.55	0.164222	0.121287	1.354
471307	267627	537399	365430	44.63	0.162786	0.119893	1.35776
471404	267291	537984	365490	44.7	0.16153	0.118835	1.35928
471895	267252	538586	365473	44.78	0.16051	0.117499	1.36605
472445	267321	539096	365486	44.86	0.159731	0.116455	1.3716
473114	267456	539591	365582	44.93	0.158949	0.115705	1.37375
473152	267301	539882	365554	45.01	0.158382	0.114999	1.37725
473476	267426	539995	365577	45.08	0.158195	0.114831	1.37763
473825	267539	539788	365390	45.16	0.157925	0.114684	1.37704
473588	267428	540297	365525	45.16	0.157998	0.114027	1.38562	14	0.46
473302	267364	540040	365370	45.23	0.158312	0.114086	1.38765
473289	267484	540715	365564	45.31	0.158721	0.113263	1.40135
472999	267601	540264	365370	45.38	0.159623	0.113611	1.405
472202	267522	539905	365399	45.46	0.160819	0.114464	1.40498
471537	267642	539450	365345	45.53	0.162415	0.115261	1.40911
470406	267721	539045	365278	45.61	0.164732	0.115911	1.42119
468399	267526	538725	365337	45.68	0.16778	0.116777	1.43676
466619	267579	537540	365191	45.76	0.171222	0.118843	1.44074
465462	267587	537429	365275	45.83	0.173381	0.119343	1.45279
462322	267277	536427	365489	45.91	0.178202	0.122154	1.45883
459425	267244	535557	365478	45.98	0.183497	0.123979	1.48006
456498	267499	534167	365586	46.05	0.189809	0.127297	1.49107
453087	267579	532526	365529	46.13	0.19651	0.130645	1.50416
448790	267431	530977	365479	46.2	0.204223	0.133827	1.52603
444738	267430	528829	365377	46.28	0.212014	0.138153	1.53463
440655	267439	527077	365496	46.36	0.219968	0.14233	1.54548
436531	267454	524862	365478	46.43	0.228096	0.1471	1.55062
434445	267355	524228	365611	46.51	0.231894	0.148902	1.55736
430939	267497	522379	365544	46.58	0.239313	0.152742	1.56678
427908	267775	520528	365563	46.65	0.246271	0.15687	1.5699
424782	267562	518782	365550	46.73	0.251888	0.160681	1.56763
422370	267547	517039	365494	46.8	0.256733	0.164362	1.56199
420466	267400	515945	365376	46.88	0.260143	0.16642	1.56317
419543	267515	515151	365530	46.95	0.262401	0.168668	1.55572
418860	267359	514366	365550	47.03	0.2633	0.170479	1.54447
419419	267599	514285	365604	47.1	0.262925	0.170829	1.53911
420552	267543	513801	365368	47.18	0.260427	0.171168	1.52147
421057	267551	514194	365523	47.25	0.259421	0.170778	1.51906
422551	267365	514697	365602	47.33	0.25578	0.169905	1.50543
425206	267382	515212	365536	47.4	0.250452	0.168551	1.48591
427810	267502	516425	365656	47.48	0.245591	0.166232	1.4774
431606	267684	517325	365568	47.55	0.238585	0.163961	1.45513
434135	267389	518735	365657	47.63	0.232617	0.16112	1.44375
437702	267486	520248	365539	47.7	0.225897	0.157412	1.43507
441397	267421	521420	365457	47.78	0.218465	0.154575	1.41332
443037	267546	522562	365547	47.85	0.215679	0.15235	1.41568
446155	267458	523895	365404	47.93	0.20937	0.148982	1.40534
449357	267427	525393	365541	48.01	0.203126	0.146139	1.38995
451734	267433	526996	365517	48.08	0.198611	0.142572	1.39306
454520	267429	528447	365616	48.16	0.193315	0.139731	1.38349
456536	267391	529456	365500	48.23	0.18939	0.13718	1.38059
458424	267421	530633	365502	48.31	0.18594	0.134642	1.381
459324	267501	531168	365602	48.31	0.184512	0.1338	1.37901	15	0.449
459992	267440	531450	365554	48.38	0.183067	0.133041	1.37602
461128	267525	532556	365662	48.46	0.181221	0.130997	1.38339
461613	267491	532784	365602	48.47	0.180208	0.130318	1.38283
462030	267484	533266	365501	48.53	0.17941	0.128965	1.39115
462599	267613	533262	365489	48.61	0.178766	0.128936	1.38647
462967	267606	533792	365448	48.68	0.178061	0.127669	1.39471
463323	267599	534539	365629	48.76	0.177378	0.126634	1.40071
463607	267638	535226	365761	48.83	0.176976	0.125575	1.40932
463773	267593	535535	365696	48.91	0.176524	0.12471	1.41548
463773	267460	535325	365523	48.98	0.176097	0.124617	1.4131
464317	267543	536210	365729	49.06	0.175356	0.12337	1.42139
464816	267661	536397	365657	49.13	0.174812	0.122744	1.4242
465186	267548	536444	365533	49.21	0.173766	0.122255	1.42134
465675	267589	536808	365560	49.28	0.172994	0.121562	1.42309
466535	267707	537188	365680	49.36	0.171788	0.121127	1.41824
467667	267676	538054	365678	49.43	0.169606	0.119275	1.42197
469004	267790	538545	365627	49.51	0.167519	0.11807	1.41881
470148	267732	538923	365629	49.58	0.165239	0.117272	1.40903
471691	267729	539361	365550	49.66	0.162414	0.116093	1.399
473386	267823	540623	365538	49.73	0.159633	0.113377	1.40799
474963	267724	541175	365534	49.81	0.156458	0.112194	1.39452
476163	267508	542326	365721	49.88	0.153596	0.110345	1.39196
477093	267550	542581	365625	49.95	0.152054	0.109506	1.38855
478656	267449	543267	365610	50.03	0.148919	0.10801	1.37875
480078	267390	544400	365663	50.1	0.14618	0.105789	1.38182
481468	267354	545071	365662	50.18	0.14358	0.104374	1.37564
482992	267371	545441	365448	50.25	0.140919	0.102925	1.36915
484435	267529	546235	365592	50.33	0.138863	0.101709	1.3653
485485	267464	546999	365648	50.4	0.136794	0.100283	1.36408
486384	267449	547752	365736	50.48	0.135156	0.098982	1.36547
487164	267415	548318	365653	50.55	0.13367	0.097538	1.37044
487726	267319	548525	365543	50.63	0.132371	0.09676	1.36803
488081	267397	548822	365570	50.7	0.131996	0.096225	1.37175
488909	267593	549197	365514	50.78	0.131169	0.095266	1.37687
489550	267780	549364	365533	50.85	0.130644	0.094977	1.37553
489334	267678	549637	365468	50.93	0.130696	0.094204	1.38737
489316	267673	549806	365519	51	0.130711	0.094012	1.39037
489072	267739	549703	365484	51.08	0.131352	0.094117	1.39563
488623	267746	549906	365523	51.16	0.132163	0.093816	1.40876
487831	267804	549567	365634	51.23	0.133743	0.09487	1.40975
486622	267809	549131	365476	51.31	0.135892	0.095285	1.42616
485854	267779	549170	365636	51.38	0.137153	0.095705	1.43308
483795	267675	548492	365600	51.46	0.140468	0.097008	1.44801
481561	267722	547747	365667	51.53	0.144596	0.098776	1.46388
480131	267721	547167	365561	51.53	0.147149	0.099658	1.47654	16	0.461
478567	267668	546647	365607	51.61	0.149782	0.100892	1.48458
475284	267570	545335	365678	51.68	0.155383	0.103869	1.49595
471717	267697	543818	365505	51.76	0.162264	0.106519	1.52333
468078	267828	541998	365666	51.83	0.169339	0.110866	1.52741
463589	267756	540540	365636	51.91	0.177388	0.11386	1.55796
459445	267863	538713	365773	51.98	0.185448	0.11817	1.56933
457301	267757	537696	365651	52.06	0.189127	0.119953	1.57667
453200	267801	535924	365683	52.13	0.197009	0.123837	1.59087
449290	267754	533465	365624	52.21	0.204304	0.128923	1.58469
445789	267565	531987	365646	52.28	0.210419	0.132172	1.59201
442527	267555	530182	365590	52.36	0.216698	0.135892	1.59463
440384	267621	528647	365551	52.43	0.221081	0.139093	1.58945
438596	267544	527503	365654	52.51	0.22433	0.141899	1.58091
437612	267577	526711	365807	52.58	0.226366	0.144101	1.57089
437517	267694	525948	365647	52.66	0.226928	0.145261	1.56221
437867	267872	525463	365602	52.73	0.226812	0.146177	1.55163
438106	267801	525491	365678	52.81	0.226116	0.146354	1.54499
439740	267873	525550	365655	52.88	0.223148	0.146154	1.5268
441248	267843	525836	365601	52.96	0.22011	0.145361	1.51423
443318	267845	526363	365712	53.03	0.216094	0.144561	1.49484
445919	267823	527053	365630	53.11	0.210997	0.142802	1.47755
448432	267876	527884	365570	53.18	0.206338	0.140808	1.46538
450885	267668	528845	365543	53.26	0.200983	0.138639	1.44968
453555	267817	529795	365554	53.33	0.196387	0.136616	1.43751
454882	267889	530382	365555	53.4	0.194108	0.13535	1.43412
457033	267747	531347	365526	53.48	0.189598	0.133176	1.42367
459017	267755	532456	365632	53.55	0.185902	0.131118	1.41782
460822	267870	532914	365449	53.63	0.182899	0.129559	1.4117
462051	267732	533816	365623	53.7	0.180167	0.128166	1.40573
463011	267727	534124	365457	53.78	0.178367	0.126985	1.40464
463846	267704	534929	365593	53.85	0.176745	0.125685	1.40626
464697	267806	535209	365545	53.93	0.175498	0.124935	1.40472
465126	267712	535620	365396	54	0.174403	0.123587	1.41117
465966	267917	535984	365493	54.08	0.17351	0.123113	1.40936
466075	267795	536218	365588	54.15	0.172918	0.122911	1.40686
466987	267878	536789	365622	54.23	0.171504	0.121797	1.40811
467620	267877	536928	365420	54.3	0.170337	0.120867	1.40929
468492	267907	537537	365547	54.38	0.168833	0.119966	1.40734
469408	267792	537863	365380	54.46	0.166785	0.118747	1.40454
470377	267694	538334	365471	54.53	0.164699	0.11803	1.3954
471769	267661	539406	365556	54.61	0.162053	0.116016	1.39682
472983	267596	539788	365507	54.68	0.159636	0.115051	1.38753
474809	267651	540669	365558	54.76	0.156502	0.113342	1.3808	17	0.459
475750	267692	541190	365496	54.83	0.154932	0.112043	1.38279
477182	267631	542096	365651	54.91	0.152154	0.110612	1.37556
478774	267586	542783	365526	54.98	0.149147	0.108769	1.37123
480454	267639	543551	365530	55.06	0.146307	0.107161	1.36531
481631	267513	544543	365667	55.13	0.1438	0.1055	1.36303
483653	267728	545139	365608	55.21	0.140891	0.104061	1.35392
484594	267663	545960	365623	55.28	0.139012	0.102384	1.35776
485784	267648	546679	365607	55.36	0.136856	0.100825	1.35736
486583	267679	546967	365598	55.43	0.135543	0.100193	1.35282
487584	267892	547601	365594	55.51	0.134461	0.098853	1.36021
487983	267976	547978	365680	55.58	0.134027	0.098333	1.36299
488217	267973	548078	365606	55.66	0.133606	0.097892	1.36482
488276	267948	548251	365590	55.73	0.133422	0.09748	1.3687
487639	267748	548384	365583	55.81	0.133902	0.09718	1.37787
487364	267863	548230	365558	55.88	0.134756	0.097424	1.38319
486331	267850	548245	365569	55.96	0.136537	0.097427	1.40143
485103	267867	547536	365567	56.03	0.138764	0.098904	1.40302
483562	267936	547254	365556	56.11	0.14172	0.09946	1.42489
482384	267879	546829	365565	56.18	0.143633	0.100379	1.43091
479984	267849	545607	365534	56.26	0.147822	0.102846	1.43732
477327	267943	545074	365762	56.33	0.152894	0.104681	1.46057
473703	267718	543552	365595	56.41	0.158721	0.107362	1.47837
470469	267763	542164	365698	56.48	0.164752	0.110616	1.48941
466876	267849	540623	365552	56.56	0.171616	0.11342	1.51309
463488	267864	538547	365569	56.63	0.177922	0.117884	1.50931
460263	268000	537051	365474	56.71	0.184358	0.120774	1.52648
456701	267862	535682	365593	56.78	0.190592	0.124073	1.53613
454053	267920	534108	365677	56.86	0.195775	0.127709	1.53298
452633	267848	533408	365548	56.93	0.198235	0.128807	1.53901
450171	267754	531938	365488	57.01	0.20262	0.131782	1.53754
448719	267774	530971	365631	57.08	0.205461	0.134316	1.52968
447482	267751	530365	365611	57.16	0.207759	0.135562	1.53257
446923	267704	529288	365462	57.23	0.208682	0.137425	1.51852
447358	267798	529154	365547	57.31	0.208148	0.137982	1.50852
447666	267680	528898	365484	57.38	0.207178	0.138339	1.49761
448949	267777	529092	365551	57.46	0.20503	0.138129	1.48434
450604	267923	529502	365573	57.53	0.202337	0.13731	1.47358
451545	267944	529446	365466	57.61	0.200611	0.137096	1.4633
453414	267910	530228	365585	57.68	0.196953	0.135777	1.45056
455282	267929	530828	365596	57.75	0.193481	0.134515	1.43836
457184	267868	531516	365571	57.83	0.189703	0.132952	1.42685
458891	267861	532113	365539	57.91	0.186478	0.131565	1.41738
460463	267781	532751	365548	57.98	0.183283	0.13022	1.40748
461574	267935	532969	365485	57.98	0.181706	0.129554	1.40255	18	0.46
462214	267916	533540	365587	58.06	0.180454	0.128646	1.40272
463352	267859	534069	365589	58.13	0.178158	0.127516	1.39714
464680	267904	534642	365494	58.21	0.175843	0.12599	1.3957
465234	267972	534849	365495	58.28	0.175038	0.125549	1.39418
466078	267874	535280	365547	58.36	0.173166	0.124789	1.38767
466765	267688	535886	365489	58.43	0.171303	0.12331	1.38921
467838	267755	536336	365458	58.51	0.169545	0.122251	1.38687
468798	267671	536869	365520	58.58	0.167514	0.121307	1.38091
470330	267877	537612	365553	58.66	0.165372	0.119825	1.38011
471517	267819	538369	365571	58.73	0.16302	0.118269	1.37838
472902	267775	539036	365537	58.81	0.160358	0.116743	1.3736
474158	267655	539692	365557	58.88	0.157694	0.115412	1.36636
476105	267760	540301	365356	58.96	0.15451	0.113489	1.36145
477009	267857	540963	365492	59.03	0.153191	0.112512	1.36155
478164	267698	541953	365642	59.11	0.150602	0.110886	1.35817
479991	267763	542519	365435	59.18	0.147534	0.109041	1.35302
481422	267777	543422	365601	59.26	0.145021	0.107655	1.34709
482568	267727	543939	365491	59.33	0.142817	0.10622	1.34454
484093	267942	545092	365601	59.41	0.140796	0.104138	1.35201
484525	267823	545063	365488	59.48	0.139648	0.103845	1.34477
485424	267933	545454	365488	59.56	0.138408	0.103023	1.34346
485569	267896	546043	365554	59.64	0.138032	0.101993	1.35335
485336	267804	545810	365488	59.71	0.13815	0.102275	1.35076
484526	267514	546145	365557	59.79	0.138654	0.101788	1.36218
484001	267652	546285	365586	59.86	0.140029	0.101585	1.37843
483094	267790	545703	365658	59.93	0.142083	0.103033	1.37901
481447	267737	545336	365544	60.01	0.144848	0.103447	1.40022
479537	267758	544203	365444	60.08	0.148331	0.105517	1.40576
477170	267747	543407	365467	60.16	0.152548	0.107267	1.42214
474824	267814	542666	365520	60.23	0.156998	0.108997	1.44039
472236	267927	541211	365488	60.31	0.162057	0.111974	1.44728
470864	267915	540800	365579	60.38	0.164519	0.11313	1.45425
468125	267947	539395	365508	60.46	0.169634	0.115889	1.46377
464810	267702	538201	365535	60.53	0.174955	0.118514	1.47624
462655	267903	537011	365489	60.61	0.179593	0.120906	1.48539
460925	268129	535737	365422	60.68	0.183537	0.123419	1.48711
459061	268137	534938	365432	60.76	0.187045	0.125161	1.49444
457574	268024	534072	365572	60.83	0.18947	0.127457	1.48655
456618	268003	533255	365427	60.91	0.1912	0.128757	1.48497
456076	267963	533068	365566	60.98	0.192093	0.129595	1.48226
456137	267973	532661	365475	61.06	0.19201	0.130185	1.4749
456245	267894	532754	365615	61.13	0.191553	0.130424	1.4687
457139	268031	532424	365511	61.21	0.19031	0.130808	1.45488	19	0.461
458092	268032	532709	365575	61.28	0.188524	0.130395	1.44579
459268	268115	533213	365580	61.36	0.186587	0.129327	1.44275
460647	268114	533229	365548	61.43	0.184007	0.129192	1.42429
461969	268046	533723	365614	61.51	0.181327	0.128338	1.41289
463296	268065	534241	365533	61.58	0.178923	0.126972	1.40915
464703	267980	534740	365579	61.66	0.176045	0.126046	1.39667
465233	267948	535064	365539	61.73	0.174963	0.125226	1.39717
466640	267997	535317	365486	61.81	0.172525	0.124518	1.38554
467880	267980	536025	365553	61.88	0.17019	0.123213	1.38126
469088	267989	536541	365461	61.96	0.168003	0.121822	1.37908
470286	267882	536710	365513	62.03	0.165468	0.121624	1.36049
471697	267985	537712	365584	62.11	0.163224	0.119709	1.36351
472854	267874	538129	365504	62.18	0.160763	0.11857	1.35585
474633	268087	538809	365536	62.26	0.158219	0.117223	1.34973
475407	267866	539742	365680	62.33	0.15611	0.115691	1.34937
477180	268003	539729	365585	62.41	0.153351	0.115421	1.32862
478066	268149	540116	365519	62.48	0.152225	0.114392	1.33073
479149	268136	541032	365553	62.56	0.150239	0.112557	1.33478
480303	268008	541322	365544	62.64	0.147761	0.111914	1.32031
481355	268054	542166	365418	62.71	0.146029	0.109734	1.33076
482191	267973	542205	365411	62.79	0.144278	0.109629	1.31606
482838	268007	542760	365353	62.86	0.143235	0.108275	1.32289
483075	267956	543359	365427	62.94	0.14265	0.107242	1.33016
483038	267917	543254	365526	63.01	0.14259	0.107774	1.32305
482731	267893	543480	365522	63.08	0.14306	0.107285	1.33345
482438	267882	543332	365546	63.16	0.143546	0.107673	1.33317
481430	267747	543059	365596	63.23	0.14491	0.108405	1.33674
480707	267963	542799	365546	63.31	0.146895	0.108798	1.35017
479405	267975	542240	365619	63.38	0.149264	0.110207	1.35439
477904	267964	541815	365494	63.46	0.151923	0.110714	1.37221
476214	267978	541092	365519	63.53	0.155012	0.112323	1.38006
474508	268028	540557	365506	63.61	0.158256	0.113416	1.39536
472629	267959	539601	365580	63.68	0.161445	0.115677	1.39565
470809	268032	538643	365691	63.76	0.164994	0.118062	1.39752
470076	268105	538405	365606	63.83	0.166567	0.118302	1.40798
468337	267977	537441	365409	63.91	0.169341	0.119738	1.41427
466767	267830	536929	365591	63.98	0.171755	0.121401	1.41477
465710	267806	536503	365498	64.06	0.173626	0.122019	1.42294
465099	267907	536437	365873	64.13	0.175079	0.123336	1.41953
464577	267899	535598	365419	64.21	0.176018	0.123707	1.42287
464422	267835	535350	365592	64.28	0.176099	0.12478	1.41128
464827	268048	535176	365511	64.36	0.176033	0.124899	1.40941
465195	268043	535362	365562	64.43	0.175337	0.12466	1.40652	20	0.459
465577	267844	534955	365486	64.51	0.173994	0.125294	1.38869
465634	267674	535431	365514	64.58	0.173343	0.124362	1.39386
466735	267884	536099	365585	64.66	0.171988	0.123156	1.39651
468066	267936	536060	365662	64.73	0.169707	0.12348	1.37437
468945	267873	536832	365568	64.81	0.167893	0.121536	1.38142
470433	267973	536712	365475	64.88	0.165491	0.121501	1.36206
471339	267796	537389	365513	64.96	0.16327	0.120175	1.3586
472931	267980	538282	365520	65.03	0.160963	0.118294	1.3607
474241	267989	538465	365679	65.11	0.158615	0.118403	1.33962
474998	268071	539155	365689	65.18	0.157507	0.116966	1.3466
476647	268292	539768	365556	65.26	0.155237	0.115247	1.347
477452	268026	539652	365573	65.33	0.152935	0.115547	1.32358
478452	267991	540787	365583	65.41	0.151025	0.11317	1.3345
479502	268005	541084	365704	65.48	0.149186	0.11292	1.32117
480347	268006	541658	365599	65.56	0.147676	0.111376	1.32593
481090	267977	542346	365753	65.63	0.146255	0.110403	1.32473
481483	267943	542074	365654	65.71	0.145445	0.110668	1.31424
481714	267946	542787	365645	65.79	0.145042	0.109133	1.32904
481949	268001	542591	365682	65.86	0.144799	0.109663	1.3204
481795	268015	542756	365693	65.94	0.145119	0.109349	1.32711
481925	268153	542768	365610	66.01	0.145329	0.109064	1.33252
481109	267973	542353	365720	66.09	0.146208	0.110285	1.32573
480276	267864	542044	365574	66.16	0.147348	0.110481	1.3337
479528	267920	541493	365475	66.24	0.148867	0.111336	1.3371
478401	267811	541174	365530	66.31	0.150539	0.112184	1.3419
477409	267801	540888	365545	66.39	0.152291	0.112837	1.34966
476324	267818	540779	365805	66.46	0.1543	0.113883	1.35491
475556	267917	540402	365637	66.53	0.156005	0.114156	1.3666
475062	267953	539782	365612	66.61	0.157013	0.115393	1.36068
473873	267895	539293	365650	66.68	0.158981	0.116551	1.36404
472886	267836	539067	365608	66.76	0.160583	0.1169	1.37368
472120	267901	538238	365487	66.84	0.162185	0.118284	1.37114
471750	268081	538231	365641	66.91	0.163435	0.118782	1.37593
471243	268110	537507	365496	66.99	0.164452	0.11987	1.37192
471091	268194	537530	365666	67.06	0.164999	0.120354	1.37094
471140	268262	537424	365603	67.13	0.165127	0.120383	1.37169
471327	268274	537283	365675	67.21	0.164825	0.120909	1.36321
471394	268150	537354	365628	67.28	0.164305	0.12061	1.36228
471788	268184	537347	365663	67.36	0.163696	0.120735	1.35583
472346	268165	537247	365627	67.43	0.16262	0.120835	1.34579
473057	268145	537909	365615	67.51	0.161263	0.119386	1.35077
473916	268053	537824	365540	67.58	0.159409	0.119332	1.33584
474741	268039	538447	365503	67.66	0.15787	0.117889	1.33913	21	0.461
476275	268243	538927	365613	67.73	0.155751	0.117213	1.32879
477386	268274	538865	365506	67.81	0.153849	0.117009	1.31484
478215	268198	539692	365536	67.88	0.152114	0.115346	1.31877
479019	268138	539569	365539	67.96	0.150478	0.115616	1.30153
479426	268190	540019	365683	68.03	0.149915	0.115112	1.30234
480140	268247	540621	365601	68.11	0.148819	0.113578	1.31028
480577	268264	539949	365494	68.18	0.148092	0.114668	1.29148
480369	268056	540452	365581	68.26	0.147797	0.113874	1.2979
480487	268056	540624	365593	68.33	0.147586	0.113547	1.29978
480286	268051	540629	365660	68.41	0.14793	0.113746	1.30052
480089	268060	540654	365556	68.48	0.148311	0.113367	1.30824
479391	267971	540110	365622	68.56	0.149276	0.114728	1.30113
478923	267872	540161	365641	68.63	0.149798	0.114679	1.30623
478492	267877	540107	365496	68.71	0.150587	0.114339	1.31702
477782	267884	539428	365544	68.78	0.151886	0.115932	1.31013
477037	267780	539717	365617	68.86	0.152893	0.115547	1.32322
476467	267779	539274	365624	68.94	0.153917	0.11651	1.32107
476012	267822	538871	365596	69.01	0.154876	0.117279	1.32058
475690	267839	538695	365533	69.09	0.155512	0.117456	1.32401
475496	267983	538651	365619	69.16	0.156325	0.117819	1.32682
475325	268010	538740	365681	69.24	0.15672	0.117824	1.33012
475088	268056	538522	365820	69.31	0.157296	0.118723	1.3249
475122	268095	538412	365575	69.39	0.15736	0.11819	1.33142
474929	267958	538402	365540	69.46	0.15727	0.118101	1.33165
475004	268069	538305	365594	69.54	0.15749	0.118477	1.32929
475336	268113	538342	365508	69.61	0.157031	0.118129	1.32932
475590	268134	538637	365640	69.69	0.156639	0.117915	1.32841
475835	268093	538772	365769	69.76	0.156065	0.118032	1.32223
476269	268130	538826	365656	69.84	0.1554	0.117563	1.32185
476713	268216	539176	365658	69.91	0.154875	0.116825	1.3257
477254	268318	539124	365572	69.99	0.154227	0.116666	1.32196
477097	268141	539126	365652	70.06	0.153943	0.116912	1.31674
477166	268086	539430	365745	70.14	0.153642	0.116557	1.31817
477479	268137	539364	365649	70.21	0.153242	0.116397	1.31655
477434	268067	539014	365671	70.28	0.153099	0.11721	1.30619
477432	268067	539503	365765	70.36	0.153102	0.116465	1.31458
477633	268171	539428	365730	70.43	0.153074	0.116515	1.31377
477175	268024	539137	365594	70.51	0.153427	0.116707	1.31464
477477	268168	539418	365573	70.58	0.153345	0.116044	1.32144
477125	268108	539008	365702	70.66	0.153787	0.11732	1.31083
477111	268176	539065	365659	70.73	0.15403	0.117064	1.31578
477089	268117	539519	365854	70.81	0.15388	0.11671	1.31848
476817	268029	539114	365824	70.88	0.154088	0.117477	1.31165	22	0.459
476743	268011	538987	365723	70.96	0.154164	0.11743	1.31281
476852	268007	538994	365574	71.03	0.153955	0.116948	1.31643
476935	268100	539011	365639	71.11	0.154103	0.117116	1.31582
477038	268037	538899	365685	71.18	0.153716	0.117498	1.30824
477064	268059	538901	365702	71.26	0.153739	0.117547	1.30789
477320	268115	538930	365574	71.33	0.153458	0.117084	1.31066
477315	268084	539346	365776	71.41	0.153368	0.116833	1.31271
477228	268077	539249	365765	71.48	0.153502	0.117005	1.31193
477134	268009	539056	365638	71.56	0.153453	0.117017	1.31137
477063	268032	539366	365771	71.63	0.153655	0.116775	1.31582
477135	268171	538921	365623	71.71	0.153971	0.117257	1.3131
476989	268161	539111	365756	71.78	0.154201	0.11727	1.31493
476964	268290	538980	365769	71.86	0.15466	0.117589	1.31525
476791	268258	538386	365610	71.94	0.154869	0.118355	1.30852
476468	268233	538334	365703	72.01	0.155371	0.118757	1.30831
476586	268321	538236	365671	72.09	0.15544	0.118865	1.3077
476427	268262	538389	365803	72.16	0.155538	0.118953	1.30756
476257	268237	538179	365626	72.24	0.155765	0.118846	1.31065
476307	268105	538159	365654	72.31	0.155251	0.118976	1.3049
476439	268213	538359	365674	72.39	0.155359	0.118613	1.3098
476616	268135	538765	365770	72.46	0.15479	0.11805	1.31123
477236	268345	538906	365769	72.54	0.154346	0.117747	1.31083
477210	268250	538376	365571	72.61	0.154089	0.118254	1.30303
477322	268103	538483	365707	72.69	0.153416	0.118452	1.29517
477343	268129	538742	365754	72.76	0.153461	0.118048	1.29999
477337	268020	538771	365821	72.84	0.153123	0.118197	1.29549
477461	268087	538665	365713	72.91	0.153114	0.118084	1.29666
477137	268060	538497	365683	72.99	0.153611	0.118347	1.29797
477229	268195	538611	365810	73.06	0.153878	0.118503	1.29852
476937	268227	538057	365785	73.14	0.154507	0.119604	1.29182
476188	268131	537432	365662	73.21	0.15555	0.120551	1.29033
475920	268129	537785	365815	73.29	0.156027	0.120277	1.29723
475449	268179	537477	365670	73.36	0.157038	0.12048	1.30344
475278	268170	537370	365750	73.44	0.157318	0.120959	1.30059
474761	268041	537305	365694	73.51	0.15784	0.120922	1.30531
474670	268049	537290	365647	73.58	0.15803	0.120806	1.30813
474844	268067	537492	365768	73.66	0.157773	0.120755	1.30656
474902	268079	537372	365734	73.73	0.157707	0.120904	1.30439
475294	268186	537486	365690	73.81	0.157341	0.120523	1.30548
475704	268201	537494	365773	73.88	0.156648	0.120766	1.29712
475622	268093	537363	365603	73.96	0.15645	0.120513	1.2982
476045	268202	537439	365675	74.03	0.156035	0.120576	1.29408
475870	268140	537332	365719	74.11	0.156152	0.120943	1.29113	23	0.461
475928	268210	537690	365847	74.18	0.156272	0.12058	1.296
476065	268273	537477	365685	74.26	0.156226	0.120527	1.2962
476016	268407	537478	365707	74.33	0.156744	0.120594	1.29977
475790	268454	537251	365577	74.41	0.157303	0.12067	1.30357
475333	268347	537115	365609	74.48	0.157786	0.121061	1.30336
474991	268326	537094	365711	74.56	0.158337	0.121425	1.30399
474585	268168	536896	365668	74.63	0.158566	0.121713	1.30278
474347	268104	537167	365660	74.71	0.158792	0.12111	1.31114
474390	268115	537226	365717	74.78	0.158749	0.121162	1.31022
474286	268035	537119	365681	74.86	0.158681	0.121278	1.30841
474546	268124	537307	365668	74.95	0.158495	0.120836	1.31166
474904	268272	537439	365708	75.01	0.158321	0.12068	1.31191
474587	268104	537467	365822	75.09	0.158357	0.120977	1.30898
474628	268055	537454	365796	75.16	0.158126	0.120924	1.30765
474770	268156	537192	365695	75.24	0.158192	0.121166	1.30558
474487	268038	537754	365780	75.31	0.158326	0.120234	1.31682
474257	267901	537845	365798	75.39	0.158304	0.120096	1.31814
474125	267889	537522	365680	75.46	0.158504	0.120415	1.31632
474322	267962	537609	365734	75.54	0.158382	0.120399	1.31547
474284	267914	537670	365754	75.61	0.158297	0.120331	1.3155
474497	268023	537913	365718	75.69	0.15826	0.119701	1.32213
474937	268173	537968	365758	75.76	0.157945	0.119709	1.31941
474868	268104	537909	365780	75.76	0.157848	0.119904	1.31646	24	0.251
474910	268084	537780	365619	75.84	0.157708	0.119674	1.31782
475516	268363	538072	365653	75.91	0.157506	0.119158	1.32182
475627	268345	538246	365732	75.99	0.157248	0.119035	1.32102
475496	268219	538411	365743	76.06	0.157081	0.118718	1.32314
475756	268210	538475	365769	76.14	0.156583	0.118664	1.31955
475924	268231	538560	365652	76.21	0.156346	0.118116	1.32367
476208	268240	538904	365663	76.29	0.155863	0.117419	1.32741
476495	268273	538801	365575	76.36	0.155451	0.117362	1.32454
476929	268410	539134	365625	76.44	0.155107	0.11681	1.32785
477298	268375	539743	365846	76.51	0.15433	0.116209	1.32804
477655	268390	539655	365693	76.59	0.153736	0.115917	1.32626
477886	268361	540316	365780	76.66	0.153228	0.114786	1.3349
478363	268345	540383	365711	76.74	0.152319	0.114428	1.33114
478498	268258	540566	365752	76.81	0.151798	0.114168	1.3296
478909	268244	540758	365676	76.89	0.151015	0.113523	1.33026
479518	268285	541167	365715	76.96	0.150055	0.112779	1.33052
479618	268231	541424	365633	77.04	0.149703	0.111977	1.3369
480226	268233	541913	365731	77.11	0.14862	0.11125	1.33591
480538	268149	542505	365835	77.19	0.147793	0.110324	1.33962
480768	268238	542561	365696	77.2	0.147667	0.10977	1.34523
480834	268242	542737	365804	77.23	0.147562	0.109737	1.34469
480739	268159	542741	365710	77.28	0.147466	0.109434	1.34753
480989	268263	542861	365715	77.3	0.147352	0.109196	1.34942
481152	268379	543073	365788	79.4	0.147466	0.109434	1.34753	A	0.299

## Sheet: WT_wo_drug_Rep2
FlowCell Text Data File: 2019-11-21-4A.csv
Software Version: 1.31A
Date: 2019-11-21
Time: 15:03:09
User: Andrey's Lab
Experiment name:
Rotor Manufacturer: Beckman
Rotor Model: SW41Ti
Speed: 39 rpm
Gradient: Sucrose 10.0% to 50.0% v/v
Time: 2
w2t: x 10^0
Sample Volume: 0.5 ml
Number of Tubes: 6
Volume displaced/mm: 0.143 ml/mm
Temperature: 4.0 deg C
Sensitivity: 0
Sample Interval: 132 ms
LED1 On Time: 46 ms
LED2 On Time: 6 ms
Samples/mm: 25.25
Scan Speed: 0.30 mm/sec
Scan Distance: 77.3 mm
Upper Limit to Zero Distance: 43.90 mm
START MODE: OD Sensing
Channel A Wavelength: 260.0 nm
Channel B Wavelength: 280.0 nm
Calibration: Default (Tryptophan) 0.605 mM; OD_ChanA 2.200; OD_ChanB 3.070
Samples / sec: 8 Hz
Distance: 3.22 mm
Number: 24
Dead Volume: 0.21 ml
Total Distance: 77.30 mm
Sample A Zero: 575517.1
Source A Zero: 270402.9
Sample B Zero: 598823.7
Source B Zero: 366756.5
Data Columns:
SampleA	SourceA	SampleB	SourceB	Position	AbsA	AbsB	ratioA/B	Fraction Number	Fraction Volume (ml)
129566	267229	151371	365251	0	1.27114	1.57155	0.808847
220105	267306	222763	365285	0.07	0.816031	1.1288	0.72292
95245	267162	131296	365275	0.15	1.53536	1.7347	0.885089
310770	267207	317360	365211	0.22	0.519298	0.722902	0.718352
267284	267214	219134	365315	0.3	0.648853	1.14772	0.565341
354169	267239	351241	365157	0.37	0.407072	0.606469	0.671217
314248	267347	322386	365355	0.45	0.510185	0.705344	0.723313
355020	267038	352768	365458	0.52	0.404363	0.602442	0.671208
380979	267080	370064	365367	0.6	0.343858	0.547294	0.628287
388533	267010	376479	365233	0.67	0.326761	0.527175	0.619834
387111	267103	384873	365302	0.75	0.330211	0.502117	0.657637
363197	267020	359677	365164	0.83	0.384738	0.579288	0.664157
345885	267097	350897	365217	0.9	0.426953	0.607781	0.702479
365966	267063	377809	365328	0.97	0.37835	0.523431	0.722827
373943	267056	375420	365451	1.05	0.359799	0.531088	0.677475
356220	266941	295730	365439	1.12	0.401152	0.804526	0.498619
415229	267138	413010	365331	1.2	0.270071	0.421336	0.640987
414061	267243	407557	365360	1.27	0.272829	0.436661	0.624807
417278	267301	410277	365377	1.28	0.266365	0.42909	0.620767
420950	267450	408438	365354	1.35	0.259315	0.434167	0.59727
423621	267339	409537	365475	1.42	0.253523	0.431466	0.587585
428924	267274	407908	365405	1.5	0.242624	0.435815	0.556713
430616	267357	406387	365386	1.58	0.239508	0.440037	0.54429
414852	267182	406901	365314	1.65	0.270993	0.438363	0.618193
413579	267193	404320	365283	1.73	0.273669	0.445559	0.614215
364070	267219	342923	365191	1.8	0.383315	0.634046	0.604554
357413	267151	340829	365221	1.81	0.398954	0.641161	0.622238
369550	267136	356812	365261	1.88	0.370211	0.588759	0.628798
355843	267157	338592	365427	1.95	0.402757	0.649355	0.620241
366301	267344	357859	365392	2.03	0.378468	0.585812	0.646057
370305	267161	365229	365244	2.1	0.368537	0.561982	0.655781
372491	267104	371422	365265	2.11	0.363296	0.542776	0.66933
375775	266937	377602	365430	2.18	0.355216	0.524379	0.677403
382695	266989	385274	365296	2.25	0.339703	0.500905	0.678179
387742	267000	388800	365302	2.32	0.32848	0.490482	0.669709
370966	267150	346302	365282	2.4	0.366969	0.623093	0.588948
369080	267175	349503	365359	2.47	0.37143	0.612789	0.60613
31659	267260	2604	365432	2.55	2.48214	6.22867	0.398502
32272	267157	2731	365259	2.62	2.46533	6.17354	0.399337
32056	267266	2646	365222	2.7	2.47145	6.20967	0.398
31879	267241	2659	365377	2.77	2.47613	6.20454	0.399083
31533	267108	2729	365356	2.85	2.48508	6.17469	0.402462
31552	267100	2797	365317	2.92	2.48453	6.14636	0.404229
31431	266941	2874	365353	3	2.48732	6.11534	0.406735
31023	266906	2878	365245	3.07	2.49844	6.11341	0.408682
30785	267089	2871	365297	3.15	2.50564	6.11636	0.409662
30123	267110	2738	365238	3.22	2.52439	6.17054	0.409104
29793	267124	2653	365344	3.22	2.5339	6.20702	0.408231	1	0.449
29535	267206	2614	365298	3.3	2.54164	6.22385	0.408371
28610	267161	2514	365191	3.37	2.56884	6.26823	0.409819
27669	267152	2356	365217	3.45	2.59755	6.34271	0.409533
27331	267175	2300	365256	3.52	2.60818	6.3704	0.409422
26936	267211	2265	365311	3.53	2.62081	6.38815	0.410261
26272	267095	2214	365271	3.6	2.64188	6.41413	0.411885
25119	267251	2055	365225	3.67	2.68095	6.4994	0.412492
24210	267001	1930	365271	3.75	2.71182	6.57148	0.412665
22929	266857	1808	365282	3.82	2.75807	6.64635	0.414975
22082	266920	1666	365247	3.9	2.79062	6.74	0.414038
21428	266892	1585	365277	3.91	2.81636	6.79722	0.41434
20805	266974	1514	365183	3.98	2.84198	6.84945	0.414921
19820	266959	1432	365295	4.05	2.88361	6.91362	0.41709
18933	267235	1368	365286	4.13	2.92384	6.966	0.41973
18431	267292	1285	365300	4.2	2.94711	7.03779	0.418756
17811	267297	1128	365291	4.28	2.97653	7.18712	0.414148
17151	267192	1020	365131	4.35	3.00864	7.30197	0.412031
16582	267104	958	365345	4.43	3.03735	7.37452	0.411871
16319	267231	882	365495	4.5	3.0515	7.46973	0.408515
15894	267203	722	365294	4.58	3.07408	7.69853	0.399308
15754	266998	633	365389	4.65	3.08103	7.84961	0.392507
15649	267059	577	365227	4.73	3.08697	7.95527	0.388041
15625	267114	558	365364	4.8	3.08846	7.99408	0.386344
15732	267060	536	365280	4.87	3.08243	8.03992	0.38339
15898	267149	536	365341	4.95	3.07369	8.04011	0.382295
16194	266801	538	365392	5.02	3.05672	8.036	0.380378
16604	267000	546	365247	5.1	3.03588	8.01863	0.378603
17141	266927	575	365236	5.17	3.00829	7.95928	0.37796
17726	266824	619	365216	5.25	2.97912	7.8747	0.378315
18570	267005	660	365282	5.32	2.93973	7.8014	0.376821
19520	267092	727	365399	5.4	2.89714	7.69095	0.376695
20490	267070	803	365316	5.47	2.8554	7.57672	0.376864
21209	267173	857	365328	5.55	2.82609	7.50216	0.376704
22502	267121	971	365337	5.62	2.77507	7.35905	0.377097
23083	267096	1032	365339	5.63	2.75309	7.28922	0.377693
23834	267055	1101	365266	5.7	2.72544	7.21481	0.377757
25805	267271	1306	365400	5.77	2.65786	7.01952	0.378639
27414	267089	1533	365243	5.85	2.6053	6.83534	0.381151
29824	267063	1847	365262	5.92	2.53281	6.62183	0.382494
31889	267035	2211	365399	6	2.47519	6.41608	0.38578
34579	266950	2666	365348	6.07	2.40533	6.20143	0.387867
37271	266924	3264	365456	6.15	2.34083	5.96982	0.39211
38443	266944	3575	365292	6.22	2.31428	5.86499	0.394593
42171	266936	4356	365411	6.3	2.23473	5.63889	0.396306
45132	266953	5310	365286	6.38	2.17647	5.41151	0.402193
49110	266965	6447	365334	6.45	2.10392	5.18928	0.405436	2	0.459
53117	267011	7998	365340	6.53	2.03667	4.94221	0.412098
56922	267099	9511	365242	6.6	1.9775	4.74331	0.416903
62460	267017	11662	365420	6.68	1.89746	4.51018	0.420705
66072	266725	13756	365285	6.75	1.84821	4.32048	0.427779
72210	266948	16383	365354	6.83	1.77259	4.12038	0.430201
75162	266858	18059	365399	6.9	1.73787	4.00888	0.433505
79550	266925	21017	365381	6.98	1.68933	3.83497	0.440508
86199	266829	24544	365321	7.05	1.62004	3.65697	0.443002
91990	266957	28686	365290	7.13	1.56458	3.47813	0.449835
97992	267003	32616	365439	7.2	1.51042	3.33144	0.453384
105598	266838	38148	365455	7.28	1.44565	3.15191	0.458658
108613	266810	40398	365429	7.29	1.42137	3.08615	0.460564
110172	266855	42393	365392	7.35	1.40927	3.03078	0.464985
119476	267014	47535	365424	7.43	1.34011	2.89967	0.462162
125784	266942	54274	365319	7.5	1.29567	2.74738	0.471603
132271	266817	58432	365309	7.57	1.25206	2.66274	0.470214
137926	266771	61911	365339	7.65	1.21594	2.59654	0.46829
144547	266876	69575	365227	7.72	1.17598	2.46243	0.477571
151105	266810	74356	365286	7.8	1.13764	2.38644	0.476712
161383	266967	82247	365341	7.87	1.0816	2.271	0.476266
166968	266982	88808	365214	7.95	1.05242	2.18264	0.482176
178085	266924	96060	365338	8.02	0.99684	2.09306	0.476261
184139	267085	103870	365176	8.1	0.968631	2.00295	0.483602
193821	266989	110151	365374	8.17	0.924288	1.93628	0.477353
203189	267014	118442	365254	8.25	0.883808	1.85272	0.477032
205342	267117	121587	365240	8.32	0.875083	1.82264	0.480117
215502	266991	129062	365139	8.41	0.833179	1.75394	0.475032
223698	267120	136721	365266	8.47	0.801519	1.68826	0.474759
230641	267009	143854	365342	8.55	0.774897	1.63021	0.475335
242786	266948	152296	365275	8.63	0.730603	1.56464	0.466947
248392	267103	159935	365363	8.7	0.711486	1.50882	0.471551
259172	266984	167778	365272	8.78	0.674596	1.45366	0.464067
266354	266953	175544	365353	8.85	0.651008	1.40205	0.464325
275600	266738	183642	365262	8.93	0.620993	1.35008	0.459969
280354	266931	187222	365252	9	0.606918	1.32792	0.457046
286544	266965	193710	365362	9.08	0.588261	1.28921	0.456294
296457	266763	202586	365363	9.15	0.558386	1.23787	0.451088
303352	266757	208285	365232	9.23	0.53861	1.20566	0.446736
311265	266780	215809	365298	9.3	0.516556	1.16519	0.443324
319751	266863	222909	365221	9.38	0.49371	1.12785	0.437746
325245	266752	230774	365259	9.45	0.478713	1.08822	0.439904
335447	266862	238746	365221	9.53	0.452528	1.04918	0.431317
340658	266824	244348	365280	9.6	0.439159	1.02278	0.429379
348152	266804	253250	365178	9.68	0.420397	0.981444	0.428345	3	0.461
352552	266945	256258	365232	9.75	0.410059	0.96808	0.423579
357953	266871	263147	365299	9.83	0.396756	0.937885	0.423033
365419	266817	270750	365211	9.9	0.378844	0.904962	0.418629
371455	266624	275918	365319	9.98	0.364144	0.883629	0.4121
376470	266630	282359	365265	10.05	0.352639	0.857011	0.411476
383259	266742	289304	365295	10.12	0.337642	0.829254	0.407164
387281	266895	294553	365339	10.2	0.329164	0.808783	0.406987
393827	266779	300981	365159	10.27	0.314388	0.783474	0.401274
397705	266952	305639	365239	10.35	0.306525	0.766123	0.400099
400081	266928	308649	365215	10.42	0.301329	0.754815	0.399209
402938	267164	312955	365200	10.43	0.295974	0.738888	0.400567
406667	267147	315156	365086	10.5	0.288003	0.730498	0.394257
409745	266944	318916	365115	10.57	0.280871	0.716995	0.391733
413947	266791	325894	365330	10.65	0.271611	0.692861	0.392013
418804	266834	330824	365247	10.72	0.261725	0.675392	0.387516
421276	266871	334432	365190	10.8	0.256787	0.66278	0.38744
427211	267027	341170	365231	10.87	0.245268	0.640046	0.383204
429097	266976	343673	365345	10.95	0.241319	0.632025	0.381818
430574	266927	347067	365194	10.96	0.238208	0.620288	0.384029
433231	266818	351001	365214	11.02	0.232571	0.607432	0.382876
435311	266741	353232	365206	11.1	0.228207	0.600144	0.380254
437795	266865	356142	365186	11.17	0.223717	0.590678	0.378747
441921	266943	362943	365294	11.25	0.215908	0.569335	0.379228
443828	266829	365026	365272	11.33	0.211841	0.562707	0.376467
446804	266709	371110	365362	11.4	0.205711	0.544043	0.378116
450880	266941	376280	365385	11.48	0.198655	0.528258	0.376057
452833	267015	378448	365245	11.55	0.195179	0.521234	0.374456
456204	266985	384225	365309	11.63	0.188709	0.50407	0.374371
457989	266822	387339	365360	11.7	0.184829	0.494979	0.373408
461508	266948	392517	365322	11.78	0.178657	0.479639	0.372483
462343	266853	393983	365311	11.85	0.176798	0.475331	0.371948
464082	266875	396546	365355	11.93	0.173643	0.468037	0.371003
467429	267040	402638	365432	12	0.167999	0.450804	0.372665
469107	266966	403646	365373	12.08	0.164682	0.447753	0.367796
471898	267081	407913	365204	12.15	0.159954	0.43517	0.367568
474032	267095	411110	365329	12.23	0.156122	0.426614	0.365957
475597	266971	415305	365263	12.3	0.152891	0.414771	0.368616
477994	266803	420188	365379	12.38	0.14803	0.401737	0.368475
478712	266841	420646	365464	12.45	0.146863	0.400755	0.366465
480567	266788	424102	365322	12.53	0.143369	0.390931	0.366736
481890	266825	426371	365175	12.54	0.141125	0.384354	0.367176
482691	266900	427244	365354	12.6	0.13994	0.382571	0.365787
484539	266937	429739	365324	12.68	0.136775	0.375803	0.363955
486670	266910	434813	365294	12.75	0.132918	0.362255	0.366917
487947	266832	435748	365328	12.83	0.130415	0.3599	0.362363
489465	266859	439324	365462	12.9	0.127832	0.350953	0.364244
491116	266971	442838	365433	12.9	0.125299	0.34173	0.366662	4	0.461
491780	266967	442510	365352	12.98	0.124125	0.342325	0.362595
492808	267046	444581	365328	13.05	0.122585	0.336898	0.363864
494864	266895	450189	365285	13.12	0.118522	0.322396	0.367628
495546	266977	449793	365205	13.2	0.117602	0.323154	0.363921
495933	266795	450520	365309	13.27	0.116345	0.321629	0.361738
498810	267040	456803	365286	13.35	0.112164	0.305682	0.366929
498975	266835	455908	365302	13.42	0.11122	0.30798	0.361125
500583	266894	460786	365397	13.5	0.108645	0.29608	0.366944
502040	266916	462979	365343	13.57	0.106218	0.290469	0.365679
502267	266970	461378	365357	13.58	0.106004	0.294483	0.359965
502659	266888	462937	365341	13.65	0.105069	0.290566	0.361601
504783	266987	468452	365351	13.72	0.101765	0.277024	0.367349
505142	266967	466981	365180	13.8	0.101089	0.280092	0.360914
507090	267173	472435	365312	13.88	0.098445	0.267197	0.368434
507949	267292	473171	365172	13.95	0.097373	0.264974	0.367481
507784	266970	472510	365270	14.03	0.096616	0.266884	0.362016
509001	266809	477946	365287	14.1	0.094041	0.253826	0.370493
509649	266824	478321	365195	14.18	0.092996	0.252638	0.368099
510745	266914	478604	365073	14.25	0.09144	0.251578	0.363466
512148	266991	483101	365157	14.33	0.08933	0.241122	0.370478
512531	266943	482243	365120	14.41	0.088534	0.243043	0.364271
513800	266937	486903	365137	14.48	0.086389	0.232074	0.372249
513578	266735	487157	365295	14.55	0.08611	0.231972	0.371209
514850	266860	488056	365345	14.63	0.084387	0.230016	0.366875
515659	266914	489206	365134	14.64	0.083212	0.226656	0.367128
515980	266952	491783	365129	14.7	0.082799	0.220619	0.375305
516077	266809	490775	365114	14.78	0.082177	0.222923	0.368635
517634	266959	494590	365148	14.85	0.080072	0.214155	0.373897
517944	266941	494517	365145	14.93	0.079499	0.214314	0.370947
519375	267007	498019	365130	15	0.077341	0.206179	0.375115
519900	267097	499812	365203	15.08	0.076762	0.202289	0.379468
520243	266996	498897	365243	15.15	0.075871	0.204515	0.370978
521693	267126	503592	365119	15.23	0.073897	0.19339	0.382116
521748	267167	503606	365217	15.3	0.073939	0.193666	0.381785
522633	267161	503660	365236	15.38	0.072463	0.193602	0.374287
522967	267018	507671	365162	15.45	0.071454	0.184278	0.38775
523583	267067	505419	365236	15.53	0.0706	0.189606	0.37235
524539	267029	510574	365177	15.6	0.06891	0.17779	0.387593
524940	267050	509793	365198	15.68	0.068321	0.17961	0.380385
522839	267032	509301	365167	15.69	0.071709	0.18062	0.397018
525517	267085	511443	365174	15.75	0.06749	0.175831	0.383832
526267	266943	514133	365059	15.83	0.065807	0.169458	0.38834
526349	266971	513345	365287	15.9	0.065763	0.171931	0.382498
526338	266945	514092	365164	15.97	0.065698	0.169879	0.386733
527965	267217	517620	365183	16.05	0.063921	0.1621	0.39433
527945	267110	516619	365365	16.12	0.063609	0.164889	0.385768
528307	267078	517591	365099	16.12	0.062917	0.1619	0.388617	5	0.459
529175	267212	520950	365239	16.2	0.061937	0.154925	0.39979
528714	266944	519689	365209	16.27	0.061824	0.157609	0.392263
529460	266990	520930	365240	16.35	0.060761	0.154972	0.392074
529799	266954	523527	365233	16.43	0.060095	0.149251	0.402643
530231	267124	521699	365165	16.51	0.059941	0.153046	0.391655
530543	266803	526154	365300	16.58	0.058403	0.143724	0.406354
530469	266789	526372	365332	16.65	0.058477	0.143349	0.407936
530527	266829	523730	365248	16.73	0.058512	0.148853	0.393087
530975	266857	527656	365311	16.8	0.057877	0.140491	0.411963
530806	266828	527181	365146	16.88	0.058057	0.141005	0.411738
530984	266783	528124	365373	16.95	0.057624	0.139669	0.412576
531228	267051	530430	365352	17.03	0.058092	0.13461	0.431561
530458	267018	527982	365265	17.1	0.059233	0.139639	0.424184
530128	266959	530848	365237	17.18	0.059577	0.133346	0.446788
528702	266836	530350	365261	17.25	0.061496	0.134497	0.457229
528024	266963	530589	365217	17.33	0.063007	0.133843	0.470758
527085	266849	532203	365262	17.4	0.06417	0.130503	0.491714
525541	266821	531145	365271	17.48	0.066601	0.132812	0.501467
523647	266733	530634	365180	17.55	0.06942	0.133629	0.519494
521782	266827	531057	365249	17.63	0.072788	0.132932	0.547558
520033	266946	530228	365251	17.7	0.076057	0.134729	0.564514
518248	267018	531224	365305	17.78	0.079243	0.132748	0.596944
515889	266868	530017	365134	17.85	0.08268	0.134818	0.613273
514197	267026	530871	365195	17.93	0.086012	0.133164	0.645908
511933	266928	528968	365306	18	0.089488	0.137629	0.650215
511311	267015	528895	365061	18.08	0.090813	0.137018	0.662782
509552	266852	529931	365080	18.15	0.09325	0.134835	0.691584
508273	266929	528756	365140	18.23	0.095657	0.137567	0.695348
506896	266926	529224	365188	18.3	0.097979	0.136704	0.716721
505926	266917	528768	365219	18.38	0.099596	0.137789	0.722811
505208	266955	528412	365340	18.45	0.100938	0.138941	0.726484
504192	266809	529238	365318	18.53	0.102198	0.137082	0.745527
503652	266871	528492	365271	18.6	0.103319	0.138551	0.745708
503398	266760	529218	365324	18.68	0.103395	0.137144	0.753914
503195	266862	529036	365246	18.75	0.10407	0.137293	0.75801
503051	266816	528945	365230	18.82	0.104167	0.13744	0.757911
503271	266845	530335	365223	18.9	0.103885	0.13441	0.772896
503321	266855	529690	365380	18.98	0.103832	0.136298	0.761803
504287	266900	531205	365405	19.05	0.102329	0.133103	0.7688
504447	266848	531905	365397	19.13	0.101889	0.131568	0.774422
505685	266925	530513	365227	19.2	0.100031	0.134038	0.746286
506711	266935	533428	365273	19.28	0.098321	0.127902	0.768725
507589	266923	531731	365131	19.35	0.096795	0.131108	0.738283	6	0.461
508866	267051	532263	365173	19.36	0.095048	0.130094	0.730609
509379	266875	534340	365232	19.43	0.093616	0.125815	0.744071
510126	267061	535455	365238	19.5	0.092955	0.123445	0.753008
510917	266900	534021	365402	19.58	0.091105	0.127033	0.717178
513167	267022	536152	365347	19.65	0.087722	0.122296	0.717295
514514	267076	537085	365252	19.73	0.085643	0.120005	0.713665
516427	267065	537121	365331	19.8	0.082419	0.120176	0.685818
517683	267068	539653	365260	19.88	0.080341	0.114563	0.701285
518375	267089	539566	365393	19.89	0.079261	0.115165	0.688238
518961	267035	538775	365374	19.95	0.078116	0.116787	0.668879
520921	267101	540755	365223	20.03	0.075089	0.112109	0.669791
521481	267164	541295	365158	20.1	0.074369	0.110761	0.671437
522607	267061	541083	365343	20.18	0.072184	0.11179	0.64571
523374	266927	542742	365242	20.26	0.070492	0.107964	0.652924
524400	266835	543359	365237	20.33	0.068513	0.106646	0.642435
525514	266892	544040	365314	20.4	0.066873	0.105452	0.634157
526013	266886	544457	365346	20.48	0.066039	0.104675	0.630894
527110	266925	545123	365229	20.55	0.064374	0.102906	0.625558
527704	266927	546288	365255	20.63	0.063412	0.100541	0.630713
529175	267150	546650	365213	20.7	0.061738	0.09965	0.61955
529329	267037	547663	365288	20.78	0.061124	0.097763	0.62523
529018	266944	547562	365291	20.85	0.06133	0.097984	0.625921
530128	266962	547912	365454	20.93	0.059587	0.097763	0.609505
530465	266954	549091	365396	21	0.059015	0.095117	0.620446
530865	266799	548697	365320	21.08	0.057868	0.095702	0.604675
531316	266850	550388	365302	21.15	0.057303	0.092118	0.622058
531905	266893	549798	365321	21.23	0.056489	0.093407	0.604764
532452	266756	550470	365286	21.3	0.055165	0.091897	0.600288
532676	266664	551646	365285	21.38	0.054507	0.089448	0.609371
533271	266779	551483	365297	21.45	0.053918	0.089824	0.600262
534441	266966	552776	365210	21.54	0.052637	0.086867	0.605948
534561	266993	552486	365291	21.6	0.052531	0.087723	0.598829
535295	267057	552462	365320	21.68	0.051558	0.087864	0.586794
536017	267111	554608	365322	21.75	0.050573	0.083426	0.606204
536261	267002	553657	365229	21.83	0.049832	0.085102	0.585555
537389	267159	554603	365301	21.9	0.048531	0.083371	0.582112
537619	267103	555958	365335	21.98	0.047983	0.080681	0.594732
537852	266920	554397	365205	22.05	0.047022	0.083495	0.56317
538626	266996	556525	365133	22.13	0.046031	0.078878	0.58357
538529	266880	557027	365318	22.2	0.045812	0.078426	0.584151
539177	266897	556028	365408	22.28	0.044834	0.080765	0.555111
539581	266823	558293	365276	22.35	0.043952	0.075692	0.580669
539941	266914	557670	365254	22.43	0.043672	0.076902	0.567885
540562	266920	558452	365420	22.5	0.042703	0.075817	0.563241
540459	266871	559482	365412	22.58	0.042709	0.07368	0.57966
540758	266947	558543	365282	22.58	0.042479	0.075197	0.564896	7	0.46
541444	267134	558237	365382	22.65	0.041991	0.076139	0.551504
540856	266853	560490	365285	22.73	0.04202	0.071218	0.590022
540286	266822	559322	365279	22.81	0.042827	0.07359	0.581958
540549	266868	559170	365389	22.88	0.042557	0.074247	0.573174
539975	266924	560607	365266	22.96	0.04365	0.070919	0.615484
539137	266954	560120	365502	23.03	0.045081	0.072656	0.620473
537674	266878	559679	365329	23.1	0.047171	0.073016	0.64604
536281	266955	560491	365276	23.18	0.049648	0.071188	0.697425
534212	266917	558877	365337	23.25	0.052848	0.074685	0.70761
531558	266875	558902	365322	23.33	0.056992	0.074586	0.764109
528757	266931	557738	365198	23.4	0.061712	0.076587	0.805783
525662	266881	557676	365347	23.48	0.066596	0.077182	0.862845
522205	266873	555830	365246	23.55	0.07224	0.080665	0.895554
520827	266997	556089	365357	23.63	0.07491	0.08048	0.930792
517332	266941	555320	365298	23.7	0.080515	0.081881	0.983326
513538	267002	553043	365356	23.78	0.087037	0.086772	1.00305
510196	266936	551975	365065	23.85	0.092435	0.088074	1.04951
506937	267049	550845	365200	23.93	0.098305	0.090847	1.0821
503603	266987	549671	365330	24	0.103776	0.0937	1.10753
500877	267149	548993	365394	24.08	0.108961	0.095316	1.14316
497705	267042	546730	365315	24.15	0.114076	0.099802	1.14302
495291	267077	546551	365383	24.23	0.118366	0.100391	1.17906
493852	267021	545612	365383	24.3	0.120686	0.102362	1.17902
491594	267139	544040	365248	24.38	0.125004	0.105245	1.18774
489264	266938	543802	365350	24.45	0.12844	0.106067	1.21093
487340	266984	541981	365305	24.53	0.131974	0.10977	1.20227
485589	266904	541791	365315	24.6	0.134809	0.110203	1.22327
484261	266852	541338	365419	24.68	0.136995	0.111488	1.22878
483366	266873	539880	365473	24.75	0.138652	0.114749	1.20831
483117	267019	540296	365286	24.83	0.139565	0.11328	1.23204
482699	266860	539107	365360	24.9	0.139797	0.116037	1.20476
483051	267039	538728	365278	24.98	0.139747	0.116586	1.19866
483267	266983	539538	365316	25.05	0.139182	0.114983	1.21046
483928	266877	538344	365259	25.13	0.137666	0.117343	1.17319
485262	267077	539205	365251	25.21	0.135945	0.115487	1.17715
486336	266936	540016	365316	25.28	0.133591	0.113968	1.17218
488105	267104	539347	365308	25.36	0.131012	0.115364	1.13564
489657	267054	540411	365224	25.44	0.128123	0.112841	1.13543
492036	267231	540847	365419	25.51	0.124528	0.112529	1.10663
493509	267101	541471	365313	25.58	0.121541	0.110874	1.0962
495518	267127	542382	365221	25.66	0.118133	0.108659	1.0872
496855	267151	542484	365324	25.73	0.115895	0.108767	1.06554
498173	266936	543543	365403	25.8	0.112927	0.106779	1.05758	8	0.46
500819	267081	544070	365254	25.88	0.108842	0.105201	1.03461
502396	266969	544886	365338	25.95	0.10578	0.103747	1.0196
505073	267131	545937	365219	26.03	0.101734	0.101165	1.00563
507121	267104	546557	365233	26.1	0.09817	0.099908	0.982609
508405	266804	547307	365226	26.18	0.095032	0.098314	0.966613
510877	266857	548803	365394	26.25	0.091034	0.095712	0.951123
512631	266900	549238	365243	26.33	0.088227	0.09433	0.935302
513862	266880	549763	365307	26.4	0.086102	0.093436	0.921506
515986	266868	550385	365285	26.49	0.082519	0.092071	0.896252
517737	266869	552782	365371	26.55	0.079611	0.08736	0.911298
519487	266803	552886	365330	26.63	0.076499	0.087016	0.879138
521095	266721	553600	365331	26.7	0.073579	0.08554	0.860173
522838	266762	554366	365286	26.78	0.070842	0.083814	0.845227
525030	266995	554900	365229	26.85	0.067997	0.082531	0.82389
526189	266891	556644	365355	26.93	0.065767	0.07933	0.829033
527088	266977	556891	365323	26.94	0.064577	0.078721	0.820328
527921	267013	557330	365280	27	0.063336	0.077683	0.815314
528632	267038	557881	365406	27.08	0.06226	0.076946	0.809142
529387	266941	558579	365367	27.15	0.060721	0.07539	0.805428
530764	266968	558791	365385	27.23	0.058576	0.075012	0.780892
531169	266759	559915	365324	27.3	0.057248	0.072517	0.789436
532425	266933	560246	365316	27.38	0.055778	0.071815	0.7767
533488	267030	561113	365312	27.45	0.054377	0.07003	0.776481
533777	267120	561791	365390	27.46	0.054201	0.06889	0.786771
533635	266945	562094	365399	27.53	0.053866	0.068301	0.788667
534901	267077	561781	365317	27.61	0.052255	0.068682	0.760829
534890	266968	562980	365201	27.68	0.051922	0.065874	0.7882
535052	266852	563249	365230	27.76	0.051288	0.065418	0.784014
535195	266836	563061	365149	27.83	0.051007	0.065546	0.778188
535470	266916	564113	365325	27.91	0.050823	0.063959	0.794625
535692	267021	564222	365242	27.98	0.050805	0.063477	0.80037
535826	267104	564153	365146	28.06	0.050857	0.063316	0.803231
534973	266858	565421	365248	28.13	0.051434	0.061063	0.842323
534516	266890	564567	365217	28.21	0.052272	0.062698	0.833711
533927	267016	565127	365326	28.28	0.053625	0.061904	0.866265
532195	266727	565130	365308	28.35	0.055486	0.061841	0.897242
531455	266743	564735	365261	28.43	0.056734	0.062495	0.907811
529496	266847	564887	365323	28.5	0.060242	0.062381	0.965708
526185	266981	564004	365167	28.58	0.066063	0.063684	1.03736
520548	266844	562861	365210	28.65	0.074878	0.066145	1.13203
510364	266867	561589	365293	28.73	0.09193	0.068998	1.33235
494993	267092	557767	365372	28.8	0.118932	0.077073	1.5431
466456	266967	551799	365301	28.88	0.169555	0.08918	1.90125
426059	267017	541900	365230	28.95	0.247556	0.109706	2.25654
368549	266921	526864	365306	29.03	0.371849	0.142197	2.61503	9	0.461
334696	267208	517138	365461	29.1	0.455567	0.16404	2.77718
268726	267033	492011	365349	29.18	0.643647	0.220778	2.91536
201520	266950	461918	365292	29.25	0.89069	0.292938	3.04054
144029	267058	423780	365279	29.33	1.17965	0.391667	3.01188
104224	267157	387698	365248	29.4	1.45793	0.493565	2.95388
69934	267092	350577	365218	29.48	1.80058	0.60883	2.95744
51087	267073	312705	365232	29.55	2.07036	0.739905	2.79814
37441	267012	281106	365350	29.63	2.3372	0.862375	2.71019
28799	267024	250238	365187	29.7	2.56274	0.995186	2.57513
23468	267067	229209	365359	29.78	2.73878	1.09634	2.49812
19744	266942	208064	365333	29.86	2.88685	1.20719	2.39138
18400	267051	197984	365376	29.93	2.94778	1.26424	2.33166
16728	267039	181555	365276	30.01	3.02961	1.36322	2.22239
15657	267127	171007	365254	30.08	3.08675	1.43176	2.15592
14997	267191	158001	365336	30.16	3.12396	1.52268	2.05162
14694	267133	150140	365330	30.23	3.14132	1.58115	1.98672
14652	267155	141456	365245	30.31	3.14384	1.64918	1.90631
15030	267077	139097	365200	30.38	3.12171	1.66831	1.87118
15433	267257	136011	365531	30.46	3.09955	1.69506	1.82858
15680	267395	134075	365359	30.53	3.08635	1.71096	1.80387
16418	267394	132071	365297	30.61	3.04682	1.72802	1.76319
17284	267213	131905	365339	30.68	3.00207	1.72959	1.73571
18290	267336	132108	365233	30.76	2.95385	1.7275	1.7099
19543	267164	133697	365368	30.83	2.89636	1.71422	1.68961
20806	267229	134089	365294	30.91	2.84276	1.71063	1.66182
22339	267221	135311	365444	30.98	2.78164	1.7007	1.63558
24009	266890	137350	365246	31.05	2.71862	1.68294	1.6154
25791	267004	139742	365235	31.13	2.65747	1.66312	1.59788
26945	267052	141197	365203	31.2	2.62001	1.65114	1.58678
29126	267081	143267	365308	31.28	2.55322	1.63479	1.5618
31443	267184	145860	365306	31.35	2.48778	1.61423	1.54116
34249	267076	147362	365245	31.43	2.41398	1.60229	1.50658
36994	267166	151679	365270	31.5	2.34801	1.56927	1.49624
40271	267119	154232	365312	31.58	2.27493	1.55028	1.46744
43632	267156	158319	365411	31.65	2.20617	1.52061	1.45084
47420	267178	162103	365285	31.73	2.1347	1.49314	1.42967
51537	267174	165555	365382	31.8	2.06314	1.46929	1.40417
55886	267226	170919	365350	31.88	1.9937	1.43265	1.39162
58516	267150	172911	365282	31.95	1.95393	1.41915	1.37683
63551	267070	177693	365269	32.03	1.88275	1.38784	1.3566
69082	267209	183799	365300	32.1	1.81149	1.34922	1.34262
75320	267051	190398	365473	32.18	1.73669	1.30933	1.3264
81396	267078	196691	365324	32.25	1.67011	1.27159	1.3134	10	0.459
88724	267161	202007	365333	32.33	1.5963	1.24105	1.28625
95928	267219	209967	365285	32.41	1.52941	1.1966	1.27812
99479	267157	212830	365359	32.42	1.49797	1.18131	1.26806
103537	267260	217129	365327	32.48	1.46395	1.15829	1.26388
111286	267046	224432	365257	32.56	1.40124	1.12016	1.25093
114871	267068	227782	365334	32.63	1.37407	1.10342	1.24528
122785	267068	235272	365209	32.71	1.31681	1.06594	1.23535
130339	267122	242894	365290	32.78	1.26568	1.02965	1.22924
137042	267220	250263	365259	32.86	1.22291	0.995298	1.22868
144420	267204	257724	365244	32.93	1.17779	0.96158	1.22485
150580	267102	265181	365393	33.01	1.14157	0.929354	1.22835
157185	267091	271021	365386	33.08	1.10465	0.904364	1.22147
163716	266915	278472	365371	33.16	1.0691	0.873232	1.2243
169415	266921	285369	365244	33.23	1.03972	0.844791	1.23074
172618	266876	287176	365356	33.31	1.02348	0.837908	1.22147
178864	266841	294183	365271	33.38	0.992822	0.810011	1.22569
183948	266776	299805	365329	33.46	0.968528	0.788495	1.22832
190079	266862	305292	365380	33.53	0.940632	0.767868	1.22499
194767	266747	310314	365414	33.61	0.919325	0.749273	1.22696
200096	266854	315517	365271	33.68	0.896474	0.729766	1.22844
205811	267095	321628	365419	33.76	0.873051	0.708243	1.2327
210762	267136	326163	365277	33.83	0.852757	0.691749	1.23275
216691	267094	330343	365312	33.9	0.828782	0.677264	1.22372
221814	267389	334713	365393	33.98	0.809651	0.662455	1.2222
224489	267361	337154	365271	34.05	0.799261	0.653743	1.22259
229746	267209	342216	365340	34.13	0.778881	0.636879	1.22297
234045	267132	346314	365385	34.2	0.762703	0.623377	1.2235
239553	267106	351138	365367	34.28	0.742631	0.607465	1.22251
244517	267133	356217	365463	34.35	0.725093	0.591306	1.22626
249574	267089	360650	365378	34.43	0.707361	0.576863	1.22622
254413	267015	365608	365402	34.5	0.690622	0.561289	1.23042
258745	267064	369194	365333	34.58	0.676271	0.549885	1.22984
261460	267422	371939	365390	34.65	0.668452	0.541574	1.23428
265198	267298	375454	365313	34.73	0.655856	0.530551	1.23618
269540	267250	378875	365446	34.81	0.641746	0.520572	1.23277
273660	267159	383008	365386	34.88	0.628418	0.507948	1.23717
278092	267226	386593	365417	34.96	0.614829	0.497367	1.23617
283238	267161	390598	365328	35.03	0.598864	0.485275	1.23407
285277	267143	392744	365227	35.04	0.592642	0.478678	1.23808
287554	267090	394506	365408	35.11	0.58564	0.474115	1.23523
293133	267128	397774	365149	35.18	0.56925	0.463847	1.22724
298071	267115	401251	365213	35.26	0.554853	0.454072	1.22195
303455	267130	404409	365505	35.33	0.539519	0.446003	1.20968
306070	267063	406461	365421	35.41	0.53193	0.439938	1.2091
310573	267125	409644	365371	35.48	0.519579	0.430841	1.20597
312918	267215	411094	365325	35.48	0.513405	0.426647	1.20335	11	0.459
315448	267213	413023	365403	35.56	0.506479	0.421526	1.20154
319926	267154	416839	365390	35.63	0.494176	0.410944	1.20254
323436	267160	419425	365359	35.71	0.484819	0.403758	1.20077
327948	267228	422816	365388	35.78	0.473134	0.394619	1.19896
331450	267195	425325	365272	35.86	0.4639	0.387474	1.19724
335319	267151	427890	365280	35.93	0.453786	0.380608	1.19227
339600	267121	430410	365305	36.01	0.442788	0.373956	1.18407
342626	267260	433446	365365	36.08	0.435613	0.366087	1.18991
344593	267088	434290	365406	36.16	0.43014	0.363986	1.18175
348928	267110	437832	365322	36.23	0.419468	0.354413	1.18356
351906	267254	439472	365214	36.31	0.412629	0.349789	1.17965
356058	267070	442789	365330	36.38	0.401958	0.341534	1.17692
358751	267094	444810	365176	36.46	0.39556	0.335831	1.17785
362225	267208	447086	365065	36.53	0.387646	0.329633	1.17599
365338	267209	450305	364987	36.6	0.380296	0.321165	1.18411
367629	267171	451653	365072	36.68	0.374802	0.318006	1.1786
369414	267237	453412	365179	36.75	0.370852	0.313887	1.18148
372319	267309	456043	365374	36.83	0.364352	0.307867	1.18347
374903	267258	457167	365379	36.9	0.358245	0.305061	1.17434
377881	267323	459703	365263	36.98	0.351655	0.298357	1.17864
379630	267156	461466	365331	37.05	0.34715	0.294183	1.18005
382474	267344	463418	365296	37.13	0.341341	0.289235	1.18015
384186	267331	465953	365300	37.2	0.337462	0.282995	1.19247
385384	267255	467044	365355	37.28	0.334542	0.280487	1.19272
387311	267330	469908	365282	37.36	0.330497	0.273251	1.2095
388762	267342	471304	365257	37.43	0.327322	0.269772	1.21333
389617	267361	471850	365224	37.51	0.325496	0.268341	1.21299
391047	267331	473308	365259	37.58	0.322251	0.264915	1.21643
392834	267399	474434	365251	37.66	0.318552	0.262167	1.21507
393631	267382	474798	365233	37.67	0.316756	0.261231	1.21255
394140	267410	475685	365318	37.73	0.315735	0.259358	1.21737
395247	267418	477476	365315	37.81	0.313351	0.255042	1.22863
396465	267399	478174	365336	37.88	0.310646	0.253433	1.22575
396632	267097	480055	365357	37.97	0.309313	0.248999	1.24222
397729	267354	480883	365373	38.03	0.307766	0.247074	1.24564
398215	267362	482144	365366	38.11	0.306742	0.244051	1.25688
398057	267189	482256	365279	38.18	0.306527	0.243511	1.25878
398573	267208	482759	365266	38.27	0.305475	0.242276	1.26086
398823	267229	483878	365249	38.33	0.305004	0.239569	1.27314
399292	267288	484348	365317	38.41	0.304184	0.238669	1.2745
399319	267256	485579	365355	38.48	0.304023	0.235879	1.28889
398969	267131	486701	365461	38.56	0.304374	0.233566	1.30316
398634	267147	486607	365218	38.63	0.305147	0.233025	1.3095
397975	267176	486951	365220	38.71	0.306662	0.232222	1.32056	12	0.461
397506	267134	487582	365441	38.72	0.30754	0.231431	1.32887
397001	267138	487109	365268	38.78	0.308646	0.232	1.33037
396369	267095	487294	365393	38.86	0.309876	0.231957	1.33592
395201	267315	487239	365337	38.93	0.31312	0.231911	1.35017
393448	267226	487401	365372	39.01	0.316654	0.23164	1.36701
391757	267215	487521	365386	39.08	0.32032	0.231402	1.38426
389568	267163	486938	365431	39.16	0.324967	0.232914	1.39522
387393	267170	486164	365352	39.23	0.329801	0.23449	1.40646
386504	267218	486307	365440	39.24	0.331929	0.234429	1.41591
385127	267186	470099	365498	39.3	0.334893	0.273462	1.22464
383631	267079	482713	365403	39.38	0.337894	0.242815	1.39157
381988	267039	482955	365460	39.45	0.341453	0.242419	1.40852
380387	267163	483193	365418	39.53	0.345461	0.241723	1.42916
379587	267229	483241	365408	39.6	0.347482	0.241577	1.43839
378028	267215	483105	365324	39.68	0.350974	0.241637	1.45249
376824	267236	482836	365450	39.75	0.353783	0.24267	1.45787
375740	267220	482240	365419	39.83	0.356207	0.243989	1.45993
375078	267188	481950	365387	39.91	0.357619	0.244578	1.46219
375181	267214	481928	365313	39.98	0.357467	0.244398	1.46264
375313	267161	481847	365315	40.06	0.356994	0.244597	1.45952
376245	267051	481994	365287	40.13	0.354509	0.244159	1.45196
377679	267235	482688	365393	40.21	0.351832	0.242843	1.4488
378652	267268	483154	365381	40.28	0.349727	0.241699	1.44695
380990	267348	483789	365253	40.36	0.344695	0.239792	1.43747
383204	267242	484896	365398	40.43	0.339375	0.237627	1.42818
386165	267168	486125	365364	40.51	0.332523	0.234619	1.41728
389473	267170	488067	365428	40.58	0.325199	0.23025	1.41237
393055	267325	489377	365384	40.66	0.317831	0.22704	1.39989
396922	267329	490975	365364	40.73	0.309431	0.223241	1.38609
400359	267275	492932	365324	40.81	0.301849	0.218556	1.38111
402438	267247	494133	365415	40.88	0.297308	0.216052	1.37609
406271	267224	495446	365262	40.96	0.289088	0.21253	1.36022
409993	267276	497910	365361	41.03	0.281419	0.207155	1.3585
414148	267447	499637	365328	41.11	0.273304	0.203083	1.34578
417467	267337	501962	365434	41.18	0.266091	0.198094	1.34326
421291	267516	503817	365487	41.26	0.258831	0.194032	1.33396
424414	267482	505598	365446	41.33	0.252376	0.189859	1.32928
427110	267350	507344	365183	41.41	0.24651	0.185083	1.33189
430071	267364	509463	365402	41.48	0.240618	0.180993	1.32944
432592	267410	510677	365357	41.56	0.235744	0.178124	1.32349
434943	267421	512434	365332	41.63	0.231122	0.174108	1.32746
436234	267541	513262	365429	41.71	0.228961	0.172562	1.32683
437836	267411	514382	365363	41.78	0.225393	0.169857	1.32696
439460	267392	515682	365270	41.86	0.222151	0.166672	1.33286	13	0.449
440559	267203	516646	365302	41.93	0.219397	0.164632	1.33265
441980	267328	517770	365305	42.01	0.217031	0.16215	1.33846
443241	267487	518801	365453	42.08	0.215094	0.160334	1.34153
443708	267267	519663	365541	42.16	0.213482	0.158708	1.34513
444569	267205	520178	365268	42.23	0.211617	0.156716	1.35032
445714	267699	520414	365437	42.3	0.210994	0.156726	1.34626
445951	267398	521388	365427	42.38	0.20957	0.154552	1.35599
446786	267352	522003	365308	42.46	0.207815	0.152827	1.3598
447353	267304	522407	365385	42.53	0.206571	0.152182	1.35739
448351	267289	523137	365422	42.61	0.204608	0.150698	1.35774
449056	267249	523458	365332	42.68	0.203129	0.149712	1.3568
450246	267349	524225	365294	42.76	0.201177	0.147915	1.36008
451327	267333	525035	365499	42.83	0.199065	0.146788	1.35613
452259	267337	525506	365409	42.91	0.197305	0.145478	1.35625
452842	267305	525987	365423	42.98	0.196095	0.144473	1.35731
454095	267318	526588	365399	43.06	0.193762	0.143089	1.35414
455255	267294	527131	365301	43.13	0.191493	0.141601	1.35234
456821	267363	528321	365337	43.21	0.188764	0.139129	1.35675
458241	267413	528633	365236	43.28	0.186258	0.138135	1.34837
459661	267175	530085	365374	43.36	0.182834	0.135424	1.35008
461374	267315	530798	365299	43.43	0.180088	0.133648	1.34747
463054	267315	531521	365321	43.51	0.176964	0.132157	1.33904
464676	267263	532410	365499	43.58	0.173792	0.1308	1.32868
466317	267287	533560	365341	43.66	0.17084	0.127832	1.33645
467493	267443	534079	365433	43.73	0.169177	0.127006	1.33204
468843	267358	534777	365262	43.81	0.166426	0.124972	1.3317
470055	267091	536032	365358	43.88	0.163349	0.122587	1.33252
471991	267190	536640	365300	43.96	0.160136	0.121106	1.32228
473274	267112	537881	365345	44.03	0.157552	0.118599	1.32844
475256	267311	538796	365236	44.11	0.154601	0.116309	1.32923
476424	267268	539617	365315	44.18	0.152354	0.114812	1.32698
477622	267233	540516	365405	44.26	0.150083	0.113186	1.32598
479145	267332	541388	365444	44.33	0.147666	0.111461	1.32482
479464	267271	541805	365452	44.41	0.146898	0.110604	1.32814
480554	267281	542041	365248	44.48	0.144978	0.109464	1.32443
481791	267311	543363	365409	44.56	0.142866	0.107178	1.33298
482534	267257	543872	365461	44.63	0.141368	0.106267	1.3303
483624	267312	544517	365281	44.71	0.139606	0.104344	1.33794
484085	267271	544657	365203	44.78	0.138655	0.103805	1.33573
484661	267189	545511	365350	44.86	0.13737	0.10247	1.34058
485237	267189	546101	365411	44.93	0.136349	0.101423	1.34437
485621	267239	546480	365359	45.01	0.13583	0.100464	1.35202
485837	267238	546736	365334	45.02	0.135445	0.099849	1.3565
485889	267190	546980	365384	45.08	0.135199	0.099495	1.35885	14	0.461
485986	267213	547001	365425	45.15	0.135101	0.099579	1.35672
486075	267328	547147	365378	45.23	0.135313	0.099126	1.36507
485878	267296	547155	365287	45.31	0.135559	0.098824	1.37173
485469	267358	547033	365349	45.38	0.136482	0.099274	1.3748
484897	267432	547477	365283	45.46	0.137733	0.098137	1.40348
483519	267342	546971	365432	45.53	0.139889	0.099664	1.4036
482056	267339	546237	365419	45.61	0.142483	0.101162	1.40846
480314	267493	546008	365451	45.68	0.146089	0.101743	1.43586
478291	267701	544760	365431	45.76	0.150384	0.104303	1.44179
476814	267675	544463	365374	45.83	0.152958	0.10475	1.46022
475425	267769	544234	365359	45.84	0.155767	0.105185	1.48088
473621	267722	543570	365417	45.91	0.158883	0.106766	1.48814
469976	267599	541564	365400	45.98	0.165126	0.11095	1.48829
466253	267700	540493	365360	46.06	0.172285	0.113094	1.52338
462100	267607	538166	365405	46.13	0.179675	0.11818	1.52034
458081	267739	537040	365346	46.21	0.187605	0.120396	1.55823
453640	267617	534961	365489	46.28	0.195584	0.12529	1.56105
450066	267759	533294	365489	46.36	0.202837	0.128867	1.574
447810	267601	532128	365342	46.43	0.206648	0.130915	1.57849
444297	267721	529767	365379	46.51	0.213801	0.136128	1.57059
440990	267571	528486	365408	46.59	0.219739	0.138994	1.58093
438223	267725	527195	365510	46.66	0.225642	0.142117	1.58772
435720	267567	525476	365457	46.74	0.230057	0.145694	1.57904
433879	267479	524546	365508	46.81	0.233413	0.147884	1.57835
433008	267668	522888	365301	46.88	0.235747	0.150864	1.56265
432492	267636	522743	365408	46.96	0.236668	0.151517	1.56199
432643	267817	521909	365362	47.03	0.236949	0.153203	1.54664
432906	267591	521819	365333	47.11	0.235702	0.15331	1.53742
434905	267919	521543	365274	47.18	0.232796	0.153731	1.51431
435370	267817	522076	365396	47.26	0.23155	0.152943	1.51396
436661	267502	522389	365444	47.33	0.227995	0.152407	1.49596
439056	267424	522956	365331	47.41	0.223044	0.150809	1.47898
441136	267321	523846	365383	47.48	0.218651	0.149023	1.46723
444260	267313	525000	365349	47.56	0.212562	0.146394	1.45198
447023	267305	525803	365281	47.63	0.207208	0.144429	1.43467
450167	267410	527283	365296	47.71	0.201523	0.141254	1.42667
453556	267469	528274	365252	47.78	0.195268	0.138964	1.40517
456203	267491	529763	365329	47.86	0.190338	0.13598	1.39976
457427	267325	530699	365405	47.93	0.187503	0.134195	1.39724
459281	267554	531258	365330	47.94	0.184763	0.132753	1.39178
460457	267491	531793	365387	48.01	0.182363	0.131778	1.38386
462519	267455	532922	365349	48.08	0.178408	0.129228	1.38056
464907	267521	534210	365477	48.16	0.174194	0.126863	1.37309
466836	267579	535079	365454	48.23	0.170823	0.124928	1.36737
468415	267595	536344	365410	48.31	0.167972	0.122083	1.37589	15	0.459
469448	267468	537002	365435	48.38	0.165672	0.120756	1.37195
470362	267408	537556	365400	48.46	0.163807	0.119465	1.37118
471019	267480	538088	365437	48.53	0.162839	0.118447	1.37479
471565	267421	538593	365325	48.61	0.161654	0.11702	1.38142
471907	267324	539146	365373	48.68	0.16072	0.115995	1.38558
472686	267462	539842	365520	48.76	0.159746	0.114977	1.38937
473391	267603	540027	365363	48.83	0.158918	0.114092	1.39289
473374	267321	540748	365352	48.91	0.158043	0.112528	1.40447
473872	267376	540803	365367	48.98	0.157316	0.112459	1.39888
474402	267261	541551	365419	49.06	0.155986	0.111038	1.4048
475489	267536	541786	365322	49.14	0.154903	0.110236	1.40519
476230	267515	542459	365406	49.21	0.153497	0.109077	1.40724
477146	267541	542853	365355	49.29	0.15193	0.108084	1.40566
477440	267480	542953	365403	49.36	0.151204	0.108024	1.39973
478891	267545	543860	365530	49.44	0.148806	0.106509	1.39712
479896	267455	544574	365466	49.51	0.146715	0.104805	1.39989
480873	267307	545161	365488	49.58	0.144492	0.103639	1.39419
482571	267400	545616	365258	49.66	0.141762	0.101961	1.39035
483879	267334	545835	365144	49.73	0.139224	0.101143	1.3765
485625	267434	547237	365296	49.81	0.13645	0.09868	1.38275
486947	267357	547969	365397	49.88	0.133866	0.097465	1.37348
487796	267439	548513	365485	49.96	0.132633	0.096604	1.37296
489324	267430	549315	365521	50.03	0.129917	0.095042	1.36694
490631	267424	549922	365449	50.11	0.127605	0.09355	1.36403
491827	267437	550407	365423	50.18	0.125555	0.092458	1.35796
493334	267503	551300	365440	50.26	0.123138	0.090653	1.35834
494104	267406	551921	365480	50.34	0.121486	0.089489	1.35756
495118	267378	552703	365460	50.41	0.119634	0.087803	1.36253
495738	267313	553014	365512	50.48	0.11835	0.087321	1.35534
496478	267318	553654	365572	50.56	0.117085	0.086184	1.35854
496941	267372	553817	365465	50.63	0.116457	0.085511	1.3619
497306	267379	554125	365485	50.71	0.115849	0.084936	1.36395
497753	267432	554383	365416	50.78	0.115247	0.084186	1.36895
497814	267432	554594	365401	50.86	0.115142	0.083703	1.37559
497727	267470	554451	365438	50.93	0.115414	0.084115	1.3721
497780	267616	554965	365567	51.01	0.115791	0.083457	1.38743
496776	267455	554694	365573	51.09	0.117009	0.084036	1.39237
495944	267441	554663	365591	51.16	0.118405	0.084156	1.40696
494669	267474	554443	365632	51.23	0.120723	0.08474	1.42463
493146	267510	553287	365475	51.31	0.123488	0.08664	1.42531
492392	267610	553346	365604	51.38	0.125124	0.086922	1.4395
489886	267517	552735	365608	51.46	0.12921	0.088201	1.46495
487516	267614	551332	365574	51.53	0.133689	0.091007	1.46899
486004	267613	550777	365461	51.53	0.136355	0.091807	1.48523	16	0.46
484520	267681	550529	365628	51.61	0.139201	0.092847	1.49925
482944	267684	549774	365542	51.62	0.14201	0.09415	1.50833
481356	267709	548663	365415	51.68	0.14492	0.096071	1.50848
477880	267724	547585	365494	51.76	0.151196	0.098573	1.53386
474367	267818	545446	365414	51.84	0.157838	0.102808	1.53528
470348	267694	544061	365538	51.92	0.164752	0.106111	1.55264
466402	267632	542330	365471	51.99	0.171792	0.109553	1.56812
464981	267808	541353	365360	52.06	0.174979	0.111272	1.57254
461664	267822	540068	365615	52.14	0.181176	0.114795	1.57825
458342	267761	537939	365439	52.21	0.187186	0.118771	1.57603
455369	267471	536892	365590	52.29	0.191847	0.121477	1.57928
453351	267655	535733	365529	52.36	0.196254	0.123763	1.58573
451808	267673	534417	365563	52.44	0.199241	0.126688	1.57269
450817	267706	533510	365433	52.51	0.201234	0.128228	1.56935
450186	267670	532532	365426	52.58	0.202322	0.130309	1.55264
450527	267777	532385	365428	52.66	0.202015	0.130631	1.54645
450439	267634	532240	365441	52.67	0.201724	0.130984	1.54006
450722	267652	532175	365468	52.73	0.201242	0.131209	1.53375
451146	267657	532076	365432	52.81	0.20045	0.131309	1.52655
452428	267545	532089	365424	52.88	0.197652	0.131256	1.50585
454099	267650	532638	365530	52.96	0.194821	0.130407	1.49395
455703	267479	533125	365380	53.04	0.191242	0.128889	1.48378
457712	267335	533785	365417	53.11	0.186999	0.127587	1.46566
459754	267366	534317	365473	53.18	0.183274	0.126621	1.44743
462380	267514	535193	365327	53.26	0.178855	0.124285	1.43907
464395	267605	535947	365346	53.33	0.175411	0.122731	1.42923
466667	267815	536522	365349	53.41	0.171891	0.121511	1.41461
467327	267664	537161	365462	53.48	0.170192	0.120502	1.41237
469074	267754	537885	365446	53.56	0.167275	0.118908	1.40676
470271	267655	538641	365531	53.63	0.164767	0.117564	1.40151
471511	267650	539212	365522	53.71	0.162488	0.116322	1.39689
472356	267624	539626	365578	53.78	0.160866	0.115618	1.39136
473324	267615	540156	365512	53.86	0.159078	0.114286	1.39194
473640	267404	540499	365448	53.93	0.157827	0.113357	1.3923
474615	267469	540695	365468	54.01	0.156269	0.113004	1.38285
475159	267560	541302	365546	54.08	0.155577	0.111963	1.38954
475471	267329	541815	365552	54.16	0.15427	0.110896	1.39112
476490	267387	541775	365425	54.23	0.152617	0.110582	1.38012
477873	267648	542393	365455	54.31	0.150965	0.10937	1.38032
479060	267757	542984	365543	54.38	0.149183	0.108398	1.37626
480329	267743	543639	365469	54.46	0.146865	0.106784	1.37535
481569	267799	544331	365541	54.53	0.144829	0.105551	1.37212
482992	267787	544724	365492	54.61	0.142255	0.104571	1.36037
484308	267789	545846	365579	54.69	0.139923	0.102485	1.36531
485794	267692	546185	365533	54.76	0.13698	0.101629	1.34784	17	0.461
487222	267695	547027	365434	54.84	0.134467	0.099553	1.35071
488104	267767	547269	365389	54.91	0.133144	0.098905	1.34618
489661	267740	547970	365357	54.99	0.130321	0.097337	1.33885
490838	267700	549413	365546	55.06	0.128129	0.094916	1.34993
492195	267718	549474	365447	55.14	0.125815	0.094478	1.33168
493466	267671	550313	365568	55.21	0.123448	0.093109	1.32584
494379	267648	551113	365574	55.29	0.121785	0.091463	1.33153
495331	267614	551350	365497	55.36	0.120023	0.090728	1.32288
496075	267670	552419	365562	55.44	0.118913	0.088712	1.34044
496337	267661	552141	365461	55.51	0.11843	0.088972	1.33109
496848	267686	552676	365614	55.59	0.117626	0.088342	1.33149
496906	267631	552939	365479	55.66	0.11735	0.087373	1.34308
496944	267654	552649	365295	55.74	0.117358	0.087397	1.34281
496795	267757	553130	365550	55.81	0.117946	0.0872	1.35259
495828	267594	552915	365505	55.9	0.119097	0.087505	1.36104
494818	267587	552592	365515	55.96	0.120827	0.088206	1.36983
493473	267614	552243	365471	56.04	0.123252	0.088792	1.3881
491323	267392	551427	365538	56.11	0.126291	0.090697	1.39245
489248	267468	551040	365547	56.19	0.130172	0.09153	1.42219
488070	267462	550696	365644	56.26	0.132224	0.09255	1.42869
485517	267506	549223	365616	56.33	0.136872	0.095532	1.43274
482640	267587	548134	365454	56.41	0.14224	0.097299	1.46189
479835	267619	546535	365533	56.48	0.147351	0.100895	1.46044
476599	267664	545338	365482	56.56	0.15331	0.103248	1.48487
473644	267766	543770	365430	56.63	0.158982	0.106385	1.4944
470578	267687	542087	365421	56.71	0.164309	0.10991	1.49494
467739	267720	541360	365564	56.78	0.169615	0.111897	1.51582
465456	267749	539772	365601	56.86	0.173912	0.11538	1.5073
464510	267843	538950	365508	56.93	0.175962	0.116835	1.50608
462280	267720	538220	365516	57.01	0.179703	0.118413	1.51759
460879	267672	536977	365503	57.08	0.182157	0.121023	1.50514
460009	267760	536424	365540	57.16	0.184063	0.12232	1.50477
459587	267797	535944	365502	57.23	0.18497	0.123227	1.50106
459555	267775	535412	365551	57.31	0.18496	0.124519	1.4854
460107	267839	535475	365493	57.39	0.184133	0.124202	1.48253
460453	267552	535201	365553	57.46	0.182566	0.124977	1.4608
461556	267577	535541	365424	57.54	0.18059	0.123844	1.4582
462522	267722	535606	365437	57.61	0.179259	0.123746	1.44861
464102	267778	535655	365434	57.69	0.176509	0.123632	1.4277
465358	267611	536412	365377	57.76	0.17365	0.121834	1.4253
467164	267706	536890	365377	57.84	0.170627	0.120813	1.41232
468492	267622	537640	365378	57.91	0.167918	0.119216	1.40851
470184	267714	537837	365394	57.99	0.165115	0.118847	1.38931
470834	267639	538265	365559	57.99	0.163688	0.118453	1.38188	18	0.459
471449	267645	538565	365475	58.06	0.162585	0.11755	1.38311
472660	267610	539304	365567	58.14	0.160268	0.116267	1.37845
474025	267696	539669	365484	58.21	0.158066	0.115232	1.37173
474567	267691	540039	365488	58.22	0.157068	0.114459	1.37227
475238	267726	540308	365554	58.29	0.155967	0.114095	1.36699
475667	267669	540107	365502	58.36	0.155008	0.114358	1.35546
477106	267874	541037	365616	58.44	0.153071	0.112744	1.35769
478090	267799	541621	365552	58.51	0.151059	0.111307	1.35715
478928	267597	541776	365483	58.59	0.148906	0.110762	1.34438
480046	267586	542457	365484	58.66	0.146867	0.109325	1.34339
481611	267751	543060	365419	58.74	0.1446	0.107848	1.34077
482926	267683	543636	365423	58.81	0.142039	0.106646	1.33187
484506	267806	544514	365495	58.89	0.139627	0.105022	1.3295
486412	267975	544755	365479	58.96	0.136795	0.104465	1.30949
486966	267881	545260	365360	59.04	0.135515	0.103029	1.31531
488354	267902	546240	365429	59.11	0.133137	0.101188	1.31575
489752	267852	546721	365445	59.18	0.13052	0.100229	1.30222
490867	267754	547460	365445	59.26	0.128252	0.098681	1.29966
492142	267818	547984	365542	59.33	0.126228	0.097888	1.28951
493093	267766	548691	365476	59.41	0.124402	0.096203	1.29312
494035	267907	548933	365164	59.48	0.123215	0.094719	1.30084
494508	267842	549214	365487	59.56	0.122184	0.095146	1.28417
494288	267630	549682	365596	59.63	0.121886	0.094511	1.28964
494423	267664	549994	365506	59.71	0.12176	0.093579	1.30115
494245	267643	549582	365476	59.78	0.122002	0.094344	1.29317
493518	267586	550187	365482	59.86	0.123084	0.093102	1.32204
492899	267730	549649	365607	59.93	0.124625	0.094615	1.31718
491626	267735	549314	365556	60.01	0.126863	0.095154	1.33324
490074	267752	548815	365558	60.08	0.129635	0.096202	1.34753
487936	267651	547710	365498	60.16	0.133067	0.098324	1.35336
485698	267592	547232	365486	60.24	0.136828	0.099287	1.37811
483347	267570	546095	365580	60.31	0.140927	0.101965	1.38211
480991	267600	544966	365504	60.39	0.145222	0.104099	1.39504
479541	267468	544373	365424	60.46	0.147393	0.105096	1.40246
477096	267515	543090	365455	60.54	0.151936	0.107898	1.40815
474704	267436	542432	365466	60.61	0.156001	0.109322	1.42699
472648	267427	541351	365487	60.69	0.159702	0.111674	1.43007
470863	267494	540537	365517	60.76	0.163169	0.113493	1.4377
469507	267478	539814	365554	60.84	0.165596	0.115143	1.43817
468379	267490	538855	365499	60.91	0.167701	0.117009	1.43324
467618	267488	538521	365426	60.99	0.169092	0.11749	1.4392
467430	267463	538516	365600	61.06	0.169357	0.118047	1.43466
467574	267632	537899	365455	61.14	0.169635	0.118906	1.42664
467703	267592	537914	365407	61.21	0.16927	0.118723	1.42575
468119	267673	537937	365586	61.21	0.168766	0.119236	1.4154	19	0.461
468465	267737	537702	365462	61.29	0.168337	0.119348	1.41047
469093	267716	538317	365521	61.36	0.167118	0.118223	1.41359
470153	267765	538248	365453	61.44	0.165336	0.118156	1.3993
470917	267557	538616	365576	61.51	0.163273	0.117759	1.3865
471900	267512	539252	365618	61.59	0.161336	0.116538	1.38441
473485	267632	539180	365460	61.66	0.15884	0.116195	1.36701
473866	267557	539723	365524	61.74	0.157908	0.115242	1.37023
475580	267825	540555	365617	61.81	0.155666	0.113768	1.36827
476485	267619	540310	365499	61.89	0.153371	0.113918	1.34633
477902	267758	541646	365551	61.96	0.151266	0.11125	1.35969
479191	267751	541728	365703	62.03	0.148929	0.111553	1.33505
480365	267745	542300	365605	62.11	0.146807	0.110037	1.33416
481755	267817	542917	365528	62.18	0.144555	0.108492	1.3324
483300	267948	543017	365561	62.26	0.142224	0.108384	1.31222
484144	267783	544300	365621	62.33	0.140195	0.105868	1.32425
485249	267647	543987	365515	62.41	0.1378	0.106194	1.29762
485861	267661	544244	365570	62.48	0.136762	0.105826	1.29233
487025	267700	545681	365639	62.56	0.134831	0.10302	1.30879
488605	267902	545554	365586	62.64	0.132695	0.10312	1.2868
489567	267876	546254	365489	62.71	0.130922	0.101346	1.29183
490624	267915	546942	365576	62.79	0.129194	0.100176	1.28966
491433	267972	547000	365606	62.86	0.127961	0.100149	1.27771
492046	268013	547879	365492	62.94	0.127021	0.097951	1.29678
492306	268004	547748	365483	63.01	0.126538	0.098197	1.28862
492497	268112	547977	365433	63.09	0.126551	0.097561	1.29715
492370	268069	548160	365587	63.16	0.126635	0.097661	1.29668
491750	267989	547746	365628	63.24	0.127461	0.098656	1.29198
491540	268048	547506	365489	63.25	0.128017	0.098722	1.29674
491111	268019	547612	365441	63.31	0.128675	0.09835	1.30834
490037	267965	547400	365638	63.39	0.130383	0.099411	1.31155
488489	267739	546933	365592	63.46	0.132377	0.100245	1.32052
487314	267828	546409	365594	63.54	0.134732	0.10135	1.32936
486015	267920	545915	365605	63.61	0.13732	0.102422	1.34074
484415	267847	545520	365664	63.69	0.13992	0.103436	1.35272
482716	267866	544433	365704	63.76	0.143	0.105848	1.351
481971	267892	544041	365603	63.84	0.14441	0.106357	1.3578
480480	267901	543681	365696	63.91	0.147102	0.107407	1.36957
478903	267836	542315	365492	63.99	0.149718	0.109651	1.36541
477705	267834	542378	365630	64.06	0.151864	0.10995	1.38121
476961	268019	541622	365725	64.14	0.153797	0.111847	1.37507
475828	267830	541043	365598	64.21	0.155234	0.112675	1.37772
475644	267996	540824	365585	64.29	0.156099	0.113098	1.38021
475202	267913	540288	365595	64.36	0.156632	0.114266	1.37077
475311	268060	540527	365632	64.44	0.156906	0.113875	1.37788	20	0.459
475474	268001	539999	365503	64.51	0.156422	0.11459	1.36505
475783	268106	539966	365524	64.59	0.156201	0.114726	1.3615
475722	267883	540551	365444	64.66	0.155596	0.113234	1.3741
476745	267956	540340	365535	64.74	0.153984	0.113967	1.35112
477579	268084	540700	365526	64.81	0.152892	0.113176	1.35093
478748	268103	541424	365606	64.88	0.150853	0.111893	1.34819
479404	267951	541046	365499	64.96	0.149189	0.112358	1.3278
480646	268010	542236	365404	65.03	0.147154	0.109542	1.34336
481914	268015	542372	365477	65.11	0.144907	0.109483	1.32355
482864	267970	543139	365598	65.19	0.14307	0.108243	1.32175
483495	267952	543463	365369	65.26	0.14189	0.106841	1.32805
484734	267940	543388	365418	65.34	0.139652	0.107153	1.3033
485295	267965	543556	365453	65.35	0.138739	0.106909	1.29773
485814	267951	544253	365534	65.41	0.137775	0.105694	1.30353
486889	267879	544959	365512	65.49	0.135645	0.104139	1.30254
488075	267997	545007	365552	65.56	0.133933	0.104163	1.2858
489054	268012	545782	365423	65.64	0.132259	0.10213	1.295
489842	268018	546105	365608	65.71	0.130895	0.102032	1.28288
490310	268005	546577	365580	65.79	0.130032	0.100954	1.28804
490862	268031	546846	365515	65.86	0.129149	0.100186	1.28909
491297	268223	546881	365594	65.94	0.129003	0.100361	1.2854
491079	268069	547137	365625	66.01	0.128891	0.099921	1.28992
490899	268014	547002	365492	66.09	0.12903	0.099787	1.29305
490521	268025	546581	365513	66.16	0.129727	0.100736	1.2878
489635	267775	546784	365599	66.24	0.130479	0.10058	1.29726
488881	267740	546069	365437	66.31	0.13169	0.101571	1.29653
488176	267757	546047	365527	66.39	0.132985	0.1019	1.30506
487189	267672	545906	365682	66.46	0.134451	0.102682	1.3094
486240	267614	545631	365576	66.54	0.135941	0.102927	1.32075
485391	267729	544990	365492	66.61	0.137811	0.104011	1.32497
484838	267701	544907	365674	66.69	0.138701	0.104756	1.32404
484036	267816	544614	365614	66.76	0.140493	0.105185	1.33568
483016	267785	543861	365559	66.84	0.142206	0.106598	1.33404
482221	267837	543310	365560	66.91	0.143788	0.107763	1.3343
481513	267843	543253	365638	66.99	0.14507	0.108128	1.34166
480808	267832	542646	365705	67.06	0.146294	0.109619	1.33457
480354	267783	542687	365647	67.14	0.146949	0.109351	1.34383
480290	267885	542136	365602	67.21	0.14739	0.110374	1.33537
480025	267803	541855	365478	67.29	0.147601	0.110579	1.3348
480307	267921	542052	365555	67.36	0.147475	0.110404	1.33578
480258	267803	541574	365430	67.44	0.147184	0.111023	1.32571
480547	267735	542126	365563	67.51	0.146449	0.110273	1.32806
481302	267806	542209	365445	67.59	0.145328	0.109727	1.32445
481726	267703	542451	365591	67.66	0.144241	0.109674	1.31518
481863	267531	543158	365766	67.66	0.143444	0.108729	1.31928	21	0.461
482596	267623	543271	365693	67.74	0.142434	0.108262	1.31564
483381	267580	543115	365747	67.81	0.140899	0.108761	1.2955
484605	267764	543782	365720	67.89	0.139316	0.107269	1.29876
485583	267759	543918	365705	67.96	0.137568	0.106936	1.28646
486004	267839	543895	365696	68.04	0.13708	0.106956	1.28165
486768	267817	544595	365628	68.11	0.13566	0.105268	1.2887
487556	267840	544879	365663	68.19	0.134343	0.104781	1.28214
487725	267724	544906	365703	68.26	0.133673	0.104849	1.27491
488292	267766	545450	365661	68.34	0.13281	0.103574	1.28227
488459	267819	545158	365672	68.41	0.132686	0.104222	1.27311
488741	267934	545295	365612	68.49	0.132559	0.103746	1.27773
488384	267768	545590	365801	68.56	0.132654	0.103718	1.27899
488394	267886	545243	365605	68.65	0.133015	0.103833	1.28105
488053	267751	545377	365648	68.71	0.133182	0.103686	1.28447
487907	267877	545139	365597	68.79	0.133844	0.104027	1.28663
487481	267865	544979	365651	68.86	0.134556	0.104533	1.28721
487291	268013	544489	365514	68.94	0.135365	0.105134	1.28755
486384	267809	544111	365604	69.02	0.136312	0.106212	1.28339
485846	267708	543997	365617	69.09	0.136939	0.106493	1.28589
485052	267541	543498	365610	69.17	0.137808	0.107523	1.28166
485017	267679	543312	365544	69.24	0.138313	0.107709	1.28415
484913	267752	543361	365606	69.25	0.138732	0.1078	1.28694
484689	267750	543198	365618	69.31	0.139123	0.108181	1.28602
484631	267794	542927	365486	69.39	0.139367	0.108339	1.28639
484194	267597	543067	365626	69.46	0.139509	0.108483	1.28601
484316	267783	543029	365642	69.54	0.13989	0.108613	1.28797
484170	267695	542773	365599	69.61	0.139867	0.109019	1.28296
484195	267671	542817	365660	69.69	0.139745	0.109117	1.28069
484605	267838	542581	365541	69.76	0.139554	0.109242	1.27747
485186	268025	542647	365516	69.84	0.139124	0.109024	1.27608
485251	268004	542697	365485	69.91	0.138942	0.108822	1.27678
485445	267910	542793	365461	69.99	0.138297	0.108544	1.27411
485287	267866	543095	365729	70.06	0.138435	0.108746	1.27301
485870	267958	542958	365587	70.14	0.137699	0.10859	1.26805
486088	267866	543274	365709	70.21	0.137018	0.108306	1.2651
486243	267887	542824	365560	70.29	0.136811	0.108789	1.25759
486300	267909	542936	365657	70.3	0.136781	0.108856	1.25653
486275	267860	543094	365671	70.36	0.136668	0.108567	1.25884
486435	267865	543095	365509	70.44	0.136402	0.108057	1.26232
486536	267975	543208	365693	70.51	0.136576	0.108395	1.25998
486598	267959	543138	365543	70.59	0.136415	0.108073	1.26226
486544	267985	542864	365465	70.66	0.136594	0.108406	1.26002
486502	268040	542632	365536	70.74	0.136845	0.109119	1.25409
486417	268001	542739	365545	70.81	0.13687	0.108921	1.25659
486201	267980	542950	365732	70.89	0.137184	0.109062	1.25786
486181	268023	542637	365567	70.89	0.137357	0.109205	1.25779	22	0.459
485941	267910	542661	365585	70.96	0.137419	0.109211	1.25829
485883	267856	542646	365522	71.04	0.137348	0.109045	1.25955
485619	267821	542573	365575	71.11	0.137703	0.109366	1.25911
485793	267846	542816	365804	71.19	0.137476	0.10957	1.25468
485665	267813	542238	365425	71.26	0.137596	0.109603	1.2554
485831	267869	542282	365512	71.34	0.137482	0.109783	1.25231
486149	268005	542324	365512	71.41	0.137356	0.109694	1.25217
485951	267925	542292	365516	71.49	0.13745	0.109775	1.25211
485899	267885	542348	365522	71.57	0.137413	0.109675	1.25291
485591	267773	542617	365616	71.64	0.137599	0.109401	1.25774
485652	267896	542337	365623	71.72	0.137885	0.110015	1.25333
485399	267860	542137	365604	71.79	0.138218	0.110378	1.25222
485458	268051	542149	365649	71.87	0.138726	0.110494	1.25551
485069	267927	541666	365627	71.94	0.139017	0.111446	1.24739
484857	268022	541382	365532	72.01	0.139697	0.11175	1.25009
484714	268058	541167	365462	72.09	0.140066	0.111985	1.25075
484274	267988	541226	365538	72.16	0.140622	0.112099	1.25445
484087	267987	541280	365554	72.24	0.140951	0.112035	1.2581
484205	268064	540937	365497	72.31	0.140988	0.112582	1.25231
483953	268003	541079	365578	72.39	0.14124	0.112536	1.25507
484374	268159	541269	365527	72.46	0.140993	0.111973	1.25917
484384	268092	541095	365529	72.54	0.14076	0.112348	1.2529
484485	268073	541023	365464	72.61	0.14052	0.112297	1.25133
485039	268111	540916	365456	72.69	0.13966	0.112498	1.24144
484866	267961	541189	365490	72.76	0.139486	0.112027	1.24511
485509	268159	541454	365723	72.84	0.138982	0.112196	1.23874
485621	268176	541350	365664	72.91	0.138838	0.112231	1.23707
485545	268110	541342	365564	72.99	0.138761	0.111935	1.23966
485502	268054	541185	365462	73.06	0.138657	0.111947	1.2386
485126	267907	541008	365590	73.14	0.138852	0.112724	1.23179
485042	268056	540866	365565	73.21	0.139478	0.112946	1.23491
484708	267988	540735	365638	73.29	0.139852	0.113453	1.23269
484183	267946	540533	365531	73.36	0.140649	0.113545	1.2387
483968	267987	540603	365734	73.45	0.141162	0.114033	1.2379
483284	267832	540058	365566	73.51	0.14188	0.114663	1.23737
483220	267869	540234	365654	73.59	0.142113	0.114565	1.24045
483425	268044	540179	365771	73.66	0.142309	0.115049	1.23695
483036	267919	539973	365598	73.74	0.1426	0.114944	1.24061
483302	268080	540095	365619	73.81	0.142644	0.11475	1.24308
483323	267963	540165	365778	73.89	0.142231	0.1151	1.23571
483244	267905	540069	365666	73.96	0.142186	0.114953	1.2369
482995	267879	540106	365690	74.04	0.142545	0.11495	1.24006
483515	267872	540107	365699	74.12	0.141598	0.114976	1.23155
483179	267722	540066	365584	74.12	0.141714	0.114702	1.23549	23	0.461
483337	267779	540158	365637	74.19	0.141616	0.114673	1.23495
483553	267809	540127	365688	74.28	0.141328	0.114899	1.23002
483422	267806	540206	365758	74.34	0.141551	0.114951	1.23141
483683	268016	540250	365728	74.42	0.141761	0.114763	1.23525
483574	268048	540317	365862	74.49	0.142057	0.115041	1.23484
483109	267966	539699	365578	74.57	0.142621	0.115463	1.23522
483033	268036	539704	365695	74.64	0.142981	0.115819	1.23452
482911	268073	539625	365659	74.72	0.143317	0.115874	1.23683
482391	267841	539511	365684	74.79	0.143498	0.116194	1.23499
482645	268023	539597	365672	74.8	0.14363	0.115974	1.23847
482413	267920	539861	365880	74.87	0.143713	0.116065	1.23821
482506	267997	539613	365714	74.94	0.143794	0.116072	1.23884
482490	267962	539614	365655	75.01	0.14371	0.115885	1.24012
482326	267877	539357	365456	75.09	0.14373	0.115807	1.24112
482246	267763	539561	365637	75.16	0.143506	0.115941	1.23776
482339	267825	539414	365590	75.24	0.14354	0.116106	1.23629
482775	268083	539673	365617	75.31	0.143591	0.11564	1.2417
482799	268103	539678	365618	75.39	0.143612	0.115633	1.24197
482276	267843	539672	365697	75.46	0.14371	0.115893	1.24002
482424	267918	539548	365637	75.55	0.143687	0.115968	1.23902
482437	268000	539284	365498	75.61	0.143926	0.116093	1.23975
482252	267888	539672	365645	75.69	0.143897	0.11573	1.24338
482194	267808	539616	365632	75.76	0.143743	0.115808	1.24122
482350	267890	539712	365666	75.76	0.143729	0.115711	1.24214	24	0.25
482214	267800	540000	365822	75.84	0.143682	0.115588	1.24305
482328	267824	539991	365739	75.91	0.143556	0.115347	1.24456
482257	267736	539974	365701	75.99	0.1434	0.115264	1.2441
482046	267616	539975	365625	76.06	0.143391	0.115024	1.24662
482173	267592	540015	365630	76.14	0.143088	0.114955	1.24473
482249	267658	540123	365629	76.21	0.143164	0.114722	1.24792
482648	267786	540274	365586	76.29	0.142864	0.114267	1.25026
482812	267802	540285	365618	76.36	0.142624	0.114344	1.24732
482715	267719	540482	365575	76.44	0.14253	0.113792	1.25255
482913	267683	541012	365794	76.51	0.142062	0.113355	1.25325
483025	267593	540897	365618	76.59	0.141574	0.113047	1.25235
483772	267874	541361	365677	76.66	0.141148	0.112249	1.25745
484286	267925	541474	365646	76.74	0.140399	0.111912	1.25454
484595	267968	541725	365638	76.81	0.139989	0.111356	1.25713
484837	267874	542069	365704	76.89	0.139258	0.110835	1.25644
485116	267910	542169	365667	76.9	0.138879	0.110508	1.25673
485344	267942	542190	365610	76.97	0.138578	0.110285	1.25655
485250	267775	542561	365660	77.04	0.138209	0.109658	1.26037
485879	267838	542823	365635	77.12	0.137298	0.109026	1.25931
486449	267899	542946	365495	77.19	0.136486	0.108327	1.25994
486671	267961	543476	365634	77.2	0.136293	0.107645	1.26614
487134	268172	543758	365834	77.24	0.136152	0.107677	1.26445
487089	268121	543806	365799	77.27	0.136068	0.107466	1.26615
487099	268076	543893	365791	77.3	0.135906	0.107258	1.2671
487247	268131	543893	365799	79.4	0.136068	0.107466	1.26615	A	0.299

## Sheet: WT_wo_drug_Rep3
FlowCell Text Data File: 2019-11-25-6A.csv
Software Version: 1.31A
Date: 2019-11-25
Time: 15:08:44
User: Andrey's Lab
Experiment name:
Rotor Manufacturer: Beckman
Rotor Model: SW41Ti
Speed: 39 rpm
Gradient: Sucrose 10.0% to 50.0% v/v
Time: 2
w2t: x 10^0
Sample Volume: 0.5 ml
Number of Tubes: 2
Volume displaced/mm: 0.143 ml/mm
Temperature: 4.0 deg C
Sensitivity: 0
Sample Interval: 132 ms
LED1 On Time: 46 ms
LED2 On Time: 6 ms
Samples/mm: 25.25
Scan Speed: 0.30 mm/sec
Scan Distance: 77.3 mm
Upper Limit to Zero Distance: 43.90 mm
START MODE: OD Sensing
Channel A Wavelength: 260.0 nm
Channel B Wavelength: 280.0 nm
Calibration: Default (Tryptophan) 0.605 mM; OD_ChanA 2.200; OD_ChanB 3.070
Samples / sec: 8 Hz
Distance: 3.22 mm
Number: 24
Dead Volume: 0.21 ml
Total Distance: 77.30 mm
Sample A Zero: 578189.5
Source A Zero: 268945.8
Sample B Zero: 596784.6
Source B Zero: 365908.4
Data Columns:
SampleA	SourceA	SampleB	SourceB	Position	AbsA	AbsB	ratioA/B	Fraction Number	Fraction Volume (ml)
395735	267492	389081	365503	0	0.321152	0.489028	0.656715
372303	267468	375232	365428	0.08	0.373524	0.530334	0.704319
166988	267417	160025	365414	0.15	1.06234	1.50708	0.704898
240495	267477	241987	365446	0.23	0.749075	1.03317	0.725024
130314	267515	140923	365546	0.3	1.27574	1.65319	0.771681
406607	267525	389544	365432	0.38	0.297969	0.487442	0.611291
338710	267501	332597	365339	0.45	0.454889	0.668298	0.680667
373705	267529	363700	365401	0.53	0.37049	0.566027	0.654545
369582	267321	360534	365475	0.6	0.379355	0.57628	0.658282
338666	267337	335484	365432	0.67	0.454473	0.658684	0.689972
433188	267411	433234	365291	0.75	0.243188	0.36516	0.665976
384705	267608	373398	365459	0.82	0.345815	0.536047	0.645122
382968	267169	372815	365521	0.9	0.348293	0.538032	0.647347
421689	267324	414865	365386	0.97	0.266027	0.415116	0.640849
402440	267499	392637	365436	1.05	0.306737	0.47839	0.641187
396217	267402	385406	365519	1.12	0.319817	0.499956	0.639691
428052	267582	412252	365617	1.2	0.253986	0.423082	0.600324
416729	267613	402144	365447	1.27	0.277122	0.451002	0.614459
416979	267546	400333	365499	1.35	0.276392	0.456339	0.605672
444655	267692	439266	365464	1.42	0.22164	0.349854	0.63352
397888	267591	388964	365395	1.5	0.316808	0.489034	0.647824
400455	267595	392083	365580	1.57	0.311295	0.48046	0.64791
290419	267652	267651	365321	1.65	0.587551	0.917246	0.64056
443312	267595	432836	365391	1.72	0.223927	0.366527	0.610944
402121	267399	392152	365369	1.8	0.307097	0.479596	0.640325
286508	267243	254012	365385	1.87	0.597887	0.977394	0.611716
442767	267324	434543	365457	1.95	0.224114	0.362223	0.618718
403315	267516	394964	365316	2.02	0.304926	0.471241	0.64707
439402	267538	431491	365401	2.1	0.231357	0.370126	0.625077
418160	267510	410467	365444	2.18	0.273846	0.427513	0.640555
416427	267428	410688	365457	2.25	0.277151	0.426937	0.649161
247662	267484	207056	365354	2.33	0.723864	1.21157	0.597461
450959	267575	446513	365322	2.4	0.209167	0.330653	0.632586
398608	267476	391100	365412	2.48	0.314885	0.48281	0.652192
429388	267459	411880	365563	2.55	0.250913	0.423948	0.59185
443890	267446	442609	365331	2.63	0.222329	0.340747	0.652475
401803	267393	400064	365455	2.7	0.307758	0.456971	0.673473
95663	267445	95145	365310	2.78	1.54113	2.10268	0.732938
25335	267136	3405	365405	2.85	2.68185	5.91993	0.45302
24521	267483	3455	365362	2.93	2.71102	5.90308	0.459256
24244	267395	3300	365445	3	2.7205	5.95595	0.45677
23572	267455	3002	365279	3.08	2.74485	6.06391	0.452654
22097	267394	2759	365414	3.15	2.80018	6.16108	0.454495
21458	267261	2632	365458	3.22	2.82497	6.21523	0.454523	1	0.448
20686	267421	2517	365388	3.3	2.85697	6.26622	0.455932
19849	267442	2385	365343	3.37	2.89253	6.32782	0.457113
19094	267466	2250	365405	3.45	2.92593	6.3948	0.457548
17739	267436	2010	365291	3.52	2.98908	6.52373	0.458186
16620	267484	1732	365218	3.6	3.04523	6.69412	0.454911
16117	267388	1632	365252	3.67	3.07133	6.76239	0.454178
15000	267424	1420	365324	3.75	3.13316	6.92211	0.452632
14401	267478	1198	365340	3.82	3.16836	7.11701	0.445181
13356	267474	1021	365569	3.9	3.23307	7.30097	0.442828
12684	267501	861	365321	3.97	3.27752	7.49555	0.437263
11541	267484	733	365313	4.05	3.35862	7.68	0.43732
10892	267334	615	365366	4.12	3.40787	7.88135	0.432397
10364	267387	513	365225	4.2	3.45074	8.08876	0.426609
9582	267241	450	365335	4.27	3.51768	8.23929	0.42694
9152	267539	366	365415	4.35	3.55809	8.47635	0.419767
8978	267483	337	365347	4.43	3.57441	8.57076	0.417047
8277	267370	293	365334	4.5	3.6439	8.73108	0.417349
8016	267315	261	365572	4.58	3.67126	8.86438	0.414159
7586	267292	229	365461	4.65	3.71856	9.01395	0.412534
7271	267401	205	365502	4.73	3.75536	9.14098	0.410827
7072	267405	191	365413	4.8	3.77922	9.22177	0.409815
6739	267334	179	365506	4.88	3.82043	9.29644	0.410957
6646	267338	172	365377	4.95	3.83239	9.34175	0.410243
6487	267298	170	365525	5.03	3.85307	9.35562	0.411845
6373	267304	168	365395	5.1	3.86832	9.36878	0.412895
6381	267255	160	365364	5.18	3.86709	9.42461	0.410318
6276	267105	161	365429	5.25	3.88086	9.41767	0.412083
6266	267364	160	365455	5.33	3.88306	9.42489	0.412001
6314	267295	160	365419	5.4	3.87629	9.42478	0.411287
6406	267350	167	365422	5.48	3.86403	9.37571	0.412132
6544	267522	165	365433	5.55	3.84627	9.38955	0.409633
6695	267545	173	365449	5.63	3.82674	9.33534	0.40992
6944	267459	189	365465	5.7	3.79508	9.234	0.41099
7066	267417	181	365562	5.78	3.77998	9.28388	0.407156
7400	267291	199	365612	5.85	3.73989	9.17537	0.407601
7754	267284	217	365516	5.92	3.69971	9.07582	0.407645
8217	267315	239	365525	6	3.64998	8.96516	0.407129
8709	267342	266	365425	6.07	3.6001	8.84217	0.407151
9387	267305	313	365330	6.15	3.53556	8.65538	0.408481
10104	267451	356	365323	6.22	3.47278	8.50782	0.408187
10923	267371	417	365452	6.3	3.40555	8.32695	0.408979
11996	267418	508	365251	6.37	3.32518	8.10007	0.410512
12919	267162	620	365508	6.45	3.26066	7.87251	0.414183	2	0.461
13567	267125	697	365376	6.52	3.21848	7.73792	0.415937
15138	267397	869	365295	6.6	3.12521	7.48487	0.417537
16380	267373	1102	365323	6.67	3.05737	7.21269	0.423888
18378	267300	1398	365265	6.75	2.95824	6.93982	0.42627
20020	267328	1818	365448	6.83	2.88479	6.6393	0.434502
22355	267443	2327	365517	6.9	2.79036	6.35659	0.438972
24870	267386	3009	365401	6.98	2.69857	6.06162	0.445189
27024	267356	3838	365350	7.05	2.6271	5.78255	0.454314
30252	267472	4877	365329	7.13	2.53051	5.50788	0.459434
31792	267454	5535	365391	7.2	2.48778	5.36302	0.463878
34455	267267	6968	365376	7.28	2.41806	5.09908	0.474215
38419	267339	8590	365417	7.35	2.32472	4.85935	0.478401
41719	267348	10621	365536	7.43	2.25393	4.61646	0.488239
45813	267251	13041	365506	7.5	2.17318	4.3811	0.496036
50352	267217	15626	365487	7.58	2.0919	4.17377	0.501201
53909	267277	18959	365370	7.65	2.03343	3.95179	0.514559
60202	267101	22130	365428	7.73	1.93799	3.77471	0.513415
61875	267228	24074	365337	7.8	1.91485	3.67792	0.520633
66271	267028	28066	365367	7.88	1.85522	3.50216	0.529737
73580	267477	31939	365455	7.95	1.76677	3.35427	0.526721
78042	267308	37170	365393	8.03	1.71563	3.18023	0.539468
84704	267349	41352	365519	8.1	1.64538	3.05842	0.537982
91092	267326	47282	365366	8.18	1.58282	2.90435	0.544985
97018	267443	52267	365318	8.25	1.52904	2.78931	0.54818
106380	267428	60456	365674	8.33	1.44983	2.6236	0.552613
112511	267450	68273	365362	8.4	1.40176	2.48325	0.564485
121016	267280	75248	365361	8.47	1.33859	2.37175	0.564389
126147	267488	78584	365505	8.55	1.30357	2.32248	0.561286
132107	267467	85033	365492	8.62	1.26384	2.23204	0.566226
142273	267417	92772	365444	8.7	1.19997	2.13205	0.562826
149094	267556	101099	365488	8.77	1.16018	2.03367	0.570486
158067	267552	105150	365509	8.85	1.10995	1.9887	0.558126
166033	267482	115857	365577	8.92	1.06747	1.87777	0.568478
174381	267379	124655	365520	9	1.02499	1.7937	0.571437
184499	267353	134925	365418	9.08	0.976439	1.70264	0.573485
192600	267234	142588	365386	9.15	0.939131	1.63922	0.572911
204839	267310	154432	365416	9.23	0.886435	1.54786	0.572684
209812	267487	159956	365353	9.3	0.866391	1.50738	0.574766
216374	267382	168220	365388	9.38	0.83959	1.44975	0.579126
227596	267323	176508	365450	9.45	0.795951	1.39482	0.570646
234934	267394	182990	365370	9.53	0.768911	1.35324	0.568202
243209	267347	188329	365662	9.6	0.739014	1.32119	0.559356
252214	267345	199743	365427	9.68	0.707766	1.25301	0.564853	3	0.459
261408	267331	204187	365431	9.75	0.676955	1.2278	0.551355
271492	267376	211852	365509	9.83	0.644574	1.18581	0.543574
275433	267210	215511	365376	9.9	0.631657	1.16576	0.54184
282952	267340	223680	365366	9.98	0.608931	1.12309	0.542194
292750	267217	231906	365452	10.05	0.579284	1.08196	0.535401
299146	267345	238040	365310	10.13	0.561123	1.0516	0.533593
308370	267354	244281	365335	10.2	0.535057	1.02201	0.523534
315546	267490	252589	365267	10.28	0.515726	0.983463	0.524398
322174	267417	257285	365403	10.35	0.497629	0.962776	0.516869
332070	267428	265737	365240	10.43	0.471667	0.925218	0.50979
336382	267298	270618	365293	10.5	0.460163	0.904522	0.508736
344410	267451	278502	365389	10.58	0.440388	0.871909	0.505085
346992	267303	282715	365291	10.65	0.433494	0.854392	0.507371
351059	267261	284022	365372	10.73	0.423346	0.84936	0.498429
358853	267311	291633	365235	10.8	0.404638	0.81862	0.494292
363191	267232	298622	365412	10.88	0.394058	0.792031	0.497529
367725	267198	302140	365247	10.95	0.383288	0.77809	0.492601
373409	267218	309750	365240	11.03	0.370172	0.749556	0.493854
377711	267172	308995	365359	11.1	0.36018	0.752727	0.478501
384054	267079	317645	365194	11.17	0.34557	0.720564	0.479583
387423	267071	322329	365411	11.25	0.33804	0.704467	0.479852
390078	267264	323290	365389	11.32	0.332792	0.700986	0.474748
396240	267339	328142	365291	11.4	0.319565	0.683604	0.467471
400709	267312	330354	365342	11.47	0.30984	0.676063	0.458301
407149	267307	338881	365400	11.55	0.296124	0.647036	0.457662
410406	267325	343272	365142	11.63	0.289335	0.63147	0.458193
414023	267239	344309	365217	11.7	0.281519	0.628249	0.448101
419358	267401	350401	365229	11.78	0.271037	0.608184	0.44565
422812	267348	354717	365255	11.85	0.263818	0.594234	0.443964
427475	267398	359975	365198	11.93	0.254554	0.57719	0.441023
428960	267441	359457	365227	12	0.251712	0.578931	0.434788
433479	267337	364234	365271	12.08	0.242373	0.563938	0.429787
438079	267382	369739	365121	12.15	0.233447	0.546273	0.427345
440110	267295	372616	365073	12.23	0.229193	0.537238	0.426613
444654	267484	377867	365175	12.3	0.220974	0.521519	0.423711
447136	267370	378438	365192	12.38	0.215824	0.519842	0.415173
451419	267522	384933	365157	12.45	0.208121	0.500227	0.416052
454135	267620	388813	365287	12.53	0.203281	0.48914	0.415588
456560	267501	391724	365239	12.6	0.198322	0.48044	0.412793
460353	267517	395087	365374	12.68	0.191264	0.471066	0.406025
460981	267374	395901	365211	12.75	0.189633	0.468195	0.405031
462403	267222	401829	365174	12.83	0.186498	0.451044	0.413481
466095	267419	404384	365197	12.9	0.180298	0.443851	0.406212	4	0.461
467325	267442	405814	365180	12.98	0.178107	0.439752	0.405016
470950	267387	412353	365196	13.05	0.17129	0.421481	0.406401
472960	267431	412724	365214	13.13	0.167772	0.420507	0.398976
474605	267392	417095	365123	13.2	0.164663	0.408146	0.403442
478109	267414	420699	365250	13.28	0.158413	0.398683	0.39734
473199	267321	418036	365300	13.35	0.166984	0.406119	0.411171
478776	267310	424972	365379	13.43	0.156881	0.387505	0.404848
481752	267397	428780	365270	13.5	0.151836	0.376939	0.402813
482080	267211	427891	365178	13.58	0.150653	0.379029	0.397471
486078	267160	434548	365249	13.65	0.143392	0.361557	0.396595
486704	267134	435051	365303	13.73	0.142202	0.3604	0.394567
488567	267313	440132	365431	13.8	0.139495	0.347493	0.401432
490855	267230	441797	365290	13.87	0.135213	0.342723	0.394526
491701	267366	442432	365174	13.95	0.134171	0.340713	0.393794
494605	267327	447026	365185	14.03	0.128985	0.328907	0.392163
495444	267396	447210	365212	14.1	0.127751	0.328521	0.388866
495876	267386	448622	365234	14.18	0.12697	0.324976	0.390704
498560	267454	451751	365301	14.25	0.122549	0.31722	0.386323
499248	267414	452426	365284	14.33	0.121236	0.315456	0.38432
501249	267389	456276	365309	14.4	0.117718	0.305822	0.384925
502476	267513	458059	365045	14.48	0.116016	0.300523	0.386047
503363	267388	460100	365133	14.55	0.114099	0.295703	0.385855
504460	267312	462198	365222	14.63	0.111984	0.290768	0.385131
504947	267380	463557	365186	14.7	0.111373	0.28729	0.387668
507303	267429	466870	365251	14.78	0.107531	0.279331	0.384957
507221	267430	466781	365163	14.85	0.107673	0.279274	0.385545
507995	267238	469523	365299	14.93	0.105745	0.272987	0.387364
509764	267246	472127	365218	15	0.102784	0.266394	0.385834
509104	267095	474371	365130	15.08	0.103412	0.260683	0.396695
511945	267197	476258	365179	15.15	0.098958	0.256286	0.386121
512095	267184	476682	365184	15.23	0.098664	0.255282	0.386491
513437	267234	481027	365234	15.31	0.096576	0.245039	0.394125
514202	267223	482022	365244	15.38	0.095261	0.242702	0.392503
515139	267341	483814	365178	15.45	0.094076	0.238242	0.394877
515795	267247	485473	365143	15.53	0.09268	0.234208	0.395718
516554	267227	486246	365311	15.6	0.091353	0.232912	0.39222
516921	267250	488934	365325	15.68	0.090816	0.226637	0.400712
519078	267372	490077	365241	15.75	0.08763	0.223697	0.391736
518492	267278	491857	365379	15.83	0.088299	0.219975	0.401404
519841	267232	494788	365286	15.9	0.085918	0.212873	0.403611
520509	267193	494528	365260	15.98	0.084689	0.213394	0.396867
518510	267139	497107	365281	16.05	0.087822	0.207498	0.423242
518076	267220	498324	365276	16.13	0.088802	0.20468	0.433858	5	0.459
522247	267349	498387	365243	16.2	0.082326	0.204431	0.402708
521462	267444	500940	365096	16.28	0.083924	0.198113	0.423616
523655	267542	502307	365298	16.35	0.080633	0.195624	0.412182
523221	267507	502353	365210	16.43	0.081233	0.195243	0.41606
524429	267426	504395	365192	16.5	0.078991	0.190537	0.41457
524380	267558	504855	365271	16.58	0.079495	0.18974	0.418969
523901	267532	507063	365246	16.65	0.080197	0.184659	0.434296
523681	267433	507589	365228	16.73	0.08024	0.183415	0.437478
522120	267437	507257	365258	16.8	0.082818	0.184259	0.449466
521951	267447	507978	365210	16.88	0.083128	0.18248	0.455547
521426	267394	508092	365230	16.95	0.083823	0.182286	0.459843
518483	267473	509091	365221	17.03	0.08894	0.180006	0.494096
516658	267352	509645	365292	17.1	0.091581	0.178982	0.511679
514083	267425	507998	365252	17.18	0.096109	0.182567	0.526435
510725	267245	508404	365258	17.25	0.101162	0.18167	0.556847
507958	267277	508664	365251	17.33	0.105933	0.181062	0.585067
504390	267242	507858	365375	17.4	0.111878	0.183269	0.610459
501244	267219	507267	365192	17.48	0.11718	0.184029	0.63675
499435	267167	507334	365129	17.55	0.12012	0.18368	0.653964
496089	267192	506344	365102	17.63	0.125977	0.185834	0.6779
493354	267225	505495	365290	17.7	0.130833	0.188347	0.694639
490389	267226	505550	365212	17.78	0.136017	0.187978	0.723577
488116	267188	505188	365265	17.86	0.139887	0.188965	0.740277
485712	267272	504949	365158	17.93	0.144399	0.189172	0.763323
483617	267146	504523	365251	18.01	0.147708	0.190431	0.775653
482390	267295	504371	365354	18.08	0.150371	0.1911	0.78687
480888	267254	504688	365271	18.15	0.152918	0.190119	0.80433
480600	267389	505050	365135	18.23	0.153867	0.18887	0.814671
479146	267239	504967	365233	18.3	0.155989	0.189366	0.82374
478734	267345	504875	365194	18.38	0.157069	0.189453	0.829065
478495	267379	505566	365339	18.45	0.157607	0.18834	0.836821
477963	267211	506399	365226	18.53	0.158023	0.186099	0.849135
478496	267150	506640	365175	18.6	0.156869	0.185393	0.846142
478664	267213	507395	365308	18.68	0.15677	0.184104	0.85153
480103	267302	508629	365230	18.75	0.154477	0.181075	0.853109
481102	267190	509318	365150	18.83	0.15233	0.179272	0.849715
482508	267139	511283	365300	18.9	0.149659	0.175329	0.853586
485034	267174	512302	365218	18.98	0.145284	0.17279	0.840815
485790	267224	512932	365266	19.05	0.144107	0.171532	0.840117
487951	267265	515020	365269	19.13	0.140425	0.166885	0.841445
491019	267226	516586	365294	19.2	0.134913	0.163484	0.82524
492688	267252	517896	365303	19.28	0.132081	0.160609	0.822376
496786	267373	520094	365157	19.35	0.125352	0.155297	0.807179	6	0.46
498676	267325	521609	365332	19.43	0.121935	0.152512	0.799511
501282	267302	523832	365229	19.5	0.117382	0.147314	0.796814
504488	267322	525462	365155	19.58	0.111968	0.143521	0.780152
505257	267441	525658	365207	19.65	0.111042	0.143257	0.775124
507700	267342	527562	365280	19.73	0.106579	0.139342	0.764873
509819	267205	529458	365341	19.8	0.102559	0.135421	0.757335
511372	267373	530947	365347	19.88	0.100486	0.132221	0.759982
513716	267239	531856	365325	19.95	0.096125	0.130192	0.738336
514756	267264	533205	365337	20.03	0.094468	0.127326	0.741937
516555	267287	534801	365227	20.1	0.091544	0.123555	0.740915
517769	267411	536019	365328	20.18	0.089925	0.121265	0.741562
519190	267408	536349	365309	20.26	0.087561	0.1205	0.726646
520049	267402	536606	365278	20.33	0.086121	0.119853	0.718551
519943	267327	538407	365247	20.41	0.086055	0.115916	0.742392
521422	267464	539339	365422	20.48	0.084054	0.114482	0.734212
522173	267461	538785	365249	20.56	0.082808	0.115117	0.719334
522734	267214	540076	365269	20.63	0.081091	0.112437	0.721214
524146	267433	540836	365255	20.7	0.079477	0.110781	0.717424
523779	267448	542122	365314	20.78	0.080127	0.108244	0.740244
525579	267412	542370	365207	20.85	0.077064	0.107384	0.717643
525746	267399	542175	365123	20.93	0.076749	0.107533	0.713724
526480	267289	544195	365290	21	0.075196	0.103795	0.724474
527154	267328	544024	365328	21.08	0.074222	0.104274	0.711802
527276	267339	544876	365140	21.15	0.074059	0.10189	0.726849
528045	267244	545575	365298	21.23	0.072501	0.100917	0.718425
528971	267260	545961	365197	21.3	0.071047	0.099789	0.711971
529286	267339	547170	365231	21.38	0.070789	0.097361	0.727086
530893	267454	547486	365294	21.45	0.068554	0.096897	0.707497
530894	267511	548252	365347	21.53	0.068735	0.09546	0.720043
532050	267516	549104	365274	21.6	0.066882	0.093451	0.715693
532727	267536	549504	365377	21.68	0.065854	0.09294	0.708565
532442	267533	549509	365223	21.75	0.066304	0.092446	0.717219
533523	267531	550856	365337	21.83	0.064555	0.089998	0.717294
533627	267368	550968	365279	21.9	0.063864	0.089583	0.712901
533446	267365	551466	365393	21.98	0.064146	0.088905	0.721508
534680	267491	552305	365424	22.05	0.062565	0.08726	0.716997
534151	267468	552240	365194	22.13	0.063342	0.086673	0.730812
534841	267590	552874	365345	22.2	0.062624	0.085832	0.729617
534027	267466	552945	365245	22.28	0.063535	0.085371	0.744222
533412	267547	553367	365251	22.35	0.064785	0.084515	0.76655
533441	267515	553295	365307	22.43	0.064636	0.08484	0.761853
532335	267512	553046	365301	22.5	0.066409	0.085337	0.778201
531300	267643	553180	365277	22.58	0.068502	0.084984	0.806062	7	0.459
530144	267405	552603	365292	22.66	0.06961	0.086227	0.807281
527664	267358	552662	365193	22.73	0.073488	0.085794	0.856559
526602	267406	552090	365232	22.81	0.075373	0.087104	0.86533
524763	267629	551392	365245	22.88	0.079096	0.088594	0.892785
522784	267634	551191	365245	22.96	0.082359	0.089012	0.925249
520261	267429	550604	365177	23.03	0.085857	0.09002	0.953755
518096	267560	549575	365187	23.11	0.089861	0.092196	0.974681
517321	267563	548984	365181	23.18	0.091157	0.09341	0.975884
514258	267412	549128	365426	23.26	0.095775	0.093878	1.02021
511851	267448	548166	365173	23.33	0.099922	0.095094	1.05077
509677	267541	546422	365174	23.4	0.103879	0.09875	1.05194
506986	267484	545760	365254	23.48	0.108244	0.10039	1.07824
504748	267395	545386	365306	23.55	0.11176	0.101339	1.10283
502500	267626	544576	365288	23.63	0.116338	0.102986	1.12965
500127	267507	543368	365276	23.7	0.120023	0.105494	1.13773
497933	267496	542480	365281	23.78	0.123766	0.107384	1.15255
496774	267418	542056	365195	23.85	0.125518	0.10801	1.16209
495087	267527	541598	365368	23.93	0.128791	0.109522	1.17593
492962	267436	540852	365308	24	0.132195	0.110914	1.19187
491681	267480	539999	365277	24.08	0.134572	0.112626	1.19486
490724	267559	539413	365390	24.15	0.1365	0.114225	1.19501
489641	267591	539267	365281	24.23	0.138501	0.114193	1.21287
488885	267397	538640	365305	24.3	0.139206	0.115602	1.20419
488485	267430	538343	365258	24.38	0.140015	0.116086	1.20613
488172	267270	538545	365225	24.45	0.140052	0.115553	1.21202
488187	267202	538516	365321	24.53	0.139807	0.115916	1.20611
488266	267249	538391	365256	24.6	0.139819	0.115978	1.20556
489162	267252	538843	365336	24.68	0.138253	0.115267	1.19941
489770	267196	538849	365218	24.75	0.137005	0.114884	1.19256
490897	267359	539940	365285	24.83	0.135554	0.112776	1.20198
492158	267224	540487	365427	24.91	0.132916	0.112061	1.18611
493471	267410	541131	365388	24.98	0.131224	0.110574	1.18676
495715	267488	541790	365257	25.06	0.127576	0.108768	1.17293
496963	267383	542729	365289	25.13	0.125078	0.106883	1.17023
498868	267407	543945	365327	25.21	0.121868	0.104437	1.1669
499918	267363	544334	365285	25.28	0.11992	0.103486	1.1588
501702	267415	545396	365310	25.36	0.117026	0.101331	1.15489
503955	267414	546331	365308	25.43	0.113172	0.099361	1.139
506258	267454	547423	365283	25.5	0.109383	0.096994	1.12773
507730	267366	548989	365402	25.58	0.106605	0.094093	1.13298
510297	267291	549967	365362	25.66	0.102031	0.091928	1.1099
512101	267427	550873	365338	25.73	0.099435	0.089966	1.10526
514774	267509	552398	365428	25.81	0.095225	0.087079	1.09354	8	0.461
515534	267498	552912	365303	25.88	0.093922	0.085621	1.09695
517056	267531	553898	365299	25.95	0.091495	0.083566	1.09488
519225	267396	554698	365292	26.03	0.087464	0.08189	1.06806
520359	267471	555916	365165	26.1	0.08583	0.078978	1.08677
521774	267222	557140	365379	26.18	0.082696	0.077128	1.07219
522711	267254	557581	365261	26.25	0.081258	0.075851	1.07128
524395	267282	558219	365259	26.33	0.078584	0.074534	1.05433
526027	267389	559297	365327	26.4	0.076258	0.072536	1.0513
526666	267473	560347	365352	26.48	0.075484	0.070465	1.07123
527108	267558	560498	365339	26.55	0.075036	0.070115	1.07018
528613	267578	561338	365333	26.63	0.072651	0.06838	1.06245
528415	267400	561285	365261	26.7	0.072401	0.068262	1.06062
529552	267500	561846	365248	26.78	0.070875	0.067077	1.05663
529388	267497	562609	365274	26.85	0.071132	0.065603	1.08428
529163	267271	562573	365219	26.93	0.070771	0.065503	1.08041
529513	267454	562650	365244	27	0.070791	0.065425	1.08201
528469	267401	562889	365176	27.08	0.072316	0.064725	1.11729
528188	267481	562873	365206	27.16	0.07303	0.064852	1.12611
525952	267319	562325	365241	27.23	0.076155	0.066078	1.1525
523044	267293	561647	365281	27.31	0.080836	0.067586	1.19604
521526	267343	560942	365240	27.38	0.083494	0.068897	1.21186
514882	267337	559407	365326	27.46	0.094492	0.072308	1.3068
503811	267268	556252	365437	27.53	0.112949	0.079139	1.42722
487677	267261	550137	365421	27.61	0.140895	0.091758	1.5355
455576	267307	540045	365484	27.68	0.199553	0.113177	1.76319
415564	267342	522492	365212	27.76	0.278657	0.150197	1.85528
358732	267290	497266	365385	27.83	0.40486	0.207458	1.95153
288482	267172	462598	365244	27.91	0.591759	0.289846	2.04163
260010	267243	442064	365252	27.98	0.68128	0.341911	1.99256
199347	267349	396491	365296	28.06	0.909913	0.466755	1.94945
138148	267323	346176	365395	28.13	1.22495	0.622609	1.96745
100884	267358	299724	365405	28.2	1.49519	0.787787	1.89796
67452	267415	255525	365328	28.28	1.84129	0.970409	1.89744
45556	267352	216146	365218	28.36	2.17834	1.16189	1.87482
32693	267389	185328	365388	28.43	2.46356	1.33874	1.84021
22735	267324	161621	365291	28.51	2.7755	1.49532	1.85613
17972	267304	141409	365266	28.58	2.97745	1.64837	1.8063
16185	267332	133408	365365	28.65	3.06753	1.71543	1.78819
13244	267376	120832	365401	28.73	3.24	1.82903	1.77143
11764	267495	111205	365306	28.8	3.34221	1.92389	1.73721
10613	267378	104519	365303	28.88	3.43031	1.99496	1.71949
10119	267446	98781	365323	28.95	3.47148	2.05974	1.6854
9736	267426	95481	365230	29.03	3.50458	2.09839	1.67013
9617	267370	94507	365236	29.03	3.51496	2.11016	1.66573	9	0.461
9706	267413	94457	365386	29.1	3.50719	2.11124	1.6612
9751	267263	92687	365179	29.18	3.50273	2.13227	1.64272
9777	267358	92070	365176	29.25	3.50075	2.13992	1.63593
10289	267504	92429	365318	29.33	3.45736	2.1359	1.61869
10436	267596	92153	365388	29.4	3.44546	2.13955	1.61037
10795	267616	93122	365333	29.48	3.41646	2.12739	1.60594
11465	267594	94930	365394	29.56	3.36465	2.10554	1.598
12077	267584	95838	365226	29.63	3.31993	2.0941	1.58537
12971	267539	97720	365221	29.71	3.25842	2.07179	1.57275
13843	267813	100028	365285	29.78	3.20339	2.04524	1.56627
14928	267752	103420	365227	29.86	3.13835	2.00683	1.56383
16167	267825	105943	365310	29.93	3.07007	1.97947	1.55096
17506	267690	108954	365186	30.01	3.00126	1.94696	1.54151
18187	267682	111388	365209	30.08	2.96844	1.92171	1.54469
19770	267701	114627	365179	30.16	2.89679	1.88876	1.5337
21432	267784	118618	365154	30.23	2.82769	1.84945	1.52893
23408	267721	123017	365233	30.31	2.7517	1.80796	1.52199
25546	267799	127375	365292	30.38	2.67685	1.76825	1.51384
27725	267627	132449	365364	30.46	2.60596	1.7237	1.51184
30213	267566	137193	365076	30.53	2.53192	1.68246	1.50489
33003	267358	142322	365060	30.61	2.45535	1.64034	1.49685
35919	267341	148217	365107	30.68	2.38254	1.59397	1.49472
37626	267312	151040	365174	30.75	2.34255	1.57256	1.48965
40977	267432	156776	365171	30.83	2.26963	1.52983	1.48358
44369	267375	162988	365248	30.9	2.2011	1.48553	1.4817
48838	267358	169242	365191	30.98	2.11858	1.44219	1.469
52927	267516	175807	365178	31.05	2.05	1.39853	1.46582
58017	267128	182702	365226	31.13	1.96985	1.35459	1.4542
63038	267280	189301	365125	31.2	1.89901	1.3136	1.44565
68455	267319	196601	365235	31.28	1.8283	1.27058	1.43895
74909	267510	204027	365282	31.35	1.75149	1.22823	1.42603
80910	267441	211412	365302	31.43	1.68505	1.18754	1.41894
84260	267389	215234	365340	31.5	1.65002	1.16712	1.41375
91380	267449	222880	365215	31.58	1.58051	1.12672	1.40275
98029	267379	229878	365201	31.65	1.51993	1.09124	1.39284
105549	267480	237843	365241	31.73	1.45674	1.05233	1.3843
111592	267339	245031	365129	31.8	1.40845	1.01785	1.38375
118977	267247	252028	365070	31.88	1.35309	0.985393	1.37314
125300	267215	257807	365119	31.95	1.30849	0.959562	1.36363
131644	267328	264128	365208	32.03	1.26641	0.932078	1.35869
138175	267280	270470	365213	32.11	1.22465	0.904898	1.35335
140988	267297	272859	365166	32.18	1.20738	0.894671	1.34953
146803	267453	278652	365122	32.26	1.17315	0.870454	1.34775
150106	267455	281650	365064	32.26	1.15404	0.858006	1.34503	10	0.459
153307	267429	284647	365136	32.33	1.13583	0.8461	1.34243
158604	267287	289428	365198	32.41	1.10618	0.827203	1.33726
164790	267465	295028	365274	32.48	1.07388	0.805476	1.33322
169537	267349	300077	365324	32.56	1.0491	0.786184	1.33442
175387	267680	304349	365234	32.63	1.02101	0.769699	1.32651
180661	267400	309172	365336	32.71	0.994654	0.751998	1.32268
185386	267428	313783	365197	32.78	0.972558	0.734594	1.32394
188188	267402	316778	365293	32.86	0.959584	0.724007	1.32538
193140	267184	320544	365261	32.93	0.936564	0.710361	1.31843
197891	267249	324700	365214	33.01	0.915891	0.695448	1.31698
203318	267406	329873	365362	33.08	0.893148	0.677796	1.31772
207288	267477	333495	365313	33.16	0.876759	0.665126	1.31818
213011	267323	338023	365173	33.23	0.852861	0.649229	1.31365
218071	267477	342295	365077	33.31	0.833182	0.634533	1.31306
222988	267365	347325	365067	33.38	0.813662	0.617781	1.31707
228525	267513	351539	365194	33.46	0.793061	0.604357	1.31224
232706	267460	354336	365285	33.53	0.777311	0.59556	1.30518
235077	267411	356486	365116	33.6	0.768443	0.588096	1.30666
240634	267418	360989	365348	33.68	0.748389	0.574436	1.30282
244472	267394	364107	365345	33.75	0.734714	0.564569	1.30137
249610	267306	367697	365133	33.83	0.716559	0.552658	1.29657
253109	267275	371261	365283	33.91	0.704497	0.542073	1.29964
258240	267225	375087	365338	33.98	0.687091	0.530494	1.29519
262739	267173	378765	365186	34.05	0.672082	0.518833	1.29537
267296	267350	382352	365206	34.13	0.657875	0.508092	1.29479
269742	267297	384227	365251	34.2	0.649877	0.502627	1.29296
274660	267261	387879	365335	34.28	0.634236	0.492047	1.28897
278828	267323	390914	365347	34.35	0.621493	0.483152	1.28633
283508	267363	394683	365281	34.43	0.607318	0.471947	1.28684
287223	267372	398061	365233	34.5	0.59616	0.462028	1.29031
291725	267283	401050	365216	34.58	0.58251	0.4534	1.28476
295224	267309	404337	365298	34.66	0.572348	0.444302	1.2882
299606	267295	407708	365342	34.73	0.559642	0.434923	1.28676
303141	267320	410830	365530	34.81	0.549643	0.42677	1.28791
306719	267412	413737	365447	34.88	0.539856	0.418428	1.2902
308958	267420	415028	365390	34.96	0.533632	0.414678	1.28686
312088	267436	417935	365470	35.03	0.525022	0.406929	1.29021
314888	267266	420829	365269	35.11	0.5168	0.398389	1.29723
318442	267241	423563	365305	35.18	0.507075	0.39108	1.2966
321066	267262	425917	365383	35.26	0.500091	0.384972	1.29903
324903	267297	428691	365438	35.33	0.489995	0.377704	1.2973
327501	267295	431255	365334	35.41	0.483145	0.370542	1.30388
330893	267289	433647	365474	35.48	0.474271	0.364642	1.30065	11	0.459
334290	267480	435476	365396	35.56	0.466109	0.359573	1.29628
335396	267421	434760	365382	35.63	0.463081	0.361415	1.2813
337929	267356	439237	365408	35.71	0.456406	0.349754	1.30493
340483	267423	441260	365348	35.78	0.450152	0.344299	1.30744
342244	267454	443016	365350	35.86	0.445819	0.339753	1.31218
345534	267539	444958	365412	35.93	0.437871	0.334934	1.30733
346822	267521	446078	365439	36.01	0.434616	0.332138	1.30854
349497	267557	448328	365506	36.08	0.428129	0.326581	1.31094
351877	267521	449391	365477	36.16	0.422181	0.323776	1.30393
352998	267572	450917	365403	36.23	0.419612	0.319658	1.31269
354540	267651	451174	365328	36.3	0.41612	0.31877	1.30539
355958	267754	452788	365531	36.38	0.413021	0.315314	1.30987
356308	267597	453543	365314	36.45	0.411672	0.312723	1.31641
357557	267659	454282	365323	36.53	0.408865	0.310886	1.31516
356988	267702	455016	365393	36.61	0.410371	0.309255	1.32697
357404	267753	455849	365415	36.68	0.409534	0.307227	1.333
356446	267562	455629	365396	36.75	0.411227	0.307721	1.33636
355878	267418	456375	365414	36.83	0.412135	0.305902	1.34728
355330	267393	456074	365481	36.9	0.413379	0.306869	1.34709
353838	267400	456241	365488	36.98	0.417017	0.306471	1.36071
353523	267450	456343	365450	37.06	0.417943	0.306096	1.3654
352774	267365	455795	365428	37.13	0.419493	0.307404	1.36463
350635	267469	455100	365343	37.21	0.425053	0.308886	1.37608
349025	267491	454950	365378	37.28	0.429078	0.309374	1.38692
346048	267223	454238	365342	37.36	0.435578	0.311056	1.40032
344571	267669	453108	365416	37.43	0.440686	0.314143	1.40282
341993	267653	452064	365307	37.51	0.447088	0.316445	1.41284
339345	267461	451527	365411	37.58	0.453151	0.318134	1.4244
337365	267463	450282	365413	37.66	0.458186	0.321305	1.42602
336435	267482	449304	365387	37.73	0.460619	0.323715	1.42291
334842	267550	448639	365358	37.81	0.464916	0.325322	1.42909
333395	267527	447870	365303	37.88	0.468563	0.327116	1.43241
332230	267551	447310	365320	37.96	0.471648	0.328603	1.43531
331657	267560	446889	365454	38.03	0.473161	0.330103	1.43337
331185	267516	446348	365328	38.11	0.474243	0.331096	1.43234
331431	267499	446265	365482	38.18	0.47355	0.331792	1.42725
332037	267537	446573	365308	38.26	0.472103	0.330456	1.42864
333455	267702	446808	365396	38.34	0.468971	0.330129	1.42057
334190	267595	447015	365370	38.41	0.466735	0.329516	1.41643
336051	267585	447429	365237	38.48	0.461931	0.328038	1.40816
338732	267526	449129	365448	38.56	0.454913	0.324353	1.40252
341923	267487	450628	365309	38.63	0.446731	0.320098	1.39561
345694	267490	452303	365152	38.71	0.437315	0.315353	1.38675	12	0.46
350337	267499	454148	365246	38.78	0.42588	0.310982	1.36947
354375	267432	456581	365362	38.86	0.415817	0.305222	1.36234
359677	267503	459368	365381	38.93	0.403284	0.298307	1.35191
364650	267513	461878	365354	39	0.391516	0.291976	1.34092
366831	267549	463238	365306	39.08	0.386508	0.288456	1.33992
372097	267475	466333	365418	39.15	0.374022	0.281175	1.33021
376832	267625	468952	365402	39.23	0.363638	0.274705	1.32374
381126	267557	471841	365388	39.31	0.353683	0.267622	1.32158
385859	267497	474265	365433	39.38	0.342885	0.26189	1.30927
389098	267307	476802	365353	39.46	0.335091	0.255524	1.31139
393173	267295	479055	365351	39.53	0.3261	0.250115	1.3038
396514	267409	481555	365378	39.61	0.319196	0.244233	1.30693
399971	267565	483964	365435	39.68	0.312237	0.238693	1.30811
402903	267629	485707	365361	39.76	0.306167	0.23434	1.30651
403834	267668	486878	365392	39.83	0.304309	0.231677	1.3135
405958	267468	489075	365491	39.91	0.299159	0.226827	1.31888
408233	267486	490046	365390	39.98	0.294414	0.224237	1.31296
409759	267415	491564	365502	40.06	0.29098	0.221043	1.31639
411563	267390	493087	365361	40.13	0.287125	0.217056	1.32282
412817	267384	494554	365477	40.21	0.284491	0.214014	1.32931
414410	267313	495547	365495	40.28	0.280954	0.211772	1.32668
415566	267390	496176	365408	40.36	0.278807	0.210045	1.32737
415976	267301	497262	365429	40.43	0.277674	0.207605	1.33751
417409	267410	498133	365371	40.51	0.275069	0.205417	1.33908
418301	267393	498566	365484	40.58	0.27318	0.204776	1.33405
419712	267536	499648	365503	40.66	0.270746	0.20235	1.33801
420530	267435	500407	365410	40.73	0.268748	0.200319	1.3416
421815	267488	501425	365422	40.81	0.266297	0.198027	1.34475
423168	267448	501949	365428	40.89	0.263417	0.196849	1.33817
424452	267447	502850	365466	40.96	0.26081	0.194913	1.33809
426235	267475	503543	365469	41.04	0.257298	0.193344	1.33078
427988	267670	504834	365614	41.11	0.254397	0.190863	1.33288
428679	267514	505308	365528	41.18	0.25251	0.189518	1.33238
430464	267426	506174	365473	41.26	0.248657	0.187383	1.327
432056	267330	507031	365412	41.33	0.245176	0.185253	1.32347
434611	267664	508430	365473	41.41	0.241182	0.182286	1.3231
436628	267646	509693	365460	41.48	0.237146	0.179401	1.32187
438752	267741	510919	365413	41.56	0.233281	0.1765	1.3217
441057	267730	511988	365394	41.63	0.228743	0.174045	1.31428
442692	267725	512928	365480	41.71	0.225547	0.172212	1.30971
444883	267665	514450	365423	41.78	0.221112	0.168638	1.31117
445828	267623	514832	365457	41.85	0.219154	0.167893	1.30532
447287	267678	515750	365491	41.93	0.216523	0.165958	1.30469	13	0.461
449181	267549	517466	365392	42.01	0.212478	0.16184	1.31289
450684	267681	518056	365409	42.08	0.210031	0.160588	1.30789
451991	267602	519461	365429	42.16	0.207289	0.157546	1.31574
453205	267491	519863	365367	42.23	0.204628	0.156465	1.30782
453960	267428	521006	365442	42.31	0.202995	0.154183	1.31659
455524	267574	522419	365563	42.38	0.200509	0.151458	1.32386
456220	267593	522532	365545	42.46	0.199258	0.151154	1.31825
456645	267588	522757	365392	42.53	0.198442	0.15018	1.32136
457673	267624	523955	365402	42.61	0.196625	0.147588	1.33225
457925	267618	523869	365404	42.68	0.196133	0.147783	1.32717
458499	267631	525195	365566	42.76	0.195098	0.145393	1.34187
458597	267608	525230	365417	42.83	0.194841	0.144849	1.34512
458356	267572	525682	365510	42.91	0.195177	0.144155	1.35394
458065	267605	525883	365413	42.98	0.195828	0.143413	1.36549
456849	267345	525882	365562	43.06	0.197277	0.143882	1.3711
456168	267364	526145	365382	43.13	0.19862	0.142745	1.39144
455374	267647	525531	365421	43.21	0.201026	0.144205	1.39403
454453	267702	525484	365450	43.28	0.202942	0.144399	1.40543
452424	267486	525083	365351	43.36	0.206094	0.144963	1.4217
450107	267426	524356	365415	43.44	0.210313	0.146752	1.43312
447723	267610	524053	365556	43.51	0.215468	0.147857	1.45727
444542	267534	522154	365504	43.59	0.221351	0.151855	1.45765
440950	267597	521055	365427	43.66	0.228524	0.154028	1.48365
437150	267478	519509	365469	43.74	0.23558	0.157566	1.49512
432957	267458	517352	365407	43.81	0.243797	0.16214	1.50362
428815	267588	515802	365645	43.89	0.252475	0.166325	1.51796
426725	267688	514564	365474	43.96	0.256995	0.168544	1.5248
421915	267485	512636	365581	44.04	0.266084	0.173182	1.53644
417777	267700	510446	365489	44.11	0.275243	0.1778	1.54805
413601	267663	508075	365473	44.18	0.283757	0.183086	1.54985
409306	267379	506157	365574	44.26	0.291815	0.187738	1.55437
405738	267420	503643	365431	44.33	0.29947	0.192997	1.55169
402784	267285	501490	365430	44.41	0.305315	0.197904	1.54275
400575	267408	500054	365374	44.48	0.310436	0.201015	1.54435
399104	267608	498524	365442	44.56	0.31424	0.204741	1.53482
398137	267286	497914	365331	44.63	0.31529	0.205796	1.53205
397655	267480	496979	365514	44.71	0.316955	0.208524	1.51999
397432	267369	496051	365381	44.78	0.31708	0.210249	1.50812
398439	267339	496039	365596	44.86	0.314809	0.210951	1.49233
400071	267704	495840	365452	44.93	0.312469	0.210959	1.48118
402219	267661	496241	365416	45.01	0.30773	0.20992	1.46594
404517	267591	496948	365509	45.08	0.302609	0.20858	1.45081	14	0.45
407294	267643	497511	365386	45.16	0.296897	0.206896	1.43501
411161	267658	498955	365447	45.23	0.288826	0.203766	1.41744
414367	267514	500099	365423	45.31	0.281689	0.201065	1.40098
416233	267564	500764	365375	45.38	0.277988	0.199392	1.39418
420527	267692	502678	365476	45.46	0.26958	0.195336	1.38008
423502	267523	504279	365433	45.53	0.26298	0.191557	1.37286
427761	267653	505860	365454	45.61	0.254799	0.188035	1.35506
431317	267622	507905	365470	45.68	0.247585	0.183461	1.34953
434458	267677	509215	365460	45.76	0.241527	0.180477	1.33827
437583	267686	511466	365490	45.83	0.235397	0.175515	1.34118
439521	267529	512034	365305	45.91	0.231095	0.173663	1.33071
440751	267571	512981	365458	45.98	0.228829	0.172025	1.33021
442831	267640	514642	365400	46.06	0.225005	0.168138	1.33822
444304	267631	515510	365370	46.13	0.222122	0.166112	1.33718
445689	267634	517190	365496	46.21	0.219457	0.162778	1.3482
446657	267636	518032	365537	46.29	0.2176	0.161042	1.3512
447510	267581	518944	365494	46.36	0.215783	0.158891	1.35806
448020	267601	519380	365585	46.44	0.214869	0.158214	1.35809
448528	267610	519733	365438	46.51	0.213924	0.156974	1.3628
448987	267500	520901	365469	46.59	0.212692	0.154499	1.37666
449613	267562	521318	365499	46.66	0.211694	0.153675	1.37754
450470	267620	522321	365550	46.74	0.210244	0.151632	1.38654
450689	267545	522150	365424	46.81	0.209585	0.151612	1.38237
451638	267622	522833	365428	46.89	0.208025	0.150127	1.38566
452845	267799	523648	365425	46.96	0.2063	0.148332	1.3908
453848	267777	523930	365428	47.04	0.204328	0.147724	1.38317
455220	267779	524977	365561	47.11	0.201741	0.145853	1.38318
456332	267602	525650	365481	47.18	0.199076	0.144134	1.38119
457887	267593	526095	365531	47.26	0.196124	0.143321	1.36843
459803	267641	527317	365473	47.33	0.19269	0.14048	1.37166
460789	267759	527622	365460	47.41	0.191228	0.139776	1.3681
462355	267620	528180	365486	47.48	0.187866	0.138646	1.355
464469	267701	529523	365595	47.56	0.184206	0.136077	1.35369
466343	267853	529942	365552	47.63	0.181234	0.135036	1.34212
467966	267668	531113	365504	47.71	0.177655	0.132356	1.34225
469601	267689	531587	365438	47.78	0.174725	0.131126	1.3325
471362	267790	532537	365581	47.86	0.171833	0.129528	1.32661
472724	267765	533420	365509	47.93	0.169273	0.127403	1.32864
473361	267524	533432	365481	48.01	0.167343	0.12729	1.31466
474028	267541	534207	365508	48.08	0.166187	0.12571	1.32198
475012	267535	534935	365520	48.16	0.164386	0.124187	1.3237
475848	267628	534988	365512	48.23	0.163174	0.124048	1.3154
476277	267575	535746	365504	48.31	0.162229	0.122401	1.3254	15	0.461
476547	267577	535730	365461	48.38	0.161749	0.1223	1.32256
476597	267620	535918	365348	48.46	0.161796	0.121543	1.33118
476366	267649	536469	365536	48.53	0.162306	0.120955	1.34187
475631	267592	535986	365378	48.61	0.16345	0.121492	1.34536
474850	267682	536217	365575	48.68	0.165151	0.121616	1.35797
473509	267698	535763	365666	48.76	0.167633	0.122872	1.36429
471597	267673	535467	365621	48.84	0.171029	0.123364	1.38637
470622	267670	535071	365603	48.91	0.172798	0.124156	1.39178
467749	267621	534137	365668	48.99	0.177903	0.126362	1.40788
464623	267662	533307	365633	49.06	0.183796	0.128035	1.43552
460917	267589	531772	365627	49.14	0.190443	0.13132	1.45023
456698	267610	530562	365721	49.21	0.198413	0.134226	1.4782
452323	267679	528066	365627	49.29	0.206906	0.139336	1.48494
447504	267751	526223	365554	49.36	0.216341	0.143114	1.51167
442233	267543	524244	365601	49.44	0.225854	0.14758	1.53039
440069	267650	523174	365652	49.51	0.230413	0.150082	1.53525
435183	267577	520781	365660	49.59	0.239773	0.155361	1.54332
430609	267552	518376	365550	49.66	0.248772	0.160322	1.5517
426770	267641	516557	365565	49.74	0.256753	0.164398	1.56178
422899	267480	514429	365546	49.81	0.264066	0.16907	1.56187
420266	267565	512443	365570	49.89	0.269706	0.173579	1.55379
418141	267519	510973	365609	49.96	0.273914	0.176994	1.54759
416983	267789	509520	365500	50.03	0.277164	0.179916	1.54052
416428	267772	508363	365594	50.11	0.278254	0.182816	1.52204
416272	267647	508672	365748	50.18	0.278174	0.182602	1.52339
416607	267755	508006	365724	50.26	0.27783	0.184029	1.50971
417777	267674	507618	365607	50.33	0.27516	0.184538	1.49107
419402	267621	507729	365649	50.41	0.271654	0.184419	1.47303
421509	267631	508169	365574	50.48	0.26738	0.183191	1.45957
424517	267678	508709	365515	50.56	0.26142	0.181789	1.43805
427133	267585	509638	365556	50.63	0.255843	0.179826	1.42272
430444	267656	510557	365451	50.71	0.249435	0.177432	1.40581
433385	267654	511604	365542	50.78	0.243578	0.175369	1.38894
435931	267503	512699	365431	50.86	0.238059	0.17257	1.37949
437719	267685	513370	365411	50.93	0.235127	0.171009	1.37494
440324	267590	514931	365649	51.01	0.229723	0.168275	1.36516
442781	267720	515526	365519	51.08	0.225359	0.166544	1.35315
444885	267641	516866	365454	51.16	0.221031	0.163365	1.35299
446333	267563	517797	365529	51.23	0.217989	0.161537	1.34946
447896	267535	518711	365490	51.31	0.214895	0.159393	1.3482
449062	267494	519793	365466	51.38	0.212529	0.15693	1.35429
450047	267434	520284	365594	51.46	0.210454	0.156249	1.34691
451212	267457	521463	365516	51.54	0.208306	0.15341	1.35784	16	0.459
451815	267582	521905	365506	51.61	0.20756	0.152408	1.36187
452958	267625	521923	365407	51.69	0.205527	0.152058	1.35164
454032	267732	523527	365550	51.76	0.203835	0.148989	1.36812
455206	267719	523932	365540	51.84	0.201574	0.148071	1.36133
456566	267777	524798	365419	51.91	0.199197	0.145799	1.36625
457776	267730	525489	365413	51.99	0.196772	0.144272	1.3639
459443	267753	526430	365478	52.06	0.193722	0.142425	1.36017
461166	267930	527442	365434	52.14	0.191074	0.140086	1.36398
463207	267994	528198	365370	52.21	0.187484	0.138243	1.35619
463919	267873	528693	365413	52.29	0.185776	0.137305	1.35302
465390	267877	529956	365497	52.36	0.183069	0.134833	1.35774
467155	267736	530963	365557	52.44	0.179364	0.132845	1.35017
468547	267625	532048	365488	52.51	0.176451	0.130289	1.3543
470571	267816	532963	365677	52.59	0.17336	0.128912	1.34479
471856	267808	533821	365460	52.66	0.170991	0.126388	1.3529
472829	267743	534408	365463	52.74	0.169012	0.125138	1.3506
473933	267750	534910	365445	52.81	0.16703	0.124005	1.34696
474130	267543	535727	365561	52.88	0.166009	0.12262	1.35385
474717	267628	535970	365520	52.96	0.165218	0.121972	1.35457
474586	267563	536054	365535	53.03	0.165247	0.121839	1.35627
474241	267535	536477	365510	53.11	0.165782	0.120857	1.37172
473895	267646	536003	365481	53.18	0.166765	0.121779	1.36941
472406	267407	536340	365543	53.26	0.168702	0.121253	1.39132
471280	267559	535440	365405	53.33	0.171241	0.122745	1.3951
469245	267545	534854	365520	53.41	0.174915	0.124361	1.40651
466797	267536	533911	365360	53.48	0.17938	0.125881	1.42499
464168	267653	532882	365522	53.56	0.184609	0.128601	1.43552
462528	267689	532165	365454	53.63	0.187766	0.129931	1.44513
459009	267640	530552	365342	53.71	0.194172	0.133059	1.45929
455554	267786	528746	365503	53.78	0.201133	0.137472	1.46308
451481	267828	527446	365593	53.86	0.208985	0.140576	1.48664
447393	267756	525322	365485	53.93	0.21657	0.144862	1.49501
443267	267665	523669	365481	54.01	0.224239	0.148462	1.51042
439822	267810	521716	365516	54.08	0.231409	0.152854	1.51392
436531	267836	519603	365472	54.16	0.237947	0.157368	1.51204
433229	267734	517850	365409	54.23	0.244144	0.161043	1.51601
431127	267822	516497	365484	54.31	0.248606	0.164277	1.51333
430204	267864	515586	365439	54.39	0.250582	0.16616	1.50808
428416	267789	514680	365559	54.46	0.25392	0.168552	1.50648
427506	267724	513549	365517	54.54	0.255539	0.170941	1.49489
426933	267629	512872	365444	54.61	0.256386	0.172225	1.48868
427136	267495	512162	365439	54.69	0.255548	0.173797	1.47038
427993	267491	512074	365604	54.76	0.253812	0.174511	1.45442
428867	267722	512312	365555	54.76	0.252801	0.173825	1.45434	17	0.459
429511	267662	512462	365605	54.84	0.251319	0.173646	1.44731
431552	267781	512239	365387	54.91	0.247627	0.173461	1.42757
432994	267557	513272	365465	54.99	0.244042	0.171397	1.42384
434241	267667	513468	365388	55.06	0.241924	0.170718	1.4171
436872	267699	514049	365667	55.14	0.236836	0.170296	1.39073
438973	267599	514568	365347	55.21	0.232392	0.168136	1.38217
441231	267478	515278	365289	55.29	0.227595	0.166374	1.36797
443654	267610	516512	365456	55.36	0.223313	0.164156	1.36037
446201	267797	517336	365307	55.44	0.218994	0.161862	1.35297
448249	267857	518100	365433	55.51	0.215252	0.160566	1.34058
449929	267719	519358	365327	55.59	0.211594	0.157453	1.34385
451847	267801	520129	365571	55.66	0.208202	0.156518	1.33021
452854	267893	520242	365350	55.74	0.206584	0.155576	1.32786
454586	267977	521247	365254	55.81	0.203573	0.153063	1.33
456402	268025	521924	365356	55.89	0.200301	0.151895	1.31868
457638	267917	523410	365446	55.96	0.197631	0.148919	1.3271
459288	267956	523847	365358	56.04	0.194663	0.147686	1.31809
460934	267981	524525	365370	56.11	0.19167	0.146241	1.31064
461826	267685	526048	365383	56.18	0.189059	0.142959	1.32247
463720	267750	526216	365373	56.26	0.18575	0.142562	1.30295
465147	267839	527836	365464	56.33	0.183396	0.139324	1.31632
466844	267919	528156	365377	56.41	0.180523	0.138356	1.30477
467263	267702	528373	365375	56.48	0.179056	0.137879	1.29864
468897	267949	529981	365393	56.56	0.176849	0.134453	1.31532
470080	267960	529994	365299	56.63	0.174719	0.13413	1.30261
470804	267818	531057	365416	56.71	0.172941	0.1322	1.30817
471133	267698	531616	365296	56.78	0.171955	0.130618	1.31647
471823	267844	531730	365364	56.86	0.171166	0.130586	1.31076
471975	267950	532784	365449	56.93	0.17123	0.128583	1.33167
471701	268027	532390	365366	57.01	0.171975	0.12917	1.33139
471119	267940	531993	365257	57.08	0.172757	0.129683	1.33215
470108	268015	532548	365459	57.16	0.174844	0.129122	1.3541
468531	268037	531530	365283	57.24	0.177802	0.130763	1.35973
466700	268206	531190	365396	57.31	0.181708	0.131851	1.37814
463696	267882	530334	365411	57.39	0.186218	0.133746	1.39233
461051	268021	528818	365337	57.46	0.19158	0.136795	1.40049
457574	267842	527965	365460	57.54	0.197511	0.139031	1.42062
454024	267883	526023	365360	57.61	0.204335	0.142941	1.4295
450540	267823	525316	365575	57.69	0.210762	0.145157	1.45196
446858	267764	523166	365456	57.76	0.217624	0.149485	1.45583
445477	267931	522427	365443	57.84	0.220819	0.151064	1.46176
442583	267944	521293	365580	57.91	0.226462	0.153984	1.47068
439915	268041	519402	365439	57.99	0.231968	0.157708	1.47088	18	0.461
437520	267960	518194	365375	58.06	0.2364	0.160176	1.47588
435855	267953	516927	365405	58.14	0.239654	0.163076	1.46958
434681	267977	515694	365296	58.21	0.242048	0.165471	1.46279
434311	268047	515081	365322	58.29	0.243004	0.166916	1.45585
434147	268043	514843	365525	58.36	0.243316	0.168082	1.4476
434593	267988	514582	365389	58.44	0.242257	0.168237	1.43998
435107	268050	514304	365428	58.51	0.241441	0.168979	1.42882
436037	267804	514094	365250	58.59	0.238817	0.168888	1.41405
437431	267838	514836	365475	58.66	0.236183	0.167941	1.40635
439361	267844	514677	365344	58.74	0.232419	0.167884	1.3844
441012	267710	515850	365352	58.81	0.228766	0.1653	1.38395
443328	267758	516199	365410	58.89	0.22442	0.164707	1.36254
445700	267917	516677	365275	58.96	0.220344	0.163222	1.34997
447922	267981	517935	365333	59.04	0.216276	0.160617	1.34654
450149	267951	518317	365447	59.11	0.211918	0.160129	1.32342
451108	267918	518608	365238	59.18	0.209984	0.15883	1.32206
452962	267769	520127	365338	59.26	0.205981	0.155792	1.32216
455393	268022	520529	365402	59.33	0.202193	0.155107	1.30357
457199	268086	521916	365279	59.41	0.198998	0.151671	1.31203
459081	268025	522615	365414	59.48	0.195272	0.150561	1.29696
460789	268039	523183	365404	59.56	0.192126	0.149284	1.28698
462462	268107	524358	365309	59.63	0.18923	0.146415	1.29242
463923	267955	524547	365402	59.71	0.186032	0.146294	1.27163
465218	268062	526034	365361	59.78	0.18398	0.142921	1.28729
466728	268184	526428	365401	59.86	0.181586	0.142188	1.27709
466982	268070	526385	365363	59.93	0.180753	0.142162	1.27146
467617	268082	527196	365236	60.01	0.179624	0.139999	1.28303
467911	267979	527635	365474	60.09	0.178754	0.139792	1.27871
467883	267988	528088	365354	60.16	0.178834	0.138432	1.29185
467948	268171	528188	365323	60.24	0.179301	0.138118	1.29818
466802	268000	527899	365449	60.31	0.18086	0.13914	1.29984
466015	268240	527728	365278	60.39	0.183079	0.138975	1.31735
463975	268055	526832	365320	60.46	0.186256	0.141054	1.32046
462014	268056	526516	365340	60.54	0.189899	0.141805	1.33916
460894	268069	526237	365430	60.61	0.192026	0.142695	1.34571
458537	268116	524857	365461	60.69	0.196583	0.145802	1.34829
455710	267877	524369	365352	60.76	0.201131	0.146526	1.37266
453054	267953	523035	365354	60.84	0.206397	0.149452	1.38103
449998	267791	521870	365437	60.91	0.211693	0.152268	1.39027
447510	267774	520751	365293	60.99	0.216403	0.154277	1.4027
445119	267850	519304	365353	61.06	0.22125	0.157654	1.40339
442961	267865	518289	365319	61.14	0.225475	0.15979	1.41107
441327	267928	517339	365374	61.21	0.228852	0.162065	1.4121	19	0.461
440380	267859	516795	365345	61.29	0.230477	0.16318	1.41241
439432	267933	516104	365274	61.36	0.232566	0.164491	1.41385
438577	267914	515716	365506	61.44	0.234179	0.166081	1.41003
438301	267994	515410	365451	61.51	0.234976	0.166588	1.41052
438445	267941	514783	365449	61.59	0.234524	0.167977	1.39616
438994	268075	514799	365448	61.66	0.233878	0.167939	1.39264
439878	268021	515481	365543	61.74	0.231977	0.166719	1.39142
441043	268023	514980	365427	61.81	0.22971	0.16747	1.37165
442433	268023	515915	365474	61.89	0.227006	0.165538	1.37132
444161	267941	516227	365396	61.96	0.223394	0.164601	1.35719
444956	267856	516212	365400	62.03	0.221584	0.164646	1.34582
446924	267981	517447	365488	62.11	0.218193	0.162184	1.34535
449019	267972	517844	365368	62.18	0.214146	0.160928	1.33069
450879	268028	518535	365555	62.26	0.210773	0.159986	1.31744
452951	268035	519572	365442	62.33	0.206855	0.157342	1.31469
454375	267816	519987	365454	62.41	0.203456	0.156464	1.30033
455913	267759	520973	365419	62.48	0.200369	0.154183	1.29955
457613	267801	521321	365379	62.56	0.197306	0.153292	1.28712
458612	267756	522242	365488	62.64	0.195288	0.151611	1.28808
459429	267887	522585	365412	62.71	0.194178	0.15062	1.28919
460064	267725	522682	365343	62.79	0.192472	0.150191	1.28151
460682	267843	523060	365298	62.86	0.191697	0.149221	1.28465
460916	267837	523566	365322	62.94	0.191241	0.148188	1.29053
460779	267927	523332	365348	63.01	0.191785	0.148782	1.28903
460417	268029	523326	365308	63.09	0.192788	0.14867	1.29675
459064	267696	523229	365477	63.16	0.194248	0.149413	1.30008
458147	267805	522828	365380	63.24	0.196316	0.149987	1.30889
456695	267767	522009	365402	63.31	0.198922	0.151853	1.30997
456075	267867	521822	365407	63.39	0.20041	0.152279	1.31607
454473	267821	521314	365386	63.46	0.203287	0.15333	1.32581
452650	267808	520451	365414	63.54	0.206699	0.155317	1.33082
450794	267718	519818	365320	63.61	0.20994	0.156417	1.34219
449057	267815	519005	365339	63.69	0.213569	0.15827	1.34939
447023	267752	518127	365437	63.76	0.217268	0.160518	1.35354
446001	268043	517451	365335	63.84	0.220168	0.161695	1.36163
444184	267888	516310	365368	63.91	0.223179	0.164328	1.35813
442986	267941	516179	365598	63.99	0.22567	0.165341	1.36488
442166	268046	515666	365501	64.06	0.227599	0.166176	1.36962
441688	268076	515190	365403	64.14	0.228624	0.166927	1.3696
441318	268138	514852	365426	64.21	0.229543	0.167752	1.36835
441008	268048	514547	365434	64.29	0.229858	0.168456	1.3645
441142	268151	514447	365455	64.36	0.229928	0.168745	1.36258
441083	267758	514273	365361	64.44	0.228782	0.168837	1.35504
441349	267699	514206	365388	64.44	0.228075	0.169071	1.34898	20	0.459
441782	267816	514193	365344	64.51	0.227608	0.168962	1.34709
442831	267879	515121	365432	64.59	0.225772	0.167172	1.35054
444684	268156	515084	365395	64.66	0.223072	0.167138	1.33465
444856	267969	515146	365360	64.73	0.22214	0.16689	1.33105
446331	268107	516050	365404	64.81	0.219738	0.165019	1.33159
447561	267861	516386	365399	64.88	0.216584	0.164257	1.31857
448615	267892	516968	365370	64.96	0.214662	0.162875	1.31796
450161	267987	517546	365354	65.03	0.212011	0.161544	1.3124
451032	267986	517642	365325	65.11	0.210347	0.16124	1.30455
451956	268089	518562	365504	65.19	0.208918	0.159767	1.30765
452373	267928	518767	365560	65.26	0.20761	0.159489	1.30172
452883	268108	518904	365490	65.34	0.207218	0.158967	1.30353
453013	268073	518918	365491	65.41	0.20686	0.158939	1.3015
452933	268096	518660	365463	65.49	0.207085	0.159421	1.29898
452439	268056	518728	365506	65.56	0.207895	0.159406	1.30418
451668	267839	518290	365403	65.64	0.208664	0.160051	1.30374
450994	267884	517977	365421	65.71	0.210092	0.1608	1.30654
450243	267936	517943	365449	65.79	0.211691	0.160963	1.31515
449316	267957	517478	365463	65.86	0.213529	0.162036	1.31778
448280	267915	517356	365598	65.94	0.215378	0.16273	1.32353
447501	268001	516774	365619	66.01	0.217148	0.164086	1.32338
446248	267814	516111	365460	66.09	0.218958	0.165059	1.32655
445722	267765	515783	365479	66.16	0.219814	0.165847	1.3254
445208	268053	515118	365428	66.24	0.22173	0.167166	1.3264
444327	267925	515086	365462	66.31	0.223021	0.167344	1.33271
443734	267955	514694	365692	66.39	0.224265	0.168937	1.3275
442922	267897	513860	365494	66.46	0.225653	0.170175	1.326
442831	267995	513924	365583	66.54	0.226144	0.170312	1.32782
442519	268017	513427	365499	66.61	0.22682	0.171157	1.32521
442617	268111	513314	365471	66.69	0.226931	0.171322	1.32459
442494	268017	513511	365469	66.77	0.226869	0.170876	1.32768
442628	268031	513522	365530	66.84	0.226653	0.171043	1.32513
442808	268041	513457	365509	66.92	0.226336	0.171122	1.32266
443154	268065	513601	365632	66.99	0.225742	0.171186	1.31869
443523	268071	513766	365607	67.06	0.225046	0.170739	1.31807
443700	267887	513216	365425	67.14	0.224113	0.171396	1.30757
444128	267983	513300	365507	67.21	0.223592	0.171466	1.304
444673	268096	513018	365502	67.29	0.222901	0.17208	1.29533
444598	267982	513422	365709	67.36	0.22268	0.171827	1.29596
444655	268019	513549	365461	67.44	0.222689	0.170766	1.30406
444567	267924	513542	365646	67.51	0.222554	0.171362	1.29874
444065	267676	513282	365501	67.59	0.222729	0.171487	1.29881
443867	267655	513459	365616	67.66	0.223045	0.171453	1.30091
443955	267759	513278	365635	67.66	0.223208	0.171916	1.29835	21	0.461
443944	267863	512789	365478	67.74	0.223563	0.172517	1.2959
443536	267827	512692	365524	67.81	0.224238	0.172878	1.29709
443452	267879	512612	365594	67.89	0.224568	0.173276	1.29601
443083	267960	512101	365595	67.96	0.225543	0.174422	1.29308
443184	268198	512101	365518	68.04	0.22611	0.174181	1.29813
442503	267931	511756	365606	68.11	0.226575	0.175229	1.29302
442102	267883	511709	365638	68.19	0.2272	0.175435	1.29507
442294	268031	511498	365500	68.26	0.227302	0.175475	1.29535
442231	268100	510953	365578	68.34	0.227645	0.176941	1.28656
441928	268120	511019	365586	68.41	0.228299	0.176818	1.29115
442004	268203	510541	365449	68.49	0.228417	0.177461	1.28713
441766	268261	510613	365670	68.56	0.229065	0.177993	1.28694
441426	268178	510867	365583	68.64	0.229461	0.17715	1.29529
440977	268144	510735	365640	68.71	0.230227	0.177625	1.29614
440248	267955	510726	365556	68.79	0.231042	0.177382	1.30252
439776	267965	510511	365546	68.86	0.231996	0.177833	1.30457
439261	267836	510142	365484	68.94	0.232589	0.178467	1.30326
438918	267926	510023	365533	69.01	0.233549	0.178888	1.30556
438319	267946	509486	365610	69.09	0.234787	0.180337	1.30193
437975	268092	509256	365583	69.17	0.23593	0.18077	1.30514
437397	267999	508937	365613	69.24	0.236766	0.181582	1.30391
436886	268051	508587	365553	69.31	0.237938	0.182183	1.30604
436577	268024	508327	365536	69.39	0.238459	0.182716	1.30508
436100	268041	508026	365572	69.47	0.239453	0.183507	1.30487
435983	268022	508294	365627	69.54	0.239623	0.183075	1.30887
436002	268106	507692	365480	69.62	0.239854	0.183973	1.30375
435862	268036	507888	365621	69.69	0.239906	0.183972	1.30403
435942	267950	507544	365493	69.76	0.239472	0.184348	1.29903
435837	267893	507616	365523	69.84	0.239497	0.184279	1.29964
436124	267852	507837	365420	69.91	0.238799	0.183457	1.30166
436312	267884	507770	365566	69.99	0.238532	0.184066	1.2959
436507	268017	507645	365583	70.06	0.238574	0.184402	1.29377
436501	267935	507650	365613	70.14	0.238323	0.184484	1.29183
436287	267940	507028	365470	70.21	0.238761	0.185441	1.28753
436089	268071	507142	365478	70.29	0.239571	0.185209	1.29352
435951	268070	507056	365445	70.36	0.239839	0.1853	1.29433
435138	268084	506260	365519	70.44	0.241488	0.187332	1.28909
434375	268092	506212	365508	70.51	0.243022	0.187407	1.29676
433620	268223	505718	365480	70.59	0.244937	0.188438	1.29983
432586	268263	505141	365489	70.66	0.247116	0.189775	1.30216
431258	268046	504511	365391	70.74	0.249063	0.190898	1.30469
430223	267962	503964	365418	70.81	0.250858	0.192226	1.30502
429646	268036	503871	365503	70.89	0.252249	0.192704	1.309	22	0.461
429228	268004	503022	365369	70.96	0.252983	0.194216	1.30258
428986	268044	503052	365410	71.04	0.253596	0.194277	1.30533
428811	268045	503307	365503	71.11	0.253949	0.193987	1.3091
428853	267980	502526	365353	71.19	0.253657	0.195297	1.29883
428864	267991	502447	365404	71.26	0.25367	0.195637	1.29664
429311	267981	502899	365606	71.34	0.252743	0.19524	1.29452
429558	268053	502615	365435	71.41	0.252479	0.195351	1.29244
429820	268104	502658	365447	71.49	0.252119	0.195291	1.29099
429906	268048	502688	365513	71.56	0.251768	0.195429	1.28828
429684	268025	502715	365606	71.64	0.252138	0.195659	1.28866
429739	268200	502510	365538	71.72	0.252589	0.195914	1.28929
429354	268084	502321	365565	71.79	0.252987	0.196429	1.28793
428645	268027	501868	365409	71.87	0.254224	0.196974	1.29065
427840	267903	501389	365446	71.94	0.255442	0.198185	1.28891
427128	267949	501093	365460	72.02	0.257021	0.198906	1.29218
426341	267894	500765	365454	72.09	0.258429	0.199637	1.29449
426102	268107	500411	365391	72.16	0.259594	0.20025	1.29635
425842	268172	499939	365376	72.24	0.260327	0.201285	1.29333
425127	268020	499692	365401	72.32	0.261284	0.20193	1.29393
425221	268097	499879	365464	72.39	0.26134	0.201698	1.2957
425330	268062	500022	365588	72.47	0.261008	0.201759	1.29366
424897	267880	499496	365455	72.54	0.2613	0.202549	1.29006
424833	267713	499108	365407	72.61	0.260893	0.203289	1.28336
425145	267931	499190	365474	72.69	0.260962	0.203311	1.28356
424972	267882	499305	365452	72.76	0.261154	0.202978	1.28662
425203	267992	499062	365568	72.84	0.26104	0.203899	1.28024
424932	268039	498916	365453	72.91	0.261739	0.203874	1.28383
424717	268007	498841	365565	72.99	0.262071	0.204398	1.28216
424557	268065	498408	365507	73.06	0.262581	0.205211	1.27956
424566	268235	498457	365525	73.14	0.263107	0.205155	1.28248
424310	268177	498223	365569	73.21	0.26344	0.205831	1.27988
424063	268145	498006	365578	73.29	0.263838	0.206359	1.27854
424011	268245	497966	365480	73.36	0.264263	0.206143	1.28194
424362	268352	497954	365476	73.44	0.263895	0.206158	1.28006
423958	268235	497791	365441	73.51	0.264339	0.206424	1.28056
424171	268240	498280	365628	73.59	0.263923	0.205885	1.2819
424021	268191	497871	365487	73.66	0.26407	0.206384	1.27951
424081	268210	497963	365493	73.74	0.264009	0.206191	1.28041
424081	268148	497894	365441	73.81	0.263811	0.206187	1.27947
423820	268021	497873	365585	73.89	0.263933	0.206687	1.27697
423722	267976	497537	365447	73.96	0.263987	0.207028	1.27513
424030	268107	497648	365558	74.04	0.263783	0.20712	1.27357
424024	268149	497744	365579	74.11	0.263929	0.206965	1.27524
424109	268121	497777	365466	74.11	0.263668	0.206535	1.27663	23	0.459
424370	268160	498122	365652	74.19	0.263264	0.206324	1.27598
424320	268068	497379	365565	74.27	0.26307	0.207762	1.26621
424688	268162	498040	365491	74.34	0.262627	0.206008	1.27484
425132	268250	498025	365457	74.42	0.262011	0.205935	1.27229
425008	268146	497982	365490	74.49	0.261928	0.206138	1.27065
425321	268247	498201	365498	74.57	0.261619	0.205659	1.2721
425581	268170	498293	365496	74.64	0.260847	0.205441	1.26969
425740	268093	498603	365444	74.72	0.260279	0.204565	1.27235
426050	268105	498893	365501	74.79	0.259692	0.204077	1.27252
426484	268184	499190	365504	74.87	0.259071	0.203405	1.27367
426802	268105	499729	365750	74.94	0.258177	0.202939	1.27219
427429	268294	499368	365470	75.02	0.257521	0.202889	1.26927
427993	268296	499865	365580	75.09	0.256395	0.202094	1.26869
428315	268225	500178	365647	75.17	0.255521	0.201587	1.26755
428516	268214	500051	365534	75.24	0.255082	0.201524	1.26577
429251	268336	500674	365602	75.32	0.254001	0.20031	1.26804
429633	268249	500695	365460	75.39	0.252958	0.199816	1.26595
430481	268463	500770	365489	75.47	0.251948	0.199736	1.26141
430702	268266	501334	365578	75.54	0.250877	0.198725	1.26243
431436	268312	502038	365536	75.61	0.249561	0.196984	1.26691
431848	268166	501950	365467	75.69	0.248273	0.196969	1.26047
432343	268113	502169	365539	75.76	0.247119	0.196695	1.25636
432908	267959	502980	365619	75.84	0.245503	0.195096	1.25837	24	0.252
433136	268034	502683	365438	75.91	0.245291	0.195206	1.25658
433973	268098	503323	365530	75.99	0.243837	0.194036	1.25666
434807	268170	503709	365496	76.06	0.242418	0.19305	1.25572
435818	268254	504334	365449	76.14	0.240691	0.191482	1.25699
436146	268133	505303	365462	76.21	0.239657	0.189322	1.26587
437271	268290	505699	365431	76.29	0.237946	0.188327	1.26347
437786	268273	505748	365415	76.36	0.236881	0.188166	1.25889
438476	268254	506760	365564	76.44	0.235466	0.186342	1.26362
439233	268286	506750	365459	76.51	0.234087	0.186035	1.25829
439484	268303	507158	365448	76.59	0.23365	0.185078	1.26244
440366	268337	507823	365517	76.66	0.232036	0.183793	1.26249
441175	268290	508320	365599	76.74	0.230309	0.182929	1.25901
441691	268172	509268	365560	76.81	0.228926	0.180671	1.26709
442522	268141	509552	365403	76.89	0.227212	0.17954	1.26552
443512	268305	510284	365751	76.96	0.225817	0.178985	1.26165
444084	268170	510647	365655	77.04	0.224277	0.177869	1.26091
444983	268314	510931	365554	77.14	0.223	0.176915	1.26049
444869	268168	510732	365435	77.15	0.222753	0.176989	1.25857
445374	268426	511032	365521	77.19	0.222604	0.176585	1.2606
445371	268357	511149	365378	77.23	0.222389	0.175875	1.26448
445246	268244	511493	365482	77.27	0.222268	0.17543	1.26699
445158	268173	511674	365527	77.3	0.222211	0.175165	1.26858
445246	268244	511752	365527	79.4	0.222268	0.17543	1.26699	A	0.299

## Sheet: HR_wo_drug_Rep1
FlowCell Text Data File: 2019-11-21-3B.csv
Software Version: 1.31A
Date: 2019-11-21
Time: 14:44:20
User: Andrey's Lab
Experiment name:
Rotor Manufacturer: Beckman
Rotor Model: SW41Ti
Speed: 39 rpm
Gradient: Sucrose 10.0% to 50.0% v/v
Time: 2
w2t: x 10^0
Sample Volume: 0.5 ml
Number of Tubes: 6
Volume displaced/mm: 0.143 ml/mm
Temperature: 4.0 deg C
Sensitivity: 0
Sample Interval: 132 ms
LED1 On Time: 46 ms
LED2 On Time: 6 ms
Samples/mm: 25.25
Scan Speed: 0.30 mm/sec
Scan Distance: 77.3 mm
Upper Limit to Zero Distance: 43.90 mm
START MODE: OD Sensing
Channel A Wavelength: 260.0 nm
Channel B Wavelength: 280.0 nm
Calibration: Default (Tryptophan) 0.605 mM; OD_ChanA 2.200; OD_ChanB 3.070
Samples / sec: 8 Hz
Distance: 3.22 mm
Number: 24
Dead Volume: 0.21 ml
Total Distance: 77.30 mm
Sample A Zero: 575517.1
Source A Zero: 270402.9
Sample B Zero: 598823.7
Source B Zero: 366756.5
Data Columns:
SampleA	SourceA	SampleB	SourceB	Position	AbsA	AbsB	ratioA/B	Fraction Number	Fraction Volume (ml)
378019	267544	389291	365634	0	0.352052	0.490076	0.718361
138142	267405	148647	365628	0.08	1.21663	1.59354	0.763476
290043	267530	305927	365472	0.14	0.579649	0.765775	0.756944
411560	267547	415703	365588	0.21	0.279012	0.414692	0.672816
404810	267584	403183	365583	0.22	0.293341	0.449727	0.652264
332346	267658	300077	365514	0.3	0.463068	0.788036	0.587623
303251	267551	303829	365575	0.37	0.54145	0.773985	0.699561
351462	267375	349550	365644	0.45	0.414103	0.613528	0.674953
202699	267598	209439	365622	0.51	0.887761	1.20055	0.739463
364019	267555	383846	365590	0.52	0.384516	0.506083	0.759788
398923	267479	401001	365564	0.6	0.305592	0.455888	0.670323
416696	267493	413188	365551	0.66	0.268181	0.421532	0.636206
430241	267641	426049	365589	0.74	0.241169	0.386519	0.623951
431003	267525	431099	365702	0.75	0.239276	0.373367	0.640859
429429	267490	433844	365632	0.82	0.242307	0.365873	0.662271
421323	267340	438713	365604	0.9	0.2582	0.352993	0.73146
407392	267353	437160	365602	0.96	0.287135	0.357051	0.804185
405859	267356	436543	365618	1.04	0.290384	0.35872	0.809501
399603	267322	417326	365596	1.12	0.303624	0.410251	0.740092
402619	267305	413702	365623	1.19	0.297108	0.420333	0.70684
407561	267322	417708	365715	1.26	0.286679	0.409576	0.699942
409643	267365	419840	365640	1.27	0.282439	0.403505	0.699963
411074	267333	421814	365626	1.35	0.279339	0.398085	0.701708
412075	267290	422727	365491	1.42	0.277111	0.395184	0.701222
413724	267283	424211	365769	1.49	0.273657	0.392038	0.698036
404744	267416	400251	365587	1.57	0.292941	0.458106	0.639462
410908	267498	409388	365522	1.65	0.280217	0.432031	0.648604
413526	267401	414632	365689	1.71	0.274448	0.417966	0.656627
414499	267501	416058	365510	1.72	0.272749	0.413469	0.65966
415147	267510	417318	365551	1.79	0.271436	0.410132	0.661826
412402	267501	409362	365701	1.8	0.277108	0.432665	0.640468
404959	267568	394955	365612	1.86	0.292973	0.473451	0.618804
407313	267482	399447	365644	1.87	0.287716	0.460589	0.624671
409920	267446	403208	365675	1.95	0.282118	0.449945	0.627007
411633	267405	407261	365558	2.01	0.278403	0.438114	0.635458
414096	267317	412844	365465	2.09	0.272994	0.422217	0.646573
415031	267340	414717	365511	2.1	0.27113	0.417173	0.649922
415898	267489	416208	365593	2.17	0.269815	0.413317	0.652806
411942	267504	405628	365655	2.25	0.278076	0.443023	0.627679
414866	267441	413348	365630	2.31	0.271796	0.421336	0.645082
415684	267390	415338	365606	2.32	0.26994	0.415756	0.649275
412947	267504	407824	365711	2.39	0.275983	0.43701	0.631524
405788	267373	394639	365618	2.4	0.290589	0.474387	0.612557
394692	267479	379914	365550	2.47	0.314754	0.517759	0.607916
230394	267425	158047	365475	2.54	0.777155	1.52278	0.510353
25513	267455	1897	365578	2.55	2.66823	6.59221	0.404756
27710	267505	1713	365706	2.62	2.59741	6.70955	0.387121
27874	267367	1726	365715	2.63	2.5919	6.70091	0.386797
28229	267522	1763	365652	2.7	2.58152	6.6764	0.386663
28483	267575	1789	365551	2.77	2.57399	6.65931	0.386525
28316	267569	1778	365552	2.84	2.57903	6.66638	0.38687
27797	267566	1678	365557	2.93	2.59491	6.73274	0.385417
27193	267621	1593	365509	3	2.61397	6.79217	0.38485
26661	267669	1521	365480	3.07	2.6311	6.84509	0.384377
26004	267709	1425	365527	3.14	2.65267	6.91997	0.383335
25732	267550	1392	365628	3.15	2.66119	6.94714	0.383063
25457	267544	1348	365506	3.23	2.67041	6.98357	0.382384
24645	267510	1247	365527	3.29	2.69815	7.07291	0.381477
24298	267590	1211	365556	3.29	2.71059	7.10657	0.381421	1	0.458
23991	267585	1168	365581	3.36	2.7215	7.14809	0.380732
23704	267597	1128	365699	3.45	2.73188	7.1884	0.380041
22659	267471	1028	365640	3.52	2.77022	7.29462	0.379763
22093	267494	942	365590	3.59	2.79203	7.39459	0.377578
21019	267415	852	365523	3.66	2.8346	7.50948	0.37747
20256	267368	769	365553	3.74	2.86623	7.62705	0.375797
19925	267478	726	365496	3.75	2.88074	7.69283	0.37447
19439	267553	686	365600	3.81	2.9022	7.75811	0.374085
18262	267464	606	365555	3.89	2.95558	7.90009	0.37412
17979	267484	570	365462	3.9	2.96907	7.97	0.37253
17604	267420	529	365469	3.97	2.98697	8.05558	0.370796
16727	267525	468	365539	4.05	3.03122	8.19623	0.369831
16319	267484	441	365574	4.11	3.05231	8.26445	0.36933
15705	267525	402	365592	4.19	3.0854	8.37063	0.368598
15286	267516	381	365557	4.2	3.1086	8.43202	0.368667
14924	267519	364	365449	4.26	3.12921	8.484	0.368837
14636	267539	340	365594	4.27	3.14602	8.56263	0.367413
14488	267592	328	365536	4.35	3.15492	8.60363	0.366697
13977	267636	314	365551	4.41	3.18592	8.65367	0.368158
13528	267406	298	365593	4.5	3.21324	8.71375	0.368755
13460	267563	291	365538	4.57	3.21807	8.74082	0.368166
13177	267600	281	365671	4.64	3.23645	8.78132	0.368561
13126	267658	278	365488	4.65	3.23997	8.79305	0.368469
13221	267578	286	365539	4.71	3.23352	8.76069	0.369094
13269	267564	285	365464	4.8	3.23036	8.76447	0.368574
13321	267592	284	365541	4.87	3.22709	8.76874	0.368021
13447	267505	304	365604	4.94	3.21872	8.69094	0.370353
13530	267600	308	365637	4.95	3.21373	8.67606	0.370414
13659	267420	315	365563	5.02	3.205	8.65007	0.370517
14467	267423	351	365472	5.1	3.15563	8.52575	0.370129
15032	267445	377	365547	5.17	3.12278	8.44408	0.369818
15787	267573	430	365572	5.25	3.08108	8.29339	0.37151
16545	267389	490	365467	5.33	3.04019	8.14335	0.373334
17828	267435	569	365490	5.4	2.97616	7.9721	0.373322
18835	267338	678	365436	5.47	2.92863	7.77104	0.376864
19458	267420	740	365394	5.54	2.90093	7.67061	0.378187
20353	267257	819	365529	5.55	2.86176	7.55478	0.378802
21261	267277	917	365360	5.63	2.82432	7.4247	0.380395
22633	267390	1130	365485	5.69	2.77095	7.1857	0.38562
24785	267471	1395	365421	5.77	2.69316	6.94402	0.387838
26065	267379	1583	365594	5.78	2.64959	6.79966	0.389666
26874	267406	1782	365534	5.85	2.62342	6.66375	0.393685
29177	267362	2224	365590	5.93	2.55262	6.40996	0.398227
32180	267342	2866	365578	5.99	2.46838	6.11924	0.403379
34663	267372	3625	365402	6.08	2.4046	5.84941	0.411084
38402	267362	4639	365449	6.15	2.31655	5.56686	0.416131
41536	267531	5875	365453	6.22	2.24968	5.29614	0.424777
43161	267539	6541	365591	6.29	2.21672	5.17349	0.428478
47617	267476	8227	365537	6.37	2.13209	4.91047	0.434194
51298	267566	10179	365596	6.45	2.0684	4.66662	0.443232	2	0.45
56694	267602	12574	365599	6.51	1.98257	4.42444	0.448095
60384	267496	15552	365541	6.6	1.92805	4.18063	0.461185
66259	267484	18530	365480	6.67	1.84822	3.97963	0.464421
71682	267501	22080	365436	6.74	1.78068	3.77859	0.471255
76311	267506	26138	365380	6.81	1.72692	3.58503	0.481703
80594	267562	28596	365388	6.82	1.68018	3.48204	0.482526
83855	267541	30962	365565	6.9	1.64603	3.39148	0.485341
86021	267628	33123	365534	6.97	1.62439	3.31406	0.490152
92517	267579	37417	365615	7.04	1.56167	3.17459	0.491929
99902	267623	42452	365506	7.11	1.49582	3.02955	0.493745
102191	267505	45890	365506	7.12	1.47598	2.94029	0.501984
105770	267585	49226	365554	7.2	1.44666	2.86001	0.505822
114052	267436	54395	365591	7.26	1.3814	2.74568	0.503116
120863	267425	60296	365635	7.34	1.33152	2.62777	0.506711
127656	267422	67510	365598	7.42	1.28452	2.49812	0.514194
138871	267369	73140	365551	7.5	1.21199	2.40617	0.503702
141204	267366	77074	365647	7.56	1.19767	2.34642	0.510423
148720	267509	85107	365557	7.65	1.15356	2.2325	0.516713
160434	267465	91100	365575	7.71	1.08827	2.15456	0.505101
163313	267277	94233	365523	7.72	1.07238	2.11565	0.506883
164842	267382	98940	365529	7.8	1.06471	2.05979	0.516903
178444	267551	106299	365516	7.86	0.997125	1.97752	0.504229
182776	267532	109495	365496	7.87	0.976452	1.94351	0.502417
185518	267546	113598	365410	7.95	0.963702	1.90108	0.506925
194461	267472	121905	365394	8.03	0.923009	1.82013	0.507111
206853	267491	129004	365491	8.09	0.869985	1.75556	0.495559
213394	267512	138768	365557	8.18	0.843301	1.67214	0.504323
226493	267582	146215	365558	8.24	0.792334	1.61223	0.491452
230318	267550	149389	365394	8.25	0.77784	1.5871	0.490101
234157	267515	154276	365567	8.32	0.763523	1.55075	0.492358
238218	267451	159215	365474	8.4	0.748542	1.51434	0.494303
250956	267476	167230	365564	8.48	0.70386	1.45833	0.482649
257307	267548	175712	365660	8.55	0.682616	1.40192	0.486915
267750	267581	182356	365701	8.62	0.648535	1.35951	0.477037
277526	267540	191260	365448	8.69	0.617588	1.30407	0.473584
281195	267458	196084	365581	8.7	0.606039	1.27594	0.474975
286214	267503	200213	365435	8.78	0.590981	1.2516	0.472182
296794	267472	206042	365466	8.84	0.55969	1.2188	0.459214
304371	267535	214918	365604	8.92	0.538231	1.17089	0.459676
309944	267603	219122	365456	9	0.522858	1.14822	0.455362
317725	267479	228054	365596	9.08	0.501153	1.10287	0.454409
325425	267697	235603	365525	9.14	0.481277	1.06532	0.451767
333844	267463	241986	365450	9.22	0.458577	1.03445	0.443307
337398	267686	245854	365487	9.23	0.450194	1.01639	0.442936
341110	267596	250733	365604	9.3	0.440503	0.994229	0.443059
349319	267498	255303	365463	9.36	0.419753	0.973084	0.431364
355969	267630	264465	365522	9.44	0.403972	0.932858	0.433048
358506	267592	268398	365589	9.45	0.397748	0.916148	0.434152
362336	267525	270480	365580	9.52	0.388401	0.907263	0.428102
369999	267414	276414	365623	9.6	0.370061	0.882524	0.419321
372695	267480	281247	365528	9.66	0.364034	0.862359	0.422138	3	0.46
379185	267550	288360	365485	9.75	0.349424	0.833597	0.419177
385135	267478	293864	365604	9.82	0.335814	0.812298	0.413412
391359	267630	300356	365528	9.9	0.322526	0.787015	0.40981
397392	267651	306321	365392	9.96	0.309448	0.764048	0.405011
399697	267656	309359	365365	9.97	0.304495	0.752652	0.404562
401466	267667	313614	365536	10.04	0.300735	0.737531	0.407759
403757	267773	316134	365490	10.05	0.296186	0.728214	0.406729
406129	267675	318527	365511	10.12	0.290838	0.719636	0.404145
409565	267482	323396	365530	10.19	0.282978	0.702308	0.402926
412802	267438	329643	365436	10.26	0.276072	0.680084	0.405939
417626	267407	333580	365445	10.35	0.265989	0.666504	0.399081
419727	267494	339067	365472	10.42	0.261957	0.647889	0.404323
423619	267632	346427	365466	10.49	0.254468	0.623257	0.408288
429011	267472	350601	365464	10.56	0.243086	0.609523	0.398814
430914	267521	354758	365657	10.57	0.23944	0.596618	0.401329
431711	267539	358326	365631	10.64	0.23791	0.585066	0.406638
433400	267562	360178	365420	10.65	0.234629	0.578496	0.405584
436292	267536	361780	365508	10.71	0.22883	0.573685	0.398878
439408	267494	367519	365596	10.79	0.22258	0.555922	0.40038
441162	267495	370581	365615	10.8	0.21916	0.546472	0.401045
442564	267474	372049	365537	10.88	0.216366	0.541696	0.399424
447024	267507	375791	365470	10.95	0.207856	0.530015	0.392169
448998	267518	381697	365467	11.02	0.204105	0.512132	0.398539
450298	267399	383075	365588	11.09	0.201238	0.508381	0.395841
452628	267451	384439	365588	11.1	0.19697	0.504307	0.390576
454246	267459	387184	365449	11.18	0.19393	0.495717	0.391211
456549	267290	392614	365611	11.25	0.189041	0.480262	0.393621
459544	267208	395582	365462	11.32	0.183159	0.471163	0.388738
461548	267340	400826	365461	11.4	0.179844	0.456065	0.394338
464157	267466	403126	365582	11.48	0.175405	0.449886	0.389888
467209	267369	408206	365629	11.54	0.169462	0.43568	0.388959
469441	267501	412534	365626	11.63	0.16579	0.423583	0.391401
471460	267235	416737	365732	11.69	0.161248	0.412296	0.391097
472645	267463	419264	365673	11.7	0.159823	0.405182	0.394448
474629	267449	421369	365458	11.77	0.156179	0.398768	0.391654
475192	267389	422990	365564	11.84	0.154967	0.3947	0.392621
477684	267400	427198	365631	11.93	0.150508	0.383564	0.392395
479191	267378	430256	365561	12	0.147731	0.375169	0.393772
481853	267248	432816	365587	12.07	0.142553	0.368451	0.386897
484296	267552	436948	365609	12.15	0.139184	0.357629	0.389185
486368	267425	438817	365648	12.23	0.135107	0.352859	0.382893
487802	267538	443398	365643	12.3	0.132941	0.34094	0.389923
489743	267531	445102	365605	12.37	0.129506	0.336425	0.384947
491153	267521	447029	365679	12.38	0.127003	0.331705	0.382879
492116	267548	449136	365491	12.45	0.125407	0.325726	0.385006
492871	267463	450914	365550	12.52	0.123816	0.321383	0.385261
494714	267559	453284	365735	12.59	0.120917	0.315954	0.382706
496320	267462	456349	365561	12.66	0.117821	0.307685	0.382927
498081	267427	459142	365603	12.75	0.114665	0.300823	0.381171
500212	267477	461265	365603	12.82	0.111157	0.295535	0.376121
500900	267474	464234	365616	12.9	0.109966	0.288222	0.381533
500992	267458	464571	365691	12.89	0.109757	0.287625	0.381597	4	0.461
502286	267443	465069	365547	12.96	0.107492	0.285946	0.375918
503512	267411	466498	365598	12.97	0.105294	0.28259	0.372606
504131	267485	468548	365528	13.05	0.104476	0.277344	0.376703
504963	267555	471995	365597	13.11	0.103284	0.269159	0.383729
506010	267559	472932	365689	13.19	0.101517	0.267175	0.379966
507477	267493	475582	365519	13.27	0.098818	0.260237	0.379722
507818	267342	478510	365571	13.35	0.097755	0.253365	0.385828
509636	267221	480318	365586	13.41	0.094295	0.24909	0.37856
510320	267303	482545	365627	13.42	0.093407	0.243916	0.382945
510265	267411	483838	365494	13.49	0.093846	0.240432	0.390323
510373	267219	484365	365650	13.5	0.093047	0.239673	0.388225
511432	267322	484380	365698	13.57	0.091597	0.239788	0.381992
512825	267295	486967	365639	13.64	0.089173	0.233498	0.381901
512889	267301	488300	365572	13.71	0.089085	0.230155	0.387066
514960	267288	490357	365682	13.8	0.085581	0.225682	0.379209
515372	267321	494114	365659	13.88	0.084999	0.216861	0.391953
516136	267466	494450	365593	13.94	0.084193	0.215875	0.390006
517262	267314	496996	365638	14.02	0.081831	0.21013	0.389433
517740	267356	498361	365514	14.03	0.081173	0.206597	0.392903
517925	267399	498683	365669	14.1	0.081004	0.206343	0.39257
519124	267426	499040	365630	14.18	0.079104	0.2054	0.38512
520140	267411	502190	365644	14.24	0.077375	0.198232	0.390327
520502	267423	503116	365658	14.33	0.076816	0.196164	0.39159
521589	267416	506078	365642	14.4	0.075001	0.189386	0.396021
522389	267418	507906	365563	14.47	0.07369	0.185006	0.398314
523083	267441	507535	365487	14.55	0.072623	0.185605	0.391279
523829	267559	509797	365720	14.63	0.071778	0.181239	0.396041
524737	267658	510575	365569	14.7	0.070608	0.179017	0.394417
525176	267561	512333	365613	14.77	0.069578	0.175216	0.397096
525337	267570	513810	365667	14.85	0.069343	0.172085	0.402957
526778	267484	514485	365718	14.93	0.066713	0.17074	0.390727
527456	267454	517462	365675	14.99	0.065511	0.163993	0.399477
527813	267360	517473	365658	15.07	0.064628	0.163915	0.394277
528167	267354	518288	365497	15.08	0.064032	0.161606	0.396224
527536	267428	519668	365595	15.15	0.065297	0.158866	0.411022
528103	267289	521227	365654	15.22	0.063928	0.155618	0.4108
529258	267310	521506	365503	15.3	0.062118	0.154531	0.401977
529634	267338	524284	365620	15.38	0.061598	0.148808	0.413939
529962	267343	525009	365617	15.45	0.061082	0.147215	0.414915
530353	267462	525143	365502	15.53	0.06083	0.146562	0.415049
530783	267301	526926	365590	15.59	0.059616	0.142953	0.417036
532109	267506	526958	365461	15.68	0.058131	0.142479	0.407999
532218	267385	530347	365650	15.75	0.057566	0.135724	0.424145
532380	267350	529494	365631	15.81	0.057192	0.137509	0.415918
532862	267360	532093	365608	15.9	0.056447	0.131825	0.428197
533136	267456	532734	365555	15.97	0.056314	0.130279	0.432256
533247	267374	530353	365488	16.05	0.055871	0.135203	0.413241
533427	267201	533774	365563	16.12	0.055025	0.128068	0.429654	5	0.459
533828	267435	533877	365593	16.19	0.055132	0.127941	0.430913
534207	267396	534333	365589	16.2	0.054396	0.12695	0.428486
534518	267344	534900	365468	16.28	0.053729	0.125355	0.428616
534038	267309	537248	365475	16.34	0.054389	0.120357	0.451895
534109	267327	537349	365546	16.35	0.054332	0.120364	0.4514
534513	267358	536768	365550	16.41	0.053782	0.121616	0.442228
534278	267175	537409	365618	16.42	0.053572	0.120462	0.44472
534552	267322	538658	365498	16.5	0.053604	0.117425	0.456495
534024	267322	539061	365595	16.56	0.054453	0.116872	0.465921
533886	267180	538300	365611	16.64	0.054218	0.118541	0.457381
533211	267127	539850	365547	16.72	0.055135	0.115045	0.479249
532309	267309	540029	365545	16.8	0.057175	0.114659	0.498657
530605	267216	539469	365670	16.87	0.059631	0.11624	0.513004
528390	267251	540287	365658	16.94	0.063339	0.114465	0.553343
527286	267341	539284	365580	16.95	0.065425	0.116351	0.562311
526131	267411	537334	365567	17.03	0.067534	0.120462	0.56063
523183	267457	539029	365512	17.09	0.072511	0.116679	0.621452
517548	267357	537840	365545	17.17	0.081495	0.119314	0.683027
513186	267257	535357	365610	17.25	0.088446	0.124821	0.708582
507188	267315	534570	365504	17.33	0.098735	0.126175	0.782524
504017	267301	533490	365558	17.39	0.104079	0.128663	0.808934
498774	267355	530427	365533	17.47	0.113239	0.135184	0.837664
492154	267343	528939	365499	17.55	0.124682	0.138297	0.901549
486458	267382	526175	365628	17.63	0.13481	0.144707	0.93161
480538	267608	523616	365542	17.7	0.146058	0.150025	0.973556
475083	267664	522411	365710	17.78	0.156048	0.153192	1.01864
470422	267659	519295	365646	17.85	0.164504	0.159849	1.02912
465797	267695	517635	365606	17.92	0.17311	0.163393	1.05947
463195	267362	516863	365717	17.99	0.176854	0.165452	1.06891
461666	267537	515606	365710	18	0.180257	0.168221	1.07155
460109	267542	514618	365504	18.08	0.183176	0.169773	1.07895
456481	267475	513283	365517	18.15	0.189764	0.172791	1.09822
453844	267326	512082	365486	18.22	0.194263	0.175379	1.10767
452916	267451	511965	365582	18.23	0.196424	0.175942	1.11641
452098	267495	511877	365549	18.29	0.198118	0.176036	1.12545
451262	267479	511559	365634	18.3	0.199657	0.177014	1.12792
450310	267421	510857	365698	18.38	0.201286	0.178789	1.12583
449175	267319	510075	365644	18.44	0.203127	0.180376	1.12613
448467	267228	509847	365501	18.52	0.20419	0.18044	1.13162
448664	267464	509660	365475	18.53	0.204571	0.180779	1.13161
448666	267395	510119	365539	18.6	0.204345	0.179947	1.13558
449256	267366	510405	365564	18.68	0.203123	0.179383	1.13234
450132	267573	510442	365705	18.74	0.202114	0.179742	1.12446
451118	267548	511212	365651	18.82	0.200153	0.177845	1.12543
452056	267465	511573	365611	18.83	0.198102	0.176911	1.11978
453509	267514	511436	365435	18.9	0.195502	0.176666	1.10662
455468	267488	513089	365453	18.97	0.191714	0.173024	1.10802
458417	267402	514768	365675	19.05	0.185892	0.169975	1.09364
461671	267229	515933	365582	19.13	0.179258	0.167093	1.07281
464743	267347	518357	365449	19.2	0.173939	0.161303	1.07833
469509	267269	519819	365449	19.27	0.16492	0.158075	1.0433
471360	267267	520750	365502	19.28	0.161533	0.15619	1.03421
472791	267137	522135	365609	19.35	0.15851	0.153481	1.03276	6	0.461
474577	267174	523800	365581	19.42	0.155389	0.149745	1.0377
479345	267118	525313	365553	19.5	0.146619	0.146351	1.00183
482943	267214	528049	365684	19.56	0.140502	0.140807	0.997829
484692	267245	529423	365532	19.57	0.137495	0.137352	1.00104
486705	267140	530506	365546	19.65	0.133596	0.135054	0.989204
490642	267125	531233	365401	19.73	0.126625	0.13303	0.951853
493923	267282	534195	365560	19.79	0.121402	0.127155	0.954758
497387	267296	535271	365463	19.87	0.115442	0.124545	0.926912
498883	267349	536115	365544	19.88	0.113032	0.122993	0.91901
499857	267355	536901	365394	19.95	0.111375	0.120843	0.921648
502392	267409	538899	365429	20.02	0.107202	0.116696	0.918643
504275	267523	538956	365520	20.09	0.104353	0.11686	0.892977
505985	267469	540597	365479	20.17	0.101271	0.113247	0.894249
506769	267482	541847	365587	20.18	0.099982	0.110938	0.901242
508032	267509	542470	365469	20.25	0.09793	0.109251	0.896375
509359	267446	542791	365411	20.32	0.095486	0.108391	0.880938
510130	267397	543078	365442	20.33	0.094029	0.107882	0.871585
510897	267396	543749	365388	20.39	0.092734	0.106298	0.872403
511934	267402	544421	365376	20.4	0.091011	0.104844	0.86806
512161	267486	544723	365407	20.48	0.0909	0.104306	0.871476
513098	267387	545087	365376	20.54	0.089011	0.103443	0.860487
514643	267384	546271	365465	20.62	0.086418	0.101235	0.853637
515164	267199	545889	365401	20.7	0.084954	0.101836	0.834221
516916	267375	547398	365468	20.78	0.082602	0.098883	0.835359
517577	267497	548067	365458	20.84	0.081896	0.097451	0.840383
517681	267539	548850	365499	20.93	0.081859	0.095944	0.853196
519075	267446	548980	365659	21.01	0.079249	0.096174	0.82402
519804	267395	549611	365552	21.08	0.077879	0.094522	0.82393
520225	267160	550814	365579	21.15	0.076428	0.0921	0.829835
521007	267215	550772	365498	21.23	0.075314	0.091934	0.819223
522173	267284	551466	365602	21.3	0.073615	0.090816	0.810592
523349	267337	551665	365574	21.37	0.071852	0.090315	0.795575
523784	267346	552868	365567	21.44	0.071167	0.087796	0.810595
523952	267333	553390	365471	21.53	0.07085	0.086414	0.819893
525333	267348	553164	365420	21.6	0.068636	0.086722	0.791453
525560	267412	553920	365469	21.67	0.068471	0.08531	0.802609
526424	267350	554179	365413	21.74	0.06686	0.084599	0.790319
527374	267499	554484	365437	21.75	0.065789	0.084043	0.782803
527577	267445	555141	365434	21.83	0.065285	0.082677	0.789645
527914	267418	556231	365549	21.89	0.06465	0.080789	0.800229
528976	267392	556141	365541	21.97	0.062839	0.080949	0.776278
529208	267358	556416	365466	21.98	0.062353	0.080148	0.77798
528883	267308	557130	365516	22.05	0.06272	0.078835	0.795595
529876	267293	557737	365431	22.12	0.06106	0.07732	0.78971
530735	267522	557640	365524	22.19	0.060404	0.077811	0.776296
530465	267306	558203	365543	22.27	0.060147	0.076714	0.784049
530648	267293	558888	365534	22.28	0.059809	0.07528	0.794491
531413	267334	559153	365531	22.35	0.058703	0.074727	0.785566
531966	267452	559669	365694	22.43	0.058189	0.074181	0.784414
531991	267475	560199	365577	22.49	0.058222	0.072729	0.800531
532929	267734	560473	365475	22.5	0.05754	0.071849	0.800846
532822	267578	560577	365587	22.58	0.057212	0.071988	0.794745	7	0.46
532063	267518	560082	365485	22.65	0.058244	0.07268	0.801372
532542	267566	560337	365422	22.72	0.057625	0.071961	0.80078
532274	267618	560691	365416	22.8	0.058224	0.071218	0.817549
531345	267603	561056	365439	22.88	0.059677	0.070545	0.845953
531672	267623	561326	365401	22.95	0.059213	0.069874	0.847425
530640	267609	560711	365398	23.02	0.060838	0.071121	0.855409
529507	267461	561120	365469	23.1	0.062199	0.070508	0.882155
528412	267526	561179	365428	23.17	0.064187	0.070259	0.913573
527205	267542	560084	365492	23.24	0.066203	0.072698	0.910655
526955	267559	560695	365592	23.25	0.066665	0.071762	0.928975
525694	267424	560801	365481	23.32	0.06829	0.071197	0.959168
524942	267523	560936	365485	23.33	0.069838	0.070934	0.984555
523745	267461	559498	365431	23.4	0.071601	0.073707	0.97143
522378	267482	559444	365499	23.47	0.073914	0.074031	0.998426
521425	267545	559259	365545	23.54	0.075686	0.074554	1.01518
520153	267329	559043	365524	23.55	0.07709	0.074931	1.02882
518884	267225	558120	365498	23.62	0.078855	0.076743	1.02752
518397	267403	557995	365537	23.63	0.080234	0.077122	1.04035
517125	267248	558008	365566	23.7	0.081847	0.077187	1.06038
514743	267344	557414	365692	23.77	0.086123	0.078802	1.0929
512705	267376	556628	365574	23.86	0.089635	0.08005	1.11974
510707	267502	555232	365407	23.93	0.093395	0.082404	1.13337
508317	267495	554356	365442	24	0.097403	0.084324	1.15511
505777	267481	553618	365456	24.07	0.101663	0.085895	1.18357
504291	267415	552848	365445	24.08	0.103979	0.087455	1.18894
503276	267490	552290	365448	24.16	0.105951	0.088622	1.19554
500892	267411	551671	365416	24.23	0.109777	0.089807	1.22237
499703	267496	551029	365493	24.29	0.112093	0.091383	1.22662
496913	267412	549903	365545	24.38	0.116634	0.093891	1.24223
494737	267472	548851	365500	24.45	0.120598	0.095945	1.25696
492379	267482	547961	365580	24.52	0.124736	0.098056	1.27209
490150	267592	546865	365463	24.6	0.128988	0.099983	1.29009
487819	267455	545523	365403	24.68	0.132644	0.102611	1.29268
485916	267485	544540	365459	24.75	0.136099	0.104854	1.29798
484232	267511	544210	365480	24.82	0.139166	0.105615	1.31767
482539	267535	543032	365445	24.9	0.142252	0.107989	1.31729
481661	267388	542582	365366	24.98	0.143345	0.108691	1.31883
480590	267414	542460	365468	25.05	0.145342	0.109269	1.33013
479540	267401	541517	365461	25.12	0.147179	0.111241	1.32306
479364	267482	541233	365481	25.13	0.147755	0.111905	1.32036
479300	267481	540997	365436	25.2	0.147866	0.112264	1.31713
479105	267585	541132	365586	25.28	0.14855	0.112448	1.32105
479185	267621	540765	365427	25.35	0.148522	0.112727	1.31753
479568	267665	541381	365481	25.42	0.147977	0.111592	1.32605
479572	267563	541061	365385	25.43	0.147642	0.111968	1.31861
479998	267552	541041	365449	25.49	0.146844	0.112212	1.30863
480739	267674	541174	365576	25.5	0.14591	0.112328	1.29896
481225	267598	541394	365423	25.57	0.144798	0.111382	1.30001
481628	267542	542040	365544	25.64	0.143899	0.110395	1.30349
482969	267646	542434	365551	25.72	0.141844	0.109584	1.29438
483938	267693	542455	365573	25.73	0.140272	0.109609	1.27975
484776	267554	543109	365614	25.8	0.138339	0.108356	1.2767	8	0.459
486525	267711	543945	365470	25.87	0.135749	0.106142	1.27893
488720	267644	544522	365422	25.94	0.131665	0.104776	1.25663
489539	267617	544629	365491	25.95	0.13014	0.104767	1.24218
490393	267586	545893	365491	26.03	0.128543	0.10211	1.25886
492912	267598	546464	365503	26.1	0.124178	0.10095	1.2301
495140	267655	548089	365654	26.17	0.120486	0.09802	1.2292
496074	267575	548912	365539	26.18	0.11861	0.095939	1.2363
497092	267504	548872	365461	26.24	0.11662	0.095778	1.2176
498518	267528	549409	365538	26.25	0.114236	0.094899	1.20376
499740	267497	549943	365510	26.33	0.112032	0.093698	1.19568
500502	267478	550671	365560	26.39	0.110662	0.092338	1.19844
502915	267432	551304	365466	26.47	0.106381	0.090727	1.17255
504229	267486	551893	365419	26.48	0.104313	0.089355	1.16739
505509	267500	552466	365519	26.56	0.102179	0.08848	1.15483
507085	267464	554056	365508	26.63	0.099389	0.085151	1.1672
509467	267548	554579	365368	26.7	0.095631	0.083631	1.1435
511311	267579	555878	365479	26.78	0.092626	0.081297	1.13935
513308	267518	556318	365554	26.86	0.089081	0.080626	1.10487
514918	267481	557737	365550	26.92	0.086271	0.077693	1.11041
516662	267574	557821	365496	27	0.083664	0.077351	1.08161
517033	267419	558670	365576	27.08	0.082549	0.075859	1.0882
518879	267499	559685	365537	27.16	0.079744	0.073656	1.08265
519838	267513	560768	365669	27.22	0.078202	0.071854	1.08834
521685	267581	561236	365597	27.3	0.075373	0.070672	1.06651
522222	267345	561908	365655	27.38	0.073731	0.069483	1.06114
523170	267320	562455	365565	27.44	0.072092	0.068085	1.05884
524229	267317	563311	365614	27.53	0.070344	0.066496	1.05788
525193	267528	563626	365607	27.6	0.069444	0.065833	1.05484
526250	267444	564158	365468	27.67	0.067446	0.064316	1.04867
526413	267417	564397	365424	27.74	0.067093	0.063692	1.05339
526374	267322	564841	365518	27.83	0.066852	0.063086	1.05969
526949	267277	565638	365684	27.9	0.065769	0.06199	1.06095
527147	267318	565218	365530	27.97	0.065578	0.062359	1.05162
527410	267405	565575	365412	28.04	0.065429	0.061265	1.06796
528031	267724	565856	365405	28.05	0.065442	0.060674	1.07859
527718	267716	566070	365582	28.13	0.065926	0.060795	1.08439
526411	267551	565772	365599	28.2	0.067527	0.061452	1.09885
525133	267526	565938	365571	28.27	0.069535	0.061028	1.1394
522734	267522	565228	365652	28.35	0.073457	0.062721	1.17117
518897	267568	564090	365615	28.43	0.079936	0.064915	1.23139
516047	267598	563339	365562	28.5	0.084765	0.066276	1.27897
506248	267678	560962	365736	28.57	0.101495	0.071668	1.41619
498226	267561	558729	365704	28.58	0.114845	0.076139	1.50836
489051	267559	555837	365676	28.64	0.130811	0.081999	1.59526
477671	267642	552126	365629	28.65	0.151309	0.08953	1.69003
460884	267601	547040	365635	28.73	0.18192	0.100156	1.81636
414411	267645	533067	365552	28.79	0.273394	0.129553	2.11029
360504	267616	510893	365626	28.88	0.393049	0.178482	2.20217
288810	267612	478432	365651	28.95	0.583573	0.253803	2.29931
223687	267762	439733	365667	29.02	0.803624	0.350529	2.2926	9	0.459
191554	267842	417513	365560	29.09	0.937139	0.409625	2.2878
132296	267628	372845	365703	29.18	1.2545	0.539766	2.32416
93537	267543	326266	365426	29.25	1.55214	0.691855	2.24344
63376	267629	285392	365509	29.32	1.88691	0.84553	2.23163
44156	267542	246545	365587	29.41	2.19715	1.01348	2.16792
33478	267466	214095	365635	29.48	2.43479	1.17539	2.07148
25500	267529	190194	365594	29.55	2.66891	1.31094	2.03588
21233	267458	169891	365344	29.62	2.82604	1.43954	1.96315
18610	267460	155747	365566	29.71	2.93935	1.53987	1.90883
16905	267606	143655	365630	29.78	3.02239	1.6327	1.85116
16389	267728	139250	365485	29.85	3.04942	1.66794	1.82825
16022	267579	137093	365506	29.86	3.0684	1.6859	1.82003
15649	267607	134274	365495	29.92	3.08873	1.70968	1.80661
15154	267638	131023	365479	30.01	3.11645	1.73772	1.79341
15180	267676	127515	365441	30.07	3.1151	1.76871	1.76123
15182	267725	125831	365553	30.16	3.11514	1.7843	1.74586
15376	267734	125754	365552	30.22	3.10426	1.785	1.73908
15626	267927	124815	365588	30.23	3.09102	1.7937	1.72326
15890	267824	124686	365639	30.3	3.07629	1.79505	1.71377
16308	267837	126096	365491	30.37	3.05402	1.78169	1.71411
17032	267794	125553	365591	30.45	3.01656	1.78695	1.6881
17473	267686	125732	365568	30.53	2.99425	1.78525	1.67721
18235	267640	128006	365584	30.6	2.95742	1.76475	1.67582
19350	267637	128997	365628	30.67	2.90641	1.75605	1.65508
20573	267554	130477	365654	30.75	2.85348	1.74306	1.63705
21820	267710	133795	365655	30.83	2.80341	1.71428	1.63533
23314	267555	134753	365570	30.89	2.746	1.70583	1.60977
24886	267684	138166	365467	30.97	2.69035	1.67684	1.60441
25740	267601	140079	365452	30.98	2.66109	1.66104	1.60207
26761	267609	140978	365481	31.05	2.62769	1.65379	1.58888
28829	267551	143538	365533	31.12	2.56354	1.63333	1.56952
29912	267569	144886	365503	31.19	2.53191	1.62252	1.56048
32347	267588	148523	365458	31.27	2.46472	1.59397	1.54628
33601	267569	150097	365606	31.28	2.43197	1.58235	1.53694
34876	267662	151829	365555	31.35	2.40027	1.56904	1.52977
37731	267783	155201	365582	31.42	2.33305	1.54394	1.5111
39313	267722	157261	365480	31.43	2.29756	1.52851	1.50313
40953	267716	159435	365435	31.49	2.26242	1.51263	1.49568
42604	267706	161566	365435	31.5	2.22842	1.49741	1.48818
44355	267813	163451	365494	31.57	2.19416	1.4843	1.47824
46167	267839	164982	365511	31.58	2.15983	1.47367	1.46561
48149	267771	167321	365573	31.65	2.12349	1.45773	1.45671
51969	267792	172482	365525	31.72	2.05796	1.42276	1.44645
54123	267724	174143	365623	31.73	2.02284	1.41208	1.43252
56403	267759	176376	365561	31.79	1.9875	1.39729	1.4224
58661	267686	179685	365679	31.8	1.95353	1.37635	1.41935
60838	267527	182856	365589	31.88	1.92171	1.35602	1.41717
63249	267545	185590	365560	31.95	1.88837	1.33892	1.41037
68743	267610	190214	365547	32.02	1.817	1.31067	1.38632
71676	267673	193671	365504	32.03	1.7813	1.28989	1.38097
74482	267702	197028	365468	32.1	1.7484	1.27008	1.3766
80597	267658	202927	365556	32.18	1.68045	1.23654	1.35899
87262	267649	209357	365448	32.25	1.61215	1.20045	1.34295	10	0.461
93717	267625	216652	365434	32.33	1.55075	1.16115	1.33553
100956	267694	223426	365598	32.41	1.48703	1.12637	1.3202
107907	267674	230653	365541	32.47	1.42975	1.08971	1.31205
114957	267701	237530	365450	32.55	1.37546	1.05575	1.30282
118344	267732	241009	365455	32.63	1.3506	1.0391	1.29978
124780	267626	247923	365478	32.71	1.30476	1.00675	1.29601
131373	267705	253569	365546	32.77	1.26077	0.981156	1.28498
137908	267655	260760	365586	32.86	1.21889	0.949229	1.28408
143442	267693	267033	365602	32.93	1.1852	0.922033	1.28543
149684	267727	273064	365625	33	1.14871	0.896506	1.28132
155435	267755	278960	365642	33.07	1.1164	0.872075	1.28017
158157	267516	281381	365388	33.08	1.10072	0.861374	1.27786
161002	267514	284654	365478	33.15	1.08539	0.848401	1.27934
164056	267481	287351	365506	33.16	1.06914	0.83768	1.27631
166891	267419	289611	365503	33.23	1.05422	0.828691	1.27215
169852	267481	292366	365454	33.3	1.0393	0.817686	1.27103
175355	267542	298094	365461	33.37	1.0121	0.795469	1.27233
178256	267502	300638	365410	33.38	0.997874	0.785569	1.27026
181078	267364	302638	365477	33.45	0.983933	0.778179	1.2644
186662	267506	307742	365473	33.53	0.958291	0.758998	1.26257
192516	267479	313290	365470	33.59	0.931669	0.738509	1.26155
198266	267720	317860	365487	33.68	0.907154	0.721964	1.25651
203923	267581	322940	365600	33.75	0.882533	0.704145	1.25334
209092	267606	328089	365583	33.83	0.861103	0.685961	1.25532
214133	267467	332884	365670	33.89	0.840185	0.669604	1.25475
216913	267535	335193	365667	33.9	0.82932	0.661671	1.25337
219195	267617	336441	365671	33.98	0.82059	0.657424	1.24819
221676	267624	339155	365634	34.05	0.810941	0.648099	1.25126
226608	267472	343797	365612	34.13	0.791544	0.632449	1.25155
231338	267507	347998	365719	34.19	0.773905	0.618864	1.25053
234010	267679	350432	365529	34.2	0.764589	0.610279	1.25285
236344	267566	352262	365620	34.28	0.755698	0.604595	1.24992
241741	267811	355807	365439	34.34	0.737083	0.59255	1.24392
246413	267767	360869	365606	34.43	0.720493	0.576882	1.24894
251669	267605	365173	365497	34.5	0.701837	0.562951	1.24671
256518	267664	368811	365539	34.58	0.685627	0.551721	1.24271
259298	267614	371503	365444	34.64	0.676204	0.543087	1.24511
264593	267720	375720	365451	34.72	0.659174	0.530172	1.24332
266811	267719	377326	365457	34.73	0.651997	0.525302	1.24118
269536	267795	379924	365506	34.8	0.643509	0.517591	1.24328
274752	267706	383992	365507	34.88	0.626754	0.505387	1.24015
279438	267784	387615	365477	34.94	0.612472	0.494529	1.23849
282052	267817	389947	365590	34.95	0.604577	0.488008	1.23887
284183	267723	391959	365497	35.03	0.597807	0.481818	1.24073
288766	267446	395310	365562	35.1	0.58317	0.472265	1.23484
292476	267485	399793	365731	35.17	0.572326	0.459869	1.24454
296767	267499	403289	365452	35.26	0.559855	0.449015	1.24685
301022	267479	406132	365477	35.33	0.547558	0.441042	1.24151
305403	267561	409467	365610	35.4	0.535406	0.432086	1.23912
307185	267469	410968	365441	35.47	0.530111	0.427362	1.24043
309238	267564	412852	365554	35.47	0.524692	0.422474	1.24195	11	0.461
311176	267589	414946	365675	35.56	0.519404	0.417054	1.24541
315319	267527	417631	365630	35.63	0.507839	0.409521	1.24008
319551	267390	420650	365644	35.71	0.495943	0.401309	1.23582
323009	267426	423514	365588	35.78	0.48681	0.393356	1.23758
327830	267726	427053	365612	35.86	0.475043	0.383893	1.23744
331970	267956	429828	365541	35.92	0.464997	0.376247	1.23588
335534	267886	432017	365415	36.01	0.455596	0.370029	1.23124
337606	267876	433291	365531	36.08	0.450274	0.367018	1.22684
340796	267826	436246	365462	36.16	0.442032	0.359011	1.23125
344512	268045	438742	365450	36.22	0.433416	0.352434	1.22978
347469	268004	440820	365504	36.31	0.42594	0.347188	1.22683
350658	267929	443566	365427	36.38	0.417849	0.339829	1.22959
353851	268173	445348	365352	36.46	0.410842	0.334998	1.2264
356482	268049	448016	365436	36.52	0.404079	0.328415	1.23039
357862	268057	449580	365584	36.53	0.400785	0.324885	1.23362
359143	268152	450299	365488	36.6	0.398019	0.322753	1.2332
361506	267963	452471	365533	36.68	0.391778	0.317379	1.23442
362961	268164	453389	365414	36.75	0.38897	0.314682	1.23607
365450	267917	455396	365414	36.82	0.382306	0.30962	1.23476
366409	267868	456322	365630	36.83	0.379897	0.307969	1.23356
367958	268059	457212	365530	36.91	0.376884	0.305422	1.23398
370002	267842	459427	365485	36.98	0.371428	0.299742	1.23916
371812	267816	460607	365440	37.05	0.367151	0.29666	1.23762
373501	267766	461260	365504	37.12	0.363096	0.295237	1.22985
374777	267727	463552	365477	37.13	0.360041	0.289471	1.24379
375876	267817	464065	365474	37.2	0.357813	0.288194	1.24157
377371	267762	465648	365567	37.27	0.354226	0.284583	1.24472
378233	267758	466331	365469	37.28	0.352252	0.282595	1.24649
378883	267745	467161	365481	37.34	0.350735	0.280595	1.24997
379808	267695	468537	365545	37.43	0.348479	0.277424	1.25612
380775	267707	469556	365441	37.5	0.346333	0.274608	1.26119
382082	267689	471332	365750	37.57	0.343331	0.27125	1.26574
383262	267818	472088	365669	37.64	0.341095	0.269159	1.26726
383837	267864	472915	365542	37.65	0.339954	0.266755	1.27441
384448	268022	473252	365431	37.73	0.339094	0.26559	1.27676
384925	267942	474288	365507	37.79	0.337772	0.263322	1.28273
385517	267936	475216	365424	37.87	0.336432	0.260822	1.28989
385659	267823	475455	365605	37.88	0.335753	0.260813	1.28733
386039	267883	475676	365499	37.95	0.3351	0.259948	1.2891
386488	267943	476770	365507	38.03	0.334293	0.25734	1.29903
386556	267814	478042	365504	38.1	0.333728	0.254277	1.31246
386517	267888	478099	365497	38.17	0.334052	0.254118	1.31456
386454	267962	478175	365491	38.18	0.33443	0.253917	1.31708
386301	267832	478710	365606	38.26	0.334353	0.252996	1.32157
385911	267896	479073	365535	38.33	0.335426	0.251905	1.33156
385517	267791	479663	365563	38.4	0.335967	0.250582	1.34075
384979	267788	479772	365420	38.48	0.337158	0.249873	1.34932
384203	267818	479840	365531	38.56	0.338988	0.250058	1.35563
382900	267721	480216	365729	38.63	0.341596	0.249781	1.36758
381666	267708	480185	365607	38.7	0.344328	0.249473	1.38022	12	0.459
380762	267718	479919	365580	38.71	0.346397	0.250023	1.38546
380184	267712	479834	365608	38.78	0.347684	0.250314	1.38899
378596	267730	479301	365516	38.85	0.351338	0.2513	1.39809
377958	267894	479105	365566	38.92	0.353314	0.251925	1.40246
376313	267950	478524	365536	39.01	0.357241	0.253222	1.41078
374201	267839	478050	365419	39.08	0.361722	0.253991	1.42415
372210	267699	477258	365463	39.15	0.365857	0.256029	1.42896
370480	267726	476573	365514	39.23	0.369947	0.257836	1.43482
368827	267818	476185	365580	39.31	0.374084	0.258976	1.44447
367364	267868	475098	365460	39.37	0.37766	0.261219	1.44576
365930	267781	474733	365576	39.45	0.380742	0.262464	1.45064
365208	267686	474203	365539	39.46	0.382134	0.263628	1.44952
364600	267564	473917	365488	39.53	0.383174	0.26416	1.45054
364422	267649	473420	365471	39.61	0.383867	0.265309	1.44687
364345	267707	473758	365607	39.67	0.384234	0.264917	1.45039
364132	267611	473483	365611	39.75	0.384429	0.265595	1.44742
364460	267637	473441	365598	39.76	0.383738	0.265656	1.44449
364945	267661	473474	365590	39.83	0.382673	0.265551	1.44105
365884	267590	473745	365474	39.91	0.380237	0.264532	1.43739
367947	267736	474328	365443	39.98	0.375874	0.263025	1.42904
370518	267836	475490	365502	40.05	0.370211	0.260406	1.42167
371720	267879	476025	365532	40.06	0.367566	0.259211	1.41802
372890	267779	476635	365528	40.13	0.364545	0.25773	1.41444
376517	267871	477952	365614	40.2	0.356522	0.254837	1.39902
378133	267902	478590	365481	40.27	0.352942	0.252891	1.39562
379470	267775	479597	365570	40.28	0.349501	0.250761	1.39376
381469	267847	480311	365420	40.34	0.345217	0.248586	1.38872
383505	267772	481630	365596	40.35	0.340403	0.245994	1.38378
385510	267820	482256	365417	40.43	0.336076	0.243944	1.37767
389140	267668	484331	365554	40.49	0.327535	0.239453	1.36784
393548	267651	486270	365561	40.58	0.317801	0.234895	1.35295
397326	267552	488418	365621	40.65	0.309273	0.230032	1.34448
401283	267550	490634	365630	40.72	0.300751	0.224871	1.33744
405498	267750	492091	365518	40.79	0.292415	0.221121	1.32242
407137	267784	493424	365539	40.8	0.289057	0.218087	1.32542
408736	267704	494231	365530	40.88	0.285432	0.216185	1.32031
412447	267708	496428	365637	40.96	0.277679	0.211437	1.31329
413871	267680	497054	365431	41.02	0.274627	0.209347	1.31183
416541	267556	499025	365513	41.11	0.268703	0.205068	1.31031
419440	267672	500551	365555	41.18	0.263116	0.2017	1.30449
421856	267710	502549	365625	41.26	0.258302	0.197353	1.30883
424180	267732	503744	365499	41.32	0.253652	0.194236	1.3059
426250	267767	504937	365602	41.41	0.249581	0.191848	1.30093
428009	267923	506110	365483	41.48	0.246543	0.188815	1.30574
429749	267960	507477	365505	41.55	0.243175	0.185793	1.30886
430296	267953	507836	365536	41.62	0.24206	0.185079	1.30787
431007	267771	508956	365514	41.71	0.240057	0.182485	1.31549
431811	267620	509562	365529	41.78	0.237971	0.181168	1.31354
432547	267670	510296	365498	41.85	0.236668	0.179421	1.31906
433088	267643	511146	365529	41.93	0.235508	0.177611	1.32597	13	0.46
433817	267778	511598	365522	42.01	0.234496	0.176576	1.32802
434060	267710	512355	365539	42.07	0.233796	0.174934	1.33648
434342	267668	512831	365656	42.16	0.233103	0.174237	1.33785
434659	267684	513234	365492	42.23	0.232528	0.172822	1.34547
435011	267642	513881	365602	42.3	0.231697	0.171723	1.34925
435256	267700	513751	365587	42.37	0.2314	0.171966	1.34561
435503	267542	514442	365615	42.46	0.230405	0.170513	1.35124
436325	267585	515039	365593	42.53	0.228923	0.169115	1.35365
437150	267736	515526	365677	42.6	0.227784	0.168295	1.35348
438229	267721	516107	365654	42.67	0.225618	0.166932	1.35155
438863	267805	516365	365571	42.68	0.224645	0.166099	1.35248
439183	267714	516554	365648	42.76	0.223727	0.165921	1.34839
440480	267796	517538	365586	42.83	0.221456	0.163545	1.3541
442052	267849	518068	365608	42.9	0.218565	0.162441	1.3455
443441	267876	518931	365548	42.98	0.215955	0.160345	1.34682
444488	267949	519255	365480	43.06	0.214163	0.159417	1.34342
446291	268032	520309	365673	43.12	0.210951	0.157698	1.33769
447884	268020	521090	365566	43.2	0.20785	0.155643	1.33543
449669	267943	522129	365537	43.28	0.204186	0.153269	1.33221
451276	267921	523087	365620	43.36	0.20105	0.151428	1.32769
453176	267809	524286	365589	43.42	0.19708	0.148707	1.32529
454467	268025	524702	365621	43.43	0.195328	0.147898	1.3207
454917	267857	525144	365583	43.5	0.193939	0.146814	1.32099
455904	267925	525668	365599	43.51	0.192295	0.145721	1.31961
456886	267960	526404	365645	43.58	0.190558	0.144261	1.32092
458643	268032	526903	365624	43.64	0.187491	0.143109	1.31012
459211	267976	527323	365406	43.72	0.186248	0.141513	1.31612
459798	267866	527826	365407	43.73	0.184797	0.140423	1.31601
460533	267738	528730	365566	43.79	0.183014	0.13896	1.31702
461421	267781	529254	365619	43.8	0.181497	0.137991	1.31528
461904	267780	529216	365514	43.88	0.180594	0.137744	1.31109
463023	267672	530452	365491	43.94	0.178169	0.134998	1.31979
464393	267695	530964	365574	44.03	0.175704	0.134153	1.30973
465420	267687	531937	365523	44.1	0.17378	0.131894	1.31757
466582	267707	533041	365618	44.17	0.171701	0.129816	1.32265
466975	267679	533273	365695	44.18	0.170888	0.129558	1.319
467493	267751	533318	365538	44.25	0.170166	0.128969	1.31943
468464	267881	534170	365636	44.33	0.168801	0.127447	1.32448
469256	267895	534530	365537	44.41	0.167394	0.126365	1.32469
469468	267898	535051	365622	44.48	0.167015	0.125514	1.33065
470032	267925	535494	365531	44.55	0.16607	0.12428	1.33625
470392	267879	535905	365519	44.63	0.165265	0.123363	1.33966
470738	267943	536183	365526	44.71	0.164838	0.122791	1.34243
470687	267763	537009	365648	44.77	0.164354	0.121409	1.35372
471007	267974	536959	365561	44.85	0.164447	0.121243	1.35634
471011	267995	537014	365530	44.86	0.164507	0.121029	1.35924
470923	267972	537401	365549	44.92	0.164594	0.120262	1.36862
470637	267898	537463	365600	44.93	0.164878	0.12029	1.37067
470632	268023	537354	365590	45	0.165288	0.120491	1.37179
470282	267978	537119	365451	45.07	0.165783	0.120557	1.37515
469488	267932	537509	365540	45.16	0.167088	0.120004	1.39235	14	0.459
468418	267968	537236	365653	45.23	0.169164	0.12094	1.39874
466949	267917	536822	365655	45.3	0.171699	0.12183	1.40933
465121	267952	536191	365438	45.37	0.175182	0.122498	1.43008
462745	267928	535269	365561	45.46	0.179506	0.124856	1.4377
459602	267691	534972	365511	45.53	0.184602	0.125336	1.47286
456386	267813	533672	365739	45.6	0.191028	0.128839	1.48268
452635	267697	531990	365590	45.68	0.197747	0.13199	1.4982
448482	267855	530728	365572	45.76	0.206175	0.134656	1.53112
446204	267793	529770	365619	45.83	0.210352	0.136874	1.53683
442184	268009	527908	365563	45.9	0.218821	0.140734	1.55486
437250	267956	525944	365447	45.98	0.228293	0.144642	1.57833
432970	267996	523697	365573	46.06	0.236874	0.149945	1.57974
428213	267857	521897	365481	46.12	0.245922	0.153603	1.60103
426272	267952	520983	365771	46.13	0.25013	0.156521	1.59807
424522	268027	519599	365640	46.2	0.253906	0.159159	1.5953
422597	267988	518863	365699	46.21	0.257686	0.160969	1.60085
420663	267947	517782	365511	46.27	0.261496	0.16277	1.60654
418918	267937	516846	365520	46.28	0.265036	0.164872	1.60753
417525	268068	515844	365579	46.35	0.268318	0.167281	1.604
414770	267856	514454	365582	46.43	0.273327	0.170383	1.60419
413307	267644	513789	365581	46.5	0.275683	0.171863	1.60409
412452	267722	513125	365747	46.51	0.277713	0.173865	1.59729
411786	267793	512237	365614	46.58	0.27933	0.175434	1.59223
411310	267838	511471	365592	46.65	0.280468	0.17708	1.58385
411004	267790	511224	365582	46.66	0.280954	0.177602	1.58193
410756	267745	510797	365529	46.72	0.281328	0.178394	1.577
410911	267840	510493	365557	46.73	0.281308	0.179164	1.57012
411307	267834	510273	365516	46.81	0.280461	0.179529	1.5622
412942	268009	510390	365521	46.88	0.277614	0.179282	1.54847
414611	267885	510310	365451	46.95	0.27375	0.179242	1.52726
417439	268113	511251	365480	47.03	0.26864	0.177222	1.51584
420284	268209	512093	365550	47.11	0.263111	0.175555	1.49873
421741	268153	512652	365509	47.17	0.259958	0.174176	1.4925
425059	268010	513659	365520	47.25	0.252765	0.171961	1.46989
428613	268041	514974	365497	47.33	0.24571	0.168959	1.45426
432205	268075	516214	365411	47.41	0.238647	0.165932	1.43822
435763	267954	517837	365504	47.47	0.231214	0.162626	1.42175
438791	267971	519120	365560	47.56	0.225318	0.159965	1.40854
442190	268041	520688	365508	47.63	0.218912	0.156346	1.40018
444585	267889	521841	365557	47.7	0.213783	0.153964	1.38853
446890	267863	523212	365599	47.77	0.209256	0.151088	1.38499
448106	267925	523780	365575	47.78	0.20712	0.14977	1.38292
448858	267817	524278	365660	47.85	0.205333	0.148947	1.37856
449813	267940	524414	365508	47.93	0.203901	0.148173	1.3761
451098	267921	525345	365474	48	0.201389	0.146033	1.37906
451898	267838	525951	365397	48.07	0.1996	0.14447	1.3816
452008	267776	526209	365551	48.08	0.199192	0.144391	1.37953
452120	267694	526455	365565	48.16	0.198716	0.143899	1.38093
452698	267933	527141	365629	48.22	0.198385	0.142607	1.39112
452804	268037	527306	365756	48.3	0.198517	0.142647	1.39167
452732	268038	527151	365561	48.31	0.198657	0.142373	1.39533	15	0.45
452613	268028	527407	365524	48.38	0.198851	0.1417	1.40332
452112	267957	527630	365708	48.46	0.199575	0.141792	1.40751
452106	268055	527532	365669	48.52	0.1999	0.141883	1.40891
451399	267805	527449	365509	48.61	0.200443	0.141562	1.41594
451262	267907	527645	365608	48.68	0.201031	0.141446	1.42125
451295	267914	527730	365618	48.76	0.200991	0.141293	1.42251
451657	268013	527898	365538	48.83	0.200619	0.140677	1.4261
451986	267977	528134	365664	48.9	0.199878	0.14056	1.42201
452200	267928	528355	365646	48.91	0.199314	0.140024	1.42343
452432	267893	528643	365674	48.99	0.198761	0.139487	1.42494
453134	267784	528652	365520	49.05	0.197079	0.138985	1.41799
454390	267736	529578	365725	49.14	0.194547	0.137622	1.41363
455712	267758	530058	365617	49.21	0.192121	0.136245	1.41012
457390	267821	530933	365642	49.28	0.189165	0.134433	1.40714
458109	267750	531684	365787	49.35	0.187587	0.133267	1.4076
459966	267898	532096	365633	49.44	0.184586	0.131897	1.39948
462379	267990	533156	365773	49.51	0.180385	0.130054	1.387
464353	268081	533853	365618	49.58	0.177016	0.128071	1.38217
465137	268004	534381	365680	49.59	0.175319	0.127132	1.37903
466085	267980	535065	365838	49.65	0.173493	0.126161	1.37517
466861	267844	535530	365691	49.66	0.171627	0.124705	1.37627
467766	267989	535718	365591	49.73	0.170428	0.123989	1.37454
469500	267987	535810	365550	49.81	0.167242	0.123664	1.35239
471266	268094	537311	365710	49.87	0.164359	0.120959	1.3588
472086	268059	537643	365695	49.95	0.162753	0.120204	1.35397
472379	267806	537924	365742	49.96	0.161408	0.119752	1.34785
473265	267909	538599	365769	50.03	0.160129	0.1184	1.35244
474591	267844	539470	365666	50.11	0.157516	0.116225	1.35527
475998	268036	540747	365738	50.17	0.155588	0.113741	1.36792
476444	268027	541440	365858	50.18	0.154754	0.112649	1.37378
476836	267971	541356	365755	50.26	0.153868	0.112504	1.36767
477756	268082	542387	365757	50.33	0.152568	0.110329	1.38284
477855	267829	542543	365639	50.4	0.151578	0.10963	1.38264
478838	268139	543584	365729	50.48	0.150806	0.107715	1.40005
478683	267983	543569	365790	50.56	0.150585	0.107938	1.39511
478759	267942	544064	365718	50.62	0.150317	0.106669	1.40919
478691	267945	544214	365731	50.7	0.150448	0.106393	1.41407
478361	268001	543878	365599	50.78	0.15122	0.106688	1.41742
477651	267905	544376	365744	50.86	0.152189	0.106093	1.43449
473391	267923	540995	365800	50.92	0.159945	0.113409	1.41033
474944	267971	542514	365675	51.01	0.157284	0.109804	1.43241
472837	267958	541444	365754	51.08	0.161063	0.112314	1.43404
470451	267924	541327	365632	51.15	0.165301	0.11218	1.47354
467345	267852	540369	365499	51.22	0.170763	0.113793	1.50064
465012	267788	539943	365747	51.23	0.174858	0.115474	1.51426
463638	267877	538858	365666	51.31	0.177686	0.117526	1.51189
461871	267884	537936	365810	51.38	0.18099	0.11994	1.509
457701	267856	536269	365662	51.45	0.188693	0.123034	1.53367
453697	268153	534219	365567	51.52	0.197196	0.127126	1.55119
451650	268120	532864	365617	51.53	0.200976	0.130193	1.54367	16	0.461
449489	268103	531931	365640	51.61	0.205043	0.132274	1.55014
444862	268125	530341	365667	51.68	0.214005	0.13579	1.576
440752	268092	527869	365689	51.75	0.221875	0.141214	1.5712
438880	268156	527008	365659	51.76	0.225737	0.142991	1.57868
436880	268093	526578	365817	51.82	0.22946	0.144421	1.58882
434908	268006	525401	365788	51.83	0.233069	0.146895	1.58663
433461	268138	523957	365698	51.91	0.236356	0.149768	1.57815
430676	268233	522367	365669	51.97	0.242199	0.15316	1.58134
429053	268066	521687	365644	52.05	0.244908	0.154575	1.5844
426807	267959	520348	365714	52.14	0.249075	0.15774	1.57902
425475	267911	519122	365535	52.21	0.251607	0.159883	1.5737
424402	267790	517994	365710	52.28	0.253389	0.162925	1.55525
424934	267855	517484	365568	52.36	0.252521	0.163608	1.54345
425712	267983	517683	365717	52.44	0.251359	0.163635	1.5361
427062	267998	517491	365666	52.5	0.248687	0.1639	1.51731
429135	268055	518120	365605	52.58	0.244709	0.162317	1.5076
430359	268175	518186	365629	52.59	0.242646	0.162246	1.49554
431417	268085	518354	365604	52.66	0.240247	0.161796	1.48488
434148	268103	519359	365538	52.74	0.234883	0.159369	1.47383
435351	268018	519854	365569	52.8	0.232232	0.158374	1.46635
438063	268142	520877	365684	52.88	0.227293	0.156481	1.45253
439363	268090	521150	365555	52.89	0.22458	0.155476	1.44447
440917	268184	521637	365545	52.96	0.221848	0.154375	1.43708
443038	268071	522691	365657	53.04	0.217362	0.152412	1.42615
445316	268223	523543	365548	53.1	0.213442	0.150204	1.42102
447021	268212	524628	365718	53.18	0.210123	0.148364	1.41627
448118	268128	524749	365580	53.26	0.207748	0.147667	1.40687
449055	268132	525755	365643	53.32	0.205966	0.145669	1.41393
449380	268125	526173	365785	53.4	0.205322	0.145203	1.41403
449535	268087	526066	365705	53.41	0.204903	0.145186	1.41132
449702	268091	526018	365630	53.48	0.204597	0.145055	1.41048
449959	268072	526373	365480	53.56	0.204045	0.143811	1.41884
449957	268064	526495	365642	53.63	0.204023	0.144054	1.4163
450291	268112	526592	365613	53.7	0.20354	0.143752	1.41591
450359	268076	526873	365621	53.71	0.203294	0.143165	1.42
450481	268136	526944	365586	53.78	0.203254	0.142901	1.42234
450804	268129	527213	365846	53.85	0.202616	0.143131	1.4156
451411	268113	527474	365673	53.93	0.201408	0.142022	1.41815
452055	268074	527774	365626	54.01	0.200058	0.141223	1.41662
453240	268119	528131	365671	54.08	0.197953	0.140589	1.40803
453990	268193	528707	365682	54.15	0.196769	0.139374	1.41181
455348	268212	529376	365671	54.23	0.194263	0.13789	1.40883
457406	268343	529856	365668	54.31	0.190808	0.136842	1.39437
459182	268365	530879	365673	54.38	0.187549	0.134646	1.3929
461024	268298	531674	365677	54.45	0.183894	0.132944	1.38324
463008	268216	532767	365638	54.53	0.179941	0.130468	1.3792
464929	268181	533714	365731	54.61	0.176271	0.128724	1.36938
467022	268192	534595	365678	54.67	0.172447	0.126667	1.36142
468732	268133	535893	365727	54.75	0.169117	0.124041	1.36339	17	0.46
469882	268240	536146	365767	54.83	0.167354	0.123626	1.35372
471714	268250	536892	365615	54.91	0.164042	0.121555	1.34953
473227	268253	537865	365650	54.97	0.1613	0.11959	1.34878
474336	268102	538538	365694	55.05	0.158805	0.118295	1.34245
475083	268242	539257	365677	55.06	0.157902	0.116712	1.35292
475497	268207	539591	365615	55.12	0.157041	0.115808	1.35605
475784	268133	539848	365794	55.13	0.156285	0.115823	1.34934
476084	268068	539738	365651	55.2	0.155535	0.115609	1.34536
476874	268142	540110	365592	55.27	0.154348	0.114634	1.34644
477090	268095	540761	365681	55.36	0.153808	0.113532	1.35475
477339	268160	540643	365552	55.43	0.153568	0.113378	1.35448
476178	268003	541138	365669	55.5	0.155157	0.112696	1.37678
476573	268063	540771	365591	55.58	0.154637	0.113229	1.3657
476131	268011	540828	365720	55.59	0.155268	0.113513	1.36785
475986	268191	540766	365694	55.66	0.156106	0.113562	1.37463
474283	267923	540743	365812	55.74	0.158327	0.113981	1.38907
472798	268043	539865	365720	55.8	0.161407	0.115555	1.39679
470852	268199	539012	365671	55.89	0.165451	0.117214	1.41153
468022	268088	538120	365778	55.96	0.170275	0.119448	1.42552
465222	268332	536778	365657	56.03	0.176213	0.121931	1.4452
461888	268322	535465	365720	56.1	0.182362	0.124935	1.45965
460212	268384	534438	365685	56.11	0.185684	0.127026	1.46178
458199	268341	533654	365702	56.19	0.189313	0.128762	1.47026
456283	268345	532897	365645	56.26	0.192927	0.13021	1.48166
452802	268304	531281	365561	56.33	0.199376	0.133428	1.49426
449454	268387	529188	365495	56.41	0.206019	0.137745	1.49566
446081	268382	528136	365640	56.49	0.212476	0.140481	1.5125
443448	268291	526383	365715	56.55	0.217272	0.144526	1.50334
441098	268314	525392	365685	56.63	0.221912	0.146592	1.5138
439989	268230	525042	365741	56.64	0.223806	0.147532	1.517
439275	268212	524013	365595	56.7	0.225144	0.149322	1.50777
438899	268289	523351	365582	56.71	0.226126	0.150731	1.5002
438231	268124	523022	365645	56.79	0.226906	0.151649	1.49626
437848	268154	522922	365626	56.85	0.227754	0.151808	1.50027
437858	268336	522445	365622	56.92	0.228317	0.152842	1.49381
437810	268161	522042	365572	56.93	0.227851	0.15357	1.4837
438104	268173	522093	365626	57.01	0.227312	0.153627	1.47964
438713	268204	522383	365553	57.08	0.226218	0.152762	1.48086
440136	268174	522292	365629	57.16	0.223339	0.1532	1.45783
441831	268289	523070	365758	57.24	0.220405	0.151898	1.45101
443438	268313	523505	365701	57.31	0.217362	0.150766	1.44171
445312	268339	523877	365657	57.38	0.213821	0.149814	1.42724
446074	268319	524456	365696	57.39	0.212288	0.14867	1.42791
446889	268355	524614	365665	57.45	0.210835	0.148228	1.42237
447442	268177	524689	365663	57.46	0.209202	0.148058	1.41297
448191	268172	524902	365696	57.53	0.207749	0.147696	1.4066
449604	268222	525831	365719	57.6	0.205204	0.145742	1.408
449820	267986	525831	365694	57.67	0.204035	0.145663	1.40073
451307	268196	526011	365681	57.75	0.201872	0.14523	1.39002
451718	268179	526386	365609	57.76	0.201035	0.144188	1.39426
452124	268185	526629	365694	57.83	0.200283	0.143925	1.39158
452911	268208	526946	365687	57.9	0.198862	0.143213	1.38857
453723	268299	527379	365535	57.97	0.197614	0.141795	1.39366
453963	268243	527378	365596	57.98	0.19698	0.141989	1.38729	18	0.459
454391	268270	527291	365589	58.05	0.196257	0.142156	1.38058
454658	268236	527779	365823	58.06	0.195643	0.141829	1.37943
454946	268212	528079	365795	58.13	0.195022	0.14109	1.38226
455876	268201	528280	365619	58.2	0.193232	0.140102	1.37922
456551	268273	528531	365734	58.27	0.192192	0.139918	1.3736
457081	268255	528880	365740	58.28	0.191137	0.13918	1.3733
457663	268328	529251	365698	58.36	0.190277	0.138245	1.37638
459084	268315	529467	365721	58.43	0.187572	0.13785	1.3607
460480	268267	530176	365587	58.5	0.184809	0.135896	1.35993
461126	268188	530891	365712	58.51	0.183351	0.134743	1.36075
462003	268165	531332	365706	58.58	0.181645	0.133772	1.35787
464000	268229	531675	365600	58.66	0.178144	0.1327	1.34245
465567	268079	532723	365648	58.73	0.174766	0.130594	1.33824
467187	268093	533685	365664	58.81	0.171826	0.128576	1.33638
469538	268280	534787	365701	58.89	0.168112	0.126328	1.33076
471252	268346	535697	365756	58.95	0.165192	0.124551	1.3263
471787	268281	535545	365762	59.04	0.164009	0.124895	1.31317
473031	268166	536742	365734	59.1	0.161378	0.122249	1.32008
473810	268338	537132	365725	59.11	0.160515	0.121388	1.32233
474237	268326	537446	365727	59.19	0.159702	0.120724	1.32286
474970	268305	537546	365645	59.25	0.158308	0.120254	1.31644
475372	268412	538066	365759	59.26	0.157923	0.119503	1.3215
475305	268289	538223	365666	59.33	0.157651	0.118877	1.32616
475297	268338	538507	365846	59.41	0.157822	0.118837	1.32806
475144	268425	538383	365682	59.49	0.158377	0.118587	1.33554
474206	268367	538657	365877	59.55	0.15989	0.118615	1.34797
473029	268418	537688	365864	59.64	0.162188	0.120638	1.34442
472118	268365	537524	365810	59.71	0.163675	0.120818	1.35472
470298	268346	536982	365780	59.79	0.166933	0.12188	1.36965
467928	268293	535786	365716	59.85	0.171105	0.124236	1.37726
466842	268355	535873	365907	59.86	0.1733	0.124648	1.39032
465680	268369	535649	365905	59.93	0.175486	0.125121	1.40254
464502	268386	535105	365862	59.94	0.177717	0.126151	1.40877
463101	268313	534240	365882	60.01	0.180079	0.128068	1.40612
460364	268281	533194	365866	60.08	0.18507	0.130264	1.42073
457907	268316	532319	365869	60.16	0.189781	0.132156	1.43604
455493	268311	530898	365921	60.24	0.194307	0.135383	1.43524
453382	268257	530285	365888	60.3	0.198126	0.136603	1.45037
452262	268121	529675	365860	60.38	0.199815	0.137835	1.44967
450981	268280	528768	365928	60.46	0.202762	0.140012	1.44817
449807	268235	528111	365859	60.54	0.204858	0.141221	1.45062
448750	268095	527509	365938	60.61	0.206431	0.142776	1.44584
448612	268154	527592	366033	60.68	0.206884	0.142893	1.44783
448606	268141	527197	365898	60.69	0.206854	0.143329	1.44321
449004	268305	527041	365813	60.76	0.206617	0.143402	1.44083
449411	268371	527248	365914	60.84	0.20605	0.143268	1.43822
450103	268356	527175	365852	60.9	0.20468	0.143232	1.42901
451011	268331	527540	366042	60.97	0.202868	0.143034	1.41832
450962	268064	527640	365881	60.98	0.202106	0.142313	1.42016
451499	268113	527770	365809	61.06	0.201241	0.141805	1.41914
452068	268106	527684	365778	61.12	0.200136	0.141894	1.41046
453132	268129	527970	365757	61.21	0.19819	0.141208	1.40353
453716	268179	528315	365786	61.21	0.197243	0.14055	1.40337	19	0.461
454706	268458	528567	365813	61.28	0.196264	0.140088	1.40101
455773	268488	528875	365969	61.36	0.194346	0.139909	1.38909
456466	268357	529454	365826	61.42	0.192621	0.138207	1.39372
456853	268296	529417	365694	61.43	0.191697	0.137873	1.39039
457320	268269	529707	365847	61.5	0.190733	0.137725	1.38488
458096	268425	529989	366023	61.51	0.189775	0.137666	1.37852
458393	268331	530040	365829	61.58	0.188917	0.136948	1.37948
459422	268318	530839	365973	61.65	0.186949	0.135673	1.37794
460155	268382	530741	365861	61.72	0.185784	0.135534	1.37076
460624	268353	530881	365886	61.73	0.184816	0.13531	1.36587
461491	268544	531339	365830	61.81	0.183811	0.134146	1.37024
462515	268386	532222	365883	61.88	0.181401	0.132409	1.37001
463731	268342	532235	365834	61.95	0.179004	0.132227	1.35376
464751	268176	533665	365942	62.04	0.176584	0.12949	1.36369
466210	268114	533575	365793	62.11	0.173692	0.129217	1.34419
467558	268126	533985	365808	62.18	0.17125	0.128383	1.33389
469283	268322	535123	365735	62.26	0.168713	0.125714	1.34204
470353	268192	535295	365691	62.34	0.16634	0.125208	1.32851
471565	268341	536534	365757	62.4	0.164605	0.122765	1.34082
472131	268365	536783	365830	62.48	0.163652	0.122462	1.33634
472766	268289	536299	365606	62.56	0.162253	0.122794	1.32134
473353	268385	537298	365633	62.64	0.161494	0.120745	1.33748
473481	268331	537040	365724	62.7	0.161089	0.121581	1.32495
473257	268298	537682	365791	62.78	0.16139	0.120422	1.34021
472891	268367	537731	365786	62.85	0.162276	0.120302	1.34891
472254	268217	537375	365906	62.86	0.162954	0.121437	1.34188
471969	268313	536960	365787	62.94	0.16378	0.121949	1.34302
470888	268262	537473	365914	63	0.165587	0.121253	1.36563
469612	268322	536525	365799	63.09	0.168111	0.122916	1.36769
469244	268531	536204	365861	63.16	0.169453	0.123796	1.36881
467374	268338	535670	365729	63.24	0.172267	0.124525	1.3834
465603	268273	534592	365766	63.3	0.175321	0.126949	1.38103
463847	268231	534143	365827	63.39	0.178433	0.128104	1.39288
461976	268168	533390	365797	63.46	0.181705	0.129627	1.40176
460469	268223	532549	365834	63.53	0.184689	0.131551	1.40393
459019	268185	531935	365785	63.6	0.187277	0.13272	1.41107
458258	268145	531394	365707	63.61	0.188575	0.133642	1.41105
457739	268203	531086	365679	63.69	0.189734	0.134218	1.41362
456975	268250	531216	365957	63.75	0.19132	0.134809	1.4192
456415	268167	530855	365967	63.84	0.192108	0.135619	1.41652
455837	268286	530079	365836	63.9	0.193578	0.136886	1.41416
455585	268234	530101	365838	63.91	0.193887	0.136844	1.41684
455718	268383	530102	365906	63.99	0.194113	0.137055	1.41631
455629	268427	529586	365862	64.05	0.194422	0.138034	1.40851
455563	268410	529443	365820	64.06	0.194492	0.138212	1.4072
455389	268207	529616	365828	64.12	0.19417	0.137862	1.40844
455986	268361	529699	365786	64.21	0.193538	0.137551	1.40702
456396	268344	529967	365937	64.28	0.192711	0.137444	1.4021
457049	268269	530235	365838	64.35	0.191242	0.136555	1.40048
457512	268285	530448	365977	64.36	0.190423	0.13653	1.39474
457948	268305	530251	365767	64.43	0.189669	0.136298	1.39158
458447	268366	530544	365771	64.43	0.188928	0.135677	1.39248	20	0.459
458886	268320	530869	365775	64.51	0.187959	0.134988	1.39241
459556	268360	531083	365878	64.57	0.186833	0.134848	1.3855
460553	268345	531348	365946	64.65	0.184923	0.13449	1.37499
460882	268257	531883	365984	64.66	0.184027	0.133455	1.37894
461646	268349	532058	365737	64.73	0.182899	0.132304	1.38241
463267	268504	532294	365783	64.81	0.180383	0.13194	1.36715
464058	268368	532872	365807	64.88	0.178481	0.130772	1.36483
465596	268454	533839	365845	64.96	0.175914	0.128813	1.36566
466694	268476	533671	365718	65.04	0.17396	0.128775	1.35088
467649	268395	534630	365655	65.1	0.171944	0.12652	1.35903
468765	268421	535067	365715	65.18	0.169979	0.125772	1.35149
468726	268206	534951	365665	65.25	0.169362	0.125863	1.3456
469223	268279	535464	365758	65.26	0.168685	0.125056	1.34887
469513	268182	535906	365746	65.34	0.167843	0.124073	1.35278
470440	268303	535983	365736	65.4	0.166536	0.123877	1.34437
470841	268322	536198	365821	65.48	0.165865	0.123684	1.34104
470786	268180	536457	365682	65.56	0.16551	0.122695	1.34896
470960	268221	536212	365741	65.63	0.165324	0.123403	1.33971
470933	268309	536398	365614	65.71	0.165655	0.122607	1.3511
470266	268177	536401	365853	65.79	0.16645	0.12335	1.34942
470154	268458	536037	365716	65.86	0.167555	0.123699	1.35454
469536	268343	536033	365661	65.93	0.168317	0.123535	1.36251
468819	268457	535912	365775	66	0.169995	0.124151	1.36926
467877	268526	535343	365816	66.08	0.171944	0.125497	1.37011
467394	268531	534962	365651	66.09	0.172848	0.125796	1.37403
466541	268362	534841	365723	66.16	0.173877	0.126281	1.3769
465272	268321	534323	365868	66.23	0.176086	0.127846	1.37733
464053	268345	533647	365711	66.3	0.178417	0.128805	1.38517
462929	268405	533312	365835	66.39	0.180693	0.129913	1.39088
462217	268296	532800	365654	66.46	0.181667	0.130447	1.39265
461042	268249	532368	365658	66.53	0.183703	0.131389	1.39816
460596	268305	532061	365680	66.54	0.184714	0.132119	1.39809
460274	268376	532071	365764	66.6	0.185543	0.132361	1.40179
459676	268240	531826	365719	66.61	0.186224	0.132748	1.40284
459047	268095	531798	365839	66.69	0.186936	0.133184	1.40359
458601	268294	531054	365585	66.76	0.188409	0.133993	1.40611
458479	268387	531057	365745	66.83	0.188936	0.134488	1.40485
458309	268391	530880	365717	66.91	0.189267	0.134782	1.40424
458655	268514	530684	365640	66.99	0.189012	0.134964	1.40046
458854	268418	531032	365766	67.05	0.188332	0.134608	1.39912
459263	268531	530911	365664	67.14	0.187928	0.134549	1.39673
459566	268315	531241	365690	67.2	0.18667	0.133918	1.39391
460183	268430	531461	365713	67.21	0.185885	0.133516	1.39223
460535	268361	531755	365851	67.29	0.185007	0.133315	1.38775
461510	268442	532258	365948	67.35	0.183449	0.132535	1.38416
462746	268571	532636	365887	67.43	0.181564	0.13153	1.3804
463332	268393	532767	365770	67.51	0.179907	0.130881	1.37458
464485	268498	533348	365843	67.57	0.178107	0.129861	1.37152
465263	268408	533459	365808	67.65	0.176381	0.129513	1.36188
465730	268489	533568	365797	67.66	0.175778	0.129244	1.36005	21	0.461
465974	268466	533797	365767	67.73	0.175255	0.128658	1.36217
466643	268501	534215	365736	67.81	0.174134	0.127664	1.364
466890	268540	534210	365796	67.87	0.173804	0.127863	1.3593
467339	268614	534648	365871	67.95	0.173215	0.127158	1.3622
467036	268363	534784	365826	67.96	0.172969	0.126726	1.3649
467294	268426	534924	365878	68.04	0.172696	0.126589	1.36423
467281	268483	534545	365912	68.11	0.172902	0.127508	1.35601
467332	268552	534551	365890	68.18	0.173029	0.127426	1.35788
467143	268644	534234	365823	68.26	0.173671	0.127896	1.35791
466820	268714	533857	365902	68.34	0.174489	0.128952	1.35313
466103	268569	533763	365901	68.4	0.175346	0.129151	1.35768
465105	268422	533245	365929	68.49	0.176718	0.130352	1.3557
464884	268472	533109	365954	68.55	0.177286	0.130722	1.3562
464634	268496	532917	365824	68.56	0.177825	0.130728	1.36027
464144	268432	532947	365934	68.64	0.178527	0.131008	1.36272
463214	268350	532399	365856	68.7	0.179988	0.131943	1.36414
462629	268342	532156	365844	68.79	0.181048	0.132429	1.36714
461919	268336	531924	365972	68.86	0.182349	0.133329	1.36766
461485	268360	531551	365920	68.93	0.183234	0.13397	1.36772
460899	268299	531405	365918	69.01	0.18413	0.134279	1.37125
460786	268430	530946	365901	69.09	0.18476	0.135216	1.36641
460445	268273	530584	365875	69.16	0.184894	0.135917	1.36035
460363	268325	530535	365855	69.23	0.185213	0.13596	1.36227
460471	268377	530590	365860	69.3	0.185178	0.135857	1.36304
460507	268354	530668	365876	69.31	0.185037	0.135738	1.36319
460775	268471	530674	365851	69.38	0.184912	0.135647	1.36319
460889	268532	530636	365828	69.39	0.184895	0.135657	1.36296
460866	268463	530737	365891	69.45	0.184717	0.135636	1.36185
460974	268383	530769	365929	69.46	0.184259	0.135686	1.35798
461083	268321	530897	365953	69.53	0.183857	0.135485	1.35703
461371	268374	531274	365971	69.62	0.183491	0.134728	1.36194
461653	268303	531263	365949	69.69	0.182738	0.134682	1.35681
461746	268205	531167	365977	69.77	0.182251	0.134977	1.35024
462592	268579	530999	365864	69.84	0.181876	0.134986	1.34737
462969	268651	531262	365959	69.91	0.181406	0.134716	1.34658
462790	268557	531195	365864	69.98	0.181438	0.134563	1.34835
462740	268472	531414	365966	70.06	0.181258	0.13441	1.34855
462792	268476	531333	365973	70.13	0.181175	0.134607	1.34596
462860	268575	531158	365846	70.14	0.181365	0.134586	1.34757
462759	268560	531130	365851	70.21	0.181505	0.134662	1.34785
462527	268434	531030	365828	70.28	0.181532	0.134806	1.34662
462248	268427	530756	365881	70.35	0.182028	0.135564	1.34275
462301	268501	530635	365765	70.36	0.182167	0.135462	1.34478
462460	268611	530707	365793	70.44	0.182223	0.135394	1.34587
462084	268454	530784	365869	70.5	0.18242	0.135466	1.34661
462095	268576	530746	365954	70.57	0.18279	0.135814	1.34588
461905	268503	530413	365810	70.66	0.18291	0.136082	1.34411
461877	268556	530474	365915	70.73	0.183131	0.136279	1.34379
461592	268541	530270	365840	70.8	0.183614	0.136485	1.3453
461630	268585	530178	365842	70.88	0.183684	0.136691	1.34379	22	0.459
461482	268563	530111	365856	70.89	0.183889	0.136879	1.34344
461252	268562	530207	365959	70.96	0.184314	0.136994	1.34541
461087	268516	529861	365834	71.03	0.184474	0.137351	1.34309
460924	268507	529675	365883	71.1	0.184749	0.137907	1.33967
460685	268540	529814	365963	71.11	0.185301	0.137857	1.34415
460426	268458	529651	365843	71.19	0.185521	0.137834	1.34598
459827	268253	529312	365810	71.26	0.185984	0.138464	1.34319
459522	268212	529133	365819	71.33	0.186422	0.13888	1.34233
459375	268287	528863	365737	71.34	0.186938	0.139208	1.34287
458944	268141	528906	365868	71.4	0.187276	0.139525	1.34224
458836	268247	528436	365782	71.48	0.187818	0.140275	1.33893
458616	268251	528594	365850	71.49	0.188243	0.140145	1.3432
458557	268349	528978	365984	71.56	0.188668	0.139733	1.35021
458315	268330	528778	365885	71.63	0.18906	0.139856	1.35182
458366	268434	528568	365743	71.64	0.189298	0.139866	1.35342
458111	268385	528704	365850	71.7	0.189619	0.139907	1.35533
457982	268385	528582	365744	71.71	0.189861	0.139839	1.35771
457945	268384	528542	365844	71.79	0.189927	0.140239	1.35431
457628	268249	528515	365828	71.85	0.19009	0.140248	1.35539
457601	268245	528488	365754	71.86	0.190128	0.140074	1.35734
457757	268323	528724	365861	71.94	0.190085	0.139898	1.35874
458132	268477	528685	365902	72	0.189874	0.140111	1.35517
458027	268389	528432	365817	72.01	0.18979	0.140393	1.35184
458188	268504	528563	365884	72.09	0.189856	0.140319	1.35303
458520	268594	528834	365932	72.15	0.189521	0.139882	1.35487
458415	268409	528666	365925	72.24	0.189126	0.140224	1.34874
458578	268433	528901	365774	72.31	0.188897	0.139242	1.35662
458875	268449	529028	365991	72.38	0.188392	0.139646	1.34907
458529	268316	529017	365791	72.46	0.188614	0.139043	1.35651
458669	268405	529334	365952	72.47	0.188637	0.138861	1.35846
458883	268522	528996	365839	72.54	0.188611	0.139239	1.35458
458505	268457	528588	365806	72.62	0.189111	0.14002	1.3506
458284	268485	528562	365775	72.68	0.189615	0.13998	1.35459
457940	268392	528603	365844	72.69	0.189962	0.140107	1.35584
458048	268564	528443	365882	72.77	0.19031	0.140573	1.35382
457100	268537	528408	365943	72.84	0.192004	0.14084	1.36328
454283	268482	527774	365858	72.91	0.19714	0.14195	1.3888
454847	268247	527367	365816	72.98	0.195322	0.142702	1.36874
453975	268288	527058	365766	72.99	0.197102	0.143217	1.37624
454992	268326	527289	365821	73.06	0.195301	0.142887	1.36681
454448	268271	527210	365973	73.14	0.196153	0.143535	1.36658
454161	268259	527106	365929	73.2	0.196657	0.143624	1.36925
454806	268559	527087	365821	73.29	0.196398	0.143327	1.37028
454925	268580	526720	365858	73.36	0.19624	0.144241	1.3605
454823	268521	526659	365818	73.44	0.196244	0.144248	1.36046
455030	268554	527217	365837	73.5	0.195959	0.143094	1.36944
455655	268632	527368	365798	73.59	0.195029	0.142644	1.36725
455665	268577	527713	365901	73.66	0.194834	0.142217	1.36998
455739	268500	527511	365800	73.74	0.194448	0.142339	1.36609
455672	268558	527235	365773	73.8	0.19476	0.142854	1.36335
455889	268675	527644	365821	73.81	0.194725	0.142116	1.37018
455765	268629	527434	365765	73.89	0.194812	0.142397	1.36809
455258	268551	527108	365817	73.96	0.195519	0.143268	1.3647
454580	268285	527083	365819	74.03	0.195948	0.143329	1.36712
454412	268294	526963	365729	74.1	0.196294	0.143308	1.36974	23	0.461
454350	268383	526927	365747	74.11	0.196697	0.143443	1.37125
454406	268546	526808	365785	74.19	0.197112	0.143821	1.37054
454269	268657	526833	365797	74.25	0.197727	0.143804	1.37497
453821	268452	526602	365741	74.33	0.197919	0.144131	1.37318
453649	268451	526715	365880	74.34	0.198241	0.144321	1.37362
453535	268485	526741	365774	74.41	0.198566	0.143932	1.37958
453899	268648	526817	365758	74.49	0.198398	0.143717	1.38048
453613	268404	527056	365774	74.56	0.198159	0.143247	1.38334
453672	268350	527247	365831	74.63	0.197874	0.14301	1.38364
453586	268216	527297	365893	74.64	0.197608	0.143096	1.38095
453844	268288	527311	365843	74.71	0.19735	0.142909	1.38095
454265	268515	527493	365850	74.78	0.19728	0.142535	1.38408
454571	268595	527502	365819	74.85	0.196957	0.142418	1.38295
454765	268675	527483	365897	74.86	0.196846	0.142704	1.3794
454572	268575	527444	365872	74.93	0.196891	0.14271	1.37966
454659	268632	527536	365826	74.94	0.196909	0.142366	1.38312
454597	268570	527681	365857	75.01	0.196828	0.142148	1.38467
454731	268636	527827	365922	75.08	0.196786	0.142035	1.38548
454608	268516	527635	365794	75.16	0.196634	0.142051	1.38425
454868	268581	527799	365953	75.24	0.196351	0.142193	1.38088
454647	268437	527495	365813	75.3	0.196308	0.142415	1.37842
455130	268538	527854	365826	75.38	0.195719	0.141676	1.38146
455234	268503	528232	365907	75.45	0.19541	0.141109	1.38482
455725	268722	528195	365820	75.46	0.195185	0.140917	1.38511
455558	268537	528223	365791	75.54	0.194908	0.140765	1.38463
455915	268541	528430	365769	75.6	0.194248	0.140247	1.38504
454929	268478	528390	365772	75.68	0.195906	0.140343	1.39591
456162	268452	528835	365807	75.77	0.193497	0.139488	1.3872	24	0.251
456541	268441	529014	365831	75.84	0.192748	0.139175	1.38493
456839	268397	529289	365806	75.92	0.192047	0.138501	1.38661
457228	268380	529671	365808	75.99	0.191261	0.137681	1.38916
457524	268377	529909	365811	76.07	0.190695	0.137175	1.39016
458068	268334	530165	365766	76.13	0.189537	0.136481	1.38874
458493	268384	530492	365817	76.21	0.1889	0.135934	1.38965
458912	268433	530531	365776	76.29	0.188272	0.135721	1.3872
459389	268309	531157	365835	76.37	0.186982	0.134554	1.38964
460156	268352	531439	365865	76.43	0.185686	0.13404	1.38531
460257	268290	531472	365772	76.44	0.185299	0.133677	1.38617
460791	268466	531587	365724	76.51	0.184866	0.133279	1.38706
461006	268425	532071	365851	76.52	0.184334	0.132634	1.3898
461313	268411	532342	365906	76.59	0.183717	0.132222	1.38946
462011	268467	532590	365755	76.67	0.182597	0.131215	1.39158
462515	268379	533487	365825	76.73	0.181379	0.129506	1.40054
463695	268498	533914	366040	76.81	0.17957	0.129262	1.38919
463804	268437	533698	365944	76.89	0.179173	0.129425	1.38437
464288	268426	533965	365888	76.95	0.178241	0.128677	1.38519
465172	268417	534557	365958	77.03	0.176578	0.127626	1.38356
465222	268328	534271	365959	77.04	0.176201	0.128242	1.37397
465550	268392	534388	365822	77.1	0.1758	0.127562	1.37815
466187	268440	533972	365834	77.11	0.174779	0.128493	1.36022
466731	268424	534679	365866	77.19	0.173725	0.127076	1.36709
467316	268385	536554	365957	77.27	0.172524	0.123349	1.39867
467522	268396	536978	365910	77.28	0.172181	0.122296	1.4079
467752	268452	537076	365830	77.3	0.171937	0.121837	1.41121
468181	268529	537805	365943	79.4	0.172181	0.122296	1.4079	A	0.299

## Sheet: HR_wo_drug_Rep2
FlowCell Text Data File: 2019-11-21-4B.csv
Software Version: 1.31A
Date: 2019-11-21
Time: 15:11:47
User: Andrey's Lab
Experiment name:
Rotor Manufacturer: Beckman
Rotor Model: SW41Ti
Speed: 39 rpm
Gradient: Sucrose 10.0% to 50.0% v/v
Time: 2
w2t: x 10^0
Sample Volume: 0.5 ml
Number of Tubes: 6
Volume displaced/mm: 0.143 ml/mm
Temperature: 4.0 deg C
Sensitivity: 0
Sample Interval: 132 ms
LED1 On Time: 46 ms
LED2 On Time: 6 ms
Samples/mm: 25.25
Scan Speed: 0.30 mm/sec
Scan Distance: 77.3 mm
Upper Limit to Zero Distance: 43.90 mm
START MODE: OD Sensing
Channel A Wavelength: 260.0 nm
Channel B Wavelength: 280.0 nm
Calibration: Default (Tryptophan) 0.605 mM; OD_ChanA 2.200; OD_ChanB 3.070
Samples / sec: 8 Hz
Distance: 3.22 mm
Number: 24
Dead Volume: 0.21 ml
Total Distance: 77.30 mm
Sample A Zero: 575517.1
Source A Zero: 270402.9
Sample B Zero: 598823.7
Source B Zero: 366756.5
Data Columns:
SampleA	SourceA	SampleB	SourceB	Position	AbsA	AbsB	ratioA/B	Fraction Number	Fraction Volume (ml)
440058	267221	436508	365286	0	0.220432	0.357771	0.616127
420869	267296	417066	365219	0.04	0.258985	0.409783	0.632006
400181	267313	391551	365256	0.08	0.302353	0.482256	0.626955
276092	267253	205304	365321	0.15	0.621118	1.22246	0.508089
257373	267076	248873	365381	0.22	0.680878	1.00206	0.679475
393081	267160	391382	365425	0.3	0.317243	0.483281	0.656437
394250	267145	388398	365273	0.37	0.314643	0.491576	0.640071
402909	267229	397303	365350	0.45	0.296245	0.465836	0.635943
380182	267199	365951	365330	0.52	0.34604	0.559988	0.617941
401829	267255	398680	365254	0.6	0.298635	0.461569	0.647
408698	266952	415126	365260	0.67	0.283095	0.415256	0.681737
194299	267093	175626	365296	0.75	0.922506	1.40134	0.658304
405941	267011	390346	365359	0.82	0.289101	0.486112	0.594722
425910	267074	415685	365331	0.9	0.24804	0.413936	0.599223
378712	267225	362118	365297	0.97	0.349453	0.571953	0.610981
385666	267181	383514	365343	1.05	0.333675	0.5063	0.659047
407418	267270	406257	365186	1.12	0.286814	0.439776	0.65218
389723	267084	395788	365375	1.2	0.324371	0.470293	0.689722
387804	267107	394345	365237	1.27	0.328687	0.474046	0.693364
387481	267305	393416	365344	1.35	0.33004	0.477086	0.691783
390096	267174	395259	365298	1.42	0.323839	0.471584	0.686704
393340	267065	395424	365207	1.5	0.316372	0.47082	0.671959
395480	266972	395775	365234	1.57	0.31141	0.469888	0.662732
397643	267071	397376	365349	1.65	0.307042	0.465622	0.659423
399951	267161	398879	365370	1.73	0.302358	0.461361	0.655362
400986	267185	399603	365401	1.8	0.300214	0.459379	0.653522
383896	267178	366107	365372	1.88	0.337619	0.559632	0.603287
395837	267211	378426	365438	1.95	0.311404	0.521906	0.596666
399116	267132	363726	365327	2.03	0.304061	0.566969	0.536292
25068	266951	1249	365448	2.1	2.68173	7.07082	0.379267
24877	267025	1211	365533	2.18	2.68854	7.1065	0.378321
24725	267079	1164	365346	2.25	2.69398	7.15128	0.376713
24436	266958	1139	365331	2.33	2.7037	7.17612	0.376763
24122	267082	1089	365358	2.4	2.71521	7.22766	0.375669
23733	267178	1062	365252	2.48	2.72949	7.2561	0.376164
23689	267193	1045	365399	2.55	2.73113	7.27506	0.37541
23298	267123	999	365317	2.63	2.74521	7.3264	0.374701
22912	267016	966	365224	2.7	2.75922	7.36461	0.374659
22616	266914	923	365413	2.78	2.77006	7.41739	0.373455
22092	266988	880	365383	2.85	2.79045	7.47198	0.373455
21731	266901	848	365462	2.92	2.80432	7.51468	0.373179
21139	266796	799	365366	3	2.82772	7.5826	0.372922
20502	266887	756	365242	3.07	2.8543	7.64562	0.373325
19809	266992	703	365198	3.15	2.88419	7.72879	0.373175
19451	267031	681	365259	3.22	2.89999	7.76542	0.373449
19111	266898	663	365218	3.22	2.91471	7.796	0.373873	1	0.448
18722	266977	648	365245	3.3	2.93264	7.82231	0.374907
17864	266907	595	365269	3.37	2.97272	7.92019	0.375335
17250	267149	553	365265	3.45	3.00356	8.00408	0.375253
16335	267134	504	365249	3.52	3.05034	8.11038	0.376104
15723	267175	465	365340	3.6	3.08329	8.20297	0.375874
15048	266958	428	365294	3.67	3.1203	8.29786	0.376036
14366	266858	395	365259	3.75	3.15983	8.38972	0.376631
14135	267009	374	365255	3.82	3.17424	8.45232	0.375547
13644	266772	352	365284	3.9	3.20386	8.5219	0.375956
13354	266815	333	365373	3.98	3.22246	8.58578	0.375325
13211	266874	315	365285	4.05	3.2319	8.6492	0.373665
13142	266974	304	365352	4.13	3.23672	8.69015	0.372459
13196	266914	297	365301	4.2	3.23301	8.71669	0.370899
13326	266924	298	365301	4.28	3.22462	8.71284	0.370099
13578	267016	301	365242	4.35	3.20881	8.70117	0.36878
14018	267083	311	365313	4.43	3.18162	8.66393	0.367226
14558	267000	323	365350	4.5	3.14888	8.62065	0.365271
15178	266881	342	365420	4.58	3.11266	8.55536	0.363825
15557	267016	362	365291	4.65	3.0919	8.48982	0.364189
16486	267018	394	365230	4.73	3.04206	8.39253	0.362473
17401	266959	440	365182	4.8	2.99546	8.26582	0.362391
18695	267177	504	365149	4.88	2.93452	8.11006	0.361837
19983	267172	581	365210	4.95	2.87725	7.9473	0.362042
21406	267132	675	365348	5.02	2.81801	7.77585	0.362406
23240	267009	821	365265	5.1	2.74698	7.55115	0.363783
24960	267009	968	365342	5.18	2.68563	7.36261	0.364766
27273	267083	1206	365255	5.25	2.60971	7.11037	0.367029
28199	267087	1354	365322	5.33	2.58103	6.9779	0.369887
30602	267029	1630	365178	5.4	2.51057	6.76482	0.371122
33515	267172	2091	365328	5.47	2.4329	6.47982	0.375458
36026	267092	2547	365406	5.55	2.37056	6.25395	0.37905
39445	267280	3217	365312	5.62	2.29325	5.98599	0.383104
42533	267298	4027	365272	5.7	2.22854	5.72846	0.38903
46199	267300	5019	365366	5.77	2.15751	5.47636	0.393967
50202	267270	6293	365162	5.85	2.08601	5.21645	0.39989
51789	267225	6912	365139	5.92	2.05912	5.10884	0.40305
55754	267205	8498	365296	6	1.99566	4.87256	0.409571
60719	267181	10481	365255	6.07	1.92228	4.63204	0.414996
65315	267308	12475	365272	6.15	1.85999	4.43248	0.419627
70599	267147	15053	365207	6.22	1.79262	4.21696	0.425098
75845	267350	17906	365274	6.3	1.73168	4.01824	0.430955
81961	267316	21362	365139	6.38	1.66493	3.81555	0.436355
87210	267164	25309	365209	6.45	1.6111	3.62143	0.44488	2	0.462
93232	267258	29501	365286	6.53	1.55403	3.44601	0.450965
99545	267241	34132	365238	6.6	1.49767	3.27873	0.456784
106086	267135	39487	365392	6.68	1.44265	3.11218	0.463549
109771	267076	42707	365274	6.75	1.41311	3.02196	0.467616
116539	267182	48003	365434	6.83	1.36204	2.88847	0.471545
124168	267207	53095	365285	6.9	1.30764	2.77244	0.471654
132593	267197	59210	365321	6.98	1.25119	2.64762	0.472573
139968	267130	66557	365351	7.05	1.20446	2.51364	0.47917
148256	267028	73092	365355	7.13	1.1547	2.40631	0.479865
156901	267054	79889	365342	7.2	1.10608	2.30435	0.479999
164585	267036	86326	365420	7.28	1.06494	2.21577	0.480619
169638	267059	90809	365176	7.35	1.03903	2.15698	0.481707
179584	267042	98983	365180	7.43	0.990017	2.0582	0.48101
187821	267171	105998	365344	7.5	0.951895	1.98024	0.480698
198404	266951	115453	365345	7.57	0.904084	1.88231	0.480307
207189	266873	120994	365350	7.65	0.866603	1.82859	0.473918
218623	266986	132299	365330	7.72	0.820807	1.72615	0.475514
227842	267008	138890	365230	7.8	0.785386	1.67011	0.47026
238015	267098	148145	365313	7.88	0.74814	1.59643	0.468633
248998	267021	157739	365347	7.95	0.709128	1.52462	0.465119
253096	267136	161101	365338	8.03	0.695471	1.50041	0.463519
262486	267052	170170	365404	8.1	0.663897	1.43785	0.461729
272457	267024	178857	365310	8.17	0.63177	1.38049	0.457642
280958	267181	187234	365353	8.25	0.605873	1.32816	0.456175
291240	267156	195954	365286	8.32	0.574907	1.27577	0.450634
299063	267209	203914	365297	8.4	0.552301	1.23017	0.448963
307710	267157	211362	365304	8.47	0.52764	1.18907	0.443741
319152	267211	220874	365178	8.55	0.496441	1.13822	0.436154
325767	267126	227882	365258	8.62	0.478539	1.10267	0.433981
334736	267128	236259	365270	8.7	0.455207	1.06133	0.428901
338436	267086	239693	365261	8.78	0.445626	1.04476	0.426532
345738	267190	246035	365226	8.85	0.427618	1.01472	0.421413
352813	266970	254577	365216	8.93	0.409503	0.975574	0.419756
357946	267029	259162	365131	9	0.397281	0.954847	0.416068
367352	267164	267640	365161	9.08	0.375427	0.918047	0.408941
372893	267034	273288	365196	9.15	0.362144	0.894221	0.404983
381061	267037	280130	365346	9.23	0.343534	0.866349	0.396531
385442	267010	286575	365316	9.3	0.333625	0.840184	0.397085
390524	267050	290736	365332	9.38	0.322498	0.823711	0.391518
394286	267168	294592	365360	9.45	0.314639	0.808697	0.389069
399023	266940	301353	365447	9.53	0.303643	0.782962	0.387813
403622	267114	306396	365401	9.6	0.294356	0.763796	0.385385
408486	267067	312463	365358	9.68	0.283911	0.741187	0.383049	3	0.458
412631	267047	316418	365284	9.75	0.275171	0.726538	0.378743
418211	267036	323038	365400	9.83	0.263593	0.70317	0.374864
421212	266978	329502	365379	9.9	0.257262	0.680395	0.378107
424111	267000	332942	365466	9.98	0.251439	0.668764	0.375976
427970	267038	336643	365423	10.05	0.243778	0.655959	0.371636
427920	267004	339134	365426	10.13	0.243769	0.647518	0.376467
432481	267049	342947	365409	10.2	0.234804	0.63465	0.369973
436107	267132	348081	365363	10.27	0.227896	0.617474	0.369078
438289	267148	352100	365472	10.35	0.223659	0.604658	0.369893
442860	267168	356869	365567	10.42	0.214808	0.589536	0.364368
444396	267188	361095	365300	10.5	0.211897	0.575205	0.368385
447003	267108	365816	365509	10.58	0.206613	0.560973	0.368313
449882	267151	369732	365344	10.65	0.201235	0.548251	0.367049
452156	267238	372427	365275	10.73	0.197182	0.53971	0.365348
456077	267165	377333	365459	10.8	0.189528	0.525287	0.360808
455862	267253	379086	365423	10.87	0.190216	0.519862	0.365897
457938	267277	382623	365273	10.95	0.186389	0.508746	0.366369
461646	267130	385425	365330	11.02	0.178986	0.500562	0.35757
462610	266984	388354	365299	11.1	0.176724	0.491788	0.35935
465917	266941	392976	365393	11.17	0.170465	0.478522	0.356232
467642	267077	395831	365310	11.25	0.167727	0.469965	0.356892
468004	267164	400093	365418	11.33	0.167342	0.458028	0.365352
470989	267129	401389	365364	11.4	0.161766	0.454152	0.356193
473905	266995	403198	365368	11.48	0.156031	0.449011	0.347499
475835	267017	404946	365340	11.55	0.152609	0.443964	0.343742
477456	267237	409188	365335	11.63	0.150395	0.432004	0.348132
479113	267066	413144	365313	11.7	0.146868	0.420907	0.348931
480717	267021	416448	365255	11.78	0.143851	0.411596	0.349495
481516	266930	418517	365313	11.85	0.142131	0.406097	0.349992
483745	266873	421101	365316	11.93	0.137979	0.399052	0.345766
484449	266935	423762	365336	12	0.136929	0.391894	0.349402
487175	267087	426709	365421	12.08	0.132596	0.384218	0.345106
488041	267100	429971	365385	12.15	0.131112	0.375376	0.349281
487791	266999	431064	365377	12.23	0.131227	0.372441	0.352343
490058	266919	433483	365373	12.3	0.126985	0.366015	0.34694
490880	266926	435895	365378	12.38	0.125568	0.35967	0.349118
492338	267047	438194	365402	12.45	0.123408	0.353716	0.348891
493375	266983	441398	365381	12.53	0.121394	0.3453	0.351562
494814	267101	442845	365374	12.6	0.119272	0.341527	0.34923
496472	267105	445367	365359	12.68	0.11641	0.334971	0.347522
496957	267243	447940	365372	12.75	0.116015	0.328409	0.353263
498415	267364	450595	365413	12.83	0.113886	0.321764	0.353943
499791	267237	452180	365412	12.9	0.111109	0.317736	0.349689	4	0.461
498999	267185	453051	365349	12.98	0.112305	0.315333	0.356146
500470	267066	455245	365264	13.05	0.109392	0.309529	0.353415
501547	267012	457832	365543	13.12	0.107371	0.30391	0.353301
501656	267142	459245	365326	13.2	0.107603	0.299697	0.359039
503758	267174	461759	365396	13.28	0.104113	0.293659	0.354536
503228	267136	462983	365330	13.35	0.104895	0.290418	0.361187
504746	267175	465669	365271	13.43	0.102432	0.283603	0.361183
505403	267078	467135	365354	13.5	0.101003	0.28026	0.360388
505548	267185	467197	365251	13.57	0.1011	0.279785	0.36135
506960	267134	469488	365338	13.65	0.09854	0.274451	0.359042
507457	267176	471530	365252	13.73	0.097833	0.269207	0.36341
507822	267254	472780	365265	13.8	0.097466	0.266213	0.366118
509435	267230	475354	365262	13.88	0.094663	0.259981	0.364117
509032	267121	475466	365259	13.95	0.094993	0.259701	0.365777
510152	266988	477821	365158	14.03	0.092676	0.253721	0.365268
510120	266870	479464	365253	14.1	0.09235	0.250085	0.369276
510967	266938	480788	365301	14.18	0.091144	0.247075	0.368891
512130	267019	483587	365289	14.25	0.089451	0.240384	0.372116
512297	267118	483439	365158	14.33	0.089489	0.240324	0.372369
513142	267023	484416	365193	14.4	0.087767	0.238119	0.368585
513507	266962	487668	365318	14.48	0.08696	0.230843	0.376706
514422	267125	487992	365294	14.55	0.085955	0.230006	0.373706
514798	267018	489516	365268	14.63	0.084982	0.226351	0.375446
514783	266943	491165	365241	14.7	0.084766	0.222411	0.381123
516403	267030	491806	365276	14.78	0.082346	0.221026	0.372563
516464	267001	494879	365297	14.85	0.082151	0.213953	0.38397
517873	267053	494996	365288	14.93	0.079978	0.213654	0.374333
517578	267060	497096	365240	15.01	0.08049	0.208651	0.385763
517213	267008	498499	365260	15.08	0.080929	0.205483	0.393846
519132	267057	498403	365349	15.15	0.077904	0.205983	0.378206
519060	266993	500618	365337	15.23	0.077817	0.200863	0.387415
519447	266848	502472	365311	15.3	0.07671	0.196544	0.390293
520065	266951	503438	365319	15.38	0.07602	0.194368	0.391113
520536	267033	504692	365340	15.45	0.075506	0.191582	0.394117
521627	267059	504635	365313	15.53	0.07379	0.191627	0.385073
521578	267041	507807	365160	15.6	0.073813	0.183965	0.401235
521246	266949	507913	365184	15.68	0.074064	0.183801	0.402959
522803	267007	508421	365271	15.75	0.071688	0.182928	0.391891
522438	267089	510387	365155	15.82	0.072552	0.178141	0.407273
523651	267242	511175	365272	15.9	0.071051	0.17674	0.402011
523694	267014	512370	365254	15.97	0.070247	0.174007	0.403704
523421	267035	513860	365194	16.05	0.070763	0.17049	0.415055
524515	267147	514121	365212	16.13	0.069329	0.169965	0.407903	5	0.461
523591	267114	516141	365224	16.2	0.070738	0.165508	0.4274
523476	266912	515831	365185	16.28	0.070277	0.166074	0.423165
523190	266922	517220	365267	16.35	0.070779	0.163249	0.433561
522202	266888	518488	365265	16.43	0.072293	0.160436	0.450604
521754	266916	517886	365317	16.5	0.073121	0.161931	0.451556
520220	266938	518771	365196	16.58	0.075722	0.159594	0.474465
517323	266838	519638	365269	16.65	0.080199	0.15791	0.507877
514632	266743	518747	365325	16.73	0.084374	0.160052	0.527166
510698	266842	519068	365249	16.8	0.091287	0.159105	0.573754
507300	267013	517354	365193	16.88	0.097574	0.16272	0.599644
502371	266911	517285	365306	16.95	0.105636	0.163228	0.647168
496398	266904	516571	365164	17.03	0.115891	0.164365	0.705084
494057	266975	515225	365253	17.1	0.120182	0.167635	0.716926
488544	267028	513468	365246	17.18	0.129995	0.171528	0.757863
482427	266812	512687	365272	17.25	0.140127	0.173354	0.808324
477479	266982	510913	365289	17.33	0.149533	0.177381	0.843005
471764	266933	509661	365311	17.4	0.159722	0.180262	0.886057
467083	266923	506980	365224	17.48	0.168259	0.186034	0.904452
462370	267019	505321	365189	17.56	0.177282	0.189681	0.934635
458253	266944	504515	365160	17.63	0.184727	0.19142	0.965035
454394	266822	502921	365236	17.71	0.191601	0.195285	0.981133
452761	266857	502395	365309	17.78	0.194807	0.196714	0.990308
450052	266860	501227	365230	17.86	0.199974	0.199134	1.00422
447923	267158	500772	365226	17.93	0.205007	0.200162	1.02421
445936	267020	499983	365307	18	0.208384	0.202223	1.03046
444541	267072	498954	365354	18.08	0.211243	0.204732	1.0318
443743	267106	499470	365380	18.15	0.212897	0.203629	1.04551
442788	266824	498869	365277	18.23	0.21384	0.204686	1.04472
443098	266837	498963	365316	18.3	0.213281	0.204592	1.04247
444448	267084	499048	365410	18.38	0.211462	0.204692	1.03307
444668	266953	498869	365279	18.45	0.210615	0.204692	1.02893
446177	267051	500711	365340	18.52	0.208019	0.200659	1.03668
448796	267008	500927	365229	18.6	0.202852	0.199817	1.01519
450857	267043	502106	365214	18.68	0.199027	0.197075	1.00991
454433	266894	503702	365339	18.75	0.191759	0.19383	0.989315
457650	266749	505680	365428	18.83	0.18523	0.189617	0.976866
461126	266851	507979	365427	18.9	0.179057	0.184415	0.970946
463715	266804	508243	365300	18.91	0.174094	0.183421	0.949153
466125	266836	508946	365353	18.98	0.169743	0.182003	0.93264
469401	267083	511713	365375	19.05	0.16452	0.175857	0.935531
474538	267030	513575	365317	19.13	0.154996	0.171512	0.903706
476560	266775	514396	365313	19.2	0.150522	0.169669	0.887151
480021	266938	517367	365450	19.28	0.144829	0.163498	0.885815
484171	266694	519010	365364	19.35	0.136646	0.159594	0.85621	6	0.459
487751	266732	521231	365459	19.43	0.130438	0.154997	0.841548
490809	266726	523675	365252	19.5	0.125048	0.148986	0.839324
495096	266990	525002	365361	19.58	0.118425	0.146427	0.808761
497455	266969	527413	365237	19.65	0.114273	0.140787	0.811672
500837	266990	528723	365307	19.73	0.108518	0.138163	0.785434
502059	266931	529454	365269	19.8	0.106234	0.13646	0.778498
503852	267083	531970	365429	19.88	0.10366	0.131528	0.788117
506739	267016	532732	365424	19.96	0.098535	0.129872	0.758705
509117	267371	533980	365282	20.03	0.095653	0.126745	0.754692
510386	267192	535752	365276	20.1	0.092939	0.122929	0.756037
511341	266943	537102	365506	20.18	0.090531	0.120765	0.749643
513157	266945	537962	365380	20.26	0.087491	0.118537	0.738094
514022	266864	538766	365236	20.33	0.085783	0.116373	0.737139
515379	267044	539977	365239	20.41	0.084097	0.113809	0.73893
517257	267101	541030	365230	20.48	0.081155	0.111548	0.727534
517484	267040	541427	365390	20.55	0.080581	0.111209	0.724594
518741	267069	542191	365262	20.63	0.07859	0.109191	0.719746
520239	267181	543289	365244	20.7	0.076472	0.106816	0.715927
519690	267012	544932	365343	20.78	0.076836	0.103666	0.741191
522037	267092	545218	365278	20.85	0.073221	0.10286	0.711853
523071	267200	545994	365264	20.93	0.071868	0.101186	0.71026
523647	267181	547049	365363	21	0.070862	0.099284	0.713725
524726	267244	547820	365270	21.08	0.069295	0.097378	0.711612
525806	267250	548804	365346	21.15	0.067548	0.09556	0.706866
527157	267309	549021	365232	21.23	0.065533	0.094749	0.691645
527325	267244	549301	365241	21.3	0.06505	0.094193	0.690603
526997	267061	551079	365315	21.38	0.064996	0.090721	0.716437
528939	267070	551086	365286	21.45	0.061864	0.090615	0.68271
528851	267102	552103	365205	21.53	0.06211	0.088248	0.703812
530219	267133	552672	365240	21.6	0.05999	0.087177	0.688137
531227	267028	553637	365345	21.68	0.05802	0.085507	0.678539
531379	267075	554732	365301	21.75	0.057925	0.083104	0.697019
532943	267168	555131	365517	21.83	0.055699	0.082958	0.671414
533287	267207	555331	365386	21.9	0.05527	0.082134	0.672924
532756	267071	556516	365333	21.98	0.055689	0.079525	0.700268
533936	266988	556478	365317	22.05	0.05352	0.079553	0.672766
533856	266961	557307	365364	22.13	0.053562	0.077994	0.686748
534425	266861	557770	365309	22.2	0.052325	0.076869	0.680697
534672	266959	557957	365347	22.28	0.052243	0.076604	0.681987
534197	266884	559043	365410	22.36	0.052766	0.074573	0.707565
534661	266938	558934	365316	22.43	0.052193	0.074502	0.700563
533609	266870	558981	365228	22.51	0.053667	0.074129	0.723961
533860	266901	559625	365396	22.58	0.053363	0.073337	0.727636	7	0.459
533748	266867	559576	365324	22.66	0.053433	0.073211	0.729851
531778	266732	559578	365119	22.73	0.056176	0.072564	0.774159
532094	267001	560056	365238	22.8	0.056532	0.071959	0.785613
530542	266936	559686	365252	22.88	0.058833	0.07276	0.808582
529495	266956	559816	365189	22.96	0.060594	0.072296	0.838141
528077	266962	560161	365293	23.03	0.062918	0.071916	0.874877
526522	266874	559251	365305	23.11	0.065169	0.073818	0.882835
525029	267023	559592	365258	23.18	0.068088	0.072971	0.933084
522983	267046	558978	365292	23.25	0.071518	0.074336	0.962081
521840	266901	558864	365357	23.33	0.072931	0.074774	0.975351
520151	266948	558253	365294	23.4	0.075868	0.07583	1.0005
517979	266878	557381	365257	23.48	0.079238	0.077506	1.02235
516077	266813	557434	365322	23.55	0.08219	0.077601	1.05914
513520	266928	556917	365330	23.63	0.086829	0.07869	1.10343
511726	267000	556162	365358	23.7	0.090068	0.080332	1.12119
509253	266838	555439	365312	23.78	0.093709	0.081679	1.14728
507040	266931	554589	365281	23.85	0.097751	0.083337	1.17296
504638	266969	553955	365375	23.93	0.101953	0.084943	1.20026
503649	267098	553428	365271	24	0.104054	0.085708	1.21406
501119	266960	552652	365430	24.08	0.107938	0.087815	1.22915
498935	267010	551709	365421	24.15	0.111852	0.089744	1.24635
496523	267066	550800	365454	24.23	0.116196	0.091737	1.26662
494752	267033	549956	365388	24.3	0.11916	0.093288	1.27734
492361	266979	549149	365436	24.38	0.123149	0.095122	1.29465
491185	267262	548613	365513	24.45	0.126115	0.096482	1.30713
488802	266926	547425	365326	24.53	0.129213	0.098381	1.3134
487292	266860	546846	365465	24.61	0.131659	0.10003	1.3162
486459	266930	546218	365379	24.68	0.133355	0.101077	1.31934
485974	266930	545983	365374	24.76	0.134212	0.101554	1.32157
484864	266911	545522	365366	24.83	0.136115	0.102497	1.32799
484536	266831	545269	365307	24.91	0.136439	0.102844	1.32666
484345	267057	544740	365315	24.98	0.137506	0.103982	1.3224
485027	267131	545029	365522	25.06	0.136535	0.104023	1.31254
485151	267039	545014	365421	25.13	0.136019	0.103738	1.31118
485692	267014	545124	365426	25.21	0.134981	0.103522	1.30388
487067	267193	545395	365318	25.28	0.133127	0.102614	1.29737
487880	267055	545363	365269	25.35	0.13125	0.102527	1.28015
488710	267007	545560	365277	25.43	0.129635	0.102138	1.26921
490349	266972	546313	365368	25.5	0.126646	0.100843	1.25587
491950	267107	547269	365464	25.58	0.124279	0.09914	1.25357
494456	267124	547753	365464	25.66	0.119967	0.098127	1.22257
495613	266751	548574	365358	25.73	0.116758	0.096078	1.21525
498368	266856	549637	365459	25.8	0.112333	0.094176	1.1928
499229	266863	550001	365377	25.8	0.110872	0.09316	1.19013	8	0.461
500227	266866	550635	365305	25.88	0.109166	0.091613	1.19159
502857	266901	551550	365344	25.95	0.104773	0.089833	1.16631
505120	266947	552376	365348	26.03	0.101062	0.08813	1.14674
506204	266943	553440	365431	26.1	0.099207	0.086185	1.1511
509069	267099	554062	365290	26.18	0.09486	0.084455	1.1232
510746	267012	555090	365427	26.25	0.091754	0.08276	1.10867
513513	267106	556335	365582	26.33	0.087413	0.080678	1.08348
515909	267063	557215	365438	26.4	0.083275	0.078415	1.06197
517018	266963	558589	365334	26.48	0.081108	0.075266	1.07761
519211	266974	559513	365348	26.55	0.077506	0.073416	1.05572
520674	266907	560154	365447	26.63	0.074873	0.072414	1.03395
523016	267047	561511	365514	26.7	0.071467	0.069851	1.02313
524472	267090	562226	365397	26.78	0.069216	0.068025	1.01751
525319	267186	562965	365478	26.85	0.068138	0.066774	1.02044
526374	267015	563677	365546	26.93	0.065864	0.065538	1.00497
527742	266919	563889	365334	27.01	0.063325	0.064442	0.982661
528532	267079	564965	365417	27.08	0.062554	0.062518	1.00059
530409	267095	565552	365349	27.16	0.05956	0.061114	0.974566
530899	267067	566215	365385	27.23	0.058676	0.059884	0.979828
531916	267110	566618	365253	27.31	0.05717	0.058654	0.97469
532931	267219	567336	365388	27.38	0.055882	0.057627	0.969733
532900	267144	567780	365263	27.46	0.055691	0.056338	0.988524
533713	267199	568112	365445	27.53	0.054558	0.056239	0.970117
533983	267125	568376	365427	27.61	0.053885	0.05565	0.968297
533688	267183	569185	365403	27.68	0.054547	0.053944	1.01117
534331	267233	569247	365416	27.76	0.053673	0.05386	0.996526
533686	267212	569263	365391	27.83	0.054643	0.053749	1.01663
533333	267323	569347	365447	27.91	0.055569	0.053756	1.03372
531967	267119	569367	365363	27.98	0.057116	0.053452	1.06855
530136	267373	569243	365419	28.05	0.060896	0.053878	1.13027
526904	267220	568634	365526	28.13	0.065659	0.05544	1.18432
524614	267330	568085	365456	28.2	0.069755	0.056328	1.23839
516460	267227	566310	365452	28.28	0.082885	0.059902	1.38368
502969	267035	562927	365272	28.35	0.105013	0.066205	1.58618
479472	267159	557955	365352	28.43	0.146523	0.076624	1.91223
442112	267157	548090	365451	28.5	0.216225	0.097381	2.2204
391956	267147	533170	365291	28.58	0.319664	0.128513	2.48741
324306	267214	513142	365278	28.65	0.482685	0.172357	2.8005
259931	267421	485829	365363	28.73	0.673489	0.235314	2.86208
191909	267318	449848	365491	28.8	0.933865	0.323911	2.8831
163615	267365	432276	365487	28.88	1.07108	0.369568	2.89819
117103	267261	394140	365345	28.95	1.35815	0.474981	2.85937
79996	267157	355668	365412	29.03	1.68527	0.592914	2.84236	9	0.46
57267	267174	316828	365354	29.1	1.97255	0.725274	2.71973
41750	267096	282461	365352	29.18	2.24386	0.85687	2.61867
31475	267173	249141	365382	29.26	2.48687	1.00083	2.4848
25919	267167	221142	365442	29.33	2.65374	1.13766	2.33263
21566	267158	200296	365412	29.41	2.8117	1.25105	2.24747
18590	266982	180494	365365	29.48	2.93873	1.37022	2.14472
16989	267058	165083	365286	29.56	3.01637	1.47226	2.04879
16441	266981	160035	365285	29.63	3.04429	1.50786	2.01895
15446	267162	148612	365373	29.71	3.09852	1.59301	1.94507
14914	267225	143087	365440	29.78	3.12884	1.63665	1.91174
14513	267018	138227	365488	29.86	3.15159	1.6764	1.87997
14599	266924	133472	365413	29.93	3.14622	1.71629	1.83315
14535	267133	130857	365439	30.01	3.15066	1.73905	1.81171
14830	266925	129387	365361	30.08	3.13273	1.75176	1.78834
15372	266948	128860	365391	30.16	3.10196	1.75653	1.76596
15620	266989	128879	365434	30.23	3.08834	1.75649	1.75824
16308	267021	127731	365425	30.31	3.0514	1.76672	1.72715
17200	267014	128629	365411	30.38	3.00562	1.75865	1.70905
18035	267058	130183	365369	30.45	2.96502	1.74475	1.6994
19365	267136	130941	365365	30.53	2.90413	1.73808	1.67088
20670	267170	133101	365482	30.6	2.8482	1.7197	1.65622
22131	267125	134949	365412	30.68	2.78937	1.70367	1.63727
23975	267047	138063	365519	30.75	2.72035	1.67786	1.62132
25756	267235	141151	365508	30.83	2.65938	1.65247	1.60933
27985	267155	143432	365382	30.9	2.5878	1.6337	1.58401
29244	267100	145433	365376	30.98	2.54981	1.61781	1.57609
31653	267204	148885	365415	31.05	2.48212	1.59104	1.56006
34583	267182	152340	365421	31.13	2.40598	1.56476	1.5376
37705	267171	157067	365469	31.2	2.33167	1.52989	1.52408
41090	267164	160905	365409	31.28	2.25777	1.50203	1.50315
45043	267302	165418	365334	31.35	2.17929	1.47009	1.48242
49064	267215	170079	365457	31.43	2.10553	1.43863	1.46357
53760	267113	174989	365342	31.5	2.02666	1.40565	1.4418
58572	267291	180711	365450	31.58	1.95357	1.36911	1.42689
61212	267178	182953	365394	31.65	1.91532	1.3548	1.41373
66827	267219	189261	365336	31.73	1.84004	1.31576	1.39845
72528	267054	195505	365442	31.81	1.76916	1.27889	1.38335
79049	267021	200860	365398	31.88	1.69507	1.24778	1.35847
85704	267053	207450	365434	31.96	1.62571	1.2109	1.34257
92655	266996	213995	365533	32.03	1.55852	1.1756	1.32572
100070	267097	220297	365405	32.11	1.49269	1.14193	1.30716
106883	267312	227459	365456	32.18	1.43678	1.10542	1.29976
113671	267116	233467	365415	32.26	1.38324	1.07541	1.28624	10	0.46
117220	267252	236905	365444	32.33	1.35726	1.05875	1.28195
123399	267244	243117	365460	32.41	1.31309	1.02913	1.27592
129703	267394	249070	365472	32.48	1.27076	1.00144	1.26893
135489	267289	255008	365421	32.56	1.23292	0.974278	1.26547
141366	267291	260502	365286	32.63	1.19644	0.949423	1.26018
147127	267171	266227	365400	32.71	1.16173	0.924864	1.25611
152217	267379	272391	365538	32.78	1.13317	0.899062	1.2604
158059	267161	276715	365327	32.86	1.10011	0.880348	1.24963
163420	267384	282348	365405	32.93	1.07217	0.857495	1.25035
169029	267166	287108	365311	33.01	1.04247	0.838038	1.24394
172045	267136	289321	365365	33.08	1.02717	0.829407	1.23844
177899	267217	294118	365457	33.16	0.99868	0.810847	1.23165
183539	266938	299095	365379	33.23	0.970963	0.79137	1.22694
189690	267113	303717	365363	33.31	0.9432	0.773743	1.21901
194778	267162	308978	365387	33.38	0.920612	0.754134	1.22076
200861	267078	312640	365357	33.45	0.893916	0.740535	1.20712
205656	267062	317321	365480	33.53	0.873593	0.723887	1.20681
211329	267254	321513	365372	33.6	0.850827	0.708506	1.20088
216697	267363	325709	365301	33.68	0.829623	0.693421	1.19642
218710	267313	327972	365448	33.75	0.821517	0.685946	1.19764
224100	267167	332362	365434	33.83	0.800127	0.670662	1.19304
229063	267284	336193	365462	33.9	0.781681	0.657614	1.18866
233557	267216	340437	365395	33.98	0.764767	0.643026	1.18932
237819	267153	343357	365275	34.05	0.749025	0.63286	1.18355
241958	267278	347390	365376	34.13	0.7346	0.619793	1.18524
246411	267121	351236	365436	34.2	0.718424	0.607361	1.18286
250572	267163	354397	365415	34.28	0.70417	0.597026	1.17946
254739	267297	358276	365374	34.36	0.690428	0.58442	1.18139
256882	267292	360009	365495	34.43	0.683214	0.579269	1.17944
261203	267323	363358	365546	34.51	0.668979	0.568816	1.17609
265656	267199	366639	365522	34.58	0.654055	0.558438	1.17122
270076	267242	370106	365478	34.66	0.640013	0.547512	1.16895
274863	267166	373567	365506	34.73	0.624672	0.536931	1.16341
279251	267197	376959	365518	34.81	0.611161	0.526609	1.16056
283567	267222	380261	365470	34.88	0.598062	0.516462	1.158
287995	267144	382958	365377	34.96	0.584497	0.50807	1.15043
291525	267184	386510	365383	35.03	0.574157	0.497506	1.15407
295776	267074	389840	365500	35.11	0.561363	0.488041	1.15024
297742	267083	391131	365539	35.18	0.555699	0.484374	1.14725
301896	267195	394686	365214	35.26	0.544154	0.472984	1.15047
305889	267199	396638	365175	35.33	0.532876	0.467206	1.14056
309467	267106	400278	365220	35.41	0.522584	0.456877	1.14382
313518	267326	403076	365457	35.48	0.512116	0.449637	1.13895
315609	267222	404522	365656	35.48	0.506069	0.446156	1.13429	11	0.46
317480	267358	405558	365472	35.56	0.501427	0.442647	1.13279
320491	267425	407818	365350	35.63	0.493532	0.435895	1.13223
324798	267405	411115	365502	35.71	0.481996	0.427143	1.12842
328299	267344	413697	365490	35.78	0.472587	0.419929	1.1254
329616	267237	415019	365448	35.86	0.468803	0.416141	1.12655
334073	267291	417330	365340	35.93	0.457435	0.409437	1.11723
337499	267202	420198	365469	36.01	0.448382	0.401992	1.1154
340922	267097	422897	365508	36.08	0.439373	0.394776	1.11297
344339	266950	424341	365400	36.15	0.43033	0.39053	1.10191
347901	267067	428311	365436	36.23	0.421863	0.37997	1.11025
351368	267157	429525	365452	36.3	0.413632	0.376776	1.09782
354343	267097	432348	365316	36.38	0.406194	0.368841	1.10127
356050	267262	434226	365573	36.45	0.402595	0.364679	1.10397
359295	267356	435449	365417	36.53	0.395101	0.360966	1.09457
361756	267304	438296	365422	36.6	0.389068	0.353512	1.10058
364863	267390	440749	365464	36.68	0.381995	0.347247	1.10007
367098	267282	442246	365473	36.76	0.376401	0.343389	1.09614
369507	267197	445348	365365	36.83	0.370507	0.335039	1.10586
371732	267114	446267	365400	36.91	0.365081	0.332786	1.09705
374093	267126	449102	365455	36.98	0.359679	0.3257	1.10433
377196	267186	451544	365526	37.06	0.352774	0.319707	1.10343
378970	266946	452868	365449	37.13	0.34797	0.31611	1.10079
381790	267168	455085	365361	37.21	0.342313	0.310236	1.10339
382858	267125	455929	365577	37.28	0.339775	0.30879	1.10034
385267	267330	458215	365518	37.36	0.335044	0.302873	1.10622
387272	267235	459689	365512	37.43	0.330278	0.299173	1.10397
388856	267131	460610	365423	37.51	0.326436	0.2966	1.1006
390972	267101	463128	365515	37.58	0.321676	0.290639	1.10679
392905	267275	464388	365524	37.66	0.317998	0.287553	1.10587
394522	267325	466182	365426	37.73	0.31463	0.282827	1.11245
395758	267279	466269	365429	37.81	0.311794	0.282622	1.10322
396168	267246	467378	365377	37.88	0.310798	0.279736	1.11104
396762	267096	469322	365517	37.96	0.309028	0.275418	1.12203
397775	267163	469773	365368	38.04	0.307052	0.27385	1.12124
398278	267221	470951	365388	38.11	0.306153	0.271042	1.12954
398473	267212	471733	365530	38.19	0.305703	0.269586	1.13397
398548	267298	472891	365431	38.26	0.305818	0.266465	1.14769
397832	267090	473249	365356	38.33	0.306694	0.265362	1.15576
396967	267072	473462	365321	38.41	0.308507	0.264737	1.16534
395821	267113	473888	365422	38.48	0.311123	0.264023	1.1784
395239	267256	473999	365485	38.56	0.312848	0.263952	1.18524
393750	267176	474293	365389	38.63	0.315834	0.26294	1.20116
392009	267124	474505	365394	38.71	0.319474	0.262444	1.21731
391260	267267	474364	365430	38.71	0.321578	0.262897	1.22321	12	0.46
390257	267150	473945	365387	38.78	0.323407	0.263775	1.22607
388077	267112	473448	365314	38.85	0.328098	0.264749	1.23928
385957	267245	473727	365436	38.93	0.333233	0.264456	1.26007
383693	267362	472481	365475	39	0.338665	0.267597	1.26558
381193	267291	471907	365461	39.08	0.344054	0.268947	1.27926
379038	267387	471849	365551	39.15	0.349234	0.26937	1.29649
376672	267104	471019	365501	39.23	0.353705	0.271231	1.30407
375279	267331	470768	365378	39.31	0.357618	0.271456	1.31741
374275	267170	469883	365526	39.38	0.359403	0.274077	1.31132
373250	267309	469327	365434	39.46	0.362206	0.275145	1.31642
372674	267297	469622	365499	39.53	0.363495	0.274629	1.32358
372236	267227	469001	365513	39.61	0.36428	0.27619	1.31895
372679	267253	469073	365378	39.68	0.363342	0.27559	1.31841
373510	267236	468474	365352	39.76	0.361373	0.276973	1.30472
375036	267295	469582	365441	39.83	0.358059	0.274545	1.30419
376852	267247	470305	365449	39.91	0.353754	0.272807	1.29672
377911	267368	470324	365494	39.98	0.351732	0.272901	1.28886
380488	267460	471223	365444	40.06	0.346188	0.270556	1.27954
383382	267398	472196	365439	40.13	0.339477	0.268176	1.26588
386599	267342	473710	365371	40.21	0.332117	0.264293	1.25662
390222	267323	475255	365355	40.28	0.32404	0.260511	1.24386
393921	267343	476602	365492	40.36	0.315997	0.257697	1.22624
398083	267332	478361	365284	40.43	0.306931	0.252822	1.21402
402077	267358	480721	365483	40.51	0.298436	0.247805	1.20432
406032	267403	482651	365393	40.58	0.290169	0.242931	1.19445
408008	267420	483277	365467	40.66	0.286052	0.241677	1.18361
411634	267461	485259	365490	40.74	0.278581	0.237058	1.17516
415248	267482	487286	365342	40.81	0.271137	0.231816	1.16962
418440	267438	488724	365346	40.89	0.264415	0.228451	1.15743
421442	267497	491084	365476	40.96	0.258462	0.223338	1.15727
424211	267532	492323	365373	41.03	0.252947	0.220126	1.1491
426707	267590	494246	365409	41.11	0.248092	0.215771	1.14979
428777	267518	495710	365343	41.18	0.243703	0.212174	1.1486
430582	267390	496873	365384	41.26	0.239682	0.209617	1.14343
432492	267485	498462	365395	41.33	0.236184	0.205992	1.14657
433326	267474	499218	365487	41.41	0.234493	0.204543	1.14642
435018	267548	500431	365392	41.48	0.231382	0.201464	1.1485
436242	267496	501806	365463	41.56	0.2288	0.198541	1.15241
437189	267429	502704	365497	41.63	0.226722	0.196599	1.15322
438092	267431	503204	365366	41.7	0.224955	0.195048	1.15333
438864	267399	504790	365564	41.78	0.223339	0.192062	1.16285
439484	267387	504857	365412	41.86	0.222088	0.191434	1.16013
440084	267401	505652	365420	41.93	0.22096	0.189655	1.16506	13	0.46
440549	267339	506641	365462	42.01	0.219854	0.187547	1.17226
440919	267440	506455	365351	42.08	0.219457	0.18762	1.16969
441846	267640	507479	365315	42.16	0.218294	0.185192	1.17875
441876	267333	507769	365454	42.23	0.21725	0.184973	1.17449
442515	267361	508212	365541	42.31	0.216098	0.184247	1.17287
443554	267444	509057	365416	42.38	0.21435	0.18195	1.17807
444334	267464	509190	365451	42.46	0.212904	0.181761	1.17134
445516	267506	510167	365392	42.53	0.210756	0.179379	1.17492
446691	267524	510201	365164	42.61	0.208551	0.178587	1.16778
448201	267686	511060	365182	42.68	0.206171	0.176715	1.16668
448682	267514	511738	365347	42.76	0.204697	0.175713	1.16495
450187	267531	511848	365265	42.83	0.201874	0.17521	1.15219
451628	267427	512858	365302	42.91	0.198794	0.173066	1.14866
453678	267601	513601	365173	42.98	0.195461	0.171002	1.14303
455407	267591	514383	365282	43.06	0.19216	0.1696	1.13302
457063	267477	515730	365161	43.14	0.188675	0.166223	1.13507
458782	267467	515731	365120	43.21	0.185417	0.166092	1.11635
460705	267376	517599	365346	43.28	0.181531	0.162657	1.11603
462268	267317	518585	365403	43.36	0.178431	0.160655	1.11064
464064	267346	519790	365400	43.43	0.175192	0.157985	1.10891
465197	267447	520392	365376	43.51	0.173421	0.156583	1.10753
466397	267258	520513	365331	43.59	0.1706	0.156176	1.09236
468407	267363	522065	365454	43.66	0.167242	0.153149	1.09202
470031	267424	522823	365348	43.74	0.164464	0.151154	1.08806
471334	267320	523750	365373	43.81	0.161751	0.149202	1.08411
472583	267255	524679	365395	43.88	0.159268	0.147239	1.08169
474076	267308	525320	365377	43.96	0.156728	0.145784	1.07507
475520	267438	526542	365347	44.03	0.154532	0.143026	1.08045
476008	267401	527125	365540	44.11	0.153532	0.142363	1.07845
476846	267315	527370	365370	44.18	0.151744	0.141297	1.07393
477528	267131	528341	365399	44.26	0.149924	0.13928	1.07642
478360	267193	529123	365553	44.33	0.148628	0.138068	1.07648
479367	267306	529430	365368	44.41	0.147184	0.136823	1.07573
480378	267507	530339	365381	44.48	0.146019	0.134897	1.08245
480569	267387	530085	365228	44.56	0.145292	0.134966	1.07651
481359	267630	531417	365375	44.63	0.144661	0.132551	1.09136
481443	267625	531358	365401	44.71	0.144495	0.13276	1.0884
481328	267505	531973	365510	44.78	0.144315	0.131776	1.09516
481401	267608	532197	365417	44.86	0.144516	0.131002	1.10316
481383	267711	532096	365445	44.93	0.144879	0.131307	1.10336
480851	267645	532554	365437	45.01	0.145617	0.130296	1.11759
479945	267576	532348	365393	45.08	0.147016	0.130601	1.12569	14	0.449
478918	267617	531750	365396	45.16	0.148988	0.131899	1.12956
477014	267416	532242	365481	45.23	0.151766	0.131106	1.15759
475289	267391	531293	365416	45.31	0.154799	0.132947	1.16436
473113	267428	531839	365639	45.38	0.158861	0.132469	1.19923
470735	267670	530594	365523	45.46	0.163968	0.134792	1.21645
469059	267526	529756	365542	45.53	0.16657	0.136663	1.21884
465588	267498	528738	365503	45.61	0.172863	0.138745	1.2459
461916	267632	527752	365383	45.68	0.180097	0.140508	1.28175
457608	267492	526055	365406	45.76	0.187699	0.144272	1.30101
453072	267504	525033	365415	45.83	0.196298	0.146529	1.33965
448693	267471	522679	365572	45.91	0.204538	0.152172	1.34412
444286	267584	521138	365467	45.99	0.213382	0.155227	1.37465
439854	267504	518841	365455	46.06	0.22174	0.160252	1.38369
435618	267513	517650	365627	46.14	0.230085	0.163426	1.40789
433696	267602	516521	365408	46.21	0.23417	0.165242	1.41714
430192	267618	514644	365502	46.29	0.241193	0.169709	1.42121
426852	267479	513083	365469	46.36	0.247444	0.173087	1.42959
424355	267502	510949	365548	46.44	0.252559	0.178112	1.41798
422798	267608	509596	365448	46.51	0.256058	0.180838	1.41596
421419	267622	508950	365449	46.59	0.258911	0.182295	1.42029
420733	267548	507612	365474	46.66	0.260073	0.18539	1.40284
421179	267659	506976	365379	46.74	0.259519	0.186529	1.3913
422040	267628	506521	365501	46.81	0.257664	0.187941	1.37098
423344	267543	506909	365477	46.88	0.254741	0.186988	1.36233
423998	267387	507148	365503	46.96	0.252913	0.18653	1.35589
426204	267440	507195	365502	47.03	0.248624	0.18642	1.33367
429267	267541	507929	365499	47.11	0.242795	0.184753	1.31416
432390	267569	508964	365521	47.18	0.236656	0.182489	1.29682
435400	267446	509519	365318	47.26	0.2303	0.180603	1.27517
439285	267639	511213	365532	47.33	0.223286	0.17747	1.25816
442484	267728	512479	365510	47.41	0.217337	0.174566	1.24501
445552	267548	513792	365431	47.48	0.210822	0.171386	1.2301
448678	267647	515109	365445	47.56	0.205132	0.168495	1.21743
449903	267566	515820	365467	47.63	0.202529	0.166983	1.21287
452662	267619	517300	365417	47.71	0.197445	0.163543	1.2073
455039	267694	518430	365465	47.78	0.193186	0.161192	1.19848
456500	267463	520009	365617	47.86	0.189689	0.158183	1.19918
458250	267610	521199	365623	47.93	0.186874	0.155582	1.20113
459311	267651	521494	365443	48.01	0.185018	0.154369	1.19854
459945	267595	522913	365652	48.08	0.183653	0.15191	1.20896
460379	267584	523022	365528	48.16	0.182807	0.151282	1.20839
460523	267592	524194	365690	48.23	0.182564	0.149224	1.22342
460422	267568	524301	365611	48.31	0.182675	0.148743	1.22813	15	0.46
459847	267332	524055	365456	48.38	0.182991	0.148795	1.22982
459899	267474	524517	365543	48.46	0.18335	0.148058	1.23837
459412	267363	524582	365442	48.54	0.183904	0.147599	1.24597
459379	267446	524655	365549	48.61	0.184232	0.147775	1.24671
459104	267301	524875	365484	48.69	0.184281	0.14709	1.25284
459257	267308	524683	365457	48.76	0.184017	0.147425	1.24821
459514	267321	525168	365451	48.84	0.183578	0.146347	1.2544
459903	267214	525259	365529	48.91	0.182507	0.146393	1.24669
460724	267171	525830	365593	48.99	0.180836	0.145349	1.24415
461484	267319	525960	365504	49.06	0.179896	0.144786	1.24249
462786	267424	526349	365440	49.14	0.177812	0.143738	1.23706
464323	267499	527455	365674	49.21	0.175204	0.142066	1.23326
465921	267511	527396	365553	49.29	0.17229	0.141815	1.21489
468109	267595	527977	365563	49.36	0.168534	0.140584	1.19881
469668	267401	529075	365478	49.44	0.165054	0.137937	1.19659
471618	267406	529734	365497	49.51	0.161509	0.136569	1.18262
474097	267639	530902	365569	49.59	0.157753	0.134271	1.17489
474983	267607	531047	365530	49.66	0.156046	0.133835	1.16595
476744	267497	532202	365595	49.73	0.152513	0.131549	1.15936
478687	267579	533359	365529	49.81	0.149281	0.128853	1.15854
480232	267596	533969	365489	49.88	0.146567	0.127418	1.15029
482034	267727	534722	365463	49.96	0.143769	0.125721	1.14356
483251	267705	535626	365485	50.03	0.141531	0.123854	1.14273
484243	267650	536412	365572	50.11	0.139593	0.122446	1.14004
485172	267626	537145	365402	50.18	0.137869	0.120348	1.14559
485754	267537	537531	365481	50.26	0.136553	0.119772	1.1401
486198	267422	538386	365410	50.33	0.135398	0.117728	1.1501
486384	267418	538589	365424	50.41	0.135057	0.117339	1.15099
486690	267433	538754	365501	50.48	0.134564	0.11723	1.14787
486999	267463	539350	365417	50.56	0.134115	0.115699	1.15917
486833	267438	539447	365410	50.63	0.134328	0.115471	1.1633
486799	267532	539625	365399	50.71	0.13469	0.115058	1.17062
486184	267452	540063	365454	50.78	0.135519	0.114301	1.18563
485321	267429	539327	365389	50.86	0.136972	0.11566	1.18426
484329	267533	539490	365334	50.93	0.139064	0.115141	1.20777
482250	267301	539062	365437	51.01	0.142015	0.116374	1.22033
481506	267454	538657	365480	51.08	0.143834	0.11737	1.22547
478872	267354	538748	365558	51.16	0.148226	0.117421	1.26234
475993	267347	537217	365383	51.24	0.153385	0.120134	1.27678
472642	267376	536176	365372	51.31	0.159549	0.122323	1.30433
468883	267456	535248	365501	51.39	0.166668	0.124713	1.33641
464912	267466	532966	365391	51.46	0.174008	0.129265	1.34614
460599	267560	531922	365473	51.54	0.182319	0.13177	1.38362	16	0.461
456172	267438	529814	365450	51.61	0.190227	0.136249	1.39617
451911	267500	528114	365509	51.69	0.19849	0.140118	1.4166
450038	267628	527278	365394	51.76	0.20247	0.141573	1.43015
446338	267689	524881	365521	51.84	0.20976	0.147193	1.42506
442496	267607	523290	365409	51.91	0.216925	0.150322	1.44307
439541	267645	521571	365458	51.99	0.222805	0.154247	1.44447
437205	267703	519935	365331	52.06	0.22757	0.157449	1.44536
435048	267469	518701	365546	52.14	0.231069	0.160847	1.43657
434220	267581	517121	365462	52.21	0.233065	0.16408	1.42043
433579	267553	516869	365471	52.29	0.234245	0.164667	1.42254
433399	267368	515953	365519	52.36	0.234007	0.166851	1.40249
434333	267342	515662	365400	52.44	0.232074	0.167124	1.38863
434875	267298	515563	365408	52.51	0.230861	0.167369	1.37935
437026	267605	515443	365457	52.59	0.227607	0.16779	1.3565
439068	267599	516217	365403	52.66	0.223582	0.165901	1.34769
441269	267680	516744	365426	52.73	0.219546	0.164803	1.33217
443862	267681	517358	365559	52.81	0.214514	0.163859	1.30914
446338	267675	518276	365432	52.88	0.209715	0.161429	1.29911
448471	267621	519079	365468	52.96	0.205445	0.159768	1.2859
450467	267533	520209	365484	53.03	0.201346	0.157325	1.27981
452112	267554	520867	365524	53.11	0.198281	0.156002	1.27102
452749	267447	521153	365529	53.18	0.196728	0.155388	1.26604
453908	267460	522338	365513	53.26	0.194573	0.152735	1.27392
454921	267638	522803	365534	53.33	0.193229	0.151781	1.27308
455120	267490	523053	365410	53.41	0.192378	0.150844	1.27534
455602	267584	523716	365573	53.48	0.19177	0.149903	1.27929
455505	267469	523800	365473	53.56	0.191583	0.149406	1.2823
455667	267581	524101	365296	53.63	0.191638	0.148192	1.29317
455582	267483	524072	365443	53.71	0.191483	0.148717	1.28757
455781	267490	524521	365548	53.78	0.19113	0.148064	1.29086
455874	267503	524745	365475	53.86	0.190997	0.147346	1.29625
456655	267702	524496	365413	53.93	0.190165	0.147696	1.28755
457079	267540	525383	365633	54.01	0.188847	0.146449	1.28951
458038	267594	525746	365504	54.09	0.18722	0.145253	1.28892
458842	267354	525468	365415	54.16	0.184942	0.14558	1.27038
460448	267483	526621	365528	54.24	0.182354	0.143422	1.27145
461896	267430	526830	365418	54.31	0.179485	0.142622	1.25847
463776	267458	527674	365432	54.39	0.176085	0.140831	1.25032
465605	267418	528705	365582	54.46	0.172574	0.139065	1.24097
467830	267580	529084	365458	54.54	0.168998	0.137854	1.22592
468604	267488	530083	365525	54.61	0.167282	0.135902	1.2309
470727	267604	530888	365633	54.69	0.16377	0.134502	1.21761
472623	267559	531557	365596	54.76	0.160172	0.132942	1.20482	17	0.458
474066	267390	532684	365608	54.84	0.157009	0.130552	1.20265
475898	267519	533278	365517	54.91	0.154109	0.12899	1.19474
477300	267506	534882	365584	54.99	0.15154	0.125757	1.20502
478583	267624	535020	365624	55.06	0.149612	0.125587	1.1913
479493	267539	535366	365472	55.14	0.147707	0.124369	1.18765
479801	267492	536124	365608	55.21	0.147004	0.123174	1.19346
480481	267465	536318	365498	55.29	0.1457	0.122415	1.19022
481238	267657	537284	365640	55.36	0.144964	0.120797	1.20006
481570	267704	537313	365488	55.44	0.144522	0.120259	1.20176
481637	267797	537575	365626	55.51	0.144701	0.120133	1.20451
481416	267887	537820	365552	55.59	0.145384	0.119379	1.21784
480674	267886	537333	365527	55.66	0.146707	0.120338	1.21912
479251	267746	537208	365477	55.74	0.148805	0.120448	1.23543
477821	267785	536712	365448	55.81	0.151498	0.121416	1.24776
475533	267662	536283	365530	55.88	0.155228	0.12259	1.26624
473296	267710	535698	365527	55.96	0.159434	0.123831	1.28751
471748	267638	534723	365469	56.03	0.162018	0.125738	1.28854
468349	267434	533870	365544	56.11	0.167576	0.127803	1.31121
465541	267560	532791	365474	56.18	0.173149	0.129902	1.33292
462418	267765	530874	365496	56.26	0.179591	0.134102	1.33921
458802	267678	529933	365424	56.33	0.186057	0.13591	1.36898
455628	267620	527980	365466	56.41	0.191836	0.140274	1.36759
452456	267559	527092	365535	56.48	0.197644	0.142419	1.38776
450062	267620	525562	365474	56.56	0.202398	0.14556	1.39048
448854	267560	524371	365413	56.63	0.204515	0.147969	1.38215
446783	267526	523552	365456	56.71	0.20838	0.149895	1.39017
445529	267629	522907	365551	56.78	0.211126	0.151606	1.3926
444823	267670	521818	365525	56.86	0.21262	0.153914	1.38142
444393	267617	521774	365414	56.94	0.213281	0.153663	1.38798
444625	267588	521104	365659	57.01	0.21274	0.155904	1.36456
445413	267672	521102	365543	57.09	0.211488	0.155544	1.35966
446139	267511	521229	365477	57.16	0.209571	0.155058	1.35157
447617	267558	521363	365639	57.24	0.20688	0.155271	1.33238
448268	267493	521775	365537	57.31	0.205423	0.154046	1.33351
449764	267441	522129	365645	57.39	0.202393	0.153608	1.3176
451443	267481	522085	365430	57.46	0.199319	0.15303	1.30249
452898	267435	522887	365652	57.54	0.196406	0.151967	1.29243
454616	267629	522914	365490	57.61	0.193776	0.1514	1.2799
455734	267651	523804	365371	57.69	0.191736	0.149077	1.28615
456623	267650	524275	365462	57.76	0.190058	0.148332	1.2813
457546	267759	525462	365594	57.84	0.188673	0.146154	1.29092
457947	267728	525281	365604	57.91	0.187821	0.146581	1.28135
458525	267717	525660	365524	57.99	0.186702	0.145503	1.28314	18	0.461
458584	267569	526077	365536	58.06	0.186116	0.144632	1.28683
459295	267664	526107	365515	58.14	0.18509	0.144501	1.28089
459833	267577	526666	365518	58.21	0.183804	0.143293	1.28272
460744	267639	526732	365549	58.29	0.182303	0.143246	1.27265
461828	267638	527148	365458	58.36	0.18028	0.142056	1.26908
462997	267605	528153	365585	58.44	0.178002	0.140271	1.26898
464548	267651	528336	365547	58.51	0.175276	0.139755	1.25416
466347	267774	529132	365600	58.59	0.172349	0.138196	1.24714
467754	267637	529597	365503	58.66	0.169321	0.136885	1.23696
468567	267574	529885	365545	58.74	0.167626	0.136393	1.22899
470324	267587	531010	365458	58.81	0.164452	0.13369	1.2301
472044	267615	531198	365410	58.88	0.161405	0.133133	1.21236
473858	267713	532348	365502	58.96	0.158424	0.130943	1.20987
475073	267634	533194	365483	59.03	0.15597	0.129064	1.20847
476417	267682	533334	365450	59.11	0.153696	0.128659	1.1946
477366	267627	534838	365456	59.18	0.15181	0.12545	1.21012
478115	267673	534836	365356	59.26	0.15061	0.125141	1.20352
478685	267746	535643	365470	59.33	0.149821	0.12377	1.21047
478829	267774	536213	365468	59.41	0.149652	0.122545	1.2212
478381	267601	535927	365469	59.48	0.149901	0.12316	1.21713
478073	267671	536126	365476	59.56	0.150679	0.122756	1.22747
477459	267728	536600	365441	59.64	0.151967	0.121633	1.24938
475801	267526	535667	365453	59.71	0.154307	0.123666	1.24778
474443	267605	536177	365535	59.79	0.157017	0.122832	1.27831
472132	267412	534972	365423	59.86	0.160593	0.12506	1.28413
470285	267618	534489	365560	59.94	0.164623	0.126525	1.30111
467861	267475	534018	365509	60.01	0.168604	0.127375	1.32368
465361	267509	532298	365309	60.09	0.173317	0.130445	1.32866
464165	267499	532284	365469	60.16	0.175496	0.130977	1.3399
461833	267527	531054	365289	60.24	0.179914	0.133064	1.35208
460014	267773	529807	365431	60.31	0.184095	0.136204	1.35161
457609	267484	529050	365419	60.39	0.187672	0.137806	1.36186
455952	267571	527810	365366	60.46	0.191068	0.140329	1.36157
454498	267438	527418	365470	60.54	0.193386	0.141507	1.36662
453836	267491	526371	365354	60.61	0.194808	0.143421	1.3583
453169	267358	526258	365466	60.69	0.195645	0.144018	1.35848
453245	267433	526238	365495	60.76	0.195742	0.144152	1.35788
453545	267503	525429	365504	60.84	0.195398	0.145944	1.33886
454050	267603	525376	365369	60.91	0.194763	0.145636	1.33733
454741	267605	525379	365403	60.99	0.193463	0.145736	1.32748
455405	267509	525400	365529	61.06	0.191901	0.146086	1.31362
456649	267706	525675	365347	61.14	0.190189	0.144915	1.31242
457459	267635	525737	365385	61.21	0.188438	0.144899	1.30048
457919	267626	526156	365512	61.21	0.187546	0.144384	1.29893	19	0.46
458498	267709	526515	365400	61.29	0.186726	0.143251	1.30349
459429	267738	526743	365408	61.36	0.185076	0.14278	1.29623
460437	267780	527139	365448	61.44	0.183328	0.142044	1.29064
461058	267901	527788	365554	61.51	0.182558	0.140966	1.29505
461795	267879	527616	365424	61.59	0.181115	0.140932	1.28512
462719	267868	528174	365442	61.66	0.179362	0.139777	1.2832
463540	267807	529189	365485	61.73	0.177643	0.137712	1.28996
464580	267859	528772	365324	61.81	0.175884	0.13811	1.27351
465857	267955	530073	365373	61.88	0.173833	0.135447	1.2834
466575	267688	530235	365492	61.96	0.171653	0.13547	1.26709
468190	267906	530761	365452	62.03	0.169383	0.134208	1.26209
469381	267831	531480	365307	62.11	0.16696	0.132202	1.26292
470743	267898	531684	365432	62.19	0.164685	0.132154	1.24616
471023	267690	532447	365468	62.26	0.163506	0.130623	1.25174
472445	267810	533665	365613	62.34	0.161301	0.128459	1.25566
473639	267856	533359	365472	62.41	0.15928	0.128674	1.23785
474601	267797	534307	365509	62.49	0.157347	0.126755	1.24135
475447	267812	534881	365552	62.56	0.155865	0.125659	1.24038
476128	267829	535661	365452	62.64	0.154689	0.123675	1.25077
476459	267783	536317	365420	62.71	0.153945	0.122172	1.26006
476886	267993	536640	365459	62.79	0.153849	0.121604	1.26516
476668	267920	536976	365473	62.86	0.154007	0.120931	1.27351
476067	267774	537104	365461	62.94	0.154623	0.12062	1.2819
475459	267832	536907	365525	63.01	0.155907	0.121241	1.28593
474313	267699	536873	365570	63.09	0.157554	0.121455	1.29722
473145	267715	536293	365492	63.16	0.159724	0.122449	1.30441
471989	267788	535847	365415	63.24	0.16206	0.123161	1.31584
470537	267855	535416	365532	63.31	0.164923	0.124451	1.32521
468780	267720	534459	365324	63.39	0.167704	0.125849	1.33259
467266	267732	534425	365515	63.46	0.170523	0.126521	1.34779
465848	267760	533508	365422	63.54	0.173224	0.128197	1.35123
465167	267745	533406	365488	63.61	0.174433	0.128624	1.35615
463804	267760	532582	365427	63.69	0.177003	0.130204	1.35943
462481	267691	531742	365441	63.76	0.179236	0.132057	1.35726
461841	267860	531172	365417	63.84	0.180968	0.133211	1.35851
460986	267807	530664	365524	63.91	0.182391	0.134644	1.35462
460637	267875	529844	365372	63.99	0.18326	0.135939	1.3481
460347	267876	529832	365439	64.06	0.183804	0.136175	1.34976
459857	267633	529353	365384	64.14	0.183939	0.13704	1.34223
460297	267705	529689	365607	64.21	0.183349	0.137012	1.3382
460599	267764	529362	365457	64.29	0.182974	0.137249	1.33316
461103	267832	529456	365426	64.36	0.182253	0.136948	1.33081
461947	267955	529619	365463	64.44	0.181076	0.136712	1.32451
462232	267920	529356	365421	64.44	0.180434	0.137149	1.3156	20	0.46
462636	267918	529509	365390	64.51	0.179677	0.136721	1.31419
463390	267923	530229	365395	64.58	0.178293	0.135179	1.31894
464462	267928	530581	365508	64.66	0.176324	0.134773	1.3083
465129	267800	530754	365427	64.74	0.17468	0.134145	1.30217
466156	267734	531681	365493	64.81	0.172573	0.132352	1.30389
467523	267918	531727	365413	64.89	0.170647	0.132002	1.29276
468134	267988	532069	365441	64.96	0.169749	0.131353	1.29232
469491	268067	533282	365516	65.04	0.167515	0.128978	1.29879
470266	267937	533839	365575	65.11	0.165681	0.127966	1.29472
471226	267892	534351	365529	65.19	0.163784	0.126723	1.29246
472457	268031	534796	365468	65.26	0.161988	0.125578	1.28994
473325	268103	535126	365469	65.34	0.160642	0.124874	1.28643
473846	267941	535847	365418	65.41	0.159177	0.123171	1.29233
474371	267965	536163	365452	65.49	0.158302	0.122602	1.29119
474757	267968	536663	365612	65.56	0.157613	0.122035	1.29154
475019	267974	537032	365549	65.64	0.157158	0.12105	1.2983
474985	267946	537259	365609	65.71	0.15713	0.120753	1.30125
474959	267969	537440	365562	65.79	0.157251	0.12022	1.30803
474470	267851	537496	365501	65.86	0.157758	0.119909	1.31564
474227	267976	537196	365443	65.94	0.158599	0.120367	1.31762
473450	267884	537648	365609	66.01	0.159713	0.119924	1.33178
472550	267862	537352	365696	66.09	0.161277	0.120828	1.33477
471506	267802	536572	365529	66.17	0.162985	0.121969	1.33628
470340	267706	536203	365460	66.24	0.164805	0.122541	1.34489
469252	267666	535573	365447	66.31	0.166666	0.123848	1.34573
468819	267745	535348	365437	66.39	0.167713	0.124298	1.34928
467653	267687	534924	365443	66.46	0.169667	0.125225	1.35489
466864	267826	534460	365489	66.54	0.171564	0.126364	1.3577
466238	268096	533929	365501	66.61	0.173583	0.127541	1.36099
465355	268035	533512	365609	66.69	0.175016	0.128775	1.35908
464219	267811	533002	365490	66.76	0.176398	0.129498	1.36217
463849	267914	532238	365456	66.84	0.177414	0.131036	1.35393
463467	267905	532140	365481	66.91	0.178093	0.131325	1.35612
463315	267883	531828	365482	66.99	0.178304	0.132001	1.35078
463637	268031	531493	365347	67.06	0.178182	0.132299	1.34681
463705	267846	531506	365522	67.14	0.177462	0.13282	1.33611
464162	267918	531534	365553	67.21	0.176847	0.132857	1.33111
464505	267748	531754	365457	67.29	0.175667	0.132082	1.32998
465387	267795	531823	365520	67.36	0.174187	0.13213	1.3183
466134	267743	532290	365638	67.44	0.172642	0.131494	1.31292
467303	267762	532864	365609	67.51	0.170551	0.130168	1.31024
468261	267879	533329	365501	67.59	0.169167	0.12883	1.3131
469056	267773	533635	365532	67.66	0.167369	0.12827	1.30482	21	0.46
469905	267796	533945	365594	67.74	0.165889	0.127798	1.29805
470048	267708	534028	365595	67.81	0.165345	0.127623	1.29557
470703	267708	534466	365616	67.89	0.164148	0.126749	1.29506
471454	267954	534769	365575	67.96	0.163568	0.125971	1.29845
471583	267870	534840	365526	68.04	0.163063	0.125665	1.2976
471802	267948	534802	365411	68.11	0.162914	0.125386	1.2993
471346	267719	535103	365512	68.19	0.16301	0.125058	1.30348
471522	267904	535251	365463	68.26	0.163283	0.124587	1.31059
470929	267773	535107	365441	68.34	0.163944	0.124827	1.31337
470821	267806	534882	365451	68.41	0.164247	0.12534	1.31041
470423	267854	534706	365372	68.49	0.165128	0.12547	1.31608
469700	267769	534995	365593	68.56	0.166177	0.125543	1.32366
469328	267861	534398	365497	68.64	0.167153	0.126522	1.32114
468863	267935	534171	365516	68.72	0.168242	0.127069	1.32403
468285	267916	533693	365434	68.79	0.169241	0.127838	1.32388
467751	267997	533676	365566	68.87	0.170481	0.128288	1.32889
467115	267926	533168	365522	68.94	0.171423	0.129242	1.32637
466288	267702	532665	365520	69.02	0.172227	0.130317	1.3216
465937	267731	532505	365504	69.09	0.172967	0.130611	1.32429
465777	267709	532203	365404	69.16	0.173192	0.130948	1.3226
465962	267891	532193	365500	69.24	0.173434	0.131271	1.3212
465725	267813	532167	365544	69.31	0.173621	0.131465	1.32067
465553	267618	532119	365605	69.39	0.173313	0.131759	1.31537
466004	267830	531988	365477	69.47	0.173161	0.13164	1.31541
466041	267686	532073	365575	69.54	0.172631	0.131764	1.31015
466364	267700	532209	365629	69.61	0.17208	0.131641	1.3072
466663	267715	532069	365470	69.69	0.171578	0.131444	1.30533
467194	267843	532199	365546	69.76	0.171011	0.131402	1.30144
467209	267795	532486	365606	69.84	0.17083	0.130972	1.30432
467472	267820	532609	365630	69.91	0.170426	0.130783	1.30313
467651	267831	532729	365646	69.99	0.170133	0.130575	1.30295
467586	267801	532785	365599	70.06	0.170156	0.130307	1.30581
467814	267904	532871	365580	70.14	0.170067	0.130062	1.30758
467810	267954	532865	365684	70.21	0.170235	0.130401	1.30547
467373	267759	532866	365638	70.29	0.170413	0.130255	1.3083
467209	267744	532538	365472	70.36	0.170666	0.13044	1.30839
467339	267962	532776	365604	70.44	0.171126	0.130342	1.3129
467624	268143	532765	365583	70.51	0.171183	0.1303	1.31376
467164	267964	532280	365490	70.59	0.171455	0.131052	1.30829
466825	267908	532538	365590	70.66	0.171899	0.13081	1.31411
467146	268151	532417	365619	70.74	0.172087	0.131161	1.31203
466403	267822	532269	365604	70.81	0.1724	0.131433	1.3117
466469	267926	532170	365565	70.89	0.172612	0.131524	1.3124	22	0.461
466179	267806	531982	365637	70.96	0.172762	0.132155	1.30727
465873	267808	531977	365555	71.04	0.173332	0.131908	1.31403
466046	267974	531691	365528	71.11	0.173546	0.13244	1.31037
465812	268017	531499	365514	71.19	0.174115	0.13281	1.31101
465510	267929	531354	365421	71.27	0.17439	0.132831	1.31287
465132	267956	531184	365481	71.34	0.175175	0.133386	1.31329
465035	268033	531100	365545	71.42	0.175601	0.133768	1.31273
464501	267899	531125	365656	71.49	0.176158	0.134062	1.31401
464248	267981	530639	365546	71.57	0.17689	0.134767	1.31256
463779	267905	530516	365599	71.64	0.177514	0.135198	1.31299
463581	267951	530094	365450	71.72	0.178029	0.135643	1.31248
463344	267924	530191	365585	71.79	0.178382	0.135857	1.31301
463302	267954	529884	365535	71.86	0.178556	0.136364	1.3094
463009	267831	529797	365528	71.94	0.178705	0.13653	1.3089
463221	267984	529665	365451	72.01	0.178802	0.136574	1.30919
463377	267984	529740	365502	72.09	0.178513	0.136572	1.3071
463642	268106	529834	365528	72.16	0.178413	0.13645	1.30753
463889	268065	529667	365464	72.24	0.177824	0.136611	1.30168
463899	268071	529906	365615	72.32	0.177824	0.136567	1.3021
463507	267758	530005	365537	72.39	0.177547	0.136109	1.30445
463573	267833	530116	365652	72.46	0.177665	0.136229	1.30416
463247	267761	530018	365667	72.54	0.178039	0.136488	1.30443
463137	267760	529797	365518	72.61	0.17824	0.136499	1.30579
462711	267753	529524	365415	72.69	0.179008	0.136767	1.30886
462349	267863	529647	365554	72.76	0.180033	0.136936	1.31472
461605	267772	529117	365474	72.84	0.181125	0.137833	1.31409
460901	267762	529127	365636	72.91	0.182405	0.138319	1.31872
460389	267772	529169	365796	72.99	0.183392	0.13873	1.32194
459876	267814	528471	365621	73.06	0.184485	0.139694	1.32063
459770	267955	528125	365477	73.14	0.185135	0.139993	1.32246
459543	267940	528006	365585	73.21	0.185511	0.14059	1.31952
459342	267903	528028	365640	73.29	0.185769	0.140715	1.32018
459297	267860	528127	365621	73.36	0.185715	0.140441	1.32237
459461	267807	527961	365574	73.44	0.185238	0.140654	1.31698
459487	267774	527938	365575	73.51	0.185083	0.140707	1.31539
459848	267821	528029	365585	73.59	0.184559	0.14054	1.31321
460162	267976	527960	365543	73.66	0.18447	0.140558	1.31241
460042	267928	528199	365566	73.74	0.18454	0.140112	1.31709
459989	267953	528043	365493	73.82	0.184719	0.140222	1.31734
459585	267871	528164	365636	73.89	0.185211	0.140407	1.3191
459168	267827	527907	365538	73.97	0.18585	0.140658	1.32129
458937	267818	527739	365522	74.04	0.186254	0.140973	1.32121
458563	267857	527780	365531	74.12	0.18708	0.140912	1.32764
458369	267821	527842	365593	74.12	0.187328	0.140971	1.32883	23	0.46
458285	267854	527643	365606	74.19	0.187591	0.141444	1.32625
458321	268051	527678	365722	74.27	0.188155	0.141732	1.32754
458215	268032	527467	365519	74.34	0.188293	0.141554	1.33019
458282	268097	527434	365547	74.42	0.188376	0.141714	1.32927
458229	268044	527528	365608	74.49	0.188305	0.141701	1.3289
458365	267998	527451	365477	74.57	0.187903	0.141457	1.32834
458714	268110	527587	365568	74.64	0.187608	0.141447	1.32635
458819	268127	527678	365645	74.72	0.187466	0.141491	1.32493
458745	268028	527985	365742	74.79	0.187287	0.141128	1.32707
458552	267940	527753	365525	74.86	0.187366	0.140952	1.3293
458576	267933	527909	365577	74.94	0.187299	0.140776	1.33048
458381	267838	527850	365496	75.02	0.18736	0.14065	1.3321
458546	267901	527918	365515	75.09	0.187253	0.140562	1.33217
458382	267794	527935	365531	75.17	0.187217	0.140575	1.33179
459196	268201	528237	365547	75.24	0.186997	0.13997	1.33598
459247	268114	528230	365470	75.31	0.186623	0.139744	1.33547
459375	268063	528299	365422	75.39	0.18622	0.139443	1.33545
459711	268174	528622	365575	75.46	0.185947	0.139223	1.33561
459854	268145	528806	365576	75.54	0.185587	0.138827	1.33682
460293	268266	528883	365449	75.61	0.185155	0.138262	1.33916
460083	267961	529188	365508	75.69	0.18457	0.137786	1.33954
460468	268055	529376	365527	75.76	0.184152	0.137438	1.33989
460771	268037	529673	365535	75.84	0.183529	0.136821	1.34139
460747	267920	529800	365581	75.84	0.183199	0.13669	1.34025	24	0.251
461075	268007	529666	365377	75.91	0.182866	0.13634	1.34125
461459	268035	530246	365500	75.99	0.182241	0.135472	1.34523
461829	268098	530541	365579	76.06	0.181754	0.135082	1.34551
462252	268043	530625	365442	76.14	0.180791	0.134471	1.34446
462622	268012	531110	365501	76.21	0.180004	0.133609	1.34725
463267	268017	531503	365538	76.29	0.178823	0.132877	1.34578
463867	268099	532038	365674	76.36	0.177973	0.13215	1.34675
464493	268129	532359	365571	76.44	0.176911	0.131136	1.34906
465010	268132	532751	365611	76.51	0.175964	0.130418	1.34924
465778	268230	533260	365556	76.59	0.17486	0.129151	1.35393
466266	268086	533541	365493	76.66	0.173499	0.128349	1.35177
466627	267941	534166	365601	76.74	0.172369	0.127346	1.35355
466864	267890	534428	365567	76.82	0.171769	0.126677	1.35596
467589	267872	535044	365661	76.89	0.170378	0.125652	1.35596
468676	268090	535606	365692	76.97	0.169082	0.124546	1.35759
469614	268228	536079	365693	77.04	0.167806	0.123537	1.35835
470195	268141	536457	365505	77.13	0.166465	0.12214	1.36291
470215	268082	536702	365563	77.14	0.166239	0.121798	1.36488
470197	268022	536777	365597	77.18	0.16608	0.121745	1.36417
470340	268060	536846	365554	77.22	0.16594	0.121462	1.36619
470702	268235	536945	365571	77.26	0.16584	0.121304	1.36714
470812	268268	536986	365545	77.3	0.165745	0.121135	1.36826
470812	268268	537185	365596	79.4	0.165759	0.121135	1.36838	A	0.299

## Sheet: HR_wo_drug_Rep3
FlowCell Text Data File: 2019-11-25-5B.csv
Software Version: 1.31A
Date: 2019-11-25
Time: 14:50:40
User: Andrey's Lab
Experiment name:
Rotor Manufacturer: Beckman
Rotor Model: SW41Ti
Speed: 39 rpm
Gradient: Sucrose 10.0% to 50.0% v/v
Time: 2
w2t: x 10^0
Sample Volume: 0.5 ml
Number of Tubes: 2
Volume displaced/mm: 0.143 ml/mm
Temperature: 4.0 deg C
Sensitivity: 0
Sample Interval: 132 ms
LED1 On Time: 46 ms
LED2 On Time: 6 ms
Samples/mm: 25.25
Scan Speed: 0.30 mm/sec
Scan Distance: 77.3 mm
Upper Limit to Zero Distance: 43.90 mm
START MODE: OD Sensing
Channel A Wavelength: 260.0 nm
Channel B Wavelength: 280.0 nm
Calibration: Default (Tryptophan) 0.605 mM; OD_ChanA 2.200; OD_ChanB 3.070
Samples / sec: 8 Hz
Distance: 3.22 mm
Number: 24
Dead Volume: 0.21 ml
Total Distance: 77.30 mm
Sample A Zero: 578189.5
Source A Zero: 268945.8
Sample B Zero: 596784.6
Source B Zero: 365908.4
Data Columns:
SampleA	SourceA	SampleB	SourceB	Position	AbsA	AbsB	ratioA/B	Fraction Number	Fraction Volume (ml)
419519	267494	413959	365498	0	0.271006	0.417973	0.648383
407229	267324	401049	365348	0.04	0.29601	0.453817	0.652267
388884	267489	382088	365438	0.07	0.336149	0.509612	0.659618
383104	267427	383446	365348	0.15	0.348818	0.505263	0.690368
72288	267447	73071	365385	0.22	1.78189	2.40547	0.740766
160148	267474	167612	365224	0.29	1.09846	1.45339	0.755791
417493	267356	409703	365304	0.37	0.274723	0.429209	0.640067
408780	267440	400390	365460	0.44	0.293116	0.456053	0.642723
418411	267417	409014	365367	0.52	0.273031	0.431336	0.63299
424607	267506	414137	365209	0.59	0.260686	0.416574	0.625786
428753	267341	418011	365137	0.67	0.251806	0.405676	0.620707
433711	267427	421542	365411	0.74	0.242202	0.396894	0.610245
434861	267315	424575	365267	0.82	0.239567	0.388225	0.617083
434360	267386	426394	365360	0.89	0.240786	0.383617	0.627673
432904	267416	427897	365213	0.97	0.243768	0.379123	0.642978
428823	267502	428796	365267	1.04	0.252183	0.376886	0.669122
424442	267450	431235	365394	1.12	0.26084	0.370784	0.703482
419799	267362	432574	365366	1.19	0.270009	0.367143	0.735433
411885	267334	424211	365293	1.27	0.286273	0.38929	0.735372
380770	267384	359401	365245	1.34	0.353931	0.579166	0.611104
183915	267243	140336	365466	1.42	0.978809	1.65772	0.590454
404813	267419	393433	365306	1.49	0.301428	0.475661	0.633704
395935	267400	384780	365358	1.57	0.320422	0.501314	0.639165
404940	267549	393331	365260	1.64	0.301576	0.475814	0.633812
412407	267596	399999	365299	1.72	0.286026	0.456668	0.626333
416974	267261	405544	365245	1.79	0.275486	0.440719	0.625084
420359	267289	410636	365342	1.87	0.268629	0.426722	0.629518
421812	267301	414345	365282	1.95	0.265702	0.416227	0.638359
422559	267403	416021	365271	2.02	0.26451	0.411566	0.642691
418482	267305	417389	365344	2.1	0.272526	0.408032	0.667903
415530	267576	419559	365257	2.17	0.279479	0.401815	0.695542
411109	267605	420720	365375	2.25	0.288764	0.399018	0.723686
408534	267490	419932	365195	2.32	0.293794	0.400602	0.73338
405191	267597	416626	365361	2.4	0.301198	0.410182	0.734303
403216	267525	411237	365313	2.47	0.305166	0.424954	0.718114
401348	267549	409010	365286	2.55	0.309233	0.431093	0.717322
365664	267612	315160	365245	2.62	0.389448	0.729726	0.533691
409633	267545	413056	365380	2.7	0.291662	0.420106	0.694259
104866	267565	60331	365334	2.77	1.46259	2.6249	0.557198
21214	267751	1595	365408	2.85	2.83637	6.78916	0.417779
21019	267568	1545	365269	2.92	2.84372	6.82523	0.416648
19686	267672	1414	365337	2.99	2.90035	6.927	0.418703
18881	267566	1358	365321	3.07	2.93589	6.97326	0.421021
18721	267567	1280	365552	3.14	2.9432	7.04179	0.417963
18358	267559	1213	365317	3.22	2.96001	7.10267	0.416745
17673	267565	1159	365296	3.29	2.9927	7.1548	0.418279	1	0.459
16871	267457	1088	365265	3.37	3.03226	7.22717	0.419565
16007	267484	1027	365354	3.44	3.07752	7.29358	0.42195
15061	267309	943	365357	3.52	3.12931	7.39139	0.423372
14010	267401	822	365319	3.59	3.19176	7.54867	0.422824
13666	267261	782	365337	3.67	3.21267	7.60591	0.422392
12938	267345	682	365308	3.74	3.25998	7.76264	0.419958
12210	267411	599	365351	3.82	3.30996	7.91151	0.418373
11549	267421	512	365304	3.89	3.35782	8.09124	0.414994
10932	267367	438	365427	3.97	3.40483	8.27055	0.41168
10480	267495	402	365316	4.04	3.44152	8.36851	0.411247
10002	267398	356	365308	4.12	3.48132	8.50777	0.409194
9595	267537	311	365404	4.19	3.51747	8.66296	0.406035
9351	267511	280	365282	4.27	3.53952	8.78293	0.403
8951	267467	254	365307	4.35	3.57694	8.89471	0.402143
8883	267394	239	365326	4.42	3.58326	8.96454	0.399715
8787	267590	225	365342	4.5	3.59323	9.03378	0.397755
8591	267646	215	365359	4.57	3.6128	9.08594	0.397625
8546	267432	203	365329	4.65	3.61662	9.15167	0.395187
8509	267420	197	365252	4.72	3.62031	9.18582	0.39412
8514	267320	194	365277	4.8	3.61948	9.20348	0.393273
8640	267311	187	365241	4.87	3.60683	9.24549	0.390118
8699	267622	195	365181	4.95	3.60198	9.19729	0.391635
8777	267545	193	365383	5.02	3.59407	9.20974	0.390246
9047	267546	196	365275	5.1	3.56803	9.19172	0.388179
9242	267567	201	365282	5.17	3.54977	9.16287	0.387409
9669	267569	206	365337	5.25	3.51097	9.13488	0.384348
10103	267414	218	365392	5.32	3.47274	9.07016	0.382876
10639	267547	234	365347	5.4	3.42875	8.98884	0.381445
11298	267500	252	365343	5.47	3.37695	8.90388	0.379268
11924	267511	268	365206	5.55	3.33065	8.8329	0.377073
12843	267585	308	365345	5.62	3.26709	8.67389	0.376658
13303	267587	332	365218	5.69	3.23685	8.58748	0.376927
14179	267583	378	365265	5.77	3.18204	8.43891	0.377068
15322	267581	436	365339	5.84	3.11542	8.27552	0.376462
16508	267601	522	365383	5.92	3.05141	8.06932	0.37815
17992	267726	640	365316	5.99	2.97785	7.83552	0.380045
19660	267454	781	365387	6.07	2.90079	7.60753	0.381305
21262	267591	958	365456	6.14	2.83391	7.37361	0.384332
23317	267444	1205	365278	6.22	2.75416	7.11014	0.387357
25398	267437	1518	365321	6.29	2.68068	6.8456	0.391591
28051	267454	1987	365185	6.37	2.59536	6.53659	0.397051
29494	267535	2249	365290	6.44	2.55252	6.39495	0.399145	2	0.449
32052	267435	2871	365293	6.52	2.48072	6.1151	0.405672
35368	267401	3713	365404	6.59	2.39602	5.82067	0.411639
38837	267524	4684	365405	6.67	2.31601	5.5544	0.416969
42746	267462	6135	365352	6.75	2.2334	5.24493	0.425821
46618	267272	7629	365368	6.82	2.15828	4.99518	0.432073
50970	267378	9509	365294	6.9	2.08193	4.74246	0.438998
56158	267489	11669	365271	6.97	1.99899	4.50777	0.443455
60858	267574	14636	365410	7.05	1.9302	4.24854	0.45432
63332	267482	16047	365403	7.12	1.89566	4.14303	0.457555
69436	267558	19453	365349	7.2	1.81684	3.92225	0.463214
74692	267426	23405	365366	7.27	1.75371	3.71032	0.472659
80515	267565	28116	365351	7.35	1.68965	3.50007	0.482748
88360	267451	32530	365404	7.42	1.60939	3.3331	0.482852
93974	267432	38433	365387	7.5	1.5564	3.14192	0.495366
102528	267483	43429	365255	7.57	1.4817	3.00142	0.493666
108666	267648	50528	365220	7.65	1.43227	2.82778	0.506499
118410	267568	56565	365365	7.72	1.35822	2.69888	0.503254
123117	267583	59678	365454	7.8	1.32477	2.63775	0.502235
130197	267634	68081	365310	7.87	1.27689	2.48631	0.513568
140842	267641	74682	365456	7.95	1.20938	2.3807	0.507993
149782	267474	83837	365250	8.02	1.15596	2.24752	0.514328
157681	267317	91331	365354	8.1	1.11129	2.14971	0.51695
169256	267289	100520	365453	8.17	1.05033	2.04014	0.514833
176900	267182	107326	365448	8.25	1.01203	1.96504	0.515019
189082	267035	117044	365433	8.32	0.954332	1.86564	0.511531
197687	267168	125804	365396	8.39	0.916517	1.7828	0.514089
209050	267378	135534	365472	8.47	0.869167	1.69765	0.511983
217309	267417	141510	365436	8.54	0.835997	1.64808	0.507255
225418	267544	149193	365463	8.62	0.804924	1.58757	0.507017
237867	267568	159735	365455	8.69	0.758809	1.50928	0.50276
248661	267373	169886	365332	8.77	0.720048	1.43828	0.50063
259347	267428	178211	365437	8.84	0.684068	1.38378	0.494348
270291	267452	188590	365331	8.92	0.648628	1.31856	0.491921
278779	267583	197238	365336	8.99	0.622479	1.26719	0.491228
291379	267537	208469	365379	9.07	0.584346	1.20385	0.485398
300190	267583	214989	365404	9.15	0.558894	1.16863	0.478247
305978	267594	219517	365404	9.22	0.542519	1.14474	0.473923
317871	267477	230478	365345	9.3	0.509376	1.08871	0.467872
322639	267483	237129	365393	9.37	0.496602	1.05625	0.470155
334746	267518	248407	365558	9.45	0.465059	1.00351	0.463432
342754	267598	254009	365288	9.52	0.445001	0.977104	0.455429
351597	267732	264253	365339	9.6	0.423543	0.931947	0.454471
359848	267807	272773	365330	9.67	0.403851	0.895547	0.450955	3	0.459
367445	267724	280254	365346	9.75	0.385632	0.864586	0.446031
376874	267831	288687	365426	9.82	0.364203	0.830856	0.438347
380789	267762	292307	365345	9.9	0.355102	0.816319	0.435003
384352	267416	298884	365198	9.97	0.345988	0.790355	0.437762
392353	267571	307922	365368	10.05	0.328781	0.756742	0.434469
395801	267483	313471	365442	10.12	0.32098	0.736503	0.435816
404315	267456	322412	365272	10.2	0.302605	0.703736	0.429998
409083	267500	326855	365354	10.27	0.292672	0.688306	0.425206
412871	267538	334271	365466	10.35	0.284874	0.662942	0.429711
420775	267360	340318	365298	10.42	0.268007	0.641866	0.417543
423228	267525	345513	365437	10.5	0.263542	0.624938	0.421709
429251	267359	353058	365387	10.57	0.250866	0.600021	0.418096
431586	267230	355872	365272	10.65	0.24579	0.590561	0.416197
433324	267293	358495	365355	10.72	0.242539	0.582404	0.416444
439880	267145	366641	365260	10.8	0.229159	0.556354	0.411895
441835	267238	368966	365192	10.87	0.225648	0.548895	0.411095
445866	267332	376203	365290	10.95	0.218146	0.526939	0.413988
450575	267185	380783	365486	11.02	0.208646	0.513684	0.406175
452705	267170	384208	365387	11.09	0.204545	0.50311	0.406561
457300	267232	390111	365209	11.17	0.196066	0.485075	0.404197
458052	267183	391888	365347	11.24	0.194497	0.480299	0.404949
459953	267257	396357	365452	11.32	0.191176	0.467632	0.408817
466267	267523	400545	365366	11.39	0.180315	0.455315	0.396022
466951	267436	403682	365372	11.47	0.178776	0.446392	0.40049
471101	267520	408606	365253	11.54	0.171442	0.432122	0.396744
472048	267406	410602	365258	11.62	0.16935	0.426553	0.397021
475923	267510	415810	365334	11.7	0.162659	0.412345	0.394474
478037	267583	419026	365365	11.77	0.159085	0.403611	0.394155
479485	267405	422598	365321	11.85	0.155915	0.393744	0.395979
482388	267335	425720	365315	11.92	0.150503	0.385289	0.390623
483461	267400	427910	365300	12	0.148802	0.379361	0.392245
485483	267536	430698	365382	12.07	0.145653	0.372174	0.391356
488025	267443	434121	365275	12.15	0.140867	0.362765	0.388313
488387	267417	436636	365372	12.22	0.140146	0.356449	0.393172
492394	267641	441246	365266	12.3	0.133844	0.344078	0.388992
492870	267524	442472	365468	12.37	0.132638	0.341532	0.388362
494990	267475	447288	365437	12.45	0.128792	0.329027	0.391434
496335	267549	450243	365392	12.52	0.126698	0.321338	0.394283
498509	267467	452762	365543	12.6	0.122679	0.315417	0.388943
499848	267391	454947	365439	12.67	0.12013	0.309573	0.388051
501412	267470	457061	365439	12.75	0.117699	0.304259	0.386839
501374	267393	459991	365348	12.82	0.117517	0.29665	0.396148
504513	267390	462515	365447	12.9	0.112144	0.290688	0.385789	4	0.46
503948	267461	464583	365422	12.97	0.113335	0.285496	0.396976
507076	267389	468391	365228	13.05	0.107787	0.275531	0.391196
508146	267389	470083	365274	13.12	0.105975	0.271543	0.390271
508667	267572	472418	365410	13.2	0.105683	0.26629	0.39687
510809	267493	474391	365435	13.21	0.101818	0.261592	0.389225
511259	267372	475500	365345	13.27	0.100673	0.258633	0.389249
511158	267472	475330	365380	13.35	0.101164	0.259153	0.390363
511594	267516	478176	365270	13.42	0.100572	0.251965	0.399151
514484	267569	481677	365364	13.5	0.095902	0.243899	0.393204
514453	267757	482615	365328	13.57	0.096557	0.241556	0.39973
516500	267452	485197	365369	13.65	0.092166	0.235569	0.391247
516438	267485	486450	365231	13.72	0.092375	0.23218	0.397858
517214	267406	488305	365302	13.8	0.090831	0.22804	0.39831
519279	267491	491351	365389	13.87	0.08768	0.221186	0.396408
518386	267412	492030	365249	13.94	0.088905	0.219164	0.405656
520392	267396	494766	365267	14.02	0.085535	0.212864	0.401828
520650	267425	495634	365371	14.09	0.085202	0.211182	0.403454
520063	267398	496106	365278	14.17	0.086085	0.209799	0.41032
522021	267349	498552	365270	14.24	0.082698	0.204137	0.405112
522448	267431	500096	365213	14.32	0.082259	0.200413	0.410446
524060	267501	501283	365254	14.4	0.079837	0.197825	0.403572
523893	267385	503796	365309	14.47	0.079738	0.192266	0.414727
525010	267458	504970	365355	14.55	0.078142	0.189742	0.411833
525377	267477	506509	365430	14.62	0.077603	0.18649	0.416124
525635	267510	508114	365337	14.7	0.077287	0.182572	0.423323
526831	267514	509086	365375	14.77	0.075347	0.1805	0.417432
527346	267577	510639	365403	14.85	0.07471	0.177097	0.421856
527947	267541	511114	365374	14.92	0.073615	0.175941	0.418409
528696	267400	512939	365278	15	0.071944	0.171554	0.419366
527982	267447	514903	365358	15.07	0.073256	0.167425	0.437547
530373	267409	515322	365310	15.15	0.069251	0.166342	0.41632
529978	267410	517011	365313	15.22	0.069895	0.162601	0.429856
530907	267416	518173	365337	15.3	0.068409	0.160103	0.427283
530786	267355	520101	365295	15.37	0.068409	0.155714	0.439324
531123	267457	520814	365405	15.45	0.068191	0.154489	0.441399
531952	267491	521172	365450	15.52	0.06696	0.153843	0.435252
531926	267376	523047	365431	15.6	0.066633	0.149667	0.445208
531558	267364	523694	365298	15.67	0.067189	0.147833	0.454493
533122	267314	524632	365287	15.75	0.064504	0.145747	0.442573
531916	267251	525749	365277	15.82	0.066247	0.143278	0.462368
533922	267462	527163	365437	15.9	0.063691	0.140702	0.452666
533914	267245	528386	365358	15.97	0.063006	0.137798	0.457237
533596	267300	528875	365359	16.05	0.063695	0.136741	0.465809
534702	267445	530217	365589	16.12	0.062382	0.134557	0.463608	5	0.461
534433	267403	530676	365292	16.2	0.062679	0.132634	0.472573
533826	267614	530534	365244	16.27	0.064334	0.13279	0.484476
534240	267618	532043	365498	16.35	0.06368	0.130331	0.488603
532338	267642	532786	365373	16.42	0.066822	0.12834	0.520665
531475	267397	530815	365408	16.5	0.067429	0.132698	0.508142
529688	267458	533096	365323	16.57	0.070519	0.127516	0.553023
527135	267497	533329	365546	16.65	0.074796	0.127715	0.585652
524418	267413	533447	365459	16.72	0.078967	0.127189	0.620866
522265	267372	533296	365471	16.79	0.08237	0.127551	0.645786
518903	267447	532496	365444	16.87	0.088161	0.129187	0.682431
515398	267481	531272	365361	16.95	0.094094	0.131564	0.715197
509857	267337	531169	365338	17.02	0.10292	0.131714	0.781388
505771	267413	529464	365431	17.1	0.110078	0.135691	0.811243
500842	267356	528138	365478	17.17	0.11831	0.138712	0.852919
496979	267484	526559	365508	17.25	0.125375	0.142238	0.881445
492750	267421	525706	365386	17.32	0.132516	0.143714	0.922083
488582	267474	524664	365378	17.4	0.139986	0.145963	0.959051
485474	267418	522388	365442	17.47	0.14529	0.151147	0.96125
483989	267519	521734	365356	17.55	0.148247	0.152313	0.973305
481089	267419	521481	365362	17.62	0.15309	0.152887	1.00132
478289	267423	519672	365382	17.7	0.158118	0.156933	1.00755
475763	267219	519126	365286	17.77	0.162013	0.157837	1.02646
474076	267268	518389	365452	17.85	0.165223	0.159986	1.03273
472295	267286	518273	365480	17.92	0.168515	0.16033	1.05105
471794	267374	517056	365392	18	0.16971	0.162749	1.04277
470945	267419	517020	365351	18.07	0.171402	0.1627	1.05349
470683	267391	516987	365518	18.15	0.17179	0.163297	1.05201
470574	267452	516645	365429	18.23	0.172185	0.163776	1.05134
471082	267506	517061	365477	18.3	0.171432	0.163004	1.0517
471905	267409	516640	365539	18.37	0.16962	0.164132	1.03344
473211	267452	517058	365418	18.45	0.167384	0.162826	1.02799
474206	267317	518381	365487	18.52	0.165145	0.160113	1.03142
477085	267389	518595	365382	18.6	0.160175	0.159311	1.00542
478835	267463	519722	365334	18.67	0.157267	0.156672	1.00379
482394	267521	520625	365500	18.75	0.15109	0.155203	0.973495
484831	267416	521949	365269	18.83	0.146422	0.151567	0.966052
485807	267603	522637	365441	18.9	0.145295	0.150597	0.96479
489704	267550	523635	365428	18.97	0.138259	0.14837	0.931853
492453	267566	525298	365390	19.05	0.1335	0.144616	0.923133
494311	267492	526875	365395	19.12	0.130026	0.141196	0.920891
498035	267495	527485	365358	19.2	0.123587	0.139754	0.884315
499390	267401	529941	365427	19.27	0.12095	0.134646	0.898279
502626	267477	530259	365460	19.35	0.115644	0.134062	0.862614	6	0.461
504214	267440	531985	365378	19.42	0.112814	0.13008	0.867268
506218	267612	533057	365412	19.5	0.109958	0.127879	0.859859
508279	267475	534264	365513	19.57	0.106027	0.125604	0.844137
508772	267610	534978	365424	19.65	0.105627	0.123794	0.853251
510261	267551	535441	365310	19.72	0.102927	0.122445	0.840597
511652	267478	536498	365345	19.8	0.100353	0.120294	0.834229
512076	267372	537881	365281	19.87	0.0993	0.117143	0.847689
514150	267485	537755	365283	19.95	0.09619	0.117417	0.819217
514424	267270	538808	365373	20.02	0.095041	0.115457	0.823173
516346	267631	539781	365386	20.1	0.092997	0.11343	0.819858
517040	267637	539762	365364	20.17	0.091862	0.113402	0.810058
518205	267524	541027	365487	20.25	0.089565	0.111104	0.806134
518810	267487	541342	365409	20.32	0.088443	0.110193	0.802626
518923	267496	542449	365460	20.4	0.088285	0.108011	0.817372
519893	267421	543030	365370	20.47	0.08644	0.106502	0.811625
520916	267458	543313	365339	20.55	0.084869	0.105807	0.80211
521870	267519	543880	365339	20.63	0.083493	0.104612	0.798121
522712	267420	544598	365438	20.7	0.08179	0.10341	0.790922
522481	267461	545723	365289	20.78	0.082301	0.100578	0.818284
524652	267504	546184	365359	20.85	0.078876	0.099829	0.790109
524716	267215	546667	365265	20.93	0.077842	0.098521	0.790107
525123	267250	547082	365322	21	0.077289	0.09783	0.790027
526006	267284	548071	365387	21.07	0.075954	0.095964	0.791486
526836	267538	548948	365475	21.15	0.075416	0.094408	0.79883
527948	267528	549572	365400	21.22	0.073572	0.09287	0.792199
528786	267554	549464	365287	21.3	0.072292	0.092741	0.779508
528678	267567	550509	365186	21.37	0.07251	0.090246	0.803464
530005	267435	551205	365347	21.45	0.069931	0.089303	0.783078
529705	267486	551707	365276	21.53	0.070582	0.088037	0.801728
530650	267465	551964	365280	21.6	0.068983	0.087516	0.788231
531004	267296	553038	365366	21.67	0.067867	0.085558	0.793226
530696	267462	552568	365301	21.75	0.068899	0.086328	0.798101
531073	267333	553374	365296	21.82	0.067874	0.084642	0.801894
531323	267407	553749	365334	21.9	0.067707	0.083985	0.806186
530348	267330	554425	365370	21.97	0.069038	0.082699	0.834809
530574	267225	554101	365180	22.05	0.068334	0.082773	0.825563
529769	267352	554848	365385	22.12	0.070047	0.081872	0.855571
529455	267359	554620	365348	22.2	0.070579	0.082227	0.858346
528374	267344	554637	365287	22.27	0.072287	0.082001	0.881547
527124	267369	555225	365466	22.35	0.074403	0.081348	0.914631
526997	267364	555024	365432	22.42	0.074594	0.081656	0.913515
525719	267323	554717	365507	22.5	0.076549	0.082525	0.927577
524407	267420	554438	365320	22.57	0.079008	0.082516	0.957488	7	0.458
523452	267434	554074	365436	22.65	0.080619	0.083632	0.96397
520648	267320	552977	365398	22.72	0.084868	0.085784	0.989316
519767	267450	553471	365393	22.8	0.086741	0.084745	1.02355
516995	267231	551930	365210	22.87	0.090632	0.087367	1.03737
515324	267403	552190	365302	22.95	0.093967	0.087116	1.07865
514185	267502	551907	365290	23.02	0.096186	0.087666	1.0972
511790	267410	550528	365222	23.1	0.099903	0.09032	1.1061
509856	267453	550218	365304	23.18	0.103294	0.091223	1.13233
506865	267430	549998	365212	23.25	0.108276	0.091392	1.18474
503694	267232	548491	365265	23.33	0.113032	0.094703	1.19354
501273	267285	547938	365319	23.4	0.117343	0.096029	1.22195
498624	267332	546225	365257	23.48	0.122047	0.099423	1.22755
496322	267353	545986	365312	23.55	0.126091	0.100098	1.25968
493243	267328	544520	365198	23.63	0.131358	0.102822	1.27753
491482	267417	543847	365283	23.7	0.134717	0.104506	1.28909
490556	267537	543305	365252	23.78	0.136723	0.105551	1.29533
488171	267401	542247	365416	23.85	0.140475	0.1083	1.29709
486549	267436	541518	365366	23.92	0.143447	0.109685	1.30781
484774	267457	540790	365354	24	0.146655	0.111189	1.31896
483561	267421	539802	365279	24.07	0.148692	0.11305	1.31528
482843	267593	539155	365389	24.15	0.150521	0.11477	1.31151
481521	267428	538102	365375	24.23	0.152347	0.116967	1.30249
481937	267572	538197	365333	24.3	0.152068	0.116632	1.30382
481366	267533	537928	365447	24.37	0.152961	0.117563	1.3011
481725	267492	537655	365438	24.45	0.152189	0.118117	1.28846
481952	267451	537421	365305	24.52	0.151652	0.118198	1.28303
482289	267427	537330	365380	24.6	0.150975	0.118628	1.27268
483901	267542	537458	365347	24.67	0.148477	0.118251	1.2556
485128	267553	537524	365234	24.75	0.146336	0.117756	1.2427
486146	267510	537599	365285	24.82	0.144397	0.117756	1.22623
488132	267354	538774	365320	24.9	0.140392	0.115364	1.21695
489705	267368	539113	365396	24.97	0.137672	0.114881	1.19839
492468	267497	539441	365264	25.05	0.133252	0.11377	1.17125
493387	267344	540107	365301	25.12	0.131159	0.112472	1.16615
495471	267457	540715	365354	25.2	0.1279	0.111348	1.14864
497817	267316	541740	365349	25.27	0.123388	0.109162	1.13032
500762	267603	543053	365311	25.35	0.119241	0.106268	1.12208
503384	267625	543538	365377	25.42	0.114824	0.105452	1.08888
506159	267741	544619	365377	25.5	0.110473	0.103175	1.07073
507692	267567	545924	365462	25.58	0.107315	0.100698	1.06571
510691	267720	546215	365303	25.65	0.102745	0.099589	1.0317
512347	267549	547707	365259	25.73	0.099414	0.096324	1.03208
514737	267632	548389	365310	25.8	0.095682	0.095058	1.00656	8	0.459
515222	267537	549058	365476	25.88	0.094568	0.094181	1.0041
517112	267582	550423	365573	25.95	0.091566	0.091639	0.999196
519170	267599	550367	365331	26.03	0.088207	0.090997	0.969342
520761	267624	552163	365354	26.1	0.085658	0.087335	0.980801
522806	267673	552864	365457	26.18	0.082448	0.086204	0.956427
524183	267649	553556	365434	26.25	0.08011	0.084698	0.945835
525589	267468	554528	365358	26.33	0.077227	0.082449	0.936669
527692	267732	554957	365361	26.4	0.074644	0.081572	0.915066
528295	267770	556555	365458	26.47	0.073784	0.07858	0.938964
528371	267639	556294	365432	26.55	0.07324	0.079036	0.926662
529840	267625	557177	365396	26.62	0.070809	0.077106	0.918342
530501	267734	557747	365391	26.7	0.070088	0.075918	0.923205
531027	267646	557926	365433	26.77	0.068954	0.075682	0.9111
530905	267473	559033	365472	26.85	0.068596	0.073532	0.932863
531205	267692	558799	365302	26.92	0.068813	0.073479	0.936506
531068	267658	559237	365377	27	0.068926	0.072816	0.946575
529635	267652	559430	365342	27.07	0.071229	0.072311	0.985032
528467	267603	559216	365359	27.15	0.072968	0.072803	1.00227
527226	267657	559087	365352	27.22	0.075162	0.073045	1.02898
522809	267534	558794	365324	27.3	0.081996	0.073558	1.11471
515892	267445	556916	365354	27.37	0.093155	0.077511	1.20183
503493	267528	555408	365369	27.45	0.114327	0.080666	1.41729
482084	267636	550969	365484	27.52	0.152011	0.090224	1.68482
451375	267638	543227	365295	27.6	0.208577	0.105851	1.97048
405019	267703	535063	365421	27.67	0.301903	0.123602	2.44253
350042	267464	518555	365371	27.75	0.426491	0.159365	2.67619
293323	267501	500343	365482	27.82	0.578516	0.200691	2.88262
233765	267759	478075	365438	27.9	0.77437	0.252735	3.06397
208862	267707	463453	365532	27.98	0.870997	0.288633	3.01767
167469	267619	437311	365315	28.05	1.06051	0.354499	2.99158
129587	267729	408745	365342	28.13	1.28123	0.432012	2.96573
105310	267631	377533	365497	28.2	1.45917	0.523543	2.78711
87748	267644	351898	365377	28.28	1.61598	0.603762	2.67653
74105	267455	323724	365383	28.35	1.76059	0.699429	2.51718
66137	267453	300701	365437	28.43	1.85833	0.784158	2.36984
60028	267528	281390	365339	28.5	1.94185	0.859927	2.25816
55775	267519	263005	365375	28.58	2.00497	0.937486	2.13867
54680	267503	255946	365484	28.65	2.02196	0.969011	2.08662
52879	267578	244819	365550	28.73	2.05098	1.02016	2.01044
51527	267544	235453	365469	28.8	2.07312	1.06462	1.94729
51281	267741	228753	365407	28.88	2.07787	1.09751	1.89325
51523	267584	223125	365468	28.95	2.07332	1.12626	1.84089
52492	267420	220672	365479	29.03	2.05678	1.13896	1.80584	9	0.461
53542	267401	219190	365520	29.1	2.0397	1.14681	1.77858
54942	267529	217149	365538	29.17	2.01793	1.15759	1.74321
56644	267541	216642	365435	29.25	1.99175	1.15995	1.71711
57786	267440	216633	365437	29.32	1.97428	1.16	1.70196
60661	267541	216033	365345	29.4	1.93288	1.16289	1.66213
63684	267564	217059	365390	29.47	1.89116	1.1576	1.63369
67211	267551	218234	365508	29.55	1.8448	1.15179	1.60169
71464	267416	221072	365379	29.62	1.79164	1.13657	1.57636
76119	267400	221812	365233	29.7	1.73737	1.13228	1.53439
81658	267436	226162	365163	29.77	1.67712	1.1098	1.51119
87669	267329	231372	365354	29.85	1.61575	1.0843	1.49013
94330	267360	235857	365410	29.92	1.55292	1.06247	1.46161
102146	267384	241352	365396	30	1.48459	1.03603	1.43297
106205	267518	245231	365385	30.07	1.45154	1.01772	1.42627
114920	267446	251616	365388	30.15	1.38354	0.988267	1.39996
124798	267415	259538	365361	30.23	1.31258	0.952652	1.37782
135053	267389	266447	365312	30.3	1.24464	0.922385	1.34937
147017	267379	275430	365319	30.38	1.17167	0.884402	1.32481
159076	267343	284694	365344	30.45	1.10381	0.846563	1.30387
170636	267528	292426	365262	30.53	1.04412	0.815592	1.2802
183572	267692	301705	365392	30.6	0.981856	0.780196	1.25847
194517	267724	309640	365311	30.68	0.932194	0.750186	1.24262
199919	267823	313551	365410	30.75	0.908973	0.73611	1.23483
210769	267666	322073	365412	30.83	0.863055	0.705381	1.22353
219428	267763	329255	365464	30.9	0.82877	0.680266	1.2183
228698	267610	336118	365403	30.98	0.792722	0.656429	1.20763
237384	267667	342357	365404	31.05	0.760873	0.635352	1.19756
245617	267447	348195	365375	31.13	0.73087	0.615881	1.18671
254005	267279	355266	365459	31.2	0.701474	0.593101	1.18272
261115	267267	360740	365541	31.28	0.677713	0.575832	1.17693
264879	267366	363273	365535	31.35	0.665732	0.567794	1.17249
272619	267591	368963	365332	31.43	0.641705	0.549343	1.16813
279281	267673	373535	365367	31.5	0.621222	0.535338	1.16043
285970	267635	377838	365392	31.58	0.600762	0.522288	1.15025
292606	267514	383208	365384	31.65	0.580661	0.506088	1.14735
299073	267405	387828	365389	31.73	0.561526	0.492367	1.14046
304714	267495	392804	365486	31.8	0.545758	0.478059	1.14161
311086	267750	396713	365327	31.87	0.528793	0.466211	1.13424
316661	267708	400125	365360	31.95	0.513395	0.456499	1.12464
322258	267626	405367	365356	32.02	0.498076	0.441568	1.12797
328151	267696	408977	365379	32.1	0.482729	0.431478	1.11878
330508	267680	410123	365343	32.17	0.476528	0.428157	1.11297
335592	267670	414987	365499	32.25	0.463378	0.415133	1.11622
338479	267760	415565	365338	32.25	0.456307	0.413033	1.10477	10	0.46
340996	267674	417455	365439	32.32	0.449664	0.408149	1.10172
345536	267762	420905	365511	32.4	0.438582	0.398941	1.09936
350056	267590	423776	365524	32.47	0.426862	0.39119	1.09119
354567	267709	427032	365455	32.55	0.416241	0.382201	1.08906
359276	267794	430560	365536	32.62	0.405177	0.373025	1.08619
363330	267725	432634	365387	32.7	0.395313	0.36705	1.077
365393	267782	434759	365367	32.77	0.390631	0.361371	1.08097
369717	267793	437844	365447	32.85	0.380557	0.353517	1.07649
373772	267731	439902	365463	32.93	0.370985	0.348193	1.06546
377726	267743	443595	365355	33	0.361981	0.338272	1.07009
382312	267793	446019	365468	33.08	0.351771	0.33238	1.05834
385821	267596	449464	365479	33.15	0.343288	0.323596	1.06085
389741	267441	452198	365451	33.23	0.334103	0.316557	1.05543
394220	267580	454336	365463	33.3	0.324731	0.311188	1.04352
397988	267578	458345	365488	33.38	0.31655	0.301197	1.05097
402832	267717	460307	365585	33.45	0.306601	0.296606	1.0337
404599	267740	461506	365438	33.53	0.302914	0.293163	1.03326
407795	267427	465273	365354	33.6	0.295147	0.283582	1.04078
411936	267572	466543	365408	33.68	0.286931	0.280627	1.02246
415085	267674	469392	365383	33.75	0.280715	0.273571	1.02611
419016	267684	472923	365439	33.83	0.272647	0.265157	1.02825
422210	267729	474668	365375	33.9	0.266267	0.260734	1.02122
425316	267644	477938	365389	33.98	0.259695	0.252909	1.02683
428256	267600	479273	365409	34.05	0.253635	0.249775	1.01545
431123	267510	482109	365411	34.13	0.247612	0.243019	1.0189
434194	267500	485179	365546	34.2	0.241481	0.236167	1.0225
435588	267524	485588	365473	34.28	0.238803	0.234972	1.01631
438470	267618	487419	365389	34.35	0.233438	0.230395	1.01321
441083	267531	490015	365387	34.43	0.228053	0.2243	1.01673
442313	267529	490528	365372	34.44	0.225654	0.223054	1.01166
443571	267437	492051	365461	34.5	0.222918	0.21978	1.01428
446302	267584	493836	365392	34.58	0.218116	0.215413	1.01255
448783	267566	495297	365375	34.65	0.213294	0.211974	1.00623
451443	267626	497440	365409	34.72	0.208409	0.207132	1.00616
454063	267712	499614	365412	34.8	0.203712	0.202143	1.00776
455319	267772	500380	365518	34.87	0.201531	0.20072	1.00404
457545	267687	502183	365540	34.95	0.197068	0.196666	1.00204
459477	267569	503779	365476	35.02	0.193068	0.192828	1.00124
461692	267683	505237	365527	35.1	0.189302	0.189676	0.998026
463747	267687	506462	365302	35.17	0.185498	0.186195	0.99626
465459	267764	508596	365499	35.25	0.182579	0.181993	1.00322
466881	267680	509413	365350	35.33	0.179688	0.179686	1.00001
468080	267631	510666	365386	35.4	0.177327	0.176983	1.00194
469180	267582	512212	365342	35.48	0.175152	0.17338	1.01022	11	0.459
470107	267716	512937	365493	35.55	0.173886	0.172233	1.0096
470936	267732	513870	365492	35.63	0.172424	0.170147	1.01338
471686	267665	514849	365478	35.7	0.170841	0.167921	1.01739
472394	267725	515659	365312	35.78	0.169745	0.165599	1.02504
472635	267638	517113	365479	35.85	0.169028	0.162895	1.03764
473330	267749	517773	365498	35.93	0.168121	0.161493	1.04104
473301	267785	518103	365534	36	0.168289	0.160876	1.04608
473407	267797	519195	365430	36.08	0.168135	0.158136	1.06323
473284	267817	519502	365645	36.15	0.168423	0.158133	1.06507
472485	267764	520334	365415	36.23	0.169705	0.155577	1.09081
472067	267645	520395	365342	36.3	0.170083	0.155214	1.0958
471132	267607	520240	365532	36.38	0.171665	0.156151	1.09935
469901	267760	520850	365586	36.45	0.174404	0.154978	1.12535
468522	267742	520466	365397	36.53	0.176872	0.15523	1.13942
466099	267624	520222	365407	36.61	0.180949	0.155799	1.16142
463787	267772	520344	365539	36.68	0.185697	0.155944	1.19079
460884	267876	519221	365497	36.75	0.191426	0.158289	1.20934
456999	267916	518870	365394	36.83	0.198828	0.158741	1.25253
452828	267923	517347	365464	36.9	0.20673	0.16233	1.27352
450258	267778	516778	365458	36.98	0.211155	0.163572	1.2909
444973	267771	515888	365415	37.05	0.221279	0.165413	1.33773
439604	267697	514029	365516	37.13	0.231473	0.169868	1.36267
434195	267807	512029	365445	37.2	0.242464	0.174113	1.39257
428750	267831	510321	365478	37.28	0.253385	0.178046	1.42314
423527	267814	508074	365375	37.35	0.263863	0.182781	1.4436
418280	267690	506175	365399	37.42	0.274177	0.187149	1.46503
414064	267767	503676	365506	37.5	0.28313	0.193157	1.4658
410096	267789	502177	365376	37.57	0.291475	0.196165	1.48586
408025	267657	501389	365542	37.65	0.295401	0.198486	1.48827
405151	267665	499325	365525	37.72	0.301501	0.203161	1.48405
403234	267841	497950	365535	37.8	0.306142	0.206353	1.48358
401387	267689	495792	365378	37.88	0.309599	0.210838	1.46842
401132	267723	495001	365380	37.95	0.310254	0.212675	1.45882
401165	267798	494631	365525	38.03	0.310424	0.213986	1.45067
401966	267854	493685	365450	38.1	0.30889	0.215945	1.43041
403640	267824	493776	365554	38.18	0.305222	0.21606	1.41267
405732	267663	493850	365583	38.25	0.300263	0.21598	1.39024
408874	267815	494018	365358	38.33	0.294122	0.214884	1.36875
410571	267794	494709	365408	38.4	0.290496	0.213439	1.36103
413990	267731	495645	365503	38.48	0.283168	0.21157	1.33841
418842	267929	496804	365524	38.55	0.27379	0.208959	1.31026
423142	267724	498882	365577	38.63	0.264356	0.204341	1.2937
427858	267680	500285	365397	38.7	0.25469	0.200558	1.26991	12	0.461
433053	267779	502223	365545	38.78	0.244637	0.19659	1.2444
437474	267777	504157	365551	38.85	0.235903	0.192204	1.22736
441768	267600	506281	365562	38.93	0.226942	0.18742	1.21087
444178	267668	507034	365515	39	0.222485	0.185569	1.19893
447814	267604	509800	365686	39.08	0.215274	0.179869	1.19684
452047	267740	511169	365375	39.15	0.207626	0.17582	1.1809
455472	267696	513309	365475	39.23	0.200999	0.171346	1.17306
458354	267587	515587	365451	39.31	0.195229	0.166195	1.1747
461450	267743	517028	365465	39.38	0.189945	0.16304	1.16502
463674	267707	519018	365364	39.46	0.185698	0.15832	1.17292
465865	267759	520624	365404	39.53	0.181814	0.154904	1.17372
467719	267839	521718	365457	39.6	0.178657	0.152665	1.17026
469114	267855	523736	365438	39.68	0.17615	0.14818	1.18875
469537	267800	524029	365374	39.75	0.175199	0.147338	1.18909
470188	267715	524884	365555	39.83	0.173735	0.146037	1.18966
470865	267745	526339	365485	39.9	0.172595	0.142645	1.20996
471026	267648	526895	365533	39.98	0.17199	0.141586	1.21474
471239	267563	527870	365526	40.05	0.171329	0.139445	1.22865
471786	267788	528200	365421	40.13	0.171054	0.138399	1.23595
472217	267849	528808	365579	40.2	0.170465	0.137576	1.23906
472565	267870	530081	365616	40.27	0.169899	0.134936	1.25911
472863	267810	529469	365412	40.35	0.169165	0.13562	1.24734
473695	267951	530323	365433	40.43	0.168107	0.133839	1.25604
473650	267796	530713	365513	40.5	0.167691	0.133247	1.2585
474345	267832	531158	365549	40.58	0.166547	0.1324	1.25791
474961	267645	531968	365593	40.65	0.164832	0.130791	1.26027
476328	267892	531997	365404	40.73	0.163155	0.130136	1.25373
477562	267780	532424	365421	40.8	0.160572	0.129269	1.24215
479131	267892	533184	365386	40.88	0.158113	0.127525	1.23986
480620	267840	533605	365401	40.95	0.15528	0.126667	1.22589
482419	267864	534358	365347	41.03	0.152146	0.124881	1.21832
483077	267747	534291	365256	41.1	0.150599	0.12474	1.20731
484861	267711	535158	365276	41.18	0.147316	0.122944	1.19824
486611	267682	536358	365411	41.25	0.144127	0.1208	1.1931
488403	267732	536835	365402	41.33	0.141129	0.119753	1.1785
487372	267586	536977	365347	41.4	0.142476	0.119278	1.1945
492037	267674	538849	365430	41.48	0.134573	0.115549	1.16464
493576	267631	539540	365407	41.55	0.131751	0.114008	1.15563
495090	267574	540249	365319	41.63	0.128937	0.112227	1.14889
496348	267573	540653	365339	41.71	0.126753	0.111433	1.13748
497686	267583	541466	365284	41.78	0.124472	0.109538	1.13633
498356	267645	541784	365311	41.85	0.123515	0.10895	1.13368
498879	267461	541977	365218	41.93	0.122022	0.10825	1.12723	13	0.459
500280	267677	542987	365308	42.01	0.120306	0.106398	1.13072
500881	267636	543356	365389	42.08	0.119143	0.105874	1.12533
501505	267614	544046	365245	42.16	0.118002	0.103967	1.135
501993	267614	544738	365483	42.23	0.117167	0.103257	1.13471
502366	267591	544989	365512	42.31	0.116455	0.10282	1.13261
502688	267597	545430	365361	42.38	0.115923	0.101419	1.14301
503079	267702	545642	365408	42.45	0.115592	0.101121	1.14311
502996	267608	545764	365344	42.53	0.115432	0.100664	1.14671
503259	267717	546472	365341	42.6	0.115333	0.099169	1.163
502912	267566	546268	365351	42.68	0.115441	0.099628	1.15872
502897	267649	546994	365453	42.75	0.115733	0.098426	1.17584
502439	267665	547008	365413	42.83	0.116567	0.098271	1.18618
501815	267727	546938	365378	42.9	0.117834	0.098308	1.19862
500577	267707	547056	365380	42.98	0.119893	0.098067	1.22256
498741	267682	546426	365395	43.05	0.12297	0.099435	1.23669
496041	267622	546202	365397	43.13	0.127442	0.099911	1.27555
494419	267642	545620	365359	43.2	0.13032	0.101014	1.29013
490350	267700	544603	365405	43.28	0.137608	0.103296	1.33217
485026	267788	543773	365552	43.35	0.147271	0.105505	1.39586
478695	267716	542042	365483	43.43	0.15833	0.108944	1.45332
471330	267873	540074	365459	43.5	0.172158	0.113037	1.52302
463469	267800	536856	365512	43.58	0.186376	0.120053	1.55244
455095	267915	534235	365465	43.65	0.202413	0.125515	1.61265
446709	267871	531194	365434	43.73	0.218254	0.131961	1.65392
439329	267898	527948	365515	43.8	0.232655	0.139241	1.67088
431861	267933	525009	365468	43.88	0.2475	0.145492	1.70113
428561	267971	523006	365419	43.95	0.254213	0.149719	1.69793
422524	267770	520132	365586	44.03	0.265759	0.156559	1.69751
416945	267628	517477	365548	44.1	0.276725	0.162305	1.70497
413206	267657	514311	365599	44.18	0.284559	0.169499	1.67882
410470	267588	512056	365490	44.25	0.290046	0.174194	1.66508
408657	267721	509848	365483	44.33	0.294277	0.179125	1.64286
408188	267570	507718	365372	44.41	0.294779	0.183575	1.60577
409089	267746	507430	365473	44.48	0.293449	0.184542	1.59015
410523	267799	506638	365442	44.56	0.290613	0.186235	1.56046
411545	267677	506202	365454	44.63	0.288084	0.18726	1.53842
414961	267838	506903	365514	44.71	0.281498	0.185862	1.51455
418621	267979	507196	365463	44.78	0.274404	0.18504	1.48295
423692	268070	507614	365459	44.86	0.264349	0.184083	1.43603
428277	267905	509729	365622	44.93	0.254571	0.179828	1.41563
433275	267861	510551	365503	45.01	0.24446	0.177608	1.3764
438852	267919	512756	365497	45.08	0.233656	0.17265	1.35335
443724	268030	514540	365525	45.16	0.224525	0.168757	1.33046
446461	268154	515112	365479	45.16	0.219638	0.167339	1.31253	14	0.46
448746	267927	515842	365498	45.23	0.214524	0.165776	1.29406
451417	268018	517230	365582	45.31	0.209716	0.162959	1.28693
455479	267918	519107	365617	45.38	0.201698	0.158917	1.2692
459302	267837	520784	365406	45.45	0.194256	0.154558	1.25684
462591	267839	523076	365441	45.53	0.188131	0.149635	1.25726
465152	267879	524092	365415	45.6	0.183515	0.147329	1.24561
467927	268114	525590	365403	45.68	0.179157	0.14402	1.24397
469693	268249	526758	365553	45.75	0.176353	0.141946	1.24239
470361	268041	528305	365547	45.83	0.174465	0.138566	1.25907
471033	268016	528857	365540	45.9	0.173158	0.137347	1.26073
470988	267868	529544	365468	45.98	0.172765	0.135634	1.27377
471182	267912	530543	365668	46.05	0.172553	0.1341	1.28674
470841	267785	530424	365532	46.13	0.172767	0.133931	1.28997
470701	267869	530820	365431	46.2	0.173292	0.132759	1.30532
470412	267723	531257	365548	46.28	0.173352	0.132183	1.31145
470804	267998	531685	365498	46.35	0.173518	0.131103	1.32353
471007	268060	531935	365411	46.43	0.173346	0.130291	1.33045
471274	267974	532120	365448	46.5	0.172584	0.130009	1.32748
471630	267879	533041	365533	46.58	0.17163	0.128293	1.3378
472120	267950	533226	365451	46.65	0.170966	0.127638	1.33945
473060	267900	533429	365446	46.73	0.169096	0.127186	1.32951
474316	267952	534352	365520	46.8	0.166984	0.125437	1.33122
476056	268052	534694	365619	46.88	0.164158	0.125014	1.31312
477826	268049	535843	365467	46.95	0.16096	0.122077	1.31851
479855	268081	536546	365502	47.03	0.157421	0.120684	1.30441
481660	267873	537132	365447	47.11	0.153528	0.11926	1.28733
483844	267907	538525	365651	47.18	0.14975	0.116931	1.28066
485846	267893	539094	365454	47.26	0.146156	0.115103	1.26978
488180	267968	540406	365568	47.33	0.142279	0.112675	1.26274
489142	267988	540938	365390	47.41	0.140651	0.110989	1.26726
490549	267768	541291	365429	47.48	0.137477	0.110363	1.24568
492650	267877	542547	365414	47.56	0.134155	0.10766	1.2461
494092	267845	543265	365420	47.63	0.13154	0.106163	1.23904
495469	267794	543999	365438	47.71	0.128985	0.104672	1.23228
496734	267798	544874	365369	47.78	0.126807	0.102613	1.23578
497629	267833	545426	365486	47.86	0.125372	0.10182	1.23132
498499	267887	546343	365410	47.93	0.124045	0.099656	1.24473
499097	267978	546524	365537	48.01	0.123306	0.099674	1.23709
499353	268021	546479	365383	48.08	0.123004	0.099286	1.23888
499313	267951	547300	365482	48.16	0.122848	0.097876	1.25514
499596	268172	547236	365490	48.23	0.123069	0.098035	1.25537
498961	268081	547873	365558	48.3	0.123871	0.096915	1.27814	15	0.449
497617	267889	547758	365486	48.38	0.125573	0.096929	1.29551
495865	267843	547163	365500	48.45	0.128456	0.098219	1.30785
493545	267898	547023	365526	48.53	0.132662	0.098594	1.34554
489854	267811	545622	365397	48.6	0.138834	0.101129	1.37284
482967	267890	544476	365532	48.68	0.151254	0.103962	1.4549
482243	267695	543705	365352	48.75	0.151917	0.105022	1.44653
476166	267904	541547	365458	48.83	0.163485	0.109912	1.48741
468819	267854	539652	365541	48.9	0.176687	0.11419	1.5473
460496	267844	536674	365500	48.98	0.192047	0.120404	1.59502
451600	267826	533600	365387	49.05	0.208752	0.126634	1.64847
443519	267910	530587	365537	49.13	0.224537	0.133595	1.68073
435170	267944	527207	365491	49.2	0.240976	0.140775	1.71178
427689	267922	523218	365576	49.28	0.255806	0.149747	1.70826
420840	267898	520020	365567	49.35	0.269602	0.156746	1.71999
414613	267850	516988	365520	49.43	0.282257	0.163301	1.72845
412534	267987	515063	365398	49.5	0.287016	0.167194	1.71667
408656	267874	512168	365499	49.58	0.29477	0.173971	1.69436
405717	267773	509969	365475	49.65	0.300648	0.178828	1.68122
404571	267881	507691	365536	49.73	0.303425	0.184151	1.6477
404002	267760	506645	365336	49.81	0.304247	0.185887	1.63673
405146	267919	505319	365406	49.88	0.302327	0.18911	1.59868
407327	267787	504771	365487	49.96	0.29729	0.190608	1.55969
410207	267799	505151	365449	50.03	0.291274	0.189626	1.53604
414012	267852	505221	365387	50.11	0.28351	0.189273	1.49789
416359	267842	505423	365226	50.18	0.278621	0.18831	1.47959
420971	267939	507362	365438	50.26	0.269466	0.184586	1.45984
425936	268143	508055	365373	50.33	0.260044	0.182818	1.42242
431136	268254	509960	365494	50.41	0.249973	0.178908	1.39722
435198	268201	511689	365411	50.48	0.241745	0.174768	1.38323
439089	268076	512700	365509	50.56	0.233696	0.172813	1.35231
442585	268024	514622	365441	50.63	0.226714	0.168311	1.347
445312	268143	515842	365437	50.71	0.221817	0.165584	1.3396
447397	268046	517324	365480	50.78	0.217492	0.162431	1.33898
448226	268032	518122	365480	50.86	0.215857	0.160664	1.34353
449484	268114	518599	365369	50.93	0.213711	0.159261	1.34189
450731	268212	519830	365556	51.01	0.211645	0.15713	1.34694
451327	268079	520282	365428	51.08	0.210083	0.155733	1.349
452041	268081	520827	365338	51.15	0.208731	0.15425	1.35319
453005	268112	522068	365512	51.23	0.207	0.152068	1.36123
453918	268149	522321	365449	51.3	0.205388	0.151316	1.35735
454710	268068	523399	365513	51.38	0.203631	0.149153	1.36525
456096	268071	523811	365506	51.45	0.201025	0.148229	1.35618
457543	268032	524624	365466	51.53	0.198178	0.146326	1.35436	16	0.461
458468	268103	525381	365452	51.6	0.19667	0.14463	1.35982
460274	268031	525592	365492	51.68	0.193061	0.144295	1.33796
462246	267976	527303	365542	51.75	0.189211	0.140727	1.34453
464418	267892	527965	365470	51.83	0.184913	0.139063	1.32971
466941	267962	528769	365472	51.9	0.180482	0.137325	1.31427
469329	267968	530281	365453	51.98	0.176118	0.133993	1.31439
471941	268074	531153	365368	52.05	0.171689	0.131843	1.30223
473999	267960	532949	365447	52.13	0.167584	0.128221	1.30699
474900	267883	533492	365592	52.2	0.165706	0.127509	1.29956
477311	268005	533886	365539	52.28	0.161745	0.126497	1.27866
479186	268022	535554	365472	52.35	0.158431	0.122711	1.29109
480920	268121	536024	365454	52.43	0.155644	0.121649	1.27945
482253	268130	537427	365495	52.51	0.153295	0.118782	1.29056
483146	268153	537676	365521	52.58	0.151779	0.118332	1.28265
483913	268227	538404	365415	52.66	0.150653	0.116449	1.29372
483796	268133	539184	365515	52.73	0.150559	0.115103	1.30804
483221	268132	538892	365493	52.81	0.151578	0.115655	1.3106
482181	268146	539158	365533	52.88	0.153474	0.115215	1.33207
481412	268157	539068	365456	52.96	0.154881	0.115165	1.34486
478705	268045	538379	365549	53.03	0.159368	0.116922	1.36302
475486	268070	537669	365499	53.11	0.165246	0.118278	1.39709
471273	268149	536238	365548	53.18	0.173147	0.121486	1.42523
465910	268051	534939	365531	53.26	0.182667	0.124213	1.4706
460225	268103	532871	365434	53.33	0.193383	0.128348	1.50671
453453	268054	530321	365495	53.41	0.205965	0.134038	1.53662
446968	268131	528137	365583	53.48	0.218589	0.139044	1.57209
440418	268120	525121	365571	53.56	0.23124	0.14557	1.58851
437116	268182	523805	365520	53.63	0.237905	0.148286	1.60436
431457	268330	521265	365584	53.71	0.249577	0.154059	1.62001
426184	268221	518176	365584	53.78	0.259794	0.160871	1.61492
421396	268160	515765	365594	53.86	0.269307	0.166248	1.61991
417803	268101	513429	365590	53.93	0.276476	0.171438	1.61269
415198	268118	511327	365551	54.01	0.281905	0.176018	1.60157
413731	268226	510078	365535	54.08	0.285293	0.178771	1.59586
413369	268180	508486	365599	54.15	0.285898	0.182555	1.56609
413881	268341	507824	365526	54.23	0.28535	0.183819	1.55234
414096	268222	508091	365778	54.3	0.284522	0.184006	1.54626
415906	268203	507243	365580	54.38	0.280713	0.1853	1.51491
417901	268042	507659	365528	54.45	0.276085	0.184198	1.49885
420892	268037	508135	365648	54.53	0.269941	0.1835	1.47107
424143	268123	508845	365625	54.6	0.263605	0.181827	1.44976
427315	267968	510193	365683	54.68	0.256706	0.178977	1.4343
431032	268020	510727	365522	54.75	0.24943	0.177273	1.40704	17	0.46
434116	267975	512589	365524	54.83	0.243159	0.173108	1.40467
437364	268152	513588	365544	54.9	0.237322	0.170939	1.38834
439964	268154	515579	365616	54.98	0.232235	0.16673	1.39288
441292	268274	516446	365525	55.05	0.230029	0.164519	1.39819
443379	268335	516635	365565	55.13	0.226171	0.164225	1.3772
445363	268297	518145	365625	55.2	0.222212	0.161068	1.37962
446770	268160	518807	365440	55.28	0.219063	0.159024	1.37754
448444	268226	519810	365587	55.36	0.216061	0.157272	1.37381
450174	268288	521080	365500	55.43	0.212951	0.154202	1.38099
451563	268182	521547	365561	55.51	0.209964	0.153366	1.36903
453356	268221	522836	365596	55.58	0.206684	0.150647	1.37197
455105	268236	523248	365497	55.66	0.203423	0.149434	1.36129
455950	268119	523633	365574	55.73	0.201454	0.148832	1.35357
457980	268204	524906	365542	55.81	0.197909	0.145949	1.35602
460063	268184	525649	365622	55.88	0.193946	0.144578	1.34146
462315	268284	526571	365556	55.96	0.19007	0.142363	1.33511
464308	268211	527806	365412	56.03	0.18614	0.139226	1.33696
466350	268180	528149	365502	56.11	0.182269	0.138764	1.31352
468310	268259	530592	365749	56.18	0.178919	0.134248	1.33274
469984	268227	530657	365614	56.26	0.17575	0.133685	1.31466
471115	268103	531505	365497	56.33	0.173287	0.131488	1.3179
471761	268129	532436	365531	56.41	0.172193	0.129589	1.32877
472479	268129	532497	365567	56.48	0.170886	0.12957	1.31887
473049	268182	533329	365471	56.56	0.17002	0.12748	1.3337
472567	268052	534113	365476	56.63	0.170479	0.125812	1.35504
471878	268145	533215	365457	56.71	0.172031	0.127681	1.34735
470721	268257	533991	365587	56.78	0.1745	0.126422	1.3803
468152	268110	532980	365527	56.86	0.178731	0.128406	1.39193
465720	268259	532433	365512	56.93	0.183684	0.129536	1.41802
461888	268130	531762	365427	57.01	0.190371	0.130714	1.45639
457554	268085	529774	365621	57.08	0.198327	0.135616	1.46242
455568	268108	529020	365467	57.16	0.202139	0.136765	1.478
450713	268061	527641	365566	57.23	0.211195	0.140067	1.50781
446079	268182	525122	365557	57.3	0.220464	0.145524	1.51496
441525	268269	523481	365581	57.38	0.22956	0.149187	1.53874
437022	268261	520852	365517	57.45	0.238343	0.154757	1.54011
432829	268179	518933	365656	57.53	0.246365	0.159423	1.54535
428978	268081	516883	365599	57.6	0.25373	0.163782	1.5492
426138	268089	514925	365605	57.68	0.259464	0.16815	1.54304
424963	268046	514277	365565	57.75	0.261699	0.169468	1.54423
423450	268201	512890	365599	57.83	0.26526	0.17267	1.53622
422522	268165	511775	365509	57.9	0.26703	0.174883	1.52691
422432	268132	510785	365433	57.98	0.267107	0.176864	1.51025	18	0.461
422885	268131	510691	365568	58.06	0.266183	0.177498	1.49964
424198	268109	510409	365553	58.13	0.263449	0.178084	1.47935
426136	268284	510462	365600	58.21	0.260093	0.178112	1.46027
428607	268452	510757	365434	58.28	0.255662	0.17693	1.44499
430880	268485	511333	365587	58.36	0.251223	0.176117	1.42645
432458	268018	512677	365547	58.43	0.246586	0.172983	1.42549
433747	268080	512927	365478	58.51	0.244227	0.172208	1.41821
436301	268055	513344	365465	58.58	0.239102	0.171236	1.39633
438422	267971	515001	365549	58.66	0.234665	0.167806	1.39843
440821	268064	515752	365632	58.73	0.230274	0.166396	1.3839
443005	268064	516940	365559	58.81	0.226027	0.16353	1.38218
445166	268079	517974	365435	58.88	0.221894	0.160851	1.3795
444373	268191	515988	365412	58.96	0.223785	0.165182	1.35478
449678	268116	520887	365492	59.03	0.213347	0.154601	1.37998
451725	268199	521135	365557	59.11	0.20971	0.15426	1.35946
452674	268179	521361	365467	59.18	0.207843	0.153481	1.3542
454815	268282	523008	365571	59.26	0.204118	0.150192	1.35905
456472	268121	523256	365509	59.33	0.200477	0.149454	1.3414
458281	268145	524230	365453	59.41	0.197155	0.147147	1.33986
459928	268143	525701	365427	59.48	0.194066	0.143853	1.34906
461140	268112	525811	365620	59.56	0.191706	0.144219	1.32927
462290	268139	527266	365557	59.63	0.189652	0.140854	1.34644
462805	268123	527763	365666	59.71	0.188644	0.140116	1.34634
463216	268301	528102	365537	59.78	0.188451	0.138975	1.356
462755	268085	528704	365470	59.86	0.188615	0.13746	1.37215
461925	268092	529014	365617	59.93	0.19018	0.137249	1.38566
460573	268038	528504	365514	60.01	0.192526	0.138031	1.3948
458792	268144	528560	365521	60.08	0.196195	0.137932	1.4224
456345	268154	527185	365506	60.15	0.200822	0.14087	1.42558
453695	268171	526695	365442	60.23	0.205881	0.141735	1.45257
450818	268292	525581	365509	60.3	0.211735	0.144372	1.46659
447667	268324	524174	365569	60.38	0.217865	0.147633	1.47572
444180	268203	522716	365473	60.45	0.224197	0.150524	1.48944
441063	268111	521222	365611	60.53	0.229953	0.154238	1.4909
439562	268025	520739	365673	60.61	0.232607	0.155495	1.49592
436907	268058	519230	365554	60.68	0.237919	0.158448	1.50156
434560	267957	517913	365585	60.76	0.242223	0.161456	1.50024
432853	268029	516884	365552	60.83	0.245836	0.163632	1.50237
431237	267953	515559	365569	60.91	0.248807	0.166627	1.49319
430353	267953	514967	365642	60.98	0.25057	0.168173	1.48995
430006	268043	514168	365584	61.06	0.251552	0.169771	1.48171
430159	268122	513606	365531	61.13	0.251499	0.170858	1.47198
430783	268321	513394	365477	61.21	0.250891	0.171162	1.46581	19	0.459
430966	268273	513504	365536	61.28	0.250372	0.171101	1.4633
431999	268272	513539	365516	61.36	0.248312	0.170961	1.45245
433148	268175	513796	365556	61.43	0.245719	0.170513	1.44106
434292	268102	514506	365604	61.51	0.243218	0.16908	1.43848
436117	268125	515025	365511	61.58	0.239689	0.167633	1.42984
437737	268029	515658	365495	61.66	0.236195	0.166175	1.42136
439917	268203	516826	365584	61.73	0.232484	0.163861	1.41879
442050	268285	517779	365568	61.81	0.22859	0.161699	1.41367
442983	268258	518106	365605	61.82	0.226692	0.161092	1.40722
443898	268251	518388	365450	61.88	0.224896	0.159982	1.40576
444906	268218	519415	365590	61.96	0.222841	0.158152	1.40903
446672	268102	520085	365557	62.03	0.219066	0.156571	1.39914
448597	268208	521035	365569	62.11	0.21571	0.154517	1.39602
450031	268101	522105	365515	62.18	0.212625	0.151997	1.39888
451385	268101	522947	365642	62.26	0.210043	0.150548	1.39519
452390	268061	523746	365582	62.33	0.208004	0.14861	1.39966
453216	268118	524304	365634	62.41	0.206619	0.147552	1.40031
453640	268149	524601	365653	62.48	0.205915	0.146963	1.40114
453966	268367	524976	365579	62.56	0.205996	0.145912	1.41178
453442	268328	524834	365582	62.63	0.206863	0.146231	1.41463
453081	268352	524902	365705	62.71	0.207625	0.146468	1.41754
452049	268324	525045	365621	62.78	0.209494	0.145893	1.43595
450718	268291	524769	365789	62.85	0.211923	0.147022	1.44143
449918	268224	524230	365585	62.86	0.213234	0.147561	1.44506
449062	268230	524157	365665	62.93	0.21489	0.147971	1.45225
447295	268215	523669	365773	63	0.21823	0.149377	1.46093
445534	268284	522334	365503	63.08	0.221841	0.151456	1.46472
443547	268274	521753	365558	63.16	0.22565	0.152904	1.47576
441499	268245	520673	365583	63.23	0.229534	0.155358	1.47745
439563	268294	519563	365657	63.31	0.233467	0.158036	1.4773
438470	268172	519062	365526	63.38	0.235215	0.158731	1.48185
436689	268133	518289	365725	63.46	0.238588	0.161063	1.48133
435169	268167	517263	365595	63.53	0.241693	0.162927	1.48345
433992	268241	516389	365510	63.61	0.244258	0.164598	1.48396
432699	268098	515671	365588	63.68	0.246363	0.166438	1.48021
431929	268188	515258	365620	63.76	0.248182	0.167456	1.48207
431539	268179	514484	365524	63.83	0.24893	0.168879	1.47402
431472	268196	514343	365592	63.91	0.249117	0.169406	1.47054
431575	268080	513998	365561	63.98	0.248541	0.170078	1.46134
431900	268108	514032	365617	64.06	0.247984	0.170178	1.45721
432635	268154	514356	365585	64.13	0.24667	0.169355	1.45653
433446	268007	514613	365502	64.21	0.244589	0.168522	1.45138
434939	268107	514863	365521	64.28	0.241955	0.168025	1.43999
436338	268153	515821	365652	64.36	0.239343	0.166305	1.43918
437734	268099	516329	365628	64.44	0.236425	0.165102	1.432	20	0.461
439187	268136	516960	365569	64.51	0.233696	0.163517	1.42919
440409	268169	517852	365555	64.58	0.231414	0.161497	1.43293
441595	268114	518247	365543	64.66	0.228927	0.160585	1.42558
442740	268318	519281	365640	64.73	0.227355	0.158605	1.43347
443036	268281	519381	365504	64.81	0.226663	0.157958	1.43496
443713	268416	519914	365675	64.88	0.225783	0.157318	1.4352
443685	268318	520311	365573	64.96	0.225523	0.156124	1.44452
443493	268228	520432	365687	65.03	0.225607	0.156214	1.44421
442949	268103	520479	365585	65.11	0.226261	0.155791	1.45233
442663	268193	520658	365661	65.18	0.227104	0.155635	1.45921
441866	268125	520090	365592	65.26	0.228435	0.15667	1.45806
441197	268184	519959	365639	65.33	0.229926	0.157106	1.46351
440921	268285	519667	365592	65.41	0.230787	0.157603	1.46436
440241	268449	519178	365579	65.48	0.232639	0.158641	1.46645
439276	268432	518914	365700	65.56	0.23447	0.159603	1.46908
438245	268399	518148	365591	65.63	0.236384	0.160955	1.46863
437233	268355	517938	365741	65.71	0.238229	0.16189	1.47155
436328	268332	517353	365645	65.78	0.239936	0.162884	1.47305
435559	268405	516670	365583	65.86	0.241686	0.164204	1.47186
434930	268484	516510	365791	65.93	0.24318	0.165211	1.47194
434385	268544	515831	365648	66.01	0.24445	0.16627	1.47019
433736	268474	515377	365611	66.08	0.245511	0.167164	1.46869
433619	268520	515193	365644	66.16	0.24589	0.167676	1.46645
433154	268437	514757	365683	66.23	0.246546	0.168769	1.46085
433085	268480	514521	365558	66.31	0.246821	0.168903	1.46132
432513	268111	514446	365629	66.38	0.246774	0.169292	1.45768
432544	268094	514334	365563	66.46	0.246658	0.169335	1.45663
433072	268211	514293	365609	66.53	0.245985	0.169571	1.45063
433006	268094	514428	365619	66.61	0.245741	0.169301	1.4515
433366	268145	514552	365611	66.68	0.24519	0.169	1.45083
433705	268217	514567	365606	66.76	0.244749	0.168951	1.44864
433843	268256	514634	365664	66.83	0.244601	0.168983	1.44748
434075	268290	514675	365651	66.91	0.24425	0.168851	1.44654
434389	268473	514584	365611	66.99	0.244215	0.168929	1.44567
434210	268401	514752	365583	67.06	0.244338	0.168467	1.45037
433957	268283	514570	365567	67.14	0.244461	0.168822	1.44804
433492	268098	514483	365593	67.21	0.24479	0.169097	1.44763
433555	268232	514371	365549	67.29	0.245094	0.169209	1.44847
433358	268271	514254	365585	67.36	0.24561	0.169582	1.44832
433114	268257	513966	365435	67.43	0.246049	0.169754	1.44944
433063	268267	514065	365577	67.51	0.246182	0.169979	1.44831
432809	268275	513940	365601	67.58	0.246712	0.170333	1.44841
432592	268269	513871	365536	67.66	0.247124	0.170283	1.45126
432500	268254	513717	365524	67.66	0.247258	0.170589	1.44944	21	0.459
432452	268297	513490	365503	67.73	0.247491	0.171029	1.44707
432353	268379	513338	365523	67.81	0.247951	0.171431	1.44636
432289	268392	513237	365583	67.88	0.24812	0.171845	1.44386
432115	268421	513067	365661	67.96	0.248558	0.172469	1.44118
431654	268286	512888	365606	68.03	0.249043	0.172697	1.44209
431637	268405	512508	365598	68.11	0.249458	0.173521	1.43762
431186	268261	512282	365456	68.18	0.249895	0.173581	1.43964
430933	268371	512315	365528	68.26	0.250752	0.173733	1.44331
430294	268321	512081	365660	68.33	0.251867	0.174671	1.44195
429492	268295	511635	365498	68.41	0.253387	0.175162	1.44659
428476	268090	511401	365626	68.48	0.254765	0.176087	1.44681
427916	268260	511141	365636	68.56	0.256434	0.176702	1.45122
426952	268140	510817	365659	68.63	0.257987	0.1775	1.45345
426418	268288	510387	365744	68.71	0.259537	0.178732	1.4521
425818	268361	509913	365701	68.78	0.260981	0.179662	1.45262
425340	268456	509346	365545	68.86	0.26225	0.180448	1.45332
425062	268446	509357	365721	68.93	0.26278	0.180975	1.45202
424481	268269	508946	365631	69.01	0.263388	0.181619	1.45023
424192	268255	508551	365635	69.08	0.263929	0.182521	1.44602
424118	268305	508408	365652	69.16	0.264239	0.182897	1.44474
424705	268641	508331	365674	69.23	0.264126	0.183139	1.44221
424588	268493	508382	365697	69.31	0.263889	0.183096	1.44126
424821	268468	508279	365677	69.39	0.263338	0.183266	1.43691
424826	268397	508411	365747	69.46	0.2631	0.183188	1.43623
424885	268275	508412	365641	69.54	0.26259	0.182853	1.43607
425101	268359	508330	365561	69.61	0.262422	0.182787	1.43567
425145	268422	508500	365699	69.69	0.262535	0.182837	1.4359
425030	268419	508410	365708	69.76	0.262758	0.183068	1.43531
424770	268529	508108	365606	69.84	0.263636	0.183429	1.43726
424236	268566	507987	365634	69.91	0.264835	0.18379	1.44097
423338	268477	507536	365612	69.99	0.266371	0.184739	1.44188
422488	268563	507049	365646	70.06	0.268374	0.185946	1.44329
421477	268621	506603	365705	70.13	0.270618	0.187139	1.44608
420363	268686	505606	365495	70.21	0.2731	0.188739	1.44697
419622	268551	505328	365519	70.28	0.274184	0.189444	1.44731
418662	268581	504870	365633	70.36	0.276248	0.190841	1.44753
417563	268519	504173	365702	70.43	0.278309	0.192641	1.4447
416877	268470	503644	365605	70.51	0.279565	0.19354	1.44448
416413	268449	503266	365774	70.58	0.280454	0.19493	1.43874
415863	268328	502608	365588	70.66	0.281203	0.195847	1.43583
416092	268424	502405	365613	70.73	0.281037	0.196388	1.43103
416288	268567	502411	365832	70.81	0.28109	0.197061	1.42641
416582	268590	501984	365596	70.88	0.280557	0.197296	1.42201	22	0.461
416806	268556	501865	365555	70.96	0.279986	0.197439	1.41809
416906	268637	502094	365771	71.03	0.280039	0.197593	1.41725
416755	268549	502029	365675	71.11	0.280069	0.197441	1.4185
416574	268517	501761	365647	71.18	0.28034	0.197965	1.41611
416151	268556	501398	365488	71.26	0.281338	0.198296	1.41878
415643	268601	501195	365565	71.33	0.282531	0.199002	1.41974
414645	268486	500759	365636	71.41	0.284229	0.200222	1.41957
413781	268522	500278	365578	71.48	0.286137	0.201141	1.42257
412617	268396	499632	365586	71.56	0.288154	0.202647	1.42195
412045	268355	499557	365741	71.63	0.289215	0.203305	1.42256
411399	268516	498921	365673	71.71	0.291078	0.204552	1.423
410588	268504	498268	365680	71.78	0.292736	0.206075	1.42053
410097	268565	497627	365614	71.86	0.293959	0.207344	1.41774
409556	268551	496919	365511	71.93	0.295049	0.208653	1.41406
409295	268576	496554	365544	72.01	0.295676	0.209599	1.41068
409304	268692	496205	365631	72.09	0.296029	0.210677	1.40513
409110	268671	495914	365605	72.16	0.296369	0.211268	1.40281
409032	268624	495561	365609	72.24	0.296382	0.212097	1.39739
408983	268800	495191	365635	72.31	0.297048	0.213034	1.39437
408735	268716	495136	365620	72.39	0.297301	0.213115	1.39503
408562	268777	494853	365628	72.46	0.29786	0.213795	1.3932
408023	268771	494375	365572	72.54	0.298975	0.214727	1.39235
407407	268660	494156	365640	72.62	0.299918	0.215448	1.39207
406617	268572	493604	365642	72.69	0.301304	0.216736	1.39019
406276	268704	493354	365660	72.76	0.302448	0.217373	1.39138
405716	268623	492886	365653	72.83	0.303374	0.218439	1.38883
405222	268594	492467	365646	72.91	0.304328	0.219391	1.38715
404679	268412	491987	365553	72.98	0.304898	0.220217	1.38453
404631	268476	491892	365672	73.06	0.305205	0.220812	1.38219
404220	268417	491517	365628	73.13	0.305889	0.221548	1.38069
404398	268625	491345	365635	73.21	0.306176	0.221971	1.37935
404283	268715	490909	365671	73.28	0.306708	0.223102	1.37475
403716	268536	490524	365494	73.36	0.307342	0.223446	1.37546
403713	268622	490340	365573	73.43	0.307623	0.224124	1.37256
403315	268572	490186	365626	73.51	0.308311	0.22465	1.37241
403062	268557	490174	365746	73.58	0.308802	0.225054	1.37213
402835	268576	489508	365578	73.66	0.309347	0.226086	1.36827
402629	268514	489385	365572	73.73	0.309588	0.226355	1.36771
402442	268401	489326	365611	73.81	0.309626	0.226615	1.36631
402677	268711	487323	365695	73.88	0.310116	0.23158	1.33913
402376	268475	488831	365614	73.96	0.310004	0.227785	1.36095
402373	268465	488588	365648	74.03	0.309978	0.228461	1.35681
402185	268411	488500	365771	74.11	0.310207	0.229053	1.3543	23	0.46
402338	268473	487963	365553	74.18	0.310078	0.229631	1.35034
402198	268425	488026	365733	74.26	0.310224	0.230047	1.34852
402229	268457	487794	365614	74.33	0.31026	0.230219	1.34767
402388	268505	487726	365669	74.41	0.310074	0.230551	1.34492
402389	268509	487685	365686	74.48	0.310085	0.230701	1.3441
402657	268595	487604	365621	74.56	0.309788	0.230687	1.34289
402675	268503	487520	365562	74.64	0.309455	0.2307	1.34137
403012	268547	487639	365639	74.71	0.308877	0.230662	1.33909
403656	268798	487809	365691	74.79	0.308308	0.230425	1.338
403729	268689	487989	365768	74.86	0.307804	0.230244	1.33686
403896	268616	488051	365781	74.94	0.307215	0.230139	1.33491
404100	268562	488043	365719	75.01	0.306608	0.229963	1.33329
404399	268514	488135	365715	75.09	0.305819	0.229735	1.33118
404714	268619	488183	365714	75.16	0.305486	0.229619	1.33041
404894	268532	488503	365804	75.24	0.304825	0.22915	1.33024
405422	268546	488706	365763	75.31	0.30375	0.228545	1.32906
405962	268601	488970	365886	75.39	0.302783	0.228311	1.32618
406234	268444	489005	365710	75.46	0.301705	0.227678	1.32514
406532	268308	489315	365738	75.54	0.300639	0.227039	1.32417
407138	268356	489549	365706	75.61	0.299513	0.226391	1.32299
407651	268316	490049	365842	75.69	0.298303	0.225647	1.32199
408196	268308	490254	365751	75.76	0.297129	0.224883	1.32126	24	0.252
408366	268235	490481	365770	75.84	0.296537	0.224412	1.3214
409167	268318	490650	365705	75.91	0.295119	0.223813	1.3186
409884	268414	491076	365755	75.98	0.293922	0.222975	1.31818
410511	268367	491468	365669	76.06	0.292458	0.221791	1.31862
411231	268395	492025	365844	76.13	0.291042	0.221041	1.31669
411810	268325	492355	365705	76.21	0.289609	0.219837	1.31738
412572	268337	492787	365736	76.29	0.288059	0.218929	1.31576
413175	268380	493092	365685	76.36	0.286941	0.21806	1.31588
414040	268370	493793	365764	76.44	0.285112	0.216679	1.31583
414646	268327	494125	365726	76.51	0.283718	0.21579	1.31479
415007	268293	494539	365808	76.58	0.282861	0.215087	1.3151
415831	268343	495062	365887	76.66	0.281317	0.214123	1.31381
416601	268462	495367	365733	76.73	0.280108	0.212934	1.31547
417339	268360	496237	365907	76.81	0.278261	0.211468	1.31585
418290	268475	496654	365799	76.88	0.276673	0.210167	1.31644
419026	268487	496947	365652	76.96	0.275201	0.20903	1.31656
419787	268461	497769	365843	77.03	0.273558	0.207735	1.31686
420415	268453	498154	365809	77.13	0.272248	0.206742	1.31685
420634	268481	498271	365768	77.14	0.27189	0.206344	1.31765
420781	268494	498384	365760	77.18	0.271632	0.206059	1.31822
420759	268431	498460	365718	77.22	0.271475	0.205753	1.31942
420949	268482	498468	365609	77.26	0.27125	0.205393	1.32064
420920	268445	498553	365623	77.3	0.271191	0.205241	1.32133
421323	268662	498832	365740	79.4	0.27125	0.205393	1.32064	A	0.299

## Sheet: HR+drug_Rep1
FlowCell Text Data File: 2019-11-21-3C.csv
Software Version: 1.31A
Date: 2019-11-21
Time: 14:52:34
User: Andrey's Lab
Experiment name:
Rotor Manufacturer: Beckman
Rotor Model: SW41Ti
Speed: 39 rpm
Gradient: Sucrose 10.0% to 50.0% v/v
Time: 2
w2t: x 10^0
Sample Volume: 0.5 ml
Number of Tubes: 6
Volume displaced/mm: 0.143 ml/mm
Temperature: 4.0 deg C
Sensitivity: 0
Sample Interval: 132 ms
LED1 On Time: 46 ms
LED2 On Time: 6 ms
Samples/mm: 25.25
Scan Speed: 0.30 mm/sec
Scan Distance: 77.3 mm
Upper Limit to Zero Distance: 43.90 mm
START MODE: OD Sensing
Channel A Wavelength: 260.0 nm
Channel B Wavelength: 280.0 nm
Calibration: Default (Tryptophan) 0.605 mM; OD_ChanA 2.200; OD_ChanB 3.070
Samples / sec: 8 Hz
Distance: 3.22 mm
Number: 24
Dead Volume: 0.21 ml
Total Distance: 77.30 mm
Sample A Zero: 575517.1
Source A Zero: 270402.9
Sample B Zero: 598823.7
Source B Zero: 366756.5
Data Columns:
SampleA	SourceA	SampleB	SourceB	Position	AbsA	AbsB	ratioA/B	Fraction Number	Fraction Volume (ml)
387237	267696	389236	365648	0	0.331837	0.490282	0.676829
365815	267708	349568	365696	0.04	0.380778	0.613632	0.62053
146311	267599	131461	365648	0.07	1.16789	1.73443	0.673354
352821	267913	350551	365564	0.15	0.412514	0.61	0.676252
62211	267764	78230	365599	0.22	1.90329	2.32921	0.817142
341183	267824	340082	365509	0.3	0.441051	0.644579	0.684246
392197	267828	386686	365610	0.37	0.321324	0.497697	0.645622
405793	267750	401664	365668	0.45	0.29179	0.45432	0.642255
403049	267742	406801	365616	0.52	0.297594	0.439591	0.676979
389883	267793	400337	365630	0.6	0.326297	0.457994	0.712447
360370	267837	359467	365609	0.68	0.394078	0.581354	0.677863
375884	267842	374636	365650	0.75	0.357875	0.534108	0.670043
390374	267990	395257	365614	0.83	0.325847	0.472581	0.689505
390202	267850	389835	365735	0.9	0.325777	0.488792	0.666493
373239	267774	322896	365621	0.98	0.363725	0.704367	0.516386
230244	267711	215848	365842	1.05	0.778633	1.16669	0.667387
395313	267879	386005	365738	1.13	0.314687	0.500118	0.629226
423677	267766	418339	365749	1.2	0.254781	0.407952	0.624536
417057	267645	422662	365569	1.28	0.267925	0.395604	0.677255
400972	267656	427908	365660	1.35	0.301758	0.381751	0.790457
391646	267689	408686	365601	1.43	0.322086	0.434246	0.741714
402934	267770	415417	365674	1.5	0.297929	0.415751	0.716606
405050	267813	406815	365592	1.58	0.293567	0.439477	0.667991
406645	267933	407306	365434	1.65	0.290574	0.437599	0.66402
393318	267678	364538	365564	1.73	0.31839	0.565156	0.563366
403965	267853	391429	365608	1.8	0.296	0.483717	0.611928
407105	267739	397707	365471	1.88	0.288981	0.46505	0.621396
408204	267674	400074	365604	1.95	0.286455	0.458666	0.62454
405576	267726	400685	365601	2.03	0.292172	0.456907	0.639456
391478	267642	359818	365662	2.1	0.322304	0.580401	0.555312
376834	267569	324522	365603	2.18	0.35483	0.698553	0.50795
371633	267813	314177	365500	2.25	0.367556	0.735363	0.499829
12492	267918	1020	365533	2.33	3.28334	7.30323	0.449574
12517	267825	1003	365741	2.4	3.28133	7.32315	0.448076
12417	267821	975	365570	2.48	3.28821	7.35507	0.447067
12535	267587	916	365626	2.55	3.27933	7.42679	0.441554
12700	267598	881	365506	2.62	3.26813	7.47106	0.437438
12454	267775	849	365635	2.7	3.2855	7.51388	0.437258
12464	267636	819	365590	2.77	3.28437	7.55497	0.43473
12321	267748	799	365641	2.85	3.29464	7.58347	0.434451
12979	267669	768	365630	2.92	3.24968	7.62879	0.425976
13128	267739	740	365641	3	3.2401	7.67139	0.422361
13294	267743	726	365812	3.07	3.22931	7.69382	0.419728
13344	267719	688	365689	3.15	3.22601	7.75505	0.415988
13235	267817	649	365684	3.22	3.23337	7.82192	0.413373	1	0.449
13290	267618	613	365768	3.3	3.22917	7.8876	0.409399
12986	267710	568	365741	3.37	3.24935	7.9749	0.407447
12897	267711	527	365585	3.45	3.25526	8.06028	0.403865
[truncated: 994 more rows]

## Sheet: HR+drug_Rep2
FlowCell Text Data File: 2019-11-21-4C.csv
[truncated: 1,130 more rows]

## Sheet: HR+drug_Rep3
FlowCell Text Data File: 2019-11-25-6C.csv
[truncated: 1,100 more rows]
