# Supplementary material for: Translational reprogramming as a driver of antimony-drug resistance in Leishmania
Source: Nat Commun. 2023 May 5;14:2605. doi: 10.1038/s41467-023-38221-1 (PMC10163012; doi:10.1038/s41467-023-38221-1)
Supplement: Supplementary file 6 — Supplementary Data 3 [file 41467_2023_38221_MOESM6_ESM.txt]

Names	total	elements
HP LP MS	3	LmjF.22.0020
		LmjF.19.0860
		LmjF.33.2850
HP LP	1583	LmjF.36.0890
		LmjF.28.0420
		LmjF.30.3260
		LmjF.26.1900
		LmjF.36.3920
		LmjF.33.1860
		LmjF.18.1650
		LmjF.31.0180
		LmjF.32.3330
		LmjF.28.1650
		LmjF.15.1260
		LmjF.26.1390
		LmjF.08.0270
		LmjF.28.2565
		LmjF.18.1630
		LmjF.16.0575
		LmjF.02.0020
		LmjF.21.0360
		LmjF.11.5SRRNA.02
		LmjF.29.2850
		LmjF.16.1220
		LmjF.12.0840
		LmjF.12.1090
		LmjF.29.0090
		LmjF.15.1370
		LmjF.13.0130
		LmjF.27.rRNA.25
		LmjF.12.1270
		LmjF.27.0860
		LmjF.21.0980
		LmjF.32.3270
		LmjF.11.1380
		LmjF.35.3500
		LmjF.33.2690
		LmjF.27.rRNA.05
		LmjF.15.0860
		LmjF.09.0810
		LmjF.32.2800
		LmjF.09.0158
		LmjF.35.2270
		LmjF.27.rRNA.45
		LmjF.24.1730
		LmjF.36.6770
		LmjF.12.0715
		LmjF.17.1100
		LmjF.12.1110
		LmjF.09.0050
		LmjF.31.0340
		LmjF.35.5040
		LmjF.09.0560
		LmjF.35.4810
		LmjF.09.0690
		LmjF.30.1810
		LmjF.30.2730
		LmjF.36.2400
		LmjF.01.0440
		LmjF.25.0840
		LmjF.23.1650
		LmjF.36.2590
		LmjF.34.3190
		LmjF.15.0850
		LmjF.18.0970
		LmjF.26.1550
		LmjF.24.0430
		LmjF.35.3180
		LmjF.24.2250
		LmjF.25.0120
		LmjF.31.1720
		LmjF.15.1070
		LmjF.21.1450
		LmjF.23.1010
		LmjF.27.rRNA.17
		LmjF.36.0660
		LmjF.14.0780
		LmjF.04.0510
		LmjF.05.0790
		LmjF.23.1510
		LmjF.32.3555
		LmjF.35.3060
		LmjF.09.0530
		LmjF.09.1530
		LmjF.05.0320
		LmjF.10.0710
		LmjF.14.1160
		LmjF.12.0950
		LmjF.27.rRNA.40
		LmjF.23.1040
		LmjF.36.1290
		LmjF.24.0380
		LmjF.35.3925
		LmjF.31.2000
		LmjF.16.0790
		LmjF.35.3190
		LmjF.23.0430
		LmjF.32.1930
		LmjF.31.0550
		LmjF.11.1310
		LmjF.19.0370
		LmjF.33.1920
		LmjF.26.1130
		LmjF.15.0940
		LmjF.35.2910
		LmjF.36.0537
		LmjF.35.3640
		LmjF.16.0610
		LmjF.26.1930
		LmjF.31.0440
		LmjF.28.2230
		LmjF.09.0160
		LmjF.26.2020
		LmjF.32.0490
		LmjF.21.0875
		LmjF.12.0130
		LmjF.35.0210
		LmjF.23.0590
		LmjF.25.0980
		LmjF.25.1420
		LmjF.31.1080
		LmjF.30.2370
		LmjF.33.2470
		LmjF.35.3910
		LmjF.36.3470
		LmjF.36.2030
		LmjF.26.0420
		LmjF.29.2100
		LmjF.27.1310
		LmjF.24.0670
		LmjF.05.0480
		LmjF.31.2510
		LmjF.24.1450
		LmjF.03.0150
		LmjF.36.2020
		LmjF.24.0400
		LmjF.12.0660
		LmjF.22.1430
		LmjF.09.0170
		LmjF.34.4580
		LmjF.12.0340
		LmjF.25.0320
		LmjF.31.1100
		LmjF.23.0880
		LmjF.32.2260
		LmjF.29.2770
		LmjF.32.2290
		LmjF.12.0450
		LmjF.18.0440
		LmjF.09.0520
		LmjF.18.1370
		LmjF.09.0930
		LmjF.27.rRNA.30
		LmjF.30.0680
		LmjF.15.0780
		LmjF.35.0140
		LmjF.21.1350
		LmjF.17.1250
		LmjF.25.0500
		LmjF.35.0820
		LmjF.32.1370
		LmjF.36.5350
		LmjF.09.0850
		LmjF.23.1220
		LmjF.32.0540
		LmjF.14.1020
		LmjF.27.rRNA.01
		LmjF.31.1620
		LmjF.13.0810
		LmjF.19.0843
		LmjF.34.0650
		LmjF.34.2450
		LmjF.32.3620
		LmjF.13.0050
		LmjF.31.1400
		LmjF.12.0820
		LmjF.36.5590
		LmjF.33.snoRNA0103
		LmjF.24.1080
		LmjF.23.1360
		LmjF.32.2110
		LmjF.19.0960
		LmjF.10.0750
		LmjF.36.0290
		LmjF.35.2125
		LmjF.13.0260
		LmjF.25.0050
		LmjF.20.0530
		LmjF.10.0620
		LmjF.36.2250
		LmjF.36.1395
		LmjF.36.3660
		LmjF.33.snoRNA0113
		LmjF.30.0700
		LmjF.26.0030
		LmjF.08.0110
		LmjF.30.0495
		LmjF.14.0665
		LmjF.21.0735
		LmjF.15.1230
		LmjF.22.0370
		LmjF.33.2955
		LmjF.30.3670
		LmjF.09.1140
		LmjF.28.0460
		LmjF.36.0560
		LmjF.05.0520
		LmjF.31.0720
		LmjF.36.0520
		LmjF.30.2130
		LmjF.21.0010
		LmjF.30.1100
		LmjF.35.1760
		LmjF.36.4330
		LmjF.25.1630
		LmjF.04.0045
		LmjF.27.1550
		LmjF.34.3100
		LmjF.35.4500
		LmjF.11.5SRRNA.01
		LmjF.31.1170
		LmjF.35.0430
		LmjF.29.1960
		LmjF.25.1340
		LmjF.09.0154
		LmjF.36.6110
		LmjF.27.1370
		LmjF.31.2110
		LmjF.19.0070
		LmjF.23.1140
		LmjF.31.2730
		LmjF.05.0990
		LmjF.10.0920
		LmjF.36.2080
		LmjF.20.1620
		LmjF.24.0900
		LmjF.12.0540
		LmjF.23.1082
		LmjF.01.0680
		LmjF.36.3060
		LmjF.36.4600
		LmjF.33.2890
		LmjF.27.2170
		LmjF.34.2940
		LmjF.09.0172
		LmjF.32.0950
		LmjF.34.3860
		LmjF.36.2730
		LmjF.15.0160
		LmjF.33.2140
		LmjF.34.4470
		LmjF.27.rRNA.49
		LmjF.09.1520
		LmjF.28.1520
		LmjF.36.5510
		LmjF.18.0760
		LmjF.20.1250
		LmjF.26.0390
		LmjF.33.0770
		LmjF.31.2280
		LmjF.35.2610
		LmjF.17.1140
		LmjF.35.2130
		LmjF.35.3650
		LmjF.02.0430
		LmjF.21.0810
		LmjF.15.1150
		LmjF.27.1140
		LmjF.35.2160
		LmjF.30.2960
		LmjF.20.1420
		LmjF.07.1050
		LmjF.33.1355
		LmjF.17.1270
		LmjF.17.0600
		LmjF.17.0250
		LmjF.27.rRNA.29
		LmjF.03.0260
		LmjF.19.0310
		LmjF.33.1640
		LmjF.27.rRNA.13
		LmjF.31.0660
		LmjF.33.1870
		LmjF.29.1585
		LmjF.35.4125
		LmjF.14.0610
		LmjF.24.1270
		LmjF.02.0550
		LmjF.25.0060
		LmjF.22.0350
		LmjF.12.1210
		LmjF.32.0270
		LmjF.33.0170
		LmjF.10.0720
		LmjF.12.0867
		LmjF.34.3810
		LmjF.32.0477
		LmjF.28.2170
		LmjF.14.1045
		LmjF.35.4670
		LmjF.35.1390
		LmjF.12.0280
		LmjF.27.rRNA.41
		LmjF.31.1160
		LmjF.31.1730
		LmjF.10.0220
		LmjF.30.3550
		LmjF.17.0180
		LmjF.10.0310
		LmjF.15.0670
		LmjF.31.0940
		LmjF.34.1200
		LmjF.23.0300
		LmjF.13.1100
		LmjF.33.snoRNA0101
		LmjF.23.0900
		LmjF.12.1305
		LmjF.28.0970
		LmjF.23.1025
		LmjF.18.0850
		LmjF.34.4320
		LmjF.24.0980
		LmjF.33.0450
		LmjF.36.2130
		LmjF.21.1140
		LmjF.22.0810
		LmjF.23.1670
		LmjF.16.0590
		LmjF.31.1600
		LmjF.14.0060
		LmjF.35.3610
		LmjF.19.0360
		LmjF.23.0580
		LmjF.13.1590
		LmjF.21.0853
		LmjF.31.0890
		LmjF.19.0590
		LmjF.28.0140
		LmjF.23.1290
		LmjF.18.0550
		LmjF.25.1680
		LmjF.32.0260
		LmjF.28.2130
		LmjF.27.rRNA.22
		LmjF.13.1250
		LmjF.23.0560
		LmjF.25.0740
		LmjF.27.1560
		LmjF.27.rRNA.33
		LmjF.29.2340
		LmjF.36.6600
		LmjF.32.3700
		LmjF.26.0850
		LmjF.14.0520
		LmjF.35.3140
		LmjF.27.rRNA.31
		LmjF.27.1620
		LmjF.29.2540
		LmjF.10.0630
		LmjF.34.2110
		LmjF.36.6450
		LmjF.27.rRNA.44
		LmjF.26.2310
		LmjF.15.1050
		LmjF.14.1130
		LmjF.33.0650
		LmjF.36.5820
		LmjF.27.rRNA.52
		LmjF.34.1250
		LmjF.03.0390
		LmjF.28.1110
		LmjF.18.1420
		LmjF.23.0600
		LmjF.32.3150
		LmjF.21.0690
		LmjF.23.0680
		LmjF.20.1280
		LmjF.23.0740
		LmjF.12.0990
		LmjF.24.0310
		LmjF.03.0230
		LmjF.30.1680
		LmjF.31.3070
		LmjF.35.4570
		LmjF.36.2950
		LmjF.23.1760
		LmjF.35.3170
		LmjF.28.2380
		LmjF.23.0360
		LmjF.26.1500
		LmjF.21.1040
		LmjF.32.0790
		LmjF.23.1380
		LmjF.19.1260
		LmjF.16.0940
		LmjF.21.0015
		LmjF.04.0300
		LmjF.34.4350
		LmjF.25.0930
		LmjF.35.0790
		LmjF.10.0715
		LmjF.23.0080
		LmjF.24.1190
		LmjF.17.1420
		LmjF.10.0810
		LmjF.13.0040
		LmjF.13.1160
		LmjF.26.1950
		LmjF.29.2810
		LmjF.01.0540
		LmjF.18.1330
		LmjF.01.0030
		LmjF.28.1510
		LmjF.11.0150
		LmjF.30.2410
		LmjF.07.0360
		LmjF.12.1020
		LmjF.33.0950
		LmjF.21.0450
		LmjF.24.0620
		LmjF.14.1390
		LmjF.19.0450
		LmjF.17.0300
		LmjF.33.0610
		LmjF.33.0740
		LmjF.26.2620
		LmjF.29.0910
		LmjF.32.1650
		LmjF.29.0865
		LmjF.35.0640
		LmjF.02.0440
		LmjF.25.0260
		LmjF.01.0630
		LmjF.06.1250
		LmjF.36.4350
		LmjF.19.1430
		LmjF.02.0050
		LmjF.04.0960
		LmjF.29.2320
		LmjF.36.3510
		LmjF.01.0520
		LmjF.26.0670
		LmjF.32.1290
		LmjF.33.2150
		LmjF.35.5080
		LmjF.36.6844
		LmjF.09.0440
		LmjF.28.1950
		LmjF.31.1440
		LmjF.15.1090
		LmjF.35.1750
		LmjF.32.1450
		LmjF.15.0420
		LmjF.10.0130
		LmjF.36.5150
		LmjF.27.rRNA.20
		LmjF.30.1610
		LmjF.27.0400
		LmjF.12.1150
		LmjF.21.0110
		LmjF.09.0120
		LmjF.27.rRNA.04
		LmjF.27.rRNA.26
		LmjF.36.3820
		LmjF.33.2300
		LmjF.27.0745
		LmjF.32.2140
		LmjF.19.1470
		LmjF.22.0180
		LmjF.31.0010
		LmjF.19.1480
		LmjF.35.0130
		LmjF.22.0360
		LmjF.15.0610
		LmjF.32.1540
		LmjF.34.4330
		LmjF.31.1910
		LmjF.35.1510
		LmjF.34.2100
		LmjF.31.1370
		LmjF.36.6560
		LmjF.10.0280
		LmjF.14.1210
		LmjF.29.0080
		LmjF.33.2870
		LmjF.16.0930
		LmjF.36.1450
		LmjF.30.1760
		LmjF.29.0530
		LmjF.27.0680
		LmjF.17.0670
		LmjF.13.0270
		LmjF.28.0560
		LmjF.23.0760
		LmjF.12.0350
		LmjF.32.0060
		LmjF.07.1100
		LmjF.25.0810
		LmjF.12.1260
		LmjF.34.4230
		LmjF.07.0090
		LmjF.28.0620
		LmjF.36.5960
		LmjF.22.1220
		LmjF.25.0290
		LmjF.31.0160
		LmjF.12.0930
		LmjF.35.0670
		LmjF.24.1460
		LmjF.24.0890
		LmjF.15.0700
		LmjF.20.0960
		LmjF.18.0540
		LmjF.05.SRP.RNA.01
		LmjF.36.4410
		LmjF.33.0830
		LmjF.19.0842
		LmjF.28.2420
		LmjF.33.snoRNA0102
		LmjF.10.0660
		LmjF.20.0140
		LmjF.09.0166
		LmjF.33.1710
		LmjF.36.5420
		LmjF.09.0980
		LmjF.25.1830
		LmjF.17.0340
		LmjF.30.0660
		LmjF.27.0900
		LmjF.15.1240
		LmjF.29.1440
		LmjF.24.1320
		LmjF.34.3610
		LmjF.17.0520
		LmjF.36.1030
		LmjF.28.2850
		LmjF.31.1900
		LmjF.27.0270
		LmjF.24.0300
		LmjF.34.4410
		LmjF.28.2470
		LmjF.16.0110
		LmjF.16.1100
		LmjF.28.0610
		LmjF.05.0260
		LmjF.09.1470
		LmjF.21.0725
		LmjF.15.0090
		LmjF.12.0190
		LmjF.07.0690
		LmjF.34.0950
		LmjF.20.1450
		LmjF.26.1015
		LmjF.12.1160
		LmjF.36.3970
		LmjF.34.3470
		LmjF.32.2970
		LmjF.12.0160
		LmjF.16.0880
		LmjF.30.3445
		LmjF.36.2980
		LmjF.11.0120
		LmjF.36.4270
		LmjF.01.0110
		LmjF.25.2380
		LmjF.28.1580
		LmjF.27.rRNA.38
		LmjF.30.2010
		LmjF.01.0300
		LmjF.25.1960
		LmjF.14.0940
		LmjF.31.1460
		LmjF.05.0130
		LmjF.18.0650
		LmjF.23.0240
		LmjF.10.0485
		LmjF.12.1030
		LmjF.01.0230
		LmjF.33.0100
		LmjF.32.2910
		LmjF.02.0010
		LmjF.04.0720
		LmjF.13.1120
		LmjF.28.2415
		LmjF.11.1160
		LmjF.36.3730
		LmjF.30.2280
		LmjF.14.0200
		LmjF.02.0070
		LmjF.35.3270
		LmjF.05.0670
		LmjF.27.0230
		LmjF.13.0860
		LmjF.27.1220
		LmjF.23.1170
		LmjF.27.1440
		LmjF.21.1430
		LmjF.28.0800
		LmjF.21.0050
		LmjF.27.rRNA.48
		LmjF.33.0150
		LmjF.12.1000
		LmjF.29.2580
		LmjF.14.0405
		LmjF.12.1240
		LmjF.27.1290
		LmjF.36.3240
		LmjF.27.2500
		LmjF.35.4840
		LmjF.31.1310
		LmjF.22.1640
		LmjF.31.1450
		LmjF.35.1870
		LmjF.34.3630
		LmjF.26.2110
		LmjF.36.4370
		LmjF.24.1130
		LmjF.35.2810
		LmjF.19.0190
		LmjF.31.3180
		LmjF.19.0010
		LmjF.09.0720
		LmjF.05.0140
		LmjF.05.1200
		LmjF.29.2190
		LmjF.07.0210
		LmjF.12.1190
		LmjF.17.1400
		LmjF.35.0480
		LmjF.36.6170
		LmjF.06.0980
		LmjF.28.0020
		LmjF.13.1610
		LmjF.26.2700
		LmjF.15.0820
		LmjF.28.2620
		LmjF.14.1050
		LmjF.31.0710
		LmjF.17.0235
		LmjF.15.1410
		LmjF.31.2840
		LmjF.27.rRNA.09
		LmjF.35.2560
		LmjF.27.1950
		LmjF.08.0350
		LmjF.34.3880
		LmjF.26.1170
		LmjF.18.0730
		LmjF.03.0170
		LmjF.34.3280
		LmjF.10.0030
		LmjF.36.1940
		LmjF.09.0156
		LmjF.36.5650
		LmjF.18.0420
		LmjF.22.0220
		LmjF.30.3140
		LmjF.32.3390
		LmjF.18.1010
		LmjF.26.0800
		LmjF.36.0280
		LmjF.26.2400
		LmjF.15.0150
		LmjF.29.2600
		LmjF.06.1130
		LmjF.36.4200
		LmjF.21.0825
		LmjF.24.0640
		LmjF.28.1310
		LmjF.36.6100
		LmjF.23.0990
		LmjF.35.1770
		LmjF.35.3580
		LmjF.12.0770
		LmjF.31.1480
		LmjF.08.0410
		LmjF.24.0450
		LmjF.32.3010
		LmjF.34.0880
		LmjF.31.0920
		LmjF.14.0820
		LmjF.30.0040
		LmjF.25.0200
		LmjF.34.4420
		LmjF.22.0760
		LmjF.21.0891
		LmjF.20.0570
		LmjF.32.0660
		LmjF.36.5770
		LmjF.31.2300
		LmjF.34.2770
		LmjF.27.rRNA.10
		LmjF.07.0610
		LmjF.05.0540
		LmjF.36.3010
		LmjF.15.1560
		LmjF.24.2060
		LmjF.36.3675
		LmjF.14.0430
		LmjF.23.0730
		LmjF.25.2100
		LmjF.05.0770
		LmjF.16.1320
		LmjF.09.0003
		LmjF.35.2000
		LmjF.36.0010
		LmjF.18.1430
		LmjF.32.3600
		LmjF.11.1210
		LmjF.09.0370
		LmjF.09.1230
		LmjF.15.0320
		LmjF.36.1630
		LmjF.26.0760
		LmjF.27.rRNA.34
		LmjF.09.0680
		LmjF.24.1070
		LmjF.27.rRNA.51
		LmjF.27.rRNA.43
		LmjF.04.0480
		LmjF.35.5290
		LmjF.27.rRNA.32
		LmjF.35.2310
		LmjF.36.1960
		LmjF.24.2020
		LmjF.36.6345
		LmjF.23.0870
		LmjF.24.0770
		LmjF.34.2125
		LmjF.13.1180
		LmjF.03.0710
		LmjF.07.0710
		LmjF.34.2250
		LmjF.36.2160
		LmjF.35.3510
		LmjF.32.2650
		LmjF.27.rRNA.39
		LmjF.03.0760
		LmjF.19.1610
		LmjF.24.0340
		LmjF.27.2330
		LmjF.16.0370
		LmjF.05.1180
		LmjF.32.0640
		LmjF.06.0800
		LmjF.04.0560
		LmjF.06.1190
		LmjF.11.1300
		LmjF.31.2630
		LmjF.27.0380
		LmjF.15.1190
		LmjF.07.1120
		LmjF.24.1040
		LmjF.35.3010
		LmjF.35.3200
		LmjF.35.3700
		LmjF.33.1280
		LmjF.24.2310
		LmjF.31.1800
		LmjF.19.1500
		LmjF.31.1220
		LmjF.30.0440
		LmjF.33.snoRNA0100
		LmjF.19.0540
		LmjF.23.1550
		LmjF.20.1370
		LmjF.17.1110
		LmjF.32.0550
		LmjF.27.rRNA.42
		LmjF.30.2070
		LmjF.10.0500
		LmjF.15.0720
		LmjF.21.1030
		LmjF.13.1500
		LmjF.23.0110
		LmjF.24.2170
		LmjF.16.1640
		LmjF.25.1705
		LmjF.34.2830
		LmjF.05.0110
		LmjF.12.1050
		LmjF.33.2205
		LmjF.13.0220
		LmjF.12.0560
		LmjF.34.2120
		LmjF.26.1520
		LmjF.11.1050
		LmjF.21.0350
		LmjF.26.1850
		LmjF.31.0980
		LmjF.18.0510
		LmjF.17.0750
		LmjF.33.0020
		LmjF.29.2240
		LmjF.15.1290
		LmjF.12.0230
		LmjF.28.2060
		LmjF.12.1130
		LmjF.15.0180
		LmjF.24.0290
		LmjF.14.1280
		LmjF.23.1430
		LmjF.36.4160
		LmjF.27.rRNA.28
		LmjF.24.1540
		LmjF.33.snoRNA0105
		LmjF.28.1440
		LmjF.21.0885
		LmjF.16.1350
		LmjF.16.1330
		LmjF.23.0610
		LmjF.15.0185
		LmjF.36.6347
		LmjF.14.1300
		LmjF.31.0450
		LmjF.20.0190
		LmjF.05.0070
		LmjF.28.0190
		LmjF.30.0060
		LmjF.27.1580
		LmjF.10.0320
		LmjF.27.rRNA.16
		LmjF.21.1568
		LmjF.34.4590
		LmjF.01.0810
		LmjF.23.1440
		LmjF.25.1580
		LmjF.17.0270
		LmjF.01.0090
		LmjF.05.0920
		LmjF.30.2850
		LmjF.24.2280
		LmjF.23.0570
		LmjF.23.1088
		LmjF.09.0105
		LmjF.17.1450
		LmjF.32.1660
		LmjF.17.0500
		LmjF.36.6580
		LmjF.36.0260
		LmjF.24.1150
		LmjF.18.1410
		LmjF.32.3280
		LmjF.11.1280
		LmjF.32.1150
		LmjF.04.1070
		LmjF.27.rRNA.35
		LmjF.10.0935
		LmjF.11.0270
		LmjF.36.0380
		LmjF.12.0380
		LmjF.31.1420
		LmjF.20.1730
		LmjF.31.2610
		LmjF.35.3570
		LmjF.22.1020
		LmjF.27.0670
		LmjF.05.snoRNA0080
		LmjF.11.0480
		LmjF.15.0890
		LmjF.36.6290
		LmjF.31.1010
		LmjF.34.0700
		LmjF.28.2030
		LmjF.12.0100
		LmjF.26.2070
		LmjF.14.0030
		LmjF.35.4350
		LmjF.36.1240
		LmjF.12.0895
		LmjF.36.6280
		LmjF.09.1300
		LmjF.13.0690
		LmjF.34.0830
		LmjF.36.2540
		LmjF.15.0760
		LmjF.03.0840
		LmjF.11.0940
		LmjF.29.1160
		LmjF.23.1330
		LmjF.31.0950
		LmjF.35.2960
		LmjF.15.0600
		LmjF.23.1240
		LmjF.35.2360
		LmjF.33.3100
		LmjF.35.1110
		LmjF.21.1700
		LmjF.21.0310
		LmjF.24.1420
		LmjF.36.0830
		LmjF.02.0650
		LmjF.19.1270
		LmjF.26.0570
		LmjF.19.0820
		LmjF.30.3235
		LmjF.35.3370
		LmjF.09.0670
		LmjF.31.2970
		LmjF.15.0250
		LmjF.31.2310
		LmjF.24.0440
		LmjF.35.0230
		LmjF.29.0780
		LmjF.17.0580
		LmjF.27.rRNA.03
		LmjF.11.1360
		LmjF.35.4460
		LmjF.27.0140
		LmjF.23.0250
		LmjF.27.rRNA.23
		LmjF.31.2715
		LmjF.12.0730
		LmjF.28.3005
		LmjF.04.1200
		LmjF.32.3065
		LmjF.36.1990
		LmjF.18.0490
		LmjF.11.1100
		LmjF.10.0300
		LmjF.33.0760
		LmjF.24.1470
		LmjF.04.0430
		LmjF.32.3800
		LmjF.34.2930
		LmjF.03.0460
		LmjF.08.0130
		LmjF.11.0010
		LmjF.33.3090
		LmjF.36.1265
		LmjF.23.0630
		LmjF.24.0690
		LmjF.36.4680
		LmjF.26.1790
		LmjF.27.rRNA.19
		LmjF.23.0543
		LmjF.20.1610
		LmjF.34.4030
		LmjF.23.1090
		LmjF.19.0080
		LmjF.36.4210
		LmjF.04.1140
		LmjF.21.1640
		LmjF.08.0180
		LmjF.06.1245
		LmjF.23.ncRNA2
		LmjF.34.0210
		LmjF.19.0040
		LmjF.05.1190
		LmjF.33.0295
		LmjF.36.4670
		LmjF.33.1740
		LmjF.23.0547
		LmjF.23.1370
		LmjF.25.0620
		LmjF.35.1220
		LmjF.36.6935
		LmjF.14.0300
		LmjF.18.1670
		LmjF.27.rRNA.47
		LmjF.35.0570
		LmjF.26.0600
		LmjF.34.4270
		LmjF.02.0720
		LmjF.05.0090
		LmjF.17.0360
		LmjF.28.2690
		LmjF.19.1040
		LmjF.13.1630
		LmjF.36.3350
		LmjF.28.2960
		LmjF.36.4570
		LmjF.36.1635
		LmjF.23.0660
		LmjF.08.0330
		LmjF.13.1530
		LmjF.20.0250
		LmjF.21.1630
		LmjF.28.0290
		LmjF.28.0600
		LmjF.31.2780
		LmjF.22.0210
		LmjF.21.0220
		LmjF.31.2360
		LmjF.34.0200
		LmjF.34.2476
		LmjF.11.0240
		LmjF.30.1250
		LmjF.18.0250
		LmjF.14.0090
		LmjF.28.0200
		LmjF.32.0970
		LmjF.25.1560
		LmjF.27.rRNA.02
		LmjF.04.0035
		LmjF.12.1320
		LmjF.11.0800
		LmjF.32.2330
		LmjF.28.0835
		LmjF.32.0165
		LmjF.36.0320
		LmjF.05.0420
		LmjF.22.1610
		LmjF.15.0210
		LmjF.11.0860
		LmjF.03.0630
		LmjF.27.2450
		LmjF.14.1090
		LmjF.28.1515
		LmjF.33.1750
		LmjF.08.1200
		LmjF.29.0690
		LmjF.07.0743
		LmjF.30.2760
		LmjF.32.0250
		LmjF.28.2660
		LmjF.21.1605
		LmjF.15.0920
		LmjF.11.0220
		LmjF.36.0760
		LmjF.10.0940
		LmjF.12.1040
		LmjF.34.4170
		LmjF.34.4390
		LmjF.27.rRNA.11
		LmjF.12.1100
		LmjF.35.3530
		LmjF.27.2305
		LmjF.31.0320
		LmjF.32.2660
		LmjF.15.1130
		LmjF.12.0860
		LmjF.20.0310
		LmjF.36.2510
		LmjF.23.1035
		LmjF.23.1110
		LmjF.30.1230
		LmjF.36.6680
		LmjF.26.2060
		LmjF.33.2320
		LmjF.13.0630
		LmjF.25.0600
		LmjF.17.0190
		LmjF.07.0770
		LmjF.09.0367
		LmjF.14.0980
		LmjF.22.0910
		LmjF.31.1500
		LmjF.14.0580
		LmjF.27.rRNA.50
		LmjF.30.1870
		LmjF.26.0780
		LmjF.30.2650
		LmjF.10.0590
		LmjF.35.2080
		LmjF.33.snoRNA0108
		LmjF.30.1170
		LmjF.19.0830
		LmjF.05.1030
		LmjF.18.0700
		LmjF.29.1740
		LmjF.34.2230
		LmjF.12.0760
		LmjF.09.1420
		LmjF.30.2400
		LmjF.21.1000
		LmjF.19.0420
		LmjF.30.0870
		LmjF.14.0210
		LmjF.17.0025
		LmjF.14.0290
		LmjF.16.1065
		LmjF.27.rRNA.08
		LmjF.05.5SrRNA.01
		LmjF.09.0162
		LmjF.35.3890
		LmjF.03.0410
		LmjF.30.1200
		LmjF.09.0152
		LmjF.12.0740
		LmjF.07.1055
		LmjF.29.2020
		LmjF.28.0830
		LmjF.16.1600
		LmjF.28.0110
		LmjF.31.0880
		LmjF.30.0570
		LmjF.35.3870
		LmjF.30.0290
		LmjF.34.1280
		LmjF.13.0030
		LmjF.09.0920
		LmjF.30.1220
		LmjF.27.2410
		LmjF.07.0230
		LmjF.22.1620
		LmjF.04.0880
		LmjF.22.1310
		LmjF.19.0800
		LmjF.28.0050
		LmjF.35.4340
		LmjF.22.1080
		LmjF.35.1930
		LmjF.31.3060
		LmjF.23.0620
		LmjF.35.0940
		LmjF.22.0660
		LmjF.24.1720
		LmjF.27.1640
		LmjF.05.0390
		LmjF.35.2400
		LmjF.25.0770
		LmjF.32.0330
		LmjF.36.1820
		LmjF.36.6960
		LmjF.11.0720
		LmjF.35.2880
		LmjF.12.1120
		LmjF.35.1210
		LmjF.28.0100
		LmjF.26.2510
		LmjF.14.1155
		LmjF.34.3270
		LmjF.28.2900
		LmjF.06.0995
		LmjF.12.0910
		LmjF.14.1040
		LmjF.19.1030
		LmjF.16.0320
		LmjF.34.0940
		LmjF.28.1690
		LmjF.26.0110
		LmjF.06.0260
		LmjF.32.1390
		LmjF.27.rRNA.27
		LmjF.03.0970
		LmjF.30.0020
		LmjF.25.0920
		LmjF.23.0380
		LmjF.22.0150
		LmjF.36.0960
		LmjF.31.0960
		LmjF.27.1760
		LmjF.34.0980
		LmjF.34.0560
		LmjF.10.1280
		LmjF.28.2100
		LmjF.33.1340
		LmjF.27.0640
		LmjF.15.1110
		LmjF.25.0305
		LmjF.32.2280
		LmjF.36.2340
		LmjF.15.1300
		LmjF.25.2450
		LmjF.35.0090
		LmjF.35.4360
		LmjF.15.0790
		LmjF.36.2430
		LmjF.23.1260
		LmjF.28.2880
		LmjF.33.1490
		LmjF.25.1000
		LmjF.19.1310
		LmjF.06.0780
		LmjF.36.3280
		LmjF.09.0910
		LmjF.05.0710
		LmjF.30.2530
		LmjF.32.2995
		LmjF.36.4630
		LmjF.24.1300
		LmjF.06.0220
		LmjF.23.0720
		LmjF.29.0880
		LmjF.17.0950
		LmjF.01.0180
		LmjF.02.0510
		LmjF.31.2390
		LmjF.29.1290
		LmjF.34.2030
		LmjF.18.0410
		LmjF.12.0120
		LmjF.18.0600
		LmjF.33.1660
		LmjF.23.1570
		LmjF.29.2870
		LmjF.17.1330
		LmjF.30.2750
		LmjF.27.rRNA.15
		LmjF.14.0270
		LmjF.27.1080
		LmjF.13.1550
		LmjF.12.0850
		LmjF.36.0740
		LmjF.35.3360
		LmjF.25.2410
		LmjF.31.2820
		LmjF.24.1530
		LmjF.15.0230
		LmjF.12.0970
		LmjF.04.1150
		LmjF.25.0090
		LmjF.24.1860
		LmjF.33.1250
		LmjF.10.1320
		LmjF.34.0490
		LmjF.35.2450
		LmjF.09.0174
		LmjF.31.2950
		LmjF.36.3490
		LmjF.34.4450
		LmjF.28.0690
		LmjF.13.0820
		LmjF.19.0460
		LmjF.28.1230
		LmjF.23.0310
		LmjF.21.0130
		LmjF.13.1050
		LmjF.19.1450
		LmjF.09.0365
		LmjF.25.0540
		LmjF.20.0560
		LmjF.36.3260
		LmjF.34.0520
		LmjF.16.1450
		LmjF.12.1200
		LmjF.28.2095
		LmjF.15.0710
		LmjF.07.0070
		LmjF.07.0475
		LmjF.34.4440
		LmjF.12.0810
		LmjF.27.rRNA.36
		LmjF.36.3980
		LmjF.32.2750
		LmjF.31.1510
		LmjF.34.2140
		LmjF.35.1370
		LmjF.15.1010
		LmjF.11.0400
		LmjF.28.2650
		LmjF.24.0320
		LmjF.12.0765
		LmjF.26.0240
		LmjF.31.0930
		LmjF.31.0350
		LmjF.36.6300
		LmjF.15.0520
		LmjF.05.0100
		LmjF.24.1390
		LmjF.13.0880
		LmjF.29.1210
		LmjF.36.2845
		LmjF.29.2350
		LmjF.02.0060
		LmjF.35.5340
		LmjF.34.4570
		LmjF.32.1360
		LmjF.33.2380
		LmjF.23.0790
		LmjF.36.1490
		LmjF.14.0240
		LmjF.04.1180
		LmjF.36.5950
		LmjF.27.rRNA.46
		LmjF.35.4000
		LmjF.31.0330
		LmjF.31.0120
		LmjF.10.1300
		LmjF.35.3130
		LmjF.31.2790
		LmjF.15.0530
		LmjF.25.0420
		LmjF.36.3640
		LmjF.12.0640
		LmjF.34.4540
		LmjF.13.1290
		LmjF.21.0023
		LmjF.31.2940
		LmjF.04.0440
		LmjF.21.0800
		LmjF.28.1280
		LmjF.34.1470
		LmjF.27.rRNA.18
		LmjF.31.0810
		LmjF.20.0346
		LmjF.24.1220
		LmjF.17.0040
		LmjF.28.1980
		LmjF.17.0735
		LmjF.35.0220
		LmjF.34.0960
		LmjF.31.1040
		LmjF.34.3370
		LmjF.05.0270
		LmjF.23.0180
		LmjF.22.0070
		LmjF.12.1060
		LmjF.23.1310
		LmjF.29.2710
		LmjF.15.0740
		LmjF.36.0160
		LmjF.36.5100
		LmjF.09.0150
		LmjF.31.2400
		LmjF.36.6985
		LmjF.25.0210
		LmjF.34.4380
		LmjF.17.0430
		LmjF.27.1970
		LmjF.28.0770
		LmjF.32.1130
		LmjF.33.2550
		LmjF.33.0460
		LmjF.34.4160
		LmjF.33.2120
		LmjF.33.2790
		LmjF.29.2630
		LmjF.15.0910
		LmjF.36.6420
		LmjF.27.0470
		LmjF.09.1550
		LmjF.23.0770
		LmjF.20.1590
		LmjF.23.0810
		LmjF.16.0260
		LmjF.12.0920
		LmjF.34.4510
		LmjF.23.1270
		LmjF.04.0123
		LmjF.29.0900
		LmjF.34.2550
		LmjF.30.2580
		LmjF.29.1840
		LmjF.31.3145
		LmjF.29.0330
		LmjF.36.6870
		LmjF.13.0120
		LmjF.28.0590
		LmjF.24.0820
		LmjF.35.2580
		LmjF.36.3380
		LmjF.22.0860
		LmjF.36.3040
		LmjF.29.1720
		LmjF.15.0800
		LmjF.19.0550
		LmjF.08.0060
		LmjF.30.0805
		LmjF.28.2310
		LmjF.09.1000
		LmjF.21.0823
		LmjF.10.0200
		LmjF.25.2155
		LmjF.09.1505
		LmjF.32.3740
		LmjF.03.0240
		LmjF.31.2905
		LmjF.31.2800
		LmjF.30.2790
		LmjF.35.5150
		LmjF.23.1520
		LmjF.29.0920
		LmjF.11.0500
		LmjF.34.2515
		LmjF.24.1640
		LmjF.26.1770
		LmjF.30.0770
		LmjF.30.0640
		LmjF.27.rRNA.12
		LmjF.14.0450
		LmjF.18.0260
		LmjF.29.0640
		LmjF.27.rRNA.24
		LmjF.21.1690
		LmjF.30.1840
		LmjF.31.3190
		LmjF.35.2510
		LmjF.30.0780
		LmjF.27.rRNA.37
		LmjF.21.1740
		LmjF.01.0170
		LmjF.12.1330
		LmjF.05.1110
		LmjF.23.0910
		LmjF.20.1630
		LmjF.36.1000
		LmjF.22.1130
		LmjF.36.0200
		LmjF.21.0960
		LmjF.26.2640
		LmjF.31.0390
		LmjF.31.0870
		LmjF.32.1430
		LmjF.17.0230
		LmjF.36.6190
		LmjF.28.1540
		LmjF.16.1385
		LmjF.35.2490
		LmjF.33.1680
		LmjF.26.2100
		LmjF.31.2461
		LmjF.32.0500
		LmjF.16.0020
		LmjF.24.0830
		LmjF.16.1580
		LmjF.31.1240
		LmjF.10.1130
		LmjF.14.0620
		LmjF.03.0960
		LmjF.36.4920
		LmjF.28.0240
		LmjF.28.2990
		LmjF.27.1190
		LmjF.27.2335
		LmjF.28.0825
		LmjF.24.0480
		LmjF.36.2690
		LmjF.36.0020
		LmjF.31.2120
		LmjF.27.1240
		LmjF.07.0020
		LmjF.04.1020
		LmjF.35.3080
		LmjF.19.1060
		LmjF.30.3460
		LmjF.36.4750
		LmjF.23.0830
		LmjF.06.0130
		LmjF.09.0010
		LmjF.28.0950
		LmjF.19.0050
		LmjF.30.2380
		LmjF.02.0530
		LmjF.35.5260
		LmjF.17.0450
		LmjF.34.4500
		LmjF.29.2220
		LmjF.36.1590
		LmjF.14.0760
		LmjF.36.0690
		LmjF.24.2110
		LmjF.25.0780
		LmjF.36.3670
		LmjF.17.1280
		LmjF.27.rRNA.21
		LmjF.30.1450
		LmjF.04.0780
		LmjF.28.0280
		LmjF.35.1400
		LmjF.16.1540
		LmjF.15.0770
		LmjF.29.1180
		LmjF.33.0690
		LmjF.22.0800
		LmjF.27.2640
		LmjF.33.1320
		LmjF.05.0840
		LmjF.35.1290
		LmjF.16.1420
		LmjF.24.0600
		LmjF.19.0980
		LmjF.21.0380
		LmjF.30.3130
		LmjF.15.0130
		LmjF.09.0345
		LmjF.35.1740
		LmjF.34.2690
		LmjF.33.1000
		LmjF.32.3930
		LmjF.24.0760
		LmjF.19.0500
		LmjF.27.0310
		LmjF.36.6670
		LmjF.36.2820
		LmjF.25.1980
		LmjF.25.1210
		LmjF.27.0810
		LmjF.18.0040
		LmjF.33.2240
		LmjF.33.1390
		LmjF.28.0640
		LmjF.07.1170
		LmjF.35.1970
		LmjF.30.3190
		LmjF.15.0550
		LmjF.08.1265
		LmjF.31.2270
		LmjF.31.2220
		LmjF.08.0990
		LmjF.31.0060
		LmjF.31.2760
		LmjF.24.0680
		LmjF.32.2090
		LmjF.27.1250
		LmjF.33.1130
		LmjF.24.2230
		LmjF.12.0440
		LmjF.32.2610
		LmjF.35.4310
		LmjF.19.0700
		LmjF.36.5240
		LmjF.23.0370
		LmjF.23.1680
		LmjF.32.2410
		LmjF.05.0190
		LmjF.13.0930
		LmjF.36.4890
		LmjF.25.0340
		LmjF.29.0230
		LmjF.24.0520
		LmjF.21.0580
		LmjF.35.2330
		LmjF.35.0010
		LmjF.19.1460
		LmjF.27.rRNA.14
		LmjF.09.0180
		LmjF.14.0625
		LmjF.36.6510
		LmjF.26.2450
		LmjF.19.1150
		LmjF.22.0330
		LmjF.32.2190
		LmjF.12.0150
		LmjF.19.0847
		LmjF.15.1380
		LmjF.26.0790
		LmjF.27.rRNA.07
		LmjF.23.0690
		LmjF.25.0040
		LmjF.16.1280
		LmjF.15.1480
		LmjF.27.1480
		LmjF.34.2430
		LmjF.13.0430
		LmjF.33.0300
		LmjF.11.0330
		LmjF.30.3110
		LmjF.30.1950
		LmjF.23.0120
		LmjF.33.2460
		LmjF.32.2985
		LmjF.34.1990
		LmjF.15.1440
		LmjF.33.1040
		LmjF.27.rRNA.06
		LmjF.30.0830
		LmjF.29.1470
		LmjF.14.0150
		LmjF.12.0590
		LmjF.05.0720
		LmjF.32.0120
		LmjF.36.6590
		LmjF.07.0760
		LmjF.28.2670
		LmjF.23.1740
		LmjF.25.2460
		LmjF.27.2190
		LmjF.26.0058
		LmjF.36.0540
		LmjF.20.0220
		LmjF.36.5410
		LmjF.27.1125
		LmjF.16.0970
		LmjF.33.2160
		LmjF.19.0030
		LmjF.28.1170
		LmjF.16.1140
		LmjF.27.0880
		LmjF.32.0985
		LmjF.29.1150
		LmjF.35.1420
		LmjF.24.0410
		LmjF.06.0680
		LmjF.15.1310
		LmjF.07.0650
		LmjF.10.0160
		LmjF.34.1155
		LmjF.19.0260
		LmjF.35.4620
		LmjF.21.1170
		LmjF.12.1220
		LmjF.32.0220
		LmjF.23.1100
		LmjF.14.1370
LP MS	1	LmjF.19.0900
HP	574	LmjF.32.1820
		LmjF.25.1645
		LmjF.16.1490
		LmjF.27.0260
		LmjF.23.0350
		LmjF.13.0280
		LmjF.13.0670
		LmjF.12.0200
		LmjF.01.0530
		LmjF.13.0370
		LmjF.30.3480
		LmjF.33.0115
		LmjF.11.0490
		LmjF.19.1010
		LmjF.29.2300
		LmjF.19.1340
		LmjF.07.0050
		LmjF.34.2950
		LmjF.29.0790
		LmjF.28.0900
		LmjF.34.4480
		LmjF.33.2910
		LmjF.33.3130
		LmjF.26.0810
		LmjF.30.1880
		LmjF.23.0210
		LmjF.30.2970
		LmjF.28.2710
		LmjF.29.1250
		LmjF.31.1260
		LmjF.25.0160
		LmjF.34.1080
		LmjF.32.0680
		LmjF.23.1250
		LmjF.27.0710
		LmjF.32.0140
		LmjF.35.0580
		LmjF.09.5SrRNA.02
		LmjF.10.1080
		LmjF.30.1130
		LmjF.21.0790
		LmjF.30.3510
		LmjF.31.2870
		LmjF.24.2040
		LmjF.27.1880
		LmjF.36.ncRNA1
		LmjF.27.1490
		LmjF.19.0230
		LmjF.36.6940
		LmjF.17.0820
		LmjF.13.0540
		LmjF.10.0190
		LmjF.31.1395
		LmjF.36.2970
		LmjF.20.0700
		LmjF.21.1520
		LmjF.12.0260
		LmjF.32.0380
		LmjF.17.0050
		LmjF.06.1220
		LmjF.29.0730
		LmjF.31.1410
		LmjF.29.1390
		LmjF.18.1060
		LmjF.01.0510
		LmjF.33.0535
		LmjF.36.4640
		LmjF.28.0630
		LmjF.13.0390
		LmjF.35.4090
		LmjF.35.1630
		LmjF.33.1170
		LmjF.32.3610
		LmjF.25.0490
		LmjF.28.1140
		LmjF.19.0350
		LmjF.20.0690
		LmjF.18.1550
		LmjF.15.0640
		LmjF.36.0070
		LmjF.27.1630
		LmjF.30.2810
		LmjF.34.2850
		LmjF.36.0610
		LmjF.11.0040
		LmjF.36.3370
		LmjF.30.0745
		LmjF.10.0010
		LmjF.27.0110
		LmjF.28.0920
		LmjF.35.0690
		LmjF.29.1040
		LmjF.20.1310
		LmjF.29.2480
		LmjF.21.0930
		LmjF.28.2040
		LmjF.05.1130
		LmjF.30.2890
		LmjF.27.1900
		LmjF.04.0860
		LmjF.29.0300
		LmjF.36.1560
		LmjF.25.1790
		LmjF.34.2420
		t
		LmjF.28.0880
		LmjF.13.0440
		LmjF.35.5050
		LmjF.20.0210
		LmjF.28.0430
		LmjF.36.4850
		LmjF.22.0600
		LmjF.34.0480
		LmjF.25.0910
		LmjF.24.1120
		LmjF.07.0150
		LmjF.07.1140
		LmjF.32.3370
		LmjF.16.0990
		LmjF.24.1970
		LmjF.32.3970
		LmjF.33.2830
		LmjF.32.2470
		LmjF.31.2830
		LmjF.26.1410
		LmjF.20.0270
		LmjF.33.2170
		LmjF.35.4230
		LmjF.16.1145
		LmjF.35.2860
		LmjF.14.0440
		LmjF.33.0110
		LmjF.36.2960
		LmjF.35.2930
		LmjF.35.4410
		LmjF.27.1510
		LmjF.24.1940
		LmjF.22.0530
		LmjF.32.0760
		LmjF.35.4450
		LmjF.25.0280
		LmjF.35.2780
		LmjF.30.0430
		LmjF.36.2350
		LmjF.28.2920
		LmjF.36.0230
		LmjF.18.0590
		LmjF.29.0370
		LmjF.32.2640
		LmjF.21.5SrRNA.02
		LmjF.28.2210
		LmjF.03.0570
		LmjF.02.0290
		LmjF.28.2000
		LmjF.27.2130
		LmjF.17.1340
		LmjF.01.0820
		LmjF.26.1340
		LmjF.36.0040
		LmjF.36.5000
		LmjF.33.0500
		LmjF.03.0350
		LmjF.20.0480
		LmjF.33.1120
		LmjF.35.3090
		LmjF.35.1730
		LmjF.20.1720
		LmjF.34.4360
		LmjF.13.0800
		LmjF.11.1040
		LmjF.33.0970
		LmjF.04.0930
		LmjF.35.2850
		LmjF.01.0550
		LmjF.33.2130
		LmjF.27.0170
		LmjF.27.0300
		LmjF.13.0310
		LmjF.32.0180
		LmjF.35.2530
		LmjF.30.2190
		LmjF.24.0930
		LmjF.30.1340
		LmjF.02.0630
		LmjF.35.1300
		LmjF.29.2310
		LmjF.14.1355
		LmjF.30.3150
		LmjF.12.0690
		LmjF.29.1200
		LmjF.30.3120
		LmjF.31.1300
		LmjF.03.0770
		LmjF.36.4100
		LmjF.34.3230
		LmjF.05.0040
		LmjF.32.2880
		LmjF.22.0040
		LmjF.10.0980
		LmjF.22.1120
		LmjF.16.1650
		LmjF.16.1110
		LmjF.13.0850
		LmjF.11.0640
		LmjF.13.0020
		LmjF.16.0220
		LmjF.35.1040
		LmjF.36.2660
		LmjF.28.1350
		LmjF.30.0690
		LmjF.24.TRNAPRO.01
		LmjF.18.0030
		LmjF.30.1205
		LmjF.32.2620
		LmjF.31.2960
		LmjF.09.0260
		LmjF.22.1060
		LmjF.34.4430
		LmjF.32.2530
		LmjF.33.1010
		LmjF.36.4700
		LmjF.21.0560
		LmjF.29.1730
		LmjF.05.snoRNA0081
		LmjF.31.2480
		LmjF.28.2840
		LmjF.30.2980
		LmjF.24.0360
		LmjF.33.0730
		LmjF.16.1520
		LmjF.30.0340
		LmjF.09.5SrRNA.01
		LmjF.19.1070
		LmjF.32.0980
		LmjF.30.3720
		LmjF.34.0800
		LmjF.34.4520
		LmjF.25.2290
		LmjF.29.0180
		LmjF.36.4660
		LmjF.30.3310
		LmjF.36.0240
		LmjF.02.0690
		LmjF.26.2470
		LmjF.36.1500
		LmjF.15.0170
		LmjF.24.0280
		LmjF.35.3120
		LmjF.11.0440
		LmjF.18.0530
		LmjF.26.0070
		LmjF.20.0230
		LmjF.33.2960
		LmjF.27.2370
		LmjF.19.1505
		LmjF.36.4930
		LmjF.29.0930
		LmjF.34.snoRNA0015
		LmjF.20.1160
		LmjF.29.1060
		LmjF.31.2660
		LmjF.36.5470
		LmjF.20.0890
		LmjF.36.2600
		LmjF.20.0030
		LmjF.20.0840
		LmjF.23.0820
		LmjF.07.0960
		LmjF.04.1190
		LmjF.35.2070
		LmjF.35.4020
		LmjF.08.0620
		LmjF.09.0570
		LmjF.34.3510
		LmjF.25.1710
		LmjF.11.0320
		LmjF.36.1930
		LmjF.17.0920
		LmjF.31.1610
		LmjF.16.0510
		LmjF.31.2530
		LmjF.36.0080
		LmjF.26.0280
		LmjF.27.0500
		LmjF.35.0620
		LmjF.01.0740
		LmjF.35.3980
		LmjF.20.0343
		LmjF.31.3050
		LmjF.29.1640
		LmjF.27.0250
		LmjF.36.5830
		LmjF.25.0350
		LmjF.36.6995
		LmjF.12.0550
		LmjF.30.0410
		LmjF.13.0330
		LmjF.21.1320
		LmjF.20.0160
		LmjF.08.0500
		LmjF.09.1430
		LmjF.14.1190
		LmjF.35.1515
		LmjF.26.2230
		LmjF.34.4490
		LmjF.05.1225
		LmjF.35.3450
		LmjF.14.0630
		LmjF.05.0650
		LmjF.22.0130
		LmjF.25.0690
		LmjF.36.3960
		LmjF.21.0850
		LmjF.28.0810
		LmjF.10.0185
		LmjF.04.0680
		LmjF.31.3105
		LmjF.28.2240
		LmjF.29.0160
		LmjF.33.2920
		LmjF.32.1160
		LmjF.05.0290
		LmjF.13.0350
		LmjF.25.0330
		LmjF.30.0080
		LmjF.34.4340
		LmjF.35.0360
		LmjF.28.1700
		LmjF.14.0660
		LmjF.31.2540
		LmjF.23.1000
		LmjF.31.1520
		LmjF.36.6440
		LmjF.32.1280
		LmjF.34.3390
		LmjF.21.1810
		LmjF.17.1315
		LmjF.36.5970
		LmjF.34.2660
		LmjF.36.6140
		LmjF.31.0910
		LmjF.04.0260
		LmjF.04.1040
		LmjF.24.0610
		LmjF.34.4400
		LmjF.30.3360
		LmjF.35.2380
		LmjF.12.0250
		LmjF.10.0490
		LmjF.11.0520
		LmjF.09.0100
		LmjF.27.2600
		LmjF.34.0705
		LmjF.34.2730
		LmjF.34.0250
		LmjF.15.1250
		LmjF.34.3310
		LmjF.35.0380
		LmjF.10.0680
		LmjF.13.0340
		LmjF.34.2810
		LmjF.36.0400
		LmjF.32.0720
		LmjF.33.2610
		LmjF.30.0370
		LmjF.26.1010
		LmjF.27.1340
		LmjF.22.1580
		LmjF.17.0170
		LmjF.30.0030
		LmjF.12.0980
		LmjF.15.0270
		LmjF.14.0160
		LmjF.17.0060
		LmjF.36.0120
		LmjF.21.0440
		LmjF.12.0180
		LmjF.29.0630
		LmjF.35.snoRNA0205
		LmjF.35.1470
		LmjF.32.1530
		LmjF.13.1470
		LmjF.23.0220
		LmjF.16.0440
		LmjF.34.snoRNA0016
		LmjF.31.3000
		LmjF.26.0820
		LmjF.20.0330
		LmjF.04.0080
		LmjF.33.2280
		LmjF.19.0380
		LmjF.21.1110
		LmjF.35.2430
		LmjF.28.2730
		LmjF.31.1850
		LmjF.11.0020
		LmjF.35.4970
		LmjF.31.2010
		LmjF.31.2990
		LmjF.05.0730
		LmjF.07.0620
		LmjF.21.0460
		LmjF.08.0900
		LmjF.09.0550
		LmjF.19.0300
		LmjF.20.0490
		LmjF.21.1610
		LmjF.34.2760
		LmjF.16.1250
		LmjF.21.0740
		LmjF.05.0450
		LmjF.36.1550
[truncated: 432 more rows]
