# Supplementary material for: Translational reprogramming as a driver of antimony-drug resistance in Leishmania
Source: Nat Commun. 2023 May 5;14:2605. doi: 10.1038/s41467-023-38221-1 (PMC10163012; doi:10.1038/s41467-023-38221-1)
Supplement: Supplementary file 7 — Supplementary Data 4 [file 41467_2023_38221_MOESM7_ESM.xlsx]

## Sheet: match_transc_translatome
GeneID	description_Total	class	Base_mean_Total	logFC_Total	StdErr_Total	Wald_Stats_Total	P_value_Total	P_adj_Total	FC_Total	Profile_Total	DE_Total	Base_mean_HP	logFC_HP	StdErr_HP	Wald_Stats_HP	P_value_HP	P_adj_HP	FC_HP	Profile_HP	DE_HP
LmjF.01.0010	hypothetical protein	no significant	121.799	0.176918	0.253247	0.698598	0.484803	0.923815	1.13047	no changes	no significant	27.8876	0.79656	0.516633	1.54183	0.123115	0.256461	1.73695	no changes	no significant
LmjF.01.0020	conserved hypothetical protein	no significant	3114.48	0.366584	0.192783	1.90154	0.0572309	0.419243	1.2893	no changes	no significant	1584.94	-0.0227312	0.286023	-0.0794733	0.936656	0.961405	-1.01588	no changes	no significant
LmjF.01.0030	putative MCAK-like kinesin	Translationally	1113.74	0.533119	0.245126	2.17488	0.029639	0.301619	1.44705	no changes	no significant	410.59	1.48108	0.361319	4.0991	4.14767e-05	0.00113531	2.79158	Up	significant
LmjF.01.0040	hypothetical protein	no significant	1090.99	0.267993	0.149935	1.7874	0.0738726	0.472686	1.20413	no changes	no significant	577.535	-0.569813	0.316884	-1.79818	0.0721493	0.176946	-1.48433	no changes	no significant
LmjF.01.0050	putative carboxylase	no significant	1054.17	0.436329	0.195747	2.22904	0.025811	0.289627	1.35316	no changes	no significant	349.925	-0.0474977	0.313261	-0.151624	0.879484	0.924372	-1.03347	no changes	no significant
LmjF.01.0060	conserved hypothetical protein	no significant	4843.63	0.538122	0.163671	3.28782	0.00100965	0.0459005	1.45208	no changes	no significant	1740.62	-0.1932	0.301765	-0.640234	0.522021	0.673126	-1.1433	no changes	no significant
LmjF.01.0070	conserved hypothetical protein	no significant	1310.97	0.0936844	0.153605	0.609904	0.541926	0.93727	1.06709	no changes	no significant	547.991	0.251506	0.333168	0.75489	0.450315	0.61123	1.19045	no changes	no significant
LmjF.01.0080	conserved hypothetical protein	no significant	3415.78	0.237179	0.208933	1.13519	0.256295	0.786088	1.17869	no changes	no significant	1477.06	-0.443691	0.303022	-1.46422	0.143134	0.285113	-1.36008	no changes	no significant
LmjF.01.0090	conserved hypothetical protein	Translationally	1169.21	0.576788	0.191087	3.01846	0.00254065	0.0806881	1.49152	no changes	no significant	581.758	1.04806	0.340154	3.08115	0.00206202	0.0151727	2.06775	Up	significant
LmjF.01.0100	conserved hypothetical protein	no significant	1211.92	0.61268	0.196902	3.1116	0.00186075	0.0650973	1.5291	no changes	no significant	304.82	0.672263	0.298175	2.25459	0.0241589	0.0816866	1.59357	no changes	no significant
LmjF.01.0110	glutaredoxin-like protein	Translationally	3442.53	0.194237	0.177738	1.09283	0.27447	0.798027	1.14412	no changes	no significant	2027.97	-0.860947	0.309254	-2.78395	0.00537015	0.0290582	-1.81623	Down	significant
LmjF.01.0120	conserved hypothetical protein	no significant	948.008	0.487391	0.247677	1.96785	0.0490851	0.392506	1.40191	no changes	no significant	814.849	0.418918	0.344329	1.21662	0.223748	0.384121	1.33692	no changes	no significant
LmjF.01.0130	conserved hypothetical protein	no significant	3016.72	0.204556	0.187997	1.08808	0.276559	0.800323	1.15233	no changes	no significant	1147.23	-0.0629073	0.30023	-0.20953	0.834034	0.897384	-1.04457	no changes	no significant
LmjF.01.0140	conserved hypothetical protein	no significant	533.525	0.315902	0.19428	1.62602	0.103946	0.555599	1.24479	no changes	no significant	157.543	0.695001	0.338796	2.05139	0.0402295	0.117069	1.61889	no changes	no significant
LmjF.01.0150	conserved hypothetical protein	no significant	1338.96	0.411862	0.216202	1.90499	0.0567819	0.417177	1.3304	no changes	no significant	785.549	-0.304732	0.365656	-0.833387	0.404627	0.56883	-1.23519	no changes	no significant
LmjF.01.0160	conserved hypothetical protein	no significant	1105.31	0.326951	0.160807	2.03319	0.0420336	0.360933	1.25436	no changes	no significant	714.691	-0.658238	0.401151	-1.64087	0.100824	0.223172	-1.57815	no changes	no significant
LmjF.01.0170	conserved hypothetical protein	Translationally	2213.87	0.419796	0.163278	2.57104	0.0101393	0.177811	1.33774	no changes	no significant	687.989	1.16546	0.31118	3.74528	0.000180194	0.0028831	2.24304	Up	significant
LmjF.01.0180	putative CLC-type chloride channel	Both	3273.95	0.718654	0.15379	4.67296	2.96891e-06	0.000664739	1.64565	Up	significant	1766.04	0.72814	0.264586	2.75199	0.00592337	0.0308996	1.6565	Up	significant
LmjF.01.0190	conserved hypothetical protein	no significant	3452.93	0.413787	0.212138	1.95055	0.0511104	0.398732	1.33218	no changes	no significant	1454.02	0.130375	0.285632	0.456445	0.64807	0.76993	1.09458	no changes	no significant
LmjF.01.0200	conserved hypothetical protein	no significant	5227.02	0.281985	0.186676	1.51055	0.130902	0.619313	1.21587	no changes	no significant	2637.35	-0.841731	0.3409	-2.46914	0.0135437	0.0535724	-1.7922	no changes	no significant
LmjF.01.0210	conserved hypothetical protein	Translationally	5895.82	0.427797	0.219034	1.95311	0.0508063	0.397586	1.34518	no changes	no significant	1776.89	0.912802	0.3319	2.75023	0.00595527	0.0309771	1.8827	Up	significant
LmjF.01.0220	putative cyclophilin 12	no significant	5381.39	0.297901	0.213491	1.39537	0.162903	0.68003	1.22935	no changes	no significant	674.555	0.374783	0.272007	1.37784	0.168251	0.31644	1.29664	no changes	no significant
LmjF.01.0230	conserved hypothetical protein	Translationally	554.016	0.452825	0.193882	2.33557	0.0195136	0.250377	1.36872	no changes	no significant	125.903	1.04809	0.343274	3.05321	0.00226404	0.0161644	2.06779	Up	significant
LmjF.01.0240	putative DNA excision/repair protein SNF2	no significant	2098.84	0.503484	0.169506	2.97029	0.00297517	0.0882666	1.41763	no changes	no significant	1360.25	0.67218	0.337042	1.99435	0.0461135	0.128776	1.59348	no changes	no significant
LmjF.01.0250	conserved hypothetical protein	no significant	2438.11	0.430045	0.196746	2.18579	0.028831	0.297821	1.34728	no changes	no significant	921.121	0.40034	0.266668	1.50127	0.133287	0.270959	1.31982	no changes	no significant
LmjF.01.0260	conserved hypothetical protein	no significant	1689.56	0.369361	0.168719	2.1892	0.0285822	0.296215	1.29178	no changes	no significant	570.325	0.337177	0.310053	1.08748	0.276824	0.442202	1.26328	no changes	no significant
LmjF.01.0270	putative thioredoxin	no significant	2638.84	0.159473	0.18185	0.876946	0.380516	0.87342	1.11688	no changes	no significant	749.832	-0.348028	0.347352	-1.00195	0.31637	0.481675	-1.27282	no changes	no significant
LmjF.01.0280	pseudouridylate synthase-like protein	no significant	2953.32	0.449183	0.154722	2.90316	0.00369412	0.0983834	1.36527	no changes	no significant	1332.15	0.255609	0.254722	1.00348	0.31563	0.480877	1.19384	no changes	no significant
LmjF.01.0290	conserved hypothetical protein	no significant	3037.57	0.514143	0.174039	2.95418	0.00313497	0.0900723	1.42815	no changes	no significant	1712.08	-0.392875	0.312425	-1.2575	0.208572	0.365824	-1.31301	no changes	no significant
LmjF.01.0300	conserved hypothetical protein	Translationally	6407.2	0.0651476	0.234403	0.27793	0.781066	0.974229	1.04619	no changes	no significant	1031.87	-1.10653	0.344336	-3.21352	0.00131121	0.01138	-2.15327	Down	significant
LmjF.01.0310	putative acidocalcisomal exopolyphosphatase	no significant	4323.74	0.256054	0.2043	1.25332	0.210088	0.744133	1.19421	no changes	no significant	1438.38	-0.240118	0.381783	-0.628939	0.529389	0.678977	-1.18109	no changes	no significant
LmjF.01.0315	conserved hypothetical protein	no significant	807.604	-0.0586846	0.233088	-0.25177	0.801219	0.977359	-1.04152	no changes	no significant	106.995	-0.841267	0.420996	-1.99828	0.0456865	0.128009	-1.79162	no changes	no significant
LmjF.01.0320	putative poly(A) export protein	no significant	2959.12	0.359155	0.191521	1.87528	0.0607539	0.430469	1.28267	no changes	no significant	632.421	0.223496	0.315636	0.708083	0.478894	0.637047	1.16756	no changes	no significant
LmjF.01.0330	conserved hypothetical protein	no significant	3174	0.0695786	0.218013	0.319149	0.749613	0.970745	1.04941	no changes	no significant	599.454	-0.193865	0.321803	-0.602434	0.546885	0.693626	-1.14382	no changes	no significant
LmjF.01.0335	conserved hypothetical protein	no significant	1864.03	0.296296	0.246795	1.20058	0.229915	0.7633	1.22799	no changes	no significant	151.199	0.185207	0.382445	0.484271	0.628193	0.754607	1.13698	no changes	no significant
LmjF.01.0340	conserved hypothetical protein	no significant	1913.06	0.37761	0.176462	2.13989	0.0323635	0.315076	1.29919	no changes	no significant	1048.45	-0.227775	0.327393	-0.695722	0.486603	0.643253	-1.17103	no changes	no significant
LmjF.01.0350	conserved hypothetical protein	no significant	3111.13	0.477888	0.189006	2.52843	0.0114574	0.188202	1.3927	no changes	no significant	1661.54	0.218003	0.293049	0.743913	0.456929	0.616913	1.16312	no changes	no significant
LmjF.01.0360	conserved hypothetical protein	no significant	1315.78	0.409335	0.201541	2.03102	0.042253	0.362469	1.32807	no changes	no significant	859.084	-0.346012	0.33948	-1.01924	0.308089	0.474615	-1.27104	no changes	no significant
LmjF.01.0370	conserved hypothetical protein	no significant	2207.48	0.311176	0.159673	1.94883	0.0513161	0.399107	1.24072	no changes	no significant	1251.39	-0.582448	0.302538	-1.92521	0.0542032	0.144802	-1.49739	no changes	no significant
LmjF.01.0380	conserved hypothetical protein	no significant	7203.21	0.356379	0.23217	1.53499	0.124786	0.604425	1.28021	no changes	no significant	2463.94	0.373206	0.272226	1.37094	0.170393	0.319319	1.29523	no changes	no significant
LmjF.01.0390	conserved hypothetical protein	no significant	12766.4	0.341809	0.240012	1.42413	0.154409	0.667416	1.26734	no changes	no significant	3518.42	0.246439	0.339278	0.726364	0.467616	0.627154	1.18628	no changes	no significant
LmjF.01.0400	conserved hypothetical protein	no significant	950.106	0.459979	0.215497	2.13451	0.0328013	0.316455	1.37552	no changes	no significant	267.934	0.318376	0.291847	1.0909	0.275317	0.440666	1.24693	no changes	no significant
LmjF.01.0410	putative ribosomal protein S7	no significant	37234.3	0.619345	0.20228	3.06181	0.00220002	0.0727063	1.53618	no changes	no significant	27460.6	-0.0331265	0.441995	-0.0749478	0.940256	0.963575	-1.02323	no changes	no significant
LmjF.01.0420	putative ribosomal protein S7	Transcriptionally	33500.7	0.629721	0.184215	3.41841	0.000629879	0.032191	1.54727	Up	significant	27741.3	-0.112506	0.464188	-0.242372	0.808492	0.879367	-1.0811	no changes	no significant
LmjF.01.0430	conserved hypothetical protein	Translationally	1368.53	0.315661	0.145469	2.16996	0.0300101	0.303823	1.24458	no changes	no significant	657.993	1.13529	0.35222	3.22324	0.00126748	0.0111418	2.19663	Up	significant
LmjF.01.0440	hypothetical protein	Translationally	2465.1	0.521778	0.206037	2.53245	0.0113269	0.186821	1.43572	no changes	no significant	763.434	1.43107	0.358563	3.99112	6.57612e-05	0.00151951	2.69646	Up	significant
LmjF.01.0450	alpha/beta-hydrolase-like protein	Transcriptionally	3301.62	0.860911	0.142026	6.06163	1.34749e-09	2.43264e-06	1.81619	Up	significant	2861.64	-0.182148	0.379326	-0.480188	0.631094	0.756123	-1.13457	no changes	no significant
LmjF.01.0460	conserved hypothetical protein	no significant	1338.35	0.596115	0.255069	2.33707	0.0194356	0.249882	1.51164	no changes	no significant	382.336	0.628685	0.411905	1.52629	0.126939	0.261521	1.54615	no changes	no significant
LmjF.01.0470	putative fatty acyl CoA syntetase 1	no significant	13859.4	0.485352	0.161543	3.00448	0.00266039	0.0833092	1.39993	no changes	no significant	9401.62	-0.372573	0.326486	-1.14116	0.253802	0.419001	-1.29466	no changes	no significant
LmjF.01.0480	putative beta eliminating lyase	no significant	2293.86	0.471509	0.234577	2.01004	0.0444266	0.370325	1.38656	no changes	no significant	1452.23	0.649142	0.397956	1.63119	0.10285	0.225971	1.56824	no changes	no significant
LmjF.01.0490	putative long-chain-fatty-acid-CoA ligase	no significant	5283.57	0.52375	0.152765	3.42846	0.000607012	0.031607	1.43769	no changes	no significant	3210.96	0.558833	0.304718	1.83394	0.0666635	0.166818	1.47308	no changes	no significant
LmjF.01.0500	putative fatty acyl CoA synthetase 2	no significant	1214.26	-0.150019	0.209547	-0.715923	0.474039	0.921577	-1.10958	no changes	no significant	241.052	0.395795	0.303768	1.30295	0.192591	0.346749	1.31567	no changes	no significant
LmjF.01.0510	putative fatty acyl CoA synthetase 2	Translationally	2626.45	0.34976	0.172636	2.02599	0.0427659	0.364751	1.27435	no changes	no significant	1273.83	-0.927752	0.347974	-2.66616	0.00767242	0.0366759	-1.90231	Down	significant
LmjF.01.0520	putative long-chain-fatty-acid-CoA ligase	Translationally	1741.44	0.272964	0.230932	1.18201	0.237202	0.769055	1.20829	no changes	no significant	582.235	0.9839	0.342864	2.86965	0.00410928	0.0244523	1.97781	Up	significant
LmjF.01.0530	putative long-chain-fatty-acid-CoA ligase	Translationally	1766.91	0.444955	0.199828	2.22669	0.0259681	0.289627	1.36127	no changes	no significant	1585.77	0.827734	0.324245	2.5528	0.010686	0.0458132	1.7749	Up	significant
LmjF.01.0540	conserved hypothetical protein	Translationally	3203.77	0.359602	0.199405	1.80338	0.0713289	0.465028	1.28307	no changes	no significant	1285.4	1.28669	0.369939	3.47812	0.000504947	0.00584897	2.43968	Up	significant
LmjF.01.0550	conserved hypothetical protein	Translationally	3892.93	0.529842	0.243222	2.17843	0.029374	0.301344	1.44377	no changes	no significant	1830.65	1.00995	0.360201	2.80385	0.00504957	0.0279707	2.01384	Up	significant
LmjF.01.0560	conserved hypothetical protein	no significant	3198.97	0.559362	0.185587	3.01402	0.00257815	0.0815897	1.47362	no changes	no significant	1937.92	0.526185	0.344078	1.52926	0.1262	0.260542	1.44012	no changes	no significant
LmjF.01.0570	putative tricarboxylate carrier	no significant	5700.88	0.536807	0.172288	3.11576	0.0018347	0.064947	1.45076	no changes	no significant	2742.59	-0.0770783	0.28443	-0.270992	0.786397	0.863677	-1.05488	no changes	no significant
LmjF.01.0580	conserved hypothetical protein	no significant	1960.83	0.540741	0.192159	2.81403	0.00489247	0.117	1.45472	no changes	no significant	1650.12	0.550789	0.297149	1.85358	0.0637997	0.161883	1.46489	no changes	no significant
LmjF.01.0590	mitochondrial RNA editing ligase 1	no significant	6452.79	0.46163	0.207279	2.2271	0.0259406	0.289627	1.3771	no changes	no significant	3076.48	-0.231127	0.281558	-0.820883	0.411713	0.575156	-1.17375	no changes	no significant
LmjF.01.0600	conserved hypothetical protein	no significant	2442.77	0.584226	0.169763	3.44141	0.00057869	0.0310344	1.49923	no changes	no significant	1452.51	0.497647	0.308547	1.61287	0.106772	0.23252	1.41191	no changes	no significant
LmjF.01.0610	DNA-damage inducible protein DDI1-like protein	no significant	3169.88	0.339256	0.148855	2.27911	0.0226606	0.268069	1.2651	no changes	no significant	2334.74	-0.542587	0.318572	-1.70318	0.0885339	0.204944	-1.45658	no changes	no significant
LmjF.01.0620	conserved hypothetical protein	no significant	4957.1	0.22956	0.233803	0.98185	0.326174	0.842584	1.17248	no changes	no significant	3729.12	-0.234827	0.374132	-0.627658	0.530228	0.679572	-1.17677	no changes	no significant
LmjF.01.0630	hypothetical protein	Translationally	2745.42	0.488694	0.191268	2.55503	0.0106179	0.181284	1.40317	no changes	no significant	1017.94	1.45383	0.365178	3.98117	6.85772e-05	0.00155628	2.73935	Up	significant
LmjF.01.0640	HSP70-like protein	no significant	10927.6	0.6276	0.219852	2.85465	0.00430836	0.108999	1.54499	no changes	no significant	5874.94	0.533174	0.285409	1.86811	0.0617471	0.158473	1.44711	no changes	no significant
LmjF.01.0650	putative mitochondrial processing peptide beta subunit	no significant	4895.74	0.572113	0.200983	2.84658	0.00441916	0.110555	1.4867	no changes	no significant	3004.49	0.700315	0.302449	2.31548	0.0205866	0.0729636	1.62486	no changes	no significant
LmjF.01.0660	conserved hypothetical protein	no significant	5771.72	0.52804	0.223432	2.36331	0.0181123	0.238902	1.44197	no changes	no significant	2792.48	0.693926	0.314394	2.20719	0.0273008	0.0893241	1.61768	no changes	no significant
LmjF.01.0670	conserved hypothetical protein	no significant	676.795	0.316511	0.244053	1.29689	0.194668	0.726134	1.24532	no changes	no significant	326.193	0.809962	0.416468	1.94483	0.051795	0.139627	1.75316	no changes	no significant
LmjF.01.0680	hypothetical protein	Translationally	2502.81	0.455469	0.166448	2.73641	0.00621136	0.134874	1.37123	no changes	no significant	1256.6	1.16403	0.31419	3.70486	0.000211504	0.0032163	2.24083	Up	significant
LmjF.01.0690	hypothetical protein	no significant	1777.43	0.266187	0.240425	1.10715	0.268227	0.79269	1.20263	no changes	no significant	1751.7	-0.0107413	0.392432	-0.0273711	0.978164	0.987937	-1.00747	no changes	no significant
LmjF.01.0700	hypothetical protein	no significant	282.343	0.232062	0.230172	1.00821	0.313353	0.83325	1.17451	no changes	no significant	79.4001	0.92441	0.399788	2.31225	0.0207639	0.0733582	1.89791	no changes	no significant
LmjF.01.0710	putative ubiquitin activating enzyme	no significant	2504.37	0.388751	0.160172	2.42708	0.0152207	0.216186	1.30926	no changes	no significant	2088.69	-0.172729	0.272012	-0.635006	0.525425	0.675563	-1.12719	no changes	no significant
LmjF.01.0720	conserved hypothetical protein	no significant	3634.14	0.572373	0.215353	2.65783	0.00786455	0.152457	1.48697	no changes	no significant	2204.42	0.738815	0.296647	2.49055	0.0127545	0.0516198	1.6688	no changes	no significant
LmjF.01.0730	conserved hypothetical protein	no significant	4115.08	0.685257	0.215106	3.18567	0.00144422	0.0566945	1.60799	no changes	no significant	2049.05	0.727583	0.346387	2.10049	0.0356857	0.107448	1.65586	no changes	no significant
LmjF.01.0740	conserved hypothetical protein	Translationally	2987.2	0.525485	0.225531	2.32999	0.0198067	0.251042	1.43942	no changes	no significant	1179.26	0.875882	0.326153	2.6855	0.0072422	0.0354382	1.83513	Up	significant
LmjF.01.0750	putative protein kinase	no significant	3837.88	0.519943	0.155474	3.34423	0.000825105	0.039203	1.4339	no changes	no significant	3218.47	0.207798	0.267273	0.777476	0.436878	0.598655	1.15492	no changes	no significant
LmjF.01.0760	conserved hypothetical protein	no significant	3222.85	0.337918	0.237914	1.42034	0.15551	0.668215	1.26393	no changes	no significant	1269.61	0.480503	0.347698	1.38196	0.166985	0.315059	1.39523	no changes	no significant
LmjF.01.0770	putative eukaryotic initiation factor 4a	no significant	7788.33	0.495237	0.205866	2.40563	0.0161446	0.222498	1.40955	no changes	no significant	3547.89	0.61444	0.374596	1.64027	0.100948	0.223392	1.53096	no changes	no significant
LmjF.01.0780	putative eukaryotic initiation factor 4a	no significant	7782.59	0.506461	0.208373	2.43054	0.0150762	0.215611	1.42056	no changes	no significant	3574.88	0.63341	0.378173	1.67492	0.0939499	0.21245	1.55123	no changes	no significant
LmjF.01.0790	conserved hypothetical protein	no significant	2922.85	0.259437	0.15763	1.64586	0.0997922	0.544631	1.19701	no changes	no significant	1548.43	-0.126275	0.28662	-0.440566	0.659527	0.779235	-1.09147	no changes	no significant
LmjF.01.0800	conserved hypothetical protein	no significant	3443.9	0.397165	0.186361	2.13115	0.0330765	0.317166	1.31692	no changes	no significant	2222.59	-0.243821	0.294714	-0.827315	0.408059	0.571593	-1.18413	no changes	no significant
LmjF.01.0810	putative calcium/potassium channel (CAKC)	Translationally	1292.21	0.463136	0.198182	2.33692	0.0194433	0.249882	1.37853	no changes	no significant	675.165	1.51768	0.408366	3.71648	0.000202021	0.00313289	2.86331	Up	significant
LmjF.01.0820	potassium channel subunit-like protein	Translationally	570.184	0.772534	0.245505	3.14672	0.00165112	0.0609315	1.70827	no changes	no significant	406.768	0.858522	0.340102	2.52431	0.0115926	0.0483633	1.81318	Up	significant
LmjF.01.0830	metallo-peptidase, Clan MA(E), Family M3	no significant	117.587	-0.29534	0.242643	-1.21718	0.223535	0.758836	-1.22717	no changes	no significant	56.5144	-0.564908	0.425278	-1.32833	0.18407	0.335895	-1.47929	no changes	no significant
LmjF.02.0010	phosphoglycan beta 1,3 galactosyltransferase 3	Translationally	2230.6	0.258669	0.189748	1.36323	0.172811	0.69494	1.19637	no changes	no significant	468.31	1.57765	0.382942	4.11981	3.79179e-05	0.00107769	2.98483	Up	significant
LmjF.02.0020	histone H4	Translationally	12447.6	0.120007	0.218473	0.549296	0.582803	0.947329	1.08674	no changes	no significant	14725.5	-1.19375	0.429578	-2.77889	0.00545444	0.0293736	-2.28747	Down	significant
LmjF.02.0030	tagatose-6-phosphate kinase-like protein	no significant	219.606	-0.130146	0.202754	-0.641892	0.520943	0.929922	-1.0944	no changes	no significant	46.097	-0.266465	0.372771	-0.714822	0.474719	0.633148	-1.20286	no changes	no significant
LmjF.02.0040	metallo-peptidase, Clan MG, Family M24	no significant	7908.75	0.0163745	0.186171	0.0879541	0.929913	0.992051	1.01141	no changes	no significant	3529.77	-0.25072	0.277294	-0.90417	0.365905	0.53336	-1.1898	no changes	no significant
LmjF.02.0050	putative cytochrome b-domain protein	Translationally	650.097	-0.298752	0.193318	-1.5454	0.122251	0.599847	-1.23008	no changes	no significant	275.747	-0.756945	0.290975	-2.60141	0.00928405	0.0416075	-1.68991	Down	significant
LmjF.02.0060	conserved hypothetical protein	Translationally	936.908	-0.3663	0.154908	-2.36463	0.0180482	0.238592	-1.28904	no changes	no significant	494.157	-1.57854	0.342619	-4.60728	4.07974e-06	0.000205047	-2.98668	Down	significant
LmjF.02.0070	conserved hypothetical protein	Translationally	2495.73	-0.232016	0.194447	-1.19321	0.232786	0.765483	-1.17448	no changes	no significant	1003.33	-1.24194	0.317595	-3.91045	9.21236e-05	0.00188398	-2.36516	Down	significant
LmjF.02.0080	conserved hypothetical protein	no significant	4027.5	0.120806	0.235831	0.512255	0.608473	0.953076	1.08734	no changes	no significant	1383.15	0.265938	0.347222	0.765902	0.443735	0.605161	1.20242	no changes	no significant
LmjF.02.0085	conserved hypothetical protein	no significant	1150.11	-0.140441	0.202709	-0.692821	0.488422	0.923815	-1.10224	no changes	no significant	376.018	0.361594	0.28711	1.25942	0.207877	0.365075	1.28484	no changes	no significant
LmjF.02.0090	conserved hypothetical protein	no significant	4880.38	0.143441	0.212482	0.675074	0.499629	0.926423	1.10454	no changes	no significant	1167.86	0.533312	0.343189	1.55399	0.120187	0.252285	1.44725	no changes	no significant
LmjF.02.0100	NA	no significant	1060.91	-0.32059	0.189423	-1.69245	0.0905601	0.522322	-1.24884	no changes	no significant	425.584	0.577894	0.32915	1.75572	0.0791363	0.188829	1.49267	no changes	no significant
LmjF.02.0110	exportin T (tRNA exportin)-like protein	no significant	2096.81	0.285435	0.205362	1.38991	0.164556	0.682615	1.21878	no changes	no significant	933.337	0.764058	0.406064	1.88162	0.0598878	0.155053	1.69826	no changes	no significant
LmjF.02.0120	putative phosphatidylinositol kinase related protein	no significant	3660.42	0.325763	0.192528	1.69203	0.0906402	0.522322	1.25333	no changes	no significant	1581.81	0.744301	0.411779	1.80752	0.0706806	0.174369	1.67516	no changes	no significant
LmjF.02.0130	conserved hypothetical protein	no significant	3000.99	0.183655	0.191844	0.95731	0.338411	0.849642	1.13576	no changes	no significant	930.972	-0.115848	0.329379	-0.351715	0.725052	0.822034	-1.08361	no changes	no significant
LmjF.02.0140	conserved hypothetical protein	no significant	1607.95	-0.134298	0.163704	-0.820375	0.412002	0.892579	-1.09756	no changes	no significant	930.79	0.317722	0.346082	0.918053	0.358591	0.526198	1.24636	no changes	no significant
LmjF.02.0150	conserved hypothetical protein	no significant	2925.35	0.02043	0.210469	0.0970685	0.922672	0.991584	1.01426	no changes	no significant	928.33	0.302484	0.331217	0.91325	0.361111	0.528275	1.23327	no changes	no significant
LmjF.02.0155	hypothetical protein	no significant	70.6499	0.150723	0.250163	0.602499	0.546842	0.937814	1.11013	no changes	no significant	10.0481	0.220475	0.517567	0.425984	0.670119	0.785426	1.16512	no changes	no significant
LmjF.02.0160	phosphoglycan beta 1,3 galactosyltransferase	no significant	1198.88	0.0134167	0.161314	0.0831712	0.933715	0.992051	1.00934	no changes	no significant	452.496	0.728338	0.356403	2.04358	0.0409952	0.118521	1.65673	no changes	no significant
LmjF.02.0170	phosphoglycan beta 1,3 galactosyltransferase	no significant	1573.91	-0.13911	0.148593	-0.936181	0.34918	0.854938	-1.10123	no changes	no significant	638.713	0.311504	0.347075	0.89751	0.369447	0.53701	1.241	no changes	no significant
LmjF.02.0180	phosphoglycan beta 1,2 arabinosyltransferase	no significant	4574.82	0.116858	0.228751	0.510853	0.609454	0.953076	1.08437	no changes	no significant	854.961	0.909575	0.439597	2.06911	0.0385357	0.113665	1.87849	no changes	no significant
LmjF.02.0190	phosphoglycan beta 1,3 galactosyltransferase	no significant	1039.73	0.0900068	0.162382	0.554292	0.579379	0.94713	1.06438	no changes	no significant	377.093	0.613772	0.332992	1.84321	0.065299	0.164541	1.53025	no changes	no significant
LmjF.02.0200	phosphoglycan beta 1,3 galactosyltransferase	no significant	832.306	-0.122364	0.162956	-0.750901	0.452712	0.915855	-1.08852	no changes	no significant	227.228	0.675057	0.331354	2.03727	0.041623	0.11987	1.59666	no changes	no significant
LmjF.02.0210	phosphoglycan beta 1,3 galactosyltransferase	no significant	3661.01	0.0532819	0.146847	0.362839	0.716725	0.969654	1.03762	no changes	no significant	1385.49	0.439795	0.321638	1.36736	0.171513	0.320475	1.35641	no changes	no significant
LmjF.02.0220	phosphoglycan beta 1,2 arabinosyltransferase	no significant	2957.08	0.0971438	0.22466	0.432404	0.665448	0.963484	1.06965	no changes	no significant	580.848	0.921026	0.422713	2.17885	0.0293431	0.0936413	1.89346	no changes	no significant
LmjF.02.0230	phosphoglycan beta 1,3 galactosyltransferase	no significant	1074.14	0.0982243	0.156602	0.627223	0.530513	0.933779	1.07046	no changes	no significant	396.056	0.610614	0.327498	1.86448	0.0622537	0.159383	1.52691	no changes	no significant
LmjF.02.0240	conserved hypothetical protein	no significant	4042.58	-0.0459678	0.195919	-0.234627	0.814499	0.977674	-1.03238	no changes	no significant	1305.19	0.0475775	0.365386	0.130212	0.896399	0.934587	1.03353	no changes	no significant
LmjF.02.0250	conserved hypothetical protein	no significant	5288.16	0.00927858	0.202615	0.0457941	0.963474	0.996987	1.00645	no changes	no significant	1914.85	0.440136	0.377231	1.16675	0.24331	0.406935	1.35673	no changes	no significant
LmjF.02.0260	small GTP binding protein rab6-like protein	no significant	1773.69	-0.213247	0.155388	-1.37236	0.169953	0.69022	-1.15929	no changes	no significant	781.4	-0.635737	0.288373	-2.20457	0.0274845	0.0896643	-1.55373	no changes	no significant
LmjF.02.0270	conserved hypothetical protein	no significant	2236.38	0.157657	0.193292	0.81564	0.414706	0.892828	1.11547	no changes	no significant	405.437	0.164691	0.269397	0.61133	0.540981	0.689148	1.12093	no changes	no significant
LmjF.02.0280	conserved hypothetical protein	no significant	2683.75	0.121828	0.205022	0.594221	0.552364	0.939248	1.08811	no changes	no significant	1088.56	-0.286558	0.323649	-0.885399	0.375942	0.543978	-1.21973	no changes	no significant
LmjF.02.0290	putative protein kinase	Translationally	4150.6	-0.152432	0.22217	-0.686106	0.492646	0.924211	-1.11144	no changes	no significant	2721.14	-0.898983	0.289049	-3.11014	0.00186997	0.0142271	-1.86475	Down	significant
LmjF.02.0300	putative ATP-binding cassette subfamily A,member 1	no significant	829.143	-0.460789	0.200593	-2.29713	0.0216111	0.262261	-1.37629	no changes	no significant	102.722	0.457243	0.385106	1.18732	0.235102	0.397618	1.37292	no changes	no significant
LmjF.02.0310	conserved hypothetical protein	no significant	2709.4	-0.207408	0.200005	-1.03702	0.299729	0.821914	-1.15461	no changes	no significant	1651.9	-0.563168	0.416924	-1.35077	0.17677	0.327001	-1.47751	no changes	no significant
LmjF.02.0320	putative ribosomal RNA processing protein	no significant	5449.02	0.279064	0.239427	1.16555	0.243797	0.774898	1.21341	no changes	no significant	2230.2	-0.383016	0.357809	-1.07045	0.284417	0.451239	-1.30407	no changes	no significant
LmjF.02.0330	putative glycosyl transferase	no significant	2400.87	-0.0864317	0.23256	-0.371653	0.710151	0.968496	-1.06174	no changes	no significant	1152.8	-0.0146579	0.315906	-0.0463995	0.962992	0.977623	-1.01021	no changes	no significant
LmjF.02.0340	conserved hypothetical protein	no significant	1531.51	-0.301679	0.17843	-1.69075	0.0908854	0.522322	-1.23258	no changes	no significant	641.419	0.280175	0.334669	0.837172	0.402496	0.56691	1.21434	no changes	no significant
LmjF.02.0350	conserved hypothetical protein	no significant	3069.31	0.0198888	0.171469	0.115991	0.90766	0.990987	1.01388	no changes	no significant	1532.42	-0.0534516	0.271989	-0.196521	0.844202	0.903191	-1.03774	no changes	no significant
LmjF.02.0360	putative casein kinase II, alpha chain	no significant	2557.23	-0.174677	0.15342	-1.13855	0.25489	0.784706	-1.12871	no changes	no significant	509.702	0.775437	0.391496	1.9807	0.0476245	0.131615	1.71171	no changes	no significant
LmjF.02.0370	putative proteasome regulatory non-ATPase subunit 6	no significant	3630.64	0.287007	0.138038	2.07919	0.0376003	0.338889	1.22011	no changes	no significant	1826.86	0.449601	0.43246	1.03964	0.298509	0.46458	1.36566	no changes	no significant
LmjF.02.0380	putative FtsJ-like methyltransferase	no significant	3567.72	0.0144964	0.203539	0.0712217	0.943221	0.994618	1.0101	no changes	no significant	2227.56	-0.541032	0.322913	-1.67547	0.093842	0.212344	-1.45501	no changes	no significant
LmjF.02.0390	putative ubiquitin-conjugating enzyme e2	no significant	1559.17	0.0519079	0.151459	0.342718	0.73181	0.969654	1.03663	no changes	no significant	717.193	-0.724638	0.295281	-2.45407	0.0141251	0.0552339	-1.65249	no changes	no significant
LmjF.02.0400	hypothetical protein	no significant	188.617	-0.0589725	0.233052	-0.253044	0.800234	0.977359	-1.04172	no changes	no significant	109.553	-0.752379	0.360697	-2.0859	0.0369874	0.110305	-1.68457	no changes	no significant
LmjF.02.0410	putative RNA-editing complex protein MP81	no significant	3025.11	-0.084736	0.203356	-0.416688	0.676907	0.964188	-1.06049	no changes	no significant	979.744	0.608115	0.330706	1.83884	0.0659387	0.165657	1.52427	no changes	no significant
LmjF.02.0420	conserved hypothetical protein	no significant	929.157	0.0274001	0.201093	0.136256	0.891619	0.988141	1.01917	no changes	no significant	373.655	0.8521	0.433157	1.96718	0.049162	0.134485	1.80513	no changes	no significant
LmjF.02.0430	putative serine peptidase, Clan S-, family S54	Translationally	2405.72	-0.144542	0.194533	-0.743021	0.457469	0.919661	-1.10538	no changes	no significant	966.532	-1.03181	0.326315	-3.16201	0.00156685	0.0127324	-2.04459	Down	significant
LmjF.02.0440	NA	Translationally	1319.38	0.00777001	0.186749	0.0416068	0.966812	0.997454	1.0054	no changes	no significant	160.621	1.5897	0.438144	3.62827	0.000285327	0.00400333	3.00988	Up	significant
LmjF.02.0450	putative voltage-dependent anion-selective channel	no significant	7006.68	0.113416	0.202583	0.559851	0.575581	0.946241	1.08179	no changes	no significant	2262.05	0.287807	0.33771	0.852232	0.394085	0.558827	1.22078	no changes	no significant
LmjF.02.0460	conserved hypothetical protein	no significant	1819.78	0.0800545	0.246447	0.324834	0.745307	0.970717	1.05706	no changes	no significant	591.156	-0.210786	0.319406	-0.659933	0.509297	0.662965	-1.15732	no changes	no significant
LmjF.02.0470	hypothetical protein	no significant	2015.59	0.172968	0.164668	1.0504	0.293532	0.816146	1.12738	no changes	no significant	657.637	1.09898	0.447289	2.45698	0.0140112	0.0549186	2.14203	no changes	no significant
LmjF.02.0480	conserved hypothetical protein	no significant	970.39	0.0197102	0.179391	0.109873	0.91251	0.990987	1.01376	no changes	no significant	508.362	-0.239985	0.410244	-0.58498	0.558561	0.702714	-1.18098	no changes	no significant
LmjF.02.0490	conserved hypothetical protein	no significant	588.333	-0.205112	0.201616	-1.01734	0.308993	0.828298	-1.15278	no changes	no significant	203.377	0.360871	0.30862	1.1693	0.242282	0.405784	1.2842	no changes	no significant
LmjF.02.0500	putative glycerate kinase	no significant	2921.7	-0.111356	0.203506	-0.547188	0.58425	0.947329	-1.08024	no changes	no significant	1721.03	-0.572919	0.291888	-1.9628	0.0496694	0.135469	-1.48753	no changes	no significant
LmjF.02.0510	conserved hypothetical protein	Translationally	331.555	-0.466303	0.194212	-2.401	0.0163503	0.224591	-1.38156	no changes	no significant	232.108	-1.02998	0.366743	-2.80846	0.00497786	0.0276596	-2.042	Down	significant
LmjF.02.0520	conserved hypothetical protein	Translationally	966.357	0.262377	0.247631	1.05955	0.289352	0.810329	1.19945	no changes	no significant	465.878	1.09979	0.387493	2.83822	0.00453655	0.0260874	2.14324	Up	significant
LmjF.02.0530	conserved hypothetical protein	Translationally	1263.63	0.097809	0.249469	0.392068	0.695008	0.965234	1.07015	no changes	no significant	265.641	1.17087	0.328472	3.5646	0.000364407	0.00477433	2.25148	Up	significant
LmjF.02.0540	conserved hypothetical protein	no significant	2028.32	0.058025	0.182628	0.317723	0.750695	0.971313	1.04104	no changes	no significant	1957.09	-0.134774	0.262001	-0.514402	0.606971	0.738964	-1.09792	no changes	no significant
LmjF.02.0550	hypothetical protein	Translationally	2747.02	-0.0650144	0.242378	-0.268236	0.788518	0.975682	-1.0461	no changes	no significant	3950.52	-1.42411	0.35421	-4.02053	5.80685e-05	0.00139239	-2.68349	Down	significant
LmjF.02.0560	hypothetical protein	no significant	5375.09	-0.0999387	0.184145	-0.542716	0.587325	0.948138	-1.07173	no changes	no significant	1522.87	0.15051	0.2892	0.520436	0.60276	0.735601	1.10996	no changes	no significant
LmjF.02.0570	putative protein kinase	no significant	343.981	0.0955408	0.25513	0.374479	0.708048	0.968403	1.06847	no changes	no significant	89.0432	-0.0782591	0.401798	-0.194772	0.845571	0.903568	-1.05574	no changes	no significant
LmjF.02.0580	conserved hypothetical protein	no significant	2058.36	0.183573	0.166841	1.10029	0.271206	0.795585	1.13569	no changes	no significant	1000.72	0.565875	0.409628	1.38144	0.167144	0.315225	1.48029	no changes	no significant
LmjF.02.0590	conserved hypothetical protein	no significant	2046.15	-0.0081347	0.198475	-0.040986	0.967307	0.997542	-1.00565	no changes	no significant	2377.09	-1.22054	0.505215	-2.41587	0.0156976	0.0597338	-2.33033	no changes	no significant
LmjF.02.0600	putative ARP2/3 complex subunit	no significant	1220.8	0.00489421	0.215849	0.0226742	0.98191	0.997542	1.0034	no changes	no significant	442.888	0.334739	0.278459	1.20211	0.22932	0.39081	1.26115	no changes	no significant
LmjF.02.0610	conserved hypothetical protein	no significant	1559.82	-0.0467518	0.190468	-0.245457	0.806102	0.977359	-1.03294	no changes	no significant	970.013	-0.790481	0.381392	-2.07262	0.0382074	0.112959	-1.72965	no changes	no significant
LmjF.02.0620	conserved hypothetical protein	no significant	2834.1	-0.0134009	0.216193	-0.0619859	0.950574	0.995135	-1.00933	no changes	no significant	1221.38	-0.0809839	0.272346	-0.297356	0.766195	0.851094	-1.05774	no changes	no significant
LmjF.02.0630	gamma-glutamyl phosphate reductase-like protein	Translationally	474.304	0.0804644	0.227905	0.353061	0.724043	0.969654	1.05736	no changes	no significant	204.327	1.08833	0.406769	2.67556	0.00746045	0.0361876	2.12628	Up	significant
LmjF.02.0640	hypothetical protein	no significant	1460.37	-0.0113901	0.173346	-0.0657069	0.947611	0.994778	-1.00793	no changes	no significant	962.629	0.0406547	0.358633	0.11336	0.909745	0.945675	1.02858	no changes	no significant
LmjF.02.0650	conserved hypothetical protein	Translationally	2793.11	-0.119525	0.180963	-0.660493	0.508938	0.927617	-1.08638	no changes	no significant	2362.27	-1.15262	0.340323	-3.38684	0.000707033	0.00733929	-2.22317	Down	significant
LmjF.02.0660	conserved hypothetical protein	no significant	2828.2	0.193775	0.222672	0.870227	0.384176	0.874476	1.14375	no changes	no significant	1737.53	0.240816	0.329173	0.731578	0.464426	0.624288	1.18166	no changes	no significant
LmjF.02.0670	putative mitochondrial carrier protein	no significant	1582.66	0.138593	0.203395	0.681402	0.495617	0.925013	1.10083	no changes	no significant	1177.07	-0.211296	0.294762	-0.716838	0.473474	0.632065	-1.15773	no changes	no significant
LmjF.02.0680	conserved hypothetical protein	no significant	3802.44	-0.0174559	0.205841	-0.084803	0.932418	0.992051	-1.01217	no changes	no significant	1293.86	-0.714977	0.290515	-2.46107	0.0138524	0.0544308	-1.64146	no changes	no significant
LmjF.02.0690	conserved hypothetical protein	Translationally	4311.47	-0.0590316	0.226786	-0.260296	0.794636	0.977359	-1.04177	no changes	no significant	1422.78	-0.819599	0.297547	-2.75452	0.00587789	0.0307406	-1.76492	Down	significant
LmjF.02.0700	conserved hypothetical protein	no significant	3167.35	-0.0419608	0.181135	-0.231655	0.816806	0.977674	-1.02951	no changes	no significant	1410.33	0.177154	0.349072	0.5075	0.611804	0.743221	1.13065	no changes	no significant
LmjF.02.0710	putative ATP-dependent Clp protease subunit,heat shock protein 78 (HSP78)	no significant	3690.72	0.278847	0.180366	1.54601	0.122103	0.599538	1.21322	no changes	no significant	1212.42	0.474854	0.386804	1.22764	0.219584	0.379894	1.38978	no changes	no significant
LmjF.02.0720	hypothetical protein	Both	112.232	-0.813053	0.235261	-3.45596	0.000548337	0.0300809	-1.75693	Down	significant	33.9815	-1.26749	0.405075	-3.12903	0.00175387	0.0136983	-2.40742	Down	significant
LmjF.02.0730	dehydrogenase/oxidoreductase-like protein	no significant	83.1929	-0.190216	0.242622	-0.784001	0.433039	0.905045	-1.14093	no changes	no significant	24.0754	-0.834358	0.449879	-1.85463	0.0636495	0.161871	-1.78306	no changes	no significant
LmjF.02.0740	putative dipeptylcarboxypeptidase	no significant	1700.45	-0.281606	0.187556	-1.50145	0.133239	0.624103	-1.21555	no changes	no significant	903.417	-0.680198	0.332166	-2.04776	0.040583	0.117713	-1.60236	no changes	no significant
LmjF.02.SLRNA.0010	NA	no significant	260.238	-0.18979	0.253414	-0.748932	0.453898	0.917011	-1.1406	no changes	no significant	43.9907	-0.573259	0.427964	-1.3395	0.180407	0.331523	-1.48788	no changes	no significant
LmjF.02.SLRNA.0020	NA	no significant	257.676	-0.189041	0.254628	-0.742421	0.457832	0.919723	-1.14001	no changes	no significant	47.4244	-0.957521	0.398482	-2.40292	0.0162647	0.0612318	-1.94197	no changes	no significant
LmjF.02.SLRNA.0030	NA	no significant	228.507	-0.108003	0.238973	-0.451944	0.651309	0.962136	-1.07774	no changes	no significant	49.3027	-0.761846	0.410188	-1.85731	0.063267	0.16136	-1.69566	no changes	no significant
LmjF.02.SLRNA.0040	NA	no significant	265.051	-0.138698	0.255137	-0.54362	0.586703	0.948138	-1.10091	no changes	no significant	49.9262	-0.422041	0.417852	-1.01002	0.312483	0.478378	-1.33982	no changes	no significant
LmjF.02.SLRNA.0050	NA	no significant	266.707	-0.196344	0.255088	-0.76971	0.441472	0.908925	-1.14579	no changes	no significant	42.5434	-0.722084	0.438944	-1.64505	0.0999595	0.2217	-1.64956	no changes	no significant
LmjF.02.SLRNA.0060	NA	no significant	259.007	-0.171699	0.254913	-0.673558	0.500592	0.926494	-1.12638	no changes	no significant	46.1413	-0.62148	0.39384	-1.578	0.114565	0.244231	-1.53845	no changes	no significant
LmjF.02.SLRNA.0070	NA	no significant	253.788	-0.206651	0.255108	-0.810054	0.417909	0.894842	-1.15401	no changes	no significant	40.2007	-0.540319	0.443882	-1.21726	0.223506	0.383917	-1.45429	no changes	no significant
LmjF.02.SLRNA.0080	NA	no significant	270.919	-0.122891	0.255112	-0.481714	0.630009	0.961513	-1.08891	no changes	no significant	42.4105	-0.583494	0.440797	-1.32372	0.185594	0.337837	-1.49847	no changes	no significant
LmjF.02.SLRNA.0090	NA	no significant	262.322	-0.118409	0.253236	-0.467581	0.640084	0.962136	-1.08554	no changes	no significant	44.1256	-0.426056	0.39502	-1.07857	0.280781	0.446918	-1.34356	no changes	no significant
LmjF.02.SLRNA.0100	NA	no significant	259.687	-0.183483	0.254615	-0.720629	0.471138	0.921577	-1.13562	no changes	no significant	46.4361	-0.483157	0.398394	-1.21276	0.225221	0.385746	-1.3978	no changes	no significant
LmjF.02.SLRNA.0110	NA	no significant	274.886	-0.0970678	0.254186	-0.381877	0.702552	0.967563	-1.0696	no changes	no significant	42.9772	-0.4979	0.410106	-1.21408	0.224719	0.385183	-1.41216	no changes	no significant
LmjF.02.SLRNA.0120	NA	no significant	247.72	-0.191295	0.254044	-0.752999	0.451451	0.915855	-1.14179	no changes	no significant	48.7612	-0.697726	0.406768	-1.71529	0.0862917	0.201061	-1.62195	no changes	no significant
LmjF.02.SLRNA.0130	NA	no significant	249.007	-0.137629	0.254179	-0.541466	0.588187	0.948138	-1.1001	no changes	no significant	43.0171	-0.416169	0.421615	-0.987083	0.323602	0.489419	-1.33438	no changes	no significant
LmjF.02.SLRNA.0140	NA	no significant	266.371	-0.171528	0.25485	-0.673053	0.500914	0.926514	-1.12625	no changes	no significant	39.1202	-0.680389	0.401705	-1.69376	0.0903118	0.207309	-1.60257	no changes	no significant
LmjF.02.SLRNA.0150	NA	no significant	260.84	-0.163736	0.252479	-0.648513	0.516654	0.928646	-1.12018	no changes	no significant	47.247	-0.389614	0.445461	-0.874633	0.381774	0.548481	-1.31004	no changes	no significant
LmjF.02.SLRNA.0160	NA	no significant	257.538	-0.202636	0.254711	-0.795555	0.426291	0.899309	-1.1508	no changes	no significant	49.3259	-0.821123	0.426769	-1.92404	0.054349	0.145017	-1.76678	no changes	no significant
LmjF.02.SLRNA.0170	NA	no significant	249.978	-0.155265	0.253887	-0.611552	0.540834	0.93727	-1.11363	no changes	no significant	53.5794	-0.598896	0.413765	-1.44743	0.147777	0.290518	-1.51456	no changes	no significant
LmjF.02.SLRNA.0180	NA	no significant	266.178	-0.197193	0.253229	-0.778714	0.436148	0.90613	-1.14647	no changes	no significant	46.308	-0.424564	0.401111	-1.05847	0.289842	0.456926	-1.34217	no changes	no significant
LmjF.02.SLRNA.0190	NA	no significant	262.045	-0.1806	0.254746	-0.708941	0.478361	0.923402	-1.13336	no changes	no significant	47.6709	-0.701326	0.451512	-1.55328	0.120356	0.252579	-1.626	no changes	no significant
LmjF.02.SLRNA.0200	NA	no significant	258.261	-0.182219	0.254808	-0.715121	0.474534	0.921577	-1.13463	no changes	no significant	47.5888	-0.571445	0.428943	-1.33222	0.182789	0.334242	-1.48601	no changes	no significant
LmjF.02.SLRNA.0210	NA	no significant	261.642	-0.14834	0.255068	-0.581572	0.560855	0.941856	-1.10829	no changes	no significant	44.6886	-0.714461	0.411081	-1.738	0.0822101	0.194093	-1.64087	no changes	no significant
LmjF.02.SLRNA.0220	NA	no significant	263.127	-0.145474	0.254782	-0.570972	0.568018	0.942942	-1.10609	no changes	no significant	48.1074	-0.680831	0.432516	-1.57412	0.115461	0.245609	-1.60306	no changes	no significant
LmjF.02.SLRNA.0230	NA	no significant	272.652	-0.159281	0.254289	-0.626379	0.531066	0.933779	-1.11673	no changes	no significant	46.6486	-0.43834	0.448017	-0.9784	0.327876	0.49412	-1.35504	no changes	no significant
LmjF.02.SLRNA.0240	NA	no significant	252.11	-0.180262	0.254624	-0.707953	0.478974	0.923402	-1.13309	no changes	no significant	49.5041	-0.463486	0.422278	-1.09758	0.272386	0.438182	-1.37887	no changes	no significant
LmjF.02.SLRNA.0250	NA	no significant	254.343	-0.174887	0.25422	-0.687934	0.491495	0.924171	-1.12888	no changes	no significant	47.0336	-0.621955	0.426878	-1.45698	0.145121	0.287526	-1.53896	no changes	no significant
LmjF.02.SLRNA.0260	NA	no significant	259.464	-0.113889	0.253449	-0.449356	0.653175	0.962136	-1.08214	no changes	no significant	47.9281	-0.649777	0.435484	-1.49208	0.135678	0.274463	-1.56893	no changes	no significant
LmjF.02.SLRNA.0270	NA	no significant	271.543	-0.193473	0.255088	-0.758457	0.448178	0.913781	-1.14351	no changes	no significant	51.2953	-0.427891	0.425238	-1.00624	0.314301	0.479757	-1.34527	no changes	no significant
LmjF.02.SLRNA.0280	NA	no significant	266.747	-0.104561	0.25502	-0.410009	0.681799	0.964188	-1.07517	no changes	no significant	47.947	-0.552196	0.425359	-1.29819	0.194222	0.34884	-1.46632	no changes	no significant
LmjF.02.SLRNA.0290	NA	no significant	249.589	-0.139849	0.253212	-0.552299	0.580743	0.947329	-1.10179	no changes	no significant	44.6526	-0.36683	0.448741	-0.817465	0.413663	0.576884	-1.28952	no changes	no significant
LmjF.02.SLRNA.0300	NA	no significant	261.021	-0.150945	0.254177	-0.593858	0.552607	0.939248	-1.1103	no changes	no significant	44.2579	-0.258522	0.45016	-0.57429	0.565772	0.707792	-1.19625	no changes	no significant
LmjF.02.SLRNA.0310	NA	no significant	256.685	-0.116849	0.254045	-0.459954	0.645549	0.962136	-1.08436	no changes	no significant	41.2916	-0.376475	0.440895	-0.853889	0.393167	0.558221	-1.29817	no changes	no significant
LmjF.02.SLRNA.0320	NA	no significant	261.261	-0.243452	0.255087	-0.954385	0.339889	0.850713	-1.18382	no changes	no significant	45.4163	-0.49254	0.467288	-1.05404	0.291866	0.458815	-1.40692	no changes	no significant
LmjF.02.SLRNA.0330	NA	no significant	269.051	-0.161411	0.254974	-0.63305	0.526701	0.930307	-1.11838	no changes	no significant	45.1301	-0.508933	0.466103	-1.09189	0.274881	0.440302	-1.423	no changes	no significant
LmjF.02.SLRNA.0340	NA	no significant	275.829	-0.150371	0.255022	-0.589641	0.555432	0.941239	-1.10985	no changes	no significant	44.8347	-0.245915	0.451513	-0.544646	0.585997	0.722326	-1.18584	no changes	no significant
LmjF.02.SLRNA.0350	NA	no significant	268.906	-0.155804	0.255121	-0.610707	0.541393	0.93727	-1.11404	no changes	no significant	46.204	-0.740276	0.425194	-1.74103	0.0816782	0.193144	-1.6705	no changes	no significant
LmjF.02.SLRNA.0360	NA	no significant	252.365	-0.121999	0.254605	-0.479168	0.631819	0.961513	-1.08824	no changes	no significant	43.5993	-0.79261	0.431208	-1.83811	0.0660455	0.165832	-1.73221	no changes	no significant
LmjF.02.SLRNA.0370	NA	no significant	267.601	-0.184646	0.254548	-0.725389	0.468213	0.92144	-1.13654	no changes	no significant	43.8053	-0.658117	0.425539	-1.54655	0.121972	0.254987	-1.57802	no changes	no significant
LmjF.02.SLRNA.0380	NA	no significant	261.327	-0.148955	0.255138	-0.583823	0.559339	0.941753	-1.10877	no changes	no significant	40.5025	-0.0862307	0.415684	-0.207443	0.835664	0.897834	-1.06159	no changes	no significant
LmjF.02.SLRNA.0390	NA	no significant	252.591	-0.129286	0.254569	-0.507863	0.611549	0.95336	-1.09375	no changes	no significant	46.2746	-0.409889	0.439322	-0.933004	0.350818	0.517816	-1.32858	no changes	no significant
LmjF.02.SLRNA.0400	NA	no significant	272.9	-0.188754	0.255091	-0.739947	0.459332	0.920144	-1.13978	no changes	no significant	45.7126	-0.559272	0.441959	-1.26544	0.205714	0.362599	-1.47353	no changes	no significant
LmjF.02.SLRNA.0410	NA	no significant	258.938	-0.148273	0.254906	-0.581678	0.560784	0.941856	-1.10824	no changes	no significant	47.1473	-0.733526	0.393741	-1.86297	0.0624668	0.159777	-1.6627	no changes	no significant
LmjF.02.SLRNA.0420	NA	no significant	261.432	-0.182798	0.253641	-0.720695	0.471097	0.921577	-1.13508	no changes	no significant	42.6281	-0.611592	0.448671	-1.36312	0.172844	0.322083	-1.52794	no changes	no significant
LmjF.02.SLRNA.0430	NA	no significant	269.198	-0.109791	0.255133	-0.430328	0.666957	0.963897	-1.07907	no changes	no significant	50.9366	-0.64008	0.405456	-1.57867	0.114412	0.243963	-1.55842	no changes	no significant
LmjF.02.SLRNA.0440	NA	no significant	266.368	-0.213546	0.255131	-0.837005	0.40259	0.887634	-1.15953	no changes	no significant	47.0912	-0.500149	0.420677	-1.18891	0.234474	0.396857	-1.41436	no changes	no significant
LmjF.02.SLRNA.0450	NA	no significant	271.281	-0.196962	0.254393	-0.774242	0.438788	0.907152	-1.14628	no changes	no significant	42.9612	-0.413534	0.460805	-0.897418	0.369496	0.53701	-1.33194	no changes	no significant
LmjF.02.SLRNA.0460	NA	no significant	266.361	-0.132957	0.254879	-0.521646	0.601917	0.951256	-1.09654	no changes	no significant	43.713	-0.534311	0.409672	-1.30424	0.192151	0.346069	-1.44825	no changes	no significant
LmjF.02.SLRNA.0470	NA	no significant	227.968	-0.155299	0.240224	-0.646474	0.517972	0.929651	-1.11365	no changes	no significant	50.1935	-0.485016	0.393034	-1.23403	0.217191	0.376561	-1.3996	no changes	no significant
LmjF.02.SLRNA.0480	NA	no significant	277.864	-0.197382	0.254731	-0.774863	0.438421	0.906603	-1.14662	no changes	no significant	48.5748	-0.533694	0.39066	-1.36613	0.171897	0.320942	-1.44763	no changes	no significant
LmjF.02.SLRNA.0490	NA	no significant	255.34	-0.180454	0.252592	-0.714411	0.474973	0.921577	-1.13324	no changes	no significant	44.6025	-0.747618	0.398577	-1.87571	0.0606945	0.156549	-1.67902	no changes	no significant
LmjF.02.SLRNA.0500	NA	no significant	259.735	-0.155636	0.255022	-0.610283	0.541674	0.93727	-1.11391	no changes	no significant	52.3321	-0.648043	0.425337	-1.5236	0.127609	0.262659	-1.56704	no changes	no significant
LmjF.02.SLRNA.0510	NA	no significant	258.728	-0.119537	0.252979	-0.472518	0.636557	0.961996	-1.08639	no changes	no significant	49.2387	-0.553972	0.428539	-1.2927	0.196114	0.350821	-1.46812	no changes	no significant
LmjF.02.SLRNA.0520	NA	no significant	265.449	-0.169709	0.254466	-0.666921	0.504823	0.927044	-1.12483	no changes	no significant	43.4887	-0.368004	0.417774	-0.88087	0.378388	0.546009	-1.29057	no changes	no significant
LmjF.02.SLRNA.0530	NA	no significant	255.848	-0.185077	0.253625	-0.729726	0.465558	0.920427	-1.13688	no changes	no significant	44.9176	-0.60708	0.40873	-1.48528	0.137469	0.277244	-1.52317	no changes	no significant
LmjF.02.SLRNA.0540	NA	no significant	260.834	-0.190941	0.254675	-0.749745	0.453408	0.916435	-1.14151	no changes	no significant	47.5337	-0.545547	0.401231	-1.35968	0.173931	0.323565	-1.45957	no changes	no significant
LmjF.02.SLRNA.0550	NA	no significant	253.457	-0.134223	0.254938	-0.526492	0.598546	0.950083	-1.0975	no changes	no significant	47.7495	-0.41774	0.433347	-0.963986	0.335053	0.502212	-1.33583	no changes	no significant
LmjF.02.SLRNA.0560	NA	no significant	256.001	-0.144506	0.255138	-0.566383	0.571134	0.944497	-1.10535	no changes	no significant	44.3052	-0.603949	0.410733	-1.47042	0.141449	0.283153	-1.51987	no changes	no significant
LmjF.02.SLRNA.0570	NA	no significant	256.365	-0.131924	0.253535	-0.520341	0.602826	0.951599	-1.09575	no changes	no significant	42.676	-0.487714	0.43247	-1.12774	0.259429	0.424399	-1.40222	no changes	no significant
LmjF.02.SLRNA.0580	NA	no significant	258.158	-0.100894	0.254081	-0.397095	0.691297	0.965234	-1.07244	no changes	no significant	46.3359	-0.373112	0.416318	-0.896218	0.370137	0.537677	-1.29514	no changes	no significant
LmjF.02.SLRNA.0590	NA	no significant	270.897	-0.16338	0.253907	-0.643462	0.519924	0.929922	-1.11991	no changes	no significant	46.2397	-0.652684	0.426943	-1.52874	0.126329	0.260748	-1.57209	no changes	no significant
LmjF.02.SLRNA.0600	NA	no significant	264.246	-0.137813	0.252727	-0.545302	0.585546	0.947986	-1.10024	no changes	no significant	42.1976	-0.347791	0.441845	-0.787133	0.431204	0.594078	-1.27261	no changes	no significant
LmjF.03.0010	hypothetical protein	no significant	316.361	-0.381798	0.245764	-1.55351	0.1203	0.595253	-1.30297	no changes	no significant	61.9343	0.464416	0.39843	1.16562	0.24377	0.407432	1.37976	no changes	no significant
LmjF.03.0020	conserved hypothetical protein	no significant	1311.67	-0.259246	0.239322	-1.08325	0.278696	0.801355	-1.19685	no changes	no significant	185.333	0.0222167	0.32174	0.0690517	0.944948	0.966793	1.01552	no changes	no significant
LmjF.03.0030	D-3-phosphoglycerate dehydrogenase-like protein	no significant	330.534	-0.601446	0.249023	-2.41522	0.0157256	0.219308	-1.51724	no changes	no significant	69.3291	-0.129068	0.413008	-0.312508	0.754654	0.842779	-1.09359	no changes	no significant
LmjF.03.0040	2-aminoethylphosphonate:pyruvateaminotransferas e-like protein	no significant	289.452	-0.238305	0.248744	-0.958035	0.338045	0.849475	-1.17961	no changes	no significant	48.4026	0.331682	0.42246	0.785121	0.432383	0.59462	1.25848	no changes	no significant
LmjF.03.0060	conserved hypothetical protein	no significant	1939.25	-0.12053	0.168883	-0.713692	0.475418	0.921611	-1.08713	no changes	no significant	641.89	-0.414677	0.299055	-1.38663	0.165556	0.313159	-1.333	no changes	no significant
LmjF.03.0070	conserved hypothetical protein	no significant	4068.13	-0.328332	0.210392	-1.56057	0.118625	0.593585	-1.25556	no changes	no significant	1300.67	-0.767299	0.334975	-2.29062	0.0219856	0.0760731	-1.70208	no changes	no significant
LmjF.03.0080	glycerol-3-phosphate acyl transferase	no significant	4424.45	-0.0724951	0.16904	-0.428864	0.668022	0.964188	-1.05153	no changes	no significant	2123.11	0.0293168	0.291993	0.100402	0.920025	0.95147	1.02053	no changes	no significant
LmjF.03.0090	putative DNA primase large subunit	no significant	2298.61	0.0706447	0.176777	0.399625	0.689433	0.964743	1.05019	no changes	no significant	453.827	0.687584	0.310505	2.21441	0.0268008	0.0882245	1.61058	no changes	no significant
LmjF.03.0100	putative cytochrome c oxidase assembly protein	no significant	2702.66	0.126287	0.164738	0.766591	0.443325	0.911692	1.09148	no changes	no significant	428.648	0.395197	0.290482	1.36049	0.173675	0.323292	1.31512	no changes	no significant
LmjF.03.0110	conserved hypothetical protein	no significant	1254.18	-0.013734	0.188967	-0.0726794	0.942061	0.994003	-1.00957	no changes	no significant	439.431	0.0654425	0.303818	0.215401	0.829455	0.893862	1.04641	no changes	no significant
LmjF.03.0120	conserved hypothetical protein	no significant	4183.99	0.0259241	0.223307	0.116092	0.90758	0.990987	1.01813	no changes	no significant	1214.61	0.2671	0.326812	0.817289	0.413763	0.576934	1.20339	no changes	no significant
LmjF.03.0130	putative acetyltransferase	no significant	2466.21	0.244801	0.179335	1.36505	0.172239	0.693914	1.18493	no changes	no significant	727.168	-0.188317	0.327377	-0.575228	0.565137	0.707196	-1.13943	no changes	no significant
LmjF.03.0140	conserved hypothetical protein	no significant	2053.53	0.0133933	0.15836	0.0845754	0.932599	0.992051	1.00933	no changes	no significant	832.343	-0.77122	0.350077	-2.203	0.0275946	0.0898212	-1.70671	no changes	no significant
LmjF.03.0150	conserved hypothetical protein	Translationally	6203.26	0.0588038	0.154355	0.380965	0.703229	0.967708	1.0416	no changes	no significant	3733	-0.887947	0.276744	-3.20855	0.00133408	0.0115019	-1.85054	Down	significant
LmjF.03.0160	putative ATP-binding cassette protein subfamily F member 1	no significant	4996.64	0.0700737	0.158543	0.441985	0.6585	0.963484	1.04977	no changes	no significant	1687.38	0.0421746	0.282563	0.149257	0.881351	0.925672	1.02966	no changes	no significant
LmjF.03.0170	hypothetical protein	Translationally	1226	-0.13221	0.158369	-0.834822	0.403818	0.887634	-1.09597	no changes	no significant	615.621	-1.01195	0.339177	-2.98355	0.00284925	0.0189864	-2.01664	Down	significant
LmjF.03.0180	conserved hypothetical protein	no significant	1870.39	0.00401369	0.209408	0.0191669	0.984708	0.997542	1.00279	no changes	no significant	850.63	-0.351102	0.293793	-1.19507	0.232061	0.394124	-1.27553	no changes	no significant
LmjF.03.0190	putative U2 splicing auxiliary factor	no significant	3120.3	0.257618	0.17191	1.49857	0.133986	0.626675	1.1955	no changes	no significant	575.286	0.330614	0.347177	0.952291	0.340949	0.508253	1.25755	no changes	no significant
LmjF.03.0200	putative delta-1-pyrroline-5-carboxylate dehydrogenase	no significant	7428.73	0.393262	0.181834	2.16275	0.0305604	0.307227	1.31336	no changes	no significant	2508.72	0.493029	0.393643	1.25248	0.210396	0.368079	1.4074	no changes	no significant
LmjF.03.0210	putative protein kinase	no significant	3770.62	-0.0801007	0.156283	-0.512536	0.608276	0.953076	-1.05709	no changes	no significant	1632.01	-0.668917	0.308733	-2.16665	0.0302612	0.0956853	-1.58988	no changes	no significant
LmjF.03.0220	conserved hypothetical protein	no significant	4619.07	0.0415947	0.195422	0.212845	0.831448	0.97978	1.02925	no changes	no significant	1959.12	-0.347746	0.335886	-1.03531	0.300525	0.466655	-1.27257	no changes	no significant
LmjF.03.0230	putative long chain fatty Acyl CoA synthetase	Translationally	2608.12	-0.0626103	0.231238	-0.270761	0.786575	0.975533	-1.04435	no changes	no significant	737.884	0.941417	0.333789	2.8204	0.00479639	0.0270226	1.92041	Up	significant
LmjF.03.0240	conserved hypothetical protein	Translationally	4010.62	-0.0401003	0.232097	-0.172774	0.862829	0.983383	-1.02819	no changes	no significant	961.475	-1.05047	0.310154	-3.38694	0.000706767	0.00733929	-2.07121	Down	significant
LmjF.03.0250	putative ribosomal protein L38	no significant	20981	0.143962	0.19586	0.735026	0.462324	0.920427	1.10494	no changes	no significant	12917.8	-1.11181	0.505604	-2.19897	0.0278799	0.0903861	-2.16116	no changes	no significant
LmjF.03.0260	conserved hypothetical protein	Translationally	1257.13	-0.0618086	0.174994	-0.353204	0.723936	0.969654	-1.04377	no changes	no significant	933.17	-0.777169	0.276448	-2.81127	0.0049347	0.0275097	-1.71376	Down	significant
LmjF.03.0270	hypothetical protein	no significant	2024.22	0.344306	0.245515	1.40238	0.160802	0.676288	1.26954	no changes	no significant	648.853	0.370468	0.316371	1.17099	0.241601	0.40522	1.29277	no changes	no significant
LmjF.03.0280	hypothetical protein	no significant	2010.25	0.0649039	0.165465	0.392251	0.694873	0.965234	1.04602	no changes	no significant	1022.33	0.102818	0.291857	0.352289	0.724621	0.821804	1.07387	no changes	no significant
LmjF.03.0290	NA	no significant	954.219	-0.242742	0.172039	-1.41097	0.158253	0.671593	-1.18324	no changes	no significant	351.386	0.356169	0.299177	1.1905	0.233851	0.396317	1.28002	no changes	no significant
LmjF.03.0310	hypothetical protein	no significant	499.255	0.067239	0.209538	0.320891	0.748293	0.970717	1.04771	no changes	no significant	317.349	0.539147	0.348518	1.54697	0.121871	0.254917	1.45311	no changes	no significant
LmjF.03.0320	conserved hypothetical protein	no significant	5364.43	0.0542104	0.203879	0.265895	0.79032	0.975872	1.03829	no changes	no significant	2820.22	-0.350133	0.287196	-1.21915	0.222789	0.382981	-1.27468	no changes	no significant
LmjF.03.0330	conserved hypothetical protein	no significant	1186.35	-0.13111	0.197706	-0.663156	0.50723	0.927061	-1.09514	no changes	no significant	400.72	0.21028	0.284048	0.740298	0.459119	0.61865	1.15691	no changes	no significant
LmjF.03.0340	conserved hypothetical protein	no significant	2662.16	-0.0410175	0.202627	-0.202429	0.839581	0.981757	-1.02884	no changes	no significant	942.293	-0.35632	0.322696	-1.1042	0.269508	0.435198	-1.28016	no changes	no significant
LmjF.03.0350	putative protein kinase	Translationally	2568.83	0.0564374	0.137208	0.411326	0.680833	0.964188	1.03989	no changes	no significant	1226.79	0.774769	0.307789	2.51721	0.0118288	0.0490484	1.71092	Up	significant
LmjF.03.0360	hypothetical protein	no significant	260.436	0.272356	0.247657	1.09973	0.271449	0.795776	1.20778	no changes	no significant	64.5121	0.695914	0.415977	1.67296	0.0943347	0.212887	1.61991	no changes	no significant
LmjF.03.0370	conserved hypothetical protein	no significant	67.6809	0.0480255	0.255026	0.188316	0.850629	0.983289	1.03385	no changes	no significant	17.0552	1.29064	0.575131	2.24408	0.0248272	0.0834075	2.44636	no changes	no significant
LmjF.03.0380	conserved hypothetical protein	no significant	277.738	0.016979	0.252794	0.0671655	0.94645	0.994778	1.01184	no changes	no significant	60.6805	0.215687	0.389381	0.553924	0.579631	0.718261	1.16126	no changes	no significant
LmjF.03.0390	conserved hypothetical protein	Translationally	258.181	0.0137118	0.249742	0.0549037	0.956215	0.99514	1.00955	no changes	no significant	136.302	-1.08718	0.369832	-2.93965	0.00328582	0.0209082	-2.12458	Down	significant
LmjF.03.0400	conserved hypothetical protein	no significant	246.49	-0.0588703	0.254771	-0.231072	0.817259	0.977674	-1.04165	no changes	no significant	72.7326	0.378201	0.423027	0.894035	0.371303	0.538756	1.29972	no changes	no significant
LmjF.03.0410	putative MFS transporter	Translationally	1932.22	0.245887	0.241442	1.01841	0.308484	0.828162	1.18582	no changes	no significant	692.837	1.00951	0.39131	2.57982	0.00988531	0.0434914	2.01322	Up	significant
LmjF.03.0420	conserved hypothetical protein	no significant	1504.91	-0.0456616	0.160776	-0.284008	0.776404	0.973851	-1.03216	no changes	no significant	834.918	0.610014	0.367183	1.66133	0.0966462	0.216357	1.52627	no changes	no significant
LmjF.03.0430	putative 60S acidic ribosomal protein P2	no significant	9448.46	0.105217	0.252926	0.415999	0.67741	0.964188	1.07566	no changes	no significant	10142	-0.610344	0.605733	-1.00761	0.313641	0.479353	-1.52662	no changes	no significant
LmjF.03.0440	putative 60S acidic ribosomal protein P2	no significant	7035.54	0.0114377	0.223153	0.0512548	0.959122	0.996174	1.00796	no changes	no significant	8098.58	-0.680485	0.606503	-1.12198	0.261871	0.427607	-1.60268	no changes	no significant
LmjF.03.0450	conserved TLD domain protein	no significant	1019.71	-0.280465	0.162769	-1.72309	0.0848731	0.508104	-1.21459	no changes	no significant	441.316	0.775073	0.38052	2.03688	0.0416622	0.119905	1.71128	no changes	no significant
LmjF.03.0460	hypothetical protein	Translationally	272.764	0.431466	0.254099	1.69802	0.0895037	0.518339	1.3486	no changes	no significant	100.457	1.24627	0.37758	3.30067	0.000964539	0.00920659	2.37227	Up	significant
LmjF.03.0470	conserved hypothetical protein	no significant	3786.13	0.100416	0.199147	0.504232	0.614098	0.954837	1.07208	no changes	no significant	2306.82	-0.156461	0.297795	-0.525399	0.599306	0.732943	-1.11455	no changes	no significant
LmjF.03.0480	conserved hypothetical protein	no significant	3993.92	0.109357	0.186925	0.585034	0.558525	0.941753	1.07875	no changes	no significant	2382.15	0.281517	0.357843	0.786707	0.431454	0.59412	1.21547	no changes	no significant
LmjF.03.0490	conserved hypothetical protein	no significant	1201	-0.0285659	0.219828	-0.129947	0.896608	0.989163	-1.02	no changes	no significant	422.59	0.897841	0.399853	2.24543	0.0247407	0.0831483	1.86328	no changes	no significant
LmjF.03.0500	phosphate-Repressible Phosphate Permease-like protein	no significant	337.072	0.158135	0.252474	0.626341	0.531091	0.933779	1.11584	no changes	no significant	177.786	0.772494	0.470072	1.64335	0.10031	0.222367	1.70822	no changes	no significant
LmjF.03.0510	conserved hypothetical protein	no significant	1398.5	0.266125	0.168065	1.58347	0.113315	0.579025	1.20257	no changes	no significant	907.269	0.493976	0.309859	1.59419	0.110893	0.239094	1.40832	no changes	no significant
LmjF.03.0520	conserved hypothetical protein	no significant	3379.19	0.0576991	0.198086	0.291283	0.770835	0.97361	1.0408	no changes	no significant	1997.73	-0.0294758	0.31164	-0.0945828	0.924646	0.954917	-1.02064	no changes	no significant
LmjF.03.0530	conserved hypothetical protein	no significant	3115.89	0.365709	0.1636	2.23539	0.0253919	0.287113	1.28851	no changes	no significant	1411.6	0.558242	0.335067	1.66606	0.095702	0.215009	1.47247	no changes	no significant
LmjF.03.0540	putative 26S protease regulatory subunit	no significant	2836.98	-0.0647349	0.186357	-0.347371	0.728313	0.969654	-1.04589	no changes	no significant	1244.83	0.149427	0.362637	0.412058	0.680297	0.792862	1.10913	no changes	no significant
LmjF.03.0550	conserved hypothetical protein	no significant	3820.27	-0.00695964	0.217946	-0.0319329	0.974526	0.997542	-1.00484	no changes	no significant	1075.85	0.392825	0.329993	1.1904	0.233888	0.396317	1.31296	no changes	no significant
LmjF.03.0560	hypothetical protein	no significant	904.956	-0.358615	0.210654	-1.70239	0.0886829	0.516574	-1.28219	no changes	no significant	487.017	-0.00753118	0.28501	-0.0264242	0.978919	0.988138	-1.00523	no changes	no significant
LmjF.03.0570	putative quinone oxidoreductase	Translationally	4240.81	-0.0143963	0.219476	-0.0655938	0.947701	0.994778	-1.01003	no changes	no significant	1802.5	-0.784364	0.296599	-2.64453	0.00818055	0.0383239	-1.72233	Down	significant
LmjF.03.0580	conserved hypothetical protein	no significant	2241.11	0.195914	0.16917	1.15809	0.246828	0.778376	1.14545	no changes	no significant	865.098	0.257329	0.447289	0.575307	0.565083	0.707196	1.19526	no changes	no significant
LmjF.03.0590	putative DNA repair helicase	no significant	2244.83	0.0998597	0.17381	0.574535	0.565606	0.94251	1.07167	no changes	no significant	1409.49	-0.0269886	0.263746	-0.102328	0.918496	0.950683	-1.01888	no changes	no significant
LmjF.03.0600	putative arginine N-methyltransferase	no significant	4822.66	0.323933	0.22427	1.44439	0.14863	0.660611	1.25174	no changes	no significant	3393.54	0.00809739	0.396232	0.020436	0.983696	0.990039	1.00563	no changes	no significant
LmjF.03.0610	kinase-like protein	no significant	2575.73	0.118319	0.149199	0.793032	0.427759	0.900779	1.08547	no changes	no significant	1569.58	-0.370341	0.292807	-1.26479	0.205945	0.362835	-1.29266	no changes	no significant
LmjF.03.0620	hypothetical protein	no significant	2266.26	-0.0115041	0.180788	-0.0636329	0.949263	0.994778	-1.00801	no changes	no significant	846.989	0.693297	0.295197	2.34859	0.0188445	0.0682577	1.61697	no changes	no significant
LmjF.03.0630	conserved hypothetical protein	Translationally	4519.23	-0.0129814	0.218758	-0.0593412	0.95268	0.99514	-1.00904	no changes	no significant	2700.61	-0.947701	0.320883	-2.95342	0.00314275	0.0203035	-1.9288	Down	significant
LmjF.03.0640	conserved hypothetical protein	no significant	2205.08	0.031492	0.201779	0.156072	0.875977	0.984062	1.02207	no changes	no significant	1090.72	0.443602	0.326597	1.35826	0.174383	0.324067	1.36	no changes	no significant
LmjF.03.0650	hypothetical protein	no significant	2737.5	0.0749856	0.161427	0.464517	0.642277	0.962136	1.05335	no changes	no significant	2112.12	-0.28947	0.284385	-1.01788	0.308734	0.475255	-1.22219	no changes	no significant
LmjF.03.0660	conserved hypothetical protein	no significant	1838.46	0.216924	0.186063	1.16586	0.243669	0.774898	1.16225	no changes	no significant	949.39	-0.0882517	0.280657	-0.314447	0.753182	0.841853	-1.06308	no changes	no significant
LmjF.03.0670	conserved hypothetical protein	no significant	725.754	0.272097	0.192686	1.41212	0.157914	0.670593	1.20756	no changes	no significant	574.518	-0.129762	0.320259	-0.40518	0.685345	0.795516	-1.09411	no changes	no significant
LmjF.03.0680	hypothetical protein	no significant	3359.53	-0.138081	0.232645	-0.593529	0.552827	0.939248	-1.10044	no changes	no significant	486.871	0.260406	0.379329	0.686492	0.492403	0.648278	1.19782	no changes	no significant
LmjF.03.0690	conserved hypothetical protein	no significant	8073.12	0.575574	0.156373	3.68077	0.000232534	0.0170703	1.49027	no changes	no significant	3748.58	0.610023	0.318452	1.91559	0.0554177	0.146944	1.52628	no changes	no significant
LmjF.03.0700	conserved hypothetical protein	no significant	2787.89	-0.0239995	0.145308	-0.165163	0.868816	0.984062	-1.01677	no changes	no significant	1495.45	0.706844	0.393666	1.79554	0.0725673	0.177463	1.63223	no changes	no significant
LmjF.03.0710	conserved hypothetical protein	Translationally	2318.39	-0.0379488	0.193388	-0.196232	0.844429	0.982649	-1.02665	no changes	no significant	1497.63	-0.904113	0.293929	-3.07596	0.00209826	0.0153252	-1.87139	Down	significant
LmjF.03.0720	conserved hypothetical protein	no significant	2434.07	0.102121	0.213123	0.479162	0.631823	0.961513	1.07335	no changes	no significant	1395.89	0.0307579	0.278448	0.110462	0.912043	0.946964	1.02155	no changes	no significant
LmjF.03.0730	conserved hypothetical protein	no significant	763.881	-0.352674	0.207416	-1.70032	0.0890708	0.517999	-1.27693	no changes	no significant	230.621	-0.247906	0.325322	-0.762032	0.446041	0.607282	-1.18748	no changes	no significant
LmjF.03.0740	putative cytochrome c oxidase copper chaperone	no significant	812.795	0.23268	0.213986	1.08736	0.276879	0.800472	1.17502	no changes	no significant	452.672	-0.269303	0.374321	-0.719444	0.471867	0.630764	-1.20523	no changes	no significant
LmjF.03.0750	conserved hypothetical protein	no significant	3414.76	0.148462	0.203274	0.730353	0.465174	0.920427	1.10839	no changes	no significant	2532.61	-0.473176	0.328655	-1.43973	0.149943	0.293077	-1.38816	no changes	no significant
LmjF.03.0760	conserved hypothetical protein	Translationally	1076.03	-0.0782422	0.172233	-0.454282	0.649626	0.962136	-1.05573	no changes	no significant	1656.86	-1.28094	0.449909	-2.8471	0.00441194	0.0256354	-2.42997	Down	significant
LmjF.03.0770	conserved hypothetical protein	Translationally	2070.19	-0.0485717	0.146478	-0.331598	0.740193	0.970594	-1.03424	no changes	no significant	1847.86	-0.719238	0.285851	-2.51613	0.011865	0.0490936	-1.64631	Down	significant
LmjF.03.0780	putative serine/threonine-protein kinase	no significant	2655.92	0.293176	0.186668	1.57058	0.11628	0.588699	1.22533	no changes	no significant	1863.08	0.60467	0.351444	1.72053	0.085336	0.199252	1.52063	no changes	no significant
LmjF.03.0790	conserved hypothetical protein	no significant	2126.93	0.115782	0.226385	0.511438	0.609044	0.953076	1.08356	no changes	no significant	1290.73	-0.1284	0.344681	-0.372517	0.709508	0.81146	-1.09308	no changes	no significant
LmjF.03.0800	putative 6-phosphofructo-2-kinase/fructose-2,6-bipho sphatase	no significant	1528.15	-0.0506563	0.164202	-0.3085	0.757702	0.971313	-1.03574	no changes	no significant	854.226	0.521426	0.365235	1.42765	0.153394	0.297231	1.43537	no changes	no significant
LmjF.03.0810	hypothetical protein	no significant	1680.56	0.00565984	0.224006	0.0252664	0.979842	0.997542	1.00393	no changes	no significant	773.558	0.260744	0.337157	0.773361	0.439309	0.600598	1.1981	no changes	no significant
LmjF.03.0820	conserved hypothetical protein	no significant	2050.98	0.228673	0.168915	1.35378	0.175807	0.698213	1.17176	no changes	no significant	1200.13	0.494379	0.370615	1.33394	0.182222	0.333624	1.40871	no changes	no significant
LmjF.03.0830	conserved hypothetical protein	no significant	277.528	-0.304175	0.239915	-1.26784	0.204854	0.739488	-1.23471	no changes	no significant	91.7586	0.322536	0.339031	0.951346	0.341429	0.508267	1.25053	no changes	no significant
LmjF.03.0840	conserved hypothetical protein	Translationally	2210.56	0.250801	0.252772	0.992203	0.321098	0.838658	1.18987	no changes	no significant	917.457	1.13334	0.423734	2.67465	0.00748065	0.0362264	2.19366	Up	significant
LmjF.03.0850	conserved hypothetical protein	no significant	1595.42	-0.100601	0.192692	-0.52208	0.601614	0.951039	-1.07222	no changes	no significant	1012.3	0.551278	0.366666	1.50349	0.132713	0.27022	1.46538	no changes	no significant
LmjF.03.0860	conserved hypothetical protein	no significant	2623.54	0.0456509	0.201949	0.226051	0.821161	0.977933	1.03215	no changes	no significant	1046.84	0.491122	0.335644	1.46322	0.143406	0.285465	1.40554	no changes	no significant
LmjF.03.0870	conserved hypothetical protein	no significant	2060.01	0.137977	0.210943	0.654097	0.513049	0.928443	1.10036	no changes	no significant	939.344	0.0716179	0.296238	0.241758	0.808967	0.879562	1.05089	no changes	no significant
LmjF.03.0880	conserved hypothetical protein	no significant	3511.44	0.145208	0.182451	0.795871	0.426107	0.899309	1.10589	no changes	no significant	1417.88	0.642465	0.361129	1.77905	0.0752323	0.182362	1.56099	no changes	no significant
LmjF.03.0890	conserved hypothetical protein	no significant	6319.25	-0.0441391	0.210045	-0.210141	0.833557	0.980226	-1.03107	no changes	no significant	1955.78	-0.397012	0.29512	-1.34525	0.178543	0.329185	-1.31678	no changes	no significant
LmjF.03.0900	putative peter pan protein	no significant	1463.98	-0.0373564	0.239741	-0.15582	0.876175	0.984062	-1.02623	no changes	no significant	851.23	0.336937	0.404914	0.832122	0.40534	0.569204	1.26307	no changes	no significant
LmjF.03.0910	putative inorganic pyrophosphatase	no significant	2240.35	0.154123	0.158153	0.974517	0.3298	0.843911	1.11274	no changes	no significant	585.945	0.205023	0.318885	0.642936	0.520265	0.671894	1.1527	no changes	no significant
LmjF.03.0920	conserved hypothetical protein	no significant	1125.53	-0.0507936	0.179604	-0.282808	0.777324	0.973851	-1.03583	no changes	no significant	270.691	-0.122999	0.294814	-0.417209	0.676525	0.789916	-1.089	no changes	no significant
LmjF.03.0930	hypothetical protein	no significant	1945.29	-0.356876	0.229127	-1.55755	0.119341	0.593585	-1.28065	no changes	no significant	557.117	-0.380502	0.335534	-1.13402	0.256787	0.421862	-1.30179	no changes	no significant
LmjF.03.0940	conserved hypothetical protein	no significant	3993.15	-0.0705214	0.225659	-0.312513	0.75465	0.971313	-1.0501	no changes	no significant	793.894	-0.623017	0.339842	-1.83326	0.0667644	0.166895	-1.54009	no changes	no significant
LmjF.03.0950	conserved hypothetical protein	no significant	1836.28	-0.182359	0.175017	-1.04195	0.297436	0.820289	-1.13474	no changes	no significant	382.802	0.257815	0.301474	0.855182	0.39245	0.557795	1.19567	no changes	no significant
LmjF.03.0960	conserved hypothetical protein	Translationally	12731.2	-0.171937	0.251054	-0.68486	0.493433	0.924211	-1.12657	no changes	no significant	6574.03	-1.21335	0.324732	-3.73646	0.000186626	0.00295379	-2.31875	Down	significant
LmjF.03.0970	conserved hypothetical protein	Translationally	4315.98	-0.247262	0.216674	-1.14117	0.253799	0.784706	-1.18695	no changes	no significant	4048.85	-1.90987	0.427501	-4.46753	7.91294e-06	0.000343253	-3.75775	Down	significant
LmjF.03.0980	putative elongation initiation factor 2 alpha subunit	no significant	12465.8	0.202346	0.23795	0.850374	0.395117	0.882902	1.15057	no changes	no significant	10123.1	-0.5975	0.356057	-1.6781	0.0933273	0.211685	-1.51309	no changes	no significant
LmjF.03.TRNALYS.01	NA	no significant	1.37357	0.0349757	0.0904101	0.386856	0.698863	NA	1.02454	no changes	no significant	0	NA	NA	NA	NA	NA	NA	no changes	no significant
LmjF.04.0010	calcium-translocating P-type ATPase	no significant	11273.7	-0.0223627	0.18524	-0.120723	0.903911	0.989788	-1.01562	no changes	no significant	2172.97	0.483618	0.40857	1.18369	0.236538	0.399461	1.39825	no changes	no significant
LmjF.04.0020	putative pteridine transporter (truncated)	no significant	258.121	0.149394	0.247319	0.604055	0.545807	0.937814	1.1091	no changes	no significant	28.3594	1.3133	0.526861	2.49269	0.012678	0.0514737	2.48509	no changes	no significant
LmjF.04.0030	putative cAMP-specific phosphodiesterase	no significant	1416.32	-0.136484	0.217703	-0.626926	0.530708	0.933779	-1.09922	no changes	no significant	570.338	-0.480678	0.402102	-1.19541	0.231926	0.394124	-1.3954	no changes	no significant
LmjF.04.0035	hypothetical protein	Translationally	1550.12	-0.122627	0.226455	-0.541506	0.588159	0.948138	-1.08872	no changes	no significant	438.52	-1.8885	0.41206	-4.58308	4.58181e-06	0.000221521	-3.70251	Down	significant
LmjF.04.0040	hypothetical protein	no significant	105.916	0.140133	0.253326	0.553174	0.580144	0.947329	1.10201	no changes	no significant	18.8877	-0.07812	0.528667	-0.147768	0.882526	0.926257	-1.05564	no changes	no significant
LmjF.04.0045	conserved hypothetical protein	Translationally	5073.99	-0.233082	0.198558	-1.17388	0.240444	0.771921	-1.17534	no changes	no significant	726.497	-1.22034	0.347461	-3.51217	0.000444458	0.00549917	-2.33002	Down	significant
LmjF.04.0050	conserved hypothetical protein	no significant	1368.43	-0.0636891	0.247638	-0.257186	0.797035	0.977359	-1.04513	no changes	no significant	392.432	0.742426	0.338495	2.19331	0.0282847	0.091377	1.67299	no changes	no significant
LmjF.04.0060	DNA topoisomerase type IB small subunit	no significant	1527.75	0.00310855	0.216817	0.0143372	0.988561	0.998596	1.00216	no changes	no significant	758.206	-0.0310581	0.360848	-0.0860697	0.931411	0.957752	-1.02176	no changes	no significant
LmjF.04.0070	conserved hypothetical protein	no significant	5607.17	0.0424717	0.146113	0.290676	0.771299	0.97361	1.02988	no changes	no significant	1086.24	-0.156739	0.273586	-0.572907	0.566707	0.7082	-1.11476	no changes	no significant
LmjF.04.0080	conserved hypothetical protein	Translationally	2579.14	0.0592724	0.194826	0.304233	0.76095	0.971313	1.04194	no changes	no significant	643.875	-1.17818	0.33702	-3.49588	0.000472502	0.00562791	-2.26291	Down	significant
LmjF.04.0090	conserved hypothetical protein	no significant	3717.71	0.346936	0.168873	2.05442	0.0399347	0.350987	1.27186	no changes	no significant	1704.68	0.784311	0.354603	2.2118	0.0269803	0.0886324	1.72227	no changes	no significant
LmjF.04.0100	conserved hypothetical protein	no significant	1560.71	-0.0377472	0.229222	-0.164675	0.8692	0.984062	-1.02651	no changes	no significant	1211.02	-0.151251	0.487878	-0.310017	0.756548	0.844448	-1.11053	no changes	no significant
LmjF.04.0110	conserved hypothetical protein	Translationally	4607.67	-0.0810567	0.195008	-0.415659	0.677659	0.964188	-1.05779	no changes	no significant	1628.61	-0.704778	0.279434	-2.52216	0.0116637	0.048486	-1.62989	Down	significant
LmjF.04.0120	putative exosome complex exonuclease RRP40	no significant	5845.3	0.194786	0.24465	0.796181	0.425927	0.899309	1.14455	no changes	no significant	956.79	0.152843	0.340129	0.449369	0.653165	0.774467	1.11176	no changes	no significant
LmjF.04.0123	conserved hypothetical protein	Translationally	3750.03	0.0768294	0.163937	0.468651	0.639319	0.962136	1.0547	no changes	no significant	2678.59	-1.02652	0.300098	-3.42061	0.000624808	0.00677015	-2.0371	Down	significant
LmjF.04.0127	conserved hypothetical protein	no significant	935.704	-0.0536985	0.21349	-0.251526	0.801407	0.977359	-1.03792	no changes	no significant	415.521	-0.557609	0.329071	-1.69449	0.0901718	0.207065	-1.47183	no changes	no significant
LmjF.04.0130	conserved hypothetical protein in leishmania	no significant	95.4716	-0.456918	0.242508	-1.88413	0.0595469	0.42667	-1.37261	no changes	no significant	80.1138	-1.28794	0.538313	-2.39255	0.0167318	0.0625929	-2.44179	no changes	no significant
LmjF.04.0140	conserved hypothetical protein in leishmania	no significant	102.989	-0.528157	0.249388	-2.11782	0.0341907	0.321989	-1.44209	no changes	no significant	84.1934	-1.14537	0.553715	-2.06852	0.0385914	0.113678	-2.21203	no changes	no significant
LmjF.04.0150	conserved hypothetical protein in leishmania	no significant	95.5562	-0.60034	0.251679	-2.38534	0.0170636	0.231197	-1.51607	no changes	no significant	68.3266	-1.1105	0.545352	-2.0363	0.04172	0.119955	-2.15921	no changes	no significant
LmjF.04.0160	conserved hypothetical protein in leishmania	no significant	82.5687	-0.541149	0.243806	-2.21959	0.0264466	0.291694	-1.45513	no changes	no significant	61.0171	-1.09019	0.552845	-1.97196	0.0486138	0.133464	-2.12902	no changes	no significant
LmjF.04.0170	conserved hypothetical protein in leishmania	no significant	159.493	-0.562145	0.251491	-2.23525	0.0254007	0.287113	-1.47646	no changes	no significant	128.855	-1.18724	0.54587	-2.17495	0.0296338	0.0943194	-2.27717	no changes	no significant
LmjF.04.0180	surface antigen-like protein	no significant	465.413	-0.281564	0.253629	-1.11014	0.266938	0.791622	-1.21551	no changes	no significant	434.409	-0.559385	0.608285	-0.91961	0.357776	0.525438	-1.47364	no changes	no significant
LmjF.04.0190	surface antigen-like protein	no significant	580.196	-0.421224	0.252243	-1.66992	0.0949361	0.533915	-1.33906	no changes	no significant	526.328	-0.632282	0.608254	-1.0395	0.298571	0.464595	-1.55001	no changes	no significant
LmjF.04.0200	surface antigen-like protein	no significant	770.113	-0.0378855	0.240565	-0.157485	0.874862	0.984062	-1.02661	no changes	no significant	298.827	-0.0206158	0.486126	-0.0424083	0.966173	0.979841	-1.01439	no changes	no significant
LmjF.04.0210	surface antigen-like protein	no significant	83.6828	-0.28318	0.251779	-1.12472	0.260708	0.787816	-1.21687	no changes	no significant	48.1958	-0.277737	0.577787	-0.480691	0.630736	0.755947	-1.21229	no changes	no significant
LmjF.04.0220	hypothetical protein	no significant	627.436	-0.0781192	0.253846	-0.307742	0.758278	0.971313	-1.05564	no changes	no significant	155.748	0.408922	0.38003	1.07603	0.281915	0.448163	1.32769	no changes	no significant
LmjF.04.0230	conserved hypothetical protein	no significant	806.563	-0.130511	0.240998	-0.541541	0.588134	0.948138	-1.09468	no changes	no significant	358.088	-0.585612	0.418835	-1.39819	0.162055	0.308505	-1.50068	no changes	no significant
LmjF.04.0240	conserved hypothetical protein	no significant	1719.1	-0.169208	0.238315	-0.710018	0.477693	0.923402	-1.12444	no changes	no significant	851.546	0.185638	0.374882	0.49519	0.620466	0.749445	1.13732	no changes	no significant
LmjF.04.0250	RNA pseudouridylate synthase-like protein	no significant	792.586	-0.0701186	0.224763	-0.311966	0.755066	0.971313	-1.0498	no changes	no significant	746.356	-0.298811	0.292875	-1.02027	0.307601	0.474524	-1.23013	no changes	no significant
LmjF.04.0260	conserved hypothetical protein	Translationally	2596.88	0.0244223	0.178695	0.13667	0.891292	0.988141	1.01707	no changes	no significant	1395.13	-1.07293	0.355132	-3.02121	0.00251763	0.0174364	-2.1037	Down	significant
LmjF.04.0270	conserved hypothetical protein	no significant	5829.36	0.0741658	0.160972	0.460738	0.644987	0.962136	1.05275	no changes	no significant	2124.27	-0.394701	0.263251	-1.49933	0.133788	0.271791	-1.31467	no changes	no significant
LmjF.04.0280	putative adenosine monophosphate deaminase	no significant	2524.23	0.0354439	0.200516	0.176763	0.859694	0.983383	1.02487	no changes	no significant	1052.61	0.680049	0.402224	1.69072	0.0908896	0.208176	1.60219	no changes	no significant
LmjF.04.0290	conserved hypothetical protein	no significant	4822.01	-0.16576	0.154718	-1.07137	0.284004	0.805684	-1.12176	no changes	no significant	1939.74	-0.350552	0.295578	-1.18599	0.235627	0.398202	-1.27505	no changes	no significant
LmjF.04.0300	conserved hypothetical protein	Translationally	1346.65	-0.0884232	0.210478	-0.420106	0.674408	0.964188	-1.06321	no changes	no significant	1867.2	-1.15871	0.334196	-3.46717	0.000525972	0.00602194	-2.23258	Down	significant
LmjF.04.0310	putative beta-fructofuranosidase	no significant	1921.24	0.21005	0.255112	0.823364	0.410301	0.892339	1.15673	no changes	no significant	684.191	0.692023	0.420979	1.64384	0.100208	0.222197	1.61555	no changes	no significant
LmjF.04.0320	putative beta-fructofuranosidase	no significant	1547.21	0.20054	0.254183	0.788961	0.430135	0.903021	1.14913	no changes	no significant	601.84	0.532536	0.402355	1.32355	0.185653	0.337837	1.44647	no changes	no significant
LmjF.04.0330	putative mitochondrial exoribonuclease DSS-1	no significant	2510.66	-0.041631	0.207915	-0.200231	0.8413	0.98177	-1.02928	no changes	no significant	1161.13	-0.0312496	0.282919	-0.110454	0.912049	0.946964	-1.0219	no changes	no significant
LmjF.04.0340	putative ADP-ribosylation factor	no significant	1126.66	-0.382508	0.182564	-2.0952	0.0361533	0.331802	-1.30361	no changes	no significant	316.845	-0.457021	0.299764	-1.5246	0.127358	0.262203	-1.3727	no changes	no significant
LmjF.04.0350	NA	no significant	537.658	-0.3556	0.24423	-1.456	0.145392	0.651767	-1.27952	no changes	no significant	152.176	0.661109	0.324654	2.03635	0.0417151	0.119955	1.5813	no changes	no significant
LmjF.04.0370	conserved hypothetical protein	no significant	1056.99	0.00665535	0.251192	0.0264951	0.978862	0.997542	1.00462	no changes	no significant	664.132	-0.0398403	0.454906	-0.0875793	0.930211	0.95733	-1.028	no changes	no significant
LmjF.04.0380	conserved hypothetical protein	no significant	3311.91	-0.144719	0.228692	-0.632811	0.526857	0.93031	-1.10552	no changes	no significant	1248.27	-0.757081	0.309412	-2.44684	0.0144116	0.0561077	-1.69007	no changes	no significant
LmjF.04.0390	hypothetical protein	no significant	837.815	-0.127963	0.253958	-0.503876	0.614349	0.955061	-1.09275	no changes	no significant	187.536	0.287448	0.459071	0.626151	0.531216	0.680446	1.22048	no changes	no significant
LmjF.04.0400	anaphase promoting complex, subunit 10-like protein	no significant	2428.5	-0.122766	0.196907	-0.623471	0.532975	0.935029	-1.08882	no changes	no significant	1182.07	-0.606594	0.317541	-1.91028	0.0560966	0.148284	-1.52266	no changes	no significant
LmjF.04.0410	conserved hypothetical protein	no significant	624.47	-0.297701	0.219871	-1.35398	0.175743	0.698213	-1.22918	no changes	no significant	272.607	0.384259	0.289201	1.32869	0.18395	0.335765	1.30519	no changes	no significant
LmjF.04.0420	conserved hypothetical protein	no significant	1782.19	0.140526	0.236929	0.593116	0.553103	0.939248	1.10231	no changes	no significant	901.306	0.476417	0.340225	1.4003	0.161424	0.307811	1.39128	no changes	no significant
LmjF.04.0430	conserved hypothetical protein	Translationally	1384.95	0.374969	0.24773	1.51362	0.130123	0.617944	1.29681	no changes	no significant	440.087	1.55693	0.384248	4.0519	5.08039e-05	0.0012767	2.94228	Up	significant
LmjF.04.0440	serine/threonine protein kinase-like protein	Translationally	260.431	0.169275	0.254888	0.664116	0.506616	0.927061	1.12449	no changes	no significant	77.7728	1.05816	0.334734	3.1612	0.00157119	0.0127324	2.08228	Up	significant
LmjF.04.0450	putative calpain-like cysteine peptidase	no significant	420.117	-0.262264	0.240889	-1.08873	0.276272	0.800323	-1.19936	no changes	no significant	156.647	-1.04843	0.424167	-2.47175	0.0134455	0.0533073	-2.06828	no changes	no significant
LmjF.04.0460	putative adenylosuccinate lyase	no significant	7370.37	0.166939	0.178565	0.934897	0.349842	0.854938	1.12267	no changes	no significant	1682.35	0.214084	0.335094	0.638879	0.522901	0.673481	1.15997	no changes	no significant
LmjF.04.0465	NA	no significant	2147.97	-0.0501189	0.157049	-0.319129	0.749629	0.970745	-1.03535	no changes	no significant	1908.65	-0.890999	0.367473	-2.42466	0.0153225	0.0586528	-1.85446	no changes	no significant
LmjF.04.0470	60S ribosomal protein L11 (L5, L16)	no significant	46162.2	0.0161425	0.236302	0.0683127	0.945537	0.994778	1.01125	no changes	no significant	16437.9	-0.303844	0.395635	-0.767989	0.442494	0.603839	-1.23443	no changes	no significant
LmjF.04.0480	putative ADP-ribosylation factor	Translationally	558.874	-0.383492	0.194011	-1.97665	0.0480816	0.388923	-1.3045	no changes	no significant	225.344	-1.50334	0.339982	-4.42183	9.78674e-06	0.000395009	-2.83499	Down	significant
LmjF.04.0490	conserved hypothetical protein	no significant	2323.73	0.0986047	0.217069	0.454256	0.649645	0.962136	1.07074	no changes	no significant	1388.26	0.101595	0.4521	0.224718	0.822199	0.889018	1.07296	no changes	no significant
LmjF.04.0500	conserved hypothetical protein	no significant	1417.63	0.533154	0.181035	2.94503	0.0032292	0.0923986	1.44709	no changes	no significant	1091.82	0.695195	0.339877	2.04544	0.040812	0.118185	1.6191	no changes	no significant
LmjF.04.0510	hypothetical protein	Translationally	859.573	0.178266	0.241149	0.739236	0.459764	0.920144	1.13152	no changes	no significant	285.955	1.32492	0.352598	3.75759	0.000171559	0.00279011	2.50519	Up	significant
LmjF.04.0520	putative huntingtin interacting protein (HIP)	no significant	3620.92	0.0102233	0.176843	0.0578099	0.9539	0.99514	1.00711	no changes	no significant	1143.33	0.329334	0.314783	1.04623	0.295457	0.462236	1.25643	no changes	no significant
LmjF.04.0530	conserved hypothetical protein	no significant	3341.11	-0.166185	0.205114	-0.810211	0.417819	0.894842	-1.12209	no changes	no significant	1221.82	-0.63659	0.271919	-2.3411	0.0192271	0.069237	-1.55465	no changes	no significant
LmjF.04.0540	conserved hypothetical protein	no significant	1850.55	-0.0839787	0.1567	-0.535919	0.592015	0.948954	-1.05994	no changes	no significant	999.682	-0.346766	0.31264	-1.10915	0.267364	0.4333	-1.27171	no changes	no significant
LmjF.04.0550	conserved hypothetical protein	no significant	3588.95	0.0642201	0.133885	0.479667	0.631464	0.961513	1.04552	no changes	no significant	1600.66	0.479997	0.278658	1.72253	0.0849734	0.198738	1.39474	no changes	no significant
LmjF.04.0560	putative tyrosine phosphatase	Translationally	1122.78	-0.159668	0.230248	-0.693461	0.48802	0.923815	-1.11703	no changes	no significant	1291.4	-1.14227	0.442461	-2.58162	0.00983378	0.0433935	-2.20728	Down	significant
LmjF.04.0570	conserved hypothetical protein	no significant	1470.5	-0.297683	0.199165	-1.49466	0.135004	0.629246	-1.22917	no changes	no significant	831.635	-0.337286	0.342734	-0.984103	0.325065	0.49113	-1.26338	no changes	no significant
LmjF.04.0580	spermidine synthase	no significant	4345.67	0.110616	0.20086	0.550709	0.581833	0.947329	1.07969	no changes	no significant	3340.19	-0.0601741	0.345225	-0.174304	0.861627	0.914245	-1.04259	no changes	no significant
LmjF.04.0590	hypothetical protein	no significant	3266.76	0.0559211	0.189777	0.294668	0.768247	0.973567	1.03952	no changes	no significant	709.702	0.207627	0.317397	0.654155	0.513012	0.666144	1.15479	no changes	no significant
LmjF.04.0600	hypothetical protein	no significant	906.33	-0.465221	0.177472	-2.62138	0.00875734	0.165117	-1.38053	no changes	no significant	504.554	-0.25926	0.343259	-0.755291	0.450074	0.610997	-1.19687	no changes	no significant
LmjF.04.0610	conserved hypothetical protein	Translationally	2990.79	0.0396544	0.227596	0.174232	0.861683	0.983383	1.02787	no changes	no significant	771.106	-0.891445	0.332681	-2.67958	0.00737151	0.0358704	-1.85503	Down	significant
LmjF.04.0620	hypothetical protein	no significant	3035.69	-0.0268362	0.157739	-0.170131	0.864907	0.983808	-1.01878	no changes	no significant	1942.49	-0.246244	0.340955	-0.722219	0.47016	0.629711	-1.18611	no changes	no significant
LmjF.04.0625	hypothetical protein	no significant	367.346	-0.201203	0.233257	-0.862582	0.388367	0.876075	-1.14966	no changes	no significant	50.227	0.182293	0.37565	0.485274	0.627482	0.754221	1.13469	no changes	no significant
LmjF.04.0630	conserved hypothetical protein	no significant	4761.29	0.0951997	0.244017	0.390136	0.696436	0.965234	1.06821	no changes	no significant	3486.52	-0.736001	0.383054	-1.9214	0.0546812	0.145729	-1.66555	no changes	no significant
LmjF.04.0640	hypothetical protein	Both	492.753	-0.818314	0.231535	-3.53429	0.000408871	0.0247422	-1.76334	Down	significant	244.766	-1.14605	0.340016	-3.37057	0.000750119	0.00764383	-2.21307	Down	significant
LmjF.04.0650	serine-threonine protein kinase-like protein	no significant	3539.76	0.00806809	0.210127	0.0383962	0.969372	0.997542	1.00561	no changes	no significant	1467.63	0.069764	0.295949	0.23573	0.813643	0.882488	1.04954	no changes	no significant
LmjF.04.0660	conserved hypothetical protein	no significant	3313.2	-0.0542876	0.164212	-0.330595	0.740951	0.970594	-1.03835	no changes	no significant	1959.75	-0.207752	0.347861	-0.597226	0.550356	0.696213	-1.15489	no changes	no significant
LmjF.04.0670	conserved hypothetical protein	no significant	4448.3	0.0480641	0.147456	0.325955	0.744458	0.970717	1.03388	no changes	no significant	2725.78	0.272616	0.359481	0.758359	0.448236	0.609432	1.208	no changes	no significant
LmjF.04.0680	putative ubiquitin-conjugating enzyme e2	Translationally	1796.2	0.0500451	0.229564	0.218001	0.827429	0.979421	1.0353	no changes	no significant	2397.41	-1.05057	0.312341	-3.36355	0.000769478	0.00777872	-2.07135	Down	significant
LmjF.04.0690	hypothetical protein	no significant	3312.34	-0.0771961	0.156692	-0.49266	0.622253	0.958837	-1.05497	no changes	no significant	1472.94	0.279473	0.295442	0.945948	0.344175	0.510893	1.21375	no changes	no significant
LmjF.04.0700	conserved hypothetical protein	no significant	338.674	-0.366	0.198856	-1.84053	0.0656912	0.445367	-1.28877	no changes	no significant	181.221	-0.112501	0.298774	-0.376542	0.706514	0.8098	-1.0811	no changes	no significant
LmjF.04.0710	conserved hypothetical protein	no significant	2796.91	0.0948953	0.165489	0.573424	0.566358	0.94251	1.06799	no changes	no significant	2081.69	-0.314934	0.281665	-1.11812	0.263518	0.429193	-1.24395	no changes	no significant
LmjF.04.0720	hypothetical protein	Translationally	530.217	-0.187348	0.234718	-0.798183	0.424764	0.899122	-1.13867	no changes	no significant	114.748	1.42446	0.350624	4.06263	4.85226e-05	0.00124397	2.68414	Up	significant
LmjF.04.0730	conserved hypothetical protein	no significant	2494.69	-0.00810031	0.165185	-0.0490378	0.960889	0.996494	-1.00563	no changes	no significant	1271.64	-0.0960832	0.26255	-0.365961	0.714394	0.814462	-1.06887	no changes	no significant
LmjF.04.0740	conserved hypothetical protein	no significant	1462.28	-0.13778	0.196203	-0.702228	0.482537	0.923402	-1.10021	no changes	no significant	1088.36	-0.00691844	0.291062	-0.0237696	0.981036	0.988447	-1.00481	no changes	no significant
LmjF.04.0750	putative 60S ribosomal protein L10	no significant	21830	0.144569	0.176351	0.819781	0.412341	0.892579	1.1054	no changes	no significant	50727	-1.00515	0.520256	-1.93204	0.0533551	0.142967	-2.00716	no changes	no significant
LmjF.04.0760	nascent polypeptide associated complex subunit-like protein, copy 2	no significant	10453.2	0.177132	0.178121	0.994449	0.320005	0.837796	1.13063	no changes	no significant	10150.4	-0.393129	0.520058	-0.755932	0.44969	0.610754	-1.31324	no changes	no significant
LmjF.04.0770	nascent polypeptide associated complex subunit-like protein, copy 1	no significant	6684.08	0.283274	0.216167	1.31044	0.190046	0.719076	1.21695	no changes	no significant	6945.03	-0.304045	0.509374	-0.5969	0.550574	0.696319	-1.2346	no changes	no significant
LmjF.04.0780	putative heat shock protein	Translationally	3230.6	-0.236338	0.191172	-1.23626	0.216362	0.74932	-1.178	no changes	no significant	3717.25	-1.10556	0.266438	-4.14941	3.33335e-05	0.000969069	-2.15182	Down	significant
LmjF.04.0790	conserved hypothetical protein	no significant	1202.82	-0.011999	0.162109	-0.0740183	0.940996	0.993482	-1.00835	no changes	no significant	715.838	0.0962043	0.33329	0.28865	0.772849	0.85492	1.06896	no changes	no significant
LmjF.04.0800	conserved hypothetical protein	no significant	3371.43	-0.157104	0.179109	-0.877142	0.38041	0.87342	-1.11505	no changes	no significant	1397.42	-0.616322	0.311542	-1.97829	0.0478956	0.132055	-1.53296	no changes	no significant
LmjF.04.0810	conserved hypothetical protein	no significant	4601.37	-0.0142711	0.211341	-0.0675263	0.946163	0.994778	-1.00994	no changes	no significant	2522.81	0.206864	0.415201	0.498227	0.618324	0.748206	1.15418	no changes	no significant
LmjF.04.0820	putative peptide deformylase	no significant	3968.63	0.0421649	0.222019	0.189916	0.849375	0.983289	1.02966	no changes	no significant	1332.83	-0.337152	0.288402	-1.16904	0.242389	0.405784	-1.26326	no changes	no significant
LmjF.04.0830	conserved hypothetical protein	no significant	2190.09	0.0896964	0.221636	0.404701	0.685698	0.964743	1.06415	no changes	no significant	1429.92	0.0798667	0.339367	0.23534	0.813945	0.882517	1.05692	no changes	no significant
LmjF.04.0840	tyrosine phospatase-like protein	no significant	6377.85	-0.0131645	0.236697	-0.0556174	0.955647	0.99514	-1.00917	no changes	no significant	2029.03	0.207616	0.258924	0.801842	0.422645	0.585646	1.15478	no changes	no significant
LmjF.04.0850	putative serine peptidase, Clan S-, family S54	no significant	2418.46	0.118288	0.216286	0.546904	0.584445	0.947329	1.08545	no changes	no significant	1021.01	0.513944	0.403896	1.27247	0.203208	0.359605	1.42795	no changes	no significant
LmjF.04.0860	conserved hypothetical protein	Translationally	1851.7	-0.00726715	0.172458	-0.0421387	0.966388	0.997454	-1.00505	no changes	no significant	1495.38	-0.979124	0.34554	-2.8336	0.00460263	0.0263312	-1.97127	Down	significant
LmjF.04.0870	hypothetical protein	no significant	720.23	-0.0596146	0.24761	-0.24076	0.809742	0.977359	-1.04219	no changes	no significant	219.604	0.836801	0.377711	2.21545	0.0267291	0.0881382	1.78609	no changes	no significant
LmjF.04.0880	hypothetical protein	Translationally	579.35	0.00296055	0.23809	0.0124346	0.990079	0.999177	1.00205	no changes	no significant	716.477	-1.26968	0.389	-3.26397	0.00109864	0.0100966	-2.41109	Down	significant
LmjF.04.0890	conserved hypothetical protein	no significant	961.155	0.109827	0.235189	0.466972	0.64052	0.962136	1.0791	no changes	no significant	582.812	0.755728	0.323528	2.3359	0.0194966	0.0699081	1.68848	no changes	no significant
LmjF.04.0900	hypothetical protein	no significant	1428.03	0.0648849	0.170624	0.38028	0.703738	0.967708	1.046	no changes	no significant	650.293	0.259768	0.371437	0.699358	0.484328	0.641731	1.19729	no changes	no significant
LmjF.04.0910	conserved hypothetical protein	no significant	2332.24	-0.0672196	0.200084	-0.335957	0.736903	0.969974	-1.0477	no changes	no significant	465.028	0.471628	0.319042	1.47827	0.139337	0.279996	1.38667	no changes	no significant
LmjF.04.0920	hypothetical protein	no significant	2369.62	-0.0137682	0.195155	-0.0705502	0.943756	0.994618	-1.00959	no changes	no significant	1423.44	0.394571	0.294602	1.33934	0.18046	0.331552	1.31455	no changes	no significant
LmjF.04.0930	conserved hypothetical protein	Translationally	3266.87	-0.154654	0.155849	-0.992332	0.321036	0.838658	-1.11315	no changes	no significant	2407.85	-1.17584	0.414262	-2.8384	0.00453398	0.0260874	-2.25925	Down	significant
LmjF.04.0940	putative chaperone protein DNAj	no significant	4986.71	0.159073	0.193118	0.823711	0.410104	0.892339	1.11657	no changes	no significant	1466.5	0.43045	0.294772	1.46028	0.144212	0.2864	1.34765	no changes	no significant
LmjF.04.0950	putative 60S ribosomal protein L10	no significant	13090.7	0.212362	0.180942	1.17364	0.240538	0.771921	1.15858	no changes	no significant	22793.2	-0.665334	0.603239	-1.10294	0.270054	0.43585	-1.58594	no changes	no significant
LmjF.04.0960	putative adenylate kinase	Translationally	3422.16	-0.0918151	0.161987	-0.566804	0.570848	0.944497	-1.06571	no changes	no significant	3557.83	-0.944186	0.341432	-2.76537	0.00568577	0.0300695	-1.9241	Down	significant
LmjF.04.0970	conserved hypothetical protein	no significant	4488.42	-0.148977	0.188602	-0.789906	0.429583	0.902792	-1.10878	no changes	no significant	1231.18	-0.243326	0.276653	-0.879537	0.37911	0.546389	-1.18372	no changes	no significant
LmjF.04.0975	hypothetical protein	no significant	728.029	-0.189755	0.202601	-0.936595	0.348967	0.854938	-1.14057	no changes	no significant	374.284	0.105931	0.285833	0.370604	0.710933	0.812181	1.07619	no changes	no significant
LmjF.04.0980	conserved hypothetical protein	no significant	2283.94	-0.0276347	0.184892	-0.149464	0.881188	0.985737	-1.01934	no changes	no significant	1047	-0.141812	0.28059	-0.505408	0.613272	0.743989	-1.10329	no changes	no significant
LmjF.04.0990	conserved hypothetical protein	no significant	6242.46	0.140201	0.191422	0.732418	0.463913	0.920427	1.10206	no changes	no significant	5942.89	-0.645183	0.305364	-2.11283	0.0346154	0.105008	-1.56394	no changes	no significant
LmjF.04.1000	putative chloride channel protein	no significant	2454.28	-0.214489	0.157818	-1.35909	0.174118	0.696375	-1.16029	no changes	no significant	1331.65	-0.331385	0.281406	-1.17761	0.238953	0.401991	-1.25822	no changes	no significant
LmjF.04.1010	conserved hypothetical protein	no significant	4024.23	0.00594517	0.202694	0.0293308	0.976601	0.997542	1.00413	no changes	no significant	1134.09	-0.473684	0.283975	-1.66805	0.0953059	0.214373	-1.38865	no changes	no significant
LmjF.04.1020	conserved hypothetical protein	Translationally	3565.7	-0.266956	0.233345	-1.14404	0.252607	0.783704	-1.20327	no changes	no significant	5992.31	-1.4202	0.413475	-3.43478	0.00059303	0.00655354	-2.67622	Down	significant
LmjF.04.1030	conserved hypothetical protein	no significant	2722.72	-0.132358	0.246421	-0.537123	0.591183	0.948519	-1.09608	no changes	no significant	2859.21	-0.858843	0.404084	-2.12541	0.0335526	0.103023	-1.81358	no changes	no significant
LmjF.04.1040	acyltransferase-like protein, copy 1	Translationally	1884.25	-0.0627064	0.189129	-0.331554	0.740226	0.970594	-1.04442	no changes	no significant	190.487	1.21602	0.390093	3.11725	0.00182549	0.0140359	2.32304	Up	significant
LmjF.04.1050	acyltransferase-like protein, copy 2	no significant	2703.43	0.0921603	0.19868	0.463862	0.642747	0.962136	1.06597	no changes	no significant	1160.67	-0.228619	0.335287	-0.681859	0.495328	0.650589	-1.17171	no changes	no significant
LmjF.04.1060	hypothetical protein	no significant	2461.11	-0.19561	0.18453	-1.06004	0.289125	0.809976	-1.14521	no changes	no significant	1335.53	-0.644613	0.316662	-2.03565	0.0417853	0.120104	-1.56332	no changes	no significant
LmjF.04.1070	conserved hypothetical protein	Translationally	1481.28	-0.149865	0.202195	-0.741192	0.458577	0.919875	-1.10947	no changes	no significant	589.844	-1.12551	0.304343	-3.69815	0.000217174	0.00329128	-2.18178	Down	significant
LmjF.04.1080	conserved hypothetical protein	no significant	5633.43	0.0212613	0.18455	0.115206	0.908282	0.990987	1.01485	no changes	no significant	2293.33	0.0126812	0.271072	0.0467814	0.962687	0.977623	1.00883	no changes	no significant
LmjF.04.1090	conserved hypothetical protein	no significant	2825.92	0.140103	0.183023	0.765491	0.443979	0.912434	1.10198	no changes	no significant	1369.59	0.220306	0.278921	0.789852	0.429614	0.592443	1.16498	no changes	no significant
LmjF.04.1100	conserved hypothetical protein	no significant	796.235	-0.221913	0.18296	-1.21291	0.225165	0.75954	-1.16628	no changes	no significant	184.015	-0.437021	0.295383	-1.47951	0.139005	0.279743	-1.35381	no changes	no significant
LmjF.04.1110	putative proton motive ATPase	no significant	4535.18	-0.00215206	0.203828	-0.0105582	0.991576	0.999336	-1.00149	no changes	no significant	1441.68	-0.296604	0.281475	-1.05375	0.291998	0.458862	-1.22825	no changes	no significant
LmjF.04.1120	conserved hypothetical protein	no significant	3236.37	0.053165	0.155017	0.342962	0.731627	0.969654	1.03754	no changes	no significant	1067.61	0.728054	0.364075	1.99974	0.0455288	0.127607	1.6564	no changes	no significant
LmjF.04.1130	putative cytochrome c oxidase assembly factor	no significant	2183.63	-0.138514	0.206883	-0.669526	0.50316	0.92679	-1.10077	no changes	no significant	1448.6	-0.650421	0.327396	-1.98665	0.0469616	0.130594	-1.56963	no changes	no significant
LmjF.04.1140	hypothetical protein	Translationally	1510.43	-0.173509	0.176676	-0.982075	0.326063	0.842584	-1.1278	no changes	no significant	1536.18	-1.36417	0.367482	-3.71221	0.000205456	0.00316765	-2.57428	Down	significant
LmjF.04.1150	conserved hypothetical protein	Translationally	3863.11	-0.207709	0.184531	-1.1256	0.260333	0.787816	-1.15485	no changes	no significant	688.58	-1.01284	0.313456	-3.2312	0.0012327	0.0109224	-2.01788	Down	significant
LmjF.04.1160		no significant	1730.49	-0.100873	0.19883	-0.507333	0.611921	0.953439	-1.07242	no changes	no significant	710.675	0.496537	0.322546	1.53943	0.123699	0.25711	1.41082	no changes	no significant
LmjF.04.1165	NA	no significant	937.33	-0.139429	0.193772	-0.71955	0.471802	0.921577	-1.10147	no changes	no significant	515.219	-0.859202	0.374034	-2.29712	0.0216118	0.0751891	-1.81403	no changes	no significant
LmjF.04.1170	putative RNA-binding protein	no significant	80.5359	0.205992	0.225421	0.913807	0.360818	0.860507	1.15348	no changes	no significant	36.1629	-1.04302	0.489407	-2.1312	0.0330729	0.102088	-2.06054	no changes	no significant
LmjF.04.1180	conserved hypothetical protein	Translationally	1590.52	0.4345	0.15268	2.84583	0.00442963	0.110555	1.35144	no changes	no significant	513.099	1.66736	0.461072	3.61627	0.000298883	0.0041225	3.17632	Up	significant
LmjF.04.1190	putative tRNA nucleotidyltransferase	Translationally	4973.57	-0.020782	0.147991	-0.140428	0.888322	0.98771	-1.01451	no changes	no significant	1648.03	-0.714297	0.283479	-2.51976	0.0117436	0.0487728	-1.64068	Down	significant
LmjF.04.1200	conserved hypothetical protein	Translationally	867.705	-0.273421	0.24528	-1.11473	0.264967	0.790065	-1.20867	no changes	no significant	255.26	-1.13377	0.449173	-2.52412	0.0115989	0.0483633	-2.19431	Down	significant
LmjF.04.1210	putative casein kinase I	no significant	28.6754	0.00843923	0.227721	0.0370595	0.970438	0.997542	1.00587	no changes	no significant	3.93289	0.111858	0.606172	0.184531	0.853597	0.908651	1.08062	no changes	no significant
LmjF.04.1220	conserved hypothetical protein	no significant	2769.39	0.201342	0.196422	1.02505	0.30534	0.825422	1.14977	no changes	no significant	1023.92	-0.0137593	0.284776	-0.048316	0.961464	0.977165	-1.00958	no changes	no significant
LmjF.04.1230	actin	no significant	11507.2	0.0365735	0.207787	0.176015	0.860282	0.983383	1.02567	no changes	no significant	9378.02	-0.73138	0.337565	-2.16664	0.0302627	0.0956853	-1.66023	no changes	no significant
LmjF.05.0010	conserved hypothetical protein	no significant	1494.88	-0.0406659	0.240775	-0.168896	0.865879	0.983808	-1.02859	no changes	no significant	589.225	-0.335137	0.299715	-1.11818	0.263488	0.429193	-1.2615	no changes	no significant
LmjF.05.0020	conserved hypothetical protein	no significant	1629.58	-0.0992794	0.221429	-0.448358	0.653895	0.962345	-1.07124	no changes	no significant	185.65	-0.687808	0.364743	-1.88573	0.0593308	0.15388	-1.61083	no changes	no significant
LmjF.05.0030	putative ras-like small GTPases	Translationally	9464.75	0.0412596	0.198201	0.20817	0.835096	0.981103	1.02901	no changes	no significant	3798.75	-0.877812	0.343087	-2.55857	0.0105103	0.0453001	-1.83759	Down	significant
LmjF.05.0040	putative paraflagellar rod component par4	Translationally	8920.01	-0.0392822	0.210284	-0.186805	0.851813	0.983289	-1.0276	no changes	no significant	9506.89	-1.39762	0.46861	-2.98249	0.00285913	0.019038	-2.63467	Down	significant
LmjF.05.0050	conserved hypothetical protein	no significant	3148.37	0.0957602	0.171821	0.557327	0.577304	0.946948	1.06863	no changes	no significant	817.223	0.431278	0.330008	1.30687	0.191257	0.344906	1.34843	no changes	no significant
LmjF.05.0060	putative major vault protein	no significant	6400.97	0.00750065	0.180353	0.0415886	0.966827	0.997454	1.00521	no changes	no significant	1084.88	1.01029	0.409318	2.46824	0.013578	0.0536607	2.01432	no changes	no significant
LmjF.05.0070	putative dynein light chain	Translationally	3176.48	-0.065915	0.240551	-0.274017	0.784072	0.975298	-1.04675	no changes	no significant	1223.75	-1.65799	0.433866	-3.82142	0.000132684	0.00234663	-3.15576	Down	significant
LmjF.05.0080	conserved hypothetical protein	no significant	3514.45	-0.0456685	0.198794	-0.229727	0.818304	0.977685	-1.03216	no changes	no significant	1113.64	-0.408048	0.415917	-0.981081	0.326553	0.492459	-1.32689	no changes	no significant
LmjF.05.0090	putative NUDIX hydrolase dihydroneopterin triphosphate pyrophosphohydrolase/hydrolase	Translationally	539.176	-0.443678	0.239473	-1.85273	0.0639216	0.439356	-1.36007	no changes	no significant	478.151	-1.40228	0.37816	-3.70816	0.000208769	0.00319045	-2.64319	Down	significant
LmjF.05.0100	putative phosphoprotein phosphatase	Translationally	1077.42	0.264889	0.251437	1.0535	0.292112	0.814948	1.20154	no changes	no significant	356.581	1.17385	0.366571	3.20225	0.00136358	0.0116863	2.25613	Up	significant
LmjF.05.0110	conserved hypothetical protein	Translationally	2227.24	-0.106345	0.170527	-0.623628	0.532872	0.935029	-1.0765	no changes	no significant	1220.69	-1.14465	0.326341	-3.50753	0.000452288	0.00555739	-2.21092	Down	significant
LmjF.05.0120	conserved hypothetical protein	no significant	2378.96	-0.0969737	0.148408	-0.653427	0.513481	0.928443	-1.06953	no changes	no significant	1123.59	-0.106555	0.296284	-0.359638	0.719118	0.81774	-1.07665	no changes	no significant
LmjF.05.0130	putative protein kinase	Translationally	717.962	0.0635684	0.242991	0.261608	0.793624	0.977359	1.04505	no changes	no significant	125.484	1.26501	0.317523	3.98399	6.77668e-05	0.00154578	2.40329	Up	significant
LmjF.05.0140	putative nucleolar RNA helicase II	Translationally	3348.47	0.213117	0.242062	0.880423	0.37863	0.87342	1.15919	no changes	no significant	1292.98	1.14894	0.449999	2.5532	0.0106737	0.0457827	2.21751	Up	significant
LmjF.05.0150	conserved hypothetical protein	no significant	4970.44	-0.0771612	0.153961	-0.501175	0.616248	0.956347	-1.05494	no changes	no significant	1613.53	-0.422506	0.325684	-1.29729	0.194532	0.349184	-1.34025	no changes	no significant
LmjF.05.0160	hypothetical protein	no significant	1043.93	-0.315311	0.159972	-1.97104	0.0487197	0.391337	-1.24428	no changes	no significant	483.375	-0.507016	0.318864	-1.59007	0.11182	0.240468	-1.42111	no changes	no significant
LmjF.05.0170	conserved hypothetical protein	no significant	3959.49	-0.026383	0.216899	-0.121637	0.903186	0.989788	-1.01846	no changes	no significant	1222.84	0.333763	0.331508	1.0068	0.31403	0.479672	1.2603	no changes	no significant
LmjF.05.0180	putative dihydrolipoamide branched chain transacylase	no significant	2276.45	0.0334575	0.193481	0.172924	0.862712	0.983383	1.02346	no changes	no significant	741.26	0.858123	0.371582	2.30938	0.0209226	0.0737137	1.81268	no changes	no significant
LmjF.05.0190	conserved hypothetical protein	Translationally	8160.83	-0.0190077	0.18985	-0.100119	0.92025	0.991584	-1.01326	no changes	no significant	5619.4	-0.900826	0.310087	-2.90508	0.00367164	0.0226041	-1.86713	Down	significant
LmjF.05.0200	conserved hypothetical protein	no significant	6757.91	0.267567	0.220097	1.21568	0.224108	0.758836	1.20378	no changes	no significant	3498.95	0.338264	0.323429	1.04587	0.295622	0.462236	1.26423	no changes	no significant
LmjF.05.0210	conserved hypothetical protein	no significant	5141.66	0.076012	0.216761	0.350671	0.725835	0.969654	1.0541	no changes	no significant	1948.64	0.366845	0.361026	1.01612	0.309572	0.476038	1.28953	no changes	no significant
LmjF.05.0220	dual specificity phosphatase-like protein	no significant	1001.8	-0.0367499	0.220128	-0.166948	0.867411	0.984062	-1.0258	no changes	no significant	456.59	-0.228515	0.294524	-0.775879	0.43782	0.599392	-1.17163	no changes	no significant
LmjF.05.0230	putative hydrogenase	no significant	7148.06	-0.0549515	0.228134	-0.240874	0.809652	0.977359	-1.03882	no changes	no significant	1576.23	0.116632	0.265282	0.439655	0.660187	0.779617	1.0842	no changes	no significant
LmjF.05.0240	putative viscerotropic leishmaniasis antigen	no significant	2882.75	0.030467	0.143181	0.212787	0.831493	0.97978	1.02134	no changes	no significant	1298.96	0.830932	0.406496	2.04413	0.0409405	0.118436	1.77883	no changes	no significant
LmjF.05.0250	conserved hypothetical protein	Translationally	4757.67	-0.00325077	0.224563	-0.014476	0.98845	0.998596	-1.00226	no changes	no significant	652.37	-0.809755	0.29997	-2.69946	0.00694528	0.0343824	-1.75291	Down	significant
LmjF.05.0260	conserved hypothetical protein	Translationally	12162.2	0.0258241	0.214176	0.120574	0.904029	0.989788	1.01806	no changes	no significant	5115.54	-1.31888	0.38982	-3.38331	0.000716187	0.007417	-2.49473	Down	significant
LmjF.05.0270	conserved hypothetical protein	Translationally	3995.19	-0.121304	0.164628	-0.736836	0.461222	0.920427	-1.08772	no changes	no significant	3484.17	-1.38655	0.392882	-3.52918	0.000416851	0.0052653	-2.61453	Down	significant
LmjF.05.0280	putative protein tyrosine phosphatase	no significant	5761.36	-0.0764582	0.229531	-0.333106	0.739055	0.970594	-1.05443	no changes	no significant	2378.69	0.0684566	0.358731	0.19083	0.848659	0.905236	1.04859	no changes	no significant
LmjF.05.0285	putative ARP2/3 complex 16kDa subunit	no significant	576.804	-0.377274	0.187248	-2.01483	0.0439221	0.369651	-1.29889	no changes	no significant	258.964	-0.653796	0.420999	-1.55296	0.120432	0.25268	-1.5733	no changes	no significant
LmjF.05.0290	phosphate carrier protein, mitochondrial precursor-like protein	Translationally	5886.37	-0.0710149	0.186673	-0.380423	0.703631	0.967708	-1.05046	no changes	no significant	3540.37	-0.86939	0.308879	-2.81467	0.0048828	0.0272642	-1.82689	Down	significant
LmjF.05.0300	conserved hypothetical protein	no significant	4387.1	-0.0436911	0.21969	-0.198876	0.842359	0.981803	-1.03075	no changes	no significant	2143.41	-0.327302	0.265103	-1.23462	0.21697	0.376371	-1.25467	no changes	no significant
LmjF.05.0310	glutaredoxin-like protein	no significant	1731.54	0.152209	0.152829	0.995941	0.319279	0.836588	1.11127	no changes	no significant	1063.87	-0.435489	0.286064	-1.52235	0.127921	0.262948	-1.35237	no changes	no significant
LmjF.05.0320	hypothetical protein	Translationally	280.657	0.0608517	0.214537	0.283642	0.776684	0.973851	1.04308	no changes	no significant	302.967	-0.923913	0.346171	-2.66895	0.0076089	0.0365347	-1.89725	Down	significant
LmjF.05.0330	putative DNA replication licensing factor	no significant	7569.77	0.0977	0.227535	0.429384	0.667644	0.964188	1.07007	no changes	no significant	2841.22	0.278748	0.302471	0.921568	0.356754	0.524056	1.21314	no changes	no significant
LmjF.05.0340	conserved hypothetical protein	no significant	6637.27	-0.090367	0.187705	-0.481431	0.63021	0.961513	-1.06464	no changes	no significant	1801.67	-0.23833	0.287363	-0.829372	0.406894	0.570593	-1.17963	no changes	no significant
LmjF.05.0350	trypanothione reductase	no significant	7303.24	0.246278	0.245001	1.00521	0.314794	0.833459	1.18614	no changes	no significant	7079.64	-0.112085	0.379543	-0.295315	0.767753	0.852144	-1.08079	no changes	no significant
LmjF.05.0360	putative ATP-dependent RNA helicase	no significant	3927.81	0.222377	0.239464	0.928647	0.353072	0.856317	1.16665	no changes	no significant	2074.13	0.0189011	0.403248	0.0468721	0.962615	0.977623	1.01319	no changes	no significant
LmjF.05.0370	conserved hypothetical protein	no significant	2162.14	-0.18635	0.146394	-1.27294	0.203041	0.73817	-1.13788	no changes	no significant	1177.61	-0.733888	0.375226	-1.95586	0.0504821	0.137043	-1.66311	no changes	no significant
LmjF.05.0380	putative microtubule-associated protein	no significant	1815.08	-0.0748461	0.254137	-0.294511	0.768368	0.973567	-1.05325	no changes	no significant	551.466	-0.854533	0.463277	-1.84454	0.0651048	0.164348	-1.80817	no changes	no significant
LmjF.05.0390	putative protein kinase	Translationally	1477.57	0.214241	0.244736	0.875397	0.381358	0.873599	1.16009	no changes	no significant	528.162	1.24287	0.352827	3.52261	0.000427325	0.00536933	2.36669	Up	significant
LmjF.05.0400	putative structural maintenance of chromosome (SMC)	no significant	5427.21	0.166542	0.178328	0.933907	0.350352	0.854938	1.12237	no changes	no significant	2770.62	0.271621	0.355392	0.764285	0.444697	0.605916	1.20716	no changes	no significant
LmjF.05.0410	conserved hypothetical protein	no significant	3567.21	-0.0159129	0.178273	-0.0892614	0.928874	0.991815	-1.01109	no changes	no significant	2039.01	-0.302051	0.282544	-1.06904	0.285051	0.451775	-1.2329	no changes	no significant
LmjF.05.0420	putative dynein-light chain-protein	Translationally	927.864	-0.347913	0.192326	-1.80898	0.0704548	0.462171	-1.27272	no changes	no significant	264.67	-1.12099	0.348033	-3.22093	0.00127777	0.0111854	-2.17496	Down	significant
LmjF.05.0430	conserved hypothetical protein	no significant	2843.15	0.0437435	0.215288	0.203186	0.83899	0.981575	1.03079	no changes	no significant	1371.22	-0.451335	0.279559	-1.61446	0.106429	0.231942	-1.36731	no changes	no significant
LmjF.05.0440	conserved hypothetical protein	no significant	456.73	-0.372128	0.204178	-1.82256	0.0683696	0.456273	-1.29426	no changes	no significant	254.486	-0.528968	0.31845	-1.66107	0.0966998	0.216413	-1.4429	no changes	no significant
LmjF.05.0450	conserved hypothetical protein	Translationally	11533.1	0.032855	0.245139	0.134026	0.893382	0.988481	1.02303	no changes	no significant	8442.05	-0.803745	0.293148	-2.74177	0.00611083	0.0314777	-1.74563	Down	significant
LmjF.05.0460	putative GTPase	no significant	1438.8	0.217207	0.25168	0.863029	0.388121	0.876075	1.16248	no changes	no significant	571.164	0.81145	0.475257	1.70739	0.0877492	0.203445	1.75497	no changes	no significant
LmjF.05.0470	hypothetical protein	no significant	1189.48	-0.24394	0.19416	-1.25639	0.208976	0.742105	-1.18422	no changes	no significant	578.224	-0.842344	0.36017	-2.33874	0.0193487	0.0695741	-1.79296	no changes	no significant
LmjF.05.0480	monocarboxylate transporter-like protein	Translationally	398.154	0.0478204	0.239638	0.199552	0.841831	0.98177	1.0337	no changes	no significant	41.3783	1.53615	0.459566	3.34261	0.000829938	0.0082811	2.9002	Up	significant
LmjF.05.0490	conserved hypothetical protein	no significant	2158.74	0.0942846	0.22826	0.413058	0.679564	0.964188	1.06754	no changes	no significant	991.625	-0.196087	0.269782	-0.726832	0.467329	0.627147	-1.14559	no changes	no significant
LmjF.05.0500	ATPase alpha subunit	no significant	26146.8	0.0595401	0.148456	0.401061	0.688375	0.964743	1.04213	no changes	no significant	13979.4	-0.235238	0.412532	-0.57023	0.568522	0.709536	-1.1771	no changes	no significant
LmjF.05.0510	ATPase alpha subunit	no significant	23709.3	0.0383535	0.146408	0.261963	0.79335	0.977359	1.02694	no changes	no significant	12151	-0.15196	0.412141	-0.36871	0.712344	0.813271	-1.11108	no changes	no significant
LmjF.05.0520	nuclear receptor binding factor-like protein	Translationally	3978.13	-0.280583	0.140638	-1.99508	0.0460344	0.377896	-1.21469	no changes	no significant	4358.92	-1.20063	0.454219	-2.64328	0.00821064	0.0384229	-2.2984	Down	significant
LmjF.05.0530	kinetoplast-associated protein-like protein	no significant	8654.46	0.190024	0.178509	1.06451	0.287099	0.808063	1.14078	no changes	no significant	4683.8	0.281162	0.311489	0.902641	0.366717	0.534367	1.21517	no changes	no significant
LmjF.05.0540	conserved hypothetical protein	Translationally	3958.84	-0.0408735	0.202718	-0.201628	0.840208	0.981757	-1.02874	no changes	no significant	1962.43	-1.33914	0.357435	-3.74654	0.000179292	0.00287903	-2.53001	Down	significant
LmjF.05.0550	putative cdc2-related kinase	no significant	3165.99	0.0618167	0.194999	0.31701	0.751236	0.971313	1.04378	no changes	no significant	1457.67	-0.0692327	0.31836	-0.217467	0.827845	0.892884	-1.04916	no changes	no significant
LmjF.05.0560	conserved hypothetical protein	no significant	3350.09	0.0843253	0.168368	0.50084	0.616483	0.956388	1.06019	no changes	no significant	1046.25	0.359083	0.324251	1.10742	0.268111	0.433894	1.28261	no changes	no significant
LmjF.05.0570	conserved hypothetical protein	Translationally	6988.69	0.0719387	0.202516	0.355225	0.722421	0.969654	1.05113	no changes	no significant	3865.36	-0.720635	0.278564	-2.58696	0.00968259	0.0428539	-1.64791	Down	significant
LmjF.05.0580	conserved hypothetical protein	no significant	1384.44	0.00146591	0.182078	0.00805096	0.993576	0.999762	1.00102	no changes	no significant	486.101	0.495206	0.320415	1.54551	0.122222	0.255112	1.40952	no changes	no significant
LmjF.05.0590	putative ATP-dependent RNA helicase	no significant	7429.85	0.0266218	0.202693	0.13134	0.895506	0.98908	1.01862	no changes	no significant	4040.19	-0.395564	0.281412	-1.40564	0.159832	0.305449	-1.31546	no changes	no significant
LmjF.05.0600	conserved hypothetical protein	no significant	6136.05	-0.065061	0.209943	-0.309899	0.756638	0.971313	-1.04613	no changes	no significant	2779.18	-0.467234	0.264434	-1.76692	0.0772419	0.185823	-1.38246	no changes	no significant
LmjF.05.0610	conserved hypothetical protein	Translationally	4942.19	-0.0495672	0.17514	-0.283015	0.777165	0.973851	-1.03495	no changes	no significant	4209.34	-0.856237	0.326588	-2.62177	0.00874752	0.0400668	-1.81031	Down	significant
LmjF.05.0620	conserved hypothetical protein	no significant	2958.71	-0.0545589	0.186286	-0.292877	0.769616	0.973567	-1.03854	no changes	no significant	1180.62	0.406554	0.373045	1.08982	0.27579	0.441106	1.32552	no changes	no significant
LmjF.05.0630	putative kinesin	no significant	13456.2	0.0918466	0.196576	0.467233	0.640333	0.962136	1.06573	no changes	no significant	4073.96	0.442933	0.299182	1.48048	0.138745	0.279437	1.35937	no changes	no significant
LmjF.05.0640	conserved hypothetical protein	no significant	4235.74	0.103037	0.172535	0.597197	0.550376	0.938645	1.07403	no changes	no significant	2822.6	0.479701	0.350521	1.36854	0.171144	0.319986	1.39445	no changes	no significant
LmjF.05.0650	conserved hypothetical protein	Translationally	2715.34	-0.218816	0.194832	-1.1231	0.261395	0.788764	-1.16378	no changes	no significant	705.865	1.03499	0.369692	2.7996	0.00511656	0.0281695	2.0491	Up	significant
LmjF.05.0660	nitroreductase-like protein	no significant	2284.62	-0.0331823	0.186675	-0.177755	0.858916	0.983383	-1.02327	no changes	no significant	860.474	-0.461775	0.271768	-1.69915	0.0892909	0.205953	-1.37724	no changes	no significant
LmjF.05.0670	conserved hypothetical protein	Translationally	999.608	0.240905	0.222813	1.0812	0.279608	0.801659	1.18173	no changes	no significant	387.8	2.00802	0.425413	4.72018	2.35641e-06	0.000136121	4.02231	Up	significant
LmjF.05.0680	sre-2/carboxylate carrier-like protein	no significant	3645.98	0.146672	0.163677	0.896108	0.370195	0.867771	1.10701	no changes	no significant	1761.7	-0.577298	0.27747	-2.08058	0.0374725	0.111358	-1.49205	no changes	no significant
LmjF.05.0690	conserved hypothetical protein	no significant	1659.52	0.261371	0.151479	1.72546	0.0844437	0.5073	1.19862	no changes	no significant	994.152	0.989727	0.399254	2.47894	0.0131772	0.0527838	1.98581	no changes	no significant
LmjF.05.0700	conserved hypothetical protein	no significant	2694.53	0.0402685	0.157583	0.255539	0.798307	0.977359	1.02831	no changes	no significant	1374.9	0.877291	0.403602	2.17365	0.0297311	0.0945952	1.83692	no changes	no significant
LmjF.05.0710	putative CYC2-like cyclin	Translationally	2523.65	0.310559	0.252333	1.23075	0.218417	0.752069	1.24019	no changes	no significant	1798.53	1.06497	0.323823	3.28873	0.0010064	0.00949408	2.09212	Up	significant
LmjF.05.0720	phophatase-like protein	Translationally	1652.83	0.174894	0.241717	0.723549	0.469343	0.921577	1.12888	no changes	no significant	880.172	1.44613	0.384932	3.75685	0.000172062	0.00279319	2.72477	Up	significant
LmjF.05.0730	conserved hypothetical protein	Translationally	1800.08	-0.0754139	0.208551	-0.361608	0.717645	0.969654	-1.05366	no changes	no significant	730.396	0.856531	0.310927	2.75477	0.00587341	0.0307406	1.81068	Up	significant
LmjF.05.0740	conserved hypothetical protein	no significant	3331.97	-0.211105	0.150261	-1.40492	0.160045	0.674523	-1.15757	no changes	no significant	1949.48	-0.277502	0.285982	-0.970346	0.331874	0.498409	-1.21209	no changes	no significant
LmjF.05.0750	conserved hypothetical protein	no significant	6392.6	0.150552	0.22442	0.670851	0.502315	0.92679	1.10999	no changes	no significant	2486.61	0.444595	0.329526	1.3492	0.177274	0.327661	1.36093	no changes	no significant
LmjF.05.0760	kinesin-like protein	no significant	2919.47	0.332816	0.190937	1.74307	0.0813216	0.500561	1.25947	no changes	no significant	1633.77	0.555934	0.339696	1.63657	0.101721	0.224431	1.47012	no changes	no significant
LmjF.05.0770	hypothetical protein	Translationally	2286.78	0.345413	0.219625	1.57274	0.115779	0.586826	1.27051	no changes	no significant	966.418	1.76682	0.392246	4.50438	6.65668e-06	0.000296089	3.40304	Up	significant
LmjF.05.0780	conserved hypothetical protein	no significant	6036.18	-0.00599808	0.219241	-0.0273584	0.978174	0.997542	-1.00417	no changes	no significant	5519.53	-0.184323	0.262991	-0.700872	0.483383	0.640861	-1.13628	no changes	no significant
LmjF.05.0790	conserved hypothetical protein	Translationally	4569.94	-0.036455	0.194582	-0.187351	0.851385	0.983289	-1.02559	no changes	no significant	5255.96	-1.09604	0.294424	-3.72265	0.000197143	0.00308009	-2.13766	Down	significant
LmjF.05.0800	MYND zinc finger (ZnF) domain-like protein	no significant	9534.24	0.149301	0.207052	0.72108	0.47086	0.921577	1.10903	no changes	no significant	3175.69	-0.116508	0.27535	-0.423126	0.672204	0.786762	-1.08411	no changes	no significant
LmjF.05.0810	conserved hypothetical protein	no significant	1981.52	-0.195444	0.166687	-1.17252	0.240988	0.771921	-1.14508	no changes	no significant	431.327	-0.287463	0.281048	-1.02283	0.30639	0.47312	-1.22049	no changes	no significant
LmjF.05.0820	conserved hypothetical protein	no significant	5186.53	0.290826	0.249767	1.16439	0.244266	0.77531	1.22334	no changes	no significant	2328.49	0.959687	0.388303	2.47149	0.0134552	0.0533174	1.94489	no changes	no significant
LmjF.05.0830	putative methylthioadenosine phosphorylase	no significant	5903.53	0.214135	0.213747	1.00181	0.316433	0.834505	1.16001	no changes	no significant	3085.79	0.00189138	0.390767	0.00484019	0.996138	0.997806	1.00131	no changes	no significant
LmjF.05.0840	hypothetical protein	Translationally	2971.95	0.393277	0.185313	2.12223	0.0338187	0.319832	1.31337	no changes	no significant	1466.48	0.956783	0.3153	3.03451	0.00240926	0.0168496	1.94098	Up	significant
LmjF.05.0850	conserved hypothetical protein	no significant	6551.52	-0.0433962	0.189847	-0.228585	0.819191	0.977775	-1.03054	no changes	no significant	4421.67	-0.28275	0.366407	-0.771683	0.440302	0.601309	-1.21651	no changes	no significant
LmjF.05.0860	conserved hypothetical protein	Translationally	1771.54	-0.0839399	0.188565	-0.44515	0.656211	0.962658	-1.05991	no changes	no significant	1199.45	-0.795294	0.314632	-2.52769	0.0114814	0.0480428	-1.73543	Down	significant
LmjF.05.0870	conserved hypothetical protein	no significant	1841.43	0.147291	0.22448	0.656144	0.511731	0.928443	1.10749	no changes	no significant	1387.65	0.470879	0.322166	1.4616	0.14385	0.286027	1.38595	no changes	no significant
LmjF.05.0880	conserved hypothetical protein	no significant	2542.13	0.078869	0.198449	0.397427	0.691053	0.965232	1.05619	no changes	no significant	1931.43	-0.589828	0.307448	-1.91847	0.055052	0.14641	-1.50507	no changes	no significant
LmjF.05.0890	conserved hypothetical protein	Translationally	7850.17	0.213397	0.190159	1.12221	0.261775	0.78883	1.15942	no changes	no significant	3191.72	0.989463	0.343933	2.8769	0.00401597	0.0240095	1.98545	Up	significant
LmjF.05.0900	surface antigen-like protein	no significant	1375.89	-0.290696	0.233731	-1.24372	0.213602	0.747141	-1.22323	no changes	no significant	742.395	-0.698743	0.417624	-1.67314	0.0942998	0.212862	-1.62309	no changes	no significant
LmjF.05.0910	conserved hypothetical protein	no significant	2598.63	-0.209221	0.217279	-0.962913	0.335591	0.84848	-1.15606	no changes	no significant	3027.04	-0.54281	0.27215	-1.99453	0.0460946	0.128776	-1.45681	no changes	no significant
LmjF.05.0920	putative paraflagellar rod protein	Translationally	3313.81	-0.129059	0.165079	-0.781797	0.434334	0.905139	-1.09358	no changes	no significant	699.412	1.17141	0.299223	3.91484	9.04627e-05	0.00186323	2.25232	Up	significant
LmjF.05.0930	putative ubiquitin-conjugating enzyme	no significant	1866.09	-0.376429	0.150791	-2.49636	0.0125476	0.197846	-1.29812	no changes	no significant	1041.2	-0.413774	0.29304	-1.41201	0.157948	0.303282	-1.33217	no changes	no significant
LmjF.05.0940	conserved hypothetical protein	no significant	2888.36	-0.128739	0.213412	-0.603245	0.546346	0.937814	-1.09334	no changes	no significant	1637.4	0.369028	0.29816	1.23769	0.215833	0.374936	1.29148	no changes	no significant
LmjF.05.0950	putative glutaminyl cyclase	no significant	6135.32	0.0858683	0.188543	0.455432	0.648799	0.962136	1.06133	no changes	no significant	1972.73	0.162428	0.287871	0.564239	0.572591	0.712815	1.11917	no changes	no significant
LmjF.05.0960	putative dipeptidyl-peptidase III	no significant	7011.13	0.112757	0.189154	0.596113	0.5511	0.938645	1.08129	no changes	no significant	2642.29	0.0154724	0.317964	0.0486607	0.96119	0.977116	1.01078	no changes	no significant
LmjF.05.0970	3-mercaptopyruvate sulfurtransferase	no significant	3042.01	0.347469	0.220369	1.57676	0.11485	0.583767	1.27233	no changes	no significant	2153.39	-0.0437778	0.427143	-0.10249	0.918368	0.950683	-1.03081	no changes	no significant
LmjF.05.0980	putative NADH-ubiquinone oxidoreductase,mitochondrial	no significant	4698.9	0.0475968	0.149081	0.319267	0.749524	0.970745	1.03354	no changes	no significant	3380.24	-0.368507	0.28427	-1.29633	0.194863	0.349426	-1.29102	no changes	no significant
LmjF.05.0990	conserved hypothetical protein	Translationally	644.82	0.443606	0.228135	1.94449	0.0518369	0.401254	1.36	no changes	no significant	591.344	-1.23505	0.350944	-3.51922	0.000432821	0.00540783	-2.35389	Down	significant
LmjF.05.1000	conserved hypothetical protein	no significant	898.48	0.147847	0.234338	0.630916	0.528096	0.931579	1.10792	no changes	no significant	264.816	0.32369	0.295988	1.09359	0.274135	0.439882	1.25153	no changes	no significant
LmjF.05.1010	methyltransferase-like protein	no significant	1989.45	0.0565646	0.246653	0.229328	0.818614	0.977775	1.03999	no changes	no significant	734.905	0.36046	0.356625	1.01076	0.312134	0.478245	1.28384	no changes	no significant
LmjF.05.1020	conserved hypothetical protein	no significant	5776.47	-0.0282266	0.137785	-0.204859	0.837682	0.981575	-1.01976	no changes	no significant	1422.17	0.117387	0.330062	0.355652	0.722102	0.819985	1.08477	no changes	no significant
LmjF.05.1030	conserved hypothetical protein	Translationally	3706.92	0.0503122	0.212212	0.237085	0.812591	0.977674	1.03549	no changes	no significant	1810.32	-1.06638	0.329677	-3.23461	0.00121808	0.0108448	-2.09417	Down	significant
LmjF.05.1040	stomatin-like protein	no significant	3702.64	0.1791	0.17593	1.01802	0.308669	0.828173	1.13218	no changes	no significant	1415.94	-0.307803	0.364933	-0.84345	0.398977	0.563101	-1.23782	no changes	no significant
LmjF.05.1050	hypothetical protein	no significant	1838.05	-0.0851129	0.172768	-0.492643	0.622265	0.958837	-1.06077	no changes	no significant	500.172	-0.102331	0.398646	-0.256696	0.797414	0.871366	-1.07351	no changes	no significant
LmjF.05.1060	putative ATPase	no significant	2765.42	0.0747986	0.210602	0.355166	0.722465	0.969654	1.05321	no changes	no significant	1159.63	-0.283084	0.310702	-0.911113	0.362236	0.529573	-1.21679	no changes	no significant
LmjF.05.1070	conserved hypothetical protein	no significant	5545.82	-0.374409	0.196223	-1.90808	0.0563808	0.416077	-1.29631	no changes	no significant	1316.12	-0.267947	0.420389	-0.637379	0.523878	0.674445	-1.20409	no changes	no significant
LmjF.05.1080	conserved hypothetical protein	no significant	3767.51	-0.113666	0.166066	-0.684463	0.493683	0.924211	-1.08197	no changes	no significant	2442.23	-0.31478	0.318769	-0.987486	0.323405	0.489241	-1.24382	no changes	no significant
LmjF.05.1090	putative double-strand-break repair protein rad21 homolog	no significant	780.858	-0.0154551	0.196242	-0.0787552	0.937227	0.99238	-1.01077	no changes	no significant	221.81	0.699526	0.391061	1.78879	0.0736486	0.17955	1.62397	no changes	no significant
LmjF.05.1100	conserved hypothetical protein	no significant	3426	0.0501567	0.201476	0.248947	0.803402	0.977359	1.03538	no changes	no significant	1519.37	-0.884554	0.387583	-2.28223	0.0224759	0.0774082	-1.84619	no changes	no significant
LmjF.05.1110	conserved hypothetical protein	Translationally	2557.63	0.240686	0.209926	1.14653	0.251578	0.782294	1.18155	no changes	no significant	603.134	1.39904	0.356927	3.91969	8.86643e-05	0.00184289	2.63727	Up	significant
LmjF.05.1120	hypothetical protein	no significant	1352.24	-0.313187	0.162719	-1.92471	0.0542655	0.409709	-1.24245	no changes	no significant	363.391	-0.492487	0.311745	-1.57978	0.114158	0.243594	-1.40687	no changes	no significant
LmjF.05.1130	conserved hypothetical protein	Translationally	2565.98	-0.203468	0.218286	-0.932117	0.351276	0.854938	-1.15146	no changes	no significant	1197.67	-0.72423	0.270654	-2.67585	0.00745391	0.0361765	-1.65202	Down	significant
LmjF.05.1140	vacuolar ATPase subunit-like protein	no significant	4982.99	0.0118798	0.162463	0.0731229	0.941708	0.993748	1.00827	no changes	no significant	3789.07	-0.517758	0.299565	-1.72837	0.0839221	0.196932	-1.43173	no changes	no significant
LmjF.05.1160	NA	no significant	2509.21	-0.106862	0.140464	-0.760781	0.446788	0.913082	-1.07688	no changes	no significant	1128.46	-0.0906827	0.313461	-0.289295	0.772356	0.854587	-1.06487	no changes	no significant
LmjF.05.1170	putative fatty acid elongase	no significant	1745.69	0.267788	0.21597	1.23993	0.215001	0.747932	1.20396	no changes	no significant	1487.6	-0.502181	0.334779	-1.50004	0.133605	0.271544	-1.41635	no changes	no significant
LmjF.05.1180	conserved hypothetical protein	Translationally	7341.25	-0.134246	0.182883	-0.734058	0.462914	0.920427	-1.09752	no changes	no significant	3424.05	-0.942935	0.308526	-3.05625	0.00224121	0.016053	-1.92244	Down	significant
LmjF.05.1190	conserved hypothetical protein	Translationally	472.39	-0.100151	0.235374	-0.425496	0.670475	0.964188	-1.07189	no changes	no significant	123.414	1.12778	0.373262	3.0214	0.00251606	0.0174364	2.18521	Up	significant
LmjF.05.1200	putative prefoldin subunit	Translationally	4763.09	0.156834	0.239317	0.655341	0.512248	0.928443	1.11484	no changes	no significant	1636.56	-1.26886	0.334709	-3.79093	0.000150084	0.00254799	-2.40971	Down	significant
LmjF.05.1210	protein phosphatase type 1 regulator-like protein	no significant	2017.92	0.0169963	0.214441	0.0792588	0.936827	0.99238	1.01185	no changes	no significant	606.483	-0.162114	0.331211	-0.489457	0.624518	0.752603	-1.11893	no changes	no significant
LmjF.05.1215	surface antigen-like protein	no significant	94.8544	-0.179782	0.254861	-0.705413	0.480553	0.923402	-1.13271	no changes	no significant	16.6582	-0.125685	0.593856	-0.211642	0.832386	0.896153	-1.09103	no changes	no significant
LmjF.05.1220	adenylate cyclase regulatory protein-like protein	no significant	272.539	-0.302764	0.241493	-1.25371	0.209946	0.744075	-1.23351	no changes	no significant	86.772	-0.00119826	0.491612	-0.0024374	0.998055	0.999133	-1.00083	no changes	no significant
LmjF.05.1225	NA	Translationally	164.748	-0.0710793	0.223393	-0.318181	0.750347	0.971313	-1.0505	no changes	no significant	77.7612	-1.13244	0.353504	-3.20348	0.00135778	0.0116479	-2.1923	Down	significant
LmjF.05.1230	putative GIPL galf transferase	no significant	1520.92	-0.163998	0.186051	-0.88147	0.378064	0.87342	-1.12039	no changes	no significant	696.241	-0.028047	0.29762	-0.0942377	0.92492	0.954956	-1.01963	no changes	no significant
LmjF.05.5SrRNA.01	NA	Translationally	212.813	-0.286408	0.250266	-1.14442	0.252451	0.783704	-1.2196	no changes	no significant	1391.79	-2.56496	0.439651	-5.83409	5.4085e-09	1.04596e-06	-5.91739	Down	significant
LmjF.05.snoRNA0063	NA	no significant	35.2787	-0.157014	0.251943	-0.623211	0.533146	0.935125	-1.11498	no changes	no significant	5.36858	0.434786	0.595714	0.729857	0.465478	0.625323	1.35171	no changes	no significant
LmjF.05.snoRNA0064	NA	no significant	33.5677	-0.0720954	0.254662	-0.283102	0.777099	0.973851	-1.05124	no changes	no significant	6.52219	-0.0723991	0.571827	-0.12661	0.899249	0.936955	-1.05146	no changes	no significant
LmjF.05.snoRNA0065	NA	no significant	33.5384	-0.088121	0.251938	-0.349772	0.72651	0.969654	-1.06298	no changes	no significant	5.54373	0.346908	0.595927	0.582133	0.560477	0.704286	1.27183	no changes	no significant
LmjF.05.snoRNA0066	NA	no significant	32.8772	-0.169229	0.253629	-0.667228	0.504626	0.927019	-1.12446	no changes	no significant	3.34702	0.441561	0.60667	0.727844	0.466709	0.626504	1.35807	no changes	no significant
LmjF.05.snoRNA0067	NA	no significant	0.621319	-0.0253218	0.0710682	-0.356303	0.721614	NA	-1.01771	no changes	no significant	0	NA	NA	NA	NA	NA	NA	no changes	no significant
LmjF.05.snoRNA0068	NA	no significant	0.652189	-0.0228895	0.0722833	-0.316663	0.751499	NA	-1.01599	no changes	no significant	0.43184	-0.274124	0.382541	-0.716587	0.473629	NA	-1.20926	no changes	no significant
LmjF.05.snoRNA0069	NA	no significant	0.835034	-0.0094671	0.0772882	-0.122491	0.90251	NA	-1.00658	no changes	no significant	0	NA	NA	NA	NA	NA	NA	no changes	no significant
LmjF.05.snoRNA0070	NA	no significant	0.77643	-0.0372875	0.0770201	-0.484128	0.628295	NA	-1.02618	no changes	no significant	0.176144	-0.122635	0.333105	-0.368157	0.712756	NA	-1.08872	no changes	no significant
LmjF.05.snoRNA0071	NA	no significant	102.596	0.0273287	0.25485	0.107234	0.914603	0.991069	1.01912	no changes	no significant	9.66586	0.00116376	0.551157	0.00211149	0.998315	0.99918	1.00081	no changes	no significant
LmjF.05.snoRNA0072	NA	no significant	99.0446	0.054712	0.254261	0.215181	0.829626	0.979453	1.03865	no changes	no significant	12.1989	-0.604825	0.500999	-1.20724	0.22734	0.388269	-1.52079	no changes	no significant
LmjF.05.snoRNA0073	NA	no significant	101.07	0.00193258	0.254871	0.0075826	0.99395	0.999762	1.00134	no changes	no significant	11.0034	-0.330409	0.529317	-0.624218	0.532484	0.681713	-1.25737	no changes	no significant
LmjF.05.snoRNA0074	NA	no significant	104.339	-0.00488708	0.252131	-0.0193831	0.984536	0.997542	-1.00339	no changes	no significant	11.3254	-0.508915	0.50412	-1.00951	0.31273	0.478508	-1.42298	no changes	no significant
LmjF.05.snoRNA0075	NA	no significant	8.59669	0.129333	0.201594	0.641553	0.521163	0.929922	1.09379	no changes	no significant	1.46663	-0.159296	0.572498	-0.278247	0.780823	NA	-1.11674	no changes	no significant
LmjF.05.snoRNA0076	NA	no significant	7.83181	-0.0386976	0.204758	-0.188992	0.850099	0.983289	-1.02719	no changes	no significant	1.01098	-0.289794	0.504551	-0.57436	0.565724	NA	-1.22247	no changes	no significant
LmjF.05.snoRNA0077	NA	no significant	6.72538	0.0660011	0.188849	0.349491	0.726721	0.969654	1.04681	no changes	no significant	1.31424	0.121803	0.550789	0.221143	0.824981	NA	1.08809	no changes	no significant
LmjF.05.snoRNA0078	NA	no significant	6.23543	0.0487364	0.180854	0.269479	0.787561	0.975682	1.03436	no changes	no significant	1.27904	-0.527428	0.565755	-0.932254	0.351205	NA	-1.44136	no changes	no significant
LmjF.05.snoRNA0079	NA	no significant	57.4015	-0.20545	0.251567	-0.816681	0.414111	0.89282	-1.15305	no changes	no significant	24.5409	-0.795958	0.431831	-1.84321	0.0652978	0.164541	-1.73623	no changes	no significant
LmjF.05.snoRNA0080	NA	Translationally	293.384	-0.0326801	0.233862	-0.139741	0.888865	0.98789	-1.02291	no changes	no significant	113.315	-1.109	0.349642	-3.17181	0.0015149	0.0124208	-2.15696	Down	significant
LmjF.05.snoRNA0081	NA	Translationally	295.608	-0.203545	0.224145	-0.908095	0.363828	0.863851	-1.15152	no changes	no significant	116.804	-0.956771	0.369449	-2.58973	0.00960525	0.0426176	-1.94096	Down	significant
LmjF.05.snoRNA0082	NA	no significant	64.1068	-0.229939	0.250944	-0.916295	0.359512	0.860447	-1.17279	no changes	no significant	23.069	-0.578831	0.444995	-1.30076	0.193341	0.347607	-1.49364	no changes	no significant
LmjF.05.snoRNA0083	NA	no significant	22.3126	0.0849807	0.245183	0.346602	0.728891	0.969654	1.06067	no changes	no significant	7.89943	-0.515403	0.551987	-0.933723	0.350447	0.51744	-1.42939	no changes	no significant
LmjF.05.snoRNA0084	NA	no significant	60.9775	-0.20782	0.255138	-0.814541	0.415335	0.893459	-1.15494	no changes	no significant	9.8696	0.837226	0.533261	1.57001	0.116412	0.247102	1.78661	no changes	no significant
LmjF.05.snoRNA0085	NA	no significant	62.7644	-0.151901	0.254676	-0.596449	0.550875	0.938645	-1.11103	no changes	no significant	10.3182	0.256283	0.528366	0.485049	0.627642	0.754221	1.1944	no changes	no significant
LmjF.05.snoRNA0086	NA	no significant	70.7595	-0.153979	0.255138	-0.603512	0.546168	0.937814	-1.11263	no changes	no significant	10.3862	0.263734	0.516781	0.510339	0.609814	0.741208	1.20058	no changes	no significant
LmjF.05.snoRNA0087	NA	no significant	61.8714	-0.328223	0.254908	-1.28762	0.197879	0.730612	-1.25547	no changes	no significant	8.45282	-0.542775	0.555325	-0.977402	0.32837	0.494465	-1.45677	no changes	no significant
LmjF.05.snoRNA0088	NA	no significant	6.29712	-0.0306788	0.190531	-0.161017	0.87208	0.984062	-1.02149	no changes	no significant	1.05354	0.243225	0.552591	0.440153	0.659826	NA	1.18364	no changes	no significant
LmjF.05.snoRNA0089	NA	no significant	17.2837	0.0591031	0.235129	0.251364	0.801532	0.977359	1.04182	no changes	no significant	1.48928	0.126031	0.576286	0.218695	0.826888	NA	1.09129	no changes	no significant
LmjF.05.snoRNA0090	NA	no significant	60.0108	0.226423	0.252411	0.897041	0.369697	0.867771	1.16993	no changes	no significant	5.48098	-0.317452	0.599679	-0.52937	0.596549	0.730575	-1.24613	no changes	no significant
LmjF.05.snoRNA0091	NA	no significant	53.6468	-0.0163818	0.254748	-0.0643058	0.948727	0.994778	-1.01142	no changes	no significant	5.30558	0.406411	0.587805	0.691405	0.489311	0.645929	1.32538	no changes	no significant
LmjF.05.snoRNA0092	NA	no significant	56.5155	0.0444522	0.254133	0.174917	0.861145	0.983383	1.03129	no changes	no significant	5.03267	0.220339	0.596842	0.369176	0.711997	0.813084	1.16501	no changes	no significant
LmjF.05.snoRNA0093	NA	no significant	57.3073	-0.0206221	0.254764	-0.0809458	0.935485	0.992094	-1.0144	no changes	no significant	6.07766	0.397019	0.570698	0.695673	0.486634	0.643253	1.31678	no changes	no significant
LmjF.05.SRP.RNA.01	NA	Both	575.068	-0.788237	0.236431	-3.33389	0.000856403	0.0403681	-1.72696	Down	significant	106.643	-2.00636	0.488574	-4.10655	4.01611e-05	0.00111998	-4.01766	Down	significant
LmjF.05.TRNAARG.01	NA	no significant	1.06776	0.0426127	0.0721951	0.590244	0.555027	NA	1.02998	no changes	no significant	0.176144	-0.122635	0.333105	-0.368157	0.712756	NA	-1.08872	no changes	no significant
LmjF.06.0010	histone H4	no significant	18957.8	0.0979049	0.238722	0.410121	0.681718	0.964188	1.07022	no changes	no significant	34875.8	-1.21344	0.492757	-2.46256	0.0137949	0.0543248	-2.31891	no changes	no significant
LmjF.06.0020	conserved hypothetical protein	no significant	90.4067	-0.132809	0.248148	-0.535198	0.592513	0.948954	-1.09643	no changes	no significant	20.2096	0.31528	0.536598	0.587554	0.556832	0.70214	1.24425	no changes	no significant
LmjF.06.0030	conserved hypothetical protein	no significant	994.51	0.197998	0.254784	0.77712	0.437088	0.90613	1.14711	no changes	no significant	135.697	0.207501	0.49731	0.417247	0.676498	0.789916	1.15469	no changes	no significant
LmjF.06.0040	conserved hypothetical protein	no significant	1696.57	-0.0461764	0.188315	-0.245208	0.806296	0.977359	-1.03252	no changes	no significant	1070.92	-0.524635	0.310645	-1.68886	0.0912471	0.208726	-1.43857	no changes	no significant
LmjF.06.0050	putative pumillio protein 5	no significant	428.828	0.257768	0.254631	1.01232	0.311385	0.830941	1.19563	no changes	no significant	82.8097	0.950617	0.411398	2.3107	0.0208496	0.0735733	1.9327	no changes	no significant
LmjF.06.0060	conserved hypothetical protein	no significant	411.266	-0.220924	0.232344	-0.950849	0.341681	0.851458	-1.16548	no changes	no significant	106.782	-0.134893	0.315175	-0.427996	0.668654	0.784432	-1.09801	no changes	no significant
LmjF.06.0070	conserved hypothetical protein	no significant	714.83	-0.553948	0.182391	-3.03715	0.00238826	0.076664	-1.4681	no changes	no significant	123.002	0.107911	0.387856	0.278225	0.780839	0.860442	1.07767	no changes	no significant
LmjF.06.0080	putative ATP-binding cassette protein subfamily G,member 1	no significant	483.175	-0.178842	0.212223	-0.842707	0.399392	0.886717	-1.13197	no changes	no significant	96.6761	0.586561	0.351162	1.67034	0.0948516	0.213793	1.50166	no changes	no significant
LmjF.06.0090	putative ATP-binding cassette protein subfamily G,member 2	no significant	799.762	-0.218151	0.217095	-1.00487	0.314961	0.833459	-1.16324	no changes	no significant	155.016	0.584355	0.351149	1.66412	0.0960884	0.21575	1.49937	no changes	no significant
LmjF.06.0100	putative ATP-binding cassette protein subfamily G,member 3	no significant	748.005	-0.399024	0.20346	-1.96119	0.0498572	0.396555	-1.31862	no changes	no significant	239.436	-0.385026	0.285751	-1.34742	0.177846	0.32858	-1.30588	no changes	no significant
LmjF.06.0110	conserved hypothetical protein	no significant	5695.89	-0.122386	0.219548	-0.557445	0.577223	0.946948	-1.08853	no changes	no significant	2137.68	-0.10414	0.321564	-0.323853	0.746049	0.837141	-1.07485	no changes	no significant
LmjF.06.0120	cyclophilin	no significant	6422.13	-0.000499486	0.223174	-0.0022381	0.998214	0.999762	-1.00035	no changes	no significant	8776.81	-0.74726	0.339616	-2.20031	0.0277851	0.0901446	-1.6786	no changes	no significant
LmjF.06.0130	conserved hypothetical protein	Translationally	1634.16	-0.228467	0.163248	-1.3995	0.161662	0.677196	-1.17159	no changes	no significant	914.203	-1.19284	0.340757	-3.50056	0.000464277	0.00559648	-2.28603	Down	significant
LmjF.06.0140	putative 20S proteasome beta 6 subunit	no significant	2465.19	0.00506562	0.228962	0.0221243	0.982349	0.997542	1.00352	no changes	no significant	3432.82	-0.815964	0.334685	-2.43801	0.0147684	0.0571216	-1.76047	no changes	no significant
LmjF.06.0150	conserved hypothetical protein	Translationally	2918.93	0.0292064	0.211916	0.137821	0.890382	0.988028	1.02045	no changes	no significant	442.937	-0.858504	0.309034	-2.77803	0.00546903	0.0293744	-1.81316	Down	significant
LmjF.06.0160	conserved hypothetical protein	no significant	1216.91	-0.144962	0.178787	-0.810808	0.417476	0.894692	-1.1057	no changes	no significant	361.315	-0.14175	0.281723	-0.503155	0.614855	0.745502	-1.10324	no changes	no significant
LmjF.06.0170	conserved hypothetical protein	no significant	1358.57	0.0499241	0.206924	0.241268	0.809347	0.977359	1.03521	no changes	no significant	680.625	-0.541421	0.3781	-1.43195	0.152157	0.295661	-1.45541	no changes	no significant
LmjF.06.0180	kinesin-like protein	no significant	3266.75	-0.113144	0.197075	-0.574118	0.565888	0.94251	-1.08158	no changes	no significant	1180.88	-0.0406275	0.262661	-0.154676	0.877076	0.923119	-1.02856	no changes	no significant
LmjF.06.0190	conserved hypothetical protein	no significant	3348.64	-0.292579	0.162465	-1.80088	0.0717225	0.465132	-1.22483	no changes	no significant	1189.82	-0.573447	0.294819	-1.94508	0.0517649	0.139627	-1.48807	no changes	no significant
LmjF.06.0200	conserved hypothetical protein	no significant	849.272	-0.0207221	0.180545	-0.114775	0.908624	0.990987	-1.01447	no changes	no significant	328.44	0.409755	0.363268	1.12797	0.259333	0.424399	1.32846	no changes	no significant
LmjF.06.0210	conserved hypothetical protein	no significant	1355.12	0.09315	0.154797	0.601754	0.547338	0.937814	1.0667	no changes	no significant	767.858	-0.0713821	0.293338	-0.243344	0.807739	0.879081	-1.05072	no changes	no significant
LmjF.06.0220	conserved hypothetical protein	Translationally	2465.94	-0.296834	0.150162	-1.97676	0.0480692	0.388923	-1.22845	no changes	no significant	1168.72	-1.3394	0.406463	-3.29526	0.000983308	0.00931577	-2.53046	Down	significant
LmjF.06.0230	conserved hypothetical protein	no significant	2191.21	0.0685149	0.215311	0.318213	0.750323	0.971313	1.04864	no changes	no significant	1379.55	-0.538116	0.324945	-1.65602	0.0977176	0.217923	-1.45208	no changes	no significant
LmjF.06.0240	conserved hypothetical protein	no significant	3695.33	-0.0417513	0.14028	-0.297628	0.765987	0.973561	-1.02936	no changes	no significant	1997.43	0.240007	0.280802	0.854721	0.392706	0.558069	1.181	no changes	no significant
LmjF.06.0250	conserved hypothetical protein	no significant	4884.36	-0.00829361	0.18626	-0.0445271	0.964484	0.996987	-1.00577	no changes	no significant	1567.14	-0.33916	0.315256	-1.07582	0.282006	0.448227	-1.26502	no changes	no significant
LmjF.06.0260	putative 5'-3' exonuclease	Translationally	2940.46	0.0641415	0.217224	0.295278	0.767781	0.973567	1.04546	no changes	no significant	1716.72	0.927408	0.297305	3.11938	0.00181231	0.0139829	1.90186	Up	significant
LmjF.06.0270	conserved hypothetical protein	no significant	1334.52	-0.0392816	0.23837	-0.164793	0.869107	0.984062	-1.0276	no changes	no significant	1954.02	-1.24706	0.501131	-2.48849	0.0128288	0.0518045	-2.37357	no changes	no significant
LmjF.06.0280	conserved hypothetical protein	no significant	2254.1	-0.0628146	0.18969	-0.331144	0.740535	0.970594	-1.0445	no changes	no significant	1208.52	-0.419315	0.31076	-1.34932	0.177233	0.327653	-1.33729	no changes	no significant
LmjF.06.0290	putative ribonuclease H1	no significant	2504.51	-0.101588	0.180468	-0.562912	0.573495	0.94532	-1.07295	no changes	no significant	767.811	-0.413099	0.292605	-1.4118	0.158009	0.30333	-1.33154	no changes	no significant
LmjF.06.0300	MYND finger domain-like protein	no significant	2567.18	-0.112531	0.175468	-0.641317	0.521317	0.929922	-1.08112	no changes	no significant	994.744	-0.497091	0.325666	-1.52639	0.126914	0.261521	-1.41137	no changes	no significant
LmjF.06.0310	putative folate/biopterin transporter	no significant	628.079	-0.0535887	0.237002	-0.226111	0.821115	0.977933	-1.03784	no changes	no significant	246.552	0.815305	0.406367	2.00633	0.0448215	0.12627	1.75967	no changes	no significant
LmjF.06.0320	conserved hypothetical protein	no significant	2839.11	0.179662	0.136493	1.31627	0.188084	0.717031	1.13262	no changes	no significant	1264.28	0.457366	0.332298	1.37638	0.168705	0.317026	1.37303	no changes	no significant
LmjF.06.0330	conserved hypothetical protein	no significant	4266.07	-0.0774085	0.222901	-0.347277	0.728383	0.969654	-1.05512	no changes	no significant	1255.54	-0.381885	0.416013	-0.917966	0.358637	0.526198	-1.30304	no changes	no significant
LmjF.06.0340	oligopeptidase B-like protein	no significant	3842.58	-0.0621582	0.166198	-0.374001	0.708403	0.968403	-1.04403	no changes	no significant	1649.92	-0.649345	0.361922	-1.79416	0.0727881	0.177793	-1.56846	no changes	no significant
LmjF.06.0350	NAD(p)-dependent steroid dehydrogenase-like protein	no significant	4321.85	-0.128847	0.242474	-0.531384	0.595153	0.94953	-1.09342	no changes	no significant	1390.94	-0.55017	0.401997	-1.36859	0.171127	0.319986	-1.46426	no changes	no significant
LmjF.06.0360	conserved hypothetical protein	no significant	1867.81	-0.290375	0.242338	-1.19822	0.230831	0.7633	-1.22296	no changes	no significant	680.834	-0.949416	0.430533	-2.20521	0.0274394	0.0896112	-1.93109	no changes	no significant
LmjF.06.0370	putative glutamine synthetase	no significant	6232.73	0.063038	0.224673	0.280576	0.779036	0.97415	1.04466	no changes	no significant	1846.16	0.266421	0.364422	0.731077	0.464732	0.624416	1.20282	no changes	no significant
LmjF.06.0380	conserved hypothetical protein	no significant	3757.29	0.318503	0.213738	1.49016	0.136183	0.631948	1.24704	no changes	no significant	954.652	0.370873	0.363136	1.02131	0.307109	0.473984	1.29314	no changes	no significant
LmjF.06.0390	conserved hypothetical protein	no significant	4225.27	0.0965828	0.132542	0.728697	0.466187	0.920495	1.06924	no changes	no significant	1195.22	0.00159262	0.297521	0.00535296	0.995729	0.997523	1.0011	no changes	no significant
LmjF.06.0400	NA	no significant	2249.14	-0.0334139	0.161355	-0.207083	0.835945	0.981103	-1.02343	no changes	no significant	357.64	0.779202	0.370688	2.10204	0.0355497	0.10724	1.71618	no changes	no significant
LmjF.06.0410	putative 60S ribosomal protein L19	no significant	61518.5	0.0943003	0.233254	0.404281	0.686006	0.964743	1.06755	no changes	no significant	38250.4	-0.472026	0.431561	-1.09376	0.274059	0.439839	-1.38706	no changes	no significant
LmjF.06.0412	conserved hypothetical protein	no significant	2810.66	-0.345969	0.149978	-2.3068	0.021066	0.258449	-1.271	no changes	no significant	923.176	-0.884324	0.361318	-2.4475	0.0143852	0.0560538	-1.8459	no changes	no significant
LmjF.06.0415	putative 60S ribosomal protein L19	no significant	66012.5	0.0933657	0.233512	0.399834	0.689279	0.964743	1.06686	no changes	no significant	42526.8	-0.471702	0.42929	-1.09879	0.271858	0.437649	-1.38674	no changes	no significant
LmjF.06.0420	conserved hypothetical protein	no significant	849.896	-0.496041	0.226339	-2.19159	0.0284095	0.296215	-1.41034	no changes	no significant	587.947	-0.86605	0.356431	-2.42979	0.0151078	0.0580048	-1.82267	no changes	no significant
LmjF.06.0430	conserved hypothetical protein	no significant	1990.23	0.0394671	0.190192	0.207512	0.83561	0.981103	1.02773	no changes	no significant	763.425	0.51681	0.304161	1.69913	0.0892942	0.205953	1.43079	no changes	no significant
LmjF.06.0440	conserved hypothetical protein	no significant	1795.33	0.00464024	0.204134	0.0227313	0.981865	0.997542	1.00322	no changes	no significant	787.465	0.774314	0.374273	2.06885	0.0385604	0.113678	1.71038	no changes	no significant
LmjF.06.0450	hypothetical protein	no significant	929.66	-0.411758	0.19464	-2.11548	0.0343886	0.323174	-1.33031	no changes	no significant	307.785	0.0276892	0.274716	0.100792	0.919715	0.95126	1.01938	no changes	no significant
LmjF.06.0460	ATP-NAD kinase-like protein	no significant	3307.96	-0.0809757	0.172837	-0.468509	0.639421	0.962136	-1.05773	no changes	no significant	1483.99	0.236175	0.33919	0.696289	0.486248	0.643125	1.17787	no changes	no significant
LmjF.06.0470	conserved hypothetical protein	no significant	2347.84	0.227455	0.181342	1.25429	0.209737	0.743923	1.17077	no changes	no significant	853.536	0.486291	0.324806	1.49717	0.134349	0.27267	1.40084	no changes	no significant
LmjF.06.0480	conserved hypothetical protein	no significant	2252.46	-0.0217347	0.175803	-0.123631	0.901607	0.989788	-1.01518	no changes	no significant	1359.05	-0.626591	0.312157	-2.0073	0.044718	0.126129	-1.54391	no changes	no significant
LmjF.06.0490	conserved hypothetical protein	no significant	4199.16	0.03684	0.20183	0.18253	0.855167	0.983383	1.02586	no changes	no significant	1485.57	0.0525913	0.312748	0.168158	0.866459	0.917151	1.03713	no changes	no significant
LmjF.06.0500	conserved hypothetical protein	no significant	1557.99	0.0174513	0.207589	0.0840665	0.933004	0.992051	1.01217	no changes	no significant	848.428	-0.365388	0.297831	-1.22683	0.219887	0.380197	-1.28823	no changes	no significant
LmjF.06.0510	hypothetical protein	no significant	1453.34	-0.226266	0.188524	-1.2002	0.230063	0.7633	-1.1698	no changes	no significant	344.603	0.602124	0.352354	1.70886	0.0874768	0.202972	1.51795	no changes	no significant
LmjF.06.0520	conserved hypothetical protein	no significant	978.958	-0.175402	0.217931	-0.80485	0.420906	0.897124	-1.12928	no changes	no significant	800.102	-0.325331	0.336796	-0.96596	0.334064	0.500984	-1.25295	no changes	no significant
LmjF.06.0530	conserved hypothetical protein	no significant	2378.56	-0.0858769	0.153532	-0.559341	0.575929	0.946252	-1.06133	no changes	no significant	1073.13	-0.475618	0.350676	-1.35629	0.175008	0.325025	-1.39051	no changes	no significant
LmjF.06.0540	conserved hypothetical protein	no significant	5271.58	-0.0150373	0.234935	-0.0640063	0.948965	0.994778	-1.01048	no changes	no significant	1321.27	-0.0686249	0.33574	-0.204399	0.838042	0.898888	-1.04872	no changes	no significant
LmjF.06.0550	conserved hypothetical protein	no significant	3012.97	0.0337415	0.209383	0.161147	0.871977	0.984062	1.02366	no changes	no significant	1121.67	0.492586	0.346735	1.42064	0.155421	0.299919	1.40696	no changes	no significant
LmjF.06.0560	putative deoxyuridine triphosphatase	no significant	2532.02	0.137345	0.228944	0.599909	0.548567	0.938518	1.09988	no changes	no significant	741.779	0.756433	0.429107	1.76281	0.0779329	0.187006	1.68931	no changes	no significant
LmjF.06.0570	putative 60S ribosomal protein L23a	no significant	14169.3	0.0346883	0.200593	0.172929	0.862708	0.983383	1.02434	no changes	no significant	9644.98	-0.551523	0.60816	-0.90687	0.364475	0.532147	-1.46563	no changes	no significant
LmjF.06.0580	putative 60S ribosomal protein L23a	no significant	15246.9	0.0332503	0.192864	0.172403	0.863121	0.983383	1.02331	no changes	no significant	10391.6	-0.750939	0.521016	-1.4413	0.149501	0.29262	-1.68289	no changes	no significant
LmjF.06.0590	conserved hypothetical protein	no significant	2931.57	0.134832	0.195016	0.691388	0.489322	0.923815	1.09796	no changes	no significant	1499.67	-0.140648	0.285998	-0.491779	0.622876	0.751336	-1.1024	no changes	no significant
LmjF.06.0600	conserved hypothetical protein	no significant	1760.36	-0.185029	0.191549	-0.96596	0.334064	0.846974	-1.13684	no changes	no significant	703.018	0.312054	0.354211	0.880983	0.378327	0.546009	1.24147	no changes	no significant
LmjF.06.0610	putative carbonic anhydrase family protein	no significant	1927.77	0.0405597	0.198761	0.204062	0.838305	0.981575	1.02851	no changes	no significant	657.005	0.431172	0.355848	1.21167	0.225637	0.386207	1.34833	no changes	no significant
LmjF.06.0620	conserved hypothetical protein	no significant	4152.58	-0.119463	0.164035	-0.728279	0.466443	0.920495	-1.08633	no changes	no significant	1992.47	-0.0944109	0.265067	-0.356178	0.721707	0.819854	-1.06763	no changes	no significant
LmjF.06.0630	hypothetical protein	no significant	2155.04	0.0593943	0.183912	0.322949	0.746734	0.970717	1.04203	no changes	no significant	584.711	1.03556	0.417202	2.48216	0.0130588	0.0524476	2.04991	no changes	no significant
LmjF.06.0640	putative protein kinase	no significant	3011.49	0.130639	0.165976	0.787096	0.431226	0.904251	1.09478	no changes	no significant	1846.47	0.599083	0.423965	1.41305	0.157642	0.30289	1.51475	no changes	no significant
LmjF.06.0650	putative lanosterol synthase	no significant	3315.1	0.128564	0.157055	0.818591	0.41302	0.892579	1.09321	no changes	no significant	1751.31	0.307833	0.323868	0.95049	0.341863	0.508735	1.23785	no changes	no significant
LmjF.06.0660	conserved hypothetical protein	no significant	1391.82	0.0392548	0.225994	0.173698	0.862102	0.983383	1.02758	no changes	no significant	751.488	0.564433	0.304219	1.85535	0.0635463	0.16172	1.47881	no changes	no significant
LmjF.06.0670	conserved hypothetical protein	Translationally	1511.44	0.149132	0.231307	0.644739	0.519096	0.929922	1.1089	no changes	no significant	828.045	0.984027	0.384984	2.55602	0.0105876	0.0455229	1.97798	Up	significant
LmjF.06.0680	conserved hypothetical protein	Translationally	1744.76	-0.163891	0.213258	-0.76851	0.442184	0.909816	-1.1203	no changes	no significant	967.609	-0.983617	0.345482	-2.84709	0.00441216	0.0256354	-1.97742	Down	significant
LmjF.06.0685	conserved hypothetical protein	no significant	2924.36	-0.0568869	0.204167	-0.278629	0.780529	0.974229	-1.04022	no changes	no significant	1270.03	-0.622998	0.31348	-1.98736	0.0468826	0.130415	-1.54007	no changes	no significant
LmjF.06.0690	conserved hypothetical protein	Translationally	2564.37	0.371309	0.182909	2.03002	0.042355	0.362997	1.29353	no changes	no significant	1314.31	1.08755	0.285182	3.81354	0.000136989	0.0024029	2.12513	Up	significant
LmjF.06.0700	conserved hypothetical protein	no significant	157.887	0.260872	0.249452	1.04578	0.295661	0.819021	1.1982	no changes	no significant	48.6068	0.384418	0.469636	0.818546	0.413045	0.576294	1.30533	no changes	no significant
LmjF.06.0710	hypothetical protein	no significant	733.729	0.154475	0.187978	0.821773	0.411206	0.892579	1.11302	no changes	no significant	382.896	-0.656074	0.368482	-1.78048	0.074998	0.181942	-1.57579	no changes	no significant
LmjF.06.0720	conserved hypothetical protein	no significant	4174.49	0.166266	0.22092	0.752608	0.451685	0.915855	1.12215	no changes	no significant	2658.73	-0.282628	0.296243	-0.95404	0.340063	0.507591	-1.21641	no changes	no significant
LmjF.06.0730	putative serine-threonine dehydratase	no significant	1285.19	-0.185425	0.193385	-0.958834	0.337642	0.849207	-1.13715	no changes	no significant	640.613	-0.0714084	0.281497	-0.253674	0.799747	0.872737	-1.05074	no changes	no significant
LmjF.06.0740	conserved hypothetical protein	no significant	1217.95	0.0648328	0.220091	0.294573	0.76832	0.973567	1.04596	no changes	no significant	500.991	0.126748	0.317571	0.399118	0.689806	0.79809	1.09183	no changes	no significant
LmjF.06.0750	conserved hypothetical protein	no significant	1013.99	-0.163613	0.223486	-0.732098	0.464109	0.920427	-1.12009	no changes	no significant	531.652	0.149341	0.353825	0.422075	0.67297	0.787315	1.10906	no changes	no significant
LmjF.06.0760	conserved hypothetical protein	no significant	1903.68	0.0496062	0.203595	0.243651	0.807501	0.977359	1.03498	no changes	no significant	1302.41	0.233173	0.336906	0.692099	0.488875	0.645598	1.17542	no changes	no significant
LmjF.06.0770	RNA-binding protein-like protein	no significant	114.791	0.0463958	0.245483	0.188998	0.850094	0.983289	1.03268	no changes	no significant	34.3794	0.955555	0.414664	2.30441	0.0211999	0.0743301	1.93933	no changes	no significant
LmjF.06.0780	hypothetical protein	Translationally	403.48	0.123803	0.254355	0.486731	0.626449	0.959876	1.0896	no changes	no significant	159.268	1.32718	0.378745	3.50417	0.00045804	0.00558464	2.50913	Up	significant
LmjF.06.0790	hypothetical protein	no significant	783.602	-0.302525	0.194198	-1.55782	0.119276	0.593585	-1.2333	no changes	no significant	544.142	0.045575	0.298983	0.152433	0.878845	0.923919	1.03209	no changes	no significant
LmjF.06.0800	conserved hypothetical protein	Translationally	1377.47	0.0630669	0.209891	0.300475	0.763815	0.972246	1.04468	no changes	no significant	669.38	1.13869	0.334103	3.40819	0.000653956	0.00700072	2.20181	Up	significant
LmjF.06.0810	hypothetical protein	no significant	3645.92	0.313181	0.185261	1.69049	0.0909349	0.522322	1.24244	no changes	no significant	1998.41	0.138801	0.34117	0.406839	0.684126	0.794917	1.10099	no changes	no significant
LmjF.06.0820	putative Qb-SNARE protein	no significant	612.358	-0.236844	0.202889	-1.16736	0.243066	0.774898	-1.17841	no changes	no significant	157.235	0.877041	0.351052	2.49833	0.0124781	0.0509667	1.8366	no changes	no significant
LmjF.06.0830	putative lipin	no significant	1098.18	-0.00958378	0.207511	-0.0461844	0.963163	0.99689	-1.00667	no changes	no significant	551.633	0.719655	0.394472	1.82435	0.0680992	0.169505	1.64679	no changes	no significant
LmjF.06.0840	conserved hypothetical protein	no significant	2107.16	-0.226455	0.178256	-1.27039	0.203945	0.738676	-1.16996	no changes	no significant	914.012	-0.514389	0.472943	-1.08763	0.276757	0.442175	-1.42839	no changes	no significant
LmjF.06.0850	conserved hypothetical protein	no significant	2130.38	0.336193	0.206917	1.62478	0.10421	0.556534	1.26242	no changes	no significant	1435.54	0.840499	0.391983	2.14422	0.0320151	0.0994783	1.79067	no changes	no significant
LmjF.06.0860	dihydrofolate reductase-thymidylate synthase	no significant	4008.42	0.10814	0.179653	0.601941	0.547213	0.937814	1.07784	no changes	no significant	2431.81	0.14266	0.322555	0.44228	0.658286	0.778118	1.10394	no changes	no significant
LmjF.06.0870	putative arginine N-methyltransferase, type III	no significant	1210.94	0.166099	0.254569	0.652472	0.514096	0.928443	1.12202	no changes	no significant	1214.58	-0.00269716	0.475626	-0.00567077	0.995475	0.997466	-1.00187	no changes	no significant
LmjF.06.0880	putative acyl-coenzyme a dehydrogenase	no significant	2227.27	-0.380981	0.160671	-2.37118	0.0177314	0.23695	-1.30223	no changes	no significant	928.974	-0.160641	0.314289	-0.511126	0.609263	0.740867	-1.11778	no changes	no significant
LmjF.06.0890	conserved hypothetical protein	no significant	3917.74	-0.00525298	0.206671	-0.0254172	0.979722	0.997542	-1.00365	no changes	no significant	1848.07	-0.671835	0.298101	-2.25372	0.0242139	0.0818417	-1.5931	no changes	no significant
LmjF.06.0900	conserved hypothetical protein	no significant	2107.02	0.114841	0.140679	0.816332	0.41431	0.892828	1.08286	no changes	no significant	1283.32	0.265558	0.30941	0.85827	0.390743	0.556168	1.2021	no changes	no significant
LmjF.06.0910	conserved hypothetical protein	no significant	4121.48	0.0910279	0.200645	0.453676	0.650062	0.962136	1.06513	no changes	no significant	734.915	-0.69674	0.304737	-2.28637	0.0222327	0.0767787	-1.62084	no changes	no significant
LmjF.06.0920	conserved hypothetical protein	no significant	1280.98	-0.188072	0.158607	-1.18578	0.23571	0.768022	-1.13924	no changes	no significant	481.089	0.573909	0.287664	1.99507	0.0460357	0.128717	1.48855	no changes	no significant
LmjF.06.0930	2,4-dienoyl-coa reductase-like protein	no significant	4246.22	-0.00949083	0.225109	-0.0421611	0.96637	0.997454	-1.0066	no changes	no significant	884.253	0.431708	0.329943	1.30843	0.190727	0.344161	1.34883	no changes	no significant
LmjF.06.0940	conserved hypothetical protein	no significant	507.14	-0.05839	0.216544	-0.269646	0.787433	0.975682	-1.0413	no changes	no significant	318.541	-0.234059	0.309789	-0.755544	0.449923	0.610884	-1.17614	no changes	no significant
LmjF.06.0950	putative glucosamine-fructose-6-phosphate aminotransferase	no significant	1186.14	-0.113448	0.236821	-0.479044	0.631908	0.961513	-1.08181	no changes	no significant	472.583	0.730931	0.39657	1.84313	0.0653098	0.164541	1.65971	no changes	no significant
LmjF.06.0960	putative cell cycle associated protein MOB1	no significant	1453.31	0.0438712	0.182248	0.240723	0.80977	0.977359	1.03088	no changes	no significant	449.987	0.235181	0.312556	0.752442	0.451785	0.612572	1.17705	no changes	no significant
LmjF.06.0970	conserved hypothetical protein	no significant	1814.01	0.143552	0.2397	0.598879	0.549253	0.938645	1.10462	no changes	no significant	745.015	0.682778	0.359777	1.89778	0.0577248	0.151302	1.60523	no changes	no significant
LmjF.06.0980	conserved hypothetical protein	Translationally	1576.85	0.0389322	0.219685	0.177219	0.859337	0.983383	1.02735	no changes	no significant	565.247	1.18469	0.437608	2.70718	0.00678568	0.0339231	2.27314	Up	significant
LmjF.06.0990	conserved hypothetical protein	no significant	2526.18	-0.0711511	0.162393	-0.438142	0.661283	0.963484	-1.05055	no changes	no significant	1930.14	0.0597217	0.27596	0.216414	0.828665	0.893444	1.04226	no changes	no significant
LmjF.06.0995	hypothetical protein	Translationally	612.842	-0.0564087	0.218172	-0.258551	0.795981	0.977359	-1.03987	no changes	no significant	254.533	-0.92353	0.359927	-2.56588	0.0102915	0.0446818	-1.89675	Down	significant
LmjF.06.1000	conserved hypothetical protein	no significant	1240.86	0.0894182	0.201479	0.443808	0.657181	0.963484	1.06394	no changes	no significant	585.93	-0.099305	0.343599	-0.289014	0.772571	0.854718	-1.07126	no changes	no significant
LmjF.06.1010	conserved hypothetical protein	no significant	3130.41	-0.0313242	0.205401	-0.152503	0.878791	0.985037	-1.02195	no changes	no significant	1984.46	-0.45224	0.282349	-1.60171	0.10922	0.236634	-1.36816	no changes	no significant
LmjF.06.1020	conserved hypothetical protein	no significant	2552.6	0.0306615	0.228679	0.134081	0.893339	0.988481	1.02148	no changes	no significant	2088.07	-0.674438	0.441706	-1.52689	0.126788	0.261452	-1.59598	no changes	no significant
LmjF.06.1030	putative kinesin	no significant	4791.32	-0.0110174	0.223964	-0.0491924	0.960766	0.996494	-1.00767	no changes	no significant	2205.38	-0.593889	0.266246	-2.2306	0.0257076	0.0855895	-1.50931	no changes	no significant
LmjF.06.1040	conserved hypothetical protein	no significant	5179.28	0.0178471	0.215649	0.0827601	0.934042	0.992051	1.01245	no changes	no significant	2003.09	-0.291811	0.265975	-1.09714	0.272581	0.438257	-1.22418	no changes	no significant
LmjF.06.1050	protein disulfide isomerase	no significant	3115.73	-0.0117213	0.240808	-0.048675	0.961178	0.996498	-1.00816	no changes	no significant	2947.96	-0.654743	0.378109	-1.73163	0.0833402	0.196222	-1.57434	no changes	no significant
LmjF.06.1060	conserved hypothetical protein	no significant	1820.53	0.0746442	0.181909	0.410337	0.681559	0.964188	1.0531	no changes	no significant	831.681	-0.00457559	0.289914	-0.0157825	0.987408	0.992765	-1.00318	no changes	no significant
LmjF.06.1070	putative deoxyribose-phosphate aldolase	no significant	1726.64	-0.0170668	0.211583	-0.0806625	0.93571	0.992094	-1.0119	no changes	no significant	692.677	0.251123	0.363767	0.690342	0.489979	0.646714	1.19013	no changes	no significant
LmjF.06.1080	hypothetical protein	no significant	1612.34	0.0484491	0.210772	0.229865	0.818196	0.977685	1.03415	no changes	no significant	533.866	0.174295	0.332668	0.523931	0.600327	0.733586	1.12841	no changes	no significant
LmjF.06.1090	conserved hypothetical protein	no significant	1437.91	-0.107328	0.186991	-0.573972	0.565987	0.94251	-1.07723	no changes	no significant	530.936	-0.136307	0.270343	-0.504201	0.61412	0.744814	-1.09909	no changes	no significant
LmjF.06.1100	conserved hypothetical protein	no significant	2089.79	-0.0993993	0.191062	-0.520248	0.602891	0.951599	-1.07133	no changes	no significant	1421.81	-0.457827	0.279469	-1.6382	0.10138	0.223936	-1.37347	no changes	no significant
LmjF.06.1110	conserved hypothetical protein	no significant	2279.05	-0.000204485	0.209375	-0.000976645	0.999221	0.999892	-1.00014	no changes	no significant	459.331	0.997023	0.403329	2.47199	0.0134365	0.0533073	1.99588	no changes	no significant
LmjF.06.1120	conserved hypothetical protein	no significant	1384.16	-0.0119381	0.225	-0.0530581	0.957686	0.995593	-1.00831	no changes	no significant	554.577	-0.496478	0.304719	-1.6293	0.10325	0.226569	-1.41076	no changes	no significant
LmjF.06.1130	conserved hypothetical protein	Translationally	2386.18	-0.132599	0.23375	-0.567266	0.570533	0.944491	-1.09627	no changes	no significant	1184.6	-0.954432	0.32188	-2.96518	0.00302507	0.019773	-1.93782	Down	significant
LmjF.06.1140	conserved hypothetical protein	no significant	2170.43	-0.000728263	0.198589	-0.00366718	0.997074	0.999762	-1.0005	no changes	no significant	1153.24	-0.220786	0.257864	-0.856208	0.391883	0.557166	-1.16537	no changes	no significant
LmjF.06.1150	conserved hypothetical protein	no significant	762.433	0.0188097	0.196411	0.095767	0.923706	0.991584	1.01312	no changes	no significant	698.277	-0.72406	0.341948	-2.11745	0.0342213	0.104365	-1.65182	no changes	no significant
LmjF.06.1160	conserved hypothetical protein	no significant	2456.56	-0.0915174	0.214821	-0.426017	0.670096	0.964188	-1.06549	no changes	no significant	1086.65	-0.33243	0.300766	-1.10528	0.269039	0.434878	-1.25913	no changes	no significant
LmjF.06.1170	putative nuclear transport factor 2 protein (NFT2)	no significant	1201.65	-0.0174871	0.227439	-0.076887	0.938713	0.992632	-1.01219	no changes	no significant	607.686	0.0915652	0.393602	0.232634	0.816046	0.884286	1.06553	no changes	no significant
LmjF.06.1180	putative protein kinase	no significant	2706.56	-0.204657	0.158794	-1.28882	0.197461	0.729865	-1.15241	no changes	no significant	2014.74	-0.239544	0.272399	-0.879386	0.379192	0.546389	-1.18062	no changes	no significant
LmjF.06.1190	conserved hypothetical protein	Translationally	2622.62	-0.267308	0.169047	-1.58126	0.113818	0.580827	-1.20356	no changes	no significant	1851.15	-1.77738	0.364962	-4.87005	1.11571e-06	7.57663e-05	-3.42804	Down	significant
LmjF.06.1200	hypothetical protein	no significant	575.469	-0.133558	0.215691	-0.61921	0.535778	0.936955	-1.097	no changes	no significant	442.318	-0.719828	0.312219	-2.30552	0.0211372	0.0742056	-1.64699	no changes	no significant
LmjF.06.1210	hypothetical protein	no significant	1731.02	-0.161276	0.182325	-0.88455	0.3764	0.87197	-1.11828	no changes	no significant	387.663	0.551371	0.316728	1.74083	0.0817126	0.193174	1.46548	no changes	no significant
LmjF.06.1220	hypothetical protein	Translationally	882.342	-0.160317	0.16555	-0.968394	0.332848	0.84624	-1.11753	no changes	no significant	265.644	1.07565	0.345572	3.11267	0.00185404	0.0141576	2.10767	Up	significant
LmjF.06.1230	conserved hypothetical protein	no significant	1897.2	-0.150261	0.213954	-0.702306	0.482488	0.923402	-1.10977	no changes	no significant	597.594	-0.725352	0.292983	-2.47574	0.0132959	0.0530589	-1.6533	no changes	no significant
LmjF.06.1240	conserved hypothetical protein	no significant	1177.27	-0.0976774	0.223841	-0.436371	0.662568	0.963484	-1.07005	no changes	no significant	753.044	0.167202	0.318414	0.525107	0.599509	0.73309	1.12288	no changes	no significant
LmjF.06.1245	conserved hypothetical protein	Translationally	1094.24	-0.163867	0.173225	-0.945977	0.34416	0.85302	-1.12029	no changes	no significant	580.05	-1.5479	0.349702	-4.42633	9.58496e-06	0.000389351	-2.92391	Down	significant
LmjF.06.1250	conserved hypothetical protein	Translationally	1131.11	-0.419296	0.203912	-2.05626	0.0397573	0.350284	-1.33728	no changes	no significant	1469.45	-1.57418	0.332127	-4.73968	2.14057e-06	0.00012695	-2.97766	Down	significant
LmjF.06.1260	putative pteridine transporter	no significant	4272.92	0.138253	0.246775	0.560241	0.575315	0.946241	1.10057	no changes	no significant	6467.14	-0.158113	0.587864	-0.268961	0.78796	0.864646	-1.11583	no changes	no significant
LmjF.06.1270	coproporphyrinogen III oxidase	no significant	2876.61	-0.120936	0.170127	-0.710858	0.477172	0.923213	-1.08744	no changes	no significant	686.215	0.349776	0.410982	0.851074	0.394728	0.559424	1.27436	no changes	no significant
LmjF.06.1280	protoporphyrinogen oxidase-like protein	no significant	2370.8	-0.0790536	0.152334	-0.51895	0.603796	0.951851	-1.05632	no changes	no significant	990.732	-0.192968	0.317146	-0.608452	0.542888	0.690327	-1.14311	no changes	no significant
LmjF.06.1290	hypothetical protein	no significant	2725.72	-0.243727	0.215363	-1.1317	0.257761	0.786791	-1.18405	no changes	no significant	5580.05	-0.452483	0.599536	-0.754722	0.450416	0.611274	-1.36839	no changes	no significant
LmjF.06.1300	conserved hypothetical protein	no significant	1219.41	-0.378427	0.194428	-1.94637	0.0516107	0.400313	-1.29992	no changes	no significant	247.822	-0.088762	0.355656	-0.249573	0.802918	0.875445	-1.06346	no changes	no significant
LmjF.07.0010	putative ubiquitin activating E1 enzyme	no significant	258.304	-0.551049	0.235102	-2.34387	0.0190847	0.247714	-1.46515	no changes	no significant	44.5801	0.0819495	0.431443	0.189943	0.849354	0.905652	1.05845	no changes	no significant
LmjF.07.0020	conserved hypothetical protein	Translationally	7680.55	-0.10137	0.236522	-0.428585	0.668225	0.964188	-1.07279	no changes	no significant	634.53	-1.06976	0.330745	-3.23438	0.00121907	0.0108448	-2.09908	Down	significant
LmjF.07.0025	conserved hypothetical protein	no significant	2553.35	0.203609	0.232328	0.876387	0.38082	0.873523	1.15158	no changes	no significant	701.869	-0.541031	0.326599	-1.65656	0.0976088	0.217799	-1.45501	no changes	no significant
LmjF.07.0030	conserved hypothetical protein	no significant	2799.23	0.331851	0.225578	1.47111	0.14126	0.645472	1.25863	no changes	no significant	828.362	0.12985	0.38728	0.335287	0.737408	0.830273	1.09418	no changes	no significant
LmjF.07.0040	conserved hypothetical protein	no significant	837.084	-0.105177	0.186937	-0.562633	0.573685	0.94532	-1.07563	no changes	no significant	359.184	-0.584925	0.291684	-2.00534	0.0449271	0.126438	-1.49996	no changes	no significant
LmjF.07.0050	alpha-adaptin-like protein	Translationally	2572.2	0.102968	0.154666	0.665742	0.505576	0.927061	1.07398	no changes	no significant	643.301	1.11018	0.413971	2.68178	0.00732307	0.0356769	2.15873	Up	significant
LmjF.07.0060	putative cytochrome c1, heme protein,mitochondrial precursor	no significant	5435.55	0.145016	0.240465	0.603066	0.546465	0.937814	1.10574	no changes	no significant	5122.95	-0.087917	0.324799	-0.270681	0.786636	0.863797	-1.06283	no changes	no significant
LmjF.07.0070	conserved hypothetical protein	Translationally	4078.4	-0.115594	0.222688	-0.519083	0.603703	0.951851	-1.08342	no changes	no significant	1434.18	-1.06663	0.325231	-3.27961	0.00103949	0.00969318	-2.09454	Down	significant
LmjF.07.0080	putative Golgi/lysosome glycoprotein	no significant	2854.6	-0.119429	0.194589	-0.613752	0.539379	0.93727	-1.08631	no changes	no significant	1145.02	-0.0661631	0.366948	-0.180307	0.856912	0.910546	-1.04693	no changes	no significant
LmjF.07.0090	putative methionine synthase	Translationally	3817.57	0.0946797	0.167229	0.566167	0.57128	0.944497	1.06783	no changes	no significant	801.204	1.27066	0.424023	2.99668	0.00272941	0.0184365	2.41272	Up	significant
LmjF.07.0100	pitrilysin-like metalloprotease	no significant	4037.67	0.171936	0.138195	1.24415	0.213444	0.747141	1.12657	no changes	no significant	2227.53	0.029493	0.314272	0.0938453	0.925232	0.954956	1.02065	no changes	no significant
LmjF.07.0110	conserved hypothetical protein	no significant	1628.36	-0.152545	0.161964	-0.941846	0.346272	0.854283	-1.11153	no changes	no significant	597.458	-0.297674	0.266969	-1.11501	0.264845	0.430802	-1.22916	no changes	no significant
LmjF.07.0120	conserved hypothetical protein	no significant	4537.02	0.278403	0.170814	1.62986	0.10313	0.554071	1.21285	no changes	no significant	2677.43	0.39393	0.359294	1.0964	0.272904	0.438539	1.31397	no changes	no significant
LmjF.07.0130	putative tRNA-methyl transferase	no significant	734.439	0.062196	0.190738	0.32608	0.744364	0.970717	1.04405	no changes	no significant	398.669	-0.253573	0.305249	-0.830709	0.406138	0.569836	-1.19216	no changes	no significant
LmjF.07.0140	conserved hypothetical protein	no significant	2989.33	-0.0920331	0.203684	-0.451843	0.651382	0.962136	-1.06587	no changes	no significant	1760.87	-0.546775	0.326598	-1.67415	0.0941006	0.212575	-1.46082	no changes	no significant
LmjF.07.0150	conserved hypothetical protein	Translationally	791.995	-0.0107835	0.198699	-0.0542704	0.95672	0.99514	-1.0075	no changes	no significant	277.158	1.22085	0.3911	3.12157	0.00179891	0.0139231	2.33083	Up	significant
LmjF.07.0160	putative protein kinase	no significant	761.47	-0.0288476	0.180264	-0.16003	0.872857	0.984062	-1.0202	no changes	no significant	494.968	-0.297948	0.306231	-0.972951	0.330577	0.497012	-1.22939	no changes	no significant
LmjF.07.0170	putative protein kinase	no significant	322.716	-0.011714	0.204838	-0.0571867	0.954396	0.99514	-1.00815	no changes	no significant	103.284	0.828639	0.40148	2.06396	0.0390212	0.114452	1.77601	no changes	no significant
LmjF.07.0180	hypothetical protein	no significant	451.866	0.00435615	0.227654	0.019135	0.984733	0.997542	1.00302	no changes	no significant	152.638	-0.0381289	0.407075	-0.0936657	0.925375	0.954956	-1.02678	no changes	no significant
LmjF.07.0190	putative phosphotyrosyl phosphate activator protein	no significant	2396.87	-0.203116	0.170748	-1.18957	0.234216	0.766402	-1.15118	no changes	no significant	1241.2	-0.260392	0.268516	-0.969745	0.332173	0.498652	-1.1978	no changes	no significant
LmjF.07.0200	putative phosphatidylglycerophosphate synthase	no significant	6282.84	0.163616	0.235651	0.694314	0.487485	0.923815	1.12009	no changes	no significant	1735.08	0.446104	0.369531	1.20722	0.227349	0.388269	1.36236	no changes	no significant
LmjF.07.0210	conserved hypothetical protein	Translationally	1010.39	-0.304704	0.208737	-1.45975	0.144358	0.650666	-1.23517	no changes	no significant	305.855	-1.2111	0.36847	-3.28684	0.0010132	0.0095279	-2.31514	Down	significant
LmjF.07.0220	conserved hypothetical protein	no significant	6288.1	0.292587	0.212969	1.37385	0.169488	0.689972	1.22483	no changes	no significant	3079.29	0.259146	0.349623	0.741216	0.458562	0.618274	1.19677	no changes	no significant
LmjF.07.0230	conserved hypothetical protein	Translationally	1223.45	-0.323421	0.198003	-1.63341	0.102382	0.552364	-1.25129	no changes	no significant	1743.13	-1.78441	0.457149	-3.90335	9.48723e-05	0.00191401	-3.44477	Down	significant
LmjF.07.0240	conserved hypothetical protein	no significant	3901.96	0.150913	0.230036	0.65604	0.511798	0.928443	1.11027	no changes	no significant	1628.3	-0.353325	0.283467	-1.24644	0.212602	0.370918	-1.2775	no changes	no significant
LmjF.07.0250	putative protein kinase	no significant	1251.97	-0.0439538	0.213349	-0.206018	0.836777	0.981306	-1.03094	no changes	no significant	679.269	0.507507	0.365252	1.38947	0.16469	0.312204	1.42159	no changes	no significant
LmjF.07.0260	homoserine dehydrogenase-like protein	no significant	1105.98	-0.152329	0.165931	-0.918029	0.358604	0.860341	-1.11136	no changes	no significant	357.113	0.221037	0.310642	0.711549	0.476744	0.635183	1.16557	no changes	no significant
LmjF.07.0270	acetylornithine deacetylase-like protein	no significant	2828.4	-0.201501	0.178802	-1.12695	0.259762	0.787587	-1.14989	no changes	no significant	1145.76	-0.542463	0.369436	-1.46835	0.142008	0.283888	-1.45646	no changes	no significant
LmjF.07.0280	putative ubiquitin-protein ligase-like	no significant	2017.84	0.509791	0.226519	2.25054	0.0244144	0.279253	1.42384	no changes	no significant	1132.39	0.316816	0.404243	0.783726	0.433201	0.595175	1.24558	no changes	no significant
LmjF.07.0290	conserved hypothetical protein	no significant	5153.96	0.0787636	0.195455	0.402976	0.686966	0.964743	1.05611	no changes	no significant	2755.26	-0.341164	0.327481	-1.04178	0.297512	0.463677	-1.26678	no changes	no significant
LmjF.07.0300	conserved hypothetical protein	no significant	2244.38	-0.0167712	0.181011	-0.0926529	0.926179	0.991584	-1.01169	no changes	no significant	1148.75	0.0337981	0.302997	0.111546	0.911184	0.946619	1.0237	no changes	no significant
LmjF.07.0310	conserved hypothetical protein	no significant	3226.68	-0.103142	0.187904	-0.548905	0.583071	0.947329	-1.07411	no changes	no significant	2011.11	-0.26891	0.390216	-0.689132	0.49074	0.647005	-1.2049	no changes	no significant
LmjF.07.0320	conserved hypothetical protein	no significant	3765.67	-0.0455006	0.191729	-0.237317	0.812411	0.977674	-1.03204	no changes	no significant	1164.1	0.663879	0.38542	1.72248	0.0849821	0.198738	1.58434	no changes	no significant
LmjF.07.0330	conserved hypothetical protein	no significant	1551.12	-0.505929	0.188978	-2.67718	0.00742443	0.149423	-1.42004	no changes	no significant	666.72	-0.419598	0.33371	-1.25737	0.208619	0.365833	-1.33756	no changes	no significant
LmjF.07.0335	conserved hypothetical protein	no significant	1968.66	-0.174643	0.215311	-0.811122	0.417296	0.894519	-1.12869	no changes	no significant	438.346	-0.248077	0.303922	-0.816252	0.414356	0.577341	-1.18762	no changes	no significant
LmjF.07.0340	putative ATP-dependent DEAD/H RNA helicase	no significant	8100.64	0.301363	0.166054	1.81485	0.069547	0.459476	1.23231	no changes	no significant	3922.98	0.024993	0.345075	0.0724278	0.942261	0.964598	1.01747	no changes	no significant
LmjF.07.0350	conserved hypothetical protein	no significant	4326.82	0.0014438	0.16497	0.00875187	0.993017	0.999762	1.001	no changes	no significant	3117.57	-0.340876	0.311476	-1.09439	0.273785	0.439637	-1.26653	no changes	no significant
LmjF.07.0360	conserved hypothetical protein	Translationally	977.125	-0.092969	0.175058	-0.531076	0.595366	0.94953	-1.06656	no changes	no significant	586.555	-1.3936	0.293001	-4.75629	1.97183e-06	0.000120975	-2.62733	Down	significant
LmjF.07.0370	hypothetical protein	no significant	47.207	0.0406022	0.243072	0.167037	0.867341	0.984062	1.02854	no changes	no significant	9.02575	0.083874	0.546254	0.153544	0.877969	0.923763	1.05986	no changes	no significant
LmjF.07.0380	conserved hypothetical protein	no significant	3214.92	0.139727	0.220092	0.634854	0.525524	0.930307	1.1017	no changes	no significant	1155.64	0.231006	0.392291	0.588862	0.555954	0.701527	1.17365	no changes	no significant
LmjF.07.0390	conserved hypothetical protein	no significant	2450.32	-0.0167666	0.165702	-0.101185	0.919404	0.991584	-1.01169	no changes	no significant	1146.67	0.298515	0.288654	1.03416	0.30106	0.467241	1.22988	no changes	no significant
LmjF.07.0400	conserved hypothetical protein	no significant	2772.4	-0.0411456	0.164437	-0.250221	0.802417	0.977359	-1.02893	no changes	no significant	554.096	0.168366	0.369959	0.455094	0.649042	0.770878	1.12378	no changes	no significant
LmjF.07.0410	conserved hypothetical protein	no significant	689.725	-0.137777	0.18801	-0.732815	0.463671	0.920427	-1.10021	no changes	no significant	106.455	0.743742	0.386078	1.92641	0.0540538	0.14452	1.67451	no changes	no significant
LmjF.07.0420	conserved hypothetical protein	no significant	2657.16	-0.0778552	0.241735	-0.322068	0.747401	0.970717	-1.05545	no changes	no significant	745.205	-0.944233	0.444681	-2.12339	0.0337209	0.103402	-1.92417	no changes	no significant
LmjF.07.0430	putative 3-hydroxyacyl-ACP dehydratase	no significant	5342.6	-0.0489062	0.20261	-0.241381	0.80926	0.977359	-1.03448	no changes	no significant	1626.54	-0.86329	0.413225	-2.08915	0.036694	0.109688	-1.81918	no changes	no significant
LmjF.07.0440	putative 3-hydroxyacyl-ACP dehydratase	no significant	754.457	0.128211	0.238276	0.538079	0.590523	0.948309	1.09294	no changes	no significant	188.143	-0.289542	0.367866	-0.787084	0.431233	0.594078	-1.22225	no changes	no significant
LmjF.07.0450	conserved hypothetical protein	no significant	2714.58	-0.0186024	0.194762	-0.0955131	0.923907	0.991584	-1.01298	no changes	no significant	635.409	-0.818513	0.332444	-2.46211	0.0138123	0.054369	-1.76359	no changes	no significant
LmjF.07.0460	putative acyl-CoA dehydrogenase, mitochondrial precursor	no significant	3656.72	0.125598	0.173283	0.724814	0.468566	0.92144	1.09096	no changes	no significant	1253.58	0.343556	0.392282	0.875787	0.381146	0.547855	1.26888	no changes	no significant
LmjF.07.0470	conserved hypothetical protein	no significant	1063.07	0.362571	0.239817	1.51186	0.130568	0.618714	1.28571	no changes	no significant	430.663	0.678848	0.436553	1.55502	0.119942	0.25203	1.60086	no changes	no significant
LmjF.07.0475	conserved hypothetical protein	Translationally	3340.44	-0.103331	0.232841	-0.443785	0.657198	0.963484	-1.07425	no changes	no significant	401.724	-1.65511	0.428043	-3.86669	0.000110322	0.00208222	-3.14947	Down	significant
LmjF.07.0480	conserved hypothetical protein	no significant	5371.05	0.101987	0.226083	0.451104	0.651915	0.962136	1.07325	no changes	no significant	1207.47	0.485655	0.436409	1.11285	0.265775	0.431606	1.40022	no changes	no significant
LmjF.07.0490	conserved hypothetical protein	no significant	436.341	-0.0686931	0.239583	-0.286719	0.774327	0.973851	-1.04877	no changes	no significant	77.9123	0.905149	0.372205	2.43185	0.0150218	0.0578001	1.87274	no changes	no significant
LmjF.07.0500	putative 60S ribosomal protein L7a	no significant	113041	0.0502145	0.235602	0.213133	0.831223	0.97978	1.03542	no changes	no significant	63330.9	-0.451206	0.431932	-1.04462	0.296198	0.462541	-1.36718	no changes	no significant
LmjF.07.0510	putative 60S ribosomal protein L7a	no significant	81880.6	0.0654193	0.237341	0.275635	0.782829	0.975298	1.04639	no changes	no significant	39912.8	-0.342959	0.42689	-0.803388	0.42175	0.58468	-1.26836	no changes	no significant
LmjF.07.0520	putative QA-SNARE protein	no significant	1362.38	-0.230548	0.185966	-1.23973	0.215074	0.747932	-1.17328	no changes	no significant	134.072	0.561069	0.329992	1.70025	0.0890841	0.205735	1.47536	no changes	no significant
LmjF.07.0530	adp/ATP carrier-like protein	no significant	478.604	0.0974002	0.241232	0.403762	0.686388	0.964743	1.06984	no changes	no significant	181.33	-0.57608	0.32836	-1.75441	0.0793599	0.188968	-1.49079	no changes	no significant
LmjF.07.0540	conserved hypothetical protein	no significant	708.169	-0.199888	0.190488	-1.04935	0.294019	0.816252	-1.14861	no changes	no significant	230.639	0.288426	0.321449	0.897267	0.369576	0.537039	1.22131	no changes	no significant
LmjF.07.0550	cysteine peptidase B (CPB)	no significant	1611.85	0.00985518	0.198168	0.0497315	0.960336	0.996494	1.00685	no changes	no significant	611.296	0.284137	0.402818	0.705373	0.480578	0.638665	1.21768	no changes	no significant
LmjF.07.0560	putative ras-related protein rab-14	no significant	2903.48	0.00868009	0.184026	0.0471677	0.96238	0.99684	1.00603	no changes	no significant	441.793	0.543248	0.336063	1.61651	0.105985	0.231316	1.45725	no changes	no significant
LmjF.07.0570	conserved hypothetical protein	no significant	4110.39	0.143739	0.226466	0.634703	0.525622	0.930307	1.10476	no changes	no significant	1619.2	-0.01298	0.377543	-0.0343803	0.972574	0.984414	-1.00904	no changes	no significant
LmjF.07.0580	conserved hypothetical protein	no significant	2452.63	0.251412	0.232344	1.08207	0.279223	0.801355	1.19037	no changes	no significant	1111.86	0.638644	0.387491	1.64815	0.099321	0.220559	1.55687	no changes	no significant
LmjF.07.0590	conserved hypothetical protein	no significant	3519.69	-0.153743	0.188394	-0.816072	0.414459	0.892828	-1.11245	no changes	no significant	1914.36	-0.138861	0.345986	-0.40135	0.688163	0.797329	-1.10104	no changes	no significant
LmjF.07.0600	putative electron transfer flavoprotein-ubiquinone oxidoreductase	no significant	2630.56	-0.341464	0.140369	-2.43261	0.0149905	0.214808	-1.26704	no changes	no significant	674.704	0.20094	0.287124	0.699838	0.484029	0.641525	1.14945	no changes	no significant
LmjF.07.0610	conserved hypothetical protein	Translationally	2061.56	0.0986086	0.227373	0.433686	0.664516	0.963484	1.07074	no changes	no significant	1265.81	-1.02505	0.308713	-3.3204	0.000898881	0.00879697	-2.03503	Down	significant
LmjF.07.0615	conserved hypothetical protein	no significant	1745.87	-0.0153409	0.169936	-0.0902746	0.928069	0.991815	-1.01069	no changes	no significant	820.283	-0.617307	0.299561	-2.0607	0.0393313	0.115046	-1.53401	no changes	no significant
LmjF.07.0620	conserved hypothetical protein	Translationally	3784.79	0.0473641	0.136634	0.34665	0.728854	0.969654	1.03338	no changes	no significant	2237.27	-0.884857	0.335299	-2.63901	0.00831488	0.0387679	-1.84658	Down	significant
LmjF.07.0630	putative vacuolar-type Ca2+-ATPase	no significant	2631.63	0.0134865	0.137418	0.0981423	0.921819	0.991584	1.00939	no changes	no significant	1376.71	0.14386	0.288762	0.498195	0.618346	0.748206	1.10486	no changes	no significant
LmjF.07.0640	conserved hypothetical protein	no significant	5158.34	0.176484	0.162341	1.08712	0.276983	0.800472	1.13013	no changes	no significant	3059.16	0.232272	0.359311	0.646437	0.517997	0.670171	1.17468	no changes	no significant
LmjF.07.0650	putative vacuolar-type Ca2+-ATPase	Translationally	1941.41	-0.00043689	0.158346	-0.00275908	0.997799	0.999762	-1.0003	no changes	no significant	561.304	0.856918	0.329025	2.60442	0.00920308	0.0413842	1.81117	Up	significant
LmjF.07.0660	conserved hypothetical protein	no significant	1675.89	-0.0087052	0.160266	-0.0543172	0.956682	0.99514	-1.00605	no changes	no significant	677.926	0.288434	0.261011	1.10506	0.269132	0.434878	1.22131	no changes	no significant
LmjF.07.0670	putative Qa-SNARE protein	no significant	1184.86	-0.110002	0.215506	-0.510438	0.609744	0.953174	-1.07923	no changes	no significant	723.25	-0.607459	0.440336	-1.37953	0.16773	0.315861	-1.52357	no changes	no significant
LmjF.07.0680	putative 40S ribosomal protein S9	no significant	24482.4	0.202587	0.166374	1.21766	0.223354	0.758836	1.15076	no changes	no significant	21617.7	-0.262471	0.491713	-0.533788	0.593488	0.72813	-1.19953	no changes	no significant
LmjF.07.0690	putative protein kinase	Translationally	2183.28	0.222672	0.176901	1.25874	0.208124	0.741726	1.16689	no changes	no significant	861.281	1.3604	0.381779	3.56331	0.000366206	0.00478833	2.56756	Up	significant
LmjF.07.0700	topoisomerase-related function protein-like protein	no significant	3944.22	0.114912	0.216645	0.530415	0.595824	0.94953	1.08291	no changes	no significant	2100.39	0.0945682	0.276205	0.342384	0.732062	0.826825	1.06775	no changes	no significant
LmjF.07.0710	putative centrin	Translationally	2751.5	-0.0184509	0.177223	-0.104111	0.917081	0.991584	-1.01287	no changes	no significant	1068.44	-1.2987	0.401278	-3.2364	0.00121047	0.0108008	-2.46007	Down	significant
LmjF.07.0715	hypothetical protein	no significant	1567.7	0.0187851	0.16845	0.111518	0.911206	0.990987	1.01311	no changes	no significant	593.518	0.561562	0.358765	1.56527	0.117521	0.248624	1.47587	no changes	no significant
LmjF.07.0720	conserved hypothetical protein	no significant	5482.28	0.297164	0.246846	1.20384	0.228651	0.7633	1.22873	no changes	no significant	2429.26	0.506685	0.35267	1.43671	0.1508	0.294064	1.42078	no changes	no significant
LmjF.07.0730	malonyl-coa decarboxylase-like protein	no significant	260.036	-0.263814	0.195055	-1.35251	0.176212	0.698213	-1.20065	no changes	no significant	90.1679	0.138875	0.33199	0.418311	0.67572	0.789286	1.10105	no changes	no significant
LmjF.07.0740	conserved hypothetical protein	no significant	3263.51	0.434148	0.194852	2.22809	0.0258744	0.289627	1.35111	no changes	no significant	2233.59	0.621931	0.405964	1.53198	0.125526	0.259513	1.53893	no changes	no significant
LmjF.07.0743	conserved hypothetical protein	Translationally	503.24	-0.0301427	0.235828	-0.127816	0.898294	0.98919	-1.02111	no changes	no significant	546.766	-1.30128	0.396865	-3.27891	0.00104208	0.00969705	-2.46448	Down	significant
LmjF.07.0745	NA	no significant	526.473	0.0181573	0.252511	0.0719072	0.942676	0.994434	1.01267	no changes	no significant	183.746	0.0633362	0.399104	0.158696	0.873909	0.921124	1.04488	no changes	no significant
LmjF.07.0750	conserved hypothetical protein	no significant	3915.98	-0.0366987	0.189752	-0.193403	0.846643	0.983289	-1.02576	no changes	no significant	1725.03	-0.528885	0.285994	-1.84928	0.0644167	0.162984	-1.44281	no changes	no significant
LmjF.07.0760	putative 6-phosphofructo-2-kinase/fructose-2,6-biphosphatase	Translationally	865.687	0.159355	0.250948	0.63501	0.525422	0.930307	1.11679	no changes	no significant	352.168	1.20158	0.37452	3.20832	0.00133514	0.0115019	2.29991	Up	significant
LmjF.07.0770	DNAJ-domain transmembrane-like protein	Translationally	572.283	0.0506835	0.189956	0.266817	0.78961	0.975682	1.03576	no changes	no significant	260.256	0.950683	0.364892	2.60538	0.00917718	0.0413787	1.93279	Up	significant
LmjF.07.0780	conserved hypothetical protein	no significant	2474.31	0.00592235	0.171126	0.0346082	0.972392	0.997542	1.00411	no changes	no significant	1475.03	0.0870348	0.271438	0.320643	0.748481	0.838812	1.06218	no changes	no significant
LmjF.07.0790	conserved hypothetical protein	no significant	1712.78	0.0606929	0.166149	0.365293	0.714893	0.969654	1.04297	no changes	no significant	456.378	0.33428	0.296314	1.12812	0.259267	0.424399	1.26075	no changes	no significant
LmjF.07.0800	flavoprotein subunit-like protein	no significant	266.683	-0.747111	0.251619	-2.96922	0.0029856	0.0882666	-1.67843	no changes	no significant	107.756	-0.163106	0.518324	-0.314679	0.753005	0.841853	-1.1197	no changes	no significant
LmjF.07.0802	conserved hypothetical protein	no significant	715.188	0.0534351	0.254146	0.210254	0.83347	0.980226	1.03773	no changes	no significant	167.416	0.434073	0.395586	1.09729	0.272514	0.438257	1.35104	no changes	no significant
LmjF.07.0805	putative N-acetylglucosamine-phosphate mutase	no significant	361.947	-0.137991	0.248453	-0.555402	0.57862	0.947027	-1.10037	no changes	no significant	75.1996	-0.220674	0.382318	-0.577201	0.563804	0.706191	-1.16528	no changes	no significant
LmjF.07.0810	cytochrome b5-like protein	no significant	265.324	-0.0994168	0.248811	-0.399568	0.689475	0.964743	-1.07134	no changes	no significant	73.8424	-0.462694	0.33611	-1.37662	0.168631	0.316954	-1.37811	no changes	no significant
LmjF.07.0820	hypothetical protein	no significant	222.67	0.120247	0.252659	0.475926	0.634127	0.961996	1.08692	no changes	no significant	108.808	0.404011	0.337276	1.19787	0.230969	0.392811	1.32318	no changes	no significant
LmjF.07.0830	conserved hypothetical protein	no significant	218.34	0.138537	0.254276	0.544829	0.585871	0.948138	1.10079	no changes	no significant	107.735	0.231729	0.342289	0.676999	0.498406	0.653185	1.17424	no changes	no significant
LmjF.07.0840	conserved hypothetical protein	no significant	219.516	0.196984	0.248392	0.793038	0.427755	0.900779	1.1463	no changes	no significant	82.0709	0.584102	0.36745	1.58961	0.111923	0.240615	1.49911	no changes	no significant
LmjF.07.0850	putative ubiquitin carrier protein	no significant	2015.83	-0.159512	0.177442	-0.898949	0.36868	0.867771	-1.11691	no changes	no significant	817.698	-0.48443	0.304941	-1.5886	0.11215	0.240878	-1.39903	no changes	no significant
LmjF.07.0860	hypothetical protein	no significant	625.809	0.478433	0.246687	1.93944	0.0524483	0.402215	1.39323	no changes	no significant	227.213	1.04718	0.423023	2.47546	0.0133065	0.0530589	2.06648	no changes	no significant
LmjF.07.0870	splicing factor ptsr1-like protein	no significant	1601.64	0.42509	0.182953	2.32349	0.0201527	0.25243	1.34266	no changes	no significant	1011.92	0.720177	0.361621	1.99152	0.0464234	0.129421	1.64738	no changes	no significant
LmjF.07.0880	putative protein kinase	no significant	1073.72	0.278846	0.25452	1.09558	0.273264	0.797305	1.21322	no changes	no significant	513.524	0.770356	0.3458	2.22775	0.0258971	0.0860916	1.70569	no changes	no significant
LmjF.07.0890	hypothetical protein	no significant	555.84	0.110867	0.212105	0.522699	0.601184	0.951039	1.07988	no changes	no significant	152.765	0.886547	0.364121	2.43476	0.0149016	0.0574619	1.84875	no changes	no significant
LmjF.07.0900	putative serine/threonine kinase	no significant	954.913	0.0456741	0.238685	0.191357	0.848246	0.983289	1.03217	no changes	no significant	244.693	0.717434	0.357145	2.00881	0.0445578	0.125837	1.64426	no changes	no significant
LmjF.07.0910	conserved hypothetical protein	no significant	1267.24	0.0268279	0.181326	0.147954	0.882379	0.986221	1.01877	no changes	no significant	555.003	0.372119	0.304916	1.2204	0.222314	0.382757	1.29425	no changes	no significant
LmjF.07.0920	conserved hypothetical protein	no significant	3708.97	0.116498	0.189315	0.615367	0.538312	0.936955	1.0841	no changes	no significant	1740.6	0.297158	0.407882	0.728539	0.466284	0.62609	1.22872	no changes	no significant
LmjF.07.0930	conserved hypothetical protein	no significant	2525.79	-0.0489162	0.149179	-0.327904	0.742984	0.970717	-1.03449	no changes	no significant	1628.62	-0.407843	0.348626	-1.16986	0.242058	0.405757	-1.3267	no changes	no significant
LmjF.07.0940	conserved hypothetical protein	no significant	4410.21	0.106235	0.196552	0.540493	0.588857	0.948138	1.07642	no changes	no significant	1972.82	0.165075	0.332757	0.496083	0.619836	0.748888	1.12122	no changes	no significant
LmjF.07.0950	conserved hypothetical protein	Translationally	1399.53	0.452881	0.226423	2.00015	0.0454836	0.375093	1.36877	no changes	no significant	605.64	0.982875	0.360272	2.72815	0.00636909	0.0324324	1.9764	Up	significant
LmjF.07.0960	conserved hypothetical protein	Translationally	2095.37	-0.0222054	0.137936	-0.160984	0.872106	0.984062	-1.01551	no changes	no significant	760.163	0.94614	0.348619	2.71396	0.00664838	0.0334147	1.92671	Up	significant
LmjF.07.0970	conserved hypothetical protein	no significant	4536.11	0.0152714	0.207452	0.0736141	0.941317	0.993482	1.01064	no changes	no significant	1550.98	0.166433	0.284976	0.584025	0.559203	0.703134	1.12228	no changes	no significant
LmjF.07.0980	putative RNA binding protein	no significant	1305.91	0.219864	0.168263	1.30668	0.191323	0.720862	1.16462	no changes	no significant	399.293	-0.382368	0.291891	-1.30997	0.190207	0.343451	-1.30348	no changes	no significant
LmjF.07.0990	putative nucleolar RNA-binding protein	no significant	21164	0.548873	0.179719	3.05407	0.00225761	0.0735243	1.46294	no changes	no significant	5635.36	0.739518	0.504469	1.46593	0.142666	0.284631	1.66962	no changes	no significant
LmjF.07.1000	RNA binding protein-like protein	no significant	4897.67	0.122163	0.18845	0.648249	0.516824	0.928646	1.08837	no changes	no significant	1356.67	0.492337	0.389641	1.26356	0.206386	0.362992	1.40672	no changes	no significant
LmjF.07.1010	conserved hypothetical protein	no significant	1728.73	-0.207147	0.183134	-1.13112	0.258005	0.786791	-1.1544	no changes	no significant	564.098	-0.691123	0.304215	-2.27183	0.023097	0.0789058	-1.61454	no changes	no significant
LmjF.07.1020	putative PIF1 helicase-like protein	no significant	2536.97	0.0526318	0.144572	0.364052	0.715819	0.969654	1.03716	no changes	no significant	846.995	0.632193	0.322673	1.95924	0.050085	0.136189	1.54992	no changes	no significant
LmjF.07.1030	putative PPIase	no significant	2098.73	0.129089	0.164258	0.785893	0.43193	0.904562	1.0936	no changes	no significant	899.563	-0.679533	0.287936	-2.36001	0.0182743	0.066763	-1.60162	no changes	no significant
LmjF.07.1035	conserved hypothetical protein	no significant	2042.44	-0.201064	0.142233	-1.41363	0.157471	0.670026	-1.14955	no changes	no significant	352.702	-0.312633	0.308849	-1.01225	0.311417	0.477731	-1.24197	no changes	no significant
LmjF.07.1040	conserved hypothetical protein	no significant	1609.78	-0.306712	0.190189	-1.61267	0.106817	0.564706	-1.23689	no changes	no significant	510.98	-0.463479	0.319189	-1.45205	0.146488	0.289204	-1.37886	no changes	no significant
LmjF.07.1050	putative cation-transporting ATPase	Translationally	6007.23	0.412296	0.165275	2.4946	0.0126099	0.19813	1.3308	no changes	no significant	1468.41	1.58672	0.401722	3.9498	7.8216e-05	0.00170125	3.00366	Up	significant
LmjF.07.1055	conserved hypothetical protein	Translationally	2536.39	-0.0398183	0.200854	-0.198245	0.842853	0.982114	-1.02798	no changes	no significant	752.48	-1.1559	0.324411	-3.56306	0.000366553	0.00478833	-2.22823	Down	significant
LmjF.07.1060	putative lipoyl ligase	no significant	5248.32	0.0901198	0.212033	0.425027	0.670817	0.964188	1.06446	no changes	no significant	1716.05	-0.526114	0.299789	-1.75495	0.0792678	0.188869	-1.44005	no changes	no significant
LmjF.07.1070	putative RNA-editing complex protein	no significant	3141.05	-0.0966408	0.171935	-0.562079	0.574062	0.94532	-1.06928	no changes	no significant	1106.58	0.0250816	0.414687	0.0604833	0.951771	0.970758	1.01754	no changes	no significant
LmjF.07.1080	conserved hypothetical protein	no significant	2419.97	0.315027	0.179536	1.75467	0.0793151	0.492731	1.24403	no changes	no significant	927.752	0.26197	0.299645	0.874268	0.381972	0.5486	1.19912	no changes	no significant
LmjF.07.1090	delta-5 fatty acid desaturase	no significant	1728.46	0.131623	0.189178	0.695764	0.486577	0.923815	1.09553	no changes	no significant	541.035	0.205317	0.327217	0.627465	0.530354	0.679636	1.15294	no changes	no significant
LmjF.07.1100	conserved hypothetical protein	Translationally	4288.84	-0.130357	0.233894	-0.557333	0.5773	0.946948	-1.09456	no changes	no significant	1394.89	-0.921166	0.307767	-2.99306	0.00276196	0.0185577	-1.89364	Down	significant
LmjF.07.1105	NA	no significant	5516.5	0.0890731	0.197481	0.451047	0.651955	0.962136	1.06369	no changes	no significant	2645.48	-0.43697	0.275712	-1.58488	0.112994	0.24204	-1.35376	no changes	no significant
LmjF.07.1110	conserved hypothetical protein	no significant	4686.85	0.182822	0.191147	0.956447	0.338846	0.849642	1.1351	no changes	no significant	1066.37	0.457505	0.303401	1.50792	0.131575	0.268707	1.37317	no changes	no significant
LmjF.07.1120	putative proteasome regulatory non-ATP-ase subunit	Translationally	5426.47	-0.0749015	0.181301	-0.413133	0.679509	0.964188	-1.05329	no changes	no significant	5961.98	-1.31549	0.39056	-3.3682	0.000756605	0.00768352	-2.48886	Down	significant
LmjF.07.1130	conserved hypothetical protein	no significant	7479.53	0.126096	0.202661	0.622202	0.533809	0.935393	1.09134	no changes	no significant	1508.94	0.121798	0.26476	0.460032	0.645493	0.768393	1.08809	no changes	no significant
LmjF.07.1140	putative methionine-S-sulfoxide reductase	Translationally	911.84	-0.0255437	0.223523	-0.114278	0.909018	0.990987	-1.01786	no changes	no significant	275.92	0.927472	0.328995	2.8191	0.00481578	0.027083	1.90194	Up	significant
LmjF.07.1150	conserved hypothetical protein	no significant	4707.41	0.154614	0.160558	0.962981	0.335557	0.84848	1.11312	no changes	no significant	2485.5	-0.126449	0.380086	-0.332686	0.739371	0.831433	-1.0916	no changes	no significant
LmjF.07.1160	putative amino acid transporter	no significant	1308.76	-0.258259	0.249741	-1.03411	0.301086	0.822811	-1.19603	no changes	no significant	72.2153	0.966012	0.421098	2.29403	0.0217887	0.0755682	1.95343	no changes	no significant
LmjF.07.1170	phosphoglycan beta 1,3 galactosyltransferase 1	Translationally	1468.9	0.222809	0.202219	1.10182	0.27054	0.794966	1.167	no changes	no significant	259.653	1.72416	0.398392	4.32779	1.5061e-05	0.000538082	3.30387	Up	significant
LmjF.07.TRNAARG.01	NA	no significant	2.72757	0.0810462	0.109702	0.738785	0.460038	NA	1.05778	no changes	no significant	0.725629	0.202953	0.470811	0.431072	0.666416	NA	1.15105	no changes	no significant
LmjF.08.0010	putative adaptor complex protein (AP) 3 delta subunit 1	no significant	2700.04	0.0864841	0.219949	0.3932	0.694172	0.965234	1.06178	no changes	no significant	1277.05	0.291911	0.37135	0.78608	0.431821	0.594151	1.22426	no changes	no significant
LmjF.08.0020	conserved hypothetical protein	no significant	2248.93	-0.227704	0.160247	-1.42096	0.155328	0.668215	-1.17097	no changes	no significant	395.704	0.0259993	0.381724	0.0681102	0.945698	0.967003	1.01818	no changes	no significant
LmjF.08.0030	putative Qc-SNARE protein	no significant	926.429	-0.00145883	0.237543	-0.00614132	0.9951	0.999762	-1.00101	no changes	no significant	245.888	0.149251	0.34277	0.435425	0.663254	0.781391	1.10899	no changes	no significant
LmjF.08.0040	conserved hypothetical protein	no significant	6237.6	-0.0589673	0.208831	-0.282369	0.777661	0.973861	-1.04172	no changes	no significant	2168.26	-0.772909	0.311545	-2.48089	0.0131055	0.0525638	-1.70871	no changes	no significant
LmjF.08.0050	hypothetical protein	no significant	2343.8	-0.126369	0.231438	-0.546019	0.585053	0.947853	-1.09154	no changes	no significant	549.896	-0.488874	0.323789	-1.50985	0.131081	0.267944	-1.40335	no changes	no significant
LmjF.08.0060	putative phosphoglycerate mutase protein	Translationally	7088.22	-0.137518	0.211879	-0.649041	0.516312	0.928646	-1.10001	no changes	no significant	2144.77	-1.31828	0.338714	-3.89202	9.94134e-05	0.00196529	-2.49369	Down	significant
LmjF.08.0070	conserved hypothetical protein	no significant	9676.64	-0.0976477	0.167388	-0.583362	0.559649	0.941753	-1.07003	no changes	no significant	3613.63	-0.535009	0.282402	-1.8945	0.058159	0.151937	-1.44895	no changes	no significant
LmjF.08.0080	putative ATP-dependent DEAD/H RNA helicase	no significant	13291.2	0.0480651	0.149773	0.320919	0.748272	0.970717	1.03388	no changes	no significant	2984.2	-0.00854102	0.26298	-0.0324778	0.974091	0.985503	-1.00594	no changes	no significant
LmjF.08.0090	putative adaptor complex protein (AP) 3 delta subunit 1	no significant	11489.6	0.181529	0.189394	0.958474	0.337824	0.849224	1.13409	no changes	no significant	2444.11	0.658611	0.396587	1.6607	0.096774	0.216525	1.57856	no changes	no significant
LmjF.08.0100	putative dual-specificity protein phosphatase	no significant	3936.91	-0.28991	0.185705	-1.56113	0.118493	0.593585	-1.22256	no changes	no significant	915.511	-0.317556	0.310033	-1.02426	0.305711	0.472564	-1.24622	no changes	no significant
LmjF.08.0110	hypothetical protein	Translationally	1720.88	0.0108095	0.188977	0.0572002	0.954386	0.99514	1.00752	no changes	no significant	303.541	1.64779	0.405058	4.06802	4.74136e-05	0.00123331	3.13352	Up	significant
LmjF.08.0120	conserved hypothetical protein	no significant	4307.81	0.109717	0.191525	0.57286	0.566739	0.942697	1.07902	no changes	no significant	1196.92	0.0930569	0.274362	0.339176	0.734477	0.828756	1.06663	no changes	no significant
LmjF.08.0130	conserved hypothetical protein	Translationally	498.233	0.085303	0.254618	0.335024	0.737607	0.970002	1.06091	no changes	no significant	165.168	1.41352	0.394112	3.5866	0.000335013	0.00447489	2.66387	Up	significant
LmjF.08.0135	NA	no significant	2645.49	-0.250283	0.211178	-1.18517	0.235948	0.768022	-1.18944	no changes	no significant	275.893	0.609653	0.347206	1.75588	0.0791081	0.188824	1.52589	no changes	no significant
LmjF.08.0140	putative DNA repair protein	no significant	5935.69	0.0248902	0.225971	0.110148	0.912292	0.990987	1.0174	no changes	no significant	1915.51	0.37105	0.309575	1.19858	0.230692	0.392547	1.29329	no changes	no significant
LmjF.08.0150	conserved hypothetical protein	no significant	3298.51	-0.358858	0.157398	-2.27994	0.0226111	0.268069	-1.28241	no changes	no significant	832.963	-0.333602	0.318294	-1.0481	0.294594	0.461474	-1.26016	no changes	no significant
LmjF.08.0160	conserved hypothetical protein	no significant	3426.12	-0.277768	0.173704	-1.59909	0.1098	0.569738	-1.21232	no changes	no significant	1067.22	-0.77677	0.351338	-2.21089	0.0270434	0.0887114	-1.71329	no changes	no significant
LmjF.08.0170	hypothetical protein	no significant	57.2153	0.0476211	0.209374	0.227445	0.820078	0.977933	1.03356	no changes	no significant	10.3366	-1.23404	0.532841	-2.31596	0.0205603	0.0728994	-2.35225	no changes	no significant
LmjF.08.0180	conserved hypothetical protein	Translationally	4196.83	-0.191059	0.169894	-1.12458	0.260768	0.787816	-1.1416	no changes	no significant	4334.73	-1.19619	0.343444	-3.48293	0.000495965	0.0058054	-2.29134	Down	significant
LmjF.08.0190	hypothetical protein	no significant	4005.01	-0.105232	0.206576	-0.509411	0.610464	0.953287	-1.07567	no changes	no significant	1308.21	0.482148	0.381732	1.26305	0.20657	0.363171	1.39682	no changes	no significant
LmjF.08.0200	inositol phosphosphingolipid phospholipase C-Like	no significant	2344.47	-0.347302	0.209417	-1.65843	0.0972311	0.539352	-1.27218	no changes	no significant	842.178	-0.324299	0.319325	-1.01558	0.309832	0.476038	-1.25206	no changes	no significant
LmjF.08.0210	hypothetical protein	no significant	654.053	-0.169994	0.195088	-0.87137	0.383552	0.874476	-1.12505	no changes	no significant	342.735	-0.571202	0.279385	-2.04449	0.0409047	0.118383	-1.48576	no changes	no significant
LmjF.08.0220	ubiquitin-activating enzyme-like protein	no significant	3550.59	-0.031945	0.191777	-0.166573	0.867706	0.984062	-1.02239	no changes	no significant	1455.38	0.231981	0.328134	0.70697	0.479585	0.637631	1.17445	no changes	no significant
LmjF.08.0230	conserved hypothetical protein	no significant	3723.91	-0.148238	0.176588	-0.839455	0.401214	0.887634	-1.10822	no changes	no significant	1009.1	0.0485861	0.317057	0.153241	0.878208	0.923773	1.03425	no changes	no significant
LmjF.08.0240	conserved hypothetical protein	no significant	3351.93	0.0567126	0.174755	0.324525	0.74554	0.970717	1.04009	no changes	no significant	1998.34	-0.399499	0.277782	-1.43817	0.150385	0.293446	-1.31905	no changes	no significant
LmjF.08.0250	conserved hypothetical protein	no significant	2710.82	0.0280154	0.174499	0.160548	0.872449	0.984062	1.01961	no changes	no significant	1113.99	-0.614332	0.322351	-1.90578	0.0566783	0.149307	-1.53085	no changes	no significant
LmjF.08.0260	conserved hypothetical protein	no significant	5620.28	-0.0475639	0.193999	-0.245176	0.80632	0.977359	-1.03352	no changes	no significant	3400.03	-0.548632	0.274785	-1.99659	0.04587	0.128442	-1.4627	no changes	no significant
LmjF.08.0270	hypothetical protein	Translationally	1531.46	-0.0819085	0.178926	-0.457779	0.647111	0.962136	-1.05842	no changes	no significant	346.545	1.4519	0.46179	3.14407	0.00166614	0.0132576	2.73568	Up	significant
LmjF.08.0280	putative ribosomal protein L2	no significant	5012.46	-0.0029991	0.153481	-0.0195405	0.98441	0.997542	-1.00208	no changes	no significant	2056.02	-0.330033	0.282037	-1.17018	0.241929	0.405693	-1.25704	no changes	no significant
LmjF.08.0290	iron superoxide dismutase	no significant	7171.56	0.12713	0.229154	0.554781	0.579044	0.947027	1.09212	no changes	no significant	7429.37	-0.798765	0.406376	-1.96558	0.0493467	0.134949	-1.73961	no changes	no significant
LmjF.08.0300	conserved hypothetical protein	no significant	1296.45	-0.147071	0.161177	-0.912483	0.361514	0.861326	-1.10732	no changes	no significant	420.679	-0.570805	0.307947	-1.85358	0.063799	0.161883	-1.48535	no changes	no significant
LmjF.08.0310	hypothetical protein	no significant	1494.84	-0.0900914	0.171576	-0.525082	0.599526	0.950324	-1.06444	no changes	no significant	735.052	-0.591104	0.353943	-1.67006	0.0949081	0.213801	-1.5064	no changes	no significant
LmjF.08.0320	putative mitochondrial associated ribonuclease	no significant	6073.32	0.0624604	0.189315	0.329929	0.741454	0.970717	1.04425	no changes	no significant	4622.13	-0.557244	0.322858	-1.72597	0.084352	0.197733	-1.47146	no changes	no significant
LmjF.08.0330	conserved hypothetical protein	Translationally	1982.52	-0.0939649	0.15914	-0.590453	0.554887	0.94085	-1.0673	no changes	no significant	1312.02	-1.43697	0.327577	-4.38666	1.15105e-05	0.00044328	-2.70751	Down	significant
LmjF.08.0340	conserved hypothetical protein	no significant	4247.96	0.53324	0.216028	2.46839	0.0135722	0.204291	1.44718	no changes	no significant	1533.9	0.949748	0.383664	2.47547	0.0133061	0.0530589	1.93154	no changes	no significant
LmjF.08.0350	conserved hypothetical protein	Translationally	1404.65	0.106301	0.220662	0.481737	0.629993	0.961513	1.07646	no changes	no significant	364.981	1.40359	0.423166	3.31689	0.000910264	0.00886934	2.6456	Up	significant
LmjF.08.0360	conserved hypothetical protein	no significant	2363.97	-0.0317648	0.184437	-0.172226	0.86326	0.983383	-1.02226	no changes	no significant	1793.53	-0.125697	0.311647	-0.403331	0.686705	0.796615	-1.09103	no changes	no significant
LmjF.08.0370	conserved hypothetical protein	no significant	1764.53	-0.338707	0.218637	-1.54918	0.121339	0.597425	-1.26462	no changes	no significant	599.753	-0.211764	0.311748	-0.679279	0.496961	0.65206	-1.1581	no changes	no significant
LmjF.08.0380	conserved hypothetical protein	no significant	4220.18	0.0755718	0.174173	0.433888	0.66437	0.963484	1.05378	no changes	no significant	2564.93	0.570063	0.301144	1.89299	0.0583593	0.152287	1.48459	no changes	no significant
LmjF.08.0390	conserved hypothetical protein	no significant	7048.98	0.1259	0.212185	0.593352	0.552946	0.939248	1.09119	no changes	no significant	3128.54	0.0859227	0.320592	0.268012	0.78869	0.865234	1.06137	no changes	no significant
LmjF.08.0400	conserved hypothetical protein	no significant	3233.47	0.119568	0.175818	0.680068	0.496462	0.925158	1.08641	no changes	no significant	1466.09	0.638229	0.327002	1.95176	0.0509667	0.138021	1.55642	no changes	no significant
LmjF.08.0410	conserved hypothetical protein	Translationally	1787.08	0.225595	0.193758	1.16431	0.244297	0.77531	1.16926	no changes	no significant	635.596	1.56875	0.368949	4.25195	2.11918e-05	0.00069228	2.96648	Up	significant
LmjF.08.0420	conserved hypothetical protein	no significant	7113.08	0.182956	0.19076	0.95909	0.337513	0.849207	1.13521	no changes	no significant	4709.54	0.29035	0.292962	0.991085	0.321644	0.487538	1.22294	no changes	no significant
LmjF.08.0430	conserved hypothetical protein	no significant	7450.46	0.14592	0.20598	0.708415	0.478688	0.923402	1.10644	no changes	no significant	4164.4	0.599098	0.332795	1.8002	0.0718289	0.176468	1.51477	no changes	no significant
LmjF.08.0440	conserved hypothetical protein	no significant	7762.75	0.293433	0.211549	1.38707	0.165421	0.683985	1.22555	no changes	no significant	3181.17	0.684072	0.324607	2.10739	0.035084	0.106267	1.60667	no changes	no significant
LmjF.08.0450	putative signal peptidase type I	no significant	2676.3	0.0616601	0.16339	0.377379	0.705892	0.968403	1.04367	no changes	no significant	861.333	0.0669202	0.30412	0.220045	0.825836	0.891474	1.04748	no changes	no significant
LmjF.08.0460	hypothetical protein	no significant	696.411	0.109277	0.239853	0.455601	0.648677	0.962136	1.07869	no changes	no significant	513.602	-0.81077	0.334054	-2.42706	0.0152217	0.0583423	-1.75415	no changes	no significant
LmjF.08.0470	putative small ubiquitin protein	no significant	1576.31	0.134346	0.150693	0.891523	0.372649	0.868081	1.0976	no changes	no significant	635.911	0.454298	0.301222	1.50818	0.131508	0.268632	1.37012	no changes	no significant
LmjF.08.0480	conserved hypothetical protein	no significant	2903.75	-0.242758	0.216681	-1.12035	0.262566	0.789107	-1.18325	no changes	no significant	1404.16	-0.513155	0.331511	-1.54793	0.12164	0.254557	-1.42717	no changes	no significant
LmjF.08.0490	conserved hypothetical protein	no significant	4664.54	-0.0743124	0.205572	-0.361491	0.717733	0.969654	-1.05286	no changes	no significant	2178.92	-0.413103	0.263052	-1.57042	0.116317	0.246995	-1.33155	no changes	no significant
LmjF.08.0500	hypothetical protein	Translationally	399.679	-0.202361	0.20809	-0.972466	0.330819	0.844828	-1.15058	no changes	no significant	168.188	-1.09182	0.394647	-2.76658	0.00566484	0.0299967	-2.13143	Down	significant
LmjF.08.0510	putative ribose-phosphate pyrophosphokinase	no significant	4295.07	-0.0128262	0.205786	-0.0623279	0.950302	0.995078	-1.00893	no changes	no significant	1453.34	0.214314	0.280927	0.762883	0.445533	0.606776	1.16015	no changes	no significant
LmjF.08.0520	conserved hypothetical protein	no significant	2548.22	0.0803878	0.16862	0.476738	0.633549	0.961996	1.0573	no changes	no significant	2521.65	-0.183842	0.330551	-0.55617	0.578095	0.716985	-1.13591	no changes	no significant
LmjF.08.0530	putative protein kinase	no significant	2046.27	0.0332045	0.188055	0.176568	0.859847	0.983383	1.02328	no changes	no significant	1837.73	0.0291709	0.318401	0.0916169	0.927002	0.955968	1.02043	no changes	no significant
LmjF.08.0540	conserved hypothetical protein	no significant	2302.59	-0.29392	0.204495	-1.4373	0.150634	0.663371	-1.22597	no changes	no significant	1083.72	-0.315821	0.331226	-0.95349	0.340342	0.507744	-1.24472	no changes	no significant
LmjF.08.0550	translation initiation factor-like protein	no significant	3569.36	0.356934	0.170446	2.09411	0.0362501	0.332299	1.2807	no changes	no significant	3095.27	0.344411	0.37532	0.917647	0.358804	0.526198	1.26963	no changes	no significant
LmjF.08.0560	conserved hypothetical protein	no significant	3021.08	-0.0825418	0.179497	-0.459851	0.645624	0.962136	-1.05888	no changes	no significant	1528.14	-0.493068	0.309646	-1.59236	0.111304	0.239701	-1.40743	no changes	no significant
LmjF.08.0570	conserved hypothetical protein	no significant	364.357	-0.676905	0.21271	-3.1823	0.00146113	0.0566945	-1.59871	no changes	no significant	56.0383	-0.0476781	0.443845	-0.107421	0.914455	0.948445	-1.0336	no changes	no significant
LmjF.08.0580	hypothetical protein	no significant	196.683	-0.336489	0.25436	-1.32288	0.185874	0.714261	-1.26268	no changes	no significant	49.0888	0.585132	0.400902	1.45954	0.144416	0.286642	1.50018	no changes	no significant
LmjF.08.0590	hypothetical protein	no significant	102.244	0.0775773	0.251088	0.308964	0.757349	0.971313	1.05524	no changes	no significant	50.8382	-1.23158	0.513061	-2.40045	0.0163748	0.0615421	-2.34824	no changes	no significant
LmjF.08.0600	hypothetical protein	no significant	1693.74	-0.240248	0.156731	-1.53286	0.12531	0.605653	-1.1812	no changes	no significant	417.178	-0.0397895	0.316072	-0.125887	0.899821	0.937222	-1.02796	no changes	no significant
LmjF.08.0620	conserved hypothetical protein	Translationally	1606.57	0.41894	0.255087	1.64234	0.100519	0.546466	1.33695	no changes	no significant	1438.9	-0.898644	0.350532	-2.56365	0.0103577	0.0448936	-1.86431	Down	significant
LmjF.08.0630	hypothetical protein	no significant	1217.99	-0.0694571	0.203371	-0.34153	0.732705	0.969654	-1.04932	no changes	no significant	511.717	0.539058	0.349333	1.5431	0.122806	0.25597	1.45302	no changes	no significant
LmjF.08.0640	hypothetical protein	no significant	2184.05	-0.27096	0.24215	-1.11898	0.26315	0.78977	-1.20661	no changes	no significant	623.279	0.0531098	0.425204	0.124904	0.900599	0.937703	1.0375	no changes	no significant
LmjF.08.0650	hypothetical protein	no significant	871.484	-0.101035	0.243489	-0.414948	0.67818	0.964188	-1.07254	no changes	no significant	396.514	0.505449	0.288427	1.75243	0.0796997	0.189625	1.41957	no changes	no significant
LmjF.08.0660	putative protein kinase	no significant	766.098	-0.0233317	0.191	-0.122155	0.902776	0.989788	-1.0163	no changes	no significant	425.192	-0.196694	0.319017	-0.616564	0.537523	0.686258	-1.14607	no changes	no significant
LmjF.08.0670	amastin-like protein	no significant	364.644	-0.0888817	0.248145	-0.358185	0.720205	0.969654	-1.06355	no changes	no significant	135.682	0.471804	0.440382	1.07135	0.284011	0.450689	1.38684	no changes	no significant
LmjF.08.0680	amastin-like protein	no significant	328.27	-0.153542	0.251364	-0.610833	0.54131	0.93727	-1.1123	no changes	no significant	119.318	0.413941	0.437765	0.945578	0.344364	0.511088	1.33232	no changes	no significant
LmjF.08.0690	amastin-like protein	no significant	361.056	-0.148211	0.248851	-0.595579	0.551456	0.938645	-1.10819	no changes	no significant	133.286	0.500017	0.452876	1.10409	0.269553	0.435198	1.41423	no changes	no significant
LmjF.08.0700	amastin-like protein	no significant	162.648	-0.172622	0.253655	-0.680538	0.496164	0.925158	-1.12711	no changes	no significant	59.1653	0.157112	0.442906	0.35473	0.722792	0.82028	1.11505	no changes	no significant
LmjF.08.0710	amastin-like protein	no significant	360.004	-0.121633	0.247991	-0.490476	0.623797	0.958837	-1.08797	no changes	no significant	141.926	0.407972	0.432515	0.943256	0.34555	0.512079	1.32682	no changes	no significant
LmjF.08.0720	amastin-like protein	no significant	165.136	-0.200025	0.247236	-0.809043	0.41849	0.895365	-1.14872	no changes	no significant	54.9622	0.315841	0.434705	0.726565	0.467492	0.627154	1.24474	no changes	no significant
LmjF.08.0730	amastin-like protein	no significant	314.889	-0.0633561	0.248808	-0.254639	0.799002	0.977359	-1.04489	no changes	no significant	104.905	0.446293	0.425692	1.04839	0.294457	0.461422	1.36253	no changes	no significant
LmjF.08.0740	amastin-like protein	no significant	34.2976	0.0509522	0.241922	0.210614	0.833188	0.980226	1.03595	no changes	no significant	9.89338	0.675373	0.552349	1.22273	0.221432	0.381978	1.59701	no changes	no significant
LmjF.08.0750	amastin-like protein	no significant	356.443	-0.130178	0.245284	-0.530726	0.595608	0.94953	-1.09443	no changes	no significant	137.193	0.386811	0.398259	0.971256	0.331421	0.498027	1.3075	no changes	no significant
LmjF.08.0760	amastin-like protein	no significant	336.323	-0.166098	0.240675	-0.690134	0.49011	0.923815	-1.12202	no changes	no significant	133.066	0.387871	0.444859	0.871898	0.383264	0.549834	1.30846	no changes	no significant
LmjF.08.0770	amastin-like protein	no significant	575.517	-0.105739	0.241551	-0.437751	0.661567	0.963484	-1.07605	no changes	no significant	205.12	0.426717	0.418638	1.0193	0.308062	0.474615	1.34417	no changes	no significant
LmjF.08.0780	putative tuzin	no significant	5745	-0.0636068	0.2231	-0.285104	0.775564	0.973851	-1.04508	no changes	no significant	1745.14	-0.45299	0.281914	-1.60684	0.10809	0.234759	-1.36887	no changes	no significant
LmjF.08.0790	putative tuzin	no significant	11288.1	-0.107327	0.209124	-0.51322	0.607798	0.953076	-1.07723	no changes	no significant	3049.16	-0.125829	0.274652	-0.45814	0.646852	0.769613	-1.09113	no changes	no significant
LmjF.08.0795	NA	no significant	3703.31	0.0250612	0.240155	0.104355	0.916888	0.991584	1.01752	no changes	no significant	1220.61	0.0466672	0.265833	0.175551	0.860647	0.913402	1.03288	no changes	no significant
LmjF.08.0800	amastin-like protein	no significant	124.329	-0.198735	0.24001	-0.828025	0.407656	0.89078	-1.14769	no changes	no significant	30.1969	0.133898	0.41202	0.324979	0.745197	0.836395	1.09725	no changes	no significant
LmjF.08.0805	NA	no significant	1653.88	0.0473426	0.225092	0.210325	0.833414	0.980226	1.03336	no changes	no significant	756.729	-0.526104	0.278664	-1.88795	0.059033	0.153241	-1.44003	no changes	no significant
LmjF.08.0810	amastin-like protein	no significant	14.1883	-0.125748	0.235876	-0.53311	0.593957	0.949398	-1.09107	no changes	no significant	2.59864	0.217577	0.605173	0.359529	0.719199	0.81774	1.16278	no changes	no significant
LmjF.08.0820	amastin-like protein	no significant	398.889	-0.438546	0.191828	-2.28614	0.0222461	0.266359	-1.35524	no changes	no significant	96.2415	0.70605	0.340858	2.07139	0.0383225	0.113151	1.63133	no changes	no significant
LmjF.08.0830	amastin-like protein	no significant	94.3464	-0.154779	0.24189	-0.639874	0.522254	0.930307	-1.11325	no changes	no significant	25.051	0.319292	0.431956	0.739178	0.459799	0.619208	1.24772	no changes	no significant
LmjF.08.0840	amastin-like protein	no significant	123.628	-0.150116	0.223434	-0.671858	0.501674	0.92679	-1.10966	no changes	no significant	31.4807	0.44793	0.418828	1.06948	0.284852	0.45157	1.36408	no changes	no significant
LmjF.08.0850	amastin-like protein	no significant	361.994	-0.120219	0.234456	-0.51276	0.608119	0.953076	-1.0869	no changes	no significant	86.4504	0.654743	0.364384	1.79685	0.0723595	0.177184	1.57434	no changes	no significant
LmjF.08.0860	hypothetical protein	no significant	2116.01	-0.244808	0.198673	-1.23222	0.217869	0.751891	-1.18493	no changes	no significant	858.514	0.193593	0.284236	0.681098	0.495809	0.650805	1.14361	no changes	no significant
LmjF.08.0870	hypothetical protein	no significant	968.62	-0.0893693	0.250409	-0.356893	0.721172	0.969654	-1.0639	no changes	no significant	533.193	-0.184722	0.45542	-0.405607	0.685031	0.795359	-1.1366	no changes	no significant
LmjF.08.0880	conserved hypothetical protein	no significant	2180.53	-0.209228	0.192296	-1.08805	0.276574	0.800323	-1.15607	no changes	no significant	1247.89	-0.220582	0.304945	-0.723352	0.469464	0.629063	-1.1652	no changes	no significant
LmjF.08.0890	mitochondrial DNA polymerase beta	no significant	2951.41	0.00542385	0.152091	0.0356619	0.971552	0.997542	1.00377	no changes	no significant	956.957	0.106376	0.31162	0.341364	0.73283	0.827212	1.07652	no changes	no significant
LmjF.08.0900	putative mitochondrial DNA polymerase beta-PAK	Translationally	1468.92	0.267813	0.171678	1.55997	0.118768	0.593585	1.20398	no changes	no significant	621.388	0.86834	0.331843	2.61672	0.00887794	0.0405432	1.82556	Up	significant
LmjF.08.0910	conserved hypothetical protein	no significant	2009.49	0.213946	0.243519	0.878562	0.379639	0.87342	1.15986	no changes	no significant	1207.74	0.240649	0.333438	0.72172	0.470467	0.630027	1.18152	no changes	no significant
LmjF.08.0920	conserved hypothetical protein	no significant	6881.93	-0.154973	0.190762	-0.812387	0.41657	0.894339	-1.1134	no changes	no significant	1641.72	-0.489122	0.309013	-1.58285	0.113455	0.242677	-1.40359	no changes	no significant
LmjF.08.0930	putative protein kinase	no significant	639.7	-0.267978	0.237112	-1.13018	0.258402	0.7868	-1.20412	no changes	no significant	199.141	0.652504	0.337527	1.93319	0.0532127	0.142756	1.57189	no changes	no significant
LmjF.08.0940	conserved hypothetical protein	no significant	1568.89	-0.0342691	0.250998	-0.136531	0.891401	0.988141	-1.02404	no changes	no significant	421.132	-0.0111825	0.418829	-0.0266994	0.978699	0.988029	-1.00778	no changes	no significant
LmjF.08.0950	conserved hypothetical protein	no significant	1391.95	0.0885683	0.192277	0.460629	0.645065	0.962136	1.06331	no changes	no significant	512.136	-0.766684	0.341353	-2.24601	0.0247032	0.0830849	-1.70135	no changes	no significant
LmjF.08.0960	conserved hypothetical protein	no significant	3686.51	0.0349989	0.176239	0.198588	0.842585	0.981937	1.02456	no changes	no significant	3012.24	-0.821289	0.447148	-1.83673	0.0662498	0.166157	-1.76698	no changes	no significant
LmjF.08.0970	conserved hypothetical protein	no significant	1117.71	0.0121134	0.208983	0.0579634	0.953778	0.99514	1.00843	no changes	no significant	888.419	0.180206	0.332647	0.541734	0.588002	0.723795	1.13305	no changes	no significant
LmjF.08.0980	hypothetical protein	no significant	154.587	-0.277227	0.252872	-1.09632	0.272941	0.797279	-1.21186	no changes	no significant	26.655	0.29105	0.440895	0.660135	0.509167	0.662894	1.22353	no changes	no significant
LmjF.08.0990	conserved hypothetical protein	Translationally	4134.31	-0.123963	0.224873	-0.551259	0.581456	0.947329	-1.08972	no changes	no significant	2040.65	-1.10488	0.284354	-3.88557	0.000102089	0.0020019	-2.15081	Down	significant
LmjF.08.1000	conserved hypothetical protein	no significant	8698.19	0.101529	0.156102	0.650401	0.515433	0.928443	1.07291	no changes	no significant	3436.45	0.0855565	0.354409	0.241406	0.80924	0.879682	1.0611	no changes	no significant
LmjF.08.1010	cathepsin L-like protease	no significant	1463.08	-0.075295	0.192595	-0.39095	0.695834	0.965234	-1.05358	no changes	no significant	824.578	-0.144159	0.362983	-0.397151	0.691256	0.799144	-1.10509	no changes	no significant
LmjF.08.1020	cathepsin L-like protease	no significant	1651.66	-0.0589158	0.187806	-0.313705	0.753745	0.971313	-1.04168	no changes	no significant	800.834	-0.0755945	0.37706	-0.200484	0.841102	0.900943	-1.0538	no changes	no significant
LmjF.08.1030	cathepsin L-like protease	no significant	2454.07	-0.0217025	0.177014	-0.122603	0.902421	0.989788	-1.01516	no changes	no significant	1271.04	-0.214174	0.344571	-0.621568	0.534226	0.683403	-1.16004	no changes	no significant
LmjF.08.1040	cathepsin L-like protease	no significant	1925.51	-0.0909063	0.182562	-0.497949	0.61852	0.957557	-1.06504	no changes	no significant	1014.17	-0.0618856	0.361732	-0.171081	0.86416	0.915677	-1.04383	no changes	no significant
LmjF.08.1050	cathepsin L-like protease	no significant	2169.95	-0.13185	0.190608	-0.691733	0.489105	0.923815	-1.0957	no changes	no significant	1168.61	-0.169852	0.353243	-0.480836	0.630633	0.755947	-1.12494	no changes	no significant
LmjF.08.1060	cathepsin L-like protease	no significant	2530.97	-0.0691278	0.183622	-0.376468	0.706569	0.968403	-1.04908	no changes	no significant	1289.8	-0.172746	0.35508	-0.486498	0.626614	0.753897	-1.1272	no changes	no significant
LmjF.08.1070	cathepsin L-like protease	no significant	1439.89	-0.142418	0.203878	-0.698545	0.484837	0.923815	-1.10375	no changes	no significant	795.532	-0.188199	0.371091	-0.50715	0.612049	0.743418	-1.13934	no changes	no significant
LmjF.08.1080	cathepsin L-like protease	no significant	3028.78	-0.0516545	0.180687	-0.285878	0.774972	0.973851	-1.03645	no changes	no significant	1484.97	-0.180357	0.356143	-0.506416	0.612564	0.743616	-1.13316	no changes	no significant
LmjF.08.1090	putative histone deacetylase	no significant	5065.6	-0.156886	0.180361	-0.869845	0.384385	0.874476	-1.11488	no changes	no significant	1677.54	-0.0601799	0.275918	-0.218108	0.827345	0.892453	-1.0426	no changes	no significant
LmjF.08.1100	conserved hypothetical protein	no significant	22628	-0.0113061	0.17226	-0.0656342	0.947669	0.994778	-1.00787	no changes	no significant	22059	-0.214943	0.417994	-0.514227	0.607093	0.738998	-1.16066	no changes	no significant
LmjF.08.1101	conserved hypothetical protein	no significant	937.799	-0.409394	0.240975	-1.69891	0.0893363	0.518339	-1.32813	no changes	no significant	171.624	-0.231913	0.389036	-0.596123	0.551093	0.696777	-1.17439	no changes	no significant
LmjF.08.1110	stress-induced protein sti1	no significant	10426.2	0.415137	0.171834	2.41591	0.0156959	0.219308	1.33343	no changes	no significant	4597.61	0.74527	0.364529	2.04447	0.0409071	0.118383	1.67629	no changes	no significant
LmjF.08.1120	conserved hypothetical protein	no significant	2444.89	-0.226447	0.235912	-0.959881	0.337115	0.849207	-1.16995	no changes	no significant	987.298	-0.102995	0.390807	-0.263545	0.79213	0.867618	-1.074	no changes	no significant
LmjF.08.1130	phosphoribosylpyrophosphate synthetase	no significant	2495.36	0.176286	0.250561	0.703565	0.481704	0.923402	1.12997	no changes	no significant	1419.5	0.237222	0.337902	0.702044	0.482652	0.640167	1.17872	no changes	no significant
LmjF.08.1140	putative suppressive immunomodulating factor	no significant	2438.81	0.0745261	0.149254	0.499323	0.617552	0.956846	1.05302	no changes	no significant	1085.19	0.25229	0.305601	0.825555	0.409057	0.572345	1.1911	no changes	no significant
LmjF.08.1150	conserved hypothetical protein	no significant	5201.76	0.000923967	0.216866	0.00426054	0.996601	0.999762	1.00064	no changes	no significant	1147.95	0.708965	0.401578	1.76545	0.0774884	0.186106	1.63463	no changes	no significant
LmjF.08.1160	conserved hypothetical protein	no significant	5543.21	0.0333258	0.166025	0.200728	0.840912	0.98177	1.02337	no changes	no significant	1739.71	0.0497565	0.31996	0.155508	0.876421	0.92257	1.03509	no changes	no significant
LmjF.08.1170	conserved hypothetical protein	no significant	2786.41	0.0578672	0.187152	0.309199	0.75717	0.971313	1.04093	no changes	no significant	976.426	0.637564	0.272435	2.34024	0.0192712	0.0693514	1.5557	no changes	no significant
LmjF.08.1180	conserved hypothetical protein	no significant	5067.93	-0.0407217	0.162349	-0.250828	0.801947	0.977359	-1.02863	no changes	no significant	1116.71	-0.30538	0.314557	-0.970826	0.331635	0.498181	-1.23574	no changes	no significant
LmjF.08.1190	conserved hypothetical protein	no significant	10866	-0.00359749	0.198316	-0.0181402	0.985527	0.997623	-1.0025	no changes	no significant	4098.75	-0.130234	0.349801	-0.372309	0.709663	0.81146	-1.09447	no changes	no significant
LmjF.08.1200	conserved hypothetical protein	Translationally	1950.95	-0.0390583	0.156934	-0.248884	0.80345	0.977359	-1.02744	no changes	no significant	1003.13	-0.874105	0.303573	-2.87939	0.00398448	0.023926	-1.83287	Down	significant
LmjF.08.1210	conserved hypothetical protein	no significant	1786.66	0.0129655	0.190314	0.0681268	0.945685	0.994778	1.00903	no changes	no significant	757.952	-0.245503	0.258905	-0.948237	0.343009	0.509927	-1.18551	no changes	no significant
LmjF.08.1215	conserved hypothetical protein	no significant	2455.65	-0.203546	0.198201	-1.02697	0.304435	0.824969	-1.15153	no changes	no significant	1119.45	0.0547502	0.316984	0.172722	0.86287	0.914909	1.03868	no changes	no significant
LmjF.08.1218	conserved hypothetical protein	no significant	2873.98	-0.0949421	0.224741	-0.422451	0.672696	0.964188	-1.06802	no changes	no significant	1332.59	-0.071888	0.264935	-0.271342	0.786128	0.863489	-1.05109	no changes	no significant
LmjF.08.1222	conserved hypothetical protein	no significant	8036.99	0.149791	0.20039	0.747497	0.454764	0.917532	1.10941	no changes	no significant	4010.84	-0.308592	0.282675	-1.09168	0.274972	0.440302	-1.2385	no changes	no significant
LmjF.08.1225	hypothetical protein	no significant	704.359	-0.278976	0.196956	-1.41644	0.156646	0.670026	-1.21333	no changes	no significant	180.035	0.623255	0.405174	1.53824	0.12399	0.257474	1.54035	no changes	no significant
LmjF.08.1228	putative protein kinase	no significant	1026.7	-0.437844	0.178635	-2.45105	0.0142441	0.209819	-1.35458	no changes	no significant	356.678	0.242479	0.351984	0.688891	0.490892	0.647005	1.18302	no changes	no significant
LmjF.08.1230	beta tubulin	no significant	18672.2	0.116663	0.190754	0.611588	0.54081	0.93727	1.08422	no changes	no significant	7992.76	0.341946	0.327097	1.0454	0.29584	0.462432	1.26747	no changes	no significant
LmjF.08.1240	conserved hypothetical protein	no significant	2465.68	-0.182898	0.197122	-0.927841	0.35349	0.856795	-1.13516	no changes	no significant	1082.56	0.0442829	0.32659	0.135592	0.892144	0.932391	1.03117	no changes	no significant
LmjF.08.1250	conserved hypothetical protein	no significant	2186.53	-0.0859476	0.225888	-0.380487	0.703584	0.967708	-1.06138	no changes	no significant	1064.38	-0.0538236	0.261546	-0.205791	0.836955	0.898444	-1.03801	no changes	no significant
LmjF.08.1260	conserved hypothetical protein	no significant	8036.87	0.13149	0.201438	0.652755	0.513914	0.928443	1.09542	no changes	no significant	4038.65	-0.337068	0.287304	-1.17321	0.240711	0.403803	-1.26319	no changes	no significant
LmjF.08.1265	conserved hypothetical protein	Translationally	847.029	-0.135689	0.223977	-0.605818	0.544635	0.937814	-1.09862	no changes	no significant	883.76	-0.86627	0.331493	-2.61324	0.0089688	0.0407432	-1.82294	Down	significant
LmjF.08.1270	hypothetical protein	no significant	567.982	-0.356065	0.201831	-1.76417	0.0777036	0.486884	-1.27993	no changes	no significant	148.159	0.483865	0.385598	1.25485	0.209535	0.367029	1.39849	no changes	no significant
LmjF.08.1280	putative protein kinase	no significant	1155.31	-0.410549	0.186892	-2.19671	0.0280411	0.296215	-1.32919	no changes	no significant	403.037	0.418026	0.348188	1.20058	0.229915	0.391525	1.3361	no changes	no significant
LmjF.09.0003	conserved hypothetical protein	Translationally	421.253	-0.523494	0.210624	-2.48545	0.0129388	0.200736	-1.43743	no changes	no significant	134.804	-1.68026	0.388729	-4.32245	1.54305e-05	0.000549079	-3.20486	Down	significant
LmjF.09.0005	conserved hypothetical protein	no significant	2239.55	0.0913314	0.200458	0.455614	0.648667	0.962136	1.06535	no changes	no significant	674.767	-0.657021	0.351723	-1.86801	0.0617611	0.158473	-1.57682	no changes	no significant
LmjF.09.0010	conserved hypothetical protein	Translationally	8292.38	-0.157784	0.235762	-0.669248	0.503337	0.92679	-1.11557	no changes	no significant	6579.25	-1.38923	0.361489	-3.84308	0.0001215	0.00221615	-2.61939	Down	significant
LmjF.09.0020	conserved hypothetical protein	no significant	7476.1	-0.166862	0.170392	-0.97928	0.327441	0.842584	-1.12261	no changes	no significant	2887.91	-0.779464	0.384539	-2.02701	0.0426613	0.121812	-1.71649	no changes	no significant
LmjF.09.0030	conserved hypothetical protein	no significant	3874.98	-0.202693	0.213071	-0.951294	0.341455	0.851458	-1.15084	no changes	no significant	516.693	-0.492389	0.319653	-1.54039	0.123466	0.256806	-1.40677	no changes	no significant
LmjF.09.0040	N-acetyl-D-acetylglucosaminylphosphatidylinositol deacetylase	no significant	1620.14	-0.442226	0.172858	-2.55832	0.010518	0.181284	-1.3587	no changes	no significant	262.627	-0.750703	0.309849	-2.4228	0.0154013	0.0588529	-1.68261	no changes	no significant
LmjF.09.0050	putative endonuclease III	Translationally	2726.14	-0.19924	0.152352	-1.30776	0.190954	0.720382	-1.14809	no changes	no significant	1445.04	-1.19681	0.308241	-3.8827	0.000103301	0.00200868	-2.29232	Down	significant
LmjF.09.0060	putative RNA-binding protein 5	no significant	2286.11	0.399764	0.248669	1.60761	0.10792	0.565418	1.31929	no changes	no significant	1408.31	0.207062	0.574763	0.360257	NA	NA	1.15434	no changes	no significant
LmjF.09.0070	putative RNA helicase	no significant	2177.84	-0.158104	0.157232	-1.00555	0.314633	0.833459	-1.11582	no changes	no significant	619.702	0.33174	0.396748	0.836146	0.403073	0.567383	1.25853	no changes	no significant
LmjF.09.0080	RNA-binding protein 5-like protein	no significant	12.8871	0.0721365	0.170659	0.422694	0.672518	0.964188	1.05127	no changes	no significant	2.81997	-0.290755	0.596041	-0.487811	0.625684	0.753191	-1.22328	no changes	no significant
LmjF.09.0090	RNA-binding protein 5-like protein	no significant	13.7746	0.044323	0.14152	0.313193	0.754134	0.971313	1.0312	no changes	no significant	8.36799	-0.610535	0.608172	-1.00389	0.315434	0.480743	-1.52683	no changes	no significant
LmjF.09.0100	conserved hypothetical protein	Translationally	1602.94	0.0508371	0.203106	0.250298	0.802357	0.977359	1.03587	no changes	no significant	505.013	0.815911	0.319133	2.55665	0.0105686	0.0454633	1.76041	Up	significant
LmjF.09.0105	conserved hypothetical protein	Translationally	1691.07	-0.184116	0.182223	-1.01039	0.312307	0.832516	-1.13612	no changes	no significant	1435.26	-1.10024	0.314548	-3.49784	0.000469044	0.00561386	-2.1439	Down	significant
LmjF.09.0110	conserved hypothetical protein	no significant	6086.65	0.0735341	0.228635	0.321623	0.747739	0.970717	1.05229	no changes	no significant	1484.17	0.239382	0.309836	0.772606	0.439755	0.600931	1.18049	no changes	no significant
LmjF.09.0120	putative kinesin	Translationally	435.606	-0.108069	0.231581	-0.466656	0.640746	0.962136	-1.07778	no changes	no significant	105.457	1.20682	0.378316	3.18998	0.00142285	0.0119859	2.30828	Up	significant
LmjF.09.0140	conserved hypothetical protein	no significant	1248.71	-0.0548234	0.236546	-0.231767	0.816719	0.977674	-1.03873	no changes	no significant	702.889	-0.204667	0.325472	-0.628833	0.529459	0.678977	-1.15242	no changes	no significant
LmjF.09.0150	putative ATG8/AUT7/APG8/PAZ2	Translationally	454.652	-0.41061	0.214543	-1.91389	0.0556348	0.413498	-1.32925	no changes	no significant	596.4	-1.61001	0.536068	-3.00336	0.00267014	0.018216	-3.05253	Down	significant
LmjF.09.0152	putative ATG8/AUT7/APG8/PAZ2	Translationally	146.059	-0.719513	0.228223	-3.15267	0.00161783	0.0601216	-1.64663	no changes	no significant	342.998	-1.61889	0.607682	-2.66404	0.00772087	0.0368086	-3.07138	Down	significant
LmjF.09.0154	putative ATG8/AUT7/APG8/PAZ2	Translationally	181.942	-0.404434	0.222909	-1.81435	0.0696243	0.45951	-1.32357	no changes	no significant	196.092	-1.57512	0.517442	-3.04405	0.00233413	0.0165059	-2.97961	Down	significant
LmjF.09.0156	putative ATG8/AUT7/APG8/PAZ2	Translationally	56.444	-0.32837	0.252411	-1.30093	0.193282	0.724719	-1.25559	no changes	no significant	77.0785	-1.51308	0.563789	-2.68377	0.00727965	0.0355237	-2.85419	Down	significant
LmjF.09.0158	putative ATG8/AUT7/APG8/PAZ2	Translationally	180.846	-0.576699	0.224973	-2.56342	0.0103647	0.179809	-1.49143	no changes	no significant	190.58	-1.44458	0.541317	-2.66864	0.00761586	0.0365349	-2.72184	Down	significant
LmjF.09.0160	putative ATG8/AUT7/APG8/PAZ2	Translationally	54.8813	-0.345082	0.255056	-1.35297	0.176067	0.698213	-1.27022	no changes	no significant	74.5976	-1.67796	0.562402	-2.98356	0.00284914	0.0189864	-3.19975	Down	significant
LmjF.09.0162	putative ATG8/AUT7/APG8/PAZ2	Translationally	304.966	-0.492793	0.224261	-2.19741	0.0279915	0.296215	-1.40717	no changes	no significant	348.495	-1.64213	0.51924	-3.16257	0.00156386	0.0127324	-3.12127	Down	significant
LmjF.09.0164	putative ATG8/AUT7/APG8/PAZ2	no significant	44.0729	-0.187225	0.25497	-0.734299	0.462766	0.920427	-1.13857	no changes	no significant	56.7558	-1.39537	0.561292	-2.486	0.0129187	0.0520257	-2.63057	no changes	no significant
LmjF.09.0166	putative ATG8/AUT7/APG8/PAZ2	Translationally	166.579	-0.503287	0.229465	-2.1933	0.0282856	0.296215	-1.41744	no changes	no significant	196.546	-1.56978	0.515661	-3.04422	0.00233286	0.0165059	-2.9686	Down	significant
LmjF.09.0170	putative ATG8/AUT7/APG8/PAZ2	Translationally	759.92	-0.406627	0.214258	-1.89784	0.0577171	0.419243	-1.32558	no changes	no significant	953.111	-1.59518	0.530526	-3.00679	0.00264025	0.0180536	-3.02132	Down	significant
LmjF.09.0172	putative ATG8/AUT7/APG8/PAZ2	Translationally	198.381	-0.384418	0.240117	-1.60096	0.109385	0.568575	-1.30533	no changes	no significant	321.46	-1.77409	0.528658	-3.35584	0.000791236	0.00796249	-3.42023	Down	significant
LmjF.09.0174	putative ATG8/AUT7/APG8/PAZ2	Translationally	226.651	-0.442683	0.237755	-1.86192	0.0626138	0.434705	-1.35913	no changes	no significant	330.956	-1.64883	0.533305	-3.09172	0.00198997	0.0148265	-3.1358	Down	significant
LmjF.09.0180	putative ATG8/AUT7/APG8/PAZ2	Translationally	204.562	-0.355945	0.230655	-1.54319	0.122785	0.600909	-1.27982	no changes	no significant	328.571	-1.65596	0.52794	-3.13665	0.00170889	0.0134561	-3.15133	Down	significant
LmjF.09.0190	conserved hypothetical protein	no significant	1362.9	-0.308828	0.20289	-1.52214	0.127973	0.61223	-1.2387	no changes	no significant	200.887	-0.177032	0.368364	-0.480591	0.630807	0.755947	-1.13056	no changes	no significant
LmjF.09.0200	conserved hypothetical protein	Translationally	2080.04	-0.118533	0.19589	-0.605102	0.545111	0.937814	-1.08563	no changes	no significant	1150.85	-0.808693	0.307166	-2.63275	0.00846955	0.0392014	-1.75162	Down	significant
LmjF.09.0210	conserved hypothetical protein	no significant	990.243	-0.0348413	0.25315	-0.137631	0.890532	0.988028	-1.02444	no changes	no significant	447.167	-0.000122666	0.360833	-0.000339952	0.999729	0.999817	-1.00009	no changes	no significant
LmjF.09.0220	conserved hypothetical protein	no significant	3346.05	0.137503	0.224986	0.611164	0.541091	0.93727	1.1	no changes	no significant	1883.73	0.243929	0.353446	0.690145	0.490103	0.646782	1.18421	no changes	no significant
LmjF.09.0230	putative ATP-dependent hsl protease ATP-binding subunit hslU	no significant	7408.36	0.037114	0.16015	0.231746	0.816736	0.977674	1.02606	no changes	no significant	2995.17	-0.53461	0.3408	-1.56869	0.11672	0.24746	-1.44855	no changes	no significant
LmjF.09.0240	putative ubiqitin hydrolase	no significant	1480.24	-0.0343001	0.179343	-0.191255	0.848326	0.983289	-1.02406	no changes	no significant	757.805	0.353125	0.309328	1.14159	0.253625	0.418832	1.27732	no changes	no significant
LmjF.09.0250	putative minchromosome maintenance (MCM) complex subunit	no significant	4512.56	0.0654974	0.237867	0.275353	0.783045	0.975298	1.04645	no changes	no significant	1287.45	0.293772	0.30484	0.963691	0.335201	0.50235	1.22584	no changes	no significant
LmjF.09.0260	conserved hypothetical protein	Translationally	4955.86	0.137033	0.229469	0.597175	0.55039	0.938645	1.09964	no changes	no significant	2647.6	-1.06394	0.339174	-3.13685	0.00170771	0.0134561	-2.09063	Down	significant
LmjF.09.0270	putative drug resistence protein	no significant	370.958	0.032867	0.241759	0.135949	0.891861	0.988141	1.02304	no changes	no significant	195.257	0.90438	0.421603	2.1451	0.0319451	0.0993302	1.87174	no changes	no significant
LmjF.09.0280	conserved hypothetical protein	no significant	1104.02	-0.249226	0.188477	-1.32232	0.186062	0.714261	-1.18857	no changes	no significant	1061.82	-0.638392	0.285185	-2.23851	0.0251875	0.0841725	-1.55659	no changes	no significant
LmjF.09.0290	putative kinesin	no significant	1543.11	0.0453767	0.165574	0.274057	0.784041	0.975298	1.03195	no changes	no significant	909.905	0.08292	0.281925	0.294121	0.768665	0.852412	1.05916	no changes	no significant
LmjF.09.0300	conserved hypothetical protein	no significant	1287.88	0.142586	0.202593	0.703807	0.481553	0.923402	1.10388	no changes	no significant	706.991	-0.702513	0.380804	-1.84481	0.0650646	0.164296	-1.62734	no changes	no significant
LmjF.09.0310	putative protein kinase	no significant	3383.41	0.103186	0.191286	0.539431	0.589589	0.948138	1.07414	no changes	no significant	1223.14	0.346887	0.315995	1.09776	0.272309	0.438182	1.27181	no changes	no significant
LmjF.09.0320	conserved hypothetical protein	no significant	287.959	-0.311383	0.24806	-1.25527	0.209379	0.742948	-1.2409	no changes	no significant	119.467	0.474039	0.390272	1.21464	0.224504	0.384962	1.38899	no changes	no significant
LmjF.09.0330	conserved hypothetical protein	no significant	285.299	0.185138	0.254256	0.728158	0.466517	0.920495	1.13693	no changes	no significant	91.4632	0.663876	0.355909	1.8653	0.0621394	0.159168	1.58433	no changes	no significant
LmjF.09.0340	conserved hypothetical protein	no significant	608.557	-0.283939	0.208873	-1.35939	0.174025	0.696375	-1.21751	no changes	no significant	256.981	0.209051	0.331518	0.630585	0.528312	0.678	1.15593	no changes	no significant
LmjF.09.0345	conserved hypothetical protein	Translationally	3261.87	-0.138006	0.182732	-0.755234	0.450108	0.915855	-1.10038	no changes	no significant	1147.5	-1.46136	0.394135	-3.70778	0.000209087	0.00319045	-2.75369	Down	significant
LmjF.09.0350	conserved hypothetical protein	no significant	1216.28	0.0484721	0.226173	0.214315	0.830302	0.97978	1.03417	no changes	no significant	925.789	-0.247085	0.395732	-0.624374	0.532382	0.681713	-1.18681	no changes	no significant
LmjF.09.0360	putative DNA photolyase	no significant	3094.19	0.0451778	0.179766	0.251314	0.801571	0.977359	1.03181	no changes	no significant	1809.62	0.208517	0.267812	0.778595	0.436218	0.598081	1.1555	no changes	no significant
LmjF.09.0365	conserved hypothetical protein	Translationally	474.758	-0.56148	0.214184	-2.62148	0.00875487	0.165117	-1.47578	no changes	no significant	214.225	-1.39834	0.389203	-3.59283	0.000327103	0.00439563	-2.63598	Down	significant
LmjF.09.0367	hypothetical protein	Translationally	1511.33	-0.174286	0.172655	-1.00944	0.312761	0.832667	-1.12841	no changes	no significant	854.773	-1.58884	0.345161	-4.6032	4.16047e-06	0.00020793	-3.00808	Down	significant
LmjF.09.0370	conserved hypothetical protein	Translationally	1359.73	-0.119534	0.174493	-0.685035	0.493322	0.924211	-1.08638	no changes	no significant	730.991	-0.927657	0.36452	-2.54487	0.0109318	0.046528	-1.90218	Down	significant
LmjF.09.0380	conserved hypothetical protein	no significant	5398.29	-0.152804	0.206607	-0.739586	0.459551	0.920144	-1.11173	no changes	no significant	2546.15	-0.8273	0.383476	-2.15737	0.0309768	0.0972714	-1.77436	no changes	no significant
LmjF.09.0390	conserved hypothetical protein	no significant	538.178	-0.136357	0.23498	-0.580291	0.561718	0.941856	-1.09913	no changes	no significant	302.077	0.656677	0.326709	2.00997	0.0444341	0.125607	1.57645	no changes	no significant
LmjF.09.0400	putative protein kinase	no significant	937.389	0.222242	0.251959	0.882057	0.377746	0.87342	1.16655	no changes	no significant	480.171	0.802846	0.377369	2.12748	0.0333799	0.102608	1.74454	no changes	no significant
LmjF.09.0410	putative protein kinase	no significant	769.645	0.225709	0.250551	0.900848	0.367669	0.867525	1.16935	no changes	no significant	423.151	0.880557	0.370461	2.37692	0.0174577	0.064468	1.84109	no changes	no significant
LmjF.09.0420	putative tyrosine phosphatase	no significant	465.478	-0.3757	0.2539	-1.47972	0.138949	0.639478	-1.29747	no changes	no significant	196.477	0.495041	0.365952	1.35275	0.176136	0.326266	1.40936	no changes	no significant
LmjF.09.0430	conserved hypothetical protein	no significant	2502.33	-0.276203	0.159524	-1.73142	0.0833774	0.505571	-1.211	no changes	no significant	803.791	0.020155	0.301142	0.0669283	0.946639	0.967409	1.01407	no changes	no significant
LmjF.09.0440	hypothetical tetratricopeptide repeat protein	Translationally	3411.88	-0.144884	0.179887	-0.805416	0.420579	0.897124	-1.10564	no changes	no significant	1726.74	-0.875603	0.328526	-2.66524	0.00769325	0.036736	-1.83477	Down	significant
LmjF.09.0450	conserved hypothetical protein	no significant	2186.26	0.0329984	0.160831	0.205174	0.837436	0.981429	1.02314	no changes	no significant	831.69	-0.183731	0.307684	-0.597143	0.550412	0.696213	-1.13582	no changes	no significant
LmjF.09.0460	conserved hypothetical protein	no significant	2405.5	0.202736	0.188424	1.07596	0.281946	0.803551	1.15088	no changes	no significant	1289.07	0.259983	0.38818	0.66975	0.503017	0.657581	1.19746	no changes	no significant
LmjF.09.0470	putative serine/threonine protein phosphatase	no significant	1231.03	0.147293	0.250349	0.588351	0.556297	0.941482	1.10749	no changes	no significant	810.837	-0.743383	0.399299	-1.86172	0.0626425	0.160042	-1.6741	no changes	no significant
LmjF.09.0480	conserved hypothetical protein	no significant	3149.41	0.00669732	0.18041	0.0371227	0.970387	0.997542	1.00465	no changes	no significant	1816.43	-0.0394817	0.29367	-0.134442	0.893053	0.932683	-1.02774	no changes	no significant
LmjF.09.0490	conserved hypothetical protein	no significant	3750.53	0.0957659	0.219424	0.436442	0.662516	0.963484	1.06863	no changes	no significant	1628.73	-0.542149	0.271055	-2.00014	0.0454849	0.127524	-1.45614	no changes	no significant
LmjF.09.0500	conserved hypothetical protein	no significant	1507.46	-0.0255639	0.208262	-0.122749	0.902306	0.989788	-1.01788	no changes	no significant	726.861	0.189754	0.342879	0.553413	0.579981	0.718524	1.14057	no changes	no significant
LmjF.09.0510	conserved hypothetical protein	no significant	2470.57	-0.117681	0.180447	-0.652164	0.514295	0.928443	-1.08499	no changes	no significant	798.609	-0.0131237	0.272353	-0.0481863	0.961568	0.977165	-1.00914	no changes	no significant
LmjF.09.0520	conserved hypothetical protein	Translationally	609.22	0.182288	0.199252	0.914863	0.360264	0.860507	1.13468	no changes	no significant	153.082	1.57344	0.361603	4.35129	1.35337e-05	0.000503748	2.97614	Up	significant
LmjF.09.0530	putative leucine-rich repeat protein	Translationally	1124.91	-0.0628975	0.234162	-0.268607	0.788232	0.975682	-1.04456	no changes	no significant	364.737	1.11744	0.318282	3.51084	0.000446693	0.00551914	2.16961	Up	significant
LmjF.09.0540	hypothetical protein	Translationally	1312.89	-0.0545939	0.225838	-0.241739	0.808982	0.977359	-1.03857	no changes	no significant	535.632	0.888944	0.324516	2.73929	0.00615719	0.0316432	1.85182	Up	significant
LmjF.09.0550	conserved hypothetical protein	Translationally	3194.68	-0.109058	0.167518	-0.651023	0.515032	0.928443	-1.07852	no changes	no significant	1841.9	-0.862351	0.317937	-2.71233	0.00668115	0.0334795	-1.818	Down	significant
LmjF.09.0560	hypothetical protein	Translationally	1485.12	-0.0556977	0.156154	-0.356685	0.721327	0.969654	-1.03936	no changes	no significant	1379.03	-0.926463	0.332436	-2.78689	0.00532166	0.0289453	-1.90061	Down	significant
LmjF.09.0570	conserved hypothetical protein	Translationally	919.217	-0.0546242	0.175423	-0.311386	0.755507	0.971313	-1.03859	no changes	no significant	168.323	1.06371	0.385858	2.75673	0.00583824	0.0307389	2.0903	Up	significant
LmjF.09.0580	surface antigen-like protein	no significant	100.279	0.0798552	0.255066	0.313076	0.754223	0.971313	1.05691	no changes	no significant	23.481	0.926486	0.483169	1.91752	0.0551718	0.146685	1.90064	no changes	no significant
LmjF.09.0590	putative ATP-dependent DNA helicase	no significant	2670.66	0.12758	0.169544	0.752491	0.451756	0.915855	1.09246	no changes	no significant	1442.72	0.100517	0.265394	0.378747	0.704876	0.809315	1.07216	no changes	no significant
LmjF.09.0600	putative serine peptidase family S51, peptidase E	no significant	3650.52	-0.15174	0.187963	-0.807285	0.419502	0.89646	-1.11091	no changes	no significant	1498.86	-0.614021	0.290102	-2.11657	0.0342962	0.104493	-1.53052	no changes	no significant
LmjF.09.0610	conserved hypothetical protein	no significant	3590.37	-0.3975	0.199034	-1.99714	0.0458095	0.377086	-1.31722	no changes	no significant	1524.6	-0.158873	0.329427	-0.482271	0.629613	0.755061	-1.11641	no changes	no significant
LmjF.09.0620	conserved hypothetical protein	no significant	842.817	-0.359856	0.165847	-2.1698	0.0300218	0.303823	-1.2833	no changes	no significant	472.987	-0.582852	0.314079	-1.85575	0.0634891	0.16172	-1.49781	no changes	no significant
LmjF.09.0630	conserved hypothetical protein	no significant	1563.13	0.115845	0.250674	0.462133	0.643986	0.962136	1.08361	no changes	no significant	1754.73	-0.056472	0.428054	-0.131927	0.895042	0.933884	-1.03992	no changes	no significant
LmjF.09.0640	conserved hypothetical protein	no significant	3995.37	-0.10787	0.188008	-0.57375	0.566137	0.94251	-1.07764	no changes	no significant	1436.77	-0.677954	0.272051	-2.49201	0.0127023	0.0514804	-1.59987	no changes	no significant
LmjF.09.0650	conserved hypothetical protein	no significant	939.985	0.116441	0.221165	0.526486	0.59855	0.950083	1.08406	no changes	no significant	572.737	0.205165	0.291021	0.704985	0.48082	0.638727	1.15282	no changes	no significant
LmjF.09.0660	conserved hypothetical protein	no significant	2033.4	0.208886	0.21612	0.966528	0.33378	0.846837	1.1558	no changes	no significant	1044.07	-0.519366	0.314832	-1.64966	0.0990123	0.220038	-1.43332	no changes	no significant
LmjF.09.0670	putative prefoldin subunit 2	Translationally	2124.27	-0.0389418	0.190332	-0.2046	0.837885	0.981575	-1.02736	no changes	no significant	2223.52	-1.19099	0.304093	-3.91654	8.98299e-05	0.00186277	-2.2831	Down	significant
LmjF.09.0680	conserved hypothetical protein	Translationally	3680.28	-0.00372848	0.227041	-0.0164221	0.986898	0.998152	-1.00259	no changes	no significant	1107.48	-1.06188	0.309839	-3.4272	0.000609841	0.00668121	-2.08765	Down	significant
LmjF.09.0690	conserved hypothetical protein	Translationally	96.6932	-0.0751317	0.253899	-0.295912	0.767298	0.973567	-1.05346	no changes	no significant	134.546	-1.38744	0.377482	-3.67553	0.000237361	0.00353104	-2.61615	Down	significant
LmjF.09.0700	conserved hypothetical protein	no significant	650.244	-0.107	0.253809	-0.421576	0.673335	0.964188	-1.07699	no changes	no significant	477.504	-0.582503	0.377777	-1.54192	0.123092	0.256461	-1.49745	no changes	no significant
LmjF.09.0710	conserved hypothetical protein	no significant	2739.3	0.0624005	0.168992	0.369251	0.71194	0.969397	1.0442	no changes	no significant	1485.69	-0.572869	0.3079	-1.86057	0.0628047	0.160365	-1.48748	no changes	no significant
LmjF.09.0720	putative cleavage and polyadenylation specificity factor 30 kDa subunit	Translationally	3147.9	-0.0536208	0.148068	-0.362136	0.71725	0.969654	-1.03787	no changes	no significant	2539.79	-0.829061	0.298576	-2.77671	0.00549117	0.0294451	-1.77653	Down	significant
LmjF.09.0730	conserved hypothetical protein	no significant	2708.76	0.0840834	0.199787	0.420865	0.673853	0.964188	1.06001	no changes	no significant	868.622	-0.1533	0.26501	-0.578466	0.562949	0.705941	-1.11211	no changes	no significant
LmjF.09.0740	putative ubiquitin ligase	no significant	2526.13	0.0944219	0.192663	0.490087	0.624072	0.958837	1.06764	no changes	no significant	1382.86	0.40647	0.295472	1.37566	0.168926	0.317313	1.32544	no changes	no significant
LmjF.09.0750	putative acyl-CoA binding protein	no significant	3387.7	-0.0589267	0.187838	-0.313711	0.753741	0.971313	-1.04169	no changes	no significant	1633.29	0.00281336	0.274838	0.0102364	0.991833	0.995743	1.00195	no changes	no significant
LmjF.09.0760	conserved hypothetical protein	Translationally	2512.68	0.432242	0.20457	2.11293	0.0346069	0.324544	1.34933	no changes	no significant	1021.51	1.07689	0.419374	2.56786	0.010233	0.0445054	2.10949	Up	significant
LmjF.09.0770	oligopeptidase b	no significant	3431.81	0.161313	0.240943	0.669508	0.503172	0.92679	1.1183	no changes	no significant	1497.32	0.485598	0.331546	1.46465	0.143018	0.284946	1.40017	no changes	no significant
LmjF.09.0780	conserved hypothetical protein	no significant	2548.81	-0.207668	0.192358	-1.07959	0.280324	0.802348	-1.15482	no changes	no significant	886.278	-0.722815	0.31402	-2.30181	0.0213459	0.0746515	-1.6504	no changes	no significant
LmjF.09.0790	conserved hypothetical protein	no significant	4241.33	0.141563	0.178097	0.794861	0.426694	0.899593	1.1031	no changes	no significant	2122.18	-0.19367	0.282704	-0.685064	0.493304	0.648792	-1.14367	no changes	no significant
LmjF.09.0800	kinetoplast-associated protein-like protein	no significant	6382.56	0.055911	0.131725	0.424453	0.671236	0.964188	1.03952	no changes	no significant	2463.15	-0.117232	0.282834	-0.414491	0.678514	0.791304	-1.08465	no changes	no significant
LmjF.09.0810	conserved hypothetical protein	Translationally	2436.21	0.0920861	0.197233	0.466889	0.640579	0.962136	1.06591	no changes	no significant	582.665	-0.962971	0.314686	-3.0601	0.00221264	0.0159348	-1.94932	Down	significant
LmjF.09.0820	conserved hypothetical protein	no significant	3403.5	0.0446619	0.210353	0.212319	0.831858	0.97978	1.03144	no changes	no significant	1399.19	-0.386117	0.292541	-1.31988	0.186877	0.339207	-1.30687	no changes	no significant
LmjF.09.0830	DEAD/DEAH box helicase-like protein	no significant	5473.54	0.330556	0.233833	1.41364	0.157467	0.670026	1.2575	no changes	no significant	1666.18	0.510783	0.300965	1.69715	0.0896684	0.206593	1.42482	no changes	no significant
LmjF.09.0840	conserved hypothetical protein	no significant	6262.42	0.110042	0.212986	0.516664	0.605391	0.953027	1.07926	no changes	no significant	2944.94	-0.601869	0.28681	-2.09849	0.0358615	0.107742	-1.51768	no changes	no significant
LmjF.09.0850	ras family protein-like protein	Translationally	3571.88	0.0761844	0.201607	0.377885	0.705516	0.968403	1.05423	no changes	no significant	1594.82	-0.995821	0.327518	-3.04051	0.00236176	0.0166045	-1.99422	Down	significant
LmjF.09.0860	conserved hypothetical protein	Translationally	1498.32	-0.0159573	0.172326	-0.0925992	0.926222	0.991584	-1.01112	no changes	no significant	409.27	-0.747074	0.285695	-2.61494	0.00892437	0.0406301	-1.67839	Down	significant
LmjF.09.0870	conserved hypothetical protein	no significant	2041.15	-0.0118411	0.182824	-0.0647679	0.948359	0.994778	-1.00824	no changes	no significant	1273.27	-0.789945	0.378676	-2.08607	0.036972	0.110296	-1.72901	no changes	no significant
LmjF.09.0880	histone h1-like protein	no significant	3283.48	0.0658527	0.198729	0.331369	0.740366	0.970594	1.0467	no changes	no significant	2869.67	-0.67417	0.32573	-2.06972	0.0384785	0.113571	-1.59568	no changes	no significant
LmjF.09.0890	putative phospholipid transporting ATPase-like protein	no significant	3598.63	0.335674	0.160169	2.09575	0.0361048	0.331802	1.26197	no changes	no significant	1792.86	0.127082	0.336361	0.377813	0.70557	0.809485	1.09208	no changes	no significant
LmjF.09.0900	putative ef-hand protein 5	no significant	1525.28	0.0882539	0.195206	0.452106	0.651193	0.962136	1.06308	no changes	no significant	597.179	-0.463616	0.316335	-1.46559	0.142761	0.28469	-1.37899	no changes	no significant
LmjF.09.0910	putative calmodulin	Translationally	6847.99	0.0106043	0.166902	0.0635359	0.94934	0.994778	1.00738	no changes	no significant	12532.9	-1.18814	0.397724	-2.98734	0.00281418	0.0188091	-2.27858	Down	significant
LmjF.09.0920	putative calmodulin	Translationally	5819.03	0.00888748	0.190459	0.0466636	0.962781	0.99684	1.00618	no changes	no significant	11300.2	-1.14939	0.41059	-2.79937	0.00512028	0.0281695	-2.2182	Down	significant
LmjF.09.0930	putative calmodulin	Translationally	7054.53	-0.0178153	0.181811	-0.0979881	0.921942	0.991584	-1.01243	no changes	no significant	16448.1	-1.29436	0.414319	-3.12408	0.00178365	0.0138458	-2.45269	Down	significant
LmjF.09.0940	conserved hypothetical protein	no significant	7859.56	0.220765	0.177773	1.24183	0.214298	0.747141	1.16535	no changes	no significant	3686.56	0.119219	0.284661	0.41881	0.675355	0.789274	1.08615	no changes	no significant
LmjF.09.0950	SLA/LP autoantigen-like protein	no significant	2447.71	-0.0563733	0.236651	-0.238212	0.811716	0.977674	-1.03985	no changes	no significant	638.645	-0.332977	0.265361	-1.25481	0.209548	0.367029	-1.25961	no changes	no significant
LmjF.09.0960	conserved hypothetical protein	no significant	5511.57	0.0146282	0.192324	0.0760602	0.939371	0.99292	1.01019	no changes	no significant	2679.43	-0.337616	0.279619	-1.20742	0.227272	0.388269	-1.26367	no changes	no significant
LmjF.09.0970	elongation factor-1 gamma	no significant	48818.6	0.291477	0.210301	1.386	0.165748	0.684388	1.22389	no changes	no significant	16997.4	-0.0172834	0.380459	-0.0454277	0.963766	0.978171	-1.01205	no changes	no significant
LmjF.09.0980	conserved hypothetical protein	Translationally	1372.26	0.254487	0.253511	1.00385	0.315451	0.833634	1.19291	no changes	no significant	741.397	0.974362	0.384652	2.5331	0.0113058	0.047509	1.96477	Up	significant
LmjF.09.0990	conserved hypothetical protein	no significant	3341.73	0.226724	0.151771	1.49385	0.135214	0.629405	1.17017	no changes	no significant	1470.22	0.474398	0.39032	1.21541	0.224212	0.384535	1.38934	no changes	no significant
LmjF.09.1000	conserved hypothetical protein	Translationally	2906.78	-0.223628	0.252911	-0.884218	0.376579	0.872159	-1.16767	no changes	no significant	270.649	-0.903445	0.350844	-2.57506	0.0100222	0.0439414	-1.87053	Down	significant
LmjF.09.1010	conserved hypothetical protein	no significant	903.241	0.47954	0.24821	1.932	0.0533599	0.40568	1.3943	no changes	no significant	225.178	0.598184	0.333311	1.79467	0.0727059	0.177641	1.51381	no changes	no significant
LmjF.09.1020	conserved hypothetical protein	no significant	1654.96	-0.183899	0.166146	-1.10685	0.268358	0.79269	-1.13595	no changes	no significant	769.909	0.140214	0.297686	0.471012	0.637632	0.761285	1.10207	no changes	no significant
LmjF.09.1030	conserved hypothetical protein	no significant	1454.4	0.0796335	0.183477	0.434024	0.664271	0.963484	1.05675	no changes	no significant	840.286	-0.0940975	0.305989	-0.307519	0.758448	0.845862	-1.0674	no changes	no significant
LmjF.09.1040	putative phospholipid:diacylglycerol acyltransferase	no significant	5019.46	0.136121	0.138916	0.97988	0.327145	0.842584	1.09895	no changes	no significant	1275.26	0.771395	0.353385	2.18287	0.029045	0.0929987	1.70692	no changes	no significant
LmjF.09.1050	conserved hypothetical protein	no significant	3078.51	0.0439579	0.186786	0.235339	0.813946	0.977674	1.03094	no changes	no significant	1227.67	0.0628223	0.296706	0.211733	0.832315	0.896153	1.04451	no changes	no significant
LmjF.09.1060	putative DNA-directed RNA polymerase III subunit	no significant	1360.13	-0.100028	0.152055	-0.65784	0.510641	0.928443	-1.07179	no changes	no significant	907.186	-0.675203	0.327101	-2.0642	0.0389985	0.114452	-1.59682	no changes	no significant
LmjF.09.1070	putative eukaryotic translation initiation factor 2 subunit	no significant	7815.69	0.260906	0.192177	1.35763	0.17458	0.696766	1.19823	no changes	no significant	3463.48	0.374341	0.371488	1.00768	0.313609	0.479353	1.29625	no changes	no significant
LmjF.09.1090	putative translation initiation factor EIF-2B gamma subunit	no significant	2567.37	0.0539892	0.156818	0.344279	0.730637	0.969654	1.03813	no changes	no significant	1019.13	0.303809	0.326428	0.930708	0.352005	0.519051	1.2344	no changes	no significant
LmjF.09.1100	conserved hypothetical protein	no significant	1858.28	0.127699	0.226624	0.563487	0.573103	0.94532	1.09255	no changes	no significant	1117.04	0.335852	0.350396	0.958493	0.337814	0.505374	1.26212	no changes	no significant
LmjF.09.1110	conserved hypothetical protein	no significant	556.788	-0.181344	0.201806	-0.898604	0.368864	0.867771	-1.13394	no changes	no significant	151.693	0.420751	0.31887	1.31951	0.187	0.339293	1.33862	no changes	no significant
LmjF.09.1120	mitochondrial RNA binding protein 2	no significant	4598.09	0.0283487	0.169223	0.167523	0.866959	0.984062	1.01984	no changes	no significant	3684.97	-0.66815	0.334909	-1.99502	0.0460405	0.128717	-1.58903	no changes	no significant
LmjF.09.1130	putative inner membrane preprotein translocase Tim17	no significant	2523.02	0.262381	0.186046	1.41031	0.15845	0.671593	1.19946	no changes	no significant	732.716	0.149088	0.336093	0.443592	0.657338	0.77741	1.10887	no changes	no significant
LmjF.09.1140	conserved hypothetical protein	Translationally	4336.63	-0.211014	0.203253	-1.03818	0.299185	0.821778	-1.1575	no changes	no significant	1897.23	-1.36718	0.377682	-3.61992	0.000294696	0.00407716	-2.57965	Down	significant
LmjF.09.1150	conserved hypothetical protein	no significant	3182.34	0.152328	0.220123	0.692013	0.488929	0.923815	1.11136	no changes	no significant	1039.38	-0.267541	0.316971	-0.844055	0.398639	0.562903	-1.20375	no changes	no significant
LmjF.09.1160	conserved hypothetical protein	no significant	3467.13	-0.145309	0.193453	-0.751133	0.452573	0.915855	-1.10597	no changes	no significant	1727.96	-0.32327	0.300938	-1.07421	0.28273	0.448979	-1.25116	no changes	no significant
LmjF.09.1170	conserved hypothetical protein	no significant	978.811	-0.131523	0.18953	-0.693944	0.487717	0.923815	-1.09545	no changes	no significant	620.098	-0.0621549	0.278784	-0.22295	0.823574	0.889788	-1.04402	no changes	no significant
LmjF.09.1180	conserved hypothetical protein	no significant	2771.35	-0.21361	0.175135	-1.21969	0.222583	0.757393	-1.15959	no changes	no significant	833.57	0.456733	0.314827	1.45074	0.146852	0.289666	1.37243	no changes	no significant
LmjF.09.1190	conserved hypothetical protein	no significant	3098.41	0.0976575	0.233251	0.41868	0.67545	0.964188	1.07003	no changes	no significant	708.94	0.200006	0.259161	0.771744	0.440266	0.601309	1.1487	no changes	no significant
LmjF.09.1200	conserved hypothetical protein	no significant	2502.13	0.24798	0.228271	1.08634	0.277327	0.801207	1.18754	no changes	no significant	1473.47	-0.00370763	0.289848	-0.0127917	0.989794	0.994404	-1.00257	no changes	no significant
LmjF.09.1210	hypothetical protein	no significant	3673.64	-0.0546057	0.162463	-0.336111	0.736787	0.969964	-1.03858	no changes	no significant	1577.63	-0.42528	0.289485	-1.46909	0.141808	0.283672	-1.34283	no changes	no significant
LmjF.09.1220	putative AAA family ATPase	no significant	3767.76	0.277408	0.236129	1.17482	0.240068	0.771921	1.21202	no changes	no significant	1687.03	0.736042	0.391777	1.87873	0.0602816	0.155792	1.6656	no changes	no significant
LmjF.09.1230	conserved hypothetical protein	Translationally	2618.83	0.0222266	0.172247	0.129039	0.897326	0.98919	1.01553	no changes	no significant	1847.64	-0.988279	0.291167	-3.3942	0.000688296	0.00722675	-1.98382	Down	significant
LmjF.09.1240	conserved hypothetical protein	no significant	5844.55	0.198712	0.191418	1.03811	0.29922	0.821778	1.14767	no changes	no significant	3009.88	0.174038	0.33187	0.524418	0.599988	0.73333	1.12821	no changes	no significant
LmjF.09.1250	conserved hypothetical protein	no significant	769.841	0.145987	0.168749	0.865109	0.386979	0.875519	1.10649	no changes	no significant	256.924	0.379916	0.280684	1.35354	0.175883	0.326106	1.30127	no changes	no significant
LmjF.09.1260	conserved hypothetical protein	no significant	2298.18	0.0305681	0.197843	0.154506	0.87721	0.984128	1.02141	no changes	no significant	1020.43	-0.141141	0.26381	-0.535008	0.592644	0.727295	-1.10278	no changes	no significant
LmjF.09.1270	putative mitochondrial carrier protein	no significant	1413.97	-0.277497	0.184047	-1.50775	0.131617	0.620444	-1.21209	no changes	no significant	333.95	0.329755	0.270506	1.21903	0.222832	0.382982	1.2568	no changes	no significant
LmjF.09.1280	conserved hypothetical protein	no significant	1091.7	-0.297003	0.203177	-1.46179	0.143798	0.649163	-1.22859	no changes	no significant	370.306	-0.280899	0.2983	-0.941666	0.346364	0.512887	-1.21495	no changes	no significant
LmjF.09.1290	conserved hypothetical protein	no significant	3829.06	-0.239961	0.222309	-1.0794	0.28041	0.802348	-1.18096	no changes	no significant	1282.04	-0.488623	0.26689	-1.8308	0.0671305	0.167562	-1.4031	no changes	no significant
LmjF.09.1300	conserved hypothetical protein	Translationally	859.018	-0.270114	0.179445	-1.50527	0.132254	0.621766	-1.2059	no changes	no significant	525.234	-1.20449	0.395151	-3.04817	0.00230236	0.0163462	-2.30456	Down	significant
LmjF.09.1310	hypothetical protein	no significant	322.094	-0.478829	0.21323	-2.2456	0.0247294	0.281419	-1.39361	no changes	no significant	66.9571	0.330426	0.378817	0.872257	0.383068	0.549641	1.25738	no changes	no significant
LmjF.09.1315	hypothetical protein	no significant	4814.54	-0.0119088	0.209393	-0.0568729	0.954646	0.99514	-1.00829	no changes	no significant	685.469	-0.0764784	0.280449	-0.2727	0.785084	0.862988	-1.05444	no changes	no significant
LmjF.09.1320	putative paraflagellar rod component	no significant	3159.82	-0.133755	0.201586	-0.663516	0.507	0.927061	-1.09715	no changes	no significant	801.152	0.39893	0.353357	1.12897	0.25891	0.424017	1.31853	no changes	no significant
LmjF.09.1330	conserved hypothetical protein	no significant	468.149	-0.384521	0.216324	-1.77752	0.0754822	0.477856	-1.30543	no changes	no significant	152.329	-0.152937	0.313202	-0.488301	0.625336	0.752875	-1.11183	no changes	no significant
LmjF.09.1340	histone H2B	no significant	12812.3	0.0841462	0.219627	0.383133	0.701621	0.967056	1.06006	no changes	no significant	23958.3	-1.11558	0.479496	-2.32657	0.0199881	0.0712397	-2.16682	no changes	no significant
LmjF.09.1350	conserved hypothetical protein	no significant	983.836	-0.0657602	0.171144	-0.384239	0.700801	0.966637	-1.04664	no changes	no significant	331.782	0.201626	0.304231	0.662742	0.507496	0.661105	1.14999	no changes	no significant
LmjF.09.1360	hypothetical protein	no significant	525.545	-0.127002	0.206051	-0.61636	0.537657	0.936955	-1.09202	no changes	no significant	164.322	-0.118918	0.291953	-0.407319	0.683774	0.794833	-1.08592	no changes	no significant
LmjF.09.1370	conserved hypothetical protein	no significant	1408.56	-0.030183	0.17575	-0.171739	0.863643	0.983569	-1.02114	no changes	no significant	628.183	-0.414431	0.290245	-1.42787	0.15333	0.297173	-1.33277	no changes	no significant
LmjF.09.1380	conserved hypothetical protein	Translationally	2210.05	0.21502	0.211825	1.01508	0.310066	0.829281	1.16072	no changes	no significant	410.312	1.18114	0.399852	2.95394	0.00313744	0.0203035	2.26756	Up	significant
LmjF.09.1390	conserved hypothetical protein	no significant	1141.06	-0.246561	0.158192	-1.55862	0.119088	0.593585	-1.18638	no changes	no significant	324.087	0.597125	0.316257	1.8881	0.0590127	0.153233	1.5127	no changes	no significant
LmjF.09.1400	hypothetical protein	no significant	2555.02	-0.0542743	0.20792	-0.261035	0.794066	0.977359	-1.03834	no changes	no significant	1257.24	-0.30918	0.29011	-1.06574	0.286543	0.453413	-1.239	no changes	no significant
LmjF.09.1410	conserved hypothetical protein	no significant	1793.01	-0.102158	0.169403	-0.603046	0.546478	0.937814	-1.07338	no changes	no significant	687.502	-0.482869	0.288102	-1.67603	0.0937314	0.21233	-1.39752	no changes	no significant
LmjF.09.1420	conserved hypothetical protein	Translationally	1863.61	0.085476	0.201514	0.424169	0.671443	0.964188	1.06104	no changes	no significant	1346.25	-0.835656	0.327427	-2.55219	0.0107048	0.0458447	-1.78467	Down	significant
LmjF.09.1430	putative ubiquinone biosynthesis protein-like protein	Translationally	2491.36	-0.105556	0.149305	-0.706984	0.479577	0.923402	-1.07591	no changes	no significant	1607.25	-1.01769	0.331927	-3.06602	0.00216929	0.0157022	-2.02468	Down	significant
LmjF.09.1440	conserved hypothetical protein	no significant	2454.67	-0.173628	0.171852	-1.01033	0.312335	0.832516	-1.12789	no changes	no significant	1137.96	-0.681313	0.299297	-2.27638	0.0228234	0.0782352	-1.6036	no changes	no significant
LmjF.09.1450	conserved hypothetical protein	no significant	1518.6	-0.0833634	0.206142	-0.404398	0.68592	0.964743	-1.05949	no changes	no significant	327.309	-0.553629	0.372369	-1.48677	0.137074	0.27695	-1.46777	no changes	no significant
LmjF.09.1460	conserved hypothetical protein	Translationally	5288.55	-0.0951346	0.241135	-0.394529	0.69319	0.965234	-1.06817	no changes	no significant	977.069	-0.860754	0.339743	-2.53354	0.0112917	0.0474944	-1.81599	Down	significant
LmjF.09.1470	conserved hypothetical protein	Translationally	4345.27	-0.011298	0.16385	-0.0689535	0.945027	0.994778	-1.00786	no changes	no significant	3579.13	-1.02231	0.350015	-2.92076	0.00349181	0.0218195	-2.03117	Down	significant
LmjF.09.1480	putative DNA J-binding protein	no significant	6154.55	0.0411293	0.19314	0.212951	0.831365	0.97978	1.02892	no changes	no significant	778.862	0.972634	0.416075	2.33764	0.019406	0.0696675	1.96242	no changes	no significant
LmjF.09.1490	putative cytochrome b5-like protein	no significant	3227.66	-0.0791702	0.205835	-0.384629	0.700512	0.966637	-1.05641	no changes	no significant	1120.91	-0.927476	0.382795	-2.4229	0.015397	0.0588529	-1.90195	no changes	no significant
LmjF.09.1500	NA	no significant	392.121	0.17193	0.225764	0.761548	0.44633	0.913082	1.12656	no changes	no significant	126.761	-0.461568	0.360642	-1.27985	0.200597	0.356618	-1.37704	no changes	no significant
LmjF.09.1505	conserved hypothetical protein	Translationally	2893.06	-0.077805	0.250314	-0.310829	0.75593	0.971313	-1.05541	no changes	no significant	881.847	-1.09377	0.344585	-3.17417	0.00150263	0.0123544	-2.13431	Down	significant
LmjF.09.1510	conserved hypothetical protein	no significant	6666.87	0.055237	0.206764	0.267149	0.789354	0.975682	1.03903	no changes	no significant	1325.44	0.371285	0.362881	1.02316	0.306232	0.473018	1.2935	no changes	no significant
LmjF.09.1520	conserved hypothetical protein	Translationally	6351.15	-0.128467	0.243807	-0.52692	0.598249	0.950083	-1.09313	no changes	no significant	1352.76	-1.156	0.368057	-3.1408	0.00168484	0.0133348	-2.22838	Down	significant
LmjF.09.1530	conserved hypothetical protein	Translationally	1502.18	-0.180947	0.239292	-0.756176	0.449544	0.915234	-1.13363	no changes	no significant	448.431	-1.144	0.345067	-3.31531	0.00091542	0.00889129	-2.20993	Down	significant
LmjF.09.1540	conserved hypothetical protein	no significant	1736.23	-0.0273261	0.227278	-0.120232	0.904299	0.989788	-1.01912	no changes	no significant	629.326	-0.520095	0.405732	-1.28187	0.19989	0.355857	-1.43405	no changes	no significant
LmjF.09.1550	conserved hypothetical protein	Translationally	1987.84	-0.193024	0.247852	-0.778788	0.436105	0.90613	-1.14316	no changes	no significant	422.376	-1.20457	0.371018	-3.24666	0.00116768	0.0105255	-2.30469	Down	significant
LmjF.09.5SrRNA.01	NA	Translationally	13.4327	-0.296728	0.216907	-1.368	0.171313	0.692044	-1.22836	no changes	no significant	5.55276	-1.68548	0.590463	-2.8545	0.00431048	0.0252775	-3.21647	Down	significant
LmjF.09.5SrRNA.02	NA	Translationally	12.8387	-0.0691405	0.19213	-0.359863	0.718949	0.969654	-1.04909	no changes	no significant	4.92535	-2.22175	0.606807	-3.66137	0.000250868	0.00367631	-4.66458	Down	significant
LmjF.09.5SrRNA.03	NA	no significant	3.47951	0.0616386	0.152074	0.405321	0.685242	NA	1.04365	no changes	no significant	5.62057	-1.24271	0.586327	-2.11948	0.0340495	0.103984	-2.36643	no changes	no significant
LmjF.09.TRNAARG.01	NA	no significant	2.37717	0.00908561	0.101262	0.089724	0.928507	NA	1.00632	no changes	no significant	0.159803	0.0343921	0.333105	0.103247	0.917767	NA	1.02413	no changes	no significant
LmjF.09.TRNAGLU.01	NA	no significant	12.0413	0.0135793	0.214708	0.0632452	0.949571	0.994778	1.00946	no changes	no significant	3.39221	-1.1221	0.605327	-1.85371	0.0637802	0.161883	-2.17664	no changes	no significant
LmjF.09.TRNAHIS.01	NA	no significant	22.5791	0.395305	0.231344	1.70874	0.0874998	0.514867	1.31522	no changes	no significant	0.403973	-0.0560385	0.37767	-0.148379	0.882043	NA	-1.03961	no changes	no significant
LmjF.09.TRNAHIS.02	NA	no significant	6.80099	0.21789	0.189764	1.14822	0.25088	0.781554	1.16303	no changes	no significant	0	NA	NA	NA	NA	NA	NA	no changes	no significant
LmjF.09.TRNALEU.01	NA	no significant	1.22423	0.0633467	0.102122	0.620303	0.535058	NA	1.04489	no changes	no significant	0.352288	-0.201149	0.333105	-0.60386	0.545937	NA	-1.14961	no changes	no significant
LmjF.09.TRNAMET.01	NA	no significant	3.76749	-0.00505626	0.160011	-0.0315995	0.974791	NA	-1.00351	no changes	no significant	4.41468	-1.20785	0.602237	-2.0056	0.0448993	0.1264	-2.30992	no changes	no significant
LmjF.09.TRNAPHE.01	NA	no significant	35.9117	0.647703	0.249048	2.60071	0.00930302	0.171084	1.56667	no changes	no significant	1.50904	0.340751	0.560977	0.607425	0.543569	0.690897	1.26642	no changes	no significant
LmjF.09.TRNAVAL.01	NA	no significant	1.81716	-0.048037	0.0842052	-0.570475	0.568355	NA	-1.03386	no changes	no significant	0.511251	-0.202139	0.43219	-0.467709	0.639993	NA	-1.1504	no changes	no significant
LmjF.09.TRNAVAL.02	NA	no significant	1.83097	-0.0247233	0.115579	-0.213907	0.830619	NA	-1.01728	no changes	no significant	0.335947	-0.0497392	0.358769	-0.138638	0.889736	NA	-1.03508	no changes	no significant
LmjF.10.0010	putative fatty acid desaturase	Translationally	491.63	0.14137	0.2505	0.564351	0.572515	0.94532	1.10295	no changes	no significant	102.706	1.47022	0.424001	3.46749	0.000525336	0.00602194	2.77064	Up	significant
LmjF.10.0020	putative pteridin transporter	no significant	232.483	0.21805	0.249946	0.87239	0.382996	0.874476	1.16316	no changes	no significant	47.7371	0.218071	0.451787	0.482686	0.629319	0.754911	1.16318	no changes	no significant
LmjF.10.0030	phosphate-Repressible Phosphate Permease-like protein	Translationally	830.435	0.231386	0.254715	0.908414	0.363659	0.863851	1.17396	no changes	no significant	126.875	1.52271	0.496076	3.06951	0.00214412	0.0155453	2.8733	Up	significant
LmjF.10.0040	conserved hypothetical protein	no significant	7657.39	0.39157	0.189095	2.07076	0.0383816	0.343059	1.31182	no changes	no significant	1641.78	0.285648	0.26047	1.09666	0.272789	0.438434	1.21896	no changes	no significant
LmjF.10.0050	conserved hypothetical protein	no significant	5093.87	0.360331	0.168836	2.13421	0.0328257	0.316455	1.28372	no changes	no significant	1953.31	0.0963714	0.29185	0.330209	0.741242	0.833113	1.06908	no changes	no significant
LmjF.10.0060	thymidylate kinase-like protein	no significant	2948.23	0.348517	0.191506	1.81987	0.0687789	0.457963	1.27325	no changes	no significant	568.722	1.04347	0.455381	2.29141	0.0219395	0.0759432	2.06117	no changes	no significant
LmjF.10.0070	putative ribosomal protein l35a	no significant	28633.7	0.254088	0.199764	1.27195	0.203393	0.738379	1.19258	no changes	no significant	15934.4	-0.527673	0.50416	-1.04664	0.295266	0.462201	-1.4416	no changes	no significant
LmjF.10.0080	hypothetical protein	no significant	2174.91	0.122717	0.202883	0.604867	0.545267	0.937814	1.08878	no changes	no significant	307.785	0.202066	0.302492	0.668003	0.504132	0.658264	1.15034	no changes	no significant
LmjF.10.0090	dehydrogenase-like protein	no significant	947.467	-0.376829	0.223726	-1.68434	0.0921169	0.524809	-1.29848	no changes	no significant	400.954	-0.455321	0.487575	-0.933848	0.350382	0.51743	-1.37109	no changes	no significant
LmjF.10.0100	conserved hypothetical protein	no significant	2342.02	0.331714	0.239628	1.38429	0.16627	0.684568	1.25851	no changes	no significant	811.309	0.105866	0.422076	0.250821	0.801953	0.874607	1.07614	no changes	no significant
LmjF.10.0110	conserved hypothetical protein	no significant	10636.2	0.412058	0.197117	2.09042	0.0365799	0.333614	1.33058	no changes	no significant	2308.24	-0.030877	0.273489	-0.1129	0.91011	0.945944	-1.02163	no changes	no significant
LmjF.10.0120	conserved hypothetical protein	no significant	38.0414	0.0335424	0.208798	0.160645	0.872373	0.984062	1.02352	no changes	no significant	9.66636	-1.29783	0.573377	-2.26349	0.0236055	0.0803037	-2.45859	no changes	no significant
LmjF.10.0130	conserved hypothetical protein	Translationally	2359.35	0.277886	0.213785	1.29984	0.193657	0.72518	1.21242	no changes	no significant	903.929	0.97557	0.320845	3.04063	0.00236083	0.0166045	1.96642	Up	significant
LmjF.10.0140	putative DEAD/DEAH box helicase	no significant	4664	0.256174	0.167444	1.52991	0.126039	0.608194	1.19431	no changes	no significant	1452.62	0.344231	0.316183	1.08871	0.276283	0.441726	1.26947	no changes	no significant
LmjF.10.0150	conserved hypothetical protein	no significant	267.571	0.227456	0.254829	0.89258	0.372082	0.868081	1.17077	no changes	no significant	78.2549	0.72047	0.385951	1.86674	0.0619382	0.158699	1.64772	no changes	no significant
LmjF.10.0160	conserved hypothetical protein	Translationally	1232.53	0.317782	0.254936	1.24652	0.212575	0.746788	1.24641	no changes	no significant	482.246	1.26945	0.413265	3.07175	0.00212808	0.0154668	2.41069	Up	significant
LmjF.10.0170	putative nucleoside phosphatase	no significant	4979.5	0.243228	0.213629	1.13856	0.254888	0.784706	1.18364	no changes	no significant	1348.64	0.793183	0.455224	1.7424	0.0814379	0.1928	1.73289	no changes	no significant
LmjF.10.0180	putative leucine-rich repeat protein	no significant	634.902	0.120228	0.254407	0.472581	0.636512	0.961996	1.08691	no changes	no significant	126.719	0.747795	0.394911	1.89358	0.0582811	0.152177	1.67922	no changes	no significant
LmjF.10.0185	hypothetical protein	Translationally	768.419	0.15839	0.249048	0.635982	0.524788	0.930307	1.11604	no changes	no significant	1066.83	-1.26245	0.394971	-3.19632	0.00139192	0.0117936	-2.39904	Down	significant
LmjF.10.0190	hypothetical protein	Translationally	1047.82	0.212918	0.181337	1.17416	0.240331	0.771921	1.15903	no changes	no significant	258.582	0.972598	0.327321	2.97139	0.00296459	0.0195936	1.96237	Up	significant
LmjF.10.0195	conserved hypothetical protein	no significant	3617.98	0.165134	0.134843	1.22464	0.220712	0.754466	1.12127	no changes	no significant	2190.14	-0.418055	0.342868	-1.21929	0.222735	0.382963	-1.33613	no changes	no significant
LmjF.10.0200	putative mitogen-activated protein kinase	Translationally	720.236	0.274558	0.250305	1.09689	0.272688	0.796801	1.20962	no changes	no significant	178.583	1.24349	0.350114	3.55167	0.000382793	0.00495681	2.36771	Up	significant
LmjF.10.0210	putative nucleolar protein	no significant	7233.2	0.546559	0.23604	2.31554	0.0205835	0.255514	1.4606	no changes	no significant	6403.38	0.398277	0.460121	0.865592	0.386714	0.553355	1.31793	no changes	no significant
LmjF.10.0218	hypothetical protein	no significant	11503.5	0.260224	0.235655	1.10426	0.269479	0.792857	1.19767	no changes	no significant	3263.33	-0.134803	0.345645	-0.390004	0.696534	0.802846	-1.09794	no changes	no significant
LmjF.10.0219	hypothetical protein	no significant	1430.66	0.234694	0.24123	0.972908	0.330599	0.844574	1.17666	no changes	no significant	820.496	0.0151977	0.346188	0.0439	0.964984	0.979183	1.01059	no changes	no significant
LmjF.10.0220	hypothetical protein	Translationally	548.926	0.326379	0.255137	1.27923	0.200816	0.734083	1.25386	no changes	no significant	138.44	1.06873	0.343754	3.10899	0.00187727	0.0142493	2.09759	Up	significant
LmjF.10.0230	conserved hypothetical protein	no significant	515.106	0.181529	0.175848	1.03231	0.301929	0.822811	1.13409	no changes	no significant	107.977	0.388861	0.34735	1.11951	0.262924	0.428696	1.30936	no changes	no significant
LmjF.10.0240	conserved hypothetical protein	no significant	4318.7	0.28946	0.199098	1.45386	0.145986	0.653725	1.22218	no changes	no significant	1198.22	0.640025	0.276927	2.31117	0.0208235	0.0735103	1.55836	no changes	no significant
LmjF.10.0250	conserved hypothetical protein	no significant	4586.09	0.21156	0.222186	0.952174	0.341009	0.851458	1.15794	no changes	no significant	995.377	-0.260315	0.274389	-0.948708	0.342769	0.509656	-1.19774	no changes	no significant
LmjF.10.0260	conserved hypothetical protein	no significant	5260.42	0.219512	0.2407	0.911971	0.361784	0.861738	1.16434	no changes	no significant	2377.17	0.463913	0.31367	1.47898	0.139145	0.279799	1.37928	no changes	no significant
LmjF.10.0270	conserved hypothetical protein	no significant	6564.89	0.488589	0.204	2.39505	0.0166182	0.227572	1.40307	no changes	no significant	4088.19	0.295958	0.267229	1.10751	0.268074	0.433894	1.2277	no changes	no significant
LmjF.10.0280	conserved hypothetical protein	Translationally	3982.48	0.481479	0.146647	3.28326	0.00102614	0.0464145	1.39617	no changes	no significant	1552.09	1.18101	0.383388	3.08046	0.00206683	0.0151955	2.26735	Up	significant
LmjF.10.0290	putative isocitrate dehydrogenase [NADP] mitochondrial precursor	no significant	3588.47	0.438522	0.23056	1.90198	0.0571732	0.419243	1.35522	no changes	no significant	2149.22	0.381437	0.342793	1.11273	0.265824	0.431606	1.30264	no changes	no significant
LmjF.10.0300	conserved hypothetical protein	Translationally	1059.6	0.47286	0.206746	2.28716	0.0221867	0.266096	1.38786	no changes	no significant	650.973	0.836208	0.300109	2.78635	0.00533053	0.0289453	1.78535	Up	significant
LmjF.10.0310	putative protein transport protein Sec23	Translationally	2461.31	0.347952	0.213208	1.63198	0.102684	0.552665	1.27275	no changes	no significant	1206.37	0.979355	0.311804	3.14094	0.00168409	0.0133348	1.97158	Up	significant
LmjF.10.0320	conserved hypothetical protein	Translationally	2070.12	0.486878	0.205911	2.36451	0.0180538	0.238592	1.40141	no changes	no significant	1040.73	0.926314	0.310005	2.98806	0.00280757	0.0187932	1.90041	Up	significant
LmjF.10.0330	conserved hypothetical protein	no significant	1690.88	0.244185	0.19494	1.25261	0.210346	0.744609	1.18442	no changes	no significant	485.371	0.756815	0.305895	2.47411	0.013357	0.0532128	1.68976	no changes	no significant
LmjF.10.0350	NA	no significant	0	NA	NA	NA	NA	NA	NA	no changes	no significant	0	NA	NA	NA	NA	NA	NA	no changes	no significant
LmjF.10.0360	putative folate/biopterin transporter	no significant	474.96	0.167248	0.24252	0.689626	0.490429	0.923815	1.12291	no changes	no significant	111.112	0.610751	0.361125	1.69124	0.0907904	0.208163	1.52705	no changes	no significant
LmjF.10.0370	putative folate/biopterin transporter	no significant	282.595	0.152059	0.251752	0.604001	0.545843	0.937814	1.11115	no changes	no significant	79.4664	0.634727	0.473697	1.33995	0.180263	0.331395	1.55264	no changes	no significant
LmjF.10.0380	putative folate/biopterin transporter	no significant	610.572	0.336041	0.243375	1.38075	0.167355	0.686456	1.26229	no changes	no significant	170.028	0.245486	0.373794	0.656743	0.511346	0.664855	1.18549	no changes	no significant
LmjF.10.0385	putative folate/biopterin transporter	no significant	1082.27	0.251079	0.225053	1.11565	0.264573	0.789839	1.1901	no changes	no significant	351.993	0.574426	0.336198	1.70859	0.087526	0.203033	1.48909	no changes	no significant
LmjF.10.0390	putative folate/biopterin transporter	no significant	678.123	0.3787	0.227136	1.66728	0.0954587	0.535334	1.30017	no changes	no significant	168.309	0.71199	0.359451	1.98077	0.0476171	0.131615	1.63806	no changes	no significant
LmjF.10.0400	putative folate/biopterin transporter	no significant	1607.28	0.302262	0.238164	1.26914	0.204393	0.738823	1.23308	no changes	no significant	448.442	0.932779	0.404577	2.30557	0.0211349	0.0742056	1.90895	no changes	no significant
LmjF.10.0420	dihydroxyacetone kinase 1-like protein	no significant	1299.72	-0.00906861	0.212895	-0.0425965	0.966023	0.997454	-1.00631	no changes	no significant	436.961	-0.0500452	0.336168	-0.14887	0.881657	0.925672	-1.0353	no changes	no significant
LmjF.10.0425	NA	no significant	983.975	0.0788012	0.182991	0.430628	0.666739	0.963736	1.05614	no changes	no significant	400.981	0.0795404	0.308219	0.258065	0.796357	0.870532	1.05668	no changes	no significant
LmjF.10.0430	hypothetical protein	no significant	162.233	-0.434916	0.238304	-1.82504	0.0679943	0.454445	-1.35183	no changes	no significant	31.2078	-0.575662	0.478691	-1.20257	0.229141	0.390581	-1.49036	no changes	no significant
LmjF.10.0440	hypothetical protein	no significant	1045.4	-0.092953	0.152638	-0.608977	0.54254	0.937485	-1.06655	no changes	no significant	485.512	-0.359549	0.302584	-1.18826	0.234731	0.397065	-1.28302	no changes	no significant
LmjF.10.0450	hypothetical protein	no significant	1820.51	0.552054	0.201695	2.73707	0.00619892	0.134874	1.46617	no changes	no significant	560.524	-0.653911	0.307699	-2.12516	0.0335729	0.103023	-1.57343	no changes	no significant
LmjF.10.0460	GP63, leishmanolysin	no significant	4160.55	0.212858	0.231788	0.918329	0.358446	0.860199	1.15898	no changes	no significant	3014.54	0.519857	0.381479	1.36274	0.172965	0.322172	1.43381	no changes	no significant
LmjF.10.0465	GP63, leishmanolysin	no significant	3201.7	0.199566	0.23902	0.834934	0.403755	0.887634	1.14835	no changes	no significant	2139.62	0.554205	0.390956	1.41756	0.156318	0.300997	1.46836	no changes	no significant
LmjF.10.0470	GP63, leishmanolysin	no significant	6032.86	0.185646	0.208212	0.89162	0.372597	0.868081	1.13733	no changes	no significant	3640.19	0.372895	0.311858	1.19572	0.231806	0.394065	1.29495	no changes	no significant
LmjF.10.0480	GP63, leishmanolysin	no significant	6310.37	0.209511	0.24133	0.868149	0.385313	0.875519	1.1563	no changes	no significant	4012.1	0.602332	0.39365	1.53012	0.125987	0.260234	1.51817	no changes	no significant
LmjF.10.0483	hypothetical protein	Translationally	3623.27	0.265239	0.191203	1.38721	0.165378	0.683985	1.20183	no changes	no significant	2061.82	-0.757152	0.281536	-2.68936	0.00715888	0.0351659	-1.69015	Down	significant
LmjF.10.0485	hypothetical protein	Translationally	302.207	0.0281777	0.197332	0.142794	0.886453	0.987402	1.01972	no changes	no significant	83.2405	1.45184	0.412545	3.51923	0.000432795	0.00540783	2.73557	Up	significant
LmjF.10.0490	putative mitogen-activated protein kinase 3	Translationally	306.761	0.34838	0.254292	1.37	0.170687	0.691083	1.27313	no changes	no significant	64.7274	0.987383	0.389602	2.53434	0.011266	0.0474312	1.98259	Up	significant
LmjF.10.0500	conserved hypothetical protein	Both	2029.48	0.948418	0.228651	4.14788	3.35563e-05	0.00441957	1.92976	Up	significant	634.056	1.87795	0.480708	3.90664	9.35896e-05	0.00190085	3.67552	Up	significant
LmjF.10.0510	glycerol-3-phosphate dehydrogenase [NAD+],glycosomal	no significant	2240.12	0.244114	0.211488	1.15427	0.24839	0.779392	1.18437	no changes	no significant	1569.9	-0.247012	0.317392	-0.778255	0.436419	0.598118	-1.18675	no changes	no significant
LmjF.10.0520	conserved hypothetical protein	no significant	3011	0.102038	0.184401	0.553352	0.580023	0.947329	1.07329	no changes	no significant	927.466	0.371648	0.287727	1.29167	0.196472	0.351178	1.29383	no changes	no significant
LmjF.10.0530	conserved hypothetical protein	no significant	5656.26	0.295369	0.134841	2.19051	0.0284875	0.296215	1.2272	no changes	no significant	4177.27	0.0225767	0.270212	0.0835519	0.933413	0.959149	1.01577	no changes	no significant
LmjF.10.0540	hypothetical protein	no significant	1967.62	-0.47141	0.249205	-1.89165	0.0585374	0.422152	-1.38646	no changes	no significant	1747.27	-0.293768	0.606936	-0.484017	0.628374	0.754607	-1.22584	no changes	no significant
LmjF.10.0550	conserved hypothetical protein	no significant	6579.72	0.181526	0.171799	1.05662	0.290686	0.812541	1.13408	no changes	no significant	1797.16	-0.616651	0.309149	-1.99467	0.0460785	0.128776	-1.53331	no changes	no significant
LmjF.10.0560	zinc binding dehydrogenase-like protein	no significant	3359.09	0.154723	0.18815	0.822337	0.410885	0.892579	1.11321	no changes	no significant	1033.89	-0.138122	0.426374	-0.323946	0.745979	0.837141	-1.10047	no changes	no significant
LmjF.10.0570	zinc-binding dehydrogenase-like protein	no significant	2344.5	0.0989809	0.169993	0.582264	0.560389	0.941856	1.07102	no changes	no significant	627.32	-0.152621	0.287071	-0.531648	0.59497	0.729545	-1.11159	no changes	no significant
LmjF.10.0580	conserved hypothetical protein	no significant	7049.75	0.326844	0.148003	2.20836	0.0272192	0.296215	1.25427	no changes	no significant	3430.75	-0.41644	0.363077	-1.14697	0.251393	0.415995	-1.33463	no changes	no significant
LmjF.10.0590	conserved hypothetical protein	Translationally	1990.68	-0.109787	0.246585	-0.445228	0.656155	0.962658	-1.07907	no changes	no significant	510.855	-1.23309	0.435557	-2.83108	0.00463915	0.026472	-2.35071	Down	significant
LmjF.10.0600	conserved hypothetical protein	no significant	5803.08	0.242586	0.170567	1.42224	0.154958	0.668215	1.18311	no changes	no significant	1091.25	0.177746	0.299673	0.593131	0.553094	0.69881	1.13111	no changes	no significant
LmjF.10.0610	putative endonuclease G	no significant	2452.75	0.1413	0.229708	0.615129	0.53847	0.936955	1.1029	no changes	no significant	1120.39	-0.285925	0.293939	-0.972735	0.330685	0.497089	-1.21919	no changes	no significant
LmjF.10.0620	conserved hypothetical protein	Translationally	1443.31	0.417287	0.228124	1.82921	0.0673682	0.452818	1.33541	no changes	no significant	425.195	1.4784	0.384059	3.84941	0.000118402	0.00218075	2.7864	Up	significant
LmjF.10.0630	flagellar glycoprotein-like protein	Translationally	1184.53	0.294116	0.248858	1.18186	0.23726	0.769055	1.22613	no changes	no significant	498.187	1.19359	0.338769	3.52333	0.000426165	0.00536233	2.28722	Up	significant
LmjF.10.0640	conserved hypothetical protein	no significant	2363.18	0.419668	0.168221	2.49474	0.0126048	0.19813	1.33762	no changes	no significant	1183.66	-0.0477126	0.284666	-0.167609	0.866891	0.917299	-1.03362	no changes	no significant
LmjF.10.0650	hypothetical protein	no significant	2004.15	0.327571	0.181458	1.80522	0.0710404	0.463932	1.2549	no changes	no significant	664.955	0.0532274	0.267517	0.198968	0.842288	0.901792	1.03758	no changes	no significant
LmjF.10.0660	hypothetical protein	Translationally	1211.79	0.678054	0.252047	2.69018	0.00714125	0.147301	1.59998	no changes	no significant	552.27	1.94706	0.391937	4.96779	6.77201e-07	5.02031e-05	3.85588	Up	significant
LmjF.10.0670	conserved hypothetical protein	no significant	9665.82	0.479579	0.219255	2.18731	0.0287199	0.297015	1.39434	no changes	no significant	2344.49	0.653237	0.377009	1.73268	0.0831521	0.19593	1.57269	no changes	no significant
LmjF.10.0680	hypothetical protein	Translationally	598.174	0.100455	0.227427	0.441699	0.658707	0.963484	1.07211	no changes	no significant	202.137	0.900793	0.354089	2.54397	0.0109599	0.0466058	1.86709	Up	significant
LmjF.10.0690	conserved hypothetical protein	no significant	2761.91	0.412424	0.160377	2.57159	0.0101232	0.177811	1.33092	no changes	no significant	1872.4	0.459225	0.305213	1.5046	0.132427	0.270013	1.3748	no changes	no significant
LmjF.10.0700	conserved hypothetical protein	no significant	2918.05	0.409543	0.237032	1.72779	0.0840252	0.506754	1.32827	no changes	no significant	951.307	0.932051	0.41816	2.22894	0.0258182	0.0858613	1.90799	no changes	no significant
LmjF.10.0710	putative amino acid transporter	Translationally	3801.54	0.419657	0.196568	2.13492	0.0327674	0.316455	1.33761	no changes	no significant	1148.55	0.94562	0.36056	2.62264	0.00872512	0.0400017	1.92602	Up	significant
LmjF.10.0715	putative amino acid transporter	Translationally	4946.81	0.373527	0.196738	1.8986	0.0576167	0.419243	1.29552	no changes	no significant	1404.84	0.911113	0.355236	2.56481	0.0103232	0.0447759	1.8805	Up	significant
LmjF.10.0720	putative amino acid transporter	Translationally	6212.51	0.386559	0.196216	1.97007	0.0488306	0.391519	1.30727	no changes	no significant	1746.49	0.965708	0.350798	2.75289	0.00590713	0.0308548	1.95302	Up	significant
LmjF.10.0730	putative deaminase	no significant	1871.76	0.11817	0.203819	0.579779	0.562064	0.941856	1.08536	no changes	no significant	821.995	-0.452817	0.333172	-1.35911	0.174112	0.323758	-1.36871	no changes	no significant
LmjF.10.0740	conserved hypothetical protein	no significant	1074.04	0.280382	0.252282	1.11138	0.266405	0.791259	1.21452	no changes	no significant	673.293	0.149003	0.395999	0.376272	0.706715	0.8098	1.1088	no changes	no significant
LmjF.10.0750	conserved hypothetical protein	Translationally	422.914	0.521532	0.25167	2.07229	0.0382387	0.342662	1.43548	no changes	no significant	124.299	1.67765	0.358239	4.68304	2.82655e-06	0.000155216	3.19906	Up	significant
LmjF.10.0760	conserved hypothetical protein	no significant	1020.34	0.14306	0.1927	0.742399	0.457846	0.919723	1.10424	no changes	no significant	443.334	0.656173	0.35144	1.8671	0.0618876	0.158694	1.5759	no changes	no significant
LmjF.10.0770	hypothetical protein	no significant	2778.51	0.34495	0.209285	1.64823	0.0993049	0.543594	1.27011	no changes	no significant	1418.66	-0.313097	0.269982	-1.1597	0.246172	0.409795	-1.24237	no changes	no significant
LmjF.10.0780	conserved hypothetical protein	no significant	3024.84	0.440455	0.154924	2.84303	0.00446862	0.110555	1.35703	no changes	no significant	1064.36	0.536296	0.436523	1.22856	0.219236	0.379366	1.45024	no changes	no significant
LmjF.10.0790	conserved hypothetical protein	no significant	10606.3	0.487643	0.194795	2.50337	0.0123017	0.19604	1.40215	no changes	no significant	7628.87	-0.73841	0.298693	-2.47213	0.0134309	0.0533073	-1.66834	no changes	no significant
LmjF.10.0800	conserved hypothetical protein	no significant	5213.95	0.436455	0.197807	2.20647	0.0273512	0.296215	1.35328	no changes	no significant	2127.62	0.637845	0.309778	2.05904	0.0394907	0.115372	1.556	no changes	no significant
LmjF.10.0810	conserved hypothetical protein	Translationally	1800.64	0.347274	0.17332	2.00365	0.0451071	0.373018	1.27215	no changes	no significant	562.047	1.27824	0.362218	3.52891	0.00041727	0.0052653	2.42542	Up	significant
LmjF.10.0820	conserved hypothetical protein	no significant	5020.02	0.298785	0.19992	1.49452	0.135039	0.629246	1.23011	no changes	no significant	1861.03	0.164076	0.295286	0.555653	0.578448	0.717295	1.12045	no changes	no significant
LmjF.10.0830	putative protein kinase	no significant	3010.4	0.307661	0.192542	1.59789	0.110068	0.570123	1.2377	no changes	no significant	1829.91	-0.0556626	0.363022	-0.153331	0.878137	0.923773	-1.03934	no changes	no significant
LmjF.10.0840	conserved hypothetical protein	no significant	6084.12	0.312348	0.18054	1.73007	0.0836173	0.505656	1.24173	no changes	no significant	2331	0.681819	0.311107	2.19159	0.0284093	0.091537	1.60416	no changes	no significant
LmjF.10.0850	putative nuclear transport factor 2	no significant	4491.76	0.34071	0.176872	1.92631	0.0540662	0.408622	1.26638	no changes	no significant	2657.08	-0.415421	0.296057	-1.40318	0.160563	0.306583	-1.33369	no changes	no significant
LmjF.10.0860	conserved hypothetical protein	no significant	1013.39	0.299684	0.242701	1.23479	0.216909	0.750054	1.23087	no changes	no significant	573.384	0.185246	0.416096	0.445202	0.656174	0.776446	1.13701	no changes	no significant
LmjF.10.0870	histone H3	no significant	10449.2	0.306871	0.193107	1.58912	0.112033	0.574665	1.23702	no changes	no significant	14515.9	-1.01644	0.440321	-2.30841	0.0209762	0.0738442	-2.02293	no changes	no significant
LmjF.10.0880	conserved hypothetical protein	no significant	1971.15	0.346613	0.247738	1.39911	0.161781	0.677376	1.27157	no changes	no significant	1494.5	0.518497	0.340595	1.52233	0.127927	0.262948	1.43246	no changes	no significant
LmjF.10.0890	putative FKBP-type peptidyl-prolyl cis-trans isomerase	no significant	8784.55	0.52255	0.176313	2.96377	0.00303898	0.0886313	1.43649	no changes	no significant	10998.4	-0.542615	0.375505	-1.44503	0.14845	0.291333	-1.45661	no changes	no significant
LmjF.10.0900	conserved hypothetical protein	no significant	4187.04	0.390426	0.144745	2.69733	0.00698979	0.146606	1.31078	no changes	no significant	3447.85	0.228032	0.336762	0.677132	0.498322	0.653172	1.17124	no changes	no significant
LmjF.10.0910	putative small GTP-binding protein Rab11	no significant	2624.67	0.343532	0.243271	1.41213	0.15791	0.670593	1.26886	no changes	no significant	2203.68	-0.481632	0.293314	-1.64204	0.100582	0.222749	-1.39632	no changes	no significant
LmjF.10.0920	conserved hypothetical protein	Translationally	1439.67	0.333471	0.25197	1.32346	0.185684	0.714261	1.26004	no changes	no significant	585.467	1.0092	0.325743	3.09814	0.00194742	0.0146196	2.01279	Up	significant
LmjF.10.0930	NA	no significant	320.931	0.339963	0.230423	1.47539	0.140109	0.642714	1.26572	no changes	no significant	402.817	-0.668672	0.326681	-2.04687	0.0406711	0.117853	-1.58961	no changes	no significant
LmjF.10.0935	NA	Translationally	272.35	0.163289	0.209971	0.777675	0.436761	0.90613	1.11984	no changes	no significant	53.6615	1.59387	0.468899	3.39917	0.000675917	0.00715828	3.01857	Up	significant
LmjF.10.0940	conserved hypothetical protein	Translationally	2473.9	0.351676	0.206174	1.70573	0.0880588	0.515402	1.27604	no changes	no significant	835.316	1.50804	0.347533	4.33926	1.42965e-05	0.000523382	2.84422	Up	significant
LmjF.10.0945	conserved hypothetical protein	no significant	1769.83	0.439609	0.214357	2.05083	0.0402832	0.353316	1.35624	no changes	no significant	1159.31	-0.236273	0.337722	-0.699607	0.484172	0.64162	-1.17795	no changes	no significant
LmjF.10.0950	putative eIF-2B GDP-GTP exchange factor	no significant	4779.3	0.358454	0.180243	1.98872	0.046732	0.381176	1.28205	no changes	no significant	2830.2	0.155928	0.298085	0.523098	0.600906	0.734092	1.11414	no changes	no significant
LmjF.10.0960	conserved hypothetical protein	no significant	5409.36	0.250837	0.209386	1.19796	0.230931	0.7633	1.1899	no changes	no significant	940.412	0.798321	0.337331	2.36658	0.0179534	0.0657799	1.73908	no changes	no significant
LmjF.10.0970	hypothetical protein	no significant	11674.7	0.256209	0.180158	1.42214	0.154986	0.668215	1.19434	no changes	no significant	14282.2	-0.915417	0.463528	-1.97489	0.0482803	0.132808	-1.88611	no changes	no significant
LmjF.10.0980	hypothetical protein	Translationally	218.282	0.166386	0.251177	0.662427	0.507698	0.927061	1.12224	no changes	no significant	43.8294	1.16391	0.424802	2.7399	0.00614579	0.0316029	2.24064	Up	significant
LmjF.10.0990	histone H3	no significant	15682	0.194459	0.178311	1.09056	0.275465	0.79892	1.1443	no changes	no significant	20041.3	-0.990038	0.441909	-2.24036	0.0250672	0.0840023	-1.98624	no changes	no significant
LmjF.10.1000	putative ARP2/3 complex subunit	no significant	1058.53	0.189331	0.190532	0.993692	0.320373	0.837796	1.14023	no changes	no significant	404.824	-0.0682604	0.274406	-0.248756	0.803549	0.875919	-1.04845	no changes	no significant
LmjF.10.1010	nucleoside phosphorylase-like protein	no significant	3108.41	0.388334	0.207458	1.87187	0.0612245	0.43155	1.30888	no changes	no significant	1615.68	0.727965	0.400034	1.81976	0.0687957	0.17057	1.6563	no changes	no significant
LmjF.10.1020	putative carrier protein	no significant	1436.89	0.25999	0.188946	1.376	0.168822	0.68914	1.19747	no changes	no significant	461.493	0.528692	0.33875	1.56071	0.118591	0.250071	1.44262	no changes	no significant
LmjF.10.1030	RNA-binding protein-like protein	no significant	4208.45	0.576309	0.227375	2.53461	0.0112572	0.186013	1.49103	no changes	no significant	2243.15	0.426459	0.421432	1.01193	0.311572	0.477887	1.34393	no changes	no significant
LmjF.10.1040	conserved hypothetical protein	no significant	6376.17	0.254616	0.200659	1.2689	0.204477	0.738823	1.19302	no changes	no significant	2394.68	0.608739	0.322071	1.89008	0.0587478	0.152947	1.52493	no changes	no significant
LmjF.10.1050	conserved hypothetical protein	no significant	4763.89	0.200428	0.209755	0.955531	0.339309	0.849791	1.14904	no changes	no significant	1314.73	-0.646032	0.301011	-2.14621	0.0318563	0.0992483	-1.56486	no changes	no significant
LmjF.10.1060	conserved hypothetical protein	no significant	5560.6	0.426159	0.201932	2.11041	0.0348234	0.326233	1.34365	no changes	no significant	2323.62	-0.643693	0.323537	-1.98955	0.0466404	0.129945	-1.56232	no changes	no significant
LmjF.10.1070	hypothetical protein	no significant	5487.6	0.299651	0.207271	1.4457	0.148261	0.659711	1.23085	no changes	no significant	1528.62	-0.081859	0.261963	-0.312483	0.754674	0.842779	-1.05838	no changes	no significant
LmjF.10.1080	putative eukaryotic translation initation factor 4 gamma	Translationally	954.459	0.289905	0.234879	1.23428	0.2171	0.750422	1.22256	no changes	no significant	221.227	1.01182	0.332628	3.04189	0.00235097	0.0165592	2.01645	Up	significant
LmjF.10.1081	NA	no significant	4321.88	0.183927	0.200286	0.918326	0.358448	0.860199	1.13597	no changes	no significant	2513.65	-0.542662	0.3441	-1.57705	0.114785	0.244467	-1.45666	no changes	no significant
LmjF.10.1090	conserved hypothetical protein	no significant	2241.47	0.228255	0.20348	1.12176	0.261965	0.78883	1.17142	no changes	no significant	1965.24	-0.773791	0.37566	-2.05982	0.0394157	0.115229	-1.70976	no changes	no significant
LmjF.10.1100	conserved hypothetical protein	no significant	2507.75	0.392812	0.170767	2.30028	0.0214323	0.261866	1.31295	no changes	no significant	640.706	-0.150621	0.279106	-0.539657	0.589434	0.724755	-1.11005	no changes	no significant
LmjF.10.1110	conserved hypothetical protein	no significant	3162.91	0.416684	0.176122	2.36589	0.0179869	0.238592	1.33486	no changes	no significant	3033.94	-0.110555	0.456123	-0.242379	0.808486	0.879367	-1.07964	no changes	no significant
LmjF.10.1120	conserved hypothetical protein	no significant	3254.22	0.353145	0.144858	2.43787	0.014774	0.213413	1.27734	no changes	no significant	1280.99	-0.39133	0.314258	-1.24525	0.21304	0.371389	-1.3116	no changes	no significant
LmjF.10.1130	conserved hypothetical protein	Translationally	4777.23	0.534011	0.147375	3.62348	0.000290663	0.0197211	1.44795	no changes	no significant	2396.15	0.95544	0.363651	2.62735	0.00860522	0.0396437	1.93917	Up	significant
LmjF.10.1140	conserved hypothetical protein	no significant	1520.42	0.0127652	0.242447	0.0526517	0.958009	0.995609	1.00889	no changes	no significant	550.458	-0.327212	0.297446	-1.10007	0.2713	0.437219	-1.25459	no changes	no significant
LmjF.10.1150	conserved hypothetical protein	no significant	8034.71	0.366091	0.185992	1.96832	0.0490313	0.392506	1.28886	no changes	no significant	3492.74	-0.857908	0.391185	-2.1931	0.0283001	0.091377	-1.81241	no changes	no significant
LmjF.10.1160	putative rab1 small GTP-binding protein	no significant	963.438	0.325806	0.252208	1.29181	0.196422	0.729278	1.25336	no changes	no significant	463.6	0.205293	0.405628	0.506112	0.612778	0.743616	1.15292	no changes	no significant
LmjF.10.1170	putative small GTP-binding protein Rab7	no significant	1392.82	0.312193	0.25017	1.24792	0.21206	0.746157	1.24159	no changes	no significant	442.403	0.58467	0.382255	1.52953	0.126133	0.260464	1.4997	no changes	no significant
LmjF.10.1180	conserved hypothetical protein	no significant	429.529	-0.0579214	0.235398	-0.246057	0.805638	0.977359	-1.04096	no changes	no significant	115.296	0.091035	0.356485	0.255369	0.798438	0.872006	1.06513	no changes	no significant
LmjF.10.1190	flagellar protofilament ribbon protein-like protein	no significant	6172.07	0.278061	0.19667	1.41384	0.157408	0.670026	1.21256	no changes	no significant	1826.91	0.035199	0.36421	0.0966449	0.923008	0.954001	1.0247	no changes	no significant
LmjF.10.1195	conserved hypothetical protein	no significant	1071.16	0.201373	0.2291	0.878974	0.379415	0.87342	1.14979	no changes	no significant	647.792	-0.421372	0.375755	-1.1214	0.262118	0.427853	-1.3392	no changes	no significant
LmjF.10.1200	conserved hypothetical protein	no significant	6010.81	0.478096	0.192786	2.47993	0.0131409	0.201869	1.3929	no changes	no significant	1789.98	0.29874	0.329802	0.905816	0.365033	0.532263	1.23007	no changes	no significant
LmjF.10.1210	conserved hypothetical protein	no significant	3975.46	-0.0503529	0.175991	-0.286111	0.774793	0.973851	-1.03552	no changes	no significant	905.333	-0.13826	0.331489	-0.417087	0.676615	0.789917	-1.10058	no changes	no significant
LmjF.10.1220	conserved hypothetical protein	no significant	2853.52	0.267414	0.217606	1.22889	0.219112	0.752442	1.20365	no changes	no significant	1011.93	0.0232401	0.300008	0.0774651	0.938254	0.962489	1.01624	no changes	no significant
LmjF.10.1225	conserved hypothetical protein	no significant	8035.52	0.221649	0.194765	1.13803	0.255108	0.784852	1.16607	no changes	no significant	2917.14	-0.949174	0.381083	-2.49073	0.0127483	0.0516197	-1.93077	no changes	no significant
LmjF.10.1227	hypothetical protein	no significant	986.575	0.257708	0.216312	1.19137	0.233508	0.765483	1.19558	no changes	no significant	300.819	-0.473957	0.338488	-1.40022	0.161449	0.307811	-1.38891	no changes	no significant
LmjF.10.1228	hypothetical protein	no significant	441.464	0.304061	0.246453	1.23375	0.217297	0.750813	1.23462	no changes	no significant	186.083	-0.410517	0.286257	-1.43408	0.151548	0.294979	-1.32916	no changes	no significant
LmjF.10.1230	conserved hypothetical protein	no significant	848.894	0.275511	0.254908	1.08083	0.279775	0.801659	1.21042	no changes	no significant	191.027	0.369908	0.378353	0.977681	0.328232	0.494465	1.29227	no changes	no significant
LmjF.10.1240	conserved hypothetical protein	no significant	1245.84	0.173184	0.253083	0.684295	0.493789	0.924215	1.12754	no changes	no significant	228.257	0.468783	0.286528	1.63608	0.101822	0.224544	1.38394	no changes	no significant
LmjF.10.1250	conserved hypothetical protein	no significant	796.543	0.189134	0.186628	1.01343	0.310856	0.830308	1.14008	no changes	no significant	93.5561	0.780394	0.329487	2.36851	0.01786	0.0655996	1.7176	no changes	no significant
LmjF.10.1260	conserved hypothetical protein	no significant	823.602	-0.130719	0.16258	-0.80403	0.42138	0.897143	-1.09484	no changes	no significant	155.63	-0.169363	0.329183	-0.514495	0.606906	0.738964	-1.12456	no changes	no significant
LmjF.10.1270	conserved hypothetical protein	no significant	1016.32	-0.0391104	0.230249	-0.169861	0.865119	0.983808	-1.02748	no changes	no significant	235.294	0.217469	0.352716	0.616556	0.537527	0.686258	1.16269	no changes	no significant
LmjF.10.1280	conserved hypothetical protein	Translationally	1091.4	0.383072	0.242856	1.57736	0.114712	0.583398	1.30412	no changes	no significant	185.021	1.41817	0.35429	4.00285	6.25843e-05	0.00147679	2.67246	Up	significant
LmjF.10.1290	conserved hypothetical protein	no significant	566.023	-0.103578	0.190399	-0.544007	0.586437	0.948138	-1.07443	no changes	no significant	128.255	-0.368139	0.311298	-1.18259	0.23697	0.399966	-1.29069	no changes	no significant
LmjF.10.1300	phosphate-Repressible Phosphate Permease-like protein	Translationally	839.728	0.196948	0.253484	0.776963	0.437181	0.90613	1.14627	no changes	no significant	121.578	1.39613	0.455948	3.06204	0.00219835	0.0158609	2.63195	Up	significant
LmjF.10.1310	putative pteridine transporter	no significant	251.496	0.224092	0.241325	0.92859	0.353102	0.856317	1.16804	no changes	no significant	48.8719	0.465512	0.466777	0.997288	0.318625	0.484196	1.38081	no changes	no significant
LmjF.10.1320	putative fatty acid desaturase	Translationally	474.717	0.231329	0.251553	0.9196	0.357782	0.860199	1.17392	no changes	no significant	96.7898	1.42499	0.436212	3.26673	0.00108797	0.0100088	2.68512	Up	significant
LmjF.10.TRNAASN.01	NA	no significant	0.162001	-0.0101068	0.0628279	-0.160866	0.872199	NA	-1.00703	no changes	no significant	0	NA	NA	NA	NA	NA	NA	no changes	no significant
LmjF.10.TRNAGLY.01	NA	no significant	3.13272	0.0120464	0.10839	0.111139	0.911506	NA	1.00838	no changes	no significant	0.29901	-0.0496511	0.346692	-0.143214	0.886121	NA	-1.03501	no changes	no significant
LmjF.10.TRNALYS.01	NA	no significant	2.07539	0.123428	0.118914	1.03795	0.299292	NA	1.08932	no changes	no significant	0.698848	0.173903	0.462921	0.375665	0.707166	NA	1.12811	no changes	no significant
LmjF.11.0010	conserved hypothetical protein	Translationally	961.669	-0.561088	0.188285	-2.98	0.0028825	0.0869213	-1.47538	no changes	no significant	566.11	-1.89221	0.457523	-4.13578	3.53748e-05	0.00101514	-3.71204	Down	significant
LmjF.11.0020	conserved hypothetical protein	Translationally	3633.45	-0.0901346	0.174536	-0.516423	0.605559	0.953027	-1.06447	no changes	no significant	1111.78	-0.843349	0.329583	-2.55884	0.0105022	0.0452872	-1.79421	Down	significant
LmjF.11.0030	conserved hypothetical protein	no significant	1903.99	-0.301106	0.204587	-1.47177	0.141082	0.64519	-1.23209	no changes	no significant	442.613	-0.713054	0.329106	-2.16664	0.0302622	0.0956853	-1.63927	no changes	no significant
LmjF.11.0040	putative ATP-binding cassette protein subfamily H member 1	Translationally	1392.74	-0.344262	0.242812	-1.41781	0.156245	0.669751	-1.2695	no changes	no significant	378.753	-0.8799	0.347698	-2.53064	0.0113854	0.0477531	-1.84025	Down	significant
LmjF.11.0050	putative SNF2/RAD54 related DNA helicase	no significant	4433.02	-0.0715105	0.192274	-0.371919	0.709953	0.968496	-1.05082	no changes	no significant	887.699	-0.206089	0.310947	-0.662776	0.507474	0.661105	-1.15356	no changes	no significant
LmjF.11.0060	putative protein kinase	no significant	1129.74	-0.21039	0.195177	-1.07795	0.281058	0.803048	-1.157	no changes	no significant	326.573	-0.256459	0.2925	-0.876785	0.380603	0.547606	-1.19454	no changes	no significant
LmjF.11.0070	conserved hypothetical protein	no significant	1327.63	0.599519	0.239673	2.50141	0.0123701	0.196256	1.51521	no changes	no significant	689.067	0.81438	0.392142	2.07675	0.0378249	0.112052	1.75854	no changes	no significant
LmjF.11.0080	conserved hypothetical protein	no significant	1194.43	-0.104188	0.177963	-0.585446	0.558248	0.941753	-1.07489	no changes	no significant	270.024	-0.143159	0.356224	-0.40188	0.687773	0.796981	-1.10432	no changes	no significant
LmjF.11.0090	conserved hypothetical protein	no significant	3940.62	-0.247253	0.145982	-1.69372	0.0903188	0.521532	-1.18694	no changes	no significant	893.832	-0.378082	0.308714	-1.2247	0.220689	0.380917	-1.29961	no changes	no significant
LmjF.11.0100	putative seryl-tRNA synthetase	no significant	3785.35	-0.065806	0.149976	-0.438778	0.660823	0.963484	-1.04667	no changes	no significant	1517.76	0.201052	0.271823	0.739645	0.459516	0.618996	1.14954	no changes	no significant
LmjF.11.0110	putative cyclin-dependent protein kinase	no significant	1872.07	-0.380132	0.181365	-2.09595	0.0360867	0.331802	-1.30146	no changes	no significant	816.947	-0.730992	0.334921	-2.18258	0.0290665	0.0929987	-1.65978	no changes	no significant
LmjF.11.0120	conserved hypothetical protein	Translationally	1166.1	-0.265963	0.173216	-1.53544	0.124675	0.604425	-1.20244	no changes	no significant	790.237	-1.30815	0.316798	-4.12928	3.63895e-05	0.0010409	-2.47623	Down	significant
LmjF.11.0130	NGG1 interacting factor 3-like protein	Translationally	2781.15	-0.0332673	0.154563	-0.215235	0.829584	0.979453	-1.02333	no changes	no significant	1236.99	-0.797602	0.315056	-2.53162	0.0113537	0.0476425	-1.73821	Down	significant
LmjF.11.0140	conserved hypothetical protein	no significant	5128.25	-0.094397	0.196267	-0.480962	0.630543	0.961513	-1.06762	no changes	no significant	1448.93	0.00483613	0.286996	0.0168509	0.986556	0.992149	1.00336	no changes	no significant
LmjF.11.0150	conserved hypothetical protein	Translationally	1004.93	0.304423	0.159246	1.91166	0.0559203	0.414915	1.23492	no changes	no significant	253.432	1.68258	0.445235	3.77909	0.000157405	0.00263209	3.21002	Up	significant
LmjF.11.0160	conserved hypothetical protein	no significant	2791.63	-0.0909843	0.219261	-0.414959	0.678172	0.964188	-1.0651	no changes	no significant	851.333	-0.323854	0.374774	-0.86413	0.387516	0.553786	-1.25167	no changes	no significant
LmjF.11.0170	conserved hypothetical protein	no significant	1085.76	-0.0286231	0.212242	-0.134861	0.892722	0.988141	-1.02004	no changes	no significant	786.105	-0.500803	0.297924	-1.68097	0.0927681	0.211115	-1.415	no changes	no significant
LmjF.11.0180	conserved hypothetical protein	no significant	1450.41	-0.00858134	0.157529	-0.0544747	0.956557	0.99514	-1.00597	no changes	no significant	807.025	-0.663808	0.347128	-1.91229	0.0558394	0.147885	-1.58426	no changes	no significant
LmjF.11.0190	putative DEAD-boc ATP-dependent (RNA) helicase	no significant	2625.57	0.0361214	0.198876	0.181627	0.855875	0.983383	1.02535	no changes	no significant	886.846	0.0168096	0.318628	0.0527563	0.957926	0.975136	1.01172	no changes	no significant
LmjF.11.0200	conserved hypothetical protein	no significant	2276.45	0.00651842	0.226072	0.0288334	0.976997	0.997542	1.00453	no changes	no significant	393.878	-0.273638	0.324026	-0.844494	0.398393	0.562646	-1.20885	no changes	no significant
LmjF.11.0210	acidocalcisomal pyrophosphatase	no significant	2379.21	0.16894	0.19748	0.855479	0.392286	0.880281	1.12423	no changes	no significant	860.197	0.70331	0.310214	2.26718	0.0233793	0.079722	1.62824	no changes	no significant
LmjF.11.0220	putative opterin-4-alpha-carbinolamine dehydratase	Translationally	2323.89	0.148964	0.213093	0.699055	0.484518	0.923815	1.10877	no changes	no significant	972.712	-1.4476	0.353613	-4.09375	4.24458e-05	0.00115121	-2.72754	Down	significant
LmjF.11.0230	conserved hypothetical protein	no significant	1689.57	-0.0931535	0.182042	-0.511715	0.60885	0.953076	-1.0667	no changes	no significant	757.431	-0.143865	0.277198	-0.518996	0.603763	0.736168	-1.10486	no changes	no significant
LmjF.11.0240	putative proteasome alpha 7 subunit	Translationally	5569.5	-0.0355108	0.179303	-0.198049	0.843006	0.982114	-1.02492	no changes	no significant	4779.45	-0.721998	0.285859	-2.52572	0.0115463	0.0482235	-1.64946	Down	significant
LmjF.11.0250	putative serine/threonine protein kinase	no significant	351.732	-0.219442	0.25055	-0.875844	0.381115	0.873523	-1.16428	no changes	no significant	85.8757	1.04676	0.449795	2.32719	0.0199552	0.0711509	2.06588	no changes	no significant
LmjF.11.0260	conserved hypothetical protein	no significant	5161.57	-0.0901544	0.174369	-0.517033	0.605133	0.952976	-1.06448	no changes	no significant	3577.42	-0.682693	0.318184	-2.14559	0.0319054	0.0992761	-1.60513	no changes	no significant
LmjF.11.0270	NADH-cytochrome b5 reductase-like protein	Translationally	599.718	0.0649096	0.176063	0.368672	0.712372	0.969397	1.04602	no changes	no significant	74.9517	1.20676	0.442456	2.7274	0.00638347	0.0324685	2.30818	Up	significant
LmjF.11.0280	NA	no significant	1477.25	-0.0130363	0.167351	-0.0778977	0.937909	0.992588	-1.00908	no changes	no significant	712.699	-0.138357	0.258323	-0.535595	0.592238	0.726897	-1.10065	no changes	no significant
LmjF.11.0290	hypothetical protein	no significant	3099.9	0.0409358	0.216901	0.18873	0.850304	0.983289	1.02878	no changes	no significant	877.524	0.0164186	0.307756	0.0533493	0.957454	0.974878	1.01145	no changes	no significant
LmjF.11.0300	conserved hypothetical protein	no significant	1301.7	0.00598003	0.201718	0.0296454	0.97635	0.997542	1.00415	no changes	no significant	318.784	-0.345271	0.30462	-1.13345	0.257025	0.422093	-1.27039	no changes	no significant
LmjF.11.0310	conserved hypothetical protein	no significant	3238.65	0.00841413	0.147187	0.0571662	0.954413	0.99514	1.00585	no changes	no significant	1231.71	0.710551	0.350878	2.02507	0.0428605	0.122207	1.63643	no changes	no significant
LmjF.11.0320	putative PIF1 helicase-like protein	Translationally	2256.14	0.293433	0.208973	1.40417	0.160269	0.675149	1.22555	no changes	no significant	688.654	0.906475	0.311293	2.91197	0.00359161	0.0222655	1.87446	Up	significant
LmjF.11.0330	putative PIF1 helicase-like protein	Translationally	496.616	0.197607	0.25284	0.781551	0.434479	0.905139	1.14679	no changes	no significant	220.318	1.25631	0.38634	3.25183	0.00114664	0.0104193	2.38884	Up	significant
LmjF.11.0340	hypothetical protein	no significant	346.248	-0.326848	0.20628	-1.58449	0.113083	0.578397	-1.25427	no changes	no significant	120.34	-0.462448	0.306825	-1.50721	0.131758	0.268958	-1.37788	no changes	no significant
LmjF.11.0350	putative 14-3-3 protein	no significant	2832.88	0.175822	0.20443	0.86006	0.389756	0.877048	1.12961	no changes	no significant	2116.52	-0.162858	0.315673	-0.515908	0.605919	0.738066	-1.1195	no changes	no significant
LmjF.11.0360	conserved hypothetical protein	no significant	3646.74	-0.163195	0.228088	-0.715491	0.474306	0.921577	-1.11976	no changes	no significant	600.609	0.117945	0.278862	0.422951	0.672331	0.786762	1.08519	no changes	no significant
LmjF.11.0370	conserved hypothetical protein	no significant	3170.62	-0.0188573	0.194493	-0.0969563	0.922761	0.991584	-1.01316	no changes	no significant	1029.03	0.735507	0.317745	2.31477	0.0206254	0.073072	1.66498	no changes	no significant
LmjF.11.0380	conserved hypothetical protein	no significant	2504.66	0.173784	0.206809	0.84031	0.400735	0.887474	1.12801	no changes	no significant	1187.42	0.716737	0.324182	2.21091	0.0270423	0.0887114	1.64346	no changes	no significant
LmjF.11.0390	conserved hypothetical protein	no significant	2014.68	-0.340379	0.150476	-2.26202	0.0236962	0.273836	-1.26609	no changes	no significant	470.582	0.505553	0.28622	1.76631	0.0773438	0.185909	1.41967	no changes	no significant
LmjF.11.0400	tubulin-tyrsoine ligase-like protein	Translationally	577.549	0.379656	0.248414	1.52832	0.126434	0.609642	1.30103	no changes	no significant	151.382	1.37776	0.356239	3.86751	0.000109954	0.00208125	2.59864	Up	significant
LmjF.11.0410	conserved hypothetical protein	no significant	2456.16	0.270382	0.230091	1.17511	0.239949	0.771921	1.20613	no changes	no significant	1072.19	0.892769	0.38874	2.29657	0.0216431	0.0752099	1.85674	no changes	no significant
LmjF.11.0420	putative chromatin binding protein	no significant	1646.11	-0.162172	0.197668	-0.820427	0.411973	0.892579	-1.11897	no changes	no significant	821.901	0.110365	0.339036	0.325526	0.744783	0.836037	1.0795	no changes	no significant
LmjF.11.0430	conserved hypothetical protein	no significant	1681.15	-0.0920387	0.196123	-0.469291	0.638862	0.962136	-1.06588	no changes	no significant	671.641	-0.40921	0.279868	-1.46215	0.143699	0.285818	-1.32796	no changes	no significant
LmjF.11.0440	conserved hypothetical protein	Translationally	831.263	-0.04012	0.228133	-0.175862	0.860402	0.983383	-1.0282	no changes	no significant	813.305	-0.934136	0.337542	-2.76747	0.0056494	0.0299832	-1.91075	Down	significant
LmjF.11.0450	putative DNA ligase	no significant	1585.76	0.154384	0.177486	0.869838	0.384389	0.874476	1.11295	no changes	no significant	914.367	-0.172883	0.265978	-0.649991	0.515698	0.668208	-1.12731	no changes	no significant
LmjF.11.0460	hypothetical protein	no significant	2284.51	0.0474962	0.183954	0.258196	0.796256	0.977359	1.03347	no changes	no significant	1133.51	-0.120121	0.282328	-0.425466	0.670497	0.785614	-1.08683	no changes	no significant
LmjF.11.0470	putative pumillio protein 10	no significant	4944.31	0.219167	0.253164	0.86571	0.386649	0.875519	1.16406	no changes	no significant	1533.39	0.635008	0.425598	1.49204	0.135689	0.274463	1.55295	no changes	no significant
LmjF.11.0475	NA	no significant	135.904	-0.0246596	0.236849	-0.104115	0.917078	0.991584	-1.01724	no changes	no significant	29.3565	0.184175	0.425876	0.432462	0.665406	0.783099	1.13617	no changes	no significant
LmjF.11.0480	conserved hypothetical protein	Translationally	1791.89	0.36627	0.24996	1.46532	0.142834	0.648363	1.28902	no changes	no significant	566.196	1.4004	0.394422	3.55051	0.000384479	0.00496222	2.63975	Up	significant
LmjF.11.0490	tetratricopeptide repeat (TPR) protein	Translationally	3760.93	-0.205363	0.21461	-0.956912	0.338612	0.849642	-1.15298	no changes	no significant	1142.48	-1.10854	0.38216	-2.90073	0.00372298	0.0228271	-2.15628	Down	significant
LmjF.11.0500	conserved hypothetical protein	Translationally	1106	0.068237	0.205471	0.332101	0.739813	0.970594	1.04843	no changes	no significant	369.14	-1.02155	0.387264	-2.63786	0.00834308	0.0388412	-2.0301	Down	significant
LmjF.11.0510	putative protein kinase	no significant	370.039	-0.527442	0.242352	-2.17634	0.0295295	0.301619	-1.44137	no changes	no significant	41.5601	0.345741	0.472815	0.73124	0.464632	0.624376	1.2708	no changes	no significant
LmjF.11.0520	putative amino acid permease/transporter	Translationally	2022.91	-0.0500484	0.222681	-0.224754	0.822171	0.978024	-1.0353	no changes	no significant	449.582	1.24105	0.374392	3.31484	0.000916956	0.00889129	2.3637	Up	significant
LmjF.11.0530	conserved hypothetical protein	no significant	1756.2	0.127135	0.239522	0.530785	0.595568	0.94953	1.09212	no changes	no significant	481.82	0.445384	0.377077	1.18115	0.237544	0.400453	1.36168	no changes	no significant
LmjF.11.0540	conserved hypothetical protein	Translationally	3691.36	0.0966453	0.214241	0.451107	0.651913	0.962136	1.06928	no changes	no significant	579.623	1.01793	0.343256	2.96553	0.00302165	0.0197651	2.02502	Up	significant
LmjF.11.0550	nucleobase transporter	no significant	1535.99	-0.0590194	0.217559	-0.27128	0.786176	0.975533	-1.04176	no changes	no significant	380.636	0.829727	0.465401	1.78282	0.0746156	0.18141	1.77735	no changes	no significant
LmjF.11.0560	putative transcription modulator/accessory protein	no significant	3930.93	0.240452	0.200592	1.19871	0.23064	0.7633	1.18136	no changes	no significant	1233.21	0.880422	0.365553	2.40846	0.0160198	0.0606694	1.84091	no changes	no significant
LmjF.11.0570	NA	no significant	1921.91	-0.0856092	0.201509	-0.42484	0.670954	0.964188	-1.06114	no changes	no significant	320.38	0.69667	0.381666	1.82534	0.0679498	0.169228	1.62076	no changes	no significant
LmjF.11.0580	putative cytochrome b5	no significant	893.654	0.093587	0.174098	0.537552	0.590886	0.948383	1.06702	no changes	no significant	158.343	0.442873	0.331656	1.33534	0.181766	0.332973	1.35931	no changes	no significant
LmjF.11.0590	putative 3-methylcrotonoyl-CoA carboxylase beta subunit	no significant	6246.5	-0.0859172	0.143491	-0.598764	0.54933	0.938645	-1.06136	no changes	no significant	3369.53	-0.634343	0.331118	-1.91576	0.0553954	0.146928	-1.55223	no changes	no significant
LmjF.11.0600	conserved hypothetical protein	no significant	2705.22	-0.090679	0.174012	-0.521109	0.602291	0.951599	-1.06487	no changes	no significant	1281.59	0.524262	0.298741	1.7549	0.0792756	0.188869	1.4382	no changes	no significant
LmjF.11.0610	conserved hypothetical protein	no significant	114.257	0.278317	0.223997	1.2425	0.214052	0.747141	1.21278	no changes	no significant	9.80395	0.14845	0.545965	0.271904	0.785696	0.863227	1.10838	no changes	no significant
LmjF.11.0620	putative aminopeptidase	no significant	2276.03	0.0206336	0.19035	0.108398	0.91368	0.991069	1.0144	no changes	no significant	966.624	0.248415	0.363	0.684337	0.493762	0.649203	1.1879	no changes	no significant
LmjF.11.0630	putative aminopeptidase	no significant	4566.47	0.147152	0.183221	0.803138	0.421895	0.897143	1.10738	no changes	no significant	1832.7	0.335249	0.364583	0.919541	0.357813	0.525438	1.2616	no changes	no significant
LmjF.11.0640	hypothetical protein	Translationally	2943.8	0.139394	0.162532	0.857637	0.391093	0.878816	1.10144	no changes	no significant	1223.72	0.87828	0.349196	2.51515	0.0118983	0.0491855	1.83818	Up	significant
LmjF.11.0650	conserved hypothetical protein	no significant	172.91	0.0302137	0.254562	0.118689	0.905522	0.990168	1.02116	no changes	no significant	40.4783	1.00537	0.461974	2.17625	0.0295365	0.0940431	2.00746	no changes	no significant
LmjF.11.0660	conserved hypothetical protein in leishmania	no significant	1922.78	-0.185842	0.201388	-0.922805	0.356109	0.859575	-1.13748	no changes	no significant	444.869	0.507994	0.397138	1.27914	0.200849	0.356922	1.42207	no changes	no significant
LmjF.11.0670	conserved hypothetical protein in leishmania	no significant	187.307	-0.143973	0.22428	-0.641935	0.520915	0.929922	-1.10494	no changes	no significant	68.0773	-0.459542	0.381663	-1.20405	0.228569	0.389962	-1.37511	no changes	no significant
LmjF.11.0673	conserved hypothetical protein in leishmania	no significant	230.301	-0.141176	0.212837	-0.663307	0.507134	0.927061	-1.1028	no changes	no significant	74.8873	-0.202125	0.33489	-0.603556	0.546139	0.693103	-1.15039	no changes	no significant
LmjF.11.0675	conserved hypothetical protein in leishmania	no significant	224.31	-0.0481255	0.200236	-0.240343	0.810064	0.977359	-1.03392	no changes	no significant	61.1638	-0.053682	0.355563	-0.150977	0.879994	0.92469	-1.03791	no changes	no significant
LmjF.11.0680	conserved hypothetical protein in leishmania	no significant	436.439	0.0177832	0.185608	0.0958105	0.923671	0.991584	1.0124	no changes	no significant	167.782	-0.487758	0.317019	-1.53857	0.123909	0.257424	-1.40226	no changes	no significant
LmjF.11.0690	conserved hypothetical protein	no significant	965.723	-0.142147	0.182858	-0.777362	0.436945	0.90613	-1.10355	no changes	no significant	110.015	0.532132	0.397125	1.33996	0.180258	0.331395	1.44606	no changes	no significant
LmjF.11.0700	anion-transporting ATPase-like protein	no significant	4836.49	0.0354968	0.203636	0.174315	0.861618	0.983383	1.02491	no changes	no significant	2304.69	-0.228894	0.265455	-0.862272	0.388538	0.554805	-1.17194	no changes	no significant
LmjF.11.0710	conserved hypothetical protein	no significant	2490.32	-0.155822	0.145397	-1.0717	0.283856	0.805663	-1.11406	no changes	no significant	402.383	0.503042	0.30273	1.66169	0.0965759	0.216357	1.4172	no changes	no significant
LmjF.11.0720	PUF nine target 1	Translationally	1581.22	0.303501	0.22205	1.36682	0.171683	0.692609	1.23414	no changes	no significant	499.338	1.66226	0.351459	4.72961	2.24948e-06	0.000131654	3.16513	Up	significant
LmjF.11.0730	conserved hypothetical protein	no significant	2488.92	0.0605297	0.17299	0.349904	0.726411	0.969654	1.04285	no changes	no significant	1014.95	0.232713	0.291217	0.799104	0.42423	0.587111	1.17504	no changes	no significant
LmjF.11.0740	conserved hypothetical protein	no significant	836.066	-0.0618811	0.238708	-0.259233	0.795455	0.977359	-1.04383	no changes	no significant	340.896	0.621192	0.328212	1.89266	0.0584037	0.152319	1.53815	no changes	no significant
LmjF.11.0750	conserved hypothetical protein	no significant	828.592	0.0365415	0.230678	0.158409	0.874135	0.984062	1.02565	no changes	no significant	508.728	0.326942	0.370475	0.882494	0.37751	0.545626	1.25435	no changes	no significant
LmjF.11.0760	putative 40S ribosomal protein S21	no significant	51267.3	0.285957	0.215732	1.32552	0.184999	0.713259	1.21922	no changes	no significant	12055.6	-0.073196	0.454226	-0.161144	0.87198	0.919854	-1.05204	no changes	no significant
LmjF.11.0780	putative 40S ribosomal protein S21	no significant	33681.7	0.307349	0.214168	1.43508	0.151263	0.663592	1.23743	no changes	no significant	7126.12	0.174511	0.434096	0.40201	0.687676	0.796981	1.12858	no changes	no significant
LmjF.11.0790	conserved hypothetical protein	no significant	2769.94	-0.106921	0.199225	-0.536683	0.591486	0.94854	-1.07693	no changes	no significant	335.062	0.115099	0.335758	0.342804	0.731746	0.826825	1.08305	no changes	no significant
LmjF.11.0800	conserved hypothetical protein	Translationally	3764.55	-0.032244	0.228036	-0.141399	0.887555	0.987402	-1.0226	no changes	no significant	1182.66	-1.32297	0.323344	-4.09154	4.28517e-05	0.00115869	-2.50181	Down	significant
LmjF.11.0810	conserved hypothetical protein	no significant	2099.68	-0.0818743	0.201113	-0.407105	0.683931	0.964743	-1.05839	no changes	no significant	944.841	0.466236	0.3401	1.37088	0.170412	0.319319	1.3815	no changes	no significant
LmjF.11.0820	conserved hypothetical protein	no significant	846.607	0.336101	0.255116	1.31745	0.187689	0.717031	1.26234	no changes	no significant	409.38	0.741513	0.437361	1.69543	0.0899945	0.206928	1.67193	no changes	no significant
LmjF.11.0830	conserved hypothetical protein	no significant	1159.59	0.336341	0.250366	1.3434	0.179144	0.701536	1.26255	no changes	no significant	456.246	0.804172	0.388207	2.0715	0.0383117	0.113151	1.74614	no changes	no significant
LmjF.11.0840	conserved hypothetical protein	no significant	1329.55	-0.243571	0.18738	-1.29987	0.193644	0.72518	-1.18392	no changes	no significant	185.782	0.601478	0.378653	1.58847	0.11218	0.240878	1.51727	no changes	no significant
LmjF.11.0850	conserved hypothetical protein	no significant	2818.53	-0.0121376	0.184571	-0.0657613	0.947568	0.994778	-1.00845	no changes	no significant	1195.51	0.140527	0.329488	0.426502	0.669742	0.785087	1.10231	no changes	no significant
LmjF.11.0860	conserved hypothetical protein	Translationally	1044.94	0.255237	0.177882	1.43487	0.151325	0.663592	1.19353	no changes	no significant	526.775	0.898629	0.332184	2.70521	0.00682606	0.0339748	1.86429	Up	significant
LmjF.11.0870	putative kinesin	no significant	242.007	-0.0356687	0.250803	-0.142218	0.886908	0.987402	-1.02503	no changes	no significant	99.0618	-0.156458	0.357044	-0.438203	0.661239	0.780053	-1.11455	no changes	no significant
LmjF.11.0880	conserved hypothetical protein	no significant	3612.74	-0.0349224	0.134369	-0.2599	0.794941	0.977359	-1.0245	no changes	no significant	738.35	-0.0530109	0.301976	-0.175547	0.86065	0.913402	-1.03743	no changes	no significant
LmjF.11.0890	conserved hypothetical protein	no significant	3683.84	-0.125724	0.184274	-0.682265	0.495072	0.924773	-1.09105	no changes	no significant	1254.02	0.490848	0.289578	1.69504	0.0900671	0.206931	1.40527	no changes	no significant
LmjF.11.0900	putative 60S ribosomal protein L24	no significant	584.611	0.357556	0.25036	1.42817	0.153244	0.665592	1.28125	no changes	no significant	328.843	0.347374	0.444237	0.781956	0.43424	0.596142	1.27224	no changes	no significant
LmjF.11.0910	putative ATPase	no significant	4487.86	0.113763	0.16602	0.685235	0.493196	0.924211	1.08205	no changes	no significant	1434.78	0.254425	0.257314	0.988771	0.322775	0.488667	1.19286	no changes	no significant
LmjF.11.0920	conserved hypothetical protein	no significant	3197.54	0.0121507	0.205748	0.0590559	0.952908	0.99514	1.00846	no changes	no significant	864.049	0.321328	0.263214	1.22079	0.222166	0.382725	1.24948	no changes	no significant
LmjF.11.0930	conserved hypothetical protein	no significant	955.578	-0.0799986	0.194899	-0.410463	0.681467	0.964188	-1.05702	no changes	no significant	261.885	0.286125	0.350211	0.817008	0.413924	0.576989	1.21936	no changes	no significant
LmjF.11.0940	hypothetical protein	Translationally	2449.69	0.238703	0.208102	1.14704	0.251364	0.782214	1.17993	no changes	no significant	574.556	1.02159	0.327304	3.12124	0.00180093	0.0139231	2.03016	Up	significant
LmjF.11.0950	conserved hypothetical protein	no significant	1051.75	0.0563698	0.208574	0.270262	0.786958	0.975533	1.03985	no changes	no significant	454.325	0.141958	0.358286	0.396213	0.691948	0.799528	1.1034	no changes	no significant
LmjF.11.0960	40S ribosomal protein S5	no significant	72440.9	0.177577	0.207613	0.855324	0.392372	0.880281	1.13098	no changes	no significant	19199.2	0.0311594	0.408175	0.0763382	0.93915	0.962853	1.02183	no changes	no significant
LmjF.11.0970	40S ribosomal protein S5	no significant	98365.3	0.228769	0.202112	1.13189	0.257681	0.786791	1.17183	no changes	no significant	19914.8	0.201092	0.403956	0.497807	0.61862	0.748334	1.14957	no changes	no significant
LmjF.11.0980	conserved hypothetical protein	no significant	1840.96	-0.513326	0.162064	-3.16742	0.00153797	0.0583646	-1.42734	no changes	no significant	304.693	0.0173197	0.351157	0.0493219	0.960663	0.976692	1.01208	no changes	no significant
LmjF.11.0990	adaptin-related protein-like protein	no significant	1189.98	0.299553	0.209005	1.43324	0.151791	0.664112	1.23076	no changes	no significant	457.507	0.848535	0.385383	2.20179	0.0276798	0.0899341	1.80067	no changes	no significant
LmjF.11.1000	putative pyruvate phosphate dikinase	no significant	7406.27	0.231183	0.237559	0.973158	0.330475	0.844574	1.1738	no changes	no significant	3429.33	0.363158	0.357858	1.01481	0.310196	0.4765	1.28624	no changes	no significant
LmjF.11.1010	putative inositol-1,4,5-trisphosphate (IP3) 5-phosphatase	no significant	2447.7	0.0780195	0.165741	0.470731	0.637833	0.961996	1.05557	no changes	no significant	674.856	0.610951	0.321744	1.89887	0.0575816	0.15115	1.52727	no changes	no significant
LmjF.11.1020	conserved hypothetical protein	no significant	851.495	0.151574	0.250902	0.604117	0.545766	0.937814	1.11078	no changes	no significant	559.885	0.125365	0.325249	0.385444	0.699909	0.804916	1.09078	no changes	no significant
LmjF.11.1030	conserved hypothetical protein	no significant	9059.74	0.0301103	0.170444	0.176658	0.859777	0.983383	1.02109	no changes	no significant	2853.98	0.228948	0.287683	0.795836	0.426127	0.588913	1.17198	no changes	no significant
LmjF.11.1040	conserved hypothetical protein	Translationally	78.2866	0.294898	0.215478	1.36858	0.17113	0.692044	1.2268	no changes	no significant	29.7121	-1.1446	0.452804	-2.5278	0.011478	0.0480428	-2.21084	Down	significant
LmjF.11.1050	putative pretranslocation protein,alpha subunit	Translationally	3810.45	0.112737	0.145807	0.773193	0.439408	0.907357	1.08128	no changes	no significant	978.818	1.05317	0.331312	3.17878	0.00147895	0.0122273	2.07508	Up	significant
LmjF.11.1060	NA	Translationally	536.675	0.306078	0.18509	1.65367	0.098194	0.540398	1.23634	no changes	no significant	207.859	1.21244	0.380839	3.1836	0.00145458	0.0121047	2.31729	Up	significant
LmjF.11.1070	hypothetical protein	no significant	280.952	0.0829564	0.207798	0.399217	0.689733	0.964743	1.05919	no changes	no significant	229.489	0.277621	0.391581	0.708975	0.47834	0.636642	1.21219	no changes	no significant
LmjF.11.1080	putative zinc finger domain protein	no significant	620.325	0.120239	0.253848	0.473665	0.635739	0.961996	1.08691	no changes	no significant	205.473	0.440368	0.310593	1.41783	0.156241	0.300913	1.35695	no changes	no significant
LmjF.11.1090	putative zinc finger domain protein	no significant	55.1164	-0.0695075	0.252986	-0.274749	0.783509	0.975298	-1.04936	no changes	no significant	17.0119	0.711173	0.498717	1.426	0.153867	0.297825	1.63713	no changes	no significant
LmjF.11.1100	putative lanosterol 14-alpha-demethylase	Translationally	1585.95	0.237784	0.214445	1.10884	0.267501	0.79198	1.17918	no changes	no significant	608.876	1.12131	0.349061	3.21237	0.00131643	0.0114031	2.17545	Up	significant
LmjF.11.1110	putative 60S ribosomal protein L28	no significant	48655.3	0.16945	0.23916	0.70852	0.478622	0.923402	1.12463	no changes	no significant	14459.9	-0.597352	0.402149	-1.4854	0.137438	0.277244	-1.51294	no changes	no significant
LmjF.11.1120	conserved hypothetical protein	no significant	4725.68	-0.000231191	0.219733	-0.00105215	0.999161	0.999892	-1.00016	no changes	no significant	1236.22	-0.162888	0.292012	-0.557815	0.576971	0.716362	-1.11953	no changes	no significant
LmjF.11.1130	putative 60S ribosomal protein L28	no significant	48744.7	0.173643	0.239631	0.724626	0.468682	0.92144	1.1279	no changes	no significant	14307.8	-0.587553	0.404253	-1.45343	0.146104	0.28864	-1.5027	no changes	no significant
LmjF.11.1160	putative protein transport protein Sec31	Translationally	948.815	0.120776	0.229632	0.525954	0.59892	0.9501	1.08732	no changes	no significant	334.945	1.70923	0.375633	4.55027	5.35778e-06	0.000253526	3.26986	Up	significant
LmjF.11.1170	putative eukaryotic release factor 3	no significant	5102.28	0.12509	0.143623	0.87096	0.383776	0.874476	1.09058	no changes	no significant	2408.3	0.565595	0.322812	1.75209	0.0797583	0.189714	1.48	no changes	no significant
LmjF.11.1180	conserved hypothetical protein	no significant	4845.61	0.0295443	0.214933	0.137458	0.890668	0.988028	1.02069	no changes	no significant	1838.93	-0.530899	0.349638	-1.51842	0.128908	0.264454	-1.44483	no changes	no significant
LmjF.11.1190	putative 40S ribosomal protein S15A	no significant	36608.8	0.0749898	0.225505	0.332542	0.73948	0.970594	1.05335	no changes	no significant	11639.4	-0.340385	0.440964	-0.771912	0.440167	0.601309	-1.26609	no changes	no significant
LmjF.11.1200	conserved hypothetical protein	no significant	3693.77	-0.026856	0.201859	-0.133043	0.894159	0.988897	-1.01879	no changes	no significant	2378.59	-0.245798	0.327783	-0.74988	0.453327	0.613853	-1.18575	no changes	no significant
LmjF.11.1210	putative S-phase kinase-associated protein	Translationally	2436.22	0.221397	0.137008	1.61595	0.106106	0.562963	1.16586	no changes	no significant	547.935	1.04543	0.356386	2.93342	0.00335253	0.0211819	2.06398	Up	significant
LmjF.11.1220	putative ATP-binding cassette protein subfamily A,member 2	no significant	444.296	-0.0656188	0.209449	-0.313293	0.754058	0.971313	-1.04653	no changes	no significant	99.7059	0.637921	0.335078	1.9038	0.0569367	0.149855	1.55609	no changes	no significant
LmjF.11.1230	NA	no significant	2029.13	-0.142993	0.196764	-0.726723	0.467396	0.92144	-1.10419	no changes	no significant	711.214	-0.549508	0.295071	-1.86229	0.0625621	0.159929	-1.46359	no changes	no significant
LmjF.11.1240	putative ATP-binding cassette protein subfamily A,member 3	no significant	4210.59	-0.188745	0.181038	-1.04257	0.297147	0.820289	-1.13977	no changes	no significant	1225	0.0152466	0.265311	0.0574669	0.954173	0.972534	1.01062	no changes	no significant
LmjF.11.1250	putative ATP-binding cassette protein subfamily A,member4	no significant	436.729	-0.0699016	0.221356	-0.315788	0.752164	0.971313	-1.04965	no changes	no significant	101.545	0.680698	0.3141	2.16713	0.0302246	0.0956853	1.60291	no changes	no significant
LmjF.11.1260	NA	no significant	2633.51	-0.12178	0.183947	-0.662037	0.507948	0.927061	-1.08808	no changes	no significant	886.203	-0.318532	0.271386	-1.17372	0.240505	0.403803	-1.24706	no changes	no significant
LmjF.11.1270	putative ATP-binding cassette protein subfamily A,member 5	no significant	305.41	-0.10612	0.217705	-0.487451	0.625939	0.959422	-1.07633	no changes	no significant	130.587	-0.595327	0.366829	-1.6229	0.104611	0.22899	-1.51081	no changes	no significant
LmjF.11.1280	putative tatD related deoxyribonuclease	Translationally	2606.62	-0.138608	0.169947	-0.815594	0.414732	0.892828	-1.10084	no changes	no significant	914.176	-0.813738	0.271198	-3.00053	0.0026951	0.0182602	-1.75776	Down	significant
LmjF.11.1290	putative ATP-binding cassette protein subfamily A,member 6	no significant	335.971	-0.161861	0.242632	-0.667104	0.504706	0.927019	-1.11873	no changes	no significant	142.928	-0.617623	0.346478	-1.78257	0.074656	0.181414	-1.53434	no changes	no significant
LmjF.11.1300	conserved hypothetical protein	Translationally	2194.22	-0.182708	0.20307	-0.899728	0.368265	0.867771	-1.13501	no changes	no significant	1081.75	-1.1166	0.368331	-3.03152	0.00243324	0.0169751	-2.16836	Down	significant
LmjF.11.1310	conserved hypothetical protein	Translationally	3777.46	-0.140525	0.20674	-0.67972	0.496682	0.925184	-1.10231	no changes	no significant	1296.11	-1.06112	0.349848	-3.03308	0.00242071	0.0169164	-2.08655	Down	significant
LmjF.11.1320	conserved hypothetical protein	no significant	2231.63	0.122125	0.191908	0.63637	0.524535	0.930307	1.08834	no changes	no significant	689.069	0.665263	0.344403	1.93164	0.0534038	0.143005	1.58586	no changes	no significant
LmjF.11.1330	conserved hypothetical protein	no significant	2442.58	0.113172	0.209685	0.539725	0.589387	0.948138	1.0816	no changes	no significant	1110.15	0.79084	0.373171	2.11925	0.0340696	0.104009	1.73008	no changes	no significant
LmjF.11.1340	conserved hypothetical protein	Transcriptionally	533.258	-0.705517	0.173324	-4.07051	4.691e-05	0.00575515	-1.63073	Down	significant	144.961	-0.73273	0.34373	-2.1317	0.0330312	0.102069	-1.66178	no changes	no significant
LmjF.11.1350	conserved hypothetical protein	no significant	3252.03	-0.0752423	0.145987	-0.515404	0.606271	0.953073	-1.05354	no changes	no significant	1033.75	-0.692269	0.309025	-2.24017	0.0250798	0.0840023	-1.61582	no changes	no significant
LmjF.11.1360	conserved hypothetical protein	Translationally	3408.12	-0.00322945	0.139575	-0.0231377	0.98154	0.997542	-1.00224	no changes	no significant	3099.87	-0.928159	0.315979	-2.93741	0.00330969	0.0209857	-1.90285	Down	significant
LmjF.11.1370	conserved hypothetical protein	no significant	5707.75	0.253292	0.209863	1.20694	0.227455	0.763071	1.19192	no changes	no significant	1229.72	0.507438	0.341464	1.48606	0.137262	0.277204	1.42152	no changes	no significant
LmjF.11.1380	conserved hypothetical protein	Translationally	1501.93	-0.0515728	0.170199	-0.303014	0.761879	0.971313	-1.03639	no changes	no significant	967.924	-0.876399	0.340327	-2.57517	0.0100191	0.0439414	-1.83579	Down	significant
LmjF.11.5SRRNA.01	NA	Translationally	187.825	-0.150591	0.252371	-0.596705	0.550704	0.938645	-1.11002	no changes	no significant	1397.72	-2.63802	0.432048	-6.10585	1.02255e-09	4.63151e-07	-6.22476	Down	significant
LmjF.11.5SRRNA.02	NA	Translationally	187.895	-0.153577	0.245908	-0.624531	0.532279	0.934723	-1.11232	no changes	no significant	1385.6	-2.66599	0.439885	-6.06064	1.35584e-09	4.63151e-07	-6.34661	Down	significant
LmjF.11.5SRRNA.03	NA	no significant	18.5576	0.0414358	0.23377	0.17725	0.859312	0.983383	1.02914	no changes	no significant	5.8142	-1.32451	0.583565	-2.26969	0.0232266	0.0792878	-2.50448	no changes	no significant
LmjF.11.TRNAALA.01	NA	no significant	0.533478	0.0177909	0.0632017	0.281495	0.778331	NA	1.01241	no changes	no significant	0	NA	NA	NA	NA	NA	NA	no changes	no significant
LmjF.11.TRNAALA.02	NA	no significant	0.913105	-0.0159924	0.0797295	-0.200583	0.841025	NA	-1.01115	no changes	no significant	0	NA	NA	NA	NA	NA	NA	no changes	no significant
LmjF.11.TRNAARG.01	NA	no significant	2.28173	0.126296	0.109907	1.14912	0.250506	NA	1.09149	no changes	no significant	0.11134	0.0343921	0.333105	0.103247	0.917767	NA	1.02413	no changes	no significant
LmjF.11.TRNAGLY.01	NA	no significant	2.53076	0.0563106	0.13253	0.424891	0.670916	NA	1.0398	no changes	no significant	0.567752	-0.210187	0.439039	-0.478744	0.632121	NA	-1.15684	no changes	no significant
LmjF.11.TRNALEU.01	NA	no significant	8.10233	0.186084	0.174669	1.06535	0.286718	0.808063	1.13767	no changes	no significant	0	NA	NA	NA	NA	NA	NA	no changes	no significant
LmjF.11.TRNALEU.02	NA	no significant	6.50477	0.159338	0.149882	1.06309	0.287741	0.808854	1.11677	no changes	no significant	0.466851	0.0157055	0.392032	0.0400617	0.968044	NA	1.01095	no changes	no significant
LmjF.11.TRNAMET.01	NA	no significant	9.19441	0.0921388	0.19535	0.47166	0.637169	0.961996	1.06595	no changes	no significant	0.30724	0.128606	0.348076	0.369477	0.711772	NA	1.09324	no changes	no significant
LmjF.12.0010	putative translation initiation factor EIF-2b alpha subunit	no significant	3686.42	0.203543	0.175144	1.16215	0.245175	0.776532	1.15152	no changes	no significant	1866.41	-0.723095	0.366266	-1.97424	0.0483549	0.132972	-1.65072	no changes	no significant
LmjF.12.0020	conserved hypothetical protein	no significant	982.485	-0.00405948	0.205863	-0.0197193	0.984267	0.997542	-1.00282	no changes	no significant	338.118	-0.821714	0.369234	-2.22546	0.0260507	0.0864727	-1.7675	no changes	no significant
LmjF.12.0030	putative proteasome beta-1 subunit	no significant	7203.19	0.366566	0.150275	2.4393	0.0147157	0.212914	1.28928	no changes	no significant	8316.61	-0.705883	0.35252	-2.00239	0.0452426	0.127005	-1.63114	no changes	no significant
LmjF.12.0040	conserved hypothetical protein	no significant	8046.44	0.429491	0.170389	2.52064	0.011714	0.190864	1.34676	no changes	no significant	1676.03	0.170461	0.306155	0.556781	0.577677	0.716804	1.12542	no changes	no significant
LmjF.12.0045	conserved hypothetical protein	no significant	2936.92	0.269326	0.235355	1.14434	0.252482	0.783704	1.20524	no changes	no significant	738.574	-0.959086	0.396555	-2.41854	0.0155829	0.0593939	-1.94408	no changes	no significant
LmjF.12.0050	conserved hypothetical protein	no significant	3076.6	0.0682874	0.200885	0.339932	0.733907	0.969654	1.04847	no changes	no significant	399.509	0.354903	0.374633	0.947336	0.343468	0.510268	1.2789	no changes	no significant
LmjF.12.0060	ribonuclease mar1	no significant	2238.21	0.276065	0.19129	1.44318	0.148971	0.661719	1.21089	no changes	no significant	819.061	-0.195856	0.320367	-0.611348	0.540969	0.689148	-1.1454	no changes	no significant
LmjF.12.0070	conserved hypothetical protein	no significant	6119.55	0.61232	0.191013	3.20565	0.0013476	0.0548594	1.52872	no changes	no significant	2730.17	0.136818	0.266183	0.513999	0.607253	0.738998	1.09948	no changes	no significant
LmjF.12.0075	hypothetical protein	no significant	337.144	-0.0161703	0.188736	-0.0856765	0.931724	0.992051	-1.01127	no changes	no significant	125.541	-0.71793	0.363939	-1.97267	0.0485335	0.13334	-1.64482	no changes	no significant
LmjF.12.0080	conserved hypothetical protein	no significant	1688.39	0.366642	0.216338	1.69477	0.0901195	0.520716	1.28935	no changes	no significant	673.978	-0.374995	0.402005	-0.932812	0.350917	0.517877	-1.29683	no changes	no significant
LmjF.12.0090	conserved hypothetical protein	Transcriptionally	5574.36	0.615515	0.175085	3.51552	0.000438899	0.0262052	1.53211	Up	significant	956.829	0.364114	0.313887	1.16002	0.246042	0.409732	1.28709	no changes	no significant
LmjF.12.0100	conserved hypothetical protein	Translationally	1114.01	0.425063	0.186751	2.27609	0.0228407	0.268454	1.34263	no changes	no significant	208.928	1.26336	0.340263	3.71291	0.00020489	0.00316441	2.40055	Up	significant
LmjF.12.0110	hypothetical protein	no significant	4362.19	0.415771	0.184201	2.25716	0.0239982	0.27597	1.33401	no changes	no significant	899.92	0.679098	0.285571	2.37803	0.0174052	0.0643278	1.60114	no changes	no significant
LmjF.12.0120	conserved hypothetical protein	Both	2834.77	0.729671	0.181167	4.02762	5.63432e-05	0.006468	1.65826	Up	significant	763.24	1.795	0.342491	5.24102	1.59691e-07	1.57845e-05	3.47016	Up	significant
LmjF.12.0130	putative protein kinase	Translationally	881.06	0.6246	0.234424	2.66441	0.00771245	0.151408	1.54178	no changes	no significant	299.452	1.44048	0.382106	3.76985	0.000163346	0.00268104	2.71412	Up	significant
LmjF.12.0140	conserved hypothetical protein	no significant	3954.31	0.34046	0.158217	2.15185	0.031409	0.312903	1.26616	no changes	no significant	1333.61	0.304885	0.27929	1.09164	0.274991	0.440302	1.23532	no changes	no significant
LmjF.12.0150	putative leucine-rich repeat protein	Both	3860.07	0.696785	0.19143	3.63989	0.000272757	0.0189365	1.62089	Up	significant	1521.69	1.16805	0.32098	3.63902	0.000273681	0.00389728	2.24708	Up	significant
LmjF.12.0160	Asparagine-linked glycosylation protein 9	Translationally	1600.74	0.312351	0.217313	1.43733	0.150625	0.663371	1.24173	no changes	no significant	320.353	1.36138	0.349721	3.89276	9.911e-05	0.00196366	2.56931	Up	significant
LmjF.12.0170	hypothetical protein	no significant	5828.79	0.510418	0.18375	2.77779	0.005473	0.124983	1.42446	no changes	no significant	671.36	-0.00944455	0.32015	-0.0295004	0.976465	0.986894	-1.00657	no changes	no significant
LmjF.12.0180	conserved hypothetical protein	Translationally	4538.76	0.411721	0.216912	1.8981	0.0576832	0.419243	1.33027	no changes	no significant	1443.96	0.764746	0.278383	2.7471	0.00601246	0.0311695	1.69907	Up	significant
LmjF.12.0190	putative ubiquitin hydrolase	Translationally	6782	0.571104	0.220211	2.59344	0.00950217	0.173308	1.48566	no changes	no significant	2324.37	0.892455	0.344309	2.59202	0.00954145	0.0423847	1.85633	Up	significant
LmjF.12.0200	hypothetical protein	Translationally	1824.4	0.24663	0.221876	1.11156	0.266326	0.791259	1.18643	no changes	no significant	478.143	1.08262	0.373226	2.9007	0.00372325	0.0228271	2.11788	Up	significant
LmjF.12.0210	putative proteasome regulatory ATPase subunittcc1l8.3	no significant	4348.17	0.462899	0.221272	2.09199	0.0364399	0.333356	1.37831	no changes	no significant	3347.18	-0.12437	0.263456	-0.472069	0.636877	0.761002	-1.09003	no changes	no significant
LmjF.12.0220	putative hydroxyacylglutathione hydrolase	no significant	3295.91	0.491749	0.148288	3.31618	0.000912574	0.0427906	1.40615	no changes	no significant	902.334	0.169347	0.264278	0.640792	0.521658	0.672879	1.12455	no changes	no significant
LmjF.12.0230	conserved hypothetical protein	Both	4094.21	0.744778	0.20062	3.71237	0.000205326	0.0161307	1.67572	Up	significant	1704.59	0.953176	0.298103	3.19747	0.0013864	0.0117908	1.93613	Up	significant
LmjF.12.0240	hypothetical protein	no significant	1493.6	0.62173	0.214011	2.90513	0.00367099	0.0983834	1.53872	no changes	no significant	1315.88	0.112602	0.267815	0.420447	0.674159	0.788291	1.08118	no changes	no significant
LmjF.12.0250	putative cysteinyl-tRNA synthetase	Both	10289.9	0.711199	0.159848	4.44922	8.61843e-06	0.00146869	1.63716	Up	significant	4001.57	0.778916	0.305231	2.55189	0.0107139	0.0458447	1.71584	Up	significant
LmjF.12.0260	conserved hypothetical protein	Translationally	1169.61	0.642775	0.225911	2.84526	0.00443746	0.110555	1.56133	no changes	no significant	887.991	1.14801	0.343106	3.34595	0.000820025	0.00820578	2.21609	Up	significant
LmjF.12.0270	conserved hypothetical protein	no significant	2276.04	0.329305	0.173679	1.89606	0.0579525	0.419582	1.25641	no changes	no significant	864.724	0.286596	0.269216	1.06456	0.287076	0.454095	1.21976	no changes	no significant
LmjF.12.0280	putative ornithine decarboxylase	Translationally	1092.46	0.328777	0.245744	1.33789	0.180934	0.704234	1.25595	no changes	no significant	359.974	1.64649	0.389257	4.22984	2.3386e-05	0.000737738	3.13072	Up	significant
LmjF.12.0290	hypothetical protein	no significant	3971.68	0.584395	0.214065	2.72998	0.0063338	0.136359	1.49941	no changes	no significant	1637.9	0.393226	0.329044	1.19506	0.232065	0.394124	1.31333	no changes	no significant
LmjF.12.0300	conserved hypothetical protein	no significant	8775.64	0.570667	0.214556	2.65975	0.00781979	0.151918	1.48521	no changes	no significant	3704.23	0.526373	0.283779	1.85487	0.0636151	0.16183	1.4403	no changes	no significant
LmjF.12.0310	conserved hypothetical protein	Translationally	3518.02	0.549836	0.229173	2.39922	0.0164302	0.225342	1.46392	no changes	no significant	991.196	0.801677	0.300418	2.66854	0.00761828	0.0365349	1.74313	Up	significant
LmjF.12.0320	conserved hypothetical protein	no significant	1540.61	0.56175	0.155399	3.6149	0.000300464	0.019933	1.47606	no changes	no significant	900.884	0.893666	0.374135	2.38862	0.0169118	0.0629486	1.85789	no changes	no significant
LmjF.12.0330	hypothetical protein	Transcriptionally	2743.26	0.69772	0.164377	4.24464	2.18941e-05	0.00316263	1.62194	Up	significant	1743.53	0.458099	0.318823	1.43685	0.150762	0.294053	1.37373	no changes	no significant
LmjF.12.0340	hypothetical protein	Translationally	955.267	0.280998	0.197138	1.42539	0.154045	0.666524	1.21504	no changes	no significant	495.221	1.44572	0.340315	4.24817	2.15522e-05	0.000694878	2.72398	Up	significant
LmjF.12.0350	conserved hypothetical protein	Translationally	1578.35	0.609778	0.247495	2.4638	0.0137472	0.204858	1.52602	no changes	no significant	793.329	1.89517	0.338731	5.59492	2.20726e-08	3.0681e-06	3.71967	Up	significant
LmjF.12.0360	conserved hypothetical protein	no significant	1500.17	0.310647	0.170762	1.81918	0.0688844	0.457963	1.24026	no changes	no significant	325.901	0.819427	0.37093	2.20911	0.0271668	0.0890152	1.7647	no changes	no significant
LmjF.12.0370	conserved hypothetical protein	no significant	4769.22	0.384574	0.17846	2.15496	0.0311652	0.311166	1.30547	no changes	no significant	1266.58	-0.258245	0.326461	-0.791044	0.428918	0.591758	-1.19602	no changes	no significant
LmjF.12.0380	putative pumillio protein 4	Translationally	1331.99	0.576141	0.247015	2.33242	0.0196789	0.251042	1.49086	no changes	no significant	1013.87	1.0093	0.382996	2.63527	0.00840693	0.0390131	2.01293	Up	significant
LmjF.12.0390	conserved hypothetical protein	no significant	2681.01	0.429272	0.165368	2.59585	0.00943572	0.172815	1.34655	no changes	no significant	864.957	0.347237	0.338458	1.02594	0.304922	0.471507	1.27212	no changes	no significant
LmjF.12.0400	putative 3'-nucleotidase/nuclease	no significant	2019.45	0.652244	0.254493	2.56291	0.0103798	0.179809	1.57161	no changes	no significant	1106.97	0.384558	0.607215	0.633315	0.526528	0.676682	1.30546	no changes	no significant
LmjF.12.0405	hypothetical protein	no significant	1599.71	0.206093	0.215511	0.956296	0.338923	0.849642	1.15356	no changes	no significant	645.032	-0.352118	0.331862	-1.06104	0.288673	0.455649	-1.27643	no changes	no significant
LmjF.12.0410	conserved hypothetical protein	no significant	5170.5	0.446524	0.218377	2.04474	0.0408807	0.355809	1.36275	no changes	no significant	1387.93	0.276578	0.309637	0.893233	0.371732	0.539203	1.21132	no changes	no significant
LmjF.12.0420	hypothetical protein	Translationally	1528.11	0.538592	0.14539	3.70447	0.000211837	0.0164975	1.45255	no changes	no significant	190.611	1.01305	0.307984	3.2893	0.00100438	0.00948514	2.01817	Up	significant
LmjF.12.0430	conserved hypothetical protein	no significant	2494.84	0.467442	0.157201	2.97353	0.00294395	0.0878866	1.38266	no changes	no significant	1409.69	0.315385	0.294654	1.07036	0.284459	0.451239	1.24434	no changes	no significant
LmjF.12.0440	conserved hypothetical protein	Translationally	3951.34	0.485194	0.231775	2.09339	0.0363147	0.332551	1.39977	no changes	no significant	1551.69	0.81174	0.2836	2.86228	0.00420611	0.0248127	1.75533	Up	significant
LmjF.12.0450	hypothetical protein	Translationally	3889.07	0.402908	0.196715	2.04818	0.0405422	0.353964	1.32217	no changes	no significant	1739.29	1.10175	0.323925	3.40124	0.000670819	0.00712705	2.14614	Up	significant
LmjF.12.0460	hypothetical protein	no significant	8.9713	0.151401	0.179762	0.842229	0.39966	0.886717	1.11065	no changes	no significant	3.22078	-0.923714	0.608141	-1.51892	0.128784	0.264282	-1.89699	no changes	no significant
LmjF.12.0470	hypothetical protein	no significant	6.86494	0.175798	0.176376	0.996722	0.3189	0.836588	1.12959	no changes	no significant	6.34467	-0.158021	0.583969	-0.270598	0.7867	0.863797	-1.11576	no changes	no significant
LmjF.12.0480	hypothetical protein	no significant	4.27619	0.0813945	0.136607	0.595832	0.551287	0.938645	1.05804	no changes	no significant	4.1405	-0.566242	0.607342	-0.932328	0.351167	0.518159	-1.48066	no changes	no significant
LmjF.12.0490	hypothetical protein	no significant	11.6737	0.201373	0.206601	0.974697	0.329711	0.843911	1.14979	no changes	no significant	14.7963	-0.942017	0.535234	-1.76001	0.0784062	0.187753	-1.92121	no changes	no significant
LmjF.12.0500	hypothetical protein	no significant	46.0342	0.302212	0.20047	1.50752	0.131678	0.620444	1.23303	no changes	no significant	9.10457	-0.0810938	0.564921	-0.143549	0.885857	0.928001	-1.05782	no changes	no significant
LmjF.12.0510	conserved hypothetical protein	no significant	173.74	0.0282391	0.255087	0.110704	0.911851	0.990987	1.01977	no changes	no significant	46.9466	0.103079	0.409817	0.251525	0.801408	0.874335	1.07406	no changes	no significant
LmjF.12.0520	putative vacuolar ATP synthase subunit	no significant	4993.07	0.438063	0.224058	1.95513	0.0505675	0.397586	1.35478	no changes	no significant	806.412	-0.656909	0.377005	-1.74244	0.0814315	0.1928	-1.5767	no changes	no significant
LmjF.12.0530	glucose-6-phosphate isomerase	no significant	9323.64	0.475876	0.190569	2.49714	0.0125201	0.19776	1.39076	no changes	no significant	4657.42	0.159573	0.304017	0.524881	0.599666	0.733152	1.11696	no changes	no significant
LmjF.12.0540	conserved hypothetical protein	Translationally	3596.05	0.203249	0.219992	0.923892	0.355542	0.858979	1.15129	no changes	no significant	1439.13	-0.99624	0.379246	-2.6269	0.00861679	0.0396765	-1.99479	Down	significant
LmjF.12.0550	hypothetical protein	Translationally	1525.57	0.272641	0.19444	1.40218	0.16086	0.676288	1.20802	no changes	no significant	233.665	0.998146	0.376345	2.65221	0.0079967	0.0376994	1.99743	Up	significant
LmjF.12.0560	conserved hypothetical protein	Translationally	5203.23	0.417579	0.182447	2.28877	0.0220926	0.265933	1.33568	no changes	no significant	915.854	1.26907	0.346356	3.66406	0.000248249	0.00365634	2.41006	Up	significant
LmjF.12.0570	conserved hypothetical protein	no significant	558.825	0.175538	0.243689	0.720335	0.471319	0.921577	1.12939	no changes	no significant	164.095	0.620018	0.3283	1.88857	0.0589496	0.153159	1.53689	no changes	no significant
LmjF.12.0590	conserved hypothetical protein	Translationally	927.971	0.413552	0.187573	2.20475	0.0274715	0.296215	1.33196	no changes	no significant	280.499	1.31917	0.342547	3.85105	0.000117612	0.0021707	2.49522	Up	significant
LmjF.12.0600	conserved hypothetical protein	no significant	4812.21	0.497231	0.193966	2.56349	0.0103625	0.179809	1.4115	no changes	no significant	3487.74	0.487192	0.305084	1.59691	0.110286	0.237933	1.40171	no changes	no significant
LmjF.12.0610	conserved hypothetical protein	no significant	2858.66	0.538168	0.189654	2.83762	0.00454506	0.112136	1.45213	no changes	no significant	1364.96	0.670566	0.318987	2.10217	0.0355381	0.10724	1.5917	no changes	no significant
LmjF.12.0620	conserved hypothetical protein	no significant	3310.37	0.544937	0.189746	2.87192	0.00407983	0.104696	1.45896	no changes	no significant	1197.39	0.812437	0.351691	2.31009	0.0208833	0.0736044	1.75618	no changes	no significant
LmjF.12.0630	alanine aminotransferase	no significant	5696.21	0.558979	0.17295	3.23202	0.00122917	0.0519752	1.47323	no changes	no significant	3651.1	-0.237354	0.432198	-0.549178	0.582884	0.720585	-1.17883	no changes	no significant
LmjF.12.0640	conserved hypothetical protein	Both	999.619	0.703821	0.203726	3.45474	0.000550833	0.0300809	1.62881	Up	significant	304.308	1.73132	0.390042	4.4388	9.04624e-06	0.000379601	3.32031	Up	significant
LmjF.12.0650	conserved hypothetical protein	no significant	6332.15	0.506691	0.164088	3.08792	0.0020156	0.0683777	1.42079	no changes	no significant	2703.62	0.348454	0.316806	1.0999	0.271376	0.437219	1.2732	no changes	no significant
LmjF.12.0660	serine/threonine protein phosphatase-like protein	Translationally	1892.6	0.367227	0.206143	1.78142	0.0748441	0.476068	1.28987	no changes	no significant	368.141	0.949454	0.306587	3.09685	0.00195588	0.0146584	1.93114	Up	significant
LmjF.12.0670	cytochrome c oxidase subunit IV	no significant	13830.6	0.494753	0.16835	2.93884	0.00329442	0.0930752	1.40908	no changes	no significant	2950.08	1.11604	0.445958	2.50256	0.0123299	0.0505468	2.16751	no changes	no significant
LmjF.12.0680	conserved hypothetical protein	no significant	6303.12	0.533965	0.184032	2.90149	0.00371396	0.098409	1.4479	no changes	no significant	2549.44	0.286384	0.271143	1.05621	0.290872	0.457901	1.21958	no changes	no significant
LmjF.12.0690	conserved hypothetical protein	Translationally	4708.93	0.403464	0.197233	2.04563	0.0407931	0.355392	1.32268	no changes	no significant	1749.99	-0.984204	0.375638	-2.62009	0.00879073	0.0402276	-1.97822	Down	significant
LmjF.12.0700	conserved hypothetical protein	no significant	3924.34	0.41617	0.185748	2.24051	0.0250577	0.284793	1.33438	no changes	no significant	2179.59	0.208046	0.349106	0.595938	0.551217	0.696835	1.15512	no changes	no significant
LmjF.12.0710	conserved hypothetical protein	no significant	670.156	0.209937	0.191948	1.09372	0.274077	0.797997	1.15664	no changes	no significant	240.89	-0.086179	0.324242	-0.265786	0.790404	0.866473	-1.06155	no changes	no significant
LmjF.12.0715	conserved hypothetical protein	Translationally	1740.81	0.537575	0.239154	2.24783	0.0245873	0.280158	1.45153	no changes	no significant	487.847	1.29098	0.468482	2.75566	0.00585732	0.0307406	2.44694	Up	significant
LmjF.12.0730	putative surface antigen protein 2	Translationally	1191.41	0.329888	0.22614	1.45878	0.144627	0.651	1.25692	no changes	no significant	336.323	1.21812	0.417353	2.91867	0.00351527	0.0218684	2.32643	Up	significant
LmjF.12.0740	putative surface antigen protein	Translationally	644.357	0.482587	0.24055	2.00618	0.0448371	0.372161	1.39725	no changes	no significant	183.828	1.90371	0.429969	4.42754	9.53143e-06	0.000388952	3.74173	Up	significant
LmjF.12.0755	putative surface antigen protein 2	no significant	172.53	0.258851	0.250343	1.03399	0.301143	0.822811	1.19653	no changes	no significant	64.8161	0.837314	0.430285	1.94595	0.0516603	0.139433	1.78672	no changes	no significant
LmjF.12.0760	putative surface antigen protein 2	Translationally	2161.72	0.370625	0.226983	1.63283	0.102504	0.552364	1.29291	no changes	no significant	663.542	1.22601	0.435225	2.81696	0.004848	0.0271647	2.33919	Up	significant
LmjF.12.0765	putative surface antigen protein 2	Translationally	295.17	0.0686903	0.225602	0.304475	0.760766	0.971313	1.04876	no changes	no significant	102.84	1.17292	0.385458	3.04291	0.002343	0.0165161	2.25467	Up	significant
LmjF.12.0770	conserved hypothetical protein	Translationally	2456.85	0.539694	0.237899	2.26859	0.0232935	0.27199	1.45366	no changes	no significant	776.894	1.25325	0.455855	2.74924	0.00597341	0.0310213	2.38378	Up	significant
LmjF.12.0780	surface antigen protein 2 precursor	no significant	84.1685	0.332058	0.251939	1.31801	0.1875	0.716996	1.25881	no changes	no significant	23.7549	0.845073	0.51536	1.63977	0.101053	0.223567	1.79636	no changes	no significant
LmjF.12.0800	conserved hypothetical protein	no significant	1928.01	0.551404	0.237891	2.31789	0.0204555	0.254444	1.46551	no changes	no significant	708.489	1.10422	0.452767	2.43883	0.0147349	0.0570169	2.14983	no changes	no significant
LmjF.12.0810	promastigote surface antigen protein 2 PSA2	Translationally	125.104	0.33989	0.253963	1.33834	0.180784	0.704189	1.26566	no changes	no significant	43.8022	1.54335	0.461782	3.34217	0.000831275	0.0082811	2.91471	Up	significant
LmjF.12.0820	conserved hypothetical protein	Translationally	1267.18	0.525179	0.239642	2.19151	0.0284147	0.296215	1.43911	no changes	no significant	364.785	1.30773	0.431768	3.02878	0.00245546	0.0170788	2.47551	Up	significant
LmjF.12.0830	putative surface antigen protein 2	no significant	520.025	0.392535	0.244761	1.60375	0.108769	0.566686	1.3127	no changes	no significant	189.638	0.976062	0.452699	2.1561	0.0310762	0.0974879	1.96709	no changes	no significant
LmjF.12.0840	conserved hypothetical protein	Translationally	1902.31	0.589728	0.234858	2.511	0.0120391	0.193736	1.50496	no changes	no significant	584.967	1.29875	0.447602	2.90156	0.00371305	0.0227959	2.46015	Up	significant
LmjF.12.0850	putative surface antigen protein 2	Translationally	975.298	0.436891	0.248329	1.75933	0.0785221	0.488703	1.35368	no changes	no significant	273.545	1.38939	0.399308	3.4795	0.000502359	0.00583418	2.61968	Up	significant
LmjF.12.0860	putative surface antigen protein	Translationally	1683.87	0.587929	0.242377	2.42568	0.0152798	0.216186	1.50309	no changes	no significant	458.065	2.01768	0.455486	4.42973	9.43515e-06	0.000386798	4.04932	Up	significant
LmjF.12.0867	conserved hypothetical protein	Translationally	951.078	0.555988	0.245785	2.26209	0.0236918	0.273836	1.47018	no changes	no significant	329.209	1.40978	0.424973	3.31735	0.000908752	0.00886432	2.65697	Up	significant
LmjF.12.0870	putative surface antigen protein 2	no significant	672.77	0.257867	0.229978	1.12127	0.262174	0.788844	1.19571	no changes	no significant	214.418	1.00336	0.46388	2.16298	0.0305425	0.0963493	2.00467	no changes	no significant
LmjF.12.0880	hypothetical protein	no significant	120.154	0.369565	0.23448	1.5761	0.115002	0.58421	1.29196	no changes	no significant	32.6413	0.563033	0.397979	1.41473	0.157147	0.302331	1.47737	no changes	no significant
LmjF.12.0885	hypothetical protein	no significant	50.0276	0.316163	0.254584	1.24188	0.21428	0.747141	1.24502	no changes	no significant	13.933	0.984037	0.520939	1.88897	0.058896	0.153154	1.97799	no changes	no significant
LmjF.12.0890	putative surface antigen protein 2	no significant	724.009	0.279786	0.227423	1.23025	0.218605	0.752069	1.21401	no changes	no significant	248.914	1.05801	0.425817	2.48466	0.0129674	0.0521984	2.08206	no changes	no significant
LmjF.12.0895	conserved hypothetical protein	Translationally	1990.27	0.52302	0.244414	2.13989	0.0323634	0.315076	1.43696	no changes	no significant	738.783	1.25661	0.462374	2.71774	0.00657286	0.0331851	2.38934	Up	significant
LmjF.12.0905	hypothetical protein	no significant	4048.01	0.42252	0.176655	2.39178	0.016767	0.228793	1.34027	no changes	no significant	1129.38	0.713569	0.352109	2.02656	0.0427078	0.121889	1.63986	no changes	no significant
LmjF.12.0910	promastigote surface antigen protein PSA	Translationally	1956.61	0.563633	0.242871	2.32071	0.0203023	0.253595	1.47799	no changes	no significant	580.751	1.83314	0.455685	4.02281	5.75068e-05	0.00138265	3.56311	Up	significant
LmjF.12.0920	promastigote surface antigen protein PSA	Translationally	2054.65	0.566301	0.242335	2.33685	0.0194471	0.249882	1.48072	no changes	no significant	598.266	1.86074	0.436946	4.25851	2.05792e-05	0.000683106	3.63194	Up	significant
LmjF.12.0930	conserved hypothetical protein	Translationally	2687.11	0.559786	0.242129	2.31194	0.0207811	0.256572	1.47405	no changes	no significant	1025.51	1.19947	0.451354	2.65749	0.00787247	0.0373616	2.29655	Up	significant
LmjF.12.0940	promastigote surface antigen protein 2 PSA2	no significant	90.0363	0.227249	0.255109	0.890793	0.37304	0.868455	1.1706	no changes	no significant	29.5772	1.02513	0.469694	2.18254	0.0290694	0.0929987	2.03514	no changes	no significant
LmjF.12.0950	conserved hypothetical protein	Translationally	2769.25	0.579651	0.233881	2.4784	0.0131973	0.202043	1.49449	no changes	no significant	987.981	1.24228	0.448117	2.77221	0.00556763	0.029694	2.36571	Up	significant
LmjF.12.0960	putative surface antigen protein 2	no significant	285.813	0.303412	0.253551	1.19665	0.231442	0.7633	1.23406	no changes	no significant	102.857	1.07105	0.430307	2.48904	0.0128088	0.0517623	2.10096	no changes	no significant
LmjF.12.0970	conserved hypothetical protein	Translationally	1146.54	0.598434	0.238801	2.506	0.0122106	0.194985	1.51407	no changes	no significant	502.113	1.18731	0.45411	2.61459	0.00893344	0.0406506	2.27728	Up	significant
LmjF.12.0980	promastigote surface antigen protein 2 PSA2	Translationally	78.0304	0.290543	0.254995	1.1394	0.254535	0.784706	1.2231	no changes	no significant	26.8826	1.25165	0.468483	2.6717	0.00754671	0.0364476	2.38113	Up	significant
LmjF.12.0990	putative surface antigen protein	Translationally	1768.09	0.409429	0.22269	1.83856	0.0659793	0.446644	1.32816	no changes	no significant	568.834	1.3632	0.430936	3.16336	0.00155962	0.0127288	2.57256	Up	significant
LmjF.12.0995	hypothetical protein	no significant	326.708	0.374808	0.206025	1.81924	0.0688753	0.457963	1.29667	no changes	no significant	117.097	0.504103	0.352442	1.43031	0.152627	0.296327	1.41824	no changes	no significant
LmjF.12.1000	promastigote surface antigen protein 2 PSA2	Translationally	164.233	0.325763	0.248218	1.31241	0.189383	0.718152	1.25333	no changes	no significant	51.526	1.53736	0.438933	3.50249	0.000460938	0.00558464	2.90262	Up	significant
LmjF.12.1005	putative surface antigen protein 2	no significant	3628.72	0.449758	0.182437	2.46528	0.0136908	0.204858	1.36581	no changes	no significant	962.162	0.619566	0.351244	1.76392	0.0777456	0.186623	1.53641	no changes	no significant
LmjF.12.1015	hypothetical protein	no significant	259.93	0.2972	0.200376	1.48321	0.138019	0.636835	1.22876	no changes	no significant	95.449	0.323259	0.413016	0.782679	0.433815	0.595835	1.25115	no changes	no significant
LmjF.12.1020	putative surface antigen protein	Translationally	1504.29	0.637644	0.237744	2.68207	0.00731691	0.147924	1.55579	no changes	no significant	435.473	2.05894	0.426621	4.82615	1.39197e-06	9.17257e-05	4.16679	Up	significant
LmjF.12.1030	conserved hypothetical protein	Translationally	1738.22	0.548367	0.236849	2.31526	0.0205986	0.255514	1.46243	no changes	no significant	586.741	1.27026	0.450206	2.82152	0.00477968	0.0269684	2.41206	Up	significant
LmjF.12.1040	putative surface antigen protein	Translationally	3065.18	0.637376	0.244708	2.60464	0.00919719	0.169722	1.5555	no changes	no significant	852.083	1.93124	0.445988	4.33024	1.48947e-05	0.000534289	3.81382	Up	significant
LmjF.12.1050	conserved hypothetical protein	Translationally	13847.4	0.666292	0.221886	3.00286	0.00267457	0.0834614	1.58699	no changes	no significant	5272.56	1.18174	0.459787	2.57019	0.0101643	0.0443242	2.2685	Up	significant
LmjF.12.1060	putative surface antigen protein	Translationally	4703.49	0.622193	0.245086	2.53867	0.0111274	0.184947	1.53921	no changes	no significant	1410.36	2.10752	0.456228	4.61945	3.84763e-06	0.000199003	4.30951	Up	significant
LmjF.12.1070	putative surface antigen protein 2	no significant	1581.2	0.328224	0.237351	1.38287	0.166706	0.684568	1.25547	no changes	no significant	635.977	0.839621	0.428556	1.95919	0.0500909	0.136189	1.78958	no changes	no significant
LmjF.12.1090	putative surface antigen protein	Translationally	681.497	0.254294	0.223737	1.13658	0.255714	0.785922	1.19275	no changes	no significant	193.807	1.34303	0.352211	3.81313	0.000137216	0.0024029	2.53683	Up	significant
LmjF.12.1100	conserved hypothetical protein	Translationally	3328.65	0.573449	0.203492	2.81804	0.00483177	0.116326	1.48808	no changes	no significant	1339.29	0.786501	0.289581	2.716	0.00660761	0.033285	1.72489	Up	significant
LmjF.12.1110	hypothetical protein	Translationally	3651.67	0.430868	0.134878	3.1945	0.00140073	0.0557554	1.34804	no changes	no significant	1045.29	1.48487	0.311678	4.76412	1.89681e-06	0.000118	2.79892	Up	significant
LmjF.12.1120	conserved hypothetical protein	Translationally	1004.21	0.605902	0.246251	2.4605	0.0138742	0.206408	1.52193	no changes	no significant	404.179	1.79073	0.371179	4.82445	1.4039e-06	9.18318e-05	3.4599	Up	significant
LmjF.12.1125	NA	no significant	1905.85	0.295828	0.204316	1.44789	0.147647	0.658528	1.22759	no changes	no significant	619.968	-0.121525	0.276632	-0.439301	0.660443	0.779617	-1.08788	no changes	no significant
LmjF.12.1130	putative NADH:flavin oxidoreductase/NADH oxidase	Both	2983.78	0.593844	0.16733	3.54894	0.000386783	0.0238899	1.50926	Up	significant	608.846	1.49677	0.411848	3.63428	0.000278756	0.00394874	2.82211	Up	significant
LmjF.12.1140	n-ethylmaleimide reductase-like protein	no significant	75.7227	0.0944399	0.255134	0.370158	0.711265	0.969254	1.06765	no changes	no significant	16.6957	0.845104	0.49022	1.72393	0.0847207	0.19835	1.79639	no changes	no significant
LmjF.12.1150	hypothetical protein	Translationally	836.423	0.312163	0.216382	1.44265	0.149119	0.661719	1.24157	no changes	no significant	385.024	1.2317	0.35809	3.43964	0.000582499	0.0064855	2.34844	Up	significant
LmjF.12.1160	conserved hypothetical protein	Translationally	2019.98	0.283543	0.184931	1.53323	0.125218	0.605537	1.21718	no changes	no significant	510.378	1.0011	0.377104	2.6547	0.00793782	0.0375012	2.00152	Up	significant
LmjF.12.1170	conserved hypothetical protein	no significant	2871.62	0.117371	0.168288	0.697442	0.485526	0.923815	1.08476	no changes	no significant	900.199	0.0950307	0.276788	0.343334	0.731347	0.826587	1.06809	no changes	no significant
LmjF.12.1180	conserved hypothetical protein	no significant	6702.7	0.460189	0.208888	2.20304	0.0275916	0.296215	1.37572	no changes	no significant	3077.35	-0.137801	0.301726	-0.456708	0.647881	0.769807	-1.10023	no changes	no significant
LmjF.12.1190	conserved hypothetical protein	Translationally	3540.83	0.514132	0.193117	2.66228	0.00776139	0.151408	1.42813	no changes	no significant	1007.72	1.35871	0.377676	3.59757	0.000321209	0.00436255	2.56456	Up	significant
LmjF.12.1200	hypothetical protein	Translationally	420.288	0.594667	0.212384	2.79996	0.00511087	0.120521	1.51012	no changes	no significant	101.49	1.56264	0.365428	4.27618	1.90128e-05	0.000645564	2.95393	Up	significant
LmjF.12.1210	hypothetical protein	Translationally	606.154	0.357518	0.251578	1.4211	0.155287	0.668215	1.28122	no changes	no significant	284.946	1.23212	0.339003	3.63455	0.000278471	0.00394874	2.34912	Up	significant
LmjF.12.1220	conserved hypothetical protein	Translationally	2511.51	0.550403	0.190829	2.88428	0.00392313	0.101548	1.4645	no changes	no significant	1667.66	0.761203	0.269685	2.82256	0.00476419	0.0269279	1.6949	Up	significant
LmjF.12.1230	conserved hypothetical protein	no significant	2890.67	0.205431	0.202617	1.01389	0.310637	0.829971	1.15303	no changes	no significant	1537.09	-0.690275	0.339286	-2.03449	0.041902	0.1204	-1.61359	no changes	no significant
LmjF.12.1240	hypothetical protein	Translationally	5639.46	0.474927	0.196249	2.42002	0.0155198	0.217868	1.38985	no changes	no significant	1520.85	0.784091	0.270989	2.89344	0.00381051	0.023218	1.72201	Up	significant
LmjF.12.1250	puromycin-sensitive aminopeptidase-like protein	Translationally	736.962	0.343344	0.168105	2.04243	0.0411084	0.356382	1.26869	no changes	no significant	277.263	0.871429	0.33315	2.61572	0.00890386	0.0405759	1.82947	Up	significant
LmjF.12.1260	conserved hypothetical protein	Translationally	831.492	0.226319	0.225546	1.00343	0.315654	0.833634	1.16985	no changes	no significant	342.12	1.45701	0.400295	3.63985	0.000272801	0.0038954	2.74539	Up	significant
LmjF.12.1270	arginine N-methyltransferase-like protein	Translationally	5749.73	0.641008	0.213071	3.00842	0.00262611	0.0825243	1.55942	no changes	no significant	1565.16	1.26412	0.424047	2.9811	0.00287217	0.0190963	2.40181	Up	significant
LmjF.12.1280	hypothetical protein	no significant	637.935	0.438236	0.252202	1.73763	0.0822753	0.503318	1.35495	no changes	no significant	450.716	0.744809	0.351793	2.11718	0.0342448	0.104401	1.67575	no changes	no significant
LmjF.12.1290	conserved hypothetical protein	no significant	1096.59	-0.0283867	0.219178	-0.129514	0.896951	0.989175	-1.01987	no changes	no significant	309.437	-0.882197	0.376587	-2.34261	0.0191492	0.0690521	-1.84318	no changes	no significant
LmjF.12.1300	conserved hypothetical protein	no significant	4916.96	0.533721	0.168275	3.17172	0.00151538	0.0577521	1.44766	no changes	no significant	2801.4	0.320929	0.26992	1.18898	0.234449	0.396857	1.24913	no changes	no significant
LmjF.12.1305	conserved hypothetical protein	Translationally	395.316	-0.00375069	0.229911	-0.0163137	0.986984	0.998152	-1.0026	no changes	no significant	320.784	-1.22346	0.436271	-2.80436	0.0050416	0.027944	-2.33506	Down	significant
LmjF.12.1310	conserved hypothetical protein	no significant	1028.18	0.258534	0.182702	1.41506	0.157051	0.670026	1.19626	no changes	no significant	402.54	0.240499	0.321636	0.747738	0.454618	0.61482	1.1814	no changes	no significant
LmjF.12.1320	conserved hypothetical protein	Translationally	4424.33	0.49916	0.18754	2.66162	0.00777667	0.151408	1.41339	no changes	no significant	1416.46	0.984409	0.314964	3.12547	0.00177524	0.0138047	1.9785	Up	significant
LmjF.12.1330	putative serine peptidase	Translationally	383.298	0.536464	0.250404	2.14239	0.0321621	0.315076	1.45041	no changes	no significant	131.182	2.33146	0.39131	5.95808	2.55213e-09	6.33191e-07	5.03314	Up	significant
LmjF.12.1340	conserved hypothetical protein	no significant	1154.61	0.355727	0.185468	1.918	0.0551116	0.412003	1.27963	no changes	no significant	395.581	0.41931	0.329929	1.27091	0.20376	0.360153	1.33729	no changes	no significant
LmjF.13.0010	conserved hypothetical protein	no significant	2437.38	-0.369461	0.19939	-1.85296	0.0638883	0.439356	-1.29187	no changes	no significant	1009.2	-0.630083	0.314351	-2.00439	0.045028	0.126579	-1.54765	no changes	no significant
LmjF.13.0020	cis-prenyltransferase-like protein	Translationally	991.047	-0.145968	0.202129	-0.722156	0.470199	0.921577	-1.10647	no changes	no significant	235.471	0.903793	0.338633	2.66894	0.007609	0.0365347	1.87098	Up	significant
LmjF.13.0030	conserved hypothetical protein	Translationally	1164.18	-0.368209	0.192362	-1.91414	0.0556021	0.413498	-1.29075	no changes	no significant	728.356	-1.1979	0.319839	-3.74534	0.000180153	0.0028831	-2.29406	Down	significant
LmjF.13.0040	conserved hypothetical protein	Translationally	3158.94	-0.242961	0.171081	-1.42015	0.155564	0.668215	-1.18342	no changes	no significant	1517.4	-1.07473	0.3549	-3.02825	0.00245971	0.017095	-2.10632	Down	significant
LmjF.13.0050	putative ribonuclease HII	Translationally	3743.3	-0.0459089	0.203562	-0.225528	0.821568	0.977933	-1.03233	no changes	no significant	1659.74	-0.914059	0.297097	-3.07663	0.00209355	0.0153252	-1.88434	Down	significant
LmjF.13.0060	conserved hypothetical protein	no significant	1256.97	-0.197982	0.163184	-1.21325	0.225034	0.75954	-1.14709	no changes	no significant	464.292	-0.0939236	0.29418	-0.319272	0.74952	0.839342	-1.06727	no changes	no significant
LmjF.13.0070	hypothetical protein	no significant	805.365	-0.144516	0.244213	-0.59176	0.554011	0.940077	-1.10536	no changes	no significant	472.249	-0.481395	0.366015	-1.31523	0.188431	0.341333	-1.39609	no changes	no significant
LmjF.13.0080	putative mitochondrial DNA polymerase I protein B	no significant	5044.73	0.23853	0.143633	1.6607	0.0967741	0.539352	1.17979	no changes	no significant	2256.16	0.109645	0.334782	0.327511	0.743282	0.834878	1.07896	no changes	no significant
LmjF.13.0090	metallo-peptidase, Clan MA(E), family 32	no significant	3205.68	-0.322452	0.224879	-1.43389	0.151603	0.663942	-1.25045	no changes	no significant	991.732	-0.0840396	0.414884	-0.202562	0.839478	0.899975	-1.05998	no changes	no significant
LmjF.13.0100	hypothetical protein	no significant	67.2902	0.0234504	0.250684	0.0935458	0.92547	0.991584	1.01639	no changes	no significant	23.0416	-0.440465	0.480525	-0.916634	0.359335	0.526712	-1.35704	no changes	no significant
LmjF.13.0110	conserved hypothetical protein	no significant	3478.18	0.0602626	0.188611	0.319507	0.749342	0.970745	1.04266	no changes	no significant	2571.44	-0.541251	0.285294	-1.89717	0.0578056	0.15147	-1.45523	no changes	no significant
LmjF.13.0120	conserved hypothetical protein	Translationally	1405.37	-0.29694	0.154449	-1.92258	0.054533	0.410151	-1.22854	no changes	no significant	458.941	-1.14004	0.413798	-2.75507	0.00586792	0.0307406	-2.20388	Down	significant
LmjF.13.0130	putative MCAK-like kinesin	Translationally	893.728	0.0240386	0.243373	0.0987726	0.921319	0.991584	1.0168	no changes	no significant	145.194	1.42264	0.389118	3.65606	0.000256123	0.00372194	2.68075	Up	significant
LmjF.13.0140	conserved hypothetical protein	no significant	3994.9	-0.0187873	0.188713	-0.0995547	0.920698	0.991584	-1.01311	no changes	no significant	1117.92	-0.124537	0.288146	-0.432203	0.665594	0.783128	-1.09016	no changes	no significant
LmjF.13.0150	conserved hypothetical protein	no significant	3923.35	0.241375	0.231617	1.04213	0.297351	0.820289	1.18212	no changes	no significant	565.536	-0.00288348	0.288493	-0.00999497	0.992025	0.995743	-1.002	no changes	no significant
LmjF.13.0160	putative protein kinase A regulatory subunit	no significant	2021.86	0.0413108	0.249453	0.165605	0.868468	0.984062	1.02905	no changes	no significant	639.7	0.341847	0.358822	0.952694	0.340745	0.508176	1.26738	no changes	no significant
LmjF.13.0170	putative MOZ/SAS family acetyltransferase	no significant	3499.65	-0.137611	0.188426	-0.730318	0.465196	0.920427	-1.10008	no changes	no significant	1232.59	0.0109608	0.267423	0.0409866	0.967307	0.980382	1.00763	no changes	no significant
LmjF.13.0180	conserved hypothetical protein	no significant	863.392	-0.204403	0.206209	-0.991241	0.321568	0.839244	-1.15221	no changes	no significant	557.958	-0.786946	0.315724	-2.49251	0.0126844	0.0514737	-1.72542	no changes	no significant
LmjF.13.0190	hypothetical protein	no significant	65.8704	-0.490584	0.254974	-1.92406	0.0543472	0.409709	-1.40501	no changes	no significant	19.2673	-0.824835	0.491037	-1.67978	0.0930001	0.211234	-1.77133	no changes	no significant
LmjF.13.0200	hypothetical protein	no significant	89.8815	0.288319	0.254482	1.13296	0.25723	0.786791	1.22122	no changes	no significant	14.4785	0.712157	0.48692	1.46258	0.143583	0.285694	1.63825	no changes	no significant
LmjF.13.0210	putative class 3 lipase	no significant	1096.44	-0.287395	0.17908	-1.60484	0.108528	0.566306	-1.22043	no changes	no significant	231.236	0.236428	0.354085	0.667715	0.504316	0.658311	1.17807	no changes	no significant
LmjF.13.0220	putative small Rab GTP binding protein	Translationally	3133.41	-0.458786	0.157811	-2.90719	0.00364692	0.0983834	-1.37438	no changes	no significant	1363.7	-1.18122	0.331225	-3.56621	0.000362185	0.00475221	-2.26768	Down	significant
LmjF.13.0230	conserved hypothetical protein	no significant	267.294	-0.10464	0.237673	-0.44027	0.659741	0.963484	-1.07523	no changes	no significant	70.2932	-0.32221	0.41606	-0.774431	0.438676	0.600194	-1.25024	no changes	no significant
LmjF.13.0240	conserved hypothetical protein	no significant	4536.48	-0.1734	0.137392	-1.26208	0.206921	0.740872	-1.12771	no changes	no significant	1575.29	-0.610353	0.287566	-2.12248	0.0337976	0.103463	-1.52663	no changes	no significant
LmjF.13.0250	conserved hypothetical protein	no significant	11810.6	0.183681	0.236802	0.775674	0.437942	0.906494	1.13578	no changes	no significant	1846.94	0.154164	0.281391	0.547863	0.583786	0.721049	1.11278	no changes	no significant
LmjF.13.0260	putative N-acetyltransferase subunit ARD1	Translationally	5750.88	-0.0253088	0.19046	-0.132883	0.894286	0.988898	-1.0177	no changes	no significant	2574.11	-1.08945	0.371272	-2.93438	0.0033422	0.0211316	-2.12793	Down	significant
LmjF.13.0270	conserved hypothetical protein	Translationally	3651.12	0.211672	0.234009	0.904545	0.365706	0.86572	1.15803	no changes	no significant	510.222	1.78837	0.45671	3.91576	9.01194e-05	0.00186323	3.45424	Up	significant
LmjF.13.0280	alpha tubulin	Translationally	100659	-0.019629	0.236493	-0.0830002	0.933851	0.992051	-1.0137	no changes	no significant	43060.2	-0.964351	0.378009	-2.55113	0.0107374	0.0458821	-1.95119	Down	significant
LmjF.13.0290	alpha tubulin	Translationally	101381	-0.0238042	0.236437	-0.100679	0.919805	0.991584	-1.01664	no changes	no significant	43362.5	-0.96129	0.377559	-2.54606	0.0108945	0.0464165	-1.94705	Down	significant
LmjF.13.0300	alpha tubulin	Translationally	102105	-0.0244031	0.236506	-0.103182	0.917819	0.991584	-1.01706	no changes	no significant	43755.6	-0.956652	0.37703	-2.53734	0.0111699	0.0471727	-1.9408	Down	significant
LmjF.13.0310	alpha tubulin	Translationally	102716	-0.0252332	0.236582	-0.106657	0.915061	0.991445	-1.01764	no changes	no significant	43985.2	-0.955112	0.378555	-2.52304	0.0116344	0.0484321	-1.93873	Down	significant
LmjF.13.0320	alpha tubulin	Translationally	101581	-0.0240876	0.236271	-0.101949	0.918797	0.991584	-1.01684	no changes	no significant	43397.6	-0.955387	0.378313	-2.52539	0.0115571	0.0482458	-1.9391	Down	significant
LmjF.13.0330	alpha tubulin	Translationally	101771	-0.0257374	0.236596	-0.108782	0.913375	0.991069	-1.018	no changes	no significant	43571.6	-0.953989	0.377452	-2.52745	0.0114895	0.0480539	-1.93722	Down	significant
LmjF.13.0340	alpha tubulin	Translationally	102036	-0.0214899	0.236921	-0.0907047	0.927727	0.991815	-1.01501	no changes	no significant	43557.5	-0.961334	0.378147	-2.54222	0.011015	0.0467018	-1.94711	Down	significant
LmjF.13.0350	alpha tubulin	Translationally	101494	-0.0207465	0.237223	-0.0874558	0.930309	0.992051	-1.01448	no changes	no significant	43424.7	-0.953142	0.379119	-2.5141	0.0119338	0.0493094	-1.93609	Down	significant
LmjF.13.0360	alpha tubulin	no significant	102881	-0.0193479	0.236285	-0.081884	0.934739	0.992051	-1.0135	no changes	no significant	43963	-0.950397	0.379717	-2.50291	0.0123178	0.0505439	-1.9324	no changes	no significant
LmjF.13.0370	alpha tubulin	Translationally	102043	-0.0256406	0.236286	-0.108515	0.913587	0.991069	-1.01793	no changes	no significant	43928.1	-0.961993	0.378704	-2.54022	0.0110782	0.0468848	-1.948	Down	significant
LmjF.13.0380	alpha tubulin	Translationally	101672	-0.0256774	0.236464	-0.108589	0.913529	0.991069	-1.01796	no changes	no significant	43432.8	-0.962239	0.37753	-2.54877	0.0108103	0.0461238	-1.94833	Down	significant
LmjF.13.0390	alpha tubulin	Translationally	100523	-0.0291461	0.236368	-0.123308	0.901863	0.989788	-1.02041	no changes	no significant	43086.4	-0.959222	0.378485	-2.53437	0.0112649	0.0474312	-1.94426	Down	significant
LmjF.13.0400	conserved hypothetical protein	no significant	2020.8	0.0361672	0.159067	0.227371	0.820135	0.977933	1.02539	no changes	no significant	1008.26	-0.0165766	0.351257	-0.0471922	0.96236	0.977623	-1.01156	no changes	no significant
LmjF.13.0410	conserved hypothetical protein	no significant	3378.7	-0.188351	0.163089	-1.1549	0.248132	0.779392	-1.13946	no changes	no significant	1217.34	-0.175888	0.294066	-0.598124	0.549757	0.696077	-1.12966	no changes	no significant
LmjF.13.0420	putative acyl-CoA synthetase	no significant	9784.76	-0.0128338	0.181875	-0.0705642	0.943745	0.994618	-1.00894	no changes	no significant	1949.28	-0.274256	0.315744	-0.868601	0.385065	0.551485	-1.20937	no changes	no significant
LmjF.13.0430	putative flagellar radial spoke protein	Translationally	7291.63	-0.112341	0.150436	-0.746767	0.455204	0.917994	-1.08098	no changes	no significant	4464.02	-1.21296	0.378949	-3.20085	0.00137023	0.011727	-2.31812	Down	significant
LmjF.13.0440	mitogen-activated protein kinase kinase 2	Translationally	1574.08	-0.0280561	0.208174	-0.134772	0.892792	0.988141	-1.01964	no changes	no significant	203.948	1.00779	0.306147	3.29187	0.000995241	0.00941622	2.01084	Up	significant
LmjF.13.0450	conserved hypothetical protein	no significant	71959.5	0.133951	0.24336	0.550425	0.582028	0.947329	1.09729	no changes	no significant	18070.1	-0.949715	0.515847	-1.84108	0.0656101	0.165064	-1.93149	no changes	no significant
LmjF.13.0460	conserved hypothetical protein	no significant	3856.2	0.0531812	0.245787	0.216371	0.828699	0.979421	1.03755	no changes	no significant	832.438	0.0976361	0.371574	0.262763	0.792733	0.868064	1.07002	no changes	no significant
LmjF.13.0470	conserved hypothetical protein	Transcriptionally	902.548	-0.949311	0.196966	-4.81967	1.43794e-06	0.000390248	-1.93095	Down	significant	163.897	-0.884344	0.371245	-2.3821	0.0172142	0.0638604	-1.84592	no changes	no significant
LmjF.13.0480	conserved hypothetical protein	no significant	4733.6	-0.262499	0.170768	-1.53717	0.124251	0.604425	-1.19955	no changes	no significant	828.663	0.243713	0.34319	0.710141	0.477617	0.636155	1.18404	no changes	no significant
LmjF.13.0490	conserved hypothetical protein	no significant	5227.74	-0.477965	0.218077	-2.19173	0.0283991	0.296215	-1.39278	no changes	no significant	1217.61	-0.917802	0.401267	-2.28726	0.0221805	0.0766581	-1.88924	no changes	no significant
LmjF.13.0500	putative RNA helicase	no significant	7036.9	0.14913	0.148991	1.00093	0.316861	0.835037	1.1089	no changes	no significant	3474.5	-0.326292	0.359731	-0.907045	0.364383	0.5321	-1.25379	no changes	no significant
LmjF.13.0510	conserved hypothetical protein	no significant	2359.64	-0.0705864	0.219379	-0.321756	0.747638	0.970717	-1.05014	no changes	no significant	696.553	-0.66084	0.322556	-2.04876	0.0404858	0.117508	-1.581	no changes	no significant
LmjF.13.0520	conserved hypothetical protein	no significant	7623.2	0.118764	0.161327	0.73617	0.461627	0.920427	1.0858	no changes	no significant	3156.49	-0.189282	0.294696	-0.642296	0.520681	0.67216	-1.1402	no changes	no significant
LmjF.13.0530	conserved hypothetical protein	no significant	3761.38	0.0949439	0.178501	0.531895	0.594799	0.94953	1.06802	no changes	no significant	2061.86	-0.276453	0.289272	-0.955684	0.339232	0.506853	-1.21121	no changes	no significant
LmjF.13.0540	conserved hypothetical protein	Translationally	2359.25	0.0401775	0.18632	0.215637	0.829271	0.979421	1.02824	no changes	no significant	1251.24	-0.900598	0.283339	-3.17852	0.0014803	0.0122273	-1.86684	Down	significant
LmjF.13.0550	conserved hypothetical protein	no significant	4736.72	-0.171488	0.171235	-1.00148	0.316595	0.834685	-1.12622	no changes	no significant	1755.83	0.19965	0.280364	0.712109	0.476398	0.634911	1.14842	no changes	no significant
LmjF.13.0560	putative 60S ribosomal protein L18	no significant	34664	0.102188	0.254898	0.400898	0.688495	0.964743	1.0734	no changes	no significant	31950.5	-0.766275	0.499522	-1.53402	0.125026	0.258824	-1.70087	no changes	no significant
LmjF.13.0570	putative 40S ribosomal protein S12	no significant	93906.3	0.0727695	0.200458	0.363017	0.716592	0.969654	1.05173	no changes	no significant	17261.4	0.368955	0.471581	0.782377	0.433993	0.595895	1.29142	no changes	no significant
LmjF.13.0580	conserved hypothetical protein	no significant	3593.72	0.177987	0.173495	1.02589	0.304941	0.825341	1.1313	no changes	no significant	1753.12	0.692681	0.374134	1.85142	0.0641086	0.162435	1.61628	no changes	no significant
LmjF.13.0590	conserved hypothetical protein	no significant	3396.76	0.0180798	0.191322	0.0944994	0.924712	0.991584	1.01261	no changes	no significant	941.569	-0.260571	0.294591	-0.88452	0.376415	0.544486	-1.19795	no changes	no significant
LmjF.13.0600	conserved hypothetical protein	no significant	2152.94	-0.213724	0.185933	-1.14947	0.250363	0.781273	-1.15968	no changes	no significant	654.332	-0.647183	0.3836	-1.68713	0.0915784	0.209161	-1.56611	no changes	no significant
LmjF.13.0610	actyltransferase-like protein	no significant	4750.37	-0.179509	0.177826	-1.00946	0.312754	0.832667	-1.1325	no changes	no significant	486.057	0.164181	0.294143	0.558167	0.57673	0.716163	1.12053	no changes	no significant
LmjF.13.0620	conserved hypothetical protein	no significant	1702.38	-0.228739	0.185978	-1.22992	0.218726	0.752069	-1.17181	no changes	no significant	296.127	-0.066048	0.285241	-0.231551	0.816886	0.885035	-1.04685	no changes	no significant
LmjF.13.0630	conserved hypothetical protein	Translationally	1622.41	-0.362962	0.163472	-2.22033	0.0263963	0.291648	-1.28606	no changes	no significant	1319.21	-1.66921	0.430416	-3.87814	0.000105258	0.00202334	-3.18041	Down	significant
LmjF.13.0640	conserved hypothetical protein	no significant	6308.21	0.358641	0.180047	1.99193	0.0463789	0.379356	1.28222	no changes	no significant	2210.27	0.521754	0.296817	1.75783	0.0787769	0.188415	1.4357	no changes	no significant
LmjF.13.0650	conserved hypothetical protein	no significant	5238.65	0.0707654	0.17895	0.395447	0.692513	0.965234	1.05027	no changes	no significant	1448.42	-0.28592	0.259415	-1.10217	0.270388	0.436151	-1.21919	no changes	no significant
LmjF.13.0660	conserved hypothetical protein	no significant	2637.52	0.080605	0.152296	0.529264	0.596622	0.950083	1.05746	no changes	no significant	767.03	0.435161	0.399741	1.08861	0.276327	0.441726	1.35206	no changes	no significant
LmjF.13.0670	putative lectin	Translationally	7315.79	-0.0307852	0.194262	-0.158472	0.874085	0.984062	-1.02157	no changes	no significant	7175.81	-0.869534	0.322702	-2.69454	0.0070485	0.0347773	-1.82707	Down	significant
LmjF.13.0680	conserved hypothetical protein	no significant	5460.04	0.154878	0.23175	0.6683	0.503942	0.927019	1.11333	no changes	no significant	1488.12	0.336574	0.317165	1.0612	0.288601	0.455616	1.26275	no changes	no significant
LmjF.13.0690	conserved hypothetical protein	Translationally	983.484	0.398908	0.206363	1.93304	0.0532315	0.405048	1.31851	no changes	no significant	316.745	1.3167	0.432702	3.04298	0.00234246	0.0165161	2.49096	Up	significant
LmjF.13.0700	putative kinesin	no significant	915.981	0.00654358	0.21065	0.0310637	0.975219	0.997542	1.00455	no changes	no significant	698.124	-0.744215	0.337676	-2.20393	0.027529	0.0897391	-1.67506	no changes	no significant
LmjF.13.0710	conserved hypothetical protein	no significant	1968.71	0.441921	0.15854	2.78745	0.00531253	0.122943	1.35841	no changes	no significant	1634.96	0.0763605	0.265314	0.287812	0.773491	0.855013	1.05435	no changes	no significant
LmjF.13.0720	oxidoreductase-like protein	no significant	2017.54	-0.0962054	0.183981	-0.522911	0.601036	0.951039	-1.06896	no changes	no significant	705.683	-0.249825	0.286834	-0.870974	0.383769	0.55038	-1.18906	no changes	no significant
LmjF.13.0730	ubiquitin-like protein	no significant	2289.77	0.156959	0.224511	0.699116	0.484479	0.923815	1.11493	no changes	no significant	2494.76	-0.0944301	0.313667	-0.301052	0.763375	0.84951	-1.06764	no changes	no significant
LmjF.13.0740	hypothetical protein	no significant	2168.01	-0.112651	0.185323	-0.607863	0.543279	0.9378	-1.08121	no changes	no significant	1183.97	0.143429	0.341864	0.419552	0.674813	0.788849	1.10453	no changes	no significant
LmjF.13.0750	conserved hypothetical protein	no significant	1404.71	-0.221272	0.207206	-1.06789	0.285572	0.807563	-1.16576	no changes	no significant	411.757	0.0290449	0.283007	0.102629	0.918257	0.950683	1.02034	no changes	no significant
LmjF.13.0760	conserved hypothetical protein	no significant	3509.82	0.25386	0.165683	1.5322	0.125474	0.606118	1.19239	no changes	no significant	1739.04	0.56381	0.34517	1.63343	0.102379	0.225335	1.47817	no changes	no significant
LmjF.13.0770	conserved hypothetical protein	no significant	2220.97	0.0109888	0.14194	0.077419	0.93829	0.992597	1.00765	no changes	no significant	1344.27	-0.249395	0.28224	-0.883627	0.376898	0.54502	-1.18871	no changes	no significant
LmjF.13.0780	putative protein kinase	no significant	2432.2	-0.108199	0.164185	-0.659007	0.509891	0.928443	-1.07788	no changes	no significant	611.722	0.328313	0.265509	1.23654	0.216257	0.375453	1.25554	no changes	no significant
LmjF.13.0790	conserved hypothetical protein	no significant	1746.74	-0.172401	0.180096	-0.957274	0.338429	0.849642	-1.12693	no changes	no significant	845.946	-0.218837	0.310516	-0.704753	0.480964	0.638727	-1.16379	no changes	no significant
LmjF.13.0800	conserved hypothetical protein	Translationally	461.714	-0.20611	0.24315	-0.847664	0.396625	0.884642	-1.15357	no changes	no significant	402.421	-1.00002	0.351941	-2.84143	0.00449115	0.0259774	-2.00002	Down	significant
LmjF.13.0810	conserved hypothetical protein	Translationally	1691.24	0.31757	0.198199	1.60228	0.109094	0.56772	1.24623	no changes	no significant	701.854	1.59845	0.381308	4.19201	2.76499e-05	0.00085053	3.02817	Up	significant
[truncated: 7,667 more rows]

## Sheet: Description
The vast majority of changes in resistant parasites are observed in the translatome rather than the transcriptome composition. For SbIII-resistant parasites growing without drug challenge, the differentially expressed genes detected in the total transcriptome (total mRNA used as input for polysome profiling, suffix: Total) and heavy polysomes (more efficiently translated transcripts, suffix: HP) …

[truncated: 1 more sheets: Labels]
