# Supplementary material for: Translational reprogramming as a driver of antimony-drug resistance in Leishmania
Source: Nat Commun. 2023 May 5;14:2605. doi: 10.1038/s41467-023-38221-1 (PMC10163012; doi:10.1038/s41467-023-38221-1)
Supplement: Supplementary file 8 — Supplementary Data 5 [file 41467_2023_38221_MOESM8_ESM.xlsx]

## Sheet: Description
Differential expression analysis under drug challenge. Two groups were compared by using the DESeq2 algorithm: 1) resistant strain growing under drug challenge and 2) resistant strain growing without drug challenge (control). Four types of samples were considered: total RNA (input for polysome profiling, Total), heavy polysomes (HP), light polysomes (LP), and monosomes (MS). Red and blue cells hi…

## Sheet: labels
Base mean; the average of the normalized count values, dividing by size factors, taken over all samples. log2(FC); the estimate fold change or effect size. FC as a ratio; raw FC estimated by the ratio. between the read count detected in the treatment Vs. control. FC linear; scaled effect sizes as negative (decreased) and positive (increased) values. StdErr; standard error of estimated fold change…

## Sheet: Total_DrugChallenge
GeneID	Base_mean_Total	logFC_Total	StdErr_Total	Wald_Stats_Total	P_value_Total	P_adj_Total	FC_Total	Profile_Total	DE_Total	label
LmjF.33.2850	508.321	-2.62972	0.236071	-11.1395	8.05711e-29	7.21595e-25	-6.18904	Down	significant	D-alanyl-glycyl endopeptidase-like protein
LmjF.21.0810	6173.85	0.998732	0.157589	6.33755	2.33442e-10	6.96903e-07	1.99824	Up	significant	putative methionyl-tRNA synthetase
LmjF.33.2840	700.673	-1.32471	0.208532	-6.35253	2.11803e-10	6.96903e-07	-2.50482	Down	significant	hypothetical protein
LmjF.01.0450	3301.62	0.860911	0.142026	6.06163	1.34749e-09	2.43264e-06	1.81619	Up	significant	alpha/beta-hydrolase-like protein
LmjF.34.TRNATYR.01	42.9886	1.52951	0.252378	6.06037	1.35811e-09	2.43264e-06	2.88687	Up	significant	NA
LmjF.15.0800	8298.79	1.08797	0.182161	5.97254	2.33586e-09	3.4095e-06	2.12574	Up	significant	conserved hypothetical protein
LmjF.21.0825	3127.63	1.02208	0.172382	5.92912	3.04556e-09	3.4095e-06	2.03084	Up	significant	conserved hypothetical protein
LmjF.24.0760	1581.57	0.857558	0.1446	5.93054	3.01935e-09	3.4095e-06	1.81197	Up	significant	putative DNA repair and recombination protein RAD54
LmjF.15.0830	1478.4	0.947794	0.164969	5.74528	9.17711e-09	9.13224e-06	1.92892	Up	significant	conserved hypothetical protein
LmjF.14.0270	1423.99	-0.963191	0.169781	-5.67315	1.40193e-08	1.25557e-05	-1.94962	Down	significant	conserved hypothetical protein
LmjF.23.1250	3277.2	0.8557	0.151913	5.63281	1.77294e-08	1.3232e-05	1.80964	Up	significant	conserved hypothetical protein
LmjF.24.1300	1889.66	1.04082	0.184634	5.63722	1.72814e-08	1.3232e-05	2.0574	Up	significant	putative DNAJ-domain protein
LmjF.29.2850	1103.48	-0.963993	0.176317	-5.46739	4.56717e-08	3.14643e-05	-1.9507	Down	significant	conserved hypothetical protein
LmjF.14.0620	1888.93	-1.05976	0.197066	-5.37769	7.54455e-08	4.60689e-05	-2.08459	Down	significant	conserved hypothetical protein
LmjF.23.0870	3774.48	0.853582	0.158846	5.37365	7.71587e-08	4.60689e-05	1.80698	Up	significant	beta-fructosidase-like protein
LmjF.15.0760	3399.85	0.920399	0.172618	5.33198	9.71455e-08	4.98274e-05	1.89264	Up	significant	putative ATP-binding cassette protein subfamily A, member 7
LmjF.15.1290	4472.71	0.702753	0.131936	5.32646	1.00144e-07	4.98274e-05	1.62761	Up	significant	mitochondrial DNA topoisomerase II
LmjF.15.1380	6771.85	0.969645	0.181655	5.33784	9.40619e-08	4.98274e-05	1.95836	Up	significant	putative nucleolar RNA binding protein
LmjF.15.0850	4689.87	1.04715	0.197289	5.30768	1.11032e-07	5.2337e-05	2.06644	Up	significant	conserved hypothetical protein
LmjF.31.2300	2343.25	0.91071	0.173409	5.25179	1.50628e-07	6.74511e-05	1.87997	Up	significant	putative 3'-nucleotidase/nuclease
LmjF.23.1380	2918.3	0.835436	0.159657	5.23268	1.6707e-07	6.80126e-05	1.7844	Up	significant	putative DNA polymerase theta
LmjF.31.0920	174.715	1.09818	0.2097	5.23694	1.63259e-07	6.80126e-05	2.14085	Up	significant	putative sodium stibogluconate resistance protein
LmjF.23.0300	2113.95	0.787054	0.151326	5.20105	1.98167e-07	7.39491e-05	1.72555	Up	significant	putative tryptophanyl-tRNA synthetase
LmjF.23.1220	13391.6	0.856871	0.164681	5.20322	1.95862e-07	7.39491e-05	1.81111	Up	significant	putative T-complex protein 1, gamma subunit
LmjF.14.0070	887.548	-1.06603	0.207961	-5.12609	2.95818e-07	0.000105974	-2.09366	Down	significant	hypothetical protein
LmjF.33.snoRNA0108	322.351	-1.09583	0.214762	-5.10251	3.35185e-07	0.000115458	-2.13735	Down	significant	NA
LmjF.15.1200	4605.04	0.764354	0.150679	5.07273	3.92149e-07	0.000130077	1.69861	Up	significant	putative protein kinase
LmjF.15.0860	2659.53	1.0074	0.199985	5.03738	4.71942e-07	0.000150954	2.01028	Up	significant	conserved hypothetical protein
LmjF.24.1530	2806.37	0.750744	0.150081	5.00225	5.66664e-07	0.000175002	1.68266	Up	significant	putative ATP-dependent DEAD/H DNA helicase recQ
LmjF.15.0815	1149.22	0.824587	0.166697	4.94661	7.55164e-07	0.000225442	1.77103	Up	significant	conserved hypothetical protein
LmjF.24.1510	13034.6	0.87384	0.177337	4.92758	8.32549e-07	0.000240526	1.83253	Up	significant	putative IgE-dependent histamine-releasing factor
LmjF.24.1500	13097.5	0.869358	0.179666	4.83874	1.30662e-06	0.000365691	1.82685	Up	significant	putative IgE-dependent histamine-releasing factor
LmjF.13.0470	902.548	-0.949311	0.196966	-4.81967	1.43794e-06	0.000390248	-1.93095	Down	significant	conserved hypothetical protein
LmjF.15.0910	2700.1	0.744855	0.154961	4.80671	1.53431e-06	0.000404155	1.67581	Up	significant	conserved hypothetical protein
LmjF.15.0820	3686.81	0.976802	0.203678	4.79581	1.6202e-06	0.000414585	1.9681	Up	significant	conserved hypothetical protein
LmjF.15.1560	5309.1	0.684054	0.143384	4.77077	1.8352e-06	0.000456557	1.60665	Up	significant	putative condensin subunit 1
LmjF.23.0830	7471.97	0.977649	0.205247	4.76328	1.90468e-06	0.000461036	1.96925	Up	significant	Na/H antiporter-like protein
LmjF.24.1210	3267.49	0.836709	0.176082	4.75182	2.01597e-06	0.000475131	1.78597	Up	significant	putative translation factor sui1
LmjF.23.0760	1661.22	0.807773	0.172621	4.67946	2.87633e-06	0.000660524	1.75051	Up	significant	putative mitochondrial RNA binding protein
LmjF.01.0180	3273.95	0.718654	0.15379	4.67296	2.96891e-06	0.000664739	1.64565	Up	significant	putative CLC-type chloride channel
LmjF.23.1140	3519.17	0.697474	0.150525	4.63362	3.59332e-06	0.000766233	1.62166	Up	significant	conserved hypothetical protein
LmjF.23.1310	4921.56	0.944187	0.203634	4.63668	3.54047e-06	0.000766233	1.9241	Up	significant	putative dynein heavy chain
LmjF.15.0330	3767.62	0.657164	0.142461	4.61292	3.97044e-06	0.000826959	1.57698	Up	significant	conserved hypothetical protein
LmjF.16.0590	6295.77	0.779413	0.169528	4.59754	4.27504e-06	0.000870165	1.71643	Up	significant	putative carbamoyl-phosphate synthase
LmjF.14.1230	1298.72	-0.703308	0.153471	-4.58269	4.59022e-06	0.000893696	-1.62823	Down	significant	hypothetical protein
LmjF.24.0640	7184.51	0.664949	0.145093	4.58292	4.58526e-06	0.000893696	1.58551	Up	significant	putative MCAK-like kinesin
LmjF.23.0900	8452.44	0.810084	0.179024	4.52499	6.03981e-06	0.00112693	1.75331	Up	significant	conserved hypothetical protein
LmjF.24.1290	2198.93	0.869079	0.191922	4.52829	5.94616e-06	0.00112693	1.8265	Up	significant	conserved hypothetical protein
LmjF.31.1430	7303.54	0.647122	0.143906	4.49684	6.8971e-06	0.00126062	1.56604	Up	significant	pentamidine resistance protein 1
LmjF.29.2220	602.426	-0.726029	0.162026	-4.48094	7.43161e-06	0.00133115	-1.65408	Down	significant	hypothetical protein
LmjF.12.0250	10289.9	0.711199	0.159848	4.44922	8.61843e-06	0.00146869	1.63716	Up	significant	putative cysteinyl-tRNA synthetase
LmjF.23.1510	5710.59	0.70005	0.157134	4.45511	8.38486e-06	0.00146869	1.62456	Up	significant	putative vacuolar proton translocating ATPase subunit A
LmjF.31.0950	223.629	0.974503	0.219117	4.4474	8.69146e-06	0.00146869	1.96496	Up	significant	putative sodium stibogluconate resistance protein
LmjF.23.1035	3838.73	0.594353	0.133825	4.44126	8.94344e-06	0.00148329	1.5098	Up	significant	hypothetical protein
LmjF.23.0950	3807.82	0.698069	0.158609	4.4012	1.07652e-05	0.00175296	1.62233	Up	significant	cytosolic leucyl aminopeptidase
LmjF.24.1430	3720.36	0.829435	0.188687	4.39581	1.10359e-05	0.00176495	1.77699	Up	significant	putative kinesin
LmjF.23.0250	11786.6	0.778101	0.177813	4.37594	1.20911e-05	0.00189979	1.71487	Up	significant	ABC-thiol transporter
LmjF.14.0500	2560.64	-0.786161	0.181352	-4.335	1.45759e-05	0.00225073	-1.72448	Down	significant	hypothetical protein
LmjF.23.1270	1563.46	0.697076	0.16364	4.25981	2.04597e-05	0.00310572	1.62122	Up	significant	conserved hypothetical protein
LmjF.29.2820	163.052	-0.983881	0.231426	-4.25139	2.12452e-05	0.00311921	-1.97778	Down	significant	conserved hypothetical protein
LmjF.31.2610	10594.6	0.571526	0.134399	4.25247	2.11427e-05	0.00311921	1.48609	no changes	no significant	RNA polymerase ii largest subunit
LmjF.12.0330	2743.26	0.69772	0.164377	4.24464	2.18941e-05	0.00316263	1.62194	Up	significant	hypothetical protein
LmjF.23.1770	2592.39	0.750553	0.177443	4.22984	2.33862e-05	0.00332456	1.68244	Up	significant	putative Csl4p homologue
LmjF.24.1220	2725.03	0.666608	0.158039	4.218	2.46479e-05	0.00344917	1.58734	Up	significant	conserved hypothetical protein
LmjF.24.0330	4773.02	0.690279	0.165127	4.18029	2.91142e-05	0.00401149	1.6136	Up	significant	conserved hypothetical protein
LmjF.21.0980	4212.47	0.641004	0.153801	4.16774	3.07635e-05	0.00414122	1.55941	Up	significant	conserved hypothetical protein
LmjF.23.1710	1533.09	0.666373	0.15995	4.16614	3.09806e-05	0.00414122	1.58708	Up	significant	conserved hypothetical protein
LmjF.10.0500	2029.48	0.948418	0.228651	4.14788	3.35563e-05	0.00441957	1.92976	Up	significant	conserved hypothetical protein
LmjF.15.0780	6736.69	0.892426	0.215478	4.14161	3.44874e-05	0.00447637	1.8563	Up	significant	conserved hypothetical protein
LmjF.15.0790	1616.12	0.829487	0.201807	4.11029	3.95159e-05	0.00505577	1.77705	Up	significant	hypothetical protein
LmjF.24.0930	2284.75	0.644468	0.157956	4.08005	4.50257e-05	0.00560069	1.56316	Up	significant	conserved hypothetical protein
LmjF.24.1130	1970.38	0.697524	0.170939	4.08055	4.49296e-05	0.00560069	1.62172	Up	significant	actin-interacting protein-like protein
LmjF.11.1340	533.258	-0.705517	0.173324	-4.07051	4.691e-05	0.00575515	-1.63073	Down	significant	conserved hypothetical protein
LmjF.14.1040	1788.75	-0.740349	0.182037	-4.06702	4.76179e-05	0.00576306	-1.67058	Down	significant	conserved hypothetical protein
LmjF.15.0340	2570.47	0.588394	0.145179	4.0529	5.05868e-05	0.00596125	1.50357	Up	significant	conserved hypothetical protein
LmjF.24.0740	2188.69	0.584125	0.144112	4.05326	5.05097e-05	0.00596125	1.49913	no changes	no significant	conserved hypothetical protein
LmjF.24.0300	3045.8	0.579191	0.143281	4.04235	5.29175e-05	0.00615493	1.49401	no changes	no significant	conserved hypothetical protein
LmjF.12.0120	2834.77	0.729671	0.181167	4.02762	5.63432e-05	0.006468	1.65826	Up	significant	conserved hypothetical protein
LmjF.23.1260	3070.45	0.768549	0.191283	4.01786	5.87284e-05	0.006468	1.70356	Up	significant	conserved hypothetical protein
LmjF.24.0980	1782.82	0.649994	0.161831	4.0165	5.90692e-05	0.006468	1.56916	Up	significant	conserved hypothetical protein
LmjF.33.2860	1338.57	-0.83715	0.208459	-4.0159	5.92201e-05	0.006468	-1.78652	Down	significant	conserved hypothetical protein
LmjF.36.0420	973.927	-0.732745	0.182441	-4.01635	5.91064e-05	0.006468	-1.6618	Down	significant	amino acid permease-like protein
LmjF.35.5380	768.142	-0.71485	0.178603	-4.00244	6.26916e-05	0.00676465	-1.64131	Down	significant	conserved hypothetical protein
LmjF.15.1190	3246.99	0.619368	0.155811	3.97514	7.03389e-05	0.00749947	1.5362	Up	significant	conserved hypothetical protein
LmjF.27.2640	229.786	-0.839691	0.212259	-3.95598	7.62227e-05	0.00803118	-1.78967	Down	significant	hypothetical protein
LmjF.15.0710	4145.53	0.720574	0.183499	3.92687	8.60597e-05	0.00896222	1.64784	Up	significant	conserved hypothetical protein
LmjF.15.0810	5118.82	0.856657	0.218546	3.91981	8.86186e-05	0.00912263	1.81084	Up	significant	conserved hypothetical protein
LmjF.23.0350	4692.63	0.637452	0.163393	3.90134	9.56613e-05	0.00962632	1.55558	Up	significant	conserved hypothetical protein
LmjF.24.1800	1524.97	0.613419	0.15717	3.9029	9.50482e-05	0.00962632	1.52988	Up	significant	conserved hypothetical protein
LmjF.23.0430	3064.79	0.593928	0.152472	3.89533	9.80671e-05	0.009642	1.50935	Up	significant	aldose 1-epimerase-like protein
LmjF.29.2810	5440.18	-0.644887	0.165539	-3.89568	9.79241e-05	0.009642	-1.56362	Down	significant	ribonuclease inhibitor-like protein
LmjF.30.3460	1230.69	-0.806464	0.207162	-3.89291	9.90469e-05	0.009642	-1.74892	Down	significant	putative zinc-binding protein (Yippee)
LmjF.15.0280	25488.9	0.642969	0.165335	3.88889	0.000100702	0.00969776	1.56154	Up	significant	putative ribonucleoprotein p18, mitochondrial precursor
LmjF.23.1263	1229.57	0.806405	0.207807	3.88055	0.000104219	0.00982508	1.74885	Up	significant	conserved hypothetical protein
LmjF.33.0170	1068.76	-0.645607	0.166268	-3.88294	0.000103201	0.00982508	-1.5644	Down	significant	conserved hypothetical protein
LmjF.34.2710	1322.17	-0.71332	0.184006	-3.87661	0.000105921	0.00988159	-1.63957	Down	significant	conserved hypothetical protein
LmjF.24.1070	3140.66	0.704129	0.182887	3.85009	0.000118076	0.0109019	1.62916	Up	significant	conserved hypothetical protein
LmjF.14.1490	1589.81	-0.709064	0.184648	-3.84008	0.000122995	0.0112403	-1.63474	Down	significant	putative inositol 5'-phosphatase
LmjF.14.0760	2431.67	-0.670253	0.175445	-3.8203	0.00013329	0.0120045	-1.59135	Down	significant	guanine nucleotide-binding protein-like protein
LmjF.24.2020	5516.85	0.589165	0.154275	3.81892	0.000134039	0.0120045	1.50438	Up	significant	putative tubulin folding cofactor D
LmjF.14.0020	1825.72	-0.711112	0.186898	-3.80481	0.000141915	0.0124607	-1.63707	Down	significant	NA
LmjF.15.1540	3829.01	0.645987	0.169695	3.80675	0.000140806	0.0124607	1.56481	Up	significant	conserved hypothetical protein
LmjF.15.0090	4301.07	0.568072	0.149409	3.80214	0.000143454	0.0124736	1.48254	no changes	no significant	putative heat shock protein HslVU, ATPase,subunit HslU
LmjF.14.1160	27157.9	-0.596742	0.157736	-3.78316	0.000154849	0.0133054	-1.5123	Down	significant	enolase
LmjF.24.2070	46543.5	0.584414	0.154552	3.78133	0.000155993	0.0133054	1.49943	no changes	no significant	putative 40S ribosomal protein S8
LmjF.23.0600	1289.21	0.606459	0.16059	3.77643	0.00015909	0.0134416	1.52252	Up	significant	conserved hypothetical protein
LmjF.29.0930	766.7	-0.745665	0.198338	-3.75957	0.000170203	0.0142462	-1.67675	Down	significant	ABC transporter-like protein
LmjF.23.0220	7609.49	0.550802	0.146956	3.74808	0.000178193	0.0147676	1.4649	no changes	no significant	putative ATP-binding cassette protein subfamily C,member 2
LmjF.23.0640	2573.95	0.716958	0.191397	3.74592	0.000179731	0.0147676	1.64371	Up	significant	conserved hypothetical protein
LmjF.28.0830	850.905	-0.591437	0.158421	-3.73332	0.00018897	0.0153856	-1.50675	Down	significant	conserved hypothetical protein
LmjF.22.0020	160.275	-0.93712	0.251245	-3.7299	0.000191552	0.0154553	-1.9147	Down	significant	hypothetical protein
LmjF.21.0840	1656.25	0.717345	0.192562	3.72527	0.000195105	0.0154633	1.64415	Up	significant	putative methionine aminopeptidase 2
LmjF.23.0040	20082.9	0.701474	0.188189	3.72749	0.000193398	0.0154633	1.62617	Up	significant	peroxidoxin
LmjF.12.0230	4094.21	0.744778	0.20062	3.71237	0.000205326	0.0161307	1.67572	Up	significant	conserved hypothetical protein
LmjF.12.0420	1528.11	0.538592	0.14539	3.70447	0.000211837	0.0164975	1.45255	no changes	no significant	hypothetical protein
LmjF.23.1280	2656.26	0.694357	0.187586	3.70155	0.00021429	0.0165446	1.61816	Up	significant	conserved hypothetical protein
LmjF.15.0580	4370.55	0.645087	0.174404	3.69882	0.000216605	0.0165805	1.56383	Up	significant	conserved hypothetical protein
LmjF.23.0120	6059.55	0.717115	0.194128	3.69403	0.000220726	0.0167528	1.64389	Up	significant	conserved hypothetical protein
LmjF.24.0720	1341.12	0.676948	0.183441	3.69027	0.000224014	0.0168594	1.59875	Up	significant	putative mitochondrial translocase subunit
LmjF.23.0210	5273.77	0.5825	0.158082	3.6848	0.000228881	0.016941	1.49744	no changes	no significant	putative ATP-binding cassette protein subfamily C,member 1
LmjF.23.1360	3330.39	0.686566	0.186291	3.68546	0.000228291	0.016941	1.60945	Up	significant	conserved hypothetical protein
LmjF.03.0690	8073.12	0.575574	0.156373	3.68077	0.000232534	0.0170703	1.49027	no changes	no significant	conserved hypothetical protein
LmjF.24.1230	2828.37	0.652179	0.177663	3.67087	0.000241726	0.0176008	1.57154	Up	significant	conserved hypothetical protein
LmjF.28.3000	801.712	-0.674907	0.184042	-3.66713	0.000245287	0.017716	-1.59649	Down	significant	putative protein kinase
LmjF.20.1365	1502.12	0.599261	0.163893	3.65641	0.000255773	0.0182346	1.51494	Up	significant	putative RNA-binding regulatory protein
LmjF.23.0680	3396.89	0.718132	0.196445	3.65564	0.000256539	0.0182346	1.64505	Up	significant	putative mitochondrial DNA primase
LmjF.23.0910	7596.52	0.765525	0.209661	3.65126	0.000260961	0.0184029	1.69999	Up	significant	NA
LmjF.31.0930	231.486	0.82251	0.225439	3.64849	0.000263788	0.0184569	1.76848	Up	significant	putative sodium stibogluconate resistance protein
LmjF.12.0150	3860.07	0.696785	0.19143	3.63989	0.000272757	0.0189365	1.62089	Up	significant	putative leucine-rich repeat protein
LmjF.23.1750	5237.47	0.575873	0.158617	3.63057	0.000282791	0.0194821	1.49058	no changes	no significant	putative Qb-SNARE protein
LmjF.15.0120	2030.99	0.576132	0.15879	3.62827	0.00028533	0.019507	1.49085	no changes	no significant	putative mitochondrial carrier protein
LmjF.10.1130	4777.23	0.534011	0.147375	3.62348	0.000290663	0.0197211	1.44795	no changes	no significant	conserved hypothetical protein
LmjF.24.0140	7904.89	0.573262	0.15837	3.61976	0.000294881	0.0198568	1.48788	no changes	no significant	ankyrin/TPR repeat protein
LmjF.12.0320	1540.61	0.56175	0.155399	3.6149	0.000300464	0.019933	1.47606	no changes	no significant	conserved hypothetical protein
LmjF.15.1440	6184.48	0.659803	0.182485	3.61566	0.000299587	0.019933	1.57987	Up	significant	putative glutaminyl-tRNA synthetase
LmjF.24.1630	6056.64	0.563865	0.156251	3.60871	0.000307723	0.0202645	1.47822	no changes	no significant	putative succinate dehydrogenase flavoprotein
LmjF.15.1180	8225.51	0.644155	0.17863	3.60608	0.000310853	0.0203212	1.56282	Up	significant	conserved hypothetical protein
LmjF.23.0790	12401	0.858074	0.238337	3.60025	0.000317907	0.0206317	1.81262	Up	significant	conserved hypothetical protein
LmjF.15.0770	1472.73	0.776854	0.216148	3.59409	0.000325526	0.0209742	1.71339	Up	significant	putative protein kinase
LmjF.14.1020	2961.87	-0.590307	0.164703	-3.58408	0.000338273	0.021631	-1.50557	Down	significant	conserved hypothetical protein
LmjF.26.1650	2170.94	-0.573861	0.160192	-3.58232	0.000340551	0.021631	-1.4885	no changes	no significant	conserved hypothetical protein
LmjF.16.0880	218.007	-0.738963	0.207422	-3.5626	0.000367197	0.0231593	-1.66898	Down	significant	conserved hypothetical protein
LmjF.36.2970	931.175	-0.606015	0.17045	-3.55539	0.000377424	0.0236378	-1.52205	Down	significant	conserved hypothetical protein
LmjF.34.3760	1158.77	-0.526913	0.148342	-3.55201	0.000382307	0.0237774	-1.44084	no changes	no significant	putative actin-like protein
LmjF.12.1130	2983.78	0.593844	0.16733	3.54894	0.000386783	0.0238899	1.50926	Up	significant	putative NADH:flavin oxidoreductase/NADH oxidase
LmjF.04.0640	492.753	-0.818314	0.231535	-3.53429	0.000408871	0.0247422	-1.76334	Down	significant	hypothetical protein
LmjF.14.0160	1695	-0.609058	0.172304	-3.53478	0.00040811	0.0247422	-1.52526	Down	significant	conserved hypothetical protein
LmjF.23.1350	2215.42	0.621276	0.175783	3.53434	0.000408796	0.0247422	1.53824	Up	significant	acetyltransferase-like protein
LmjF.23.0180	2681.49	0.729	0.207142	3.51932	0.000432649	0.0260054	1.65749	Up	significant	conserved hypothetical protein
LmjF.12.0090	5574.36	0.615515	0.175085	3.51552	0.000438899	0.0262052	1.53211	Up	significant	conserved hypothetical protein
LmjF.17.0770	147.769	-0.763633	0.217574	-3.50976	0.000448507	0.0264265	-1.69776	Down	significant	conserved hypothetical protein
LmjF.23.1400	2617.65	0.536934	0.152939	3.51077	0.000446812	0.0264265	1.45089	no changes	no significant	putative Ran-binding protein
LmjF.22.1150	1468.69	-0.762844	0.217481	-3.50764	0.000452105	0.0264644	-1.69683	Down	significant	conserved hypothetical protein
LmjF.35.2310	1497.41	-0.544464	0.155397	-3.50369	0.000458852	0.0266849	-1.45848	no changes	no significant	conserved hypothetical protein
LmjF.24.1960	2470.34	0.541637	0.154724	3.50066	0.000464105	0.0268163	1.45562	no changes	no significant	conserved hypothetical protein
LmjF.16.1520	2571.67	0.517163	0.147991	3.49457	0.000474832	0.0272602	1.43114	no changes	no significant	conserved hypothetical protein
LmjF.23.0480	7405.96	0.670779	0.192828	3.47864	0.000503957	0.028748	1.59193	Up	significant	conserved hypothetical protein
LmjF.23.0310	3700.42	0.727543	0.209513	3.47254	0.000515562	0.0291147	1.65582	Up	significant	conserved hypothetical protein
LmjF.23.1330	4053.92	0.669422	0.192908	3.47017	0.000520137	0.0291147	1.59044	Up	significant	putative DNA polymerase zeta catalytic subunit
LmjF.24.0830	8771.71	0.622877	0.179433	3.47135	0.000517842	0.0291147	1.53994	Up	significant	conserved hypothetical protein
LmjF.22.1270	1970.9	-0.660646	0.190867	-3.46129	0.000537586	0.0298443	-1.58079	Down	significant	conserved hypothetical protein
LmjF.24.0210	3324.68	0.595428	0.172081	3.46017	0.000539837	0.0298443	1.51092	Up	significant	putative transcription elongation factor
LmjF.02.0720	112.232	-0.813053	0.235261	-3.45596	0.000548337	0.0300809	-1.75693	Down	significant	hypothetical protein
LmjF.12.0640	999.619	0.703821	0.203726	3.45474	0.000550833	0.0300809	1.62881	Up	significant	conserved hypothetical protein
LmjF.14.0510	310.686	-0.865883	0.251	-3.44974	0.000561135	0.0302742	-1.82245	Down	significant	putative stearic acid desaturase
LmjF.24.0260	4219.71	0.653893	0.189532	3.45004	0.000560497	0.0302742	1.57341	Up	significant	conserved hypothetical protein
LmjF.01.0600	2442.77	0.584226	0.169763	3.44141	0.00057869	0.0310344	1.49923	no changes	no significant	conserved hypothetical protein
LmjF.22.0350	809.725	-0.750061	0.218167	-3.43801	0.000586003	0.0310547	-1.68186	Down	significant	hypothetical protein
LmjF.23.0660	2754.6	0.596747	0.173547	3.43853	0.000584888	0.0310547	1.5123	Up	significant	hypothetical protein
LmjF.33.1430	381.491	-0.655784	0.191113	-3.43139	0.000600499	0.0314507	-1.57547	Down	significant	conserved hypothetical protein
LmjF.33.2870	755.09	-0.608572	0.177351	-3.43145	0.00060037	0.0314507	-1.52475	Down	significant	conserved hypothetical protein
LmjF.01.0490	5283.57	0.52375	0.152765	3.42846	0.000607012	0.031607	1.43769	no changes	no significant	putative long-chain-fatty-acid-CoA ligase
LmjF.31.0910	111.803	0.870521	0.254184	3.42476	0.000615333	0.0318551	1.82832	Up	significant	hypothetical protein
LmjF.23.1740	2250.43	0.504932	0.147624	3.42038	0.000625329	0.0321865	1.41906	no changes	no significant	putative Qb-SNARE protein
LmjF.01.0420	33500.7	0.629721	0.184215	3.41841	0.000629879	0.032191	1.54727	Up	significant	putative ribosomal protein S7
LmjF.14.0050	2939.5	-0.754025	0.220653	-3.41724	0.000632605	0.032191	-1.68649	Down	significant	conserved hypothetical protein
LmjF.15.0440	2365.73	0.783655	0.229605	3.41305	0.000642398	0.0325046	1.72149	Up	significant	NA
LmjF.23.0230	2175.22	0.581366	0.170592	3.40793	0.000654584	0.0329352	1.49627	no changes	no significant	conserved hypothetical protein
LmjF.23.0543	5179.82	0.715301	0.210488	3.39831	0.000678046	0.033711	1.64183	Up	significant	putative 5'-3' exonuclease XRNC
LmjF.23.1580	2929.86	0.748886	0.22042	3.39754	0.000679956	0.033711	1.68049	Up	significant	conserved hypothetical protein
LmjF.24.0090	2952.2	0.555874	0.163637	3.397	0.000681296	0.033711	1.47006	no changes	no significant	conserved hypothetical protein
LmjF.14.1280	1665.12	-0.632356	0.186264	-3.39495	0.000686404	0.0337771	-1.55009	Down	significant	conserved hypothetical protein
LmjF.23.0630	1947.76	0.596012	0.176521	3.37644	0.00073431	0.0357417	1.51153	Up	significant	conserved hypothetical protein
LmjF.24.2080	45435.5	0.511918	0.15161	3.37655	0.000734015	0.0357417	1.42594	no changes	no significant	putative 40S ribosomal protein S8
LmjF.15.1170	6329.32	0.643725	0.191854	3.35528	0.000792849	0.0383825	1.56236	Up	significant	conserved hypothetical protein
LmjF.15.0230	6398	0.761037	0.227073	3.35151	0.000803723	0.0384927	1.69471	Up	significant	putative lysyl-tRNA synthetase
LmjF.23.0223	2083.92	0.607655	0.181248	3.35261	0.00080054	0.0384927	1.52378	Up	significant	conserved hypothetical protein
LmjF.01.0750	3837.88	0.519943	0.155474	3.34423	0.000825105	0.039203	1.4339	no changes	no significant	putative protein kinase
LmjF.23.0740	4248.4	0.630078	0.188449	3.34349	0.000827307	0.039203	1.54765	Up	significant	conserved hypothetical protein
LmjF.05.SRP.RNA.01	575.068	-0.788237	0.236431	-3.33389	0.000856403	0.0403681	-1.72696	Down	significant	NA
LmjF.12.0220	3295.91	0.491749	0.148288	3.31618	0.000912574	0.0427906	1.40615	no changes	no significant	putative hydroxyacylglutathione hydrolase
LmjF.31.TRNAALA.01	81.7378	0.833535	0.25149	3.31438	0.000918454	0.042842	1.78205	Up	significant	NA
LmjF.15.1450	4252	0.551253	0.166624	3.30837	0.000938409	0.0433216	1.46536	no changes	no significant	putative proliferative cell nuclear antigen (PCNA)
LmjF.23.0330	4856.81	0.550397	0.166315	3.30936	0.000935104	0.0433216	1.46449	no changes	no significant	conserved hypothetical protein
LmjF.15.1010	5105.65	0.837917	0.253997	3.29892	0.000970585	0.0445772	1.78747	Up	significant	glutamate dehydrogenase
LmjF.24.0820	1627.61	0.51967	0.157768	3.29389	0.000988096	0.04515	1.43363	no changes	no significant	putative inositol polyphosphate phosphatase
LmjF.01.0060	4843.63	0.538122	0.163671	3.28782	0.00100965	0.0459005	1.45208	no changes	no significant	conserved hypothetical protein
LmjF.10.0280	3982.48	0.481479	0.146647	3.28326	0.00102614	0.0464145	1.39617	no changes	no significant	conserved hypothetical protein
LmjF.15.1460	3456	0.571756	0.174321	3.2799	0.00103844	0.0467352	1.48633	no changes	no significant	putative phosphomevalonate kinase protein
LmjF.15.1470	11107.7	0.785585	0.239653	3.27801	0.00104541	0.0468136	1.72379	Up	significant	putative ribosomal protein S6
LmjF.14.0180	4196.95	-0.48159	0.147007	-3.27596	0.00105302	0.0469195	-1.39628	no changes	no significant	putative carboxypeptidase
LmjF.23.1410	3471.15	0.648026	0.198	3.27286	0.00106465	0.0469706	1.56702	Up	significant	conserved hypothetical protein
LmjF.36.0690	3399.62	-0.5566	0.170012	-3.27389	0.00106077	0.0469706	-1.4708	no changes	no significant	conserved hypothetical protein
LmjF.32.1390	471.205	0.723495	0.221301	3.26928	0.00107821	0.0473355	1.65118	Up	significant	conserved hypothetical protein
LmjF.14.0625	1909.38	-0.596972	0.183829	-3.24744	0.00116449	0.0506271	-1.51254	no changes	no significant	conserved hypothetical protein
LmjF.23.1390	3830.17	0.638366	0.196569	3.24755	0.00116403	0.0506271	1.55657	no changes	no significant	conserved hypothetical protein
LmjF.22.0360	1856.11	-0.789978	0.243431	-3.24518	0.00117375	0.050783	-1.72905	no changes	no significant	conserved hypothetical protein
LmjF.22.0240	1997	-0.501644	0.154748	-3.24169	0.00118824	0.0511629	-1.41583	no changes	no significant	hypothetical protein
LmjF.12.0630	5696.21	0.558979	0.17295	3.23202	0.00122917	0.0519752	1.47323	no changes	no significant	alanine aminotransferase
LmjF.23.0940	5508.24	0.6516	0.201624	3.23175	0.00123033	0.0519752	1.57091	no changes	no significant	conserved hypothetical protein
LmjF.23.1240	10602.4	0.6471	0.200315	3.23041	0.00123612	0.0519752	1.56602	no changes	no significant	conserved hypothetical protein
LmjF.31.0960	266.953	0.731172	0.226242	3.23181	0.00123007	0.0519752	1.65999	no changes	no significant	putative sodium stibogluconate resistance protein
LmjF.35.0120	1761.04	-0.581362	0.179736	-3.23453	0.00121844	0.0519752	-1.49626	no changes	no significant	conserved hypothetical protein
LmjF.14.1300	1471.64	-0.596423	0.184776	-3.22782	0.00124737	0.0522029	-1.51196	no changes	no significant	putative protein kinase
LmjF.14.1170	2416.7	-0.565216	0.175654	-3.21777	0.00129189	0.0538148	-1.47961	no changes	no significant	putative ras-like small GTPases
LmjF.14.0430	3674.25	-0.557723	0.173422	-3.21598	0.00129999	0.0539013	-1.47194	no changes	no significant	conserved hypothetical protein
LmjF.22.0370	2091.38	-0.552268	0.171917	-3.21241	0.00131627	0.0543178	-1.46639	no changes	no significant	hypothetical protein
LmjF.24.0940	3583.61	0.646345	0.201283	3.21113	0.00132216	0.0543178	1.5652	no changes	no significant	conserved hypothetical protein
LmjF.12.0070	6119.55	0.61232	0.191013	3.20565	0.0013476	0.0548594	1.52872	no changes	no significant	conserved hypothetical protein
LmjF.24.0520	3374.8	0.568148	0.177194	3.20637	0.00134421	0.0548594	1.48262	no changes	no significant	putative DNAJ domain protein
LmjF.14.0300	2517.1	-0.491235	0.153482	-3.20061	0.00137138	0.0555749	-1.40565	no changes	no significant	conserved hypothetical protein
LmjF.31.1580	4522.61	0.479599	0.149913	3.19919	0.00137814	0.0555973	1.39436	no changes	no significant	conserved hypothetical protein
LmjF.23.0240	992.149	0.679285	0.212521	3.19633	0.00139189	0.0556508	1.60135	no changes	no significant	terbinafine resistance locus protein (yip1)
LmjF.32.3620	1043.18	-0.531103	0.1661	-3.19749	0.00138628	0.0556508	-1.44503	no changes	no significant	conserved hypothetical protein
LmjF.12.1110	3651.67	0.430868	0.134878	3.1945	0.00140073	0.0557554	1.34804	no changes	no significant	hypothetical protein
LmjF.01.0730	4115.08	0.685257	0.215106	3.18567	0.00144422	0.0566945	1.60799	no changes	no significant	conserved hypothetical protein
LmjF.08.0570	364.357	-0.676905	0.21271	-3.1823	0.00146113	0.0566945	-1.59871	no changes	no significant	conserved hypothetical protein
LmjF.14.0200	1133.66	-0.623335	0.195824	-3.18313	0.00145691	0.0566945	-1.54043	no changes	no significant	hypothetical protein
LmjF.20.1460	1513	-0.522343	0.163995	-3.18512	0.00144696	0.0566945	-1.43629	no changes	no significant	hypothetical protein
LmjF.23.1550	7313.64	0.714123	0.224421	3.18206	0.00146231	0.0566945	1.64049	no changes	no significant	conserved hypothetical protein
LmjF.24.1170	7433.47	0.589639	0.185028	3.18675	0.00143881	0.0566945	1.50487	no changes	no significant	conserved hypothetical protein
LmjF.14.1470	5569.49	-0.488631	0.153749	-3.17811	0.00148239	0.0572255	-1.40311	no changes	no significant	conserved hypothetical protein
LmjF.24.1520	3035.6	0.58994	0.185814	3.17489	0.00149895	0.0576163	1.50518	no changes	no significant	conserved hypothetical protein
LmjF.12.1300	4916.96	0.533721	0.168275	3.17172	0.00151538	0.0577521	1.44766	no changes	no significant	conserved hypothetical protein
LmjF.15.0530	1889.42	0.591507	0.186443	3.17259	0.00151085	0.0577521	1.50682	no changes	no significant	conserved hypothetical protein
LmjF.11.0980	1840.96	-0.513326	0.162064	-3.16742	0.00153797	0.0583646	-1.42734	no changes	no significant	conserved hypothetical protein
LmjF.24.0750	1825.17	0.451795	0.14293	3.16094	0.00157259	0.0594266	1.36774	no changes	no significant	conserved hypothetical protein
LmjF.24.0530	2962.45	0.593318	0.187814	3.15908	0.0015827	0.0595079	1.50871	no changes	no significant	conserved hypothetical protein
LmjF.31.0250	13011.9	0.502248	0.159035	3.1581	0.00158803	0.0595079	1.41642	no changes	no significant	putative ATP-dependent RNA helicase
LmjF.21.0853	3449.01	0.542725	0.171958	3.15616	0.00159863	0.0596555	1.45672	no changes	no significant	conserved hypothetical protein
LmjF.09.0152	146.059	-0.719513	0.228223	-3.15267	0.00161783	0.0601216	-1.64663	no changes	no significant	putative ATG8/AUT7/APG8/PAZ2
LmjF.01.0820	570.184	0.772534	0.245505	3.14672	0.00165112	0.0609315	1.70827	no changes	no significant	potassium channel subunit-like protein
LmjF.18.0340	892.005	-0.508206	0.161544	-3.14592	0.00165565	0.0609315	-1.42228	no changes	no significant	conserved hypothetical protein
LmjF.23.1700	1000.7	0.509234	0.161911	3.14515	0.00166004	0.0609315	1.42329	no changes	no significant	conserved hypothetical protein
LmjF.15.1490	4134.13	0.581337	0.18541	3.13542	0.00171609	0.0627317	1.49624	no changes	no significant	conserved hypothetical protein
LmjF.21.1090	6550.15	0.607608	0.193876	3.134	0.0017244	0.0627794	1.52373	no changes	no significant	putative T-complex protein 1, delta subunit
LmjF.31.0560	5721.94	0.545692	0.174229	3.13204	0.00173596	0.0629443	1.45972	no changes	no significant	putative mevalonate kinase
LmjF.22.1340	2275.93	-0.476199	0.152378	-3.12511	0.00177739	0.0641867	-1.39107	no changes	no significant	conserved hypothetical protein
LmjF.22.0070	2905.83	-0.647467	0.207328	-3.12292	0.00179067	0.0643597	-1.56642	no changes	no significant	conserved hypothetical protein
LmjF.23.0620	3127.11	0.729511	0.233759	3.12078	0.00180374	0.0643597	1.65808	no changes	no significant	conserved hypothetical protein
LmjF.23.snRNA.02	323.677	0.745845	0.238946	3.1214	0.00179992	0.0643597	1.67696	no changes	no significant	NA
LmjF.22.0580	981.698	-0.475478	0.152512	-3.11765	0.00182301	0.0647891	-1.39038	no changes	no significant	rer1 family-like protein
LmjF.01.0570	5700.88	0.536807	0.172288	3.11576	0.0018347	0.064947	1.45076	no changes	no significant	putative tricarboxylate carrier
LmjF.01.0100	1211.92	0.61268	0.196902	3.1116	0.00186075	0.0650973	1.5291	no changes	no significant	conserved hypothetical protein
LmjF.23.1450	4473.79	0.548853	0.176344	3.1124	0.00185573	0.0650973	1.46292	no changes	no significant	conserved hypothetical protein
LmjF.24.0370	1025.65	0.60409	0.194076	3.11264	0.00185419	0.0650973	1.52002	no changes	no significant	putative aspartate aminotransferase
LmjF.14.1450	2957.42	-0.587018	0.18901	-3.10575	0.00189794	0.0658835	-1.50214	no changes	no significant	conserved hypothetical protein
LmjF.31.0940	464.36	0.675397	0.217442	3.10611	0.00189569	0.0658835	1.59704	no changes	no significant	hypothetical protein
LmjF.15.1530	3147.98	0.438364	0.141352	3.10122	0.00192724	0.0661317	1.35507	no changes	no significant	putative presenilin-like aspartic peptidase
LmjF.24.1660	2250.54	0.472522	0.152313	3.10231	0.00192015	0.0661317	1.38753	no changes	no significant	conserved hypothetical protein
LmjF.31.0480	5319.12	0.461423	0.148714	3.10274	0.00191735	0.0661317	1.3769	no changes	no significant	conserved hypothetical protein
LmjF.15.0990	4180.94	0.583157	0.188329	3.09648	0.00195836	0.066943	1.49812	no changes	no significant	putative succinate dehydrogenase
LmjF.23.0990	3999.66	0.737983	0.23879	3.09051	0.00199811	0.0680419	1.66784	no changes	no significant	conserved hypothetical protein
LmjF.12.0650	6332.15	0.506691	0.164088	3.08792	0.0020156	0.0683777	1.42079	no changes	no significant	conserved hypothetical protein
LmjF.23.0340	2766.94	0.616618	0.200093	3.08166	0.00205852	0.0695702	1.53328	no changes	no significant	putative (H+)-ATPase G subunit
LmjF.30.0270	773.105	-0.499136	0.162192	-3.07744	0.00208787	0.0700335	-1.41337	no changes	no significant	putative AUT2/APG4/ATG4 cysteine peptidase
LmjF.36.6150	292.061	-0.722349	0.23468	-3.07802	0.00208379	0.0700335	-1.64987	no changes	no significant	conserved hypothetical protein
LmjF.24.1100	4092.61	0.604527	0.196782	3.07207	0.00212578	0.0710391	1.52048	no changes	no significant	putative pre-mRNA splicing factor
LmjF.19.1450	2307	-0.535921	0.174533	-3.0706	0.0021363	0.0711252	-1.44987	no changes	no significant	oxidoreductase-like protein
LmjF.23.0370	6003.34	0.650849	0.212445	3.06362	0.00218679	0.0725368	1.57009	no changes	no significant	putative cytochrome c oxidase subunit 10
LmjF.01.0410	37234.3	0.619345	0.20228	3.06181	0.00220002	0.0727063	1.53618	no changes	no significant	putative ribosomal protein S7
LmjF.19.0120	581.305	-0.668779	0.218722	-3.05766	0.0022307	0.0731717	-1.58973	no changes	no significant	putative QA-SNARE protein
LmjF.24.0730	3914.38	0.412687	0.135015	3.0566	0.00223862	0.0731717	1.33116	no changes	no significant	putative signal recognition particle
LmjF.35.0840	2180.22	0.510217	0.166835	3.05821	0.00222666	0.0731717	1.42426	no changes	no significant	conserved hypothetical protein
LmjF.07.0990	21164	0.548873	0.179719	3.05407	0.00225761	0.0735243	1.46294	no changes	no significant	putative nucleolar RNA-binding protein
LmjF.23.0130	4900.92	0.566124	0.185867	3.04585	0.0023202	0.0750169	1.48054	no changes	no significant	putative vacuolar type h+ ATPase subunit
LmjF.23.0850	6820.77	0.644625	0.211639	3.04588	0.00232003	0.0750169	1.56333	no changes	no significant	conserved hypothetical protein
LmjF.14.0120	1051.45	-0.470164	0.154696	-3.03927	0.00237154	0.0764011	-1.38527	no changes	no significant	conserved hypothetical protein
LmjF.06.0070	714.83	-0.553948	0.182391	-3.03715	0.00238826	0.076664	-1.4681	no changes	no significant	conserved hypothetical protein
LmjF.23.0810	3535.15	0.612278	0.201789	3.03425	0.00241137	0.0771294	1.52867	no changes	no significant	actin interacting protein-like protein
LmjF.21.1430	1925.78	0.576925	0.190725	3.0249	0.00248716	0.0792703	1.49167	no changes	no significant	putative 2-oxoisovalerate dehydrogenase alpha subunit
LmjF.01.0090	1169.21	0.576788	0.191087	3.01846	0.00254065	0.0806881	1.49152	no changes	no significant	conserved hypothetical protein
LmjF.01.0560	3198.97	0.559362	0.185587	3.01402	0.00257815	0.0815897	1.47362	no changes	no significant	conserved hypothetical protein
LmjF.15.0170	3217.07	0.614137	0.203859	3.01255	0.0025906	0.0816952	1.53064	no changes	no significant	putative protein phosphatase 2C
LmjF.12.1270	5749.73	0.641008	0.213071	3.00842	0.00262611	0.0825243	1.55942	no changes	no significant	arginine N-methyltransferase-like protein
LmjF.01.0470	13859.4	0.485352	0.161543	3.00448	0.00266039	0.0833092	1.39993	no changes	no significant	putative fatty acyl CoA syntetase 1
LmjF.12.1050	13847.4	0.666292	0.221886	3.00286	0.00267457	0.0834614	1.58699	no changes	no significant	conserved hypothetical protein
LmjF.24.2210	94709.7	0.609252	0.203296	2.99687	0.00272763	0.0848218	1.52547	no changes	no significant	putative 60S ribosomal protein L12
LmjF.22.1470	3090.32	-0.455961	0.152301	-2.99381	0.00275522	0.0853831	-1.3717	no changes	no significant	conserved hypothetical protein
LmjF.14.1080	4702.45	-0.589766	0.197177	-2.99105	0.00278016	0.0857963	-1.505	no changes	no significant	conserved hypothetical protein
LmjF.17.0630	191.176	-0.738143	0.246938	-2.98918	0.00279729	0.0857963	-1.66803	no changes	no significant	hypothetical protein
LmjF.27.snoRNA0183	167.982	-0.711409	0.237974	-2.98944	0.00279492	0.0857963	-1.6374	no changes	no significant	NA
LmjF.23.0050	3524.53	0.682107	0.228427	2.98611	0.00282554	0.0863672	1.60448	no changes	no significant	putative cyclophilin 11
LmjF.16.1220	2604.11	0.494743	0.165826	2.9835	0.00284969	0.0868088	1.40907	no changes	no significant	conserved hypothetical protein
LmjF.11.0010	961.669	-0.561088	0.188285	-2.98	0.0028825	0.0869213	-1.47538	no changes	no significant	conserved hypothetical protein
LmjF.22.0290	2189.18	-0.514633	0.172635	-2.98105	0.00287262	0.0869213	-1.42863	no changes	no significant	conserved hypothetical protein
LmjF.23.0550	5691.03	0.530471	0.177953	2.98097	0.0028734	0.0869213	1.4444	no changes	no significant	putative ubiquitin-activating enzyme e1
LmjF.12.0430	2494.84	0.467442	0.157201	2.97353	0.00294395	0.0878866	1.38266	no changes	no significant	conserved hypothetical protein
LmjF.15.0185	1027.12	0.503683	0.169293	2.97522	0.00292778	0.0878866	1.41783	no changes	no significant	conserved hypothetical protein
LmjF.24.1340	3502.87	0.507921	0.170781	2.97411	0.00293837	0.0878866	1.422	no changes	no significant	putative translation initiation factor IF-2
LmjF.01.0240	2098.84	0.503484	0.169506	2.97029	0.00297517	0.0882666	1.41763	no changes	no significant	putative DNA excision/repair protein SNF2
LmjF.07.0800	266.683	-0.747111	0.251619	-2.96922	0.0029856	0.0882666	-1.67843	no changes	no significant	flavoprotein subunit-like protein
LmjF.23.0270	5795.2	0.62659	0.211033	2.96915	0.00298624	0.0882666	1.54391	no changes	no significant	pteridine reductase 1
LmjF.23.1130	2961.45	0.523749	0.176536	2.9668	0.00300912	0.0883887	1.43769	no changes	no significant	conserved hypothetical protein
LmjF.24.ncRNA1	1736.07	0.433528	0.146131	2.9667	0.00301011	0.0883887	1.35053	no changes	no significant	NA
LmjF.22.1280	2231.08	-0.496256	0.167361	-2.96518	0.00302503	0.0885365	-1.41055	no changes	no significant	hypothetical protein
LmjF.10.0890	8784.55	0.52255	0.176313	2.96377	0.00303898	0.0886313	1.43649	no changes	no significant	putative FKBP-type peptidyl-prolyl cis-trans isomerase
LmjF.15.0210	674.697	0.595252	0.200905	2.96285	0.00304806	0.0886313	1.51074	no changes	no significant	conserved hypothetical protein
LmjF.24.0890	1965.87	0.530236	0.1791	2.96056	0.00307077	0.0890026	1.44417	no changes	no significant	putative DNA polymerase theta
LmjF.24.0770	2722.35	0.550926	0.186348	2.95645	0.00311208	0.0899089	1.46503	no changes	no significant	putative malic enzyme
LmjF.01.0290	3037.57	0.514143	0.174039	2.95418	0.00313497	0.0900723	1.42815	no changes	no significant	conserved hypothetical protein
LmjF.27.1295	225.621	-0.612402	0.20732	-2.9539	0.00313785	0.0900723	-1.5288	no changes	no significant	conserved hypothetical protein
LmjF.04.0500	1417.63	0.533154	0.181035	2.94503	0.0032292	0.0923986	1.44709	no changes	no significant	conserved hypothetical protein
LmjF.23.1670	2017.81	0.510092	0.173323	2.94302	0.00325032	0.0924123	1.42414	no changes	no significant	hypothetical protein
LmjF.28.1230	1576.15	-0.455728	0.154815	-2.9437	0.00324316	0.0924123	-1.37147	no changes	no significant	hypothetical protein
LmjF.12.0670	13830.6	0.494753	0.16835	2.93884	0.00329442	0.0930752	1.40908	no changes	no significant	cytochrome c oxidase subunit IV
LmjF.14.0280	5385.47	-0.41698	0.14185	-2.93958	0.00328662	0.0930752	-1.33513	no changes	no significant	conserved hypothetical protein
LmjF.16.1460	9571.78	0.493672	0.168297	2.93333	0.00335345	0.094149	1.40802	no changes	no significant	putative kinesin
LmjF.27.1820	2004.95	0.476889	0.16253	2.93416	0.00334449	0.094149	1.39174	no changes	no significant	hypothetical protein
LmjF.15.1020	3703.8	0.547471	0.186723	2.93199	0.00336797	0.0942611	1.46152	no changes	no significant	putative solanesyl-diphosphate synthase
LmjF.24.0920	3187.91	0.517772	0.176788	2.92877	0.00340309	0.094727	1.43174	no changes	no significant	conserved hypothetical protein
LmjF.24.0990	6804.76	0.606786	0.207199	2.92852	0.00340577	0.094727	1.52286	no changes	no significant	putative replication factor C, subunit 1
LmjF.28.0360	1875	0.504138	0.172557	2.92157	0.00348272	0.0965672	1.41828	no changes	no significant	putative ubiquitin activating enzyme
LmjF.24.1140	4716.37	0.613684	0.210359	2.91732	0.0035305	0.0975901	1.53016	no changes	no significant	conserved hypothetical protein
LmjF.21.0875	2500.46	0.507743	0.174106	2.91629	0.00354216	0.097611	1.42182	no changes	no significant	conserved hypothetical protein
LmjF.24.0480	1243.09	0.727609	0.24973	2.91358	0.00357311	0.0978616	1.65589	no changes	no significant	hypothetical predicted Kelch-domain protein
LmjF.24.1180	5363.95	0.589109	0.20214	2.91436	0.00356415	0.0978616	1.50432	no changes	no significant	conserved hypothetical protein
LmjF.01.0280	2953.32	0.449183	0.154722	2.90316	0.00369412	0.0983834	1.36527	no changes	no significant	pseudouridylate synthase-like protein
LmjF.12.0240	1493.6	0.62173	0.214011	2.90513	0.00367099	0.0983834	1.53872	no changes	no significant	hypothetical protein
LmjF.13.0220	3133.41	-0.458786	0.157811	-2.90719	0.00364692	0.0983834	-1.37438	no changes	no significant	putative small Rab GTP binding protein
LmjF.14.1090	2138.44	-0.623515	0.214482	-2.90707	0.00364833	0.0983834	-1.54062	no changes	no significant	conserved hypothetical protein
LmjF.15.0420	2819.26	0.603115	0.207414	2.90778	0.00364008	0.0983834	1.51899	no changes	no significant	conserved hypothetical protein
LmjF.22.0810	1781.84	-0.616342	0.211885	-2.90885	0.00362763	0.0983834	-1.53298	no changes	no significant	putative protein kinase
LmjF.23.0845	2982.91	0.613866	0.211478	2.90275	0.00369904	0.0983834	1.53036	no changes	no significant	NA
LmjF.23.1230	3145.69	0.444972	0.153307	2.9025	0.00370201	0.0983834	1.36129	no changes	no significant	conserved hypothetical protein
LmjF.24.0600	1990.03	0.707647	0.243588	2.90509	0.00367142	0.0983834	1.63314	no changes	no significant	conserved hypothetical protein
LmjF.34.4230	672.451	-0.557856	0.191774	-2.90892	0.0036268	0.0983834	-1.47208	no changes	no significant	conserved hypothetical protein
LmjF.12.0680	6303.12	0.533965	0.184032	2.90149	0.00371396	0.098409	1.4479	no changes	no significant	conserved hypothetical protein
LmjF.27.0470	782.413	-0.527098	0.181748	-2.90017	0.00372963	0.0985326	-1.44103	no changes	no significant	putative ATP-binding cassette protein subfamily D,member 1
LmjF.22.1300	689.066	-0.61062	0.210957	-2.89452	0.00379738	0.0993123	-1.52691	no changes	no significant	putative ATG12/APG12
LmjF.24.0540	1256.33	0.555448	0.191827	2.89556	0.0037848	0.0993123	1.46962	no changes	no significant	hypothetical protein
LmjF.30.3320	1379.8	-0.517626	0.178861	-2.89402	0.0038035	0.0993123	-1.4316	no changes	no significant	conserved hypothetical protein
LmjF.35.0050	2770.44	-0.424025	0.146477	-2.89483	0.00379368	0.0993123	-1.34167	no changes	no significant	putative 2-oxoisovalerate dehydrogenase beta subunit, mitochondrial precursor
LmjF.23.0590	2392.74	0.527193	0.182268	2.8924	0.00382308	0.0995336	1.44112	no changes	no significant	conserved hypothetical protein
LmjF.31.0080	29577.4	0.641013	0.222061	2.88666	0.00389355	0.101074	1.55942	no changes	no significant	conserved hypothetical protein
LmjF.12.1220	2511.51	0.550403	0.190829	2.88428	0.00392313	0.101548	1.4645	no changes	no significant	conserved hypothetical protein
LmjF.14.0720	109.13	-0.7338	0.254931	-2.87842	0.00399671	0.103154	-1.66301	no changes	no significant	putative fatty acid elongase
LmjF.29.0950	3649.73	-0.40472	0.140739	-2.87568	0.00403162	0.103756	-1.32383	no changes	no significant	conserved hypothetical protein
LmjF.12.0620	3310.37	0.544937	0.189746	2.87192	0.00407983	0.104696	1.45896	no changes	no significant	conserved hypothetical protein
LmjF.22.0900	3903.91	-0.441093	0.154045	-2.86341	0.00419103	0.107173	-1.35763	no changes	no significant	conserved hypothetical protein
LmjF.22.1400	5293.34	-0.474726	0.165831	-2.86272	0.00420028	0.107173	-1.38965	no changes	no significant	conserved hypothetical protein
LmjF.23.0800	4635.97	0.55343	0.193603	2.85858	0.00425542	0.107965	1.46757	no changes	no significant	conserved hypothetical protein
LmjF.23.1165	4783.41	0.524439	0.18345	2.85876	0.00425306	0.107965	1.43837	no changes	no significant	putative coronin
LmjF.01.0640	10927.6	0.6276	0.219852	2.85465	0.00430836	0.108999	1.54499	no changes	no significant	HSP70-like protein
LmjF.24.1420	5822.33	0.561405	0.197057	2.84895	0.00438644	0.110351	1.47571	no changes	no significant	putative mismatch repair protein
LmjF.25.1860	4629.63	0.488763	0.171551	2.84907	0.00438469	0.110351	1.40324	no changes	no significant	conserved hypothetical protein
LmjF.01.0650	4895.74	0.572113	0.200983	2.84658	0.00441916	0.110555	1.4867	no changes	no significant	putative mitochondrial processing peptide beta subunit
LmjF.04.1180	1590.52	0.4345	0.15268	2.84583	0.00442963	0.110555	1.35144	no changes	no significant	conserved hypothetical protein
LmjF.10.0780	3024.84	0.440455	0.154924	2.84303	0.00446862	0.110555	1.35703	no changes	no significant	conserved hypothetical protein
LmjF.12.0260	1169.61	0.642775	0.225911	2.84526	0.00443746	0.110555	1.56133	no changes	no significant	conserved hypothetical protein
LmjF.28.0420	2144.92	-0.440265	0.154831	-2.84353	0.00446173	0.110555	-1.35685	no changes	no significant	NA
LmjF.36.5370	218.389	-0.595796	0.209478	-2.84419	0.00445241	0.110555	-1.51131	no changes	no significant	putative tyrosine specific protein phosphatase
LmjF.12.0610	2858.66	0.538168	0.189654	2.83762	0.00454506	0.112136	1.45213	no changes	no significant	conserved hypothetical protein
LmjF.26.0450	1571.94	-0.449796	0.158793	-2.8326	0.00461718	0.113603	-1.36585	no changes	no significant	NA
LmjF.24.2280	5413.3	0.499348	0.176372	2.83122	0.0046371	0.11378	1.41357	no changes	no significant	putative DNA excision repair protein
LmjF.28.0822	1009.72	-0.641282	0.226599	-2.83003	0.00465436	0.113892	-1.55971	no changes	no significant	conserved hypothetical protein
LmjF.15.0825	377.177	0.691937	0.244627	2.82854	0.00467605	0.114111	1.61545	no changes	no significant	conserved hypothetical protein
LmjF.15.0500	2533.83	0.443625	0.156906	2.82732	0.00469391	0.114236	1.36002	no changes	no significant	katanin-like protein
LmjF.14.1290	593.925	-0.481665	0.170497	-2.82506	0.00472712	0.114732	-1.39635	no changes	no significant	conserved hypothetical protein
LmjF.33.snoRNA0103	47.9823	-0.715671	0.253436	-2.82387	0.00474473	0.114848	-1.64225	no changes	no significant	NA
LmjF.23.1045	2179.28	0.525723	0.186493	2.81899	0.00481743	0.116294	1.43965	no changes	no significant	conserved hypothetical protein
LmjF.12.1100	3328.65	0.573449	0.203492	2.81804	0.00483177	0.116326	1.48808	no changes	no significant	conserved hypothetical protein
LmjF.01.0580	1960.83	0.540741	0.192159	2.81403	0.00489247	0.117	1.45472	no changes	no significant	conserved hypothetical protein
LmjF.34.4160	3139.25	0.410813	0.146009	2.8136	0.00489896	0.117	1.32943	no changes	no significant	putative dynein heavy chain
LmjF.34.4300	793.545	-0.463718	0.164788	-2.81402	0.00489255	0.117	-1.37909	no changes	no significant	conserved hypothetical protein
LmjF.23.0030	5185.53	0.569416	0.202546	2.81129	0.00493438	0.117533	1.48392	no changes	no significant	putative beta propeller protein
LmjF.24.2120	2474.14	0.424183	0.150945	2.81019	0.00495124	0.117622	1.34181	no changes	no significant	conserved hypothetical protein
LmjF.22.1660	1474.51	-0.538319	0.191619	-2.80933	0.00496454	0.117625	-1.45228	no changes	no significant	conserved hypothetical protein
LmjF.12.1200	420.288	0.594667	0.212384	2.79996	0.00511087	0.120521	1.51012	no changes	no significant	hypothetical protein
LmjF.15.0870	2330.85	0.445151	0.159025	2.79925	0.00512222	0.120521	1.36146	no changes	no significant	conserved hypothetical protein
LmjF.24.0280	2275.45	0.542857	0.193951	2.79894	0.00512712	0.120521	1.45685	no changes	no significant	dynein intermediate-chain-like protein
LmjF.23.1570	1089.98	0.582301	0.208375	2.79449	0.00519815	0.121871	1.49724	no changes	no significant	neutral sphingomyelinase activation associated factor-like protein
LmjF.14.0040	1208.49	-0.634879	0.22751	-2.79055	0.00526179	0.122402	-1.55281	no changes	no significant	putative j-binding protein
LmjF.23.1610	4263.65	0.629047	0.225414	2.79063	0.00526058	0.122402	1.54654	no changes	no significant	conserved hypothetical protein
LmjF.29.1190	239.911	-0.61105	0.21884	-2.79223	0.00523469	0.122402	-1.52737	no changes	no significant	conserved hypothetical protein
LmjF.23.1340	5599.09	0.565562	0.20275	2.78946	0.00527968	0.1225	1.47996	no changes	no significant	conserved hypothetical protein
LmjF.13.0710	1968.71	0.441921	0.15854	2.78745	0.00531253	0.122943	1.35841	no changes	no significant	conserved hypothetical protein
LmjF.14.1420	3884.16	-0.473273	0.170094	-2.78241	0.00539563	0.124308	-1.38826	no changes	no significant	conserved hypothetical protein
LmjF.26.2510	2203.53	-0.500669	0.179955	-2.78219	0.00539928	0.124308	-1.41487	no changes	no significant	putative protein kinase
LmjF.33.2205	1471.41	-0.438357	0.157684	-2.77998	0.0054363	0.12484	-1.35506	no changes	no significant	hypothetical protein
LmjF.23.1090	4083.39	0.551536	0.19846	2.77908	0.00545131	0.124864	1.46565	no changes	no significant	conserved hypothetical protein
LmjF.12.0170	5828.79	0.510418	0.18375	2.77779	0.005473	0.124983	1.42446	no changes	no significant	hypothetical protein
LmjF.23.0125	3084.9	0.482377	0.173697	2.77711	0.00548442	0.124983	1.39704	no changes	no significant	putative cyclophilin type peptidyl-prolyl cis-trans isomerase
LmjF.24.2250	4692.68	0.510488	0.184053	2.7736	0.00554397	0.12602	1.42453	no changes	no significant	putative fatty-acid desaturase
LmjF.30.0370	1760.3	-0.393364	0.142045	-2.76929	0.00561788	0.127377	-1.31345	no changes	no significant	putative mitogen-activated protein kinase
LmjF.21.0220	1539.14	-0.638736	0.230863	-2.76673	0.00566216	0.127734	-1.55696	no changes	no significant	calmodulin-like protein
LmjF.21.1150	2725.66	0.399499	0.144357	2.76743	0.00565004	0.127734	1.31905	no changes	no significant	conserved hypothetical protein
LmjF.31.2990	7604.72	0.478619	0.173195	2.76347	0.005719	0.128638	1.39341	no changes	no significant	conserved hypothetical protein
LmjF.33.1535	499.133	-0.541622	0.196042	-2.76279	0.00573099	0.128638	-1.45561	no changes	no significant	hypothetical protein
LmjF.35.0440	1209.37	-0.548094	0.1985	-2.76117	0.00575947	0.128954	-1.46215	no changes	no significant	hypothetical protein
LmjF.36.3630	149.245	-0.666442	0.241753	-2.7567	0.00583879	0.130404	-1.58715	no changes	no significant	hypothetical protein
LmjF.24.0460	4668.02	0.609489	0.221357	2.75342	0.0058976	0.13139	1.52572	no changes	no significant	putative ubiquitin-activating enzyme
LmjF.24.1820	2904.33	0.494574	0.179945	2.74848	0.0059873	0.132801	1.4089	no changes	no significant	putative short chain dehydrogenase/reductase
LmjF.25.0210	1191.58	0.524963	0.191014	2.7483	0.00599057	0.132801	1.4389	no changes	no significant	putative mitochondrial carrier protein
LmjF.23.0520	827.321	0.551977	0.201	2.74616	0.00602978	0.13334	1.46609	no changes	no significant	conserved hypothetical protein
LmjF.25.0470	2656.58	0.403897	0.147207	2.74374	0.00607428	0.133993	1.32308	no changes	no significant	conserved hypothetical protein
LmjF.18.1570	528.796	-0.552903	0.201613	-2.74239	0.00609931	0.134077	-1.46703	no changes	no significant	conserved hypothetical protein
LmjF.32.0480	1324.12	-0.673984	0.245807	-2.74193	0.006108	0.134077	-1.59547	no changes	no significant	conserved hypothetical protein
LmjF.01.0680	2502.81	0.455469	0.166448	2.73641	0.00621136	0.134874	1.37123	no changes	no significant	hypothetical protein
LmjF.10.0450	1820.51	0.552054	0.201695	2.73707	0.00619892	0.134874	1.46617	no changes	no significant	hypothetical protein
LmjF.15.1320	3257.41	0.600903	0.219551	2.73697	0.00620087	0.134874	1.51667	no changes	no significant	putative eukaryotic initiation factor 4a
LmjF.16.0780	5056.96	0.501886	0.183371	2.737	0.00620026	0.134874	1.41606	no changes	no significant	conserved hypothetical protein
LmjF.19.1130	2338.25	0.534284	0.195376	2.73464	0.00624482	0.134874	1.44822	no changes	no significant	conserved hypothetical protein
LmjF.23.1025	1770.57	0.626878	0.229258	2.73438	0.00624975	0.134874	1.54422	no changes	no significant	conserved hypothetical protein
LmjF.27.rRNA.07	4586.71	-0.474998	0.173642	-2.73551	0.00622839	0.134874	-1.38992	no changes	no significant	NA
LmjF.12.0290	3971.68	0.584395	0.214065	2.72998	0.0063338	0.136359	1.49941	no changes	no significant	hypothetical protein
LmjF.14.0060	5568.03	-0.542671	0.199408	-2.72141	0.00650042	0.138849	-1.45667	no changes	no significant	conserved hypothetical protein
LmjF.18.1590	1617.88	-0.542954	0.199553	-2.72085	0.00651146	0.138849	-1.45695	no changes	no significant	hypothetical protein
LmjF.23.0020	4553.47	0.452243	0.166136	2.72214	0.00648615	0.138849	1.36817	no changes	no significant	conserved hypothetical protein
LmjF.27.1360	1761.94	-0.540504	0.19849	-2.72308	0.00646772	0.138849	-1.45448	no changes	no significant	conserved hypothetical protein
LmjF.14.1030	6201.75	-0.557781	0.205181	-2.71848	0.00655829	0.139516	-1.472	no changes	no significant	conserved hypothetical protein
LmjF.21.0827	1014.79	0.547128	0.201656	2.71317	0.00666427	0.141409	1.46117	no changes	no significant	conserved hypothetical protein
LmjF.24.1760	739.567	0.444387	0.163859	2.71201	0.00668766	0.141409	1.36074	no changes	no significant	conserved hypothetical protein
LmjF.27.rRNA.12	5818.72	-0.435384	0.16056	-2.71166	0.00669468	0.141409	-1.35227	no changes	no significant	NA
LmjF.36.5800	2699	0.401762	0.148447	2.70644	0.00680085	0.143314	1.32112	no changes	no significant	conserved hypothetical protein
LmjF.27.rRNA.11	5908.17	-0.420459	0.155529	-2.70341	0.00686326	0.14429	-1.33835	no changes	no significant	NA
LmjF.10.0900	4187.04	0.390426	0.144745	2.69733	0.00698979	0.146606	1.31078	no changes	no significant	conserved hypothetical protein
LmjF.14.0910	6557.82	-0.438445	0.162709	-2.69465	0.00704628	0.147204	-1.35514	no changes	no significant	putative glutathione synthetase
LmjF.23.1660	3355.97	0.455535	0.169066	2.69442	0.00705121	0.147204	1.37129	no changes	no significant	metallo-beta-lactamase family protein-like protein
LmjF.20.1740	6079.74	-0.373195	0.138557	-2.69345	0.00707174	0.147289	-1.29522	no changes	no significant	conserved hypothetical protein
LmjF.10.0660	1211.79	0.678054	0.252047	2.69018	0.00714125	0.147301	1.59998	no changes	no significant	hypothetical protein
LmjF.15.0610	1647.53	0.501924	0.186862	2.68607	0.00722982	0.147301	1.4161	no changes	no significant	hypothetical protein
LmjF.15.ncRNA1	373.154	0.601882	0.224196	2.68462	0.00726119	0.147301	1.5177	no changes	no significant	NA
LmjF.19.0900	476.793	-0.617687	0.230055	-2.68495	0.0072541	0.147301	-1.53441	no changes	no significant	putative ATG8/AUT7/APG8/PAZ2
LmjF.21.0845	3614.45	0.491165	0.182556	2.69049	0.00713466	0.147301	1.40558	no changes	no significant	hypoxanthine-guanine phosphoribosyltransferase
LmjF.22.0910	2790.65	-0.380699	0.141554	-2.68943	0.00715744	0.147301	-1.30197	no changes	no significant	conserved hypothetical protein
LmjF.22.1480	3653.71	-0.613901	0.228613	-2.68533	0.0072459	0.147301	-1.53039	no changes	no significant	conserved hypothetical protein
LmjF.23.0410	2283.33	0.553347	0.206026	2.68581	0.00723538	0.147301	1.46749	no changes	no significant	NA
LmjF.23.1370	3361.4	0.513367	0.190883	2.68944	0.00715726	0.147301	1.42738	no changes	no significant	mitochondrial carrier protein-like protein
LmjF.28.0705	670.489	-0.483242	0.18003	-2.68423	0.00726968	0.147301	-1.39788	no changes	no significant	conserved hypothetical protein
LmjF.31.2760	2685.08	0.494458	0.183827	2.68981	0.00714933	0.147301	1.40879	no changes	no significant	kinetoplast-associated protein-like protein
LmjF.36.0040	2156.43	-0.409257	0.152332	-2.68661	0.00721815	0.147301	-1.328	no changes	no significant	N-acetylglucosamine-6-phosphate deacetylase-like protein
LmjF.12.1020	1504.29	0.637644	0.237744	2.68207	0.00731691	0.147924	1.55579	no changes	no significant	putative surface antigen protein
LmjF.23.0200	6433.6	0.656247	0.244876	2.67992	0.00736404	0.148541	1.57598	no changes	no significant	putative endoribonuclease L-PSP (pb5)
LmjF.07.0330	1551.12	-0.505929	0.188978	-2.67718	0.00742443	0.149423	-1.42004	no changes	no significant	conserved hypothetical protein
LmjF.24.1400	4146.94	0.480704	0.179691	2.67517	0.00746912	0.14965	1.39542	no changes	no significant	conserved hypothetical protein
LmjF.29.1200	1895.95	-0.52279	0.195403	-2.67545	0.00746287	0.14965	-1.43673	no changes	no significant	conserved hypothetical protein
LmjF.14.0660	10305.8	-0.505567	0.189368	-2.66976	0.00759053	0.150565	-1.41968	no changes	no significant	beta-ketoacyl-CoA synthase
LmjF.15.0940	2160.39	0.565299	0.211582	2.67177	0.00754523	0.150565	1.47969	no changes	no significant	conserved hypothetical protein
LmjF.15.1520	18753.8	0.605135	0.22662	2.67026	0.00757931	0.150565	1.52112	no changes	no significant	conserved hypothetical protein
LmjF.19.0500	2430.73	-0.42218	0.158154	-2.66943	0.00759796	0.150565	-1.33995	no changes	no significant	conserved hypothetical protein
LmjF.23.0320	5660.09	0.570483	0.213713	2.66939	0.00759888	0.150565	1.48502	no changes	no significant	conserved hypothetical protein
LmjF.31.TRNASER.01	70.4256	0.68054	0.25502	2.66857	0.0076174	0.150599	1.60274	no changes	no significant	NA
LmjF.25.1420	5372.75	0.452116	0.169484	2.6676	0.00763951	0.150704	1.36805	no changes	no significant	putative GTP-binding protein
LmjF.25.0620	3756.93	0.591177	0.221761	2.66583	0.00767983	0.151166	1.50648	no changes	no significant	putative RNA polymerase I second largest subunit
LmjF.12.0130	881.06	0.6246	0.234424	2.66441	0.00771245	0.151408	1.54178	no changes	no significant	putative protein kinase
LmjF.12.1190	3540.83	0.514132	0.193117	2.66228	0.00776139	0.151408	1.42813	no changes	no significant	conserved hypothetical protein
LmjF.12.1320	4424.33	0.49916	0.18754	2.66162	0.00777667	0.151408	1.41339	no changes	no significant	conserved hypothetical protein
LmjF.24.1280	2603.72	0.678709	0.254872	2.66294	0.00774614	0.151408	1.60071	no changes	no significant	amastin-like surface protein-like protein
LmjF.35.3910	362.318	-0.592605	0.222495	-2.66346	0.00773426	0.151408	-1.50797	no changes	no significant	putative PFPI/DJ-1-like protein
LmjF.12.0300	8775.64	0.570667	0.214556	2.65975	0.00781979	0.151918	1.48521	no changes	no significant	conserved hypothetical protein
LmjF.01.0720	3634.14	0.572373	0.215353	2.65783	0.00786455	0.152457	1.48697	no changes	no significant	conserved hypothetical protein
LmjF.16.1470	7525.46	0.511492	0.192926	2.65123	0.00801988	0.154465	1.42552	no changes	no significant	putative kinesin
LmjF.29.1560	418.541	-0.568827	0.214506	-2.6518	0.00800643	0.154465	-1.48332	no changes	no significant	putative GTPase activator protein
LmjF.36.2100	2183.82	-0.447324	0.168631	-2.65268	0.00798551	0.154465	-1.36351	no changes	no significant	conserved hypothetical protein
LmjF.23.1530	3418.54	0.498524	0.188139	2.64977	0.00805478	0.154804	1.41277	no changes	no significant	conserved hypothetical protein
LmjF.30.2380	674.199	-0.454137	0.171518	-2.64774	0.00810307	0.155398	-1.36996	no changes	no significant	conserved hypothetical protein
LmjF.28.2100	1482.88	-0.482081	0.183005	-2.63425	0.00843242	0.161369	-1.39676	no changes	no significant	putative glycerophosphoryl diester phosphodiesterase
LmjF.34.3610	2616.89	-0.415245	0.158023	-2.62774	0.00859536	0.164137	-1.33352	no changes	no significant	conserved hypothetical protein
LmjF.31.0400	3291.44	0.454216	0.173015	2.6253	0.00865737	0.164969	1.37004	no changes	no significant	putative calpain-like protein
LmjF.04.0600	906.33	-0.465221	0.177472	-2.62138	0.00875734	0.165117	-1.38053	no changes	no significant	hypothetical protein
LmjF.09.0365	474.758	-0.56148	0.214184	-2.62148	0.00875487	0.165117	-1.47578	no changes	no significant	conserved hypothetical protein
LmjF.24.0850	4296.47	0.548838	0.20927	2.62263	0.00872543	0.165117	1.46291	no changes	no significant	triosephosphate isomerase
LmjF.27.rRNA.08	5882.43	-0.419125	0.159713	-2.62424	0.00868429	0.165117	-1.33712	no changes	no significant	NA
LmjF.27.rRNA.10	5982.46	-0.402042	0.153337	-2.62196	0.00874261	0.165117	-1.32138	no changes	no significant	NA
LmjF.25.0420	2611.38	0.425198	0.162356	2.61892	0.00882086	0.165966	1.34276	no changes	no significant	conserved hypothetical protein
LmjF.14.1130	2202.52	-0.402202	0.153644	-2.61775	0.00885126	0.166188	-1.32152	no changes	no significant	conserved hypothetical protein
LmjF.15.0040	2585.33	0.604868	0.231365	2.61434	0.00893996	0.167138	1.52084	no changes	no significant	conserved hypothetical protein
LmjF.20.0260	3057.71	0.466792	0.178554	2.61429	0.00894127	0.167138	1.38203	no changes	no significant	conserved hypothetical protein
LmjF.24.0670	722.285	0.665962	0.2548	2.61366	0.00895783	0.167138	1.58663	no changes	no significant	putative protein kinase
LmjF.21.1050	31131	0.452493	0.173382	2.6098	0.00905956	0.16845	1.3684	no changes	no significant	putative 60S ribosomal protein L9
LmjF.24.1190	1537.62	0.595315	0.228128	2.60957	0.00906574	0.16845	1.5108	no changes	no significant	conserved hypothetical protein
LmjF.24.1270	543.35	0.639658	0.245336	2.60728	0.00912653	0.169228	1.55796	no changes	no significant	amastin-like surface protein-like protein
LmjF.12.1040	3065.18	0.637376	0.244708	2.60464	0.00919719	0.169722	1.5555	no changes	no significant	putative surface antigen protein
LmjF.19.1080	1640.11	0.398914	0.153167	2.60443	0.00920264	0.169722	1.31852	no changes	no significant	conserved hypothetical protein
LmjF.21.1600	1607.75	-0.452152	0.173627	-2.60416	0.00921003	0.169722	-1.36808	no changes	no significant	hypothetical protein
LmjF.09.TRNAPHE.01	35.9117	0.647703	0.249048	2.60071	0.00930302	0.171084	1.56667	no changes	no significant	NA
LmjF.21.1070	35041.7	0.516458	0.198769	2.59829	0.00936896	0.171943	1.43044	no changes	no significant	putative 40S ribosomal protein S23
LmjF.12.0390	2681.01	0.429272	0.165368	2.59585	0.00943572	0.172815	1.34655	no changes	no significant	conserved hypothetical protein
LmjF.12.0190	6782	0.571104	0.220211	2.59344	0.00950217	0.173308	1.48566	no changes	no significant	putative ubiquitin hydrolase
LmjF.19.0700	4209.19	0.390095	0.150432	2.59316	0.00950995	0.173308	1.31048	no changes	no significant	putative kinesin
LmjF.23.1290	2084.37	0.656034	0.253025	2.59277	0.00952072	0.173308	1.57574	no changes	no significant	hypothetical protein
LmjF.23.0860	3870.17	0.422868	0.16331	2.58936	0.00961539	0.1741	1.34059	no changes	no significant	quinone oxidoreductase-like protein
LmjF.23.0960	2522.79	0.493457	0.190583	2.5892	0.00961997	0.1741	1.40781	no changes	no significant	conserved hypothetical protein
LmjF.23.1405	1871.89	0.371847	0.14362	2.58911	0.00962254	0.1741	1.29401	no changes	no significant	NA
LmjF.14.0890	4485.19	-0.424544	0.164084	-2.58736	0.00967149	0.174633	-1.34215	no changes	no significant	conserved hypothetical protein
LmjF.23.0880	2793.72	0.451046	0.174391	2.58641	0.00969805	0.17476	1.36703	no changes	no significant	beta-fructosidase-like protein
LmjF.35.0670	2527.31	0.572985	0.22168	2.58474	0.00974513	0.175256	1.4876	no changes	no significant	conserved hypothetical protein
LmjF.20.1090	2390.18	0.458766	0.177562	2.5837	0.00977472	0.175372	1.37437	no changes	no significant	conserved hypothetical protein
LmjF.23.1520	1155.16	0.558573	0.216239	2.58313	0.00979076	0.175372	1.47281	no changes	no significant	putative protoheme IX farnesyltransferase
LmjF.15.0130	8284.04	0.615382	0.238347	2.58188	0.0098265	0.175661	1.53196	no changes	no significant	putative ATP-dependent RNA helicase
LmjF.01.0170	2213.87	0.419796	0.163278	2.57104	0.0101393	0.177811	1.33774	no changes	no significant	conserved hypothetical protein
LmjF.10.0690	2761.91	0.412424	0.160377	2.57159	0.0101232	0.177811	1.33092	no changes	no significant	conserved hypothetical protein
LmjF.14.1350	3915.95	-0.516706	0.201023	-2.57038	0.0101587	0.177811	-1.43068	no changes	no significant	conserved hypothetical protein
LmjF.15.0270	2238.77	0.469062	0.182127	2.57547	0.0100104	0.177811	1.38421	no changes	no significant	putative replication Factor A 28 kDa subunit
LmjF.21.0970	3206.88	0.493853	0.192123	2.5705	0.0101552	0.177811	1.4082	no changes	no significant	conserved hypothetical protein
LmjF.21.1000	1644.66	0.438253	0.170516	2.57016	0.0101652	0.177811	1.35496	no changes	no significant	hypothetical protein
LmjF.23.1480	4317.68	0.520832	0.202374	2.57361	0.0100645	0.177811	1.43478	no changes	no significant	putative alanine racemase
LmjF.23.1720	1667.01	0.569289	0.221168	2.57402	0.0100525	0.177811	1.48379	no changes	no significant	conserved hypothetical protein
LmjF.24.0800	1168.44	0.408461	0.158863	2.57115	0.010136	0.177811	1.32727	no changes	no significant	hypothetical protein
LmjF.28.2965	704.003	-0.430434	0.167356	-2.57197	0.0101123	0.177811	-1.34764	no changes	no significant	NA
LmjF.35.1190	1221.23	-0.483986	0.18812	-2.57275	0.0100893	0.177811	-1.3986	no changes	no significant	putative NADH-dependent fumarate reductase
LmjF.31.1000	6395.24	0.364184	0.141943	2.5657	0.0102968	0.179762	1.28715	no changes	no significant	conserved hypothetical protein
LmjF.09.0158	180.846	-0.576699	0.224973	-2.56342	0.0103647	0.179809	-1.49143	no changes	no significant	putative ATG8/AUT7/APG8/PAZ2
LmjF.12.0400	2019.45	0.652244	0.254493	2.56291	0.0103798	0.179809	1.57161	no changes	no significant	putative 3'-nucleotidase/nuclease
LmjF.12.0600	4812.21	0.497231	0.193966	2.56349	0.0103625	0.179809	1.4115	no changes	no significant	conserved hypothetical protein
LmjF.18.0710	1032.4	-0.411205	0.160381	-2.56392	0.0103498	0.179809	-1.3298	no changes	no significant	hypothetical protein
LmjF.28.2710	986.756	-0.427717	0.166998	-2.56121	0.0104308	0.180344	-1.3451	no changes	no significant	conserved hypothetical protein
LmjF.01.0630	2745.42	0.488694	0.191268	2.55503	0.0106179	0.181284	1.40317	no changes	no significant	hypothetical protein
LmjF.09.0040	1620.14	-0.442226	0.172858	-2.55832	0.010518	0.181284	-1.3587	no changes	no significant	N-acetyl-D-acetylglucosaminylphosphatidylinositol deacetylase
LmjF.15.0700	2552.22	0.364136	0.142459	2.55608	0.010586	0.181284	1.28711	no changes	no significant	conserved hypothetical protein
LmjF.23.0560	659.622	0.649059	0.253951	2.55584	0.0105932	0.181284	1.56814	no changes	no significant	putative kinesin
LmjF.24.1200	5799.46	0.475532	0.185996	2.55667	0.0105678	0.181284	1.39043	no changes	no significant	conserved hypothetical protein
LmjF.30.2460	5017.8	0.456123	0.178514	2.5551	0.0106156	0.181284	1.37185	no changes	no significant	putative heat shock 70-related protein 1,mitochondrial precursor
LmjF.32.0790	356.912	-0.597327	0.233855	-2.55426	0.0106414	0.181284	-1.51291	no changes	no significant	conserved hypothetical protein
LmjF.33.1290	493.381	-0.502691	0.196819	-2.55407	0.0106471	0.181284	-1.41685	no changes	no significant	conserved hypothetical protein
LmjF.23.0360	3008.39	0.628646	0.246368	2.55166	0.0107212	0.181649	1.54611	no changes	no significant	putative NADP-dependent alcohol dehydrogenase
LmjF.24.0710	1514.35	0.369475	0.14474	2.55268	0.0106898	0.181649	1.29188	no changes	no significant	conserved hypothetical protein
LmjF.27.1290	2796.43	-0.482269	0.189022	-2.55139	0.0107294	0.181649	-1.39694	no changes	no significant	conserved hypothetical protein
LmjF.23.0542	5532.07	0.530269	0.207923	2.55031	0.0107626	0.181867	1.4442	no changes	no significant	hypothetical protein
LmjF.22.1510	1427.29	-0.493141	0.193623	-2.54691	0.0108682	0.182006	-1.40751	no changes	no significant	hypothetical protein
LmjF.24.0240	6038.23	0.522035	0.204979	2.54677	0.0108724	0.182006	1.43598	no changes	no significant	WD repeat protein
LmjF.31.0160	6533.41	0.447961	0.17579	2.54828	0.0108255	0.182006	1.36411	no changes	no significant	putative DNA-directed RNA polymerase II subunit 2
LmjF.36.3820	645.084	-0.589307	0.231215	-2.54874	0.0108114	0.182006	-1.50452	no changes	no significant	conserved hypothetical protein
LmjF.36.TRNATHR.02	17.1867	0.551157	0.216339	2.54766	0.0108448	0.182006	1.46526	no changes	no significant	NA
LmjF.36.1990	372.903	-0.618163	0.24312	-2.54263	0.0110022	0.183836	-1.53492	no changes	no significant	hypothetical protein
LmjF.14.1310	1808.5	-0.478051	0.188139	-2.54094	0.0110554	0.184381	-1.39286	no changes	no significant	conserved hypothetical protein
LmjF.12.1060	4703.49	0.622193	0.245086	2.53867	0.0111274	0.184947	1.53921	no changes	no significant	putative surface antigen protein
LmjF.23.1715	1534.31	0.509471	0.200763	2.53767	0.0111592	0.184947	1.42353	no changes	no significant	conserved hypothetical protein
LmjF.24.2260	8748.26	0.593753	0.233912	2.53836	0.0111375	0.184947	1.50917	no changes	no significant	putative notchless homolog
LmjF.31.1210	8487.18	0.478154	0.188452	2.53727	0.011172	0.184947	1.39296	no changes	no significant	conserved hypothetical protein
LmjF.10.1030	4208.45	0.576309	0.227375	2.53461	0.0112572	0.186013	1.49103	no changes	no significant	RNA-binding protein-like protein
LmjF.01.0440	2465.1	0.521778	0.206037	2.53245	0.0113269	0.186821	1.43572	no changes	no significant	hypothetical protein
LmjF.01.0350	3111.13	0.477888	0.189006	2.52843	0.0114574	0.188202	1.3927	no changes	no significant	conserved hypothetical protein
LmjF.20.0550	1826.36	-0.401034	0.158641	-2.52793	0.0114737	0.188202	-1.32045	no changes	no significant	chaperone protein DNAJ-like protein
LmjF.30.1350	1281.53	-0.422204	0.166987	-2.52836	0.0114596	0.188202	-1.33997	no changes	no significant	putative GTPase activating protein
LmjF.28.2445	523.954	-0.570169	0.225751	-2.52565	0.0115483	0.18908	-1.4847	no changes	no significant	conserved hypothetical protein
LmjF.22.0340	1537.04	-0.445407	0.176612	-2.52195	0.0116705	0.190732	-1.3617	no changes	no significant	NA
LmjF.12.0040	8046.44	0.429491	0.170389	2.52064	0.011714	0.190864	1.34676	no changes	no significant	conserved hypothetical protein
LmjF.22.0310	3192.05	-0.439457	0.174372	-2.52022	0.0117281	0.190864	-1.35609	no changes	no significant	carnitine palmitoyltransferase-like protein
LmjF.24.0020	3448.09	0.388327	0.15415	2.51915	0.0117639	0.190864	1.30887	no changes	no significant	putative clathrin coat assembly protein
LmjF.27.1970	1814.55	-0.352463	0.139896	-2.51946	0.0117534	0.190864	-1.27674	no changes	no significant	putative small nuclear ribonucleoprotein
LmjF.14.0090	2623.39	-0.571356	0.227083	-2.51607	0.0118672	0.192194	-1.48592	no changes	no significant	conserved hypothetical protein
LmjF.36.2280	950.483	-0.412964	0.164348	-2.51275	0.0119795	0.193661	-1.33142	no changes	no significant	putative Bardet-Biedl syndrome 4 protein homolog (BBS4-like protein 4)
LmjF.12.0840	1902.31	0.589728	0.234858	2.511	0.0120391	0.193736	1.50496	no changes	no significant	conserved hypothetical protein
LmjF.15.0690	6261.35	0.460566	0.183484	2.51012	0.0120689	0.193736	1.37608	no changes	no significant	conserved hypothetical protein
LmjF.22.0150	3136.56	-0.426778	0.169914	-2.51173	0.0120142	0.193736	-1.34423	no changes	no significant	conserved hypothetical protein
LmjF.23.1010	849.592	0.64028	0.255084	2.51007	0.0120707	0.193736	1.55863	no changes	no significant	conserved hypothetical protein
LmjF.23.0225	3022.75	0.538648	0.214707	2.50875	0.0121158	0.194113	1.45261	no changes	no significant	conserved hypothetical protein
LmjF.12.0970	1146.54	0.598434	0.238801	2.506	0.0122106	0.194985	1.51407	no changes	no significant	conserved hypothetical protein
LmjF.23.0390	4329.14	0.524091	0.209142	2.50591	0.0122138	0.194985	1.43803	no changes	no significant	conserved hypothetical protein
LmjF.10.0790	10606.3	0.487643	0.194795	2.50337	0.0123017	0.19604	1.40215	no changes	no significant	conserved hypothetical protein
LmjF.11.0070	1327.63	0.599519	0.239673	2.50141	0.0123701	0.196256	1.51521	no changes	no significant	conserved hypothetical protein
LmjF.20.0670	3574	-0.35529	0.142017	-2.50174	0.0123583	0.196256	-1.27924	no changes	no significant	conserved hypothetical protein
LmjF.24.2230	3957.21	0.576437	0.230474	2.50109	0.0123811	0.196256	1.49116	no changes	no significant	hypothetical predicted multi-pass transmembrane protein
LmjF.12.0530	9323.64	0.475876	0.190569	2.49714	0.0125201	0.19776	1.39076	no changes	no significant	glucose-6-phosphate isomerase
LmjF.29.1575	2125.74	-0.434756	0.174068	-2.49762	0.0125031	0.19776	-1.35168	no changes	no significant	conserved hypothetical protein
LmjF.05.0930	1866.09	-0.376429	0.150791	-2.49636	0.0125476	0.197846	-1.29812	no changes	no significant	putative ubiquitin-conjugating enzyme
LmjF.07.1050	6007.23	0.412296	0.165275	2.4946	0.0126099	0.19813	1.3308	no changes	no significant	putative cation-transporting ATPase
LmjF.10.0640	2363.18	0.419668	0.168221	2.49474	0.0126048	0.19813	1.33762	no changes	no significant	conserved hypothetical protein
LmjF.33.2390	8542.5	0.455788	0.182774	2.49372	0.0126413	0.198276	1.37153	no changes	no significant	putative heat shock protein
LmjF.16.1340	6509.54	0.479062	0.192274	2.49155	0.0127186	0.198791	1.39384	no changes	no significant	conserved hypothetical protein
LmjF.23.snoRNA0035	18.9555	0.567854	0.227867	2.49204	0.0127012	0.198791	1.48232	no changes	no significant	NA
LmjF.36.TRNAPRO.02	41.206	0.631159	0.253405	2.49071	0.0127488	0.198916	1.54881	no changes	no significant	NA
LmjF.15.0920	2324.87	0.499896	0.20098	2.4873	0.0128718	0.200487	1.41411	no changes	no significant	putative protein phosphatase 2A regulatory subunit
LmjF.09.0003	421.253	-0.523494	0.210624	-2.48545	0.0129388	0.200736	-1.43743	no changes	no significant	conserved hypothetical protein
LmjF.15.0750	320.939	0.596962	0.240166	2.48562	0.0129325	0.200736	1.51253	no changes	no significant	hypothetical protein
LmjF.23.0510	1416.63	0.554327	0.223069	2.485	0.0129551	0.200736	1.46848	no changes	no significant	conserved hypothetical protein
LmjF.14.0130	1473.19	-0.47062	0.189553	-2.48278	0.013036	0.201642	-1.3857	no changes	no significant	putative inosine-guanine nucleoside hydrolase
LmjF.30.2490	5796.21	0.508788	0.205002	2.48186	0.0130698	0.201816	1.42285	no changes	no significant	putative heat shock 70-related protein 1,mitochondrial precursor
LmjF.10.1200	6010.81	0.478096	0.192786	2.47993	0.0131409	0.201869	1.3929	no changes	no significant	conserved hypothetical protein
LmjF.22.1370	5025.11	-0.374397	0.150955	-2.4802	0.013131	0.201869	-1.2963	no changes	no significant	intraflagellar transport protein-like protein
LmjF.35.5130	1074.65	-0.489029	0.197143	-2.48058	0.0131169	0.201869	-1.4035	no changes	no significant	conserved hypothetical protein
LmjF.23.1000	1514.96	0.618844	0.249604	2.4793	0.0131641	0.20188	1.53564	no changes	no significant	hypothetical protein
LmjF.12.0950	2769.25	0.579651	0.233881	2.4784	0.0131973	0.202043	1.49449	no changes	no significant	conserved hypothetical protein
LmjF.15.0250	2925.23	0.480066	0.193865	2.47629	0.0132757	0.202895	1.39481	no changes	no significant	conserved hypothetical protein
LmjF.28.0570	589.993	-0.539368	0.218014	-2.474	0.013361	0.203505	-1.45334	no changes	no significant	putative major surface protease gp63
LmjF.31.0010	5337.92	0.464579	0.187757	2.47437	0.0133472	0.203505	1.37991	no changes	no significant	5-methyltetrahydropteroyltriglutamate-homocystein e S-methyltransferase
LmjF.24.2060	3932.33	0.469572	0.189941	2.47219	0.0134287	0.204189	1.3847	no changes	no significant	transketolase
LmjF.08.0340	4247.96	0.53324	0.216028	2.46839	0.0135722	0.204291	1.44718	no changes	no significant	conserved hypothetical protein
LmjF.21.0850	1554.99	0.565102	0.228806	2.46978	0.0135195	0.204291	1.47949	no changes	no significant	xanthine phosphoribosyltransferase
LmjF.23.0080	7247.97	0.561947	0.227625	2.46874	0.0135589	0.204291	1.47626	no changes	no significant	conserved hypothetical protein
LmjF.24.1150	3204.97	0.480426	0.194521	2.4698	0.013519	0.204291	1.39516	no changes	no significant	putative mitochondrial DNA-directed RNA polymerase
LmjF.33.3100	2691.94	-0.431293	0.17471	-2.46863	0.0135632	0.204291	-1.34844	no changes	no significant	conserved hypothetical protein
LmjF.36.TRNALEU.01	17.0831	0.58398	0.236518	2.46907	0.0135465	0.204291	1.49898	no changes	no significant	NA
LmjF.12.0350	1578.35	0.609778	0.247495	2.4638	0.0137472	0.204858	1.52602	no changes	no significant	conserved hypothetical protein
LmjF.12.1005	3628.72	0.449758	0.182437	2.46528	0.0136908	0.204858	1.36581	no changes	no significant	putative surface antigen protein 2
LmjF.15.1280	2775.52	0.510074	0.206923	2.46504	0.0136997	0.204858	1.42412	no changes	no significant	conserved hypothetical protein
LmjF.19.0860	476.463	-0.578284	0.234518	-2.46584	0.0136692	0.204858	-1.49307	no changes	no significant	putative ATG8/AUT7/APG8/PAZ2
LmjF.23.0547	2649.74	0.55129	0.223751	2.46386	0.013745	0.204858	1.4654	no changes	no significant	conserved hypothetical protein
LmjF.25.1110	3834.75	0.565353	0.229372	2.46478	0.0137097	0.204858	1.47975	no changes	no significant	conserved hypothetical protein
LmjF.12.1120	1004.21	0.605902	0.246251	2.4605	0.0138742	0.206408	1.52193	no changes	no significant	conserved hypothetical protein
LmjF.15.1400	9610.55	0.462482	0.18801	2.45988	0.0138983	0.206424	1.37791	no changes	no significant	conserved hypothetical protein
LmjF.36.1780	2763.96	-0.364785	0.148394	-2.45821	0.013963	0.20704	-1.28769	no changes	no significant	conserved hypothetical protein
LmjF.15.1207	25502.1	0.543304	0.221081	2.45749	0.0139911	0.207114	1.45731	no changes	no significant	60S acidic ribosomal protein P2
LmjF.22.1130	2168.22	-0.492041	0.200429	-2.45494	0.0140907	0.207901	-1.40643	no changes	no significant	conserved hypothetical protein
LmjF.36.2890	680.384	-0.470678	0.191706	-2.45521	0.0140804	0.207901	-1.38576	no changes	no significant	putative ATP-binding cassette protein subfamily G,member 6
LmjF.08.1228	1026.7	-0.437844	0.178635	-2.45105	0.0142441	0.209819	-1.35458	no changes	no significant	putative protein kinase
LmjF.19.0980	247.713	-0.586926	0.23963	-2.4493	0.0143133	0.210493	-1.50204	no changes	no significant	conserved hypothetical protein
LmjF.26.0640	7389.87	0.360776	0.147357	2.44831	0.0143529	0.210729	1.28412	no changes	no significant	putative 10 kDa heat shock protein
LmjF.30.2550	4473.91	0.50128	0.204864	2.44688	0.0144097	0.21108	1.41547	no changes	no significant	putative heat shock 70-related protein 1,mitochondrial precursor
LmjF.35.1480	316.613	0.623969	0.255043	2.44653	0.014424	0.21108	1.54111	no changes	no significant	arginase
LmjF.21.1330	2985.34	0.367497	0.150335	2.44453	0.0145043	0.211909	1.29011	no changes	no significant	conserved hypothetical protein
LmjF.24.1690	5384.17	0.51673	0.211487	2.44332	0.0145528	0.21214	1.43071	no changes	no significant	conserved hypothetical protein
LmjF.32.3670	378.159	-0.445491	0.182357	-2.44296	0.0145674	0.21214	-1.36178	no changes	no significant	3-hydroxyisobutyryl-coenzyme a hydrolase-like protein
LmjF.20.0820	597.837	-0.445454	0.182439	-2.44167	0.0146197	0.212555	-1.36174	no changes	no significant	conserved hypothetical protein
LmjF.12.0030	7203.19	0.366566	0.150275	2.4393	0.0147157	0.212914	1.28928	no changes	no significant	putative proteasome beta-1 subunit
LmjF.18.1170	2767.39	-0.368792	0.151154	-2.43984	0.0146938	0.212914	-1.29127	no changes	no significant	conserved hypothetical protein
LmjF.30.2470	5883.09	0.496026	0.203301	2.43987	0.0146927	0.212914	1.41032	no changes	no significant	putative heat shock 70-related protein 1,mitochondrial precursor
LmjF.10.1120	3254.22	0.353145	0.144858	2.43787	0.014774	0.213413	1.27734	no changes	no significant	conserved hypothetical protein
LmjF.14.snoRNA0005	246.641	-0.486651	0.199963	-2.43371	0.0149451	0.214707	-1.40119	no changes	no significant	NA
LmjF.30.2390	3074.65	0.480878	0.197619	2.43336	0.0149595	0.214707	1.39559	no changes	no significant	conserved hypothetical protein
LmjF.31.2640	10233.1	0.362246	0.148863	2.43342	0.0149568	0.214707	1.28543	no changes	no significant	2-oxoglutarate dehydrogenase, e3 component,lipoamidedehydrogenase-like protein
LmjF.33.1680	2755.31	0.480666	0.197401	2.43497	0.014893	0.214707	1.39539	no changes	no significant	thiamine biosynthesis-like protein
LmjF.07.0600	2630.56	-0.341464	0.140369	-2.43261	0.0149905	0.214808	-1.26704	no changes	no significant	putative electron transfer flavoprotein-ubiquinone oxidoreductase
LmjF.01.0780	7782.59	0.506461	0.208373	2.43054	0.0150762	0.215611	1.42056	no changes	no significant	putative eukaryotic initiation factor 4a
LmjF.31.2310	2614.66	0.58821	0.242052	2.4301	0.0150947	0.215611	1.50338	no changes	no significant	putative 3'-nucleotidase/nuclease precursor
LmjF.01.0710	2504.37	0.388751	0.160172	2.42708	0.0152207	0.216186	1.30926	no changes	no significant	putative ubiquitin activating enzyme
LmjF.12.0860	1683.87	0.587929	0.242377	2.42568	0.0152798	0.216186	1.50309	no changes	no significant	putative surface antigen protein
LmjF.17.0470	4830.63	0.45415	0.187093	2.4274	0.0152074	0.216186	1.36998	no changes	no significant	conserved hypothetical protein
LmjF.24.0250	3881.86	0.54594	0.224987	2.42654	0.0152436	0.216186	1.45997	no changes	no significant	putative ATP-dependent RNA helicase
LmjF.24.1250	1705.13	0.600867	0.24767	2.42608	0.015263	0.216186	1.51663	no changes	no significant	amastin-like surface protein-like protein
LmjF.36.2690	3527.86	-0.355222	0.146317	-2.42776	0.0151925	0.216186	-1.27918	no changes	no significant	conserved hypothetical protein
LmjF.24.1720	1426.08	0.618402	0.255113	2.42404	0.015349	0.216823	1.53517	no changes	no significant	putative cell division cycle protein
LmjF.12.1240	5639.46	0.474927	0.196249	2.42002	0.0155198	0.217868	1.38985	no changes	no significant	hypothetical protein
LmjF.20.0210	451.1	-0.44595	0.18432	-2.41944	0.0155446	0.217868	-1.36221	no changes	no significant	conserved hypothetical protein
LmjF.23.1620	5835.87	0.529957	0.218889	2.42113	0.0154724	0.217868	1.44389	no changes	no significant	hypothetical protein
LmjF.24.0080	3642.23	0.382824	0.158206	2.41978	0.0155298	0.217868	1.30389	no changes	no significant	conserved hypothetical protein
LmjF.29.1610	2597.08	-0.338861	0.139974	-2.42088	0.015483	0.217868	-1.26476	no changes	no significant	conserved hypothetical protein
LmjF.03.0030	330.534	-0.601446	0.249023	-2.41522	0.0157256	0.219308	-1.51724	no changes	no significant	D-3-phosphoglycerate dehydrogenase-like protein
LmjF.08.1110	10426.2	0.415137	0.171834	2.41591	0.0156959	0.219308	1.33343	no changes	no significant	stress-induced protein sti1
LmjF.15.1360	2277.12	0.460743	0.190802	2.41477	0.0157453	0.219308	1.37625	no changes	no significant	putative actin-related protein 3 arp3
LmjF.24.0620	2267.79	0.559586	0.23168	2.41534	0.0157205	0.219308	1.47385	no changes	no significant	putative ubiquitin hydrolase
LmjF.35.4520	1131.81	-0.456475	0.189232	-2.41225	0.0158545	0.220486	-1.37218	no changes	no significant	hypothetical protein
LmjF.14.0950	2075.73	-0.471278	0.195567	-2.4098	0.0159612	0.221626	-1.38634	no changes	no significant	conserved hypothetical protein
LmjF.14.0030	3758.58	-0.510785	0.212123	-2.40797	0.0160415	0.222318	-1.42483	no changes	no significant	conserved hypothetical protein
LmjF.19.0850	206.285	-0.537246	0.223204	-2.40697	0.0160855	0.222318	-1.4512	no changes	no significant	putative ATG8/AUT7/APG8/PAZ2
LmjF.21.1060	28962.7	0.493858	0.205163	2.40715	0.0160778	0.222318	1.40821	no changes	no significant	putative 40S ribosomal protein S23
LmjF.01.0770	7788.33	0.495237	0.205866	2.40563	0.0161446	0.222498	1.40955	no changes	no significant	putative eukaryotic initiation factor 4a
LmjF.24.1240	5573.63	0.473031	0.196642	2.40555	0.0161482	0.222498	1.38802	no changes	no significant	conserved hypothetical protein
LmjF.22.1050	2651.79	-0.431559	0.179563	-2.40338	0.0162442	0.223477	-1.34869	no changes	no significant	conserved hypothetical protein
LmjF.02.0510	331.555	-0.466303	0.194212	-2.401	0.0163503	0.224591	-1.38156	no changes	no significant	conserved hypothetical protein
LmjF.12.0310	3518.02	0.549836	0.229173	2.39922	0.0164302	0.225342	1.46392	no changes	no significant	conserved hypothetical protein
LmjF.10.0270	6564.89	0.488589	0.204	2.39505	0.0166182	0.227572	1.40307	no changes	no significant	conserved hypothetical protein
LmjF.20.1370	543.386	0.470194	0.196431	2.39368	0.0166803	0.228075	1.3853	no changes	no significant	putative RNA-binding regulatory protein
LmjF.12.0905	4048.01	0.42252	0.176655	2.39178	0.016767	0.228793	1.34027	no changes	no significant	hypothetical protein
LmjF.15.1345	880.308	0.501837	0.209899	2.39085	0.0168095	0.228793	1.41602	no changes	no significant	conserved hypothetical protein
LmjF.15.1355	4166.12	0.522033	0.218307	2.39128	0.0167899	0.228793	1.43598	no changes	no significant	conserved hypothetical protein
LmjF.31.snRNA.01	646.091	0.54324	0.227631	2.38649	0.01701	0.231171	1.45724	no changes	no significant	NA
LmjF.04.0150	95.5562	-0.60034	0.251679	-2.38534	0.0170636	0.231197	-1.51607	no changes	no significant	conserved hypothetical protein in leishmania
LmjF.16.1360	2589.06	0.371013	0.155509	2.38581	0.0170418	0.231197	1.29326	no changes	no significant	conserved hypothetical protein
LmjF.15.0080	2826.15	0.46279	0.194569	2.37854	0.0173813	0.235147	1.3782	no changes	no significant	conserved hypothetical protein
LmjF.27.0400	1052.09	-0.410284	0.172556	-2.37769	0.0174214	0.235333	-1.32895	no changes	no significant	conserved hypothetical protein
LmjF.14.1355	3055.41	-0.511434	0.215236	-2.37615	0.0174943	0.235608	-1.42547	no changes	no significant	NA
LmjF.22.1650	1650.07	-0.503422	0.21184	-2.37643	0.0174811	0.235608	-1.41757	no changes	no significant	hypothetical protein
LmjF.19.0847	139.021	-0.568886	0.239547	-2.37483	0.0175568	0.236095	-1.48338	no changes	no significant	hypothetical protein
LmjF.15.1000	28038	0.437478	0.184318	2.37349	0.0176208	0.236547	1.35423	no changes	no significant	putative 60S ribosomal protein L6
LmjF.32.0890	5024.44	0.319078	0.134461	2.37302	0.0176433	0.236547	1.24753	no changes	no significant	putative ethanolamine-phosphate cytidylyltransferase
LmjF.27.0640	1986.56	-0.463936	0.195599	-2.37187	0.0176982	0.236929	-1.3793	no changes	no significant	hypothetical protein
LmjF.06.0880	2227.27	-0.380981	0.160671	-2.37118	0.0177314	0.23695	-1.30223	no changes	no significant	putative acyl-coenzyme a dehydrogenase
LmjF.14.0380	966.289	-0.52064	0.219611	-2.37074	0.0177527	0.23695	-1.43459	no changes	no significant	conserved hypothetical protein
LmjF.27.1660	1374.92	-0.45114	0.190389	-2.36957	0.0178088	0.237345	-1.36712	no changes	no significant	conserved hypothetical protein
LmjF.23.0280	6028.91	0.454067	0.191715	2.36845	0.0178626	0.237708	1.3699	no changes	no significant	conserved hypothetical protein
LmjF.14.0530	3602.98	-0.45915	0.194007	-2.36666	0.0179493	0.238508	-1.37473	no changes	no significant	conserved hypothetical protein
LmjF.02.0060	936.908	-0.3663	0.154908	-2.36463	0.0180482	0.238592	-1.28904	no changes	no significant	conserved hypothetical protein
LmjF.10.0320	2070.12	0.486878	0.205911	2.36451	0.0180538	0.238592	1.40141	no changes	no significant	conserved hypothetical protein
LmjF.10.1110	3162.91	0.416684	0.176122	2.36589	0.0179869	0.238592	1.33486	no changes	no significant	conserved hypothetical protein
LmjF.35.1360	152.813	-0.591833	0.250316	-2.36434	0.0180622	0.238592	-1.50716	no changes	no significant	hypothetical protein
LmjF.01.0660	5771.72	0.52804	0.223432	2.36331	0.0181123	0.238902	1.44197	no changes	no significant	conserved hypothetical protein
LmjF.23.0380	2569.69	0.57765	0.244795	2.35973	0.0182882	0.240694	1.49242	no changes	no significant	putative ATP-binding cassette protein subfamily
LmjF.24.1020	2208.92	0.428731	0.181708	2.35945	0.018302	0.240694	1.34605	no changes	no significant	hypothetical protein
LmjF.14.1050	3101.14	-0.501647	0.212844	-2.35688	0.0184293	0.241263	-1.41583	no changes	no significant	conserved hypothetical protein
LmjF.24.0680	2455.1	0.597369	0.253477	2.3567	0.0184383	0.241263	1.51295	no changes	no significant	myo-inositol/proton symporter (MIT)
LmjF.31.1400	487.631	0.54665	0.231985	2.3564	0.018453	0.241263	1.46069	no changes	no significant	conserved hypothetical protein
LmjF.31.2340	20132.9	0.306867	0.130217	2.35658	0.0184442	0.241263	1.23702	no changes	no significant	putative p-nitrophenylphosphatase
LmjF.15.1203	66811.7	0.540934	0.229711	2.35485	0.0185304	0.241922	1.45491	no changes	no significant	60S acidic ribosomal protein P2
LmjF.35.4130	303.934	0.546186	0.232207	2.35215	0.0186654	0.243329	1.46022	no changes	no significant	poly(A)-binding protein 2
LmjF.30.2480	6252.36	0.490353	0.208915	2.34714	0.018918	0.245906	1.40479	no changes	no significant	putative heat shock 70-related protein 1,mitochondrial precursor
LmjF.33.0420	897.847	0.435242	0.185392	2.34768	0.0188906	0.245906	1.35214	no changes	no significant	conserved hypothetical protein
LmjF.07.0010	258.304	-0.551049	0.235102	-2.34387	0.0190847	0.247714	-1.46515	no changes	no significant	putative ubiquitin activating E1 enzyme
LmjF.22.0270	1462.58	-0.456918	0.194994	-2.34325	0.0191167	0.24777	-1.37261	no changes	no significant	conserved hypothetical protein
LmjF.33.0460	2977.96	-0.374611	0.160082	-2.34013	0.0192772	0.249489	-1.29649	no changes	no significant	conserved hypothetical protein
LmjF.01.0460	1338.35	0.596115	0.255069	2.33707	0.0194356	0.249882	1.51164	no changes	no significant	conserved hypothetical protein
LmjF.01.0810	1292.21	0.463136	0.198182	2.33692	0.0194433	0.249882	1.37853	no changes	no significant	putative calcium/potassium channel (CAKC)
LmjF.12.0920	2054.65	0.566301	0.242335	2.33685	0.0194471	0.249882	1.48072	no changes	no significant	promastigote surface antigen protein PSA
LmjF.31.1140	8140.77	0.382943	0.163723	2.33896	0.0193374	0.249882	1.304	no changes	no significant	putative monoglyceride lipase
LmjF.33.2520	1285.93	-0.367748	0.157288	-2.33805	0.0193846	0.249882	-1.29034	no changes	no significant	putative UDP-N-acetylglucosamine pyrophosphorylase
LmjF.01.0230	554.016	0.452825	0.193882	2.33557	0.0195136	0.250377	1.36872	no changes	no significant	conserved hypothetical protein
LmjF.24.0420	4089.56	0.425366	0.182231	2.33422	0.0195844	0.250927	1.34291	no changes	no significant	putative ubiquitin carboxyl-terminal hydrolase
LmjF.01.0740	2987.2	0.525485	0.225531	2.32999	0.0198067	0.251042	1.43942	no changes	no significant	conserved hypothetical protein
LmjF.12.0380	1331.99	0.576141	0.247015	2.33242	0.0196789	0.251042	1.49086	no changes	no significant	putative pumillio protein 4
LmjF.15.0410	6728.27	0.454887	0.195114	2.33139	0.0197325	0.251042	1.37068	no changes	no significant	conserved hypothetical protein
LmjF.21.1640	1040.6	-0.517793	0.222008	-2.33231	0.0196841	0.251042	-1.43176	no changes	no significant	conserved hypothetical protein
LmjF.23.0170	10434.8	0.520966	0.223463	2.33133	0.019736	0.251042	1.43492	no changes	no significant	conserved hypothetical protein
LmjF.28.0140	8749.84	0.447336	0.192008	2.32978	0.0198176	0.251042	1.36352	no changes	no significant	putative pantothenate kinase subunit
LmjF.28.2530	578.37	-0.384998	0.165251	-2.32978	0.0198176	0.251042	-1.30586	no changes	no significant	putative PIF1 helicase-like protein
LmjF.31.0590	2335.99	0.402566	0.172588	2.33253	0.0196727	0.251042	1.32186	no changes	no significant	putative C-5 sterol desaturase
LmjF.14.0330	714.652	-0.54025	0.232182	-2.32684	0.0199739	0.25128	-1.45422	no changes	no significant	hypothetical protein
LmjF.22.0510	636.211	-0.432971	0.186123	-2.32626	0.0200048	0.25128	-1.35001	no changes	no significant	conserved hypothetical protein
LmjF.24.0320	2244.17	0.551996	0.237067	2.32844	0.0198888	0.25128	1.46611	no changes	no significant	putative fumarate hydratase
LmjF.32.3270	4214.9	0.345896	0.148687	2.32634	0.0200006	0.25128	1.27094	no changes	no significant	putative chaperonin alpha subunit
LmjF.33.0740	1466.57	-0.386236	0.166022	-2.32641	0.0199965	0.25128	-1.30698	no changes	no significant	conserved hypothetical protein
LmjF.34.1280	1241.51	-0.405248	0.174062	-2.32818	0.0199024	0.25128	-1.32432	no changes	no significant	conserved hypothetical protein
LmjF.07.0870	1601.64	0.42509	0.182953	2.32349	0.0201527	0.25243	1.34266	no changes	no significant	splicing factor ptsr1-like protein
LmjF.22.1090	1221.35	-0.464829	0.200017	-2.32395	0.0201284	0.25243	-1.38015	no changes	no significant	conserved hypothetical protein
LmjF.22.1020	1365.95	-0.417327	0.179656	-2.32292	0.0201832	0.252459	-1.33545	no changes	no significant	hypothetical protein
LmjF.12.0910	1956.61	0.563633	0.242871	2.32071	0.0203023	0.253595	1.47799	no changes	no significant	promastigote surface antigen protein PSA
LmjF.23.0540	1960.06	0.51372	0.221567	2.31858	0.0204179	0.254378	1.42773	no changes	no significant	putative acetyl-CoA synthetase
LmjF.36.4940	822.528	-0.426885	0.184121	-2.31851	0.0204218	0.254378	-1.34433	no changes	no significant	conserved hypothetical protein
LmjF.12.0800	1928.01	0.551404	0.237891	2.31789	0.0204555	0.254444	1.46551	no changes	no significant	conserved hypothetical protein
LmjF.10.0210	7233.2	0.546559	0.23604	2.31554	0.0205835	0.255514	1.4606	no changes	no significant	putative nucleolar protein
LmjF.12.1030	1738.22	0.548367	0.236849	2.31526	0.0205986	0.255514	1.46243	no changes	no significant	conserved hypothetical protein
LmjF.12.0930	2687.11	0.559786	0.242129	2.31194	0.0207811	0.256572	1.47405	no changes	no significant	conserved hypothetical protein
LmjF.15.0595	1547.73	0.368834	0.159575	2.31135	0.0208134	0.256572	1.29131	no changes	no significant	NA
LmjF.22.0640	2247.74	-0.375907	0.162605	-2.31178	0.0207897	0.256572	-1.29765	no changes	no significant	conserved hypothetical protein
LmjF.24.1310	4871.37	0.477739	0.206761	2.31059	0.0208558	0.256572	1.39256	no changes	no significant	conserved hypothetical protein
LmjF.34.4410	233.094	-0.474159	0.205187	-2.31086	0.0208404	0.256572	-1.38911	no changes	no significant	conserved hypothetical protein
LmjF.36.1905	1311.49	-0.474882	0.205384	-2.31217	0.0207682	0.256572	-1.3898	no changes	no significant	conserved hypothetical protein
LmjF.24.0900	3892.56	0.480947	0.208392	2.30789	0.021005	0.258054	1.39566	no changes	no significant	conserved hypothetical protein
LmjF.06.0412	2810.66	-0.345969	0.149978	-2.3068	0.021066	0.258449	-1.271	no changes	no significant	conserved hypothetical protein
LmjF.28.0730	2031.88	-0.340612	0.147825	-2.30415	0.0212143	0.25983	-1.26629	no changes	no significant	conserved hypothetical protein
LmjF.33.3170	2567.72	-0.365081	0.158472	-2.30375	0.0212367	0.25983	-1.28795	no changes	no significant	conserved hypothetical protein
LmjF.10.1100	2507.75	0.392812	0.170767	2.30028	0.0214323	0.261866	1.31295	no changes	no significant	conserved hypothetical protein
LmjF.23.1200	4658.91	0.418362	0.181945	2.29938	0.0214834	0.262133	1.33641	no changes	no significant	S-adenosyl-methyltransferase mraW-like protein
LmjF.14.1260	1774.41	-0.476434	0.207312	-2.29815	0.0215535	0.2622	-1.3913	no changes	no significant	hypothetical protein
LmjF.21.0882	2524.66	0.463048	0.201524	2.29774	0.0215767	0.2622	1.37845	no changes	no significant	conserved hypothetical protein
LmjF.36.3660	911.84	-0.427402	0.185997	-2.2979	0.0215673	0.2622	-1.34481	no changes	no significant	nudix hydrolase-like protein
LmjF.02.0300	829.143	-0.460789	0.200593	-2.29713	0.0216111	0.262261	-1.37629	no changes	no significant	putative ATP-binding cassette subfamily A,member 1
LmjF.14.0080	7977.94	-0.480734	0.20935	-2.29632	0.0216576	0.26247	-1.39545	no changes	no significant	conserved hypothetical protein
LmjF.23.0190	8268.21	0.519019	0.226239	2.29412	0.0217836	0.263601	1.43298	no changes	no significant	conserved hypothetical protein
LmjF.23.0570	7592.71	0.480338	0.209419	2.29366	0.0218098	0.263601	1.39507	no changes	no significant	conserved hypothetical protein
LmjF.28.1800	2757.23	0.41892	0.182683	2.29315	0.0218394	0.263604	1.33693	no changes	no significant	conserved hypothetical protein
LmjF.12.0560	5203.23	0.417579	0.182447	2.28877	0.0220926	0.265933	1.33568	no changes	no significant	conserved hypothetical protein
LmjF.14.1390	8285.32	-0.518949	0.226786	-2.28828	0.0221215	0.265933	-1.43291	no changes	no significant	conserved hypothetical protein
LmjF.24.1650	5861.99	0.501557	0.21911	2.28907	0.0220756	0.265933	1.41574	no changes	no significant	conserved hypothetical protein
LmjF.10.0300	1059.6	0.47286	0.206746	2.28716	0.0221867	0.266096	1.38786	no changes	no significant	conserved hypothetical protein
LmjF.36.3670	1017.63	-0.579198	0.253254	-2.28702	0.0221944	0.266096	-1.49402	no changes	no significant	conserved hypothetical protein
LmjF.08.0820	398.889	-0.438546	0.191828	-2.28614	0.0222461	0.266359	-1.35524	no changes	no significant	amastin-like protein
LmjF.22.1140	1192.92	-0.459239	0.201002	-2.28475	0.0223276	0.266977	-1.37482	no changes	no significant	putative adaptor complex AP-1 medium subunit
LmjF.16.1270	5048.89	0.323964	0.141886	2.28327	0.0224144	0.267101	1.25176	no changes	no significant	conserved hypothetical protein
LmjF.28.1430	384.083	-0.447065	0.195819	-2.28305	0.0224275	0.267101	-1.36326	no changes	no significant	putative DNA polymerase kappa
LmjF.30.1070	1318.46	-0.437718	0.191709	-2.28324	0.0224164	0.267101	-1.35446	no changes	no significant	conserved hypothetical protein
LmjF.21.1040	1125.18	0.578197	0.253446	2.28135	0.022528	0.267588	1.49298	no changes	no significant	putative kinesin
LmjF.34.2250	1514.43	0.340321	0.14917	2.28143	0.0225227	0.267588	1.26604	no changes	no significant	conserved hypothetical protein
LmjF.01.0610	3169.88	0.339256	0.148855	2.27911	0.0226606	0.268069	1.2651	no changes	no significant	DNA-damage inducible protein DDI1-like protein
LmjF.08.0150	3298.51	-0.358858	0.157398	-2.27994	0.0226111	0.268069	-1.28241	no changes	no significant	conserved hypothetical protein
LmjF.24.0910	6304.73	0.507433	0.222634	2.27923	0.0226535	0.268069	1.42152	no changes	no significant	putative minchromosome maintenance (MCM) complex subunit
LmjF.24.1840	2145.46	0.499232	0.219121	2.27834	0.022706	0.268069	1.41346	no changes	no significant	putative lysophospholipase
LmjF.25.snoRNA0145	24.6699	0.570553	0.250502	2.27764	0.0227482	0.268069	1.48509	no changes	no significant	NA
LmjF.35.2190	48387.2	0.420465	0.184594	2.27778	0.0227398	0.268069	1.33836	no changes	no significant	putative 60S ribosomal protein L12
LmjF.24.2340	862.209	0.552615	0.242732	2.27664	0.0228075	0.268415	1.46674	no changes	no significant	conserved hypothetical protein
LmjF.12.0100	1114.01	0.425063	0.186751	2.27609	0.0228407	0.268454	1.34263	no changes	no significant	conserved hypothetical protein
LmjF.35.0210	462.802	-0.528508	0.232289	-2.27522	0.0228928	0.268713	-1.44244	no changes	no significant	conserved hypothetical protein
LmjF.28.2880	3181.15	0.461367	0.202944	2.27337	0.0230038	0.269662	1.37685	no changes	no significant	putative dynein heavy chain
LmjF.24.1850	7598.61	0.456541	0.20087	2.27281	0.0230375	0.269704	1.37225	no changes	no significant	hypothetical predicted multi-pass transmembrane protein
LmjF.24.1700	7683.77	0.445586	0.196252	2.27048	0.0231782	0.270998	1.36187	no changes	no significant	conserved hypothetical protein
LmjF.12.0770	2456.85	0.539694	0.237899	2.26859	0.0232935	0.27199	1.45366	no changes	no significant	conserved hypothetical protein
LmjF.35.4860	4989.49	0.319024	0.140714	2.26718	0.0233795	0.272639	1.24749	no changes	no significant	conserved hypothetical protein
LmjF.24.1930	4029.34	0.333568	0.147241	2.26546	0.0234847	0.273155	1.26013	no changes	no significant	conserved hypothetical protein
LmjF.33.2955	685.994	-0.419958	0.185366	-2.26557	0.0234779	0.273155	-1.33789	no changes	no significant	hypothetical protein
LmjF.24.1080	1091.52	0.464587	0.205169	2.26442	0.0235485	0.273542	1.37992	no changes	no significant	putative DNAJ domain protein
LmjF.14.0210	8777.59	-0.454461	0.200801	-2.26324	0.023621	0.273745	-1.37027	no changes	no significant	conserved hypothetical protein
LmjF.27.1720	805.601	-0.412509	0.182273	-2.26314	0.0236272	0.273745	-1.331	no changes	no significant	NA
LmjF.11.0390	2014.68	-0.340379	0.150476	-2.26202	0.0236962	0.273836	-1.26609	no changes	no significant	conserved hypothetical protein
LmjF.12.0867	951.078	0.555988	0.245785	2.26209	0.0236918	0.273836	1.47018	no changes	no significant	conserved hypothetical protein
LmjF.31.1220	4130.47	0.407412	0.180164	2.26134	0.0237381	0.273967	1.3263	no changes	no significant	putative vacuolar-type proton translocating pyrophosphatase 1
LmjF.14.0930	3219.25	-0.35988	0.159286	-2.25933	0.0238627	0.275051	-1.28332	no changes	no significant	putative immunodominant antigen
LmjF.12.0110	4362.19	0.415771	0.184201	2.25716	0.0239982	0.27597	1.33401	no changes	no significant	hypothetical protein
LmjF.24.0450	2595.7	0.516558	0.228863	2.25706	0.024004	0.27597	1.43054	no changes	no significant	hypothetical predicted transmembrane protein
LmjF.28.1440	2589.85	0.480761	0.213088	2.25616	0.0240607	0.276267	1.39548	no changes	no significant	conserved hypothetical protein
LmjF.15.1230	3684.34	0.569851	0.252712	2.25494	0.0241369	0.276786	1.48437	no changes	no significant	putative nucleoside transporter 1
LmjF.14.0100	6153.75	-0.432604	0.19202	-2.25291	0.0242645	0.277894	-1.34967	no changes	no significant	conserved hypothetical protein
LmjF.07.0280	2017.84	0.509791	0.226519	2.25054	0.0244144	0.279253	1.42384	no changes	no significant	putative ubiquitin-protein ligase-like
LmjF.35.5240	663.906	-0.436884	0.194184	-2.24985	0.0244586	0.279402	-1.35368	no changes	no significant	hypothetical protein
LmjF.15.0550	2152.99	0.366474	0.162949	2.24901	0.0245119	0.279655	1.2892	no changes	no significant	hypothetical protein
LmjF.12.0715	1740.81	0.537575	0.239154	2.24783	0.0245873	0.280158	1.45153	no changes	no significant	conserved hypothetical protein
LmjF.09.1310	322.094	-0.478829	0.21323	-2.2456	0.0247294	0.281419	-1.39361	no changes	no significant	hypothetical protein
LmjF.12.0700	3924.34	0.41617	0.185748	2.24051	0.0250577	0.284793	1.33438	no changes	no significant	conserved hypothetical protein
LmjF.28.1400	1003.43	-0.378814	0.16926	-2.23805	0.0252175	0.286246	-1.30027	no changes	no significant	amastin-like protein
LmjF.03.0530	3115.89	0.365709	0.1636	2.23539	0.0253919	0.287113	1.28851	no changes	no significant	conserved hypothetical protein
LmjF.04.0170	159.493	-0.562145	0.251491	-2.23525	0.0254007	0.287113	-1.47646	no changes	no significant	conserved hypothetical protein in leishmania
LmjF.21.TRNAPRO.01	7.67793	0.409032	0.183058	2.23444	0.0254542	0.287113	1.32779	no changes	no significant	NA
LmjF.24.2050	28000.2	0.354883	0.158791	2.23492	0.0254229	0.287113	1.27888	no changes	no significant	putative 60S ribosomal protein L26
LmjF.26.1580	1093.12	-0.345616	0.154651	-2.23481	0.0254298	0.287113	-1.27069	no changes	no significant	conserved hypothetical protein
LmjF.15.0290	4862.1	0.415195	0.186102	2.23101	0.0256807	0.28894	1.33348	no changes	no significant	conserved hypothetical protein
LmjF.29.0630	1120.5	-0.351224	0.157407	-2.23132	0.0256602	0.28894	-1.27564	no changes	no significant	putative Qc-SNARE protein
LmjF.01.0050	1054.17	0.436329	0.195747	2.22904	0.025811	0.289627	1.35316	no changes	no significant	putative carboxylase
LmjF.01.0530	1766.91	0.444955	0.199828	2.22669	0.0259681	0.289627	1.36127	no changes	no significant	putative long-chain-fatty-acid-CoA ligase
LmjF.01.0590	6452.79	0.46163	0.207279	2.2271	0.0259406	0.289627	1.3771	no changes	no significant	mitochondrial RNA editing ligase 1
LmjF.07.0740	3263.51	0.434148	0.194852	2.22809	0.0258744	0.289627	1.35111	no changes	no significant	conserved hypothetical protein
LmjF.15.1270	3501.85	0.454449	0.203958	2.22815	0.0258708	0.289627	1.37026	no changes	no significant	conserved hypothetical protein
LmjF.21.0050	3296.19	-0.426142	0.191333	-2.22722	0.0259326	0.289627	-1.34364	no changes	no significant	putative Qb-SNARE protein
LmjF.23.1320	2810.8	0.392185	0.176042	2.2278	0.025894	0.289627	1.31238	no changes	no significant	conserved hypothetical protein
LmjF.13.1470	2725.01	0.400259	0.179807	2.22606	0.0260104	0.289738	1.31975	no changes	no significant	conserved hypothetical protein
LmjF.29.2840	311.461	-0.497853	0.223715	-2.22539	0.0260552	0.289876	-1.41211	no changes	no significant	conserved hypothetical protein
LmjF.23.0290	2053.33	0.360654	0.162174	2.22387	0.0261572	0.29065	1.28401	no changes	no significant	conserved hypothetical protein
LmjF.14.0290	5703.51	-0.475431	0.214013	-2.2215	0.0263169	0.29134	-1.39033	no changes	no significant	conserved hypothetical protein
LmjF.15.1240	8286.44	0.559686	0.251924	2.22165	0.026307	0.29134	1.47395	no changes	no significant	putative nucleoside transporter 1
LmjF.36.4675	543.76	-0.384665	0.17313	-2.22183	0.0262945	0.29134	-1.30556	no changes	no significant	putative cytochrome b5 1
LmjF.13.0630	1622.41	-0.362962	0.163472	-2.22033	0.0263963	0.291648	-1.28606	no changes	no significant	conserved hypothetical protein
LmjF.25.1410	5970.05	0.328541	0.147983	2.22013	0.0264098	0.291648	1.25574	no changes	no significant	putative DNA polymerase delta subunit 2
LmjF.04.0160	82.5687	-0.541149	0.243806	-2.21959	0.0264466	0.291694	-1.45513	no changes	no significant	conserved hypothetical protein in leishmania
LmjF.23.1730	5416.43	0.35705	0.161153	2.21559	0.0267194	0.293295	1.2808	no changes	no significant	conserved hypothetical protein
LmjF.27.0920	1631.97	-0.401815	0.181404	-2.21503	0.0267578	0.293295	-1.32117	no changes	no significant	hypothetical protein
LmjF.29.2740	1312.03	-0.397353	0.179352	-2.21549	0.0267264	0.293295	-1.31709	no changes	no significant	putative actin-like protein
LmjF.31.1500	924.833	0.541121	0.244344	2.21459	0.0267882	0.293295	1.4551	no changes	no significant	conserved hypothetical protein
LmjF.35.4890	357.914	-0.509146	0.229794	-2.21566	0.0267146	0.293295	-1.42321	no changes	no significant	RAD51/dmc1 protein
LmjF.36.2900	559.247	-0.377788	0.170484	-2.21598	0.026693	0.293295	-1.29935	no changes	no significant	conserved hypothetical protein
LmjF.01.0260	1689.56	0.369361	0.168719	2.1892	0.0285822	0.296215	1.29178	no changes	no significant	conserved hypothetical protein
LmjF.06.0420	849.896	-0.496041	0.226339	-2.19159	0.0284095	0.296215	-1.41034	no changes	no significant	conserved hypothetical protein
LmjF.08.1280	1155.31	-0.410549	0.186892	-2.19671	0.0280411	0.296215	-1.32919	no changes	no significant	putative protein kinase
LmjF.09.0162	304.966	-0.492793	0.224261	-2.19741	0.0279915	0.296215	-1.40717	no changes	no significant	putative ATG8/AUT7/APG8/PAZ2
LmjF.09.0166	166.579	-0.503287	0.229465	-2.1933	0.0282856	0.296215	-1.41744	no changes	no significant	putative ATG8/AUT7/APG8/PAZ2
LmjF.10.0530	5656.26	0.295369	0.134841	2.19051	0.0284875	0.296215	1.2272	no changes	no significant	conserved hypothetical protein
LmjF.10.0580	7049.75	0.326844	0.148003	2.20836	0.0272192	0.296215	1.25427	no changes	no significant	conserved hypothetical protein
LmjF.10.0800	5213.95	0.436455	0.197807	2.20647	0.0273512	0.296215	1.35328	no changes	no significant	conserved hypothetical protein
LmjF.12.0590	927.971	0.413552	0.187573	2.20475	0.0274715	0.296215	1.33196	no changes	no significant	conserved hypothetical protein
LmjF.12.0820	1267.18	0.525179	0.239642	2.19151	0.0284147	0.296215	1.43911	no changes	no significant	conserved hypothetical protein
LmjF.12.1180	6702.7	0.460189	0.208888	2.20304	0.0275916	0.296215	1.37572	no changes	no significant	conserved hypothetical protein
LmjF.13.0490	5227.74	-0.477965	0.218077	-2.19173	0.0283991	0.296215	-1.39278	no changes	no significant	conserved hypothetical protein
LmjF.13.1480	9636.32	0.346933	0.157387	2.20433	0.0275009	0.296215	1.27185	no changes	no significant	putative Ran-binding protein 1
LmjF.14.1150	305.499	-0.562802	0.254713	-2.20956	0.027136	0.296215	-1.47714	no changes	no significant	tub family protein-like protein
LmjF.15.0490	3013.37	0.421565	0.191843	2.19745	0.0279884	0.296215	1.33938	no changes	no significant	conserved hypothetical protein
LmjF.15.0720	3833.83	0.455199	0.207115	2.19781	0.0279626	0.296215	1.37097	no changes	no significant	putative flavoprotein monooxygenase
LmjF.15.0900	2568.74	0.46	0.209347	2.19731	0.0279983	0.296215	1.37554	no changes	no significant	conserved hypothetical protein
LmjF.15.1370	843.789	0.367759	0.167633	2.19383	0.0282475	0.296215	1.29035	no changes	no significant	conserved hypothetical protein
LmjF.17.1110	3289.91	0.331098	0.151207	2.18971	0.0285456	0.296215	1.25797	no changes	no significant	putative kinesin
LmjF.21.0350	1086.14	-0.372575	0.169067	-2.20372	0.027544	0.296215	-1.29466	no changes	no significant	conserved hypothetical protein
LmjF.21.0843	1512.53	0.34577	0.156945	2.20313	0.0275853	0.296215	1.27083	no changes	no significant	conserved hypothetical protein
LmjF.23.TRNALYS.01	11.8936	0.437234	0.198396	2.20384	0.0275355	0.296215	1.35401	no changes	no significant	NA
LmjF.24.0380	2321.43	0.429061	0.19521	2.19795	0.0279529	0.296215	1.34636	no changes	no significant	ppg3-related protein-like protein
LmjF.24.0410	704.888	0.549701	0.248904	2.20849	0.0272102	0.296215	1.46378	no changes	no significant	conserved hypothetical protein
LmjF.24.0500	3386.27	0.51016	0.232391	2.19527	0.0281446	0.296215	1.42421	no changes	no significant	conserved hypothetical protein
LmjF.24.1030	2286.74	0.343399	0.155527	2.20797	0.0272466	0.296215	1.26874	no changes	no significant	putative dynein light chain
LmjF.24.1360	2531.68	0.437145	0.198838	2.19849	0.0279139	0.296215	1.35392	no changes	no significant	conserved hypothetical protein
LmjF.24.1780	2749.8	0.464389	0.211629	2.19436	0.0282099	0.296215	1.37973	no changes	no significant	fatty acid transporter protein-like protein
LmjF.24.1970	5034.94	0.444696	0.202554	2.19545	0.0281316	0.296215	1.36103	no changes	no significant	conserved hypothetical protein
LmjF.25.0070	955.811	-0.3902	0.177474	-2.19863	0.027904	0.296215	-1.31058	no changes	no significant	conserved hypothetical protein
LmjF.25.2360	3396.97	0.383209	0.174783	2.19248	0.0283446	0.296215	1.30424	no changes	no significant	putative pumillio protein 8
LmjF.27.0540	561.669	-0.514445	0.233546	-2.20276	0.0276116	0.296215	-1.42844	no changes	no significant	conserved hypothetical protein
LmjF.28.2450	2896.48	-0.340636	0.155304	-2.19335	0.0282822	0.296215	-1.26632	no changes	no significant	conserved hypothetical protein
LmjF.30.1810	2032.32	0.508562	0.231788	2.19408	0.0282296	0.296215	1.42263	no changes	no significant	conserved hypothetical protein
LmjF.30.2090	411.78	0.433785	0.197173	2.20002	0.0278057	0.296215	1.35077	no changes	no significant	putative alcohol dehydrogenase
LmjF.31.1040	1455.32	0.507415	0.230449	2.20185	0.0276759	0.296215	1.4215	no changes	no significant	conserved hypothetical protein
LmjF.31.2280	1330.4	0.400147	0.182673	2.19051	0.0284871	0.296215	1.31964	no changes	no significant	putative ADP-ribosylation factor
LmjF.31.2750	2882.49	0.334739	0.152485	2.19522	0.0281477	0.296215	1.26115	no changes	no significant	conserved hypothetical protein
LmjF.31.2970	6601.23	0.335007	0.152413	2.19803	0.0279469	0.296215	1.26138	no changes	no significant	putative acetyl-CoA carboxylase
LmjF.32.3370	1843.91	-0.359666	0.164319	-2.18883	0.0286094	0.296215	-1.28313	no changes	no significant	putative chloride channel protein
LmjF.33.3090	4167.41	0.342046	0.155305	2.20242	0.0276357	0.296215	1.26755	no changes	no significant	conserved hypothetical protein
LmjF.34.3880	3193.49	0.479511	0.218125	2.19833	0.0279257	0.296215	1.39427	no changes	no significant	putative dynein heavy chain
LmjF.34.3940	2474.18	0.399367	0.181932	2.19515	0.028153	0.296215	1.31893	no changes	no significant	phosphatidylinositol 3-kinase-like protein
LmjF.34.4500	332.493	-0.42103	0.19109	-2.20331	0.0275729	0.296215	-1.33888	no changes	no significant	conserved hypothetical protein
LmjF.35.3950	5879.5	0.322292	0.147027	2.19205	0.0283756	0.296215	1.25032	no changes	no significant	U5 snRNA-associated splicing factor
LmjF.36.1110	1129.21	-0.446556	0.203999	-2.18901	0.0285959	0.296215	-1.36278	no changes	no significant	conserved hypothetical protein
LmjF.36.5730	1360.71	-0.360582	0.163674	-2.20306	0.0275907	0.296215	-1.28394	no changes	no significant	conserved hypothetical protein
LmjF.10.0670	9665.82	0.479579	0.219255	2.18731	0.0287199	0.297015	1.39434	no changes	no significant	conserved hypothetical protein
LmjF.01.0250	2438.11	0.430045	0.196746	2.18579	0.028831	0.297821	1.34728	no changes	no significant	conserved hypothetical protein
LmjF.26.2690	1290.74	-0.412058	0.188597	-2.18486	0.0288993	0.298064	-1.33058	no changes	no significant	putative CAAX prenyl protease 2
LmjF.36.0830	1138.55	0.431849	0.197682	2.18456	0.0289211	0.298064	1.34896	no changes	no significant	conserved hypothetical protein
LmjF.14.0770	803.901	-0.491663	0.225289	-2.18237	0.0290824	0.299177	-1.40606	no changes	no significant	hypothetical protein
LmjF.30.0070	717.618	-0.40798	0.186959	-2.18218	0.0290959	0.299177	-1.32683	no changes	no significant	conserved hypothetical protein
LmjF.36.3340	598.92	0.376802	0.172757	2.18111	0.0291754	0.299651	1.29846	no changes	no significant	hypothetical transmembrane protein
LmjF.01.0550	3892.93	0.529842	0.243222	2.17843	0.029374	0.301344	1.44377	no changes	no significant	conserved hypothetical protein
LmjF.34.1030	1992.44	-0.382218	0.175494	-2.17796	0.0294093	0.301361	-1.30334	no changes	no significant	conserved hypothetical protein
LmjF.01.0030	1113.74	0.533119	0.245126	2.17488	0.029639	0.301619	1.44705	no changes	no significant	putative MCAK-like kinesin
LmjF.11.0510	370.039	-0.527442	0.242352	-2.17634	0.0295295	0.301619	-1.44137	no changes	no significant	putative protein kinase
LmjF.14.1200	3122.7	-0.437917	0.201211	-2.17641	0.0295249	0.301619	-1.35465	no changes	no significant	putative phosphatidylserine synthase
LmjF.22.0520	3129.13	-0.502218	0.230962	-2.17447	0.0296702	0.301619	-1.41639	no changes	no significant	conserved hypothetical protein
LmjF.23.0710	1858.15	0.502949	0.231155	2.17581	0.0295691	0.301619	1.41711	no changes	no significant	putative acetyl-CoA synthetase
LmjF.29.1710	414.764	-0.404311	0.185866	-2.17529	0.0296087	0.301619	-1.32346	no changes	no significant	MutS-like protein
LmjF.35.4470	22363.2	0.41141	0.189136	2.1752	0.0296148	0.301619	1.32999	no changes	no significant	conserved hypothetical protein
LmjF.01.0430	1368.53	0.315661	0.145469	2.16996	0.0300101	0.303823	1.24458	no changes	no significant	conserved hypothetical protein
LmjF.09.0620	842.817	-0.359856	0.165847	-2.1698	0.0300218	0.303823	-1.2833	no changes	no significant	conserved hypothetical protein
LmjF.22.0760	2883.42	-0.502889	0.231768	-2.16979	0.0300227	0.303823	-1.41705	no changes	no significant	conserved hypothetical protein
LmjF.33.0520	417.572	-0.436674	0.201222	-2.17011	0.0299985	0.303823	-1.35348	no changes	no significant	putative d-xylulose reductase
LmjF.18.1070	2990.96	-0.296604	0.136893	-2.16668	0.0302593	0.305872	-1.22825	no changes	no significant	putative vacuolar protein sorting complex subunit
LmjF.22.0780	2463.7	-0.389194	0.179737	-2.16535	0.0303609	0.306553	-1.30966	no changes	no significant	putative NADH-cytochrome b5 reductase
LmjF.03.0200	7428.73	0.393262	0.181834	2.16275	0.0305604	0.307227	1.31336	no changes	no significant	putative delta-1-pyrroline-5-carboxylate dehydrogenase
LmjF.21.0905	3066.2	0.421041	0.194714	2.16236	0.0305903	0.307227	1.33889	no changes	no significant	conserved hypothetical protein
LmjF.21.0960	1552.53	0.41192	0.190353	2.16398	0.030466	0.307227	1.33046	no changes	no significant	conserved hypothetical protein
LmjF.23.1650	16006.5	0.475855	0.220066	2.16233	0.0305926	0.307227	1.39074	no changes	no significant	hypothetical protein
LmjF.30.1670	1844.65	-0.417351	0.193017	-2.16225	0.0305992	0.307227	-1.33547	no changes	no significant	conserved hypothetical protein
LmjF.35.4410	2430.09	-0.393325	0.182055	-2.16047	0.0307362	0.308257	-1.31342	no changes	no significant	putative amino acid permease
LmjF.36.1210	1336.17	-0.355039	0.164423	-2.15931	0.0308263	0.308814	-1.27902	no changes	no significant	conserved hypothetical protein
LmjF.35.4260	1205.15	-0.369911	0.171491	-2.15703	0.0310037	0.310245	-1.29227	no changes	no significant	conserved hypothetical protein
LmjF.36.0430	3855.27	-0.348503	0.161651	-2.1559	0.0310913	0.310774	-1.27324	no changes	no significant	conserved hypothetical protein
LmjF.12.0370	4769.22	0.384574	0.17846	2.15496	0.0311652	0.311166	1.30547	no changes	no significant	conserved hypothetical protein
LmjF.23.1040	1315.13	0.50429	0.234177	2.15346	0.0312827	0.311991	1.41843	no changes	no significant	hydrophilic acylated surface protein a
LmjF.12.0140	3954.31	0.34046	0.158217	2.15185	0.031409	0.312903	1.26616	no changes	no significant	conserved hypothetical protein
LmjF.31.1930	3022.37	0.332656	0.154717	2.15009	0.031548	0.313701	1.25933	no changes	no significant	putative dihydrouridine synthase (Dus)
LmjF.35.0130	1494.21	-0.422893	0.196699	-2.14995	0.0315593	0.313701	-1.34061	no changes	no significant	putative ADP-ribosylation factor-like 2, arl2
LmjF.14.0780	1550.6	-0.349572	0.16266	-2.1491	0.0316264	0.31402	-1.27418	no changes	no significant	conserved hypothetical protein
LmjF.32.3700	3795.95	-0.341943	0.159199	-2.14789	0.0317223	0.314624	-1.26746	no changes	no significant	conserved hypothetical protein
LmjF.01.0340	1913.06	0.37761	0.176462	2.13989	0.0323635	0.315076	1.29919	no changes	no significant	conserved hypothetical protein
LmjF.12.0895	1990.27	0.52302	0.244414	2.13989	0.0323634	0.315076	1.43696	no changes	no significant	conserved hypothetical protein
LmjF.12.1330	383.298	0.536464	0.250404	2.14239	0.0321621	0.315076	1.45041	no changes	no significant	putative serine peptidase
LmjF.15.0350	1780.29	0.347328	0.162313	2.13986	0.032366	0.315076	1.2722	no changes	no significant	conserved hypothetical protein
LmjF.15.0360	4262.23	0.468405	0.21851	2.14363	0.0320627	0.315076	1.38358	no changes	no significant	conserved hypothetical protein
LmjF.18.0580	704.126	-0.438043	0.204347	-2.14363	0.0320629	0.315076	-1.35477	no changes	no significant	putative peroxisomal enoyl-coa hydratase
LmjF.19.0870	921.86	-0.514104	0.240091	-2.14129	0.0322509	0.315076	-1.42811	no changes	no significant	putative ATG8/AUT7/APG8/PAZ2
LmjF.21.0823	584.581	0.475953	0.222112	2.14285	0.0321253	0.315076	1.39084	no changes	no significant	conserved hypothetical protein
LmjF.22.1390	2802.78	-0.347527	0.161878	-2.14685	0.0318056	0.315076	-1.27238	no changes	no significant	conserved hypothetical protein
LmjF.24.0440	2123.77	0.497815	0.23222	2.14372	0.0320553	0.315076	1.41207	no changes	no significant	hypothetical predicted transmembrane protein
LmjF.29.0290	1021.93	-0.383109	0.178665	-2.14428	0.0320101	0.315076	-1.30415	no changes	no significant	hypothetical protein
LmjF.29.2670	1138.06	-0.359303	0.167643	-2.14326	0.0320923	0.315076	-1.28281	no changes	no significant	putative serine/threonine-protein kinase
LmjF.30.snoRNA0023	70.1217	0.545684	0.254914	2.14066	0.0323018	0.315076	1.45971	no changes	no significant	NA
LmjF.31.2320	4613.82	0.437843	0.20414	2.14481	0.0319677	0.315076	1.35458	no changes	no significant	helicase-like protein
LmjF.34.2460	855.005	-0.415501	0.194003	-2.14172	0.0322157	0.315076	-1.33376	no changes	no significant	conserved hypothetical protein
LmjF.36.5460	1092.24	-0.379954	0.177135	-2.14501	0.0319524	0.315076	-1.3013	no changes	no significant	conserved hypothetical protein
LmjF.36.6960	3132.28	-0.324029	0.150965	-2.14639	0.0318418	0.315076	-1.25182	no changes	no significant	conserved hypothetical protein
LmjF.14.0710	28.3791	-0.514818	0.240712	-2.13873	0.0324579	0.315285	-1.42881	no changes	no significant	putative fatty acid elongase
LmjF.24.2000	3104.29	0.392266	0.183377	2.13912	0.0324259	0.315285	1.31245	no changes	no significant	conserved hypothetical protein
LmjF.31.2350	16174.7	0.474956	0.222121	2.13828	0.0324941	0.315295	1.38988	no changes	no significant	conserved hypothetical protein
LmjF.15.1350	1948.13	0.378199	0.176968	2.1371	0.0325897	0.31588	1.29972	no changes	no significant	conserved hypothetical protein
LmjF.24.2180	2640.76	0.459055	0.214886	2.13628	0.0326567	0.316188	1.37464	no changes	no significant	putative basal body component
LmjF.01.0400	950.106	0.459979	0.215497	2.13451	0.0328013	0.316455	1.37552	no changes	no significant	conserved hypothetical protein
LmjF.10.0050	5093.87	0.360331	0.168836	2.13421	0.0328257	0.316455	1.28372	no changes	no significant	conserved hypothetical protein
LmjF.10.0710	3801.54	0.419657	0.196568	2.13492	0.0327674	0.316455	1.33761	no changes	no significant	putative amino acid transporter
LmjF.20.0480	3224.41	-0.331234	0.155175	-2.13458	0.0327956	0.316455	-1.25809	no changes	no significant	conserved hypothetical protein
LmjF.35.0430	4934.33	-0.307805	0.144275	-2.13346	0.0328873	0.316708	-1.23782	no changes	no significant	conserved hypothetical protein
LmjF.01.0800	3443.9	0.397165	0.186361	2.13115	0.0330765	0.317166	1.31692	no changes	no significant	conserved hypothetical protein
LmjF.20.1550	1298.87	-0.315074	0.147812	-2.13158	0.0330415	0.317166	-1.24408	no changes	no significant	putative N-acyl-L-amino acid amidohydrolase
LmjF.22.1010	2373.8	-0.422293	0.198127	-2.13142	0.0330542	0.317166	-1.34006	no changes	no significant	putative UDP-galactose transporter
LmjF.31.1330	20.9975	0.451771	0.211876	2.13224	0.0329868	0.317166	1.36772	no changes	no significant	hypothetical protein
LmjF.15.0950	37132.8	0.47359	0.222284	2.13056	0.0331254	0.317296	1.38856	no changes	no significant	putative 40S ribosomal protein S3
LmjF.17.0920	6965.41	0.390623	0.183509	2.12864	0.0332842	0.317819	1.31096	no changes	no significant	putative ATP-dependent RNA helicase
LmjF.36.5510	734.588	-0.405397	0.190451	-2.12861	0.0332865	0.317819	-1.32445	no changes	no significant	conserved hypothetical protein
LmjF.36.6560	2016.35	-0.308939	0.14509	-2.12929	0.0332303	0.317819	-1.2388	no changes	no significant	conserved hypothetical protein
LmjF.25.0130	7812.92	0.395899	0.186044	2.12799	0.0333383	0.317974	1.31576	no changes	no significant	putative elongation factor
LmjF.14.1380	5306.86	-0.492308	0.231462	-2.12695	0.0334241	0.318115	-1.40669	no changes	no significant	hypothetical protein
LmjF.24.1470	1671.65	0.508493	0.239033	2.1273	0.0333956	0.318115	1.42256	no changes	no significant	conserved hypothetical protein
LmjF.15.0640	2122.39	0.381229	0.179414	2.12486	0.0335986	0.31843	1.30245	no changes	no significant	conserved hypothetical protein
LmjF.24.1460	2736.05	0.515227	0.242346	2.126	0.0335032	0.31843	1.42922	no changes	no significant	conserved hypothetical protein
LmjF.28.2130	1325.99	-0.471086	0.221704	-2.12485	0.0335995	0.31843	-1.38615	no changes	no significant	putative Dynein light chain LC6, flagellar outer arm
LmjF.34.2560	1073.13	0.537863	0.253062	2.12541	0.0335521	0.31843	1.45182	no changes	no significant	conserved hypothetical protein
LmjF.24.1000	1486.4	0.37037	0.174424	2.12339	0.0337209	0.319244	1.29268	no changes	no significant	conserved hypothetical protein
LmjF.05.0840	2971.95	0.393277	0.185313	2.12223	0.0338187	0.319832	1.31337	no changes	no significant	hypothetical protein
LmjF.25.1650	6889.07	0.334987	0.158073	2.11919	0.0340745	0.3219	1.26137	no changes	no significant	conserved hypothetical protein
LmjF.35.0800	1053.97	-0.398976	0.188305	-2.11878	0.0341093	0.3219	-1.31857	no changes	no significant	hypothetical protein
LmjF.04.0140	102.989	-0.528157	0.249388	-2.11782	0.0341907	0.321989	-1.44209	no changes	no significant	conserved hypothetical protein in leishmania
LmjF.15.0970	4741.81	0.380152	0.179499	2.11784	0.0341882	0.321989	1.30148	no changes	no significant	putative NAD/FAD dependent dehydrogenase
LmjF.06.0450	929.66	-0.411758	0.19464	-2.11548	0.0343886	0.323174	-1.33031	no changes	no significant	hypothetical protein
LmjF.24.2170	3264	0.429352	0.202933	2.11573	0.0343675	0.323174	1.34663	no changes	no significant	conserved hypothetical protein
LmjF.24.1050	4290.5	0.416304	0.196918	2.1141	0.0345065	0.323941	1.3345	no changes	no significant	putative helicase-like protein
LmjF.09.0760	2512.68	0.432242	0.20457	2.11293	0.0346069	0.324544	1.34933	no changes	no significant	conserved hypothetical protein
LmjF.10.1060	5560.6	0.426159	0.201932	2.11041	0.0348234	0.326233	1.34365	no changes	no significant	conserved hypothetical protein
LmjF.23.0160	5739.64	0.364403	0.172741	2.10954	0.0348981	0.326591	1.28735	no changes	no significant	conserved hypothetical protein
LmjF.19.0580	4175.44	0.369128	0.175066	2.10851	0.0349872	0.327083	1.29157	no changes	no significant	conserved hypothetical protein
LmjF.34.1710	155.438	0.488328	0.231784	2.10682	0.0351328	0.327759	1.40282	no changes	no significant	tuzin-like protein
LmjF.35.3400	1110.45	-0.442765	0.210139	-2.10701	0.0351168	0.327759	-1.35921	no changes	no significant	conserved hypothetical protein
LmjF.35.4790	1019.1	-0.332798	0.158086	-2.10517	0.0352766	0.328758	-1.25945	no changes	no significant	conserved hypothetical protein
LmjF.22.1530	6302.85	-0.482744	0.229374	-2.10461	0.0353251	0.328839	-1.3974	no changes	no significant	putative dephospho-CoA kinase
LmjF.24.0490	2406.47	0.465528	0.221234	2.10423	0.0353586	0.328839	1.38082	no changes	no significant	conserved hypothetical protein
LmjF.29.2870	4760.19	-0.448853	0.213461	-2.10274	0.0354882	0.329701	-1.36495	no changes	no significant	conserved hypothetical protein
LmjF.15.1090	488.204	0.488863	0.232738	2.10049	0.0356859	0.331195	1.40334	no changes	no significant	putative developmentally regulated protein
LmjF.15.0400	1772.06	0.335599	0.1599	2.09881	0.0358338	0.331536	1.2619	no changes	no significant	conserved hypothetical protein
LmjF.21.1570	847.024	-0.411679	0.19611	-2.09923	0.035797	0.331536	-1.33023	no changes	no significant	hypothetical protein
LmjF.24.0040	32576.9	0.413187	0.196803	2.0995	0.035773	0.331536	1.33162	no changes	no significant	putative 60S ribosomal protein L17
LmjF.04.0340	1126.66	-0.382508	0.182564	-2.0952	0.0361533	0.331802	-1.30361	no changes	no significant	putative ADP-ribosylation factor
LmjF.09.0890	3598.63	0.335674	0.160169	2.09575	0.0361048	0.331802	1.26197	no changes	no significant	putative phospholipid transporting ATPase-like protein
LmjF.11.0110	1872.07	-0.380132	0.181365	-2.09595	0.0360867	0.331802	-1.30146	no changes	no significant	putative cyclin-dependent protein kinase
LmjF.16.0720	1845.12	0.312893	0.149258	2.09632	0.0360535	0.331802	1.2422	no changes	no significant	conserved hypothetical protein
LmjF.22.0960	1028.58	-0.417136	0.198941	-2.09678	0.0360129	0.331802	-1.33527	no changes	no significant	putative kinesin
LmjF.26.2060	2276.1	0.291026	0.138749	2.0975	0.0359496	0.331802	1.22351	no changes	no significant	conserved hypothetical protein
LmjF.30.2730	3961.04	0.421383	0.201101	2.09538	0.0361374	0.331802	1.33921	no changes	no significant	conserved hypothetical protein
LmjF.33.0470	2052.32	-0.401885	0.191818	-2.09514	0.0361589	0.331802	-1.32123	no changes	no significant	putative deoxyribodipyrimidine photolyase
LmjF.08.0550	3569.36	0.356934	0.170446	2.09411	0.0362501	0.332299	1.2807	no changes	no significant	translation initiation factor-like protein
LmjF.12.0440	3951.34	0.485194	0.231775	2.09339	0.0363147	0.332551	1.39977	no changes	no significant	conserved hypothetical protein
LmjF.12.0210	4348.17	0.462899	0.221272	2.09199	0.0364399	0.333356	1.37831	no changes	no significant	putative proteasome regulatory ATPase subunittcc1l8.3
LmjF.10.0110	10636.2	0.412058	0.197117	2.09042	0.0365799	0.333614	1.33058	no changes	no significant	conserved hypothetical protein
LmjF.17.TRNAALA.01	48.3827	0.528138	0.252614	2.09069	0.0365559	0.333614	1.44207	no changes	no significant	NA
LmjF.23.1170	3302.48	0.414448	0.198227	2.09077	0.0365484	0.333614	1.33279	no changes	no significant	membrane-bound acid phosphatase 2
LmjF.18.0820	8965.94	0.431033	0.206492	2.08741	0.036851	0.335404	1.3482	no changes	no significant	conserved hypothetical protein
LmjF.23.1445	407.258	0.510425	0.244491	2.0877	0.0368248	0.335404	1.42447	no changes	no significant	conserved hypothetical protein
LmjF.19.1610	1614.78	-0.477156	0.229056	-2.08314	0.0372383	0.337593	-1.392	no changes	no significant	putative protein kinase
LmjF.23.0440	1457.44	0.473475	0.227339	2.08268	0.03728	0.337593	1.38845	no changes	no significant	conserved hypothetical protein
LmjF.23.1082	1316.53	0.487373	0.233964	2.08312	0.0372407	0.337593	1.40189	no changes	no significant	hydrophilic acylated surface protein a
LmjF.23.snoRNA0030	13.6947	0.473233	0.227215	2.08276	0.0372732	0.337593	1.38822	no changes	no significant	NA
LmjF.26.1850	1991.31	-0.361026	0.173258	-2.08375	0.0371831	0.337593	-1.28434	no changes	no significant	conserved hypothetical protein
LmjF.23.0090	7339.34	0.454685	0.218427	2.08163	0.0373759	0.337802	1.37048	no changes	no significant	conserved hypothetical protein
LmjF.24.TRNALEU.01	16.4993	0.486408	0.233669	2.08161	0.0373785	0.337802	1.40095	no changes	no significant	NA
LmjF.15.0730	2517.69	0.416919	0.200404	2.08039	0.0374895	0.338464	1.33507	no changes	no significant	conserved hypothetical protein
LmjF.02.0370	3630.64	0.287007	0.138038	2.07919	0.0376003	0.338889	1.22011	no changes	no significant	putative proteasome regulatory non-ATPase subunit 6
LmjF.24.0430	1040.93	0.339386	0.16324	2.07905	0.0376123	0.338889	1.26522	no changes	no significant	hypothetical protein
LmjF.23.TRNAGLY.01	12.4662	0.467262	0.224851	2.0781	0.0376999	0.339337	1.38248	no changes	no significant	NA
LmjF.24.1120	1955.85	0.396724	0.191179	2.07515	0.0379725	0.341447	1.31652	no changes	no significant	conserved hypothetical protein
LmjF.36.0380	1943.94	-0.356191	0.17173	-2.07413	0.038067	0.341954	-1.28004	no changes	no significant	conserved hypothetical protein
LmjF.34.3230	4845.86	0.373272	0.180048	2.07318	0.0381552	0.342402	1.29529	no changes	no significant	RNA editing associated helicase 2,putative;with=GeneDB:Tb927.4.1500
LmjF.10.0750	422.914	0.521532	0.25167	2.07229	0.0382387	0.342662	1.43548	no changes	no significant	conserved hypothetical protein
LmjF.31.2000	805.865	0.52788	0.254762	2.07205	0.0382607	0.342662	1.44181	no changes	no significant	GP63-like protein, leishmanolysin-like protein
LmjF.10.0040	7657.39	0.39157	0.189095	2.07076	0.0383816	0.343059	1.31182	no changes	no significant	conserved hypothetical protein
LmjF.31.0290	4823.72	0.276193	0.133373	2.07084	0.0383739	0.343059	1.211	no changes	no significant	putative mitotic centromere-associated kinesin (MCAK)
LmjF.36.0650	2056.69	-0.37936	0.183352	-2.06902	0.0385442	0.344169	-1.30076	no changes	no significant	putative GPI transamidase component Tta2
LmjF.14.0870	3715.24	-0.424992	0.205699	-2.06609	0.03882	0.346287	-1.34256	no changes	no significant	NA
LmjF.34.4280	638.19	-0.337991	0.163632	-2.06555	0.0388708	0.346395	-1.264	no changes	no significant	hypothetical protein
LmjF.33.snoRNA0122	26.4313	0.492754	0.238639	2.06485	0.0389374	0.346644	1.40713	no changes	no significant	NA
LmjF.16.1320	1870.75	0.524161	0.254081	2.06297	0.039116	0.347198	1.4381	no changes	no significant	putative cytochrome c
LmjF.23.1630	4621.83	0.425111	0.206009	2.06356	0.0390595	0.347198	1.34268	no changes	no significant	conserved hypothetical protein
LmjF.24.0360	1291.96	0.376943	0.182708	2.06309	0.0391041	0.347198	1.29859	no changes	no significant	putative UDP-galactose transporter
LmjF.20.1560	1423.07	-0.370619	0.179698	-2.06246	0.0391641	0.347281	-1.29291	no changes	no significant	putative N-acyl-L-amino acid amidohydrolase
LmjF.22.0400	2173.81	-0.380315	0.184472	-2.06164	0.0392418	0.347626	-1.30163	no changes	no significant	conserved hypothetical protein
LmjF.35.0890	1438.91	-0.374488	0.181715	-2.06085	0.0393169	0.347947	-1.29638	no changes	no significant	conserved hypothetical protein
LmjF.27.2337	1131.65	-0.449126	0.218062	-2.05962	0.0394345	0.348643	-1.36521	no changes	no significant	hypothetical protein
LmjF.15.0320	2332.68	0.437343	0.212469	2.05838	0.0395532	0.349348	1.35411	no changes	no significant	putative ecotin
LmjF.06.1250	1131.11	-0.419296	0.203912	-2.05626	0.0397573	0.350284	-1.33728	no changes	no significant	conserved hypothetical protein
LmjF.22.0320	3641.75	-0.407718	0.198339	-2.05566	0.0398157	0.350284	-1.32659	no changes	no significant	conserved hypothetical protein
LmjF.29.0110	2770.83	0.299137	0.145437	2.05681	0.0397041	0.350284	1.23041	no changes	no significant	conserved hypothetical protein
LmjF.36.2630	2191.4	0.432979	0.21061	2.05584	0.0397983	0.350284	1.35002	no changes	no significant	putative protein kinase
LmjF.04.0090	3717.71	0.346936	0.168873	2.05442	0.0399347	0.350987	1.27186	no changes	no significant	conserved hypothetical protein
LmjF.24.0630	6098.25	0.473606	0.230659	2.05327	0.040046	0.35162	1.38858	no changes	no significant	putative ATPase subunit 9
LmjF.10.0945	1769.83	0.439609	0.214357	2.05083	0.0402832	0.353316	1.35624	no changes	no significant	conserved hypothetical protein
LmjF.19.0380	3076.76	0.273066	0.133172	2.05047	0.0403181	0.353316	1.20837	no changes	no significant	conserved hypothetical protein
LmjF.12.0450	3889.07	0.402908	0.196715	2.04818	0.0405422	0.353964	1.32217	no changes	no significant	hypothetical protein
LmjF.29.2800	3387.42	-0.362395	0.176889	-2.04872	0.0404895	0.353964	-1.28556	no changes	no significant	putative inosine-adenosine-guanosine-nucleoside hydrolase
LmjF.32.0920	1364.63	-0.354786	0.1732	-2.04842	0.0405184	0.353964	-1.2788	no changes	no significant	putative vacuolar proton-ATPase-like protein
LmjF.36.2430	2994.81	-0.381395	0.186219	-2.0481	0.0405502	0.353964	-1.3026	no changes	no significant	putative caltractin
LmjF.27.0200	1520.32	-0.37851	0.184968	-2.04636	0.0407213	0.355112	-1.3	no changes	no significant	conserved hypothetical protein
LmjF.12.0690	4708.93	0.403464	0.197233	2.04563	0.0407931	0.355392	1.32268	no changes	no significant	conserved hypothetical protein
LmjF.12.0410	5170.5	0.446524	0.218377	2.04474	0.0408807	0.355809	1.36275	no changes	no significant	conserved hypothetical protein
LmjF.28.2690	620.363	-0.365872	0.17897	-2.04432	0.0409222	0.355825	-1.28866	no changes	no significant	conserved hypothetical protein
LmjF.35.4770	3615.37	0.357789	0.175098	2.04337	0.0410163	0.356297	1.28146	no changes	no significant	cyclophilin 40
LmjF.12.1250	736.962	0.343344	0.168105	2.04243	0.0411084	0.356382	1.26869	no changes	no significant	puromycin-sensitive aminopeptidase-like protein
LmjF.17.1290	4537.36	0.40056	0.196184	2.04176	0.0411754	0.356382	1.32002	no changes	no significant	putative translation initiation factor
LmjF.17.1430	1039.83	-0.385853	0.189019	-2.04134	0.0412169	0.356382	-1.30663	no changes	no significant	hypothetical protein
LmjF.29.0580	2062.18	-0.32011	0.15682	-2.04126	0.0412251	0.356382	-1.24843	no changes	no significant	conserved hypothetical protein
LmjF.31.1480	2349.53	0.29337	0.1437	2.04155	0.0411964	0.356382	1.2255	no changes	no significant	hypothetical protein
LmjF.23.1680	2200.87	0.481972	0.236191	2.04061	0.0412899	0.356598	1.39665	no changes	no significant	conserved hypothetical protein
LmjF.19.0880	383.378	-0.465912	0.228565	-2.03843	0.0415074	0.357786	-1.38119	no changes	no significant	putative ATG8/AUT7/APG8/PAZ2
LmjF.30.2170	835.27	-0.360473	0.176829	-2.03854	0.0414963	0.357786	-1.28385	no changes	no significant	conserved hypothetical protein
LmjF.30.snoRNA0022	65.8362	0.519847	0.255082	2.03796	0.0415541	0.357845	1.4338	no changes	no significant	NA
LmjF.34.2140	1785.48	-0.410797	0.201842	-2.03524	0.0418267	0.359846	-1.32942	no changes	no significant	transcriptional regulator, Sir2 family protein,nicotinic acid mononucleotide 5,6-dimethylbenzimidazole (cobb) protein
LmjF.32.0610	975.219	-0.372908	0.183278	-2.03466	0.0418851	0.360003	-1.29496	no changes	no significant	conserved hypothetical protein
LmjF.01.0160	1105.31	0.326951	0.160807	2.03319	0.0420336	0.360933	1.25436	no changes	no significant	conserved hypothetical protein
LmjF.01.0360	1315.78	0.409335	0.201541	2.03102	0.042253	0.362469	1.32807	no changes	no significant	conserved hypothetical protein
LmjF.06.0690	2564.37	0.371309	0.182909	2.03002	0.042355	0.362997	1.29353	no changes	no significant	conserved hypothetical protein
LmjF.20.1210	938.233	-0.372931	0.183747	-2.02959	0.042398	0.363018	-1.29498	no changes	no significant	putative calpain-like cysteine peptidase
LmjF.28.0835	2154.32	-0.424829	0.209507	-2.02776	0.0425852	0.364272	-1.34241	no changes	no significant	conserved hypothetical protein
LmjF.30.0640	2035.76	-0.34621	0.170774	-2.0273	0.0426316	0.364321	-1.27122	no changes	no significant	conserved hypothetical protein
LmjF.01.0510	2626.45	0.34976	0.172636	2.02599	0.0427659	0.364751	1.27435	no changes	no significant	putative fatty acyl CoA synthetase 2
LmjF.24.1550	7507.26	0.460652	0.227413	2.02562	0.0428041	0.364751	1.37616	no changes	no significant	conserved hypothetical protein
LmjF.34.2410	715.615	-0.331225	0.163487	-2.026	0.0427647	0.364751	-1.25808	no changes	no significant	conserved hypothetical protein
LmjF.23.1665	942.963	0.507426	0.250712	2.02394	0.0429762	0.36587	1.42151	no changes	no significant	hypothetical protein
LmjF.26.1240	6392.59	0.368151	0.181993	2.02288	0.0430854	0.366103	1.2907	no changes	no significant	heat shock protein 70-related protein
LmjF.31.2270	11326.3	0.460202	0.227473	2.02311	0.0430622	0.366103	1.37573	no changes	no significant	conserved hypothetical protein
LmjF.33.2970	903.889	-0.410995	0.203236	-2.02225	0.0431507	0.36631	-1.3296	no changes	no significant	hypothetical protein
LmjF.17.0380	1474.92	-0.399658	0.19782	-2.02031	0.0433508	0.367313	-1.3192	no changes	no significant	putative Qa-SNARE protein
LmjF.27.2120	547.973	-0.404737	0.200306	-2.0206	0.0433216	0.367313	-1.32385	no changes	no significant	conserved hypothetical protein
LmjF.24.1750	4130.8	0.401307	0.198866	2.01798	0.0435934	0.368691	1.3207	no changes	no significant	conserved hypothetical protein
LmjF.27.2020	1529.6	-0.398893	0.197672	-2.01796	0.0435958	0.368691	-1.3185	no changes	no significant	D-lactate dehydrogenase-like protein
LmjF.29.0620	793.391	0.514544	0.255126	2.01682	0.0437138	0.369341	1.42854	no changes	no significant	putative ATP-binding cassette protein subfamily A,member 10
LmjF.05.0285	576.804	-0.377274	0.187248	-2.01483	0.0439221	0.369651	-1.29889	no changes	no significant	putative ARP2/3 complex 16kDa subunit
LmjF.14.0960	5145.11	-0.339107	0.168389	-2.01382	0.044028	0.369651	-1.26497	no changes	no significant	RNA editing 3' terminal uridylyl transferase 1
LmjF.15.0190	2130.48	0.321575	0.159607	2.01479	0.0439262	0.369651	1.24969	no changes	no significant	conserved hypothetical protein
LmjF.22.1200	1069.11	-0.432536	0.214795	-2.01371	0.0440395	0.369651	-1.3496	no changes	no significant	conserved hypothetical protein
LmjF.24.0810	1839.46	0.411274	0.204181	2.01426	0.0439823	0.369651	1.32986	no changes	no significant	putative phosphotransferase
LmjF.29.0860	464.254	-0.432645	0.214801	-2.01416	0.0439927	0.369651	-1.34971	no changes	no significant	hypothetical protein
LmjF.30.2645	1291.31	-0.32394	0.160803	-2.01451	0.0439559	0.369651	-1.25174	no changes	no significant	conserved hypothetical protein
LmjF.27.0620	1789.66	-0.389129	0.193289	-2.01319	0.0440942	0.369764	-1.3096	no changes	no significant	conserved hypothetical protein
LmjF.35.2150	2649.24	-0.324268	0.161123	-2.01255	0.0441618	0.369984	-1.25203	no changes	no significant	conserved hypothetical protein
LmjF.33.snoRNA0123	28.0395	0.476367	0.236793	2.01174	0.0442472	0.370008	1.39124	no changes	no significant	NA
LmjF.36.1720	3204.79	0.361918	0.179902	2.01175	0.0442466	0.370008	1.28513	no changes	no significant	conserved hypothetical protein
LmjF.36.2400	1930.49	-0.343939	0.171027	-2.01102	0.0443234	0.370299	-1.26922	no changes	no significant	conserved hypothetical protein
LmjF.01.0480	2293.86	0.471509	0.234577	2.01004	0.0444266	0.370325	1.38656	no changes	no significant	putative beta eliminating lyase
LmjF.16.1310	1684.9	0.508867	0.253179	2.00991	0.044441	0.370325	1.42293	no changes	no significant	putative cytochrome c
LmjF.18.0760	1556.55	-0.355175	0.17672	-2.00982	0.0444505	0.370325	-1.27914	no changes	no significant	conserved hypothetical protein
LmjF.30.3025	1152.5	-0.349927	0.174197	-2.0088	0.0445579	0.370874	-1.2745	no changes	no significant	conserved hypothetical protein
LmjF.18.1620	1022.51	-0.363476	0.181042	-2.00769	0.0446759	0.371511	-1.28652	no changes	no significant	conserved hypothetical protein
LmjF.23.0820	1484.31	0.456622	0.22755	2.00669	0.0447823	0.37205	1.37233	no changes	no significant	conserved hypothetical protein
LmjF.12.0740	644.357	0.482587	0.24055	2.00618	0.0448371	0.372161	1.39725	no changes	no significant	putative surface antigen protein
LmjF.15.0560	3678.48	0.391502	0.195263	2.005	0.0449631	0.372172	1.31176	no changes	no significant	conserved hypothetical protein
LmjF.24.1680	2456.04	0.363954	0.181491	2.00535	0.0449256	0.372172	1.28695	no changes	no significant	conserved hypothetical protein
LmjF.29.0885	815.176	-0.500308	0.249512	-2.00515	0.0449473	0.372172	-1.41452	no changes	no significant	conserved hypothetical protein
LmjF.10.0810	1800.64	0.347274	0.17332	2.00365	0.0451071	0.373018	1.27215	no changes	no significant	conserved hypothetical protein
LmjF.27.0800	613.357	-0.374023	0.186737	-2.00294	0.0451835	0.373305	-1.29596	no changes	no significant	conserved hypothetical protein
LmjF.07.0950	1399.53	0.452881	0.226423	2.00015	0.0454836	0.375093	1.36877	no changes	no significant	conserved hypothetical protein
LmjF.28.0460	1320.42	-0.335923	0.167948	-2.00016	0.0454828	0.375093	-1.26218	no changes	no significant	conserved hypothetical protein
LmjF.19.0830	140.288	-0.495103	0.247594	-1.99965	0.0455375	0.375192	-1.40942	no changes	no significant	hypothetical protein
LmjF.09.0610	3590.37	-0.3975	0.199034	-1.99714	0.0458095	0.377086	-1.31722	no changes	no significant	conserved hypothetical protein
LmjF.31.2655	4257.21	0.337382	0.169026	1.99603	0.0459305	0.377735	1.26346	no changes	no significant	hypothetical protein
LmjF.05.0520	3978.13	-0.280583	0.140638	-1.99508	0.0460344	0.377896	-1.21469	no changes	no significant	nuclear receptor binding factor-like protein
LmjF.28.2310	3934.98	0.341632	0.171218	1.9953	0.0460101	0.377896	1.26719	no changes	no significant	putative eukaryotic translation initiation factor
LmjF.14.0520	3907.43	-0.358635	0.179965	-1.9928	0.0462838	0.379247	-1.28221	no changes	no significant	conserved hypothetical protein
LmjF.24.0290	606.771	0.460295	0.230972	1.99286	0.0462764	0.379247	1.37582	no changes	no significant	conserved hypothetical protein
LmjF.13.0640	6308.21	0.358641	0.180047	1.99193	0.0463789	0.379356	1.28222	no changes	no significant	conserved hypothetical protein
LmjF.14.0820	8258.96	-0.423546	0.212664	-1.99163	0.0464122	0.379356	-1.34122	no changes	no significant	conserved hypothetical protein
LmjF.24.1060	5404.16	0.389637	0.195648	1.99152	0.0464241	0.379356	1.31006	no changes	no significant	conserved hypothetical protein
LmjF.30.2600	1500.5	0.444185	0.223275	1.98941	0.0466561	0.380904	1.36055	no changes	no significant	formate--tetrahydrofolate ligase
LmjF.10.0950	4779.3	0.358454	0.180243	1.98872	0.046732	0.381176	1.28205	no changes	no significant	putative eIF-2B GDP-GTP exchange factor
LmjF.15.1310	2184.52	0.36268	0.182437	1.98798	0.046814	0.381498	1.28581	no changes	no significant	MGT1 magnesium transporter
LmjF.22.1220	1550.89	-0.383434	0.193036	-1.98633	0.0469966	0.382638	-1.30444	no changes	no significant	conserved hypothetical protein
LmjF.23.0025	3930.92	0.369098	0.185924	1.98522	0.0471205	0.383298	1.29155	no changes	no significant	conserved hypothetical protein
LmjF.17.0620	1039.29	-0.317999	0.160225	-1.9847	0.047178	0.383417	-1.2466	no changes	no significant	conserved hypothetical protein
LmjF.24.0230	3836.27	0.411724	0.207613	1.98313	0.0473526	0.384488	1.33027	no changes	no significant	putative protein kinase
LmjF.21.1030	716.062	0.485178	0.244893	1.98118	0.0475707	0.385909	1.39976	no changes	no significant	conserved hypothetical protein
LmjF.34.3220	1576.57	-0.285443	0.144187	-1.97967	0.0477401	0.386933	-1.21878	no changes	no significant	putative aminophospholipid translocase
LmjF.04.0480	558.874	-0.383492	0.194011	-1.97665	0.0480816	0.388923	-1.3045	no changes	no significant	putative ADP-ribosylation factor
LmjF.06.0220	2465.94	-0.296834	0.150162	-1.97676	0.0480692	0.388923	-1.22845	no changes	no significant	conserved hypothetical protein
LmjF.15.1160	3236.11	0.468112	0.236858	1.97634	0.048116	0.388923	1.3833	no changes	no significant	tryparedoxin peroxidase
LmjF.31.0980	4097.55	0.293217	0.148454	1.97513	0.0482534	0.389682	1.22537	no changes	no significant	conserved hypothetical protein
LmjF.33.2940	78.9243	-0.50373	0.255131	-1.9744	0.0483367	0.390003	-1.41787	no changes	no significant	conserved hypothetical protein
LmjF.36.2020	11676.5	0.334246	0.16937	1.97347	0.0484424	0.390404	1.26072	no changes	no significant	chaperonin HSP60, mitochondrial precursor
LmjF.36.6700	2113.86	-0.360208	0.182551	-1.97319	0.0484735	0.390404	-1.28361	no changes	no significant	conserved hypothetical protein
LmjF.05.0160	1043.93	-0.315311	0.159972	-1.97104	0.0487197	0.391337	-1.24428	no changes	no significant	hypothetical protein
LmjF.29.0070	1477.79	-0.350286	0.17766	-1.97167	0.0486478	0.391337	-1.27481	no changes	no significant	putative QA-SNARE protein
LmjF.30.snoRNA0019	44.2543	0.502846	0.255118	1.97103	0.0487204	0.391337	1.41701	no changes	no significant	NA
LmjF.10.0720	6212.51	0.386559	0.196216	1.97007	0.0488306	0.391519	1.30727	no changes	no significant	putative amino acid transporter
LmjF.31.1440	984.948	0.461061	0.234031	1.97008	0.048829	0.391519	1.37655	no changes	no significant	hypothetical protein
LmjF.01.0120	948.008	0.487391	0.247677	1.96785	0.0490851	0.392506	1.40191	no changes	no significant	conserved hypothetical protein
LmjF.10.1150	8034.71	0.366091	0.185992	1.96832	0.0490313	0.392506	1.28886	no changes	no significant	conserved hypothetical protein
LmjF.24.1900	8854.98	0.44835	0.227832	1.96789	0.0490802	0.392506	1.36448	no changes	no significant	conserved hypothetical protein
LmjF.35.5120	1407.83	-0.421299	0.21425	-1.96639	0.0492536	0.393501	-1.33913	no changes	no significant	conserved hypothetical protein
LmjF.27.0780	1555.99	-0.28168	0.143327	-1.96529	0.0493802	0.394161	-1.21561	no changes	no significant	conserved hypothetical protein
LmjF.23.1150	8034.69	0.472696	0.240741	1.9635	0.0495882	0.395457	1.3877	no changes	no significant	conserved hypothetical protein
LmjF.33.0180	860.861	0.329297	0.16774	1.96313	0.0496308	0.395457	1.2564	no changes	no significant	hypothetical protein
LmjF.06.0100	748.005	-0.399024	0.20346	-1.96119	0.0498572	0.396555	-1.31862	no changes	no significant	putative ATP-binding cassette protein subfamily G,member 3
LmjF.30.3030	801.477	-0.389112	0.198401	-1.96123	0.0498518	0.396555	-1.30959	no changes	no significant	conserved hypothetical protein
LmjF.31.2820	1273.2	-0.411991	0.210117	-1.96077	0.0499059	0.39659	-1.33052	no changes	no significant	conserved hypothetical protein
LmjF.14.0350	2768.48	-0.394123	0.201477	-1.95617	0.050445	0.396999	-1.31414	no changes	no significant	putative threonine synthase
LmjF.14.0700	317.207	-0.497951	0.254521	-1.95642	0.0504153	0.396999	-1.41221	no changes	no significant	putative fatty acid elongase
LmjF.15.1480	2742.77	0.455722	0.232709	1.95834	0.0501906	0.396999	1.37147	no changes	no significant	putative cAMP specific phosphodiesterase
LmjF.15.1500	3588.19	0.324314	0.165722	1.95697	0.0503505	0.396999	1.25207	no changes	no significant	conserved hypothetical protein
LmjF.19.0910	941.515	-0.462203	0.236034	-1.95821	0.0502059	0.396999	-1.37764	no changes	no significant	putative ATG8/AUT7/APG8/PAZ2
LmjF.19.1060	873.11	0.376459	0.192332	1.95734	0.050308	0.396999	1.29815	no changes	no significant	conserved hypothetical protein
LmjF.21.0883	1901.64	0.382516	0.19542	1.95741	0.0502996	0.396999	1.30361	no changes	no significant	conserved hypothetical protein
LmjF.21.0895	1635.52	0.32073	0.163903	1.95683	0.0503674	0.396999	1.24896	no changes	no significant	putative aspartyl-tRNA synthetase
LmjF.23.1060	1018.23	0.461844	0.235653	1.95985	0.0500138	0.396999	1.3773	no changes	no significant	hydrophilic acylated surface protein b
LmjF.30.3670	1382.58	-0.366601	0.187171	-1.95864	0.0501554	0.396999	-1.28931	no changes	no significant	conserved hypothetical protein
LmjF.34.4440	226.689	-0.429881	0.219539	-1.9581	0.0502179	0.396999	-1.34712	no changes	no significant	conserved hypothetical protein
LmjF.01.0210	5895.82	0.427797	0.219034	1.95311	0.0508063	0.397586	1.34518	no changes	no significant	conserved hypothetical protein
LmjF.12.0520	4993.07	0.438063	0.224058	1.95513	0.0505675	0.397586	1.35478	no changes	no significant	putative vacuolar ATP synthase subunit
LmjF.22.1570	6149.77	-0.414219	0.211979	-1.95406	0.0506946	0.397586	-1.33258	no changes	no significant	conserved hypothetical protein
LmjF.23.1760	1874.55	0.415286	0.212595	1.95342	0.0507703	0.397586	1.33356	no changes	no significant	conserved hypothetical protein
LmjF.24.0860	4729.78	0.397148	0.203185	1.95461	0.0506288	0.397586	1.3169	no changes	no significant	conserved hypothetical protein
LmjF.30.3445	534.962	-0.421149	0.215618	-1.95322	0.0507936	0.397586	-1.33899	no changes	no significant	conserved hypothetical protein
LmjF.34.1360	3118.61	0.336103	0.172103	1.95291	0.0508303	0.397586	1.26234	no changes	no significant	conserved hypothetical protein
LmjF.01.0190	3452.93	0.413787	0.212138	1.95055	0.0511104	0.398732	1.33218	no changes	no significant	conserved hypothetical protein
LmjF.15.0930	1928.23	0.381252	0.195447	1.95067	0.0510962	0.398732	1.30247	no changes	no significant	calmodulin-like protein
LmjF.30.0220	1829.04	-0.374395	0.19189	-1.95109	0.0510468	0.398732	-1.2963	no changes	no significant	conserved hypothetical protein
LmjF.15.1420	6414.87	0.387427	0.198664	1.95016	0.0511566	0.398745	1.30806	no changes	no significant	putative mismatch repair protein MSH3
LmjF.01.0370	2207.48	0.311176	0.159673	1.94883	0.0513161	0.399107	1.24072	no changes	no significant	conserved hypothetical protein
LmjF.24.0160	2430.89	0.358958	0.184208	1.94865	0.0513367	0.399107	1.2825	no changes	no significant	conserved hypothetical protein
LmjF.35.2730	449.444	-0.445583	0.228633	-1.9489	0.0513073	0.399107	-1.36186	no changes	no significant	putative acyl-CoA dehydrogenase
LmjF.06.1300	1219.41	-0.378427	0.194428	-1.94637	0.0516107	0.400313	-1.29992	no changes	no significant	conserved hypothetical protein
LmjF.14.0540	2999.69	-0.347442	0.17852	-1.94624	0.0516258	0.400313	-1.2723	no changes	no significant	ion transport protein-like protein
LmjF.32.1000	6961.38	0.300579	0.154403	1.94672	0.0515683	0.400313	1.23164	no changes	no significant	putative chaperonin containing t-complex protein
LmjF.18.1470	1083.2	-0.346085	0.177861	-1.94581	0.0516772	0.400364	-1.27111	no changes	no significant	conserved hypothetical protein
LmjF.05.0990	644.82	0.443606	0.228135	1.94449	0.0518369	0.401254	1.36	no changes	no significant	conserved hypothetical protein
LmjF.24.0390	2562.65	0.352188	0.181186	1.94379	0.0519209	0.401258	1.2765	no changes	no significant	conserved hypothetical protein
LmjF.28.1900	1011.47	-0.338397	0.174096	-1.94374	0.0519269	0.401258	-1.26435	no changes	no significant	conserved hypothetical protein
LmjF.25.0350	4480.15	0.37262	0.1918	1.94275	0.0520464	0.401678	1.2947	no changes	no significant	conserved hypothetical protein
LmjF.25.0980	5916.46	0.421036	0.216744	1.94255	0.052071	0.401678	1.33889	no changes	no significant	putative dynein heavy chain
LmjF.14.1190	9147.48	-0.425858	0.219313	-1.94178	0.052164	0.402049	-1.34337	no changes	no significant	conserved hypothetical protein
LmjF.07.0860	625.809	0.478433	0.246687	1.93944	0.0524483	0.402215	1.39323	no changes	no significant	hypothetical protein
LmjF.15.1220	3307.97	0.334542	0.17247	1.93971	0.052415	0.402215	1.26098	no changes	no significant	hypothetical protein
LmjF.15.1260	1306.26	0.400601	0.206541	1.93957	0.0524315	0.402215	1.32006	no changes	no significant	conserved hypothetical protein
LmjF.19.0843	142.261	-0.478717	0.246693	-1.94054	0.0523146	0.402215	-1.3935	no changes	no significant	hypothetical protein
LmjF.32.1550	138.704	-0.44675	0.230278	-1.94005	0.0523733	0.402215	-1.36297	no changes	no significant	conserved hypothetical protein
LmjF.36.1440	4175.83	0.369993	0.190779	1.93938	0.052455	0.402215	1.29235	no changes	no significant	conserved hypothetical protein
LmjF.21.1810	1262.02	-0.41761	0.215413	-1.93865	0.052544	0.402552	-1.33571	no changes	no significant	GPI transamidase component GAA1,putative;with=GeneDB:Tb927.10.210
LmjF.31.0700	7789.13	0.283178	0.14611	1.93811	0.05261	0.402714	1.21687	no changes	no significant	putative ATP-dependent zinc metallopeptidase
LmjF.15.1300	1901.85	0.444922	0.229778	1.93631	0.0528295	0.404048	1.36124	no changes	no significant	putative ubiquitin hydrolase
LmjF.36.6910	9025.1	0.303171	0.156616	1.93576	0.0528967	0.404218	1.23385	no changes	no significant	putative T-complex protein 1, theta subunit
LmjF.26.0058	3194.38	-0.388241	0.200641	-1.935	0.0529899	0.404584	-1.3088	no changes	no significant	hypothetical protein
LmjF.16.0550	4989.15	0.330626	0.170994	1.93355	0.0531682	0.405001	1.25756	no changes	no significant	putative OMPDCase-OPRTase
LmjF.19.0840	120.992	-0.493028	0.254999	-1.93346	0.0531802	0.405001	-1.4074	no changes	no significant	putative ATG8/AUT7/APG8/PAZ2
LmjF.29.0080	929.17	-0.313967	0.162347	-1.93392	0.0531232	0.405001	-1.24312	no changes	no significant	conserved hypothetical protein
LmjF.13.0690	983.484	0.398908	0.206363	1.93304	0.0532315	0.405048	1.31851	no changes	no significant	conserved hypothetical protein
LmjF.09.1010	903.241	0.47954	0.24821	1.932	0.0533599	0.40568	1.3943	no changes	no significant	conserved hypothetical protein
LmjF.15.0160	1325.26	0.435512	0.225598	1.93048	0.0535478	0.406763	1.35239	no changes	no significant	conserved hypothetical protein
LmjF.24.1450	2339.62	0.374547	0.194076	1.9299	0.0536191	0.40696	1.29643	no changes	no significant	putative protein kinase
LmjF.16.0630	776.038	-0.403864	0.209422	-1.92847	0.0537972	0.407774	-1.32305	no changes	no significant	conserved hypothetical protein
LmjF.27.1080	2450.11	0.489212	0.253701	1.9283	0.0538174	0.407774	1.40368	no changes	no significant	conserved hypothetical protein
LmjF.26.2570	1536.13	-0.363828	0.188779	-1.92727	0.0539459	0.408228	-1.28684	no changes	no significant	putative protein kinase
LmjF.34.3350	233.692	-0.389114	0.201918	-1.92709	0.0539685	0.408228	-1.30959	no changes	no significant	ATPase-like protein
LmjF.10.0850	4491.76	0.34071	0.176872	1.92631	0.0540662	0.408622	1.26638	no changes	no significant	putative nuclear transport factor 2
LmjF.05.1120	1352.24	-0.313187	0.162719	-1.92471	0.0542655	0.409709	-1.24245	no changes	no significant	hypothetical protein
LmjF.13.0190	65.8704	-0.490584	0.254974	-1.92406	0.0543472	0.409709	-1.40501	no changes	no significant	hypothetical protein
LmjF.24.1710	1346.93	0.410394	0.213259	1.92439	0.054306	0.409709	1.32905	no changes	no significant	putative ubiquitin-conjugating enzyme e2
LmjF.19.1345	833.539	-0.334617	0.17397	-1.92342	0.0544273	0.409967	-1.26104	no changes	no significant	putative glycerol uptake protein
LmjF.13.0120	1405.37	-0.29694	0.154449	-1.92258	0.054533	0.410151	-1.22854	no changes	no significant	conserved hypothetical protein
LmjF.18.1370	3685.47	0.334032	0.173749	1.9225	0.0545433	0.410151	1.26053	no changes	no significant	putative heat shock protein
LmjF.12.1340	1154.61	0.355727	0.185468	1.918	0.0551116	0.412003	1.27963	no changes	no significant	conserved hypothetical protein
LmjF.15.1080	9124.93	0.464877	0.242373	1.91802	0.0551086	0.412003	1.3802	no changes	no significant	tryparedoxin peroxidase
LmjF.19.0842	70.2298	-0.489046	0.254944	-1.91825	0.0550792	0.412003	-1.40352	no changes	no significant	putative ATG8/AUT7/APG8/PAZ2
LmjF.24.1570	80.5129	0.413704	0.215584	1.91899	0.0549857	0.412003	1.3321	no changes	no significant	conserved hypothetical protein
LmjF.29.0280	1218.92	-0.39741	0.207141	-1.91855	0.0550418	0.412003	-1.31714	no changes	no significant	D-lactate dehydrogenase-like protein
LmjF.30.0735	4655.46	0.412793	0.215007	1.91991	0.0548694	0.412003	1.33126	no changes	no significant	putative co-chaperone, GrpE
LmjF.35.4830	1144.41	-0.379538	0.197769	-1.9191	0.054972	0.412003	-1.30092	no changes	no significant	conserved hypothetical protein
LmjF.30.snoRNA0020	201.75	-0.470753	0.245517	-1.9174	0.0551877	0.412228	-1.38583	no changes	no significant	NA
LmjF.22.0980	4311.4	-0.278079	0.145171	-1.91553	0.0554252	0.413313	-1.21258	no changes	no significant	conserved hypothetical protein
LmjF.32.1340	6653.71	0.331111	0.172826	1.91587	0.0553818	0.413313	1.25798	no changes	no significant	cleavage and polyadenylation specificity factor-like protein
LmjF.33.1990	867.706	-0.340269	0.17768	-1.91506	0.0554844	0.413409	-1.26599	no changes	no significant	conserved hypothetical protein
LmjF.09.0150	454.652	-0.41061	0.214543	-1.91389	0.0556348	0.413498	-1.32925	no changes	no significant	putative ATG8/AUT7/APG8/PAZ2
LmjF.13.0030	1164.18	-0.368209	0.192362	-1.91414	0.0556021	0.413498	-1.29075	no changes	no significant	conserved hypothetical protein
LmjF.27.2040	1066.77	-0.315532	0.164834	-1.91423	0.0555903	0.413498	-1.24447	no changes	no significant	conserved hypothetical protein
LmjF.36.3860	678.229	-0.358704	0.187593	-1.91214	0.0558586	0.414817	-1.28227	no changes	no significant	similar to leishmania major. l411.4-like protein
LmjF.11.0150	1004.93	0.304423	0.159246	1.91166	0.0559203	0.414915	1.23492	no changes	no significant	conserved hypothetical protein
LmjF.21.0880	1578.72	0.377853	0.197693	1.91131	0.0559644	0.414915	1.29941	no changes	no significant	conserved hypothetical protein
LmjF.31.2360	2577.69	0.358899	0.187829	1.91078	0.056033	0.41508	1.28245	no changes	no significant	conserved hypothetical protein
LmjF.35.3770	680.697	-0.483575	0.25322	-1.9097	0.0561715	0.415762	-1.3982	no changes	no significant	conserved hypothetical protein
LmjF.05.1070	5545.82	-0.374409	0.196223	-1.90808	0.0563808	0.416077	-1.29631	no changes	no significant	conserved hypothetical protein
LmjF.14.0850	12035.4	-0.392381	0.205584	-1.90862	0.0563115	0.416077	-1.31256	no changes	no significant	putative small myristoylated protein-3
LmjF.24.2320	4806.42	0.400844	0.210093	1.90793	0.0563999	0.416077	1.32028	no changes	no significant	mitogen-activated protein kinase
LmjF.36.0300	675.593	-0.404215	0.211771	-1.90873	0.0562969	0.416077	-1.32337	no changes	no significant	conserved NUDIX hydrolase protein
LmjF.36.2360	441.162	0.486421	0.255064	1.90706	0.0565132	0.41657	1.40096	no changes	no significant	tyrosine aminotransferase
LmjF.24.1940	3775.08	0.37563	0.197057	1.90621	0.0566236	0.416858	1.29741	no changes	no significant	conserved hypothetical protein
LmjF.27.snoRNA0144	126.078	-0.459161	0.240944	-1.90568	0.0566919	0.416858	-1.37474	no changes	no significant	NA
LmjF.29.1585	1583.63	-0.386424	0.202773	-1.9057	0.0566892	0.416858	-1.30715	no changes	no significant	conserved hypothetical protein
LmjF.01.0150	1338.96	0.411862	0.216202	1.90499	0.0567819	0.417177	1.3304	no changes	no significant	conserved hypothetical protein
LmjF.01.0020	3114.48	0.366584	0.192783	1.90154	0.0572309	0.419243	1.2893	no changes	no significant	conserved hypothetical protein
LmjF.09.0170	759.92	-0.406627	0.214258	-1.89784	0.0577171	0.419243	-1.32558	no changes	no significant	putative ATG8/AUT7/APG8/PAZ2
LmjF.10.0290	3588.47	0.438522	0.23056	1.90198	0.0571732	0.419243	1.35522	no changes	no significant	putative isocitrate dehydrogenase [NADP] mitochondrial precursor
LmjF.10.0715	4946.81	0.373527	0.196738	1.8986	0.0576167	0.419243	1.29552	no changes	no significant	putative amino acid transporter
LmjF.12.0180	4538.76	0.411721	0.216912	1.8981	0.0576832	0.419243	1.33027	no changes	no significant	conserved hypothetical protein
LmjF.15.1030	6971.45	0.338627	0.178436	1.89775	0.057729	0.419243	1.26455	no changes	no significant	conserved hypothetical protein
LmjF.15.1130	471.827	0.442105	0.23304	1.89712	0.0578121	0.419243	1.35859	no changes	no significant	putative developmentally regulated protein
LmjF.16.1350	3345.89	0.473174	0.248865	1.90132	0.0572595	0.419243	1.38816	no changes	no significant	putative DNA-directed rna polymerase I largest subunit
LmjF.23.0970	3172.59	0.362125	0.190707	1.89886	0.0575834	0.419243	1.28532	no changes	no significant	conserved hypothetical protein
LmjF.23.1088	1324.89	0.444263	0.23416	1.89726	0.0577934	0.419243	1.36062	no changes	no significant	hydrophilic acylated surface protein a
LmjF.24.1330	3422.44	0.377942	0.19885	1.90063	0.0573499	0.419243	1.29949	no changes	no significant	conserved hypothetical protein
LmjF.30.1240	2098.82	-0.336539	0.177183	-1.89939	0.0575137	0.419243	-1.26272	no changes	no significant	putative calcium-binding protein
LmjF.31.3120	10024.2	0.259845	0.136941	1.89749	0.0577629	0.419243	1.19735	no changes	no significant	phosphatidylethanolaminen-methyltransferase-lik e protein
LmjF.32.1540	1470.45	-0.344434	0.181401	-1.89875	0.0575979	0.419243	-1.26965	no changes	no significant	hypothetical protein
LmjF.32.2650	1990.37	0.394122	0.207726	1.89731	0.0577865	0.419243	1.31414	no changes	no significant	conserved hypothetical protein
LmjF.35.3180	1829.25	-0.318218	0.167711	-1.89742	0.0577723	0.419243	-1.24679	no changes	no significant	conserved hypothetical protein
LmjF.12.0270	2276.04	0.329305	0.173679	1.89606	0.0579525	0.419582	1.25641	no changes	no significant	conserved hypothetical protein
LmjF.29.0550	438.703	-0.410518	0.216506	-1.8961	0.0579465	0.419582	-1.32916	no changes	no significant	conserved hypothetical protein
LmjF.15.TRNAASP.01	14.2399	0.439072	0.231677	1.89519	0.058067	0.420071	1.35573	no changes	no significant	NA
LmjF.17.0320	1171.92	-0.367795	0.194318	-1.89275	0.0583908	0.42188	-1.29038	no changes	no significant	conserved hypothetical protein
LmjF.23.1560	123.745	0.442315	0.233708	1.8926	0.0584113	0.42188	1.35878	no changes	no significant	conserved hypothetical protein
LmjF.10.0540	1967.62	-0.47141	0.249205	-1.89165	0.0585374	0.422152	-1.38646	no changes	no significant	hypothetical protein
LmjF.22.0770	5006.71	-0.302341	0.159833	-1.89161	0.0585432	0.422152	-1.23314	no changes	no significant	putative NADH-cytochrome b5 reductase
LmjF.15.1550	4100.98	0.294572	0.156061	1.88755	0.0590867	0.424704	1.22652	no changes	no significant	putative protein kinase
LmjF.25.1980	1227.1	0.337737	0.178912	1.88773	0.0590622	0.424704	1.26377	no changes	no significant	conserved hypothetical protein
LmjF.26.2240	1705.58	-0.306601	0.162382	-1.88814	0.0590067	0.424704	-1.23679	no changes	no significant	putative kynureninase
LmjF.32.3090	1213.7	0.399066	0.211339	1.88828	0.0589885	0.424704	1.31865	no changes	no significant	conserved hypothetical protein
LmjF.14.0260	2068.52	-0.399039	0.211537	-1.88638	0.0592444	0.425495	-1.31863	no changes	no significant	conserved hypothetical protein
LmjF.32.0250	967.706	0.444153	0.235582	1.88534	0.0593835	0.426153	1.36052	no changes	no significant	conserved hypothetical protein
LmjF.04.0130	95.4716	-0.456918	0.242508	-1.88413	0.0595469	0.42667	-1.37261	no changes	no significant	conserved hypothetical protein in leishmania
LmjF.22.0010	1198.53	-0.366408	0.19451	-1.88375	0.0595986	0.42667	-1.28914	no changes	no significant	conserved hypothetical protein
LmjF.26.0620	17488.9	0.274609	0.145778	1.88376	0.059598	0.42667	1.20967	no changes	no significant	putative 10 kDa heat shock protein
LmjF.24.1390	1374.25	0.290108	0.154084	1.88279	0.0597287	0.427261	1.22273	no changes	no significant	conserved hypothetical protein
LmjF.23.0890	5960.86	0.330339	0.1755	1.88227	0.0597991	0.427278	1.25731	no changes	no significant	conserved hypothetical protein
LmjF.31.2060	674.331	0.371953	0.19763	1.88207	0.0598265	0.427278	1.2941	no changes	no significant	conserved hypothetical protein
LmjF.23.0530	3109.79	0.420219	0.223333	1.88158	0.0598924	0.427407	1.33813	no changes	no significant	ribosomal RNA methyltransferase-like protein
LmjF.23.0610	276.788	0.478096	0.254411	1.87923	0.0602132	0.427652	1.3929	no changes	no significant	conserved hypothetical protein
LmjF.30.0720	1489.53	-0.438933	0.233426	-1.8804	0.0600542	0.427652	-1.3556	no changes	no significant	conserved hypothetical protein
LmjF.30.1510	712.428	-0.352466	0.187549	-1.87933	0.0602	0.427652	-1.27674	no changes	no significant	p1/s1 nuclease
LmjF.33.1840	682.962	-0.411062	0.218558	-1.88079	0.06	0.427652	-1.32966	no changes	no significant	putative small GTP-binding protein Rab18
LmjF.36.6110	4533.35	-0.379112	0.201698	-1.87961	0.0601617	0.427652	-1.30054	no changes	no significant	putative centrin
LmjF.36.TRNATHR.01	13.0307	0.348605	0.185445	1.87983	0.0601318	0.427652	1.27333	no changes	no significant	NA
LmjF.23.1020	4627.5	0.461301	0.245542	1.87871	0.0602844	0.427819	1.37678	no changes	no significant	hypothetical protein
LmjF.36.0820	1541.13	-0.34	0.181261	-1.87575	0.0606902	0.430357	-1.26576	no changes	no significant	ADP-ribosylation factor-like protein
LmjF.01.0320	2959.12	0.359155	0.191521	1.87528	0.0607539	0.430469	1.28267	no changes	no significant	putative poly(A) export protein
LmjF.29.2280	828.01	-0.416646	0.222223	-1.8749	0.0608069	0.430503	-1.33482	no changes	no significant	conserved hypothetical protein
LmjF.23.0450	404.834	0.473806	0.252901	1.87349	0.0610013	0.431198	1.38877	no changes	no significant	permease-like protein
LmjF.23.1540	3603.1	0.396936	0.211839	1.87376	0.0609637	0.431198	1.31671	no changes	no significant	conserved hypothetical protein
LmjF.10.1010	3108.41	0.388334	0.207458	1.87187	0.0612245	0.43155	1.30888	no changes	no significant	nucleoside phosphorylase-like protein
LmjF.15.0390	4250.8	0.364071	0.19451	1.87173	0.0612438	0.43155	1.28705	no changes	no significant	cytoplasmic l-asparaginase i-like protein
LmjF.16.0230	1622.59	0.455114	0.243128	1.87191	0.0612192	0.43155	1.37089	no changes	no significant	protein tyrosine phosphatase-like protein
LmjF.18.0420	2106.93	-0.369128	0.19721	-1.87175	0.0612405	0.43155	-1.29157	no changes	no significant	conserved hypothetical protein
LmjF.15.0180	1263.27	0.46058	0.246394	1.86929	0.0615829	0.431562	1.3761	no changes	no significant	putative serine/threonine-protein kinase
LmjF.18.0150	2845.95	0.294254	0.157287	1.87081	0.0613719	0.431562	1.22625	no changes	no significant	putative serine/threonine protein phosphatase type 5
LmjF.20.1720	2257.68	-0.271103	0.144943	-1.87042	0.0614259	0.431562	-1.20673	no changes	no significant	conserved hypothetical protein
LmjF.23.0070	11141.8	0.421758	0.225472	1.87056	0.0614065	0.431562	1.33956	no changes	no significant	agmatinase-like protein
LmjF.25.2140	6301.45	0.294123	0.157324	1.86953	0.0615489	0.431562	1.22614	no changes	no significant	putative succinyl-CoA synthetase alpha subunit
LmjF.28.2030	739.937	-0.410382	0.21952	-1.86945	0.0615598	0.431562	-1.32904	no changes	no significant	putative NADH dehydrogenase subunit NB6M
LmjF.30.3410	816.985	-0.406569	0.217468	-1.86956	0.0615453	0.431562	-1.32553	no changes	no significant	conserved hypothetical protein
LmjF.15.1120	3241.21	0.446728	0.239191	1.86767	0.0618087	0.432015	1.36295	no changes	no significant	tryparedoxin peroxidase
LmjF.23.1430	763.542	0.410239	0.219723	1.86708	0.0618909	0.432015	1.32891	no changes	no significant	DHHC zinc finger domain-like protein
LmjF.27.2100	3192.6	0.381395	0.204239	1.8674	0.0618459	0.432015	1.3026	no changes	no significant	putative RNA-binding protein
LmjF.29.2750	1255.81	-0.313078	0.167713	-1.86675	0.061937	0.432015	-1.24236	no changes	no significant	conserved hypothetical protein
LmjF.31.0380	10161.1	0.403047	0.215864	1.86713	0.0618832	0.432015	1.3223	no changes	no significant	conserved hypothetical protein
LmjF.36.1160	895.214	-0.403434	0.216099	-1.8669	0.0619157	0.432015	-1.32265	no changes	no significant	conserved hypothetical protein
LmjF.16.0700	1870.96	0.300476	0.161068	1.86552	0.0621088	0.43254	1.23155	no changes	no significant	conserved hypothetical protein
LmjF.28.2660	415.751	-0.38089	0.204168	-1.86557	0.0621017	0.43254	-1.30215	no changes	no significant	conserved hypothetical protein
LmjF.16.0090	277.213	-0.366455	0.196656	-1.86343	0.0624018	0.433905	-1.28918	no changes	no significant	conserved hypothetical protein
LmjF.28.2420	2132.29	0.381219	0.204545	1.86374	0.0623578	0.433905	1.30244	no changes	no significant	putative 2-oxoglutarate dehydrogenase,E2 component, dihydrolipoamide succinyltransferase
LmjF.24.0340	1379.72	0.419691	0.225306	1.86276	0.0624961	0.434224	1.33764	no changes	no significant	putative ethanolamine phosphotransferase
LmjF.09.0174	226.651	-0.442683	0.237755	-1.86192	0.0626138	0.434705	-1.35913	no changes	no significant	putative ATG8/AUT7/APG8/PAZ2
LmjF.18.0740	6274.66	0.34664	0.18636	1.86006	0.062877	0.435856	1.2716	no changes	no significant	putative elongation factor Tu
LmjF.27.0420	1951.69	-0.349915	0.188106	-1.8602	0.062857	0.435856	-1.27449	no changes	no significant	putative ribokinase
LmjF.19.0160	8200.7	0.357297	0.19221	1.85889	0.0630426	0.436035	1.28102	no changes	no significant	putative aminopeptidase
LmjF.21.1590	292.353	-0.465556	0.25042	-1.8591	0.0630127	0.436035	-1.38085	no changes	no significant	conserved hypothetical protein
LmjF.22.1040	6134.03	-0.365306	0.196538	-1.8587	0.0630697	0.436035	-1.28815	no changes	no significant	conserved hypothetical protein
LmjF.34.2700	5242.65	0.3651	0.196448	1.8585	0.0630976	0.436035	1.28797	no changes	no significant	conserved hypothetical protein
LmjF.23.0650	1922.33	0.325352	0.175221	1.85681	0.0633376	0.436993	1.25297	no changes	no significant	putative spliceosomal U5 snRNP-specific protein
LmjF.23.1690	1806.13	0.393747	0.212033	1.857	0.0633106	0.436993	1.3138	no changes	no significant	hypothetical protein
LmjF.31.0640	9850.23	0.409491	0.220572	1.8565	0.0633825	0.436993	1.32822	no changes	no significant	conserved hypothetical protein
LmjF.24.0550	2149.57	0.400906	0.216096	1.85522	0.0635648	0.437624	1.32034	no changes	no significant	conserved hypothetical protein
LmjF.30.TRNATHR.01	22.415	0.450527	0.242849	1.85517	0.0635718	0.437624	1.36654	no changes	no significant	NA
LmjF.05.0090	539.176	-0.443678	0.239473	-1.85273	0.0639216	0.439356	-1.36007	no changes	no significant	putative NUDIX hydrolase dihydroneopterin triphosphate pyrophosphohydrolase/hydrolase
LmjF.13.0010	2437.38	-0.369461	0.19939	-1.85296	0.0638883	0.439356	-1.29187	no changes	no significant	conserved hypothetical protein
LmjF.23.1070	988.092	0.427679	0.231135	1.85035	0.0642635	0.44103	1.34507	no changes	no significant	hydrophilic acylated surface protein b
LmjF.28.2020	1098.67	-0.363263	0.196302	-1.85053	0.0642376	0.44103	-1.28633	no changes	no significant	conserved hypothetical protein
LmjF.34.4350	234.464	-0.379056	0.205041	-1.84869	0.0645031	0.442335	-1.30049	no changes	no significant	conserved hypothetical protein
LmjF.14.0110	7427.39	-0.440009	0.238176	-1.84741	0.0646878	0.443262	-1.35661	no changes	no significant	conserved hypothetical protein
LmjF.25.0710	1752.15	-0.402204	0.217764	-1.84697	0.0647511	0.443357	-1.32153	no changes	no significant	conserved hypothetical protein
LmjF.16.0900	2445.58	-0.398318	0.21583	-1.84552	0.064962	0.443424	-1.31797	no changes	no significant	conserved hypothetical protein
LmjF.21.0940	2377.18	0.354878	0.192325	1.8452	0.0650085	0.443424	1.27888	no changes	no significant	conserved hypothetical protein
LmjF.29.1210	2363.78	-0.353182	0.191398	-1.84527	0.0649981	0.443424	-1.27737	no changes	no significant	conserved hypothetical protein
LmjF.31.0620	7808.31	0.338934	0.183655	1.8455	0.0649651	0.443424	1.26482	no changes	no significant	conserved hypothetical protein
LmjF.35.1000	692.975	-0.361187	0.195739	-1.84524	0.0650021	0.443424	-1.28448	no changes	no significant	putative casein kinase I
LmjF.19.1100	1142.78	-0.350922	0.190492	-1.84219	0.0654476	0.444726	-1.27538	no changes	no significant	conserved hypothetical protein
LmjF.21.0820	628.929	0.459991	0.249576	1.84309	0.0653158	0.444726	1.37553	no changes	no significant	conserved hypothetical protein
LmjF.32.1975	2851.32	0.38872	0.210953	1.84269	0.0653748	0.444726	1.30923	no changes	no significant	conserved hypothetical protein
LmjF.35.3500	2615.66	-0.369796	0.200691	-1.84261	0.0653854	0.444726	-1.29217	no changes	no significant	conserved hypothetical protein
LmjF.36.3280	3380.08	0.309768	0.168142	1.8423	0.0654309	0.444726	1.23951	no changes	no significant	conserved hypothetical protein
LmjF.29.0935	137.11	-0.456369	0.247861	-1.84123	0.0655881	0.445005	-1.37208	no changes	no significant	putative A-1 protein
LmjF.31.0610	4529.76	0.329778	0.179089	1.84142	0.0655604	0.445005	1.25682	no changes	no significant	conserved hypothetical protein
LmjF.04.0700	338.674	-0.366	0.198856	-1.84053	0.0656912	0.445367	-1.28877	no changes	no significant	conserved hypothetical protein
LmjF.15.1040	2826.22	0.430609	0.23402	1.84005	0.0657608	0.445502	1.3478	no changes	no significant	tryparedoxin peroxidase
LmjF.12.0990	1768.09	0.409429	0.22269	1.83856	0.0659793	0.446644	1.32816	no changes	no significant	putative surface antigen protein
LmjF.27.1770	125.261	-0.430206	0.234223	-1.83674	0.0662487	0.448129	-1.34743	no changes	no significant	conserved hypothetical protein
LmjF.17.0025	838.285	-0.416309	0.226861	-1.83508	0.0664932	0.449105	-1.33451	no changes	no significant	conserved hypothetical protein
LmjF.17.1450	2792.18	-0.347213	0.189186	-1.8353	0.0664609	0.449105	-1.2721	no changes	no significant	conserved hypothetical protein
LmjF.19.0844	117.959	-0.466155	0.254081	-1.83467	0.0665539	0.449176	-1.38142	no changes	no significant	putative ATG8/AUT7/APG8/PAZ2
LmjF.36.2450	370.68	-0.418381	0.2281	-1.8342	0.0666247	0.449315	-1.33643	no changes	no significant	conserved hypothetical protein
LmjF.20.0930	5640.21	0.329484	0.179738	1.83313	0.0667827	0.450042	1.25656	no changes	no significant	conserved hypothetical protein
LmjF.10.0620	1443.31	0.417287	0.228124	1.82921	0.0673682	0.452818	1.33541	no changes	no significant	conserved hypothetical protein
LmjF.25.snoRNA0149	28.3568	0.455549	0.24894	1.82996	0.0672564	0.452818	1.3713	no changes	no significant	NA
LmjF.31.2770	1133.53	0.427957	0.233982	1.82902	0.0673968	0.452818	1.34533	no changes	no significant	hypothetical protein
LmjF.33.0150	1065.64	-0.281773	0.154024	-1.82942	0.0673371	0.452818	-1.21569	no changes	no significant	conserved hypothetical protein
LmjF.34.4470	222.261	-0.385084	0.210589	-1.8286	0.0674598	0.452901	-1.30594	no changes	no significant	conserved hypothetical protein
LmjF.26.2650	875.504	-0.314624	0.172137	-1.82775	0.0675875	0.453082	-1.24369	no changes	no significant	conserved hypothetical protein
LmjF.33.TRNAARG.01	17.0336	0.429265	0.23486	1.82774	0.067588	0.453082	1.34655	no changes	no significant	NA
LmjF.36.2030	9168.73	0.431	0.235861	1.82734	0.0676483	0.453147	1.34817	no changes	no significant	chaperonin HSP60, mitochondrial precursor
LmjF.30.0610	1413.01	-0.313856	0.17184	-1.82644	0.0677839	0.453716	-1.24303	no changes	no significant	putative nitrate reductase
LmjF.15.1110	383.753	0.409861	0.224467	1.82593	0.0678607	0.453891	1.32856	no changes	no significant	putative developmentally regulated protein
LmjF.10.0430	162.233	-0.434916	0.238304	-1.82504	0.0679943	0.454445	-1.35183	no changes	no significant	hypothetical protein
LmjF.21.0861	2574.97	0.346447	0.18997	1.8237	0.0681977	0.455465	1.27143	no changes	no significant	hypothetical protein
LmjF.05.0440	456.73	-0.372128	0.204178	-1.82256	0.0683696	0.456273	-1.29426	no changes	no significant	conserved hypothetical protein
LmjF.15.1140	2325.31	0.433563	0.238085	1.82104	0.0686004	0.457472	1.35056	no changes	no significant	tryparedoxin peroxidase
LmjF.10.0060	2948.23	0.348517	0.191506	1.81987	0.0687789	0.457963	1.27325	no changes	no significant	thymidylate kinase-like protein
LmjF.12.0360	1500.17	0.310647	0.170762	1.81918	0.0688844	0.457963	1.24026	no changes	no significant	conserved hypothetical protein
LmjF.12.0995	326.708	0.374808	0.206025	1.81924	0.0688753	0.457963	1.29667	no changes	no significant	hypothetical protein
LmjF.23.1110	497.632	0.427672	0.235129	1.81888	0.0689297	0.457963	1.34506	no changes	no significant	hypothetical protein
LmjF.31.1250	5225.89	0.292621	0.160836	1.81938	0.0688542	0.457963	1.22486	no changes	no significant	conserved hypothetical protein
LmjF.14.1220	5166.29	-0.300529	0.165298	-1.8181	0.0690481	0.45841	-1.2316	no changes	no significant	conserved hypothetical protein
LmjF.35.2130	199.268	-0.418466	0.230308	-1.81698	0.0692198	0.459209	-1.33651	no changes	no significant	hypothetical protein
LmjF.07.0340	8100.64	0.301363	0.166054	1.81485	0.069547	0.459476	1.23231	no changes	no significant	putative ATP-dependent DEAD/H RNA helicase
LmjF.15.0980	4682.13	0.328723	0.181063	1.81552	0.0694442	0.459476	1.2559	no changes	no significant	conserved hypothetical protein
LmjF.17.1440	2065.37	-0.282836	0.155846	-1.81485	0.0695472	0.459476	-1.21658	no changes	no significant	hypothetical protein
LmjF.22.0260	4317.51	-0.270793	0.149221	-1.81471	0.0695678	0.459476	-1.20647	no changes	no significant	conserved hypothetical protein
LmjF.31.1010	7851.12	0.448889	0.247172	1.8161	0.0693551	0.459476	1.36499	no changes	no significant	conserved hypothetical protein
LmjF.33.snoRNA0124	32.4751	0.452926	0.2495	1.81533	0.0694726	0.459476	1.36881	no changes	no significant	NA
LmjF.09.0154	181.942	-0.404434	0.222909	-1.81435	0.0696243	0.45951	-1.32357	no changes	no significant	putative ATG8/AUT7/APG8/PAZ2
LmjF.35.2030	1356.74	0.280416	0.154607	1.81374	0.0697185	0.459793	1.21454	no changes	no significant	hypothetical protein
LmjF.30.2960	1132.37	-0.409112	0.225605	-1.8134	0.0697704	0.459796	-1.32787	no changes	no significant	conserved hypothetical protein
LmjF.32.0210	5393.44	0.311617	0.171906	1.81272	0.0698753	0.46015	1.2411	no changes	no significant	conserved hypothetical protein
LmjF.32.3650	281.481	-0.343768	0.189821	-1.81101	0.0701394	0.461549	-1.26907	no changes	no significant	3-hydroxyisobutyryl-coenzyme a hydrolase-like protein
LmjF.35.2690	604.67	-0.381586	0.210812	-1.81007	0.0702844	0.462163	-1.30277	no changes	no significant	conserved hypothetical protein
LmjF.05.0420	927.864	-0.347913	0.192326	-1.80898	0.0704548	0.462171	-1.27272	no changes	no significant	putative dynein-light chain-protein
LmjF.16.0170	4795.77	0.340033	0.187906	1.80959	0.0703592	0.462171	1.26579	no changes	no significant	conserved hypothetical protein
LmjF.31.0550	3626.18	0.336327	0.185915	1.80904	0.0704442	0.462171	1.26254	no changes	no significant	conserved hypothetical protein
LmjF.32.1460	4608.2	0.28119	0.155462	1.80874	0.070492	0.462171	1.2152	no changes	no significant	putative phosphatidylinositol 3-related kinase
LmjF.20.0370	3761.47	-0.282059	0.156029	-1.80773	0.0706483	0.462526	-1.21593	no changes	no significant	conserved hypothetical protein
LmjF.21.0950	2397.21	0.408821	0.226152	1.80772	0.0706493	0.462526	1.3276	no changes	no significant	conserved hypothetical protein
LmjF.28.2910	1403.77	-0.27625	0.152875	-1.80704	0.0707565	0.462889	-1.21104	no changes	no significant	putative glutamate dehydrogenase
LmjF.36.6010	3028.94	-0.302473	0.167488	-1.80594	0.0709275	0.463669	-1.23326	no changes	no significant	conserved hypothetical protein
LmjF.10.0650	2004.15	0.327571	0.181458	1.80522	0.0710404	0.463932	1.2549	no changes	no significant	hypothetical protein
LmjF.21.1010	2016.23	0.311797	0.172738	1.80502	0.0710714	0.463932	1.24125	no changes	no significant	putative epsilon tubulin
LmjF.01.0540	3203.77	0.359602	0.199405	1.80338	0.0713289	0.465028	1.28307	no changes	no significant	conserved hypothetical protein
LmjF.15.1100	2333.17	0.432484	0.239848	1.80316	0.0713633	0.465028	1.34956	no changes	no significant	tryparedoxin peroxidase
LmjF.27.rRNA.09	8170.19	-0.301689	0.167381	-1.80241	0.0714809	0.465028	-1.23259	no changes	no significant	NA
LmjF.30.3340	28618	0.344433	0.191097	1.8024	0.0714825	0.465028	1.26965	no changes	no significant	putative 60S ribosomal protein L9
LmjF.33.1245	1098.82	-0.353777	0.196292	-1.8023	0.0714988	0.465028	-1.2779	no changes	no significant	conserved hypothetical protein
LmjF.06.0190	3348.64	-0.292579	0.162465	-1.80088	0.0717225	0.465132	-1.22483	no changes	no significant	conserved hypothetical protein
LmjF.15.0220	1541.39	0.425447	0.236167	1.80146	0.0716299	0.465132	1.34299	no changes	no significant	putative protein phosphatase 1 catalitic subunit
LmjF.23.0750	1041.07	0.333159	0.184949	1.80136	0.0716468	0.465132	1.25977	no changes	no significant	conserved hypothetical protein
LmjF.29.0460	279.927	-0.420439	0.233434	-1.80111	0.0716858	0.465132	-1.33833	no changes	no significant	conserved hypothetical protein
LmjF.36.1430	6044.98	0.419135	0.232814	1.8003	0.0718133	0.465384	1.33713	no changes	no significant	putative translation elongation factor 1-beta
LmjF.26.1190	1821.57	0.331334	0.184162	1.79914	0.0719958	0.466185	1.25818	no changes	no significant	conserved hypothetical protein
LmjF.36.4090	1894.01	-0.27348	0.15203	-1.79886	0.072041	0.466185	-1.20872	no changes	no significant	conserved hypothetical protein
LmjF.32.1190	528.48	-0.322922	0.179557	-1.79844	0.072108	0.466281	-1.25086	no changes	no significant	conserved hypothetical protein
LmjF.13.0860	1881.89	-0.316754	0.176294	-1.79674	0.0723765	0.46675	-1.24553	no changes	no significant	conserved hypothetical protein
LmjF.14.0140	6677.38	-0.391933	0.218129	-1.7968	0.072368	0.46675	-1.31215	no changes	no significant	putative histone acetyltransferase
LmjF.21.0891	1829.18	0.364298	0.202675	1.79745	0.0722645	0.46675	1.28726	no changes	no significant	hypothetical protein
LmjF.26.0610	1211.24	-0.323231	0.179916	-1.79657	0.0724041	0.46675	-1.25113	no changes	no significant	conserved hypothetical protein
LmjF.36.2670	1442.46	-0.384304	0.213938	-1.79634	0.0724411	0.46675	-1.30523	no changes	no significant	conserved hypothetical protein
LmjF.20.1330	473.642	-0.41648	0.231951	-1.79555	0.0725658	0.467217	-1.33467	no changes	no significant	kinase-like protein
LmjF.22.1260	1245.25	-0.405062	0.225856	-1.79346	0.0728999	0.46891	-1.32415	no changes	no significant	conserved hypothetical protein
LmjF.36.2060	626.593	-0.327895	0.18285	-1.79325	0.0729334	0.46891	-1.25518	no changes	no significant	conserved hypothetical protein
LmjF.21.0800	1301.98	0.45519	0.254268	1.7902	0.0734222	0.471714	1.37096	no changes	no significant	conserved hypothetical protein
LmjF.15.0540	2525.01	0.385765	0.215649	1.78886	0.0736374	0.472549	1.30655	no changes	no significant	conserved hypothetical protein
LmjF.31.1490	5061.42	0.366287	0.204775	1.78873	0.0736578	0.472549	1.28903	no changes	no significant	conserved hypothetical protein
LmjF.01.0040	1090.99	0.267993	0.149935	1.7874	0.0738726	0.472686	1.20413	no changes	no significant	hypothetical protein
LmjF.14.0440	4173.36	-0.361168	0.202076	-1.78729	0.0738902	0.472686	-1.28447	no changes	no significant	conserved hypothetical protein
LmjF.26.1500	126.717	-0.455374	0.254763	-1.78744	0.0738666	0.472686	-1.37114	no changes	no significant	hypothetical protein
LmjF.29.0530	1230.49	0.297498	0.166409	1.78775	0.0738163	0.472686	1.22901	no changes	no significant	conserved hypothetical protein
LmjF.36.0740	48.8011	0.367781	0.205838	1.78675	0.0739779	0.472909	1.29037	no changes	no significant	conserved hypothetical protein
LmjF.34.1175	261.248	-0.429455	0.240453	-1.78603	0.0740948	0.473319	-1.34672	no changes	no significant	conserved hypothetical protein
LmjF.30.0400	917.062	-0.379098	0.212379	-1.78501	0.0742598	0.473697	-1.30053	no changes	no significant	conserved hypothetical protein
LmjF.35.4380	4998.15	0.433098	0.242595	1.78527	0.0742174	0.473697	1.35013	no changes	no significant	conserved hypothetical protein
LmjF.16.1640	2835.36	0.30373	0.170321	1.78328	0.0745412	0.475154	1.23433	no changes	no significant	hypothetical protein
LmjF.21.0590	1025.78	-0.311666	0.174814	-1.78284	0.0746116	0.475264	-1.24114	no changes	no significant	hypothetical protein
LmjF.12.0660	1892.6	0.367227	0.206143	1.78142	0.0748441	0.476068	1.28987	no changes	no significant	serine/threonine protein phosphatase-like protein
LmjF.18.0070	461.14	-0.391242	0.219597	-1.78164	0.0748087	0.476068	-1.31152	no changes	no significant	conserved hypothetical protein
LmjF.24.1860	1253.68	0.408846	0.229693	1.77997	0.0750813	0.477238	1.32762	no changes	no significant	conserved hypothetical protein
LmjF.24.snRNA.01	26.1197	0.44533	0.250291	1.77925	0.0751988	0.477308	1.36163	no changes	no significant	NA
LmjF.30.0390	93.123	-0.45331	0.254776	-1.77925	0.0751989	0.477308	-1.36918	no changes	no significant	hypothetical protein
LmjF.09.1330	468.149	-0.384521	0.216324	-1.77752	0.0754822	0.477856	-1.30543	no changes	no significant	conserved hypothetical protein
LmjF.18.0040	2619.29	-0.404476	0.227472	-1.77813	0.075382	0.477856	-1.32361	no changes	no significant	putative major facilitator superfamily protein (MFS)
LmjF.31.2850	8459.86	0.357963	0.201365	1.77768	0.0754562	0.477856	1.28161	no changes	no significant	ribosomal protein l7/l12-like protein
LmjF.35.3320	1667.08	-0.333639	0.187709	-1.77742	0.0754986	0.477856	-1.26019	no changes	no significant	putativetransport protein particle (TRAPP) subunit
LmjF.13.1260	367.394	-0.441172	0.248257	-1.77708	0.0755551	0.477875	-1.35771	no changes	no significant	hypothetical protein
LmjF.14.0150	3325.78	-0.330115	0.186063	-1.77421	0.0760283	0.480529	-1.25711	no changes	no significant	putative 60S ribosomal protein
LmjF.14.1210	5079.53	-0.321696	0.181375	-1.77365	0.0761217	0.48078	-1.2498	no changes	no significant	conserved hypothetical protein
LmjF.32.2620	2908.1	-0.262422	0.148084	-1.77212	0.0763749	0.482039	-1.19949	no changes	no significant	conserved hypothetical protein
LmjF.18.0130	2504.34	-0.267055	0.150871	-1.77009	0.0767127	0.48315	-1.20335	no changes	no significant	conserved hypothetical protein
LmjF.19.0130	2512.05	-0.256707	0.145002	-1.77037	0.0766659	0.48315	-1.19475	no changes	no significant	conserved hypothetical protein
LmjF.34.0540	4573.79	-0.272167	0.153705	-1.77071	0.0766082	0.48315	-1.20762	no changes	no significant	putative Gamma-soluble NSF attachment protein (SNAP-gamma) (N-ethylmaleimide-sensitive factor attachment protein, gamma)
LmjF.26.0670	1552.37	-0.273013	0.154299	-1.76938	0.0768304	0.483212	-1.20833	no changes	no significant	conserved hypothetical protein
LmjF.30.0040	312.703	-0.418062	0.23626	-1.7695	0.0768109	0.483212	-1.33613	no changes	no significant	conserved hypothetical protein
LmjF.18.snoRNA0144	67.5082	0.449813	0.254341	1.76855	0.0769697	0.483748	1.36586	no changes	no significant	NA
LmjF.31.1080	6307.7	0.286482	0.162113	1.76717	0.0771992	0.48485	1.21966	no changes	no significant	conserved hypothetical protein
LmjF.34.0280	531.708	-0.329689	0.186648	-1.76636	0.0773351	0.485363	-1.25674	no changes	no significant	putative calpain-like cysteine peptidase
LmjF.35.4600	2557.67	-0.274605	0.155612	-1.76468	0.0776175	0.486794	-1.20966	no changes	no significant	conserved hypothetical protein
LmjF.08.1270	567.982	-0.356065	0.201831	-1.76417	0.0777036	0.486884	-1.27993	no changes	no significant	hypothetical protein
LmjF.24.1090	3166.66	0.384493	0.217973	1.76395	0.0777406	0.486884	1.3054	no changes	no significant	hypothetical predicted multipass transmembrane protein
LmjF.16.1230	13176.3	0.382617	0.217251	1.76118	0.0782085	0.488449	1.3037	no changes	no significant	conserved hypothetical protein
LmjF.21.1400	243.243	-0.360633	0.204713	-1.76165	0.0781286	0.488449	-1.28399	no changes	no significant	zinc finger domain-like protein
LmjF.30.0770	2099.63	-0.415189	0.235649	-1.7619	0.0780869	0.488449	-1.33347	no changes	no significant	conserved hypothetical protein
LmjF.33.0100	1101.44	-0.381631	0.216659	-1.76143	0.0781656	0.488449	-1.30281	no changes	no significant	conserved hypothetical protein
LmjF.14.0630	233.912	-0.446935	0.253977	-1.75975	0.078451	0.4886	-1.36314	no changes	no significant	putative fatty acid elongase
LmjF.15.1060	2296.72	0.421955	0.239722	1.76018	0.0783764	0.4886	1.33974	no changes	no significant	tryparedoxin peroxidase
LmjF.16.1130	2199.88	0.332938	0.189176	1.75993	0.0784189	0.4886	1.25958	no changes	no significant	tyrosyl or methionyl-tRNA synthetase-like protein
LmjF.33.0290	112.539	-0.448402	0.254773	-1.76	0.0784071	0.4886	-1.36453	no changes	no significant	putative glucose transporter/membrane transporter D2
LmjF.12.0850	975.298	0.436891	0.248329	1.75933	0.0785221	0.488703	1.35368	no changes	no significant	putative surface antigen protein 2
LmjF.07.1080	2419.97	0.315027	0.179536	1.75467	0.0793151	0.492731	1.24403	no changes	no significant	conserved hypothetical protein
LmjF.24.0950	1590.17	0.361068	0.205807	1.7544	0.0793623	0.492731	1.28438	no changes	no significant	conserved hypothetical protein
LmjF.24.1440	3607.57	0.333397	0.190052	1.75424	0.0793893	0.492731	1.25998	no changes	no significant	conserved hypothetical protein
LmjF.36.4870	185.379	-0.383927	0.218754	-1.75507	0.0792482	0.492731	-1.30489	no changes	no significant	conserved hypothetical protein
LmjF.22.0560	5837.08	-0.347804	0.198479	-1.75235	0.0797136	0.494401	-1.27262	no changes	no significant	putative kinesin
LmjF.23.1180	4543.86	0.322905	0.184365	1.75144	0.0798701	0.494826	1.25085	no changes	no significant	conserved hypothetical protein
LmjF.28.2120	3747.19	-0.247865	0.141531	-1.75131	0.0798926	0.494826	-1.18745	no changes	no significant	putative cullin 2
LmjF.15.0620	2399.14	0.33832	0.193291	1.75032	0.0800635	0.4953	1.26428	no changes	no significant	conserved hypothetical protein
LmjF.25.1990	2789.54	-0.307067	0.175445	-1.75022	0.0800798	0.4953	-1.23719	no changes	no significant	putative protein kinase
LmjF.31.3060	3430.64	0.293371	0.167652	1.74988	0.0801393	0.495326	1.2255	no changes	no significant	iron/zinc transporter protein-like protein
LmjF.32.3280	682.611	0.391878	0.224347	1.74675	0.0806808	0.498329	1.3121	no changes	no significant	conserved hypothetical protein
LmjF.34.0430	531.955	-0.321783	0.184329	-1.7457	0.080863	0.49911	-1.24987	no changes	no significant	conserved hypothetical protein
LmjF.35.0880	3100.31	-0.252415	0.144631	-1.74524	0.0809434	0.499263	-1.1912	no changes	no significant	conserved hypothetical protein
LmjF.13.1250	1832.75	-0.340943	0.195453	-1.74437	0.0810944	0.49985	-1.26658	no changes	no significant	hypothetical protein
LmjF.14.0240	2664.59	-0.384381	0.220433	-1.74375	0.0812023	0.50017	-1.3053	no changes	no significant	conserved hypothetical protein
LmjF.05.0760	2919.47	0.332816	0.190937	1.74307	0.0813216	0.500561	1.25947	no changes	no significant	kinesin-like protein
LmjF.36.snoRNA0069	58.4256	0.434428	0.249347	1.74226	0.0814626	0.501084	1.35138	no changes	no significant	NA
LmjF.14.1330	6204.04	-0.323156	0.185886	-1.73846	0.0821293	0.50314	-1.25106	no changes	no significant	conserved hypothetical protein
LmjF.22.0390	3674.03	-0.308257	0.177205	-1.73955	0.0819383	0.50314	-1.23821	no changes	no significant	putative DNA primase small subunit
LmjF.28.1580	1902.51	-0.310513	0.178627	-1.73833	0.0821533	0.50314	-1.24015	no changes	no significant	phosphonopyruvate decarboxylase-like protein
LmjF.30.1740	302.815	-0.433984	0.249673	-1.73821	0.0821743	0.50314	-1.35096	no changes	no significant	hypothetical protein
LmjF.31.1610	8732.58	0.285852	0.164385	1.73891	0.0820497	0.50314	1.21913	no changes	no significant	diphthine synthase-like protein
LmjF.33.1080	1633.48	-0.266896	0.153492	-1.73882	0.0820661	0.50314	-1.20322	no changes	no significant	conserved hypothetical protein
LmjF.36.2440	952.69	-0.333843	0.192072	-1.73812	0.0821901	0.50314	-1.26037	no changes	no significant	conserved hypothetical protein
LmjF.12.1280	637.935	0.438236	0.252202	1.73763	0.0822753	0.503318	1.35495	no changes	no significant	hypothetical protein
LmjF.23.0690	3494	0.420691	0.242465	1.73506	0.0827304	0.50358	1.33857	no changes	no significant	putative 3-ketoacyl-CoA thiolase
LmjF.23.1300	1566.71	0.439324	0.253232	1.73486	0.0827651	0.50358	1.35597	no changes	no significant	lathosterol oxidase-like protein
LmjF.24.1490	2774.6	0.427517	0.246336	1.7355	0.082652	0.50358	1.34492	no changes	no significant	conserved hypothetical protein
LmjF.27.snoRNA0146	60.3932	-0.442846	0.255065	-1.73621	0.0825273	0.50358	-1.35928	no changes	no significant	NA
LmjF.31.0340	384.443	0.442999	0.255083	1.73669	0.082442	0.50358	1.35943	no changes	no significant	putative amino acid transporter aATP11
LmjF.33.0930	1919.21	-0.343767	0.197933	-1.73678	0.0824253	0.50358	-1.26907	no changes	no significant	conserved hypothetical protein
LmjF.34.0500	945.976	-0.296208	0.170712	-1.73514	0.0827169	0.50358	-1.22791	no changes	no significant	amastin-like protein
LmjF.35.3040	655.794	-0.358456	0.206621	-1.73485	0.0827679	0.50358	-1.28205	no changes	no significant	conserved hypothetical protein
LmjF.24.1435	1351.48	0.272809	0.157388	1.73335	0.0830332	0.504702	1.20816	no changes	no significant	hypothetical protein
LmjF.24.2110	2670.81	0.441401	0.254678	1.73317	0.0830651	0.504702	1.35792	no changes	no significant	conserved hypothetical protein
LmjF.09.0430	2502.33	-0.276203	0.159524	-1.73142	0.0833774	0.505571	-1.211	no changes	no significant	conserved hypothetical protein
LmjF.22.0480	3478.5	-0.321897	0.185908	-1.73148	0.0833655	0.505571	-1.24997	no changes	no significant	conserved hypothetical protein
LmjF.29.1490	1136.34	-0.397231	0.229378	-1.73178	0.0833135	0.505571	-1.31698	no changes	no significant	conserved hypothetical protein
LmjF.10.0840	6084.12	0.312348	0.18054	1.73007	0.0836173	0.505656	1.24173	no changes	no significant	conserved hypothetical protein
LmjF.21.0873	3337.05	0.3527	0.203811	1.73052	0.083537	0.505656	1.27695	no changes	no significant	conserved hypothetical protein
LmjF.27.0390	1586.66	-0.372944	0.21555	-1.7302	0.0835946	0.505656	-1.29499	no changes	no significant	conserved hypothetical protein
LmjF.27.snoRNA0152	34.3804	-0.439543	0.253984	-1.73059	0.0835247	0.505656	-1.35617	no changes	no significant	NA
LmjF.26.1110	3226.28	0.342841	0.198254	1.7293	0.0837548	0.505834	1.26825	no changes	no significant	conserved hypothetical protein
LmjF.35.4180	2600.07	-0.323054	0.186815	-1.72928	0.0837597	0.505834	-1.25098	no changes	no significant	putative Bardet-Biedl syndrome 1 protein (BBS1-like protein 1)
LmjF.31.1890	2581.72	0.296398	0.171455	1.72872	0.0838592	0.506094	1.22807	no changes	no significant	peptidase m20/m25/m40 family-like protein
LmjF.10.0700	2918.05	0.409543	0.237032	1.72779	0.0840252	0.506754	1.32827	no changes	no significant	conserved hypothetical protein
LmjF.14.0730	106.384	-0.42709	0.247259	-1.7273	0.0841144	0.50695	-1.34452	no changes	no significant	putative fatty acid elongase
LmjF.19.0848	81.5113	-0.439399	0.254469	-1.72673	0.084216	0.507221	-1.35604	no changes	no significant	putative ATG8/AUT7/APG8/PAZ2
LmjF.05.0690	1659.52	0.261371	0.151479	1.72546	0.0844437	0.5073	1.19862	no changes	no significant	conserved hypothetical protein
LmjF.26.1520	1915.32	-0.248702	0.144142	-1.7254	0.0844556	0.5073	-1.18814	no changes	no significant	conserved hypothetical protein
LmjF.31.2250	8106.93	0.333949	0.193534	1.72553	0.0844323	0.5073	1.26046	no changes	no significant	putative 3,2-trans-enoyl-CoA isomerase,mitochondrial precursor
LmjF.36.0620	3867.33	0.344696	0.199699	1.72607	0.084334	0.5073	1.26988	no changes	no significant	conserved hypothetical protein
LmjF.14.1480	4824.9	-0.335396	0.194427	-1.72505	0.084518	0.507335	-1.26172	no changes	no significant	putative glutathione-S-transferase/glutaredoxin
LmjF.16.1530	1853.38	-0.36394	0.211049	-1.72444	0.0846289	0.50766	-1.28694	no changes	no significant	putative endoplasmic reticulum oxidoreductin
LmjF.24.0050	6894.24	0.310132	0.179898	1.72393	0.0847206	0.50787	1.23982	no changes	no significant	conserved hypothetical protein
LmjF.32.1250	1558.39	-0.287488	0.166813	-1.72341	0.0848142	0.508091	-1.22051	no changes	no significant	putative ubiquitin hydrolase
LmjF.03.0450	1019.71	-0.280465	0.162769	-1.72309	0.0848731	0.508104	-1.21459	no changes	no significant	conserved TLD domain protein
LmjF.22.0080	2915.38	-0.2887	0.167644	-1.7221	0.0850507	0.508227	-1.22154	no changes	no significant	putative heat shock protein DNAJ
LmjF.23.0110	552.586	0.423302	0.245771	1.72234	0.0850071	0.508227	1.34099	no changes	no significant	mannose-1-phosphate guanyltransferase
LmjF.32.1870	1437.6	0.250964	0.145737	1.72203	0.0850639	0.508227	1.19	no changes	no significant	conserved hypothetical protein
LmjF.18.0440	1196.13	-0.363915	0.21143	-1.72121	0.0852136	0.508782	-1.28691	no changes	no significant	putative phosphatidic acid phosphatase
LmjF.30.2030	1087.92	-0.362212	0.21049	-1.7208	0.0852871	0.508882	-1.28539	no changes	no significant	putative mannosyltransferase
LmjF.36.6985	1012.62	-0.371784	0.216105	-1.72039	0.0853621	0.50899	-1.29395	no changes	no significant	putative U1A small nuclear ribonucleoprotein
LmjF.18.0160	756.196	-0.321002	0.186719	-1.71918	0.0855822	0.509059	-1.2492	no changes	no significant	conserved hypothetical protein
LmjF.24.1040	1458.56	0.405175	0.235652	1.71938	0.0855461	0.509059	1.32425	no changes	no significant	hypothetical protein
LmjF.31.2830	2451.15	0.2712	0.157759	1.71907	0.085601	0.509059	1.20681	no changes	no significant	conserved hypothetical protein
LmjF.36.4570	2546.86	-0.263332	0.153171	-1.7192	0.0855773	0.509059	-1.20025	no changes	no significant	conserved hypothetical protein
LmjF.22.1120	4367.94	-0.382533	0.222601	-1.71847	0.0857112	0.509376	-1.30363	no changes	no significant	conserved hypothetical protein
LmjF.22.0040	6367.86	-0.392392	0.22851	-1.71718	0.0859467	0.509761	-1.31257	no changes	no significant	conserved hypothetical protein
LmjF.26.0230	911.527	-0.343148	0.199798	-1.71747	0.0858926	0.509761	-1.26852	no changes	no significant	hypothetical protein
LmjF.36.4750	3510.43	-0.315571	0.183712	-1.71775	0.0858425	0.509761	-1.2445	no changes	no significant	conserved hypothetical protein
LmjF.28.2940	1051.23	-0.324858	0.189359	-1.71556	0.0862417	0.511172	-1.25254	no changes	no significant	hypothetical protein
LmjF.28.2280	5299.45	0.253733	0.147976	1.71468	0.0864033	0.511791	1.19229	no changes	no significant	DNA topoisomerase ii
LmjF.15.0670	975.571	0.432361	0.25228	1.71381	0.0865631	0.512399	1.34944	no changes	no significant	conserved hypothetical protein
LmjF.24.0130	1352.58	0.352422	0.205823	1.71226	0.0868485	0.513409	1.2767	no changes	no significant	beta transducin-like protein
LmjF.26.1280	472.263	-0.385743	0.22527	-1.71236	0.0868301	0.513409	-1.30653	no changes	no significant	conserved hypothetical protein
LmjF.35.5080	882.067	-0.350162	0.20465	-1.71103	0.0870758	0.514413	-1.2747	no changes	no significant	conserved hypothetical protein
LmjF.09.TRNAHIS.01	22.5791	0.395305	0.231344	1.70874	0.0874998	0.514867	1.31522	no changes	no significant	NA
LmjF.20.0430	1840.62	-0.293232	0.171519	-1.70962	0.087336	0.514867	-1.22538	no changes	no significant	glycerol-3-phosphate dehydrogenase-like protein
LmjF.23.1120	1776.76	0.382228	0.223737	1.70838	0.0875654	0.514867	1.30335	no changes	no significant	hypothetical protein
LmjF.24.1125	1015.87	0.42229	0.246918	1.71024	0.0872214	0.514867	1.34005	no changes	no significant	conserved hypothetical protein
LmjF.25.0120	1911.59	0.290072	0.169851	1.70781	0.0876721	0.514867	1.2227	no changes	no significant	putative electron transfer flavoprotein
LmjF.25.1780	2452.78	0.287421	0.168241	1.70838	0.0875651	0.514867	1.22046	no changes	no significant	conserved hypothetical protein
LmjF.26.1340	3345.55	0.394622	0.231139	1.70729	0.0877681	0.514867	1.3146	no changes	no significant	putative DNA ligase k alpha
LmjF.28.2860	2250.55	-0.288668	0.168893	-1.70918	0.0874178	0.514867	-1.22151	no changes	no significant	cytosolic malate dehydrogenase
LmjF.33.3200	854.499	-0.312452	0.182988	-1.7075	0.0877284	0.514867	-1.24182	no changes	no significant	putative cation transporter
LmjF.35.4960	1630.34	-0.266059	0.155697	-1.70882	0.0874838	0.514867	-1.20252	no changes	no significant	conserved hypothetical protein
LmjF.36.3430	1876.61	-0.33202	0.194482	-1.7072	0.0877849	0.514867	-1.25877	no changes	no significant	conserved hypothetical protein
LmjF.21.1390	219.303	-0.363205	0.212823	-1.70661	0.0878951	0.515176	-1.28628	no changes	no significant	zinc finger domain-like protein
LmjF.23.0700	974.571	0.404659	0.237178	1.70614	0.0879824	0.51535	1.32378	no changes	no significant	conserved hypothetical protein
LmjF.10.0940	2473.9	0.351676	0.206174	1.70573	0.0880588	0.515402	1.27604	no changes	no significant	conserved hypothetical protein
LmjF.19.0846	172.354	-0.430156	0.252333	-1.70471	0.0882477	0.515402	-1.34738	no changes	no significant	putative ATG8/AUT7/APG8/PAZ2
LmjF.29.0160	1133.16	-0.335271	0.196692	-1.70455	0.088279	0.515402	-1.26161	no changes	no significant	conserved hypothetical protein
LmjF.31.2570	4504.21	0.272734	0.159983	1.70477	0.0882378	0.515402	1.2081	no changes	no significant	hypothetical protein
LmjF.34.0270	1797.95	-0.313773	0.184079	-1.70456	0.0882762	0.515402	-1.24295	no changes	no significant	conserved hypothetical protein
LmjF.03.0560	904.956	-0.358615	0.210654	-1.70239	0.0886829	0.516574	-1.28219	no changes	no significant	hypothetical protein
LmjF.13.1670	44856.1	0.388692	0.228342	1.70224	0.0887105	0.516574	1.30921	no changes	no significant	putative 60S ribosomal protein L44
LmjF.24.0960	794.172	0.377611	0.221789	1.70257	0.0886486	0.516574	1.29919	no changes	no significant	conserved hypothetical protein
LmjF.32.0430	18920.4	0.340902	0.200187	1.70292	0.0885838	0.516574	1.26655	no changes	no significant	putative 60S ribosomal protein L17
LmjF.35.3550	1957.14	-0.270966	0.159224	-1.70179	0.088794	0.516724	-1.20662	no changes	no significant	conserved hypothetical protein
LmjF.03.0730	763.881	-0.352674	0.207416	-1.70032	0.0890708	0.517999	-1.27693	no changes	no significant	conserved hypothetical protein
LmjF.03.0460	272.764	0.431466	0.254099	1.69802	0.0895037	0.518339	1.3486	no changes	no significant	hypothetical protein
LmjF.08.1101	937.799	-0.409394	0.240975	-1.69891	0.0893363	0.518339	-1.32813	no changes	no significant	conserved hypothetical protein
LmjF.17.1080	1252.89	-0.331845	0.195448	-1.69787	0.0895327	0.518339	-1.25862	no changes	no significant	hypothetical protein
LmjF.23.0580	1891.14	0.363073	0.213829	1.69796	0.0895144	0.518339	1.28616	no changes	no significant	conserved hypothetical protein
LmjF.28.2790	257.878	-0.375457	0.221136	-1.69786	0.0895345	0.518339	-1.29725	no changes	no significant	hypothetical protein
LmjF.32.0490	1687.97	-0.383104	0.225409	-1.6996	0.0892071	0.518339	-1.30414	no changes	no significant	putative ras-related rab-4
LmjF.35.3810	1708.2	-0.292025	0.171842	-1.69938	0.089247	0.518339	-1.22436	no changes	no significant	conserved hypothetical protein
LmjF.16.0530	8229	0.365153	0.215193	1.69686	0.0897227	0.519094	1.28802	no changes	no significant	dihydroorotate dehydrogenase
LmjF.12.0080	1688.39	0.366642	0.216338	1.69477	0.0901195	0.520716	1.28935	no changes	no significant	conserved hypothetical protein
LmjF.15.1545	2668.2	0.291559	0.17201	1.69501	0.0900736	0.520716	1.22396	no changes	no significant	conserved hypothetical protein
LmjF.11.0090	3940.62	-0.247253	0.145982	-1.69372	0.0903188	0.521532	-1.18694	no changes	no significant	conserved hypothetical protein
LmjF.02.0100	1060.91	-0.32059	0.189423	-1.69245	0.0905601	0.522322	-1.24884	no changes	no significant	NA
LmjF.02.0120	3660.42	0.325763	0.192528	1.69203	0.0906402	0.522322	1.25333	no changes	no significant	putative phosphatidylinositol kinase related protein
LmjF.02.0340	1531.51	-0.301679	0.17843	-1.69075	0.0908854	0.522322	-1.23258	no changes	no significant	conserved hypothetical protein
LmjF.06.0810	3645.92	0.313181	0.185261	1.69049	0.0909349	0.522322	1.24244	no changes	no significant	hypothetical protein
LmjF.22.1670	2415.2	-0.286017	0.169108	-1.69133	0.0907732	0.522322	-1.21927	no changes	no significant	conserved hypothetical protein
LmjF.26.2380	1183.9	0.416709	0.246537	1.69025	0.0909806	0.522322	1.33488	no changes	no significant	conserved hypothetical protein
LmjF.27.0670	321.947	0.431083	0.254913	1.6911	0.0908182	0.522322	1.34825	no changes	no significant	putative amino acid permease
LmjF.36.2010	2561.16	-0.357693	0.211399	-1.69203	0.0906409	0.522322	-1.28138	no changes	no significant	conserved hypothetical protein
LmjF.36.3220	2097.57	0.247053	0.146078	1.69124	0.0907909	0.522322	1.18678	no changes	no significant	conserved hypothetical protein
LmjF.26.1230	2628.63	0.265416	0.157069	1.6898	0.0910664	0.522384	1.20198	no changes	no significant	conserved hypothetical protein
LmjF.33.1340	901.388	-0.422753	0.250212	-1.68958	0.091108	0.522384	-1.34048	no changes	no significant	putative QA-SNARE protein
LmjF.24.0970	3257.83	0.360947	0.213736	1.68875	0.091267	0.522659	1.28427	no changes	no significant	conserved hypothetical protein
LmjF.34.2400	1367.15	-0.298256	0.176617	-1.68872	0.0912727	0.522659	-1.22966	no changes	no significant	conserved hypothetical protein
LmjF.13.1300	1596.66	-0.293782	0.174037	-1.68804	0.0914034	0.523073	-1.22585	no changes	no significant	conserved hypothetical protein
LmjF.19.0440	10018.9	0.33602	0.199151	1.68727	0.0915522	0.52359	1.26227	no changes	no significant	putative nucleosome assembly protein
LmjF.15.1050	469.05	0.379622	0.225102	1.68644	0.0917105	0.524161	1.301	no changes	no significant	putative developmentally regulated protein
LmjF.35.0860	343.138	0.376087	0.22307	1.68596	0.0918041	0.524306	1.29782	no changes	no significant	conserved hypothetical protein
LmjF.35.3360	2253.25	0.409515	0.242934	1.6857	0.0918531	0.524306	1.32824	no changes	no significant	conserved hypothetical protein
LmjF.20.ncRNA1	712.312	-0.345822	0.20519	-1.68537	0.0919172	0.524338	-1.27087	no changes	no significant	NA
LmjF.10.0090	947.467	-0.376829	0.223726	-1.68434	0.0921169	0.524809	-1.29848	no changes	no significant	dehydrogenase-like protein
LmjF.24.2030	1876.95	0.324395	0.192561	1.68463	0.0920592	0.524809	1.25214	no changes	no significant	putative 3-oxoacyl-(acyl-carrier protein) reductase
LmjF.21.1610	298.146	-0.382284	0.22714	-1.68303	0.092369	0.52591	-1.3034	no changes	no significant	conserved hypothetical protein
LmjF.34.3790	1101.11	-0.27148	0.161335	-1.68271	0.0924313	0.525931	-1.20705	no changes	no significant	conserved hypothetical protein
LmjF.15.0960	1318.96	0.343122	0.203975	1.68217	0.0925355	0.526189	1.2685	no changes	no significant	conserved hypothetical protein
LmjF.23.1640	2208.72	0.388278	0.231219	1.67927	0.0931	0.529063	1.30883	no changes	no significant	hypothetical protein
LmjF.14.1320	1882.38	-0.348084	0.207448	-1.67794	0.0933595	0.530201	-1.27287	no changes	no significant	serine hydroxymethyltranferase (SHMT-S)
LmjF.31.1050	3654.22	0.279926	0.167007	1.67613	0.0937118	0.53052	1.21413	no changes	no significant	hypothetical protein
LmjF.31.1470	1995.24	0.248168	0.148024	1.67654	0.0936322	0.53052	1.1877	no changes	no significant	hypothetical protein
LmjF.34.4380	235.666	-0.357169	0.213029	-1.67662	0.0936166	0.53052	-1.28091	no changes	no significant	conserved hypothetical protein
LmjF.35.0830	988.767	0.379628	0.226489	1.67614	0.0937103	0.53052	1.30101	no changes	no significant	NADH-dependent fumarate reductase-like protein
LmjF.36.4880	193.365	-0.374149	0.223127	-1.67684	0.0935732	0.53052	-1.29607	no changes	no significant	conserved hypothetical protein
LmjF.36.1220	1039.18	-0.351401	0.209775	-1.67514	0.0939077	0.531293	-1.2758	no changes	no significant	conserved hypothetical protein
LmjF.24.0660	2508.6	0.353032	0.210892	1.67399	0.094132	0.532226	1.27724	no changes	no significant	conserved hypothetical protein
LmjF.29.1230	2103.03	0.346545	0.207088	1.67342	0.0942447	0.532527	1.27151	no changes	no significant	conserved hypothetical protein
LmjF.35.5160	1017.36	-0.269467	0.161057	-1.67312	0.0943043	0.532528	-1.20536	no changes	no significant	conserved hypothetical protein
LmjF.18.0470	3663.27	-0.253359	0.151562	-1.67165	0.0945936	0.533108	-1.19198	no changes	no significant	conserved hypothetical protein
LmjF.22.1410	6207.37	-0.291259	0.174262	-1.67139	0.0946452	0.533108	-1.22371	no changes	no significant	Ca2+-binding EF-hand protein
LmjF.24.1810	3147.06	0.336415	0.201192	1.67211	0.0945034	0.533108	1.26261	no changes	no significant	putative short chain dehydrogenase/reductase
LmjF.31.0370	4356.4	0.340745	0.203799	1.67197	0.0945312	0.533108	1.26641	no changes	no significant	conserved hypothetical protein
LmjF.04.0190	580.196	-0.421224	0.252243	-1.66992	0.0949361	0.533915	-1.33906	no changes	no significant	surface antigen-like protein
LmjF.22.1210	1229.45	-0.311698	0.186663	-1.66985	0.0949499	0.533915	-1.24117	no changes	no significant	conserved hypothetical protein
LmjF.30.0670	37227.8	0.360117	0.21567	1.66976	0.0949673	0.533915	1.28353	no changes	no significant	putative 40S ribosomal protein S30
LmjF.23.snoRNA0038	18.2356	0.35241	0.211129	1.66917	0.095084	0.534236	1.27669	no changes	no significant	NA
LmjF.22.0930	4465.6	-0.299664	0.179594	-1.66856	0.0952037	0.534573	-1.23086	no changes	no significant	conserved hypothetical protein
LmjF.15.0680	1416.37	0.365852	0.219342	1.66795	0.0953254	0.534922	1.28864	no changes	no significant	conserved hypothetical protein
LmjF.10.0390	678.123	0.3787	0.227136	1.66728	0.0954587	0.535334	1.30017	no changes	no significant	putative folate/biopterin transporter
LmjF.15.1330	4304.6	0.222188	0.133338	1.66635	0.0956429	0.536031	1.1665	no changes	no significant	putative actin-like protein
LmjF.26.2660	4102.99	0.241715	0.145289	1.66369	0.0961748	0.538675	1.1824	no changes	no significant	conserved hypothetical protein
LmjF.08.0200	2344.47	-0.347302	0.209417	-1.65843	0.0972311	0.539352	-1.27218	no changes	no significant	inositol phosphosphingolipid phospholipase C-Like
LmjF.13.0080	5044.73	0.23853	0.143633	1.6607	0.0967741	0.539352	1.17979	no changes	no significant	putative mitochondrial DNA polymerase I protein B
LmjF.14.0880	6424.25	-0.354964	0.214198	-1.65718	0.0974836	0.539352	-1.27895	no changes	no significant	conserved hypothetical protein
LmjF.15.0100	4452.73	0.31116	0.187319	1.66113	0.0966882	0.539352	1.24071	no changes	no significant	conserved hypothetical protein
LmjF.22.0860	1613.08	0.364648	0.219966	1.65775	0.097368	0.539352	1.28757	no changes	no significant	hypothetical protein
LmjF.22.1450	3433.96	-0.313655	0.189254	-1.65732	0.097454	0.539352	-1.24285	no changes	no significant	putative cyclophilin 6
LmjF.23.0670	9433.04	0.355789	0.214596	1.65795	0.0973277	0.539352	1.27968	no changes	no significant	oxidoreductase-like protein
LmjF.24.1790	1095.91	0.377195	0.227453	1.65835	0.0972477	0.539352	1.29881	no changes	no significant	conserved hypothetical protein
LmjF.26.0185	880.498	-0.316298	0.190622	-1.65929	0.0970565	0.539352	-1.24513	no changes	no significant	conserved hypothetical protein
LmjF.26.1020	2693.17	0.369737	0.222569	1.66122	0.0966687	0.539352	1.29212	no changes	no significant	putative dynein heavy chain
LmjF.26.1790	2338.56	0.389789	0.234593	1.66155	0.0966022	0.539352	1.3102	no changes	no significant	conserved hypothetical protein
LmjF.27.2305	3447.18	-0.335463	0.201852	-1.66192	0.0965281	0.539352	-1.26178	no changes	no significant	conserved hypothetical protein
LmjF.27.snoRNA0126	22.3774	-0.410835	0.247649	-1.65894	0.0971276	0.539352	-1.32945	no changes	no significant	NA
LmjF.28.0130	1348.32	-0.278386	0.16777	-1.65934	0.0970477	0.539352	-1.21284	no changes	no significant	conserved hypothetical protein
LmjF.29.0890	3606.76	-0.400279	0.24127	-1.65905	0.0971062	0.539352	-1.31976	no changes	no significant	conserved hypothetical protein
LmjF.31.2650	9275.63	0.288601	0.173912	1.65947	0.097022	0.539352	1.22146	no changes	no significant	acetoin dehydrogenase e3 component-like protein
LmjF.32.1780	1166.34	-0.39848	0.239795	-1.66175	0.0965629	0.539352	-1.31812	no changes	no significant	conserved hypothetical protein
LmjF.35.2170	1567.12	-0.296417	0.178299	-1.66247	0.0964191	0.539352	-1.22809	no changes	no significant	conserved hypothetical protein
LmjF.35.2350	2169.42	-0.24673	0.148593	-1.66045	0.0968245	0.539352	-1.18651	no changes	no significant	putative aminopeptidase P
LmjF.36.0030	1359.69	-0.31258	0.188631	-1.6571	0.0975	0.539352	-1.24193	no changes	no significant	conserved hypothetical protein
LmjF.18.0240	554.784	-0.319801	0.193239	-1.65495	0.097935	0.539915	-1.24816	no changes	no significant	conserved hypothetical protein
LmjF.20.0500	3295.18	-0.301094	0.181902	-1.65526	0.0978726	0.539915	-1.23208	no changes	no significant	conserved hypothetical protein
LmjF.23.1490	2069.62	0.293718	0.17742	1.65549	0.0978243	0.539915	1.22579	no changes	no significant	hypothetical protein
LmjF.25.1680	4247.41	0.334593	0.202195	1.65481	0.0979637	0.539915	1.26102	no changes	no significant	hypothetical protein
LmjF.26.1930	1400.88	0.261514	0.157944	1.65575	0.0977732	0.539915	1.19874	no changes	no significant	conserved hypothetical protein
LmjF.30.0030	1068.07	-0.278975	0.168506	-1.65558	0.0978078	0.539915	-1.21333	no changes	no significant	conserved hypothetical protein
LmjF.11.1060	536.675	0.306078	0.18509	1.65367	0.098194	0.540398	1.23634	no changes	no significant	NA
LmjF.24.2270	3113	0.334959	0.202614	1.65319	0.0982926	0.540398	1.26134	no changes	no significant	zinc-finger multi-pass transmembrane protein
LmjF.29.1010	2026.39	-0.311251	0.188273	-1.65319	0.0982923	0.540398	-1.24078	no changes	no significant	conserved hypothetical protein
LmjF.35.2510	467.505	-0.369893	0.22363	-1.65404	0.0981194	0.540398	-1.29226	no changes	no significant	conserved hypothetical protein
LmjF.14.0230	3812.26	-0.295746	0.179017	-1.65206	0.0985229	0.541	-1.22752	no changes	no significant	conserved hypothetical protein
LmjF.23.TRNAARG.02	6.81685	0.307512	0.186135	1.65209	0.0985154	0.541	1.23757	no changes	no significant	NA
LmjF.36.6240	3410.83	0.222809	0.135008	1.65034	0.0988738	0.542594	1.167	no changes	no significant	conserved hypothetical protein
LmjF.23.0500	3457.41	0.370651	0.224698	1.64955	0.0990345	0.543143	1.29294	no changes	no significant	conserved hypothetical protein
LmjF.19.1010	2202.02	0.325249	0.197287	1.64861	0.0992275	0.543536	1.25288	no changes	no significant	conserved hypothetical protein
LmjF.34.0900	3628.37	-0.258579	0.156831	-1.64878	0.0991937	0.543536	-1.1963	no changes	no significant	putative ubiquitin-conjugating enzyme e2
LmjF.10.0770	2778.51	0.34495	0.209285	1.64823	0.0993049	0.543594	1.27011	no changes	no significant	hypothetical protein
LmjF.22.0570	6483.82	-0.248308	0.150675	-1.64797	0.0993594	0.543594	-1.18781	no changes	no significant	putative proteasome regulatory ATPase subunit 1
LmjF.29.2790	290.789	-0.415004	0.251939	-1.64724	0.0995083	0.544076	-1.3333	no changes	no significant	conserved hypothetical protein
LmjF.27.snoRNA0149	63.3342	-0.415771	0.252515	-1.64652	0.0996567	0.544223	-1.33401	no changes	no significant	NA
LmjF.31.1360	206.361	-0.371337	0.225495	-1.64677	0.0996061	0.544223	-1.29355	no changes	no significant	conserved hypothetical protein
LmjF.01.0790	2922.85	0.259437	0.15763	1.64586	0.0997922	0.544631	1.19701	no changes	no significant	conserved hypothetical protein
LmjF.36.4680	2472.76	0.322025	0.1957	1.6455	0.0998666	0.544705	1.25008	no changes	no significant	conserved hypothetical protein
LmjF.14.0250	2462.58	-0.330609	0.201004	-1.64479	0.100014	0.544892	-1.25754	no changes	no significant	conserved hypothetical protein
LmjF.24.2040	945.502	0.340895	0.207263	1.64474	0.100023	0.544892	1.26654	no changes	no significant	conserved hypothetical protein
LmjF.24.1830	2527.7	0.261812	0.15926	1.64392	0.100192	0.545482	1.19898	no changes	no significant	conserved hypothetical protein
LmjF.17.0140	544.114	-0.309385	0.188242	-1.64355	0.10027	0.545574	-1.23918	no changes	no significant	putative peptidase t
LmjF.08.0620	1606.57	0.41894	0.255087	1.64234	0.100519	0.546466	1.33695	no changes	no significant	conserved hypothetical protein
LmjF.30.1580	1384.69	-0.309162	0.188265	-1.64217	0.100556	0.546466	-1.23899	no changes	no significant	conserved hypothetical protein
LmjF.34.2940	1975.28	-0.351362	0.214016	-1.64176	0.100641	0.546596	-1.27576	no changes	no significant	conserved hypothetical protein
LmjF.24.0880	765.867	0.33258	0.202683	1.64089	0.10082	0.546909	1.25926	no changes	no significant	hypothetical predicted transmembrane protein
LmjF.28.0770	1386.64	-0.390798	0.238157	-1.64092	0.100814	0.546909	-1.31112	no changes	no significant	conserved hypothetical protein
LmjF.25.0880	4175.7	0.247961	0.151236	1.63957	0.101095	0.547737	1.18753	no changes	no significant	conserved hypothetical protein
LmjF.29.2190	2958.68	0.342788	0.209069	1.63959	0.10109	0.547737	1.2682	no changes	no significant	conserved hypothetical protein
LmjF.33.2000	1362.22	-0.309142	0.188646	-1.63874	0.101267	0.548004	-1.23897	no changes	no significant	conserved hypothetical protein
LmjF.35.3820	2887.89	-0.330046	0.201384	-1.63889	0.101237	0.548004	-1.25705	no changes	no significant	conserved hypothetical protein
LmjF.36.3730	1069.08	-0.282217	0.172316	-1.63779	0.101466	0.548752	-1.21606	no changes	no significant	conserved hypothetical protein
LmjF.33.1520	516.511	-0.381878	0.233416	-1.63604	0.101831	0.550391	-1.30304	no changes	no significant	conserved hypothetical protein
LmjF.22.1350	1429.77	-0.381864	0.233697	-1.63402	0.102255	0.552352	-1.30302	no changes	no significant	conserved hypothetical protein
LmjF.07.0230	1223.45	-0.323421	0.198003	-1.63341	0.102382	0.552364	-1.25129	no changes	no significant	conserved hypothetical protein
LmjF.12.0760	2161.72	0.370625	0.226983	1.63283	0.102504	0.552364	1.29291	no changes	no significant	putative surface antigen protein 2
LmjF.14.1095	1374.95	-0.349471	0.213997	-1.63307	0.102454	0.552364	-1.27409	no changes	no significant	hypothetical protein
LmjF.33.0920	61856.8	0.352544	0.21588	1.63306	0.102457	0.552364	1.27681	no changes	no significant	putative 40S ribosomal protein S3
LmjF.30.3000	856.312	-0.308055	0.18871	-1.63243	0.102589	0.552488	-1.23804	no changes	no significant	conserved hypothetical protein
LmjF.10.0310	2461.31	0.347952	0.213208	1.63198	0.102684	0.552665	1.27275	no changes	no significant	putative protein transport protein Sec23
LmjF.07.0120	4537.02	0.278403	0.170814	1.62986	0.10313	0.554071	1.21285	no changes	no significant	conserved hypothetical protein
LmjF.24.0060	1457.24	0.354228	0.217306	1.63009	0.103082	0.554071	1.2783	no changes	no significant	conserved hypothetical protein
LmjF.25.1610	8880.32	0.27339	0.167735	1.62989	0.103124	0.554071	1.20864	no changes	no significant	conserved hypothetical protein
LmjF.32.0270	3411.95	0.314965	0.193332	1.62914	0.103283	0.554559	1.24398	no changes	no significant	conserved hypothetical protein
LmjF.15.1070	369.17	0.379864	0.233255	1.62853	0.103412	0.554915	1.30122	no changes	no significant	putative developmentally regulated protein
LmjF.01.0140	533.525	0.315902	0.19428	1.62602	0.103946	0.555599	1.24479	no changes	no significant	conserved hypothetical protein
LmjF.14.1370	13972.8	-0.294963	0.181373	-1.62628	0.10389	0.555599	-1.22685	no changes	no significant	putative tyrosyl-tRNA synthetase
LmjF.15.0660	2535.67	0.375282	0.230817	1.62589	0.103973	0.555599	1.29709	no changes	no significant	conserved hypothetical protein
LmjF.23.1160	3429.37	0.384646	0.236414	1.627	0.103737	0.555599	1.30554	no changes	no significant	conserved hypothetical protein
LmjF.27.snoRNA0142	25.1353	-0.389847	0.239709	-1.62633	0.103879	0.555599	-1.31025	no changes	no significant	NA
LmjF.27.snoRNA0157	33.178	-0.414247	0.254599	-1.62705	0.103726	0.555599	-1.3326	no changes	no significant	NA
LmjF.36.0160	3028.64	-0.312511	0.192122	-1.62663	0.103815	0.555599	-1.24187	no changes	no significant	conserved hypothetical protein
LmjF.06.0850	2130.38	0.336193	0.206917	1.62478	0.10421	0.556534	1.26242	no changes	no significant	conserved hypothetical protein
LmjF.23.1420	1764.64	0.312365	0.192437	1.6232	0.104546	0.557992	1.24174	no changes	no significant	conserved hypothetical protein
LmjF.24.0400	798.633	0.326839	0.201477	1.62221	0.104758	0.55813	1.25426	no changes	no significant	conserved hypothetical protein
LmjF.29.0130	2054.19	-0.274002	0.168888	-1.62239	0.10472	0.55813	-1.20916	no changes	no significant	conserved hypothetical protein
LmjF.30.2140	1591.65	-0.343064	0.211428	-1.62261	0.104674	0.55813	-1.26845	no changes	no significant	conserved hypothetical protein
LmjF.15.0030	1401.9	0.355896	0.219604	1.62063	0.105098	0.55948	1.27978	no changes	no significant	ATP diphosphohydrolase
LmjF.22.0620	5629.12	-0.284432	0.175527	-1.62044	0.105137	0.55948	-1.21793	no changes	no significant	putative proteasome regulatory ATPase subunit 5
LmjF.24.1890	85.5006	0.392478	0.242394	1.61918	0.10541	0.560599	1.31265	no changes	no significant	cyclin 10
LmjF.32.3220	25.1209	0.32373	0.199982	1.61879	0.105492	0.560705	1.25156	no changes	no significant	conserved hypothetical protein
LmjF.26.0400	1218	-0.286985	0.177414	-1.6176	0.10575	0.561741	-1.22009	no changes	no significant	conserved hypothetical protein
LmjF.31.2730	1885.56	-0.280842	0.17367	-1.6171	0.105858	0.56198	-1.2149	no changes	no significant	conserved hypothetical protein
LmjF.11.1210	2436.22	0.221397	0.137008	1.61595	0.106106	0.562963	1.16586	no changes	no significant	putative S-phase kinase-associated protein
LmjF.15.0890	1014.11	0.380776	0.235762	1.61509	0.106291	0.563455	1.30204	no changes	no significant	putative ATP-binding cassette protein subfamily G,member 4
LmjF.30.2065	977.804	-0.254181	0.157394	-1.61494	0.106324	0.563455	-1.19266	no changes	no significant	conserved hypothetical protein
LmjF.16.0980	4658.7	0.27755	0.171911	1.6145	0.106419	0.563623	1.21213	no changes	no significant	conserved hypothetical protein
LmjF.07.1040	1609.78	-0.306712	0.190189	-1.61267	0.106817	0.564706	-1.23689	no changes	no significant	conserved hypothetical protein
LmjF.24.1640	649.258	0.410384	0.254534	1.6123	0.106897	0.564706	1.32904	no changes	no significant	conserved hypothetical protein
LmjF.26.1540	2361.26	0.286848	0.177874	1.61265	0.106821	0.564706	1.21997	no changes	no significant	conserved hypothetical protein
LmjF.30.0020	3237.7	-0.286737	0.177865	-1.61211	0.106938	0.564706	-1.21988	no changes	no significant	putative cyclophilin 9
LmjF.31.2420	1590.15	0.240635	0.149238	1.61242	0.106871	0.564706	1.18151	no changes	no significant	hypothetical protein
LmjF.17.1260	1974.77	-0.243425	0.151029	-1.61177	0.107011	0.564757	-1.1838	no changes	no significant	conserved hypothetical protein
LmjF.22.1430	3048.57	-0.398891	0.247771	-1.60992	0.107416	0.565226	-1.31849	no changes	no significant	fk506-binding protein 1-like protein
LmjF.24.1670	3194.88	0.310862	0.192997	1.61071	0.107242	0.565226	1.24045	no changes	no significant	conserved hypothetical protein
LmjF.29.0900	2221.5	-0.356052	0.221092	-1.61042	0.107306	0.565226	-1.27992	no changes	no significant	conserved hypothetical protein
LmjF.31.1850	137.988	-0.362362	0.225079	-1.60993	0.107413	0.565226	-1.28553	no changes	no significant	hypothetical protein
LmjF.35.2290	364.166	-0.349104	0.216782	-1.61039	0.107312	0.565226	-1.27377	no changes	no significant	conserved hypothetical protein
LmjF.09.0060	2286.11	0.399764	0.248669	1.60761	0.10792	0.565418	1.31929	no changes	no significant	putative RNA-binding protein 5
LmjF.21.0440	842.409	0.403142	0.25056	1.60896	0.107625	0.565418	1.32239	no changes	no significant	ubiquitin-conjugating enzyme-like protein
LmjF.22.0700	1957.18	-0.34229	0.212882	-1.60789	0.10786	0.565418	-1.26777	no changes	no significant	5'a2rel-related protein
LmjF.27.snoRNA0141	122.371	-0.393502	0.244692	-1.60815	0.107802	0.565418	-1.31358	no changes	no significant	NA
LmjF.28.0840	391.361	-0.306616	0.190652	-1.60825	0.107781	0.565418	-1.2368	no changes	no significant	conserved hypothetical protein
LmjF.32.3660	268.197	-0.336882	0.209627	-1.60705	0.108044	0.565418	-1.26302	no changes	no significant	3-hydroxyisobutyryl-coenzyme a hydrolase-like protein
LmjF.33.0670	1636.48	-0.270655	0.168235	-1.60879	0.107663	0.565418	-1.20636	no changes	no significant	putative protein phosphatase 2A regulatory subunit
LmjF.36.0570	12880.5	0.343366	0.21345	1.60865	0.107693	0.565418	1.26871	no changes	no significant	putative Mitochondrial elongation factor G
LmjF.36.3910	11283.1	0.304409	0.189442	1.60687	0.108083	0.565418	1.23491	no changes	no significant	S-adenosylhomocysteine hydrolase
LmjF.36.5540	1066.87	-0.311178	0.193594	-1.60737	0.107973	0.565418	-1.24072	no changes	no significant	conserved hypothetical protein
LmjF.36.6935	1649.26	-0.371877	0.231498	-1.60639	0.108188	0.565636	-1.29404	no changes	no significant	conserved hypothetical protein
LmjF.24.1910	649.173	0.357856	0.222862	1.60573	0.108333	0.565732	1.28152	no changes	no significant	conserved hypothetical protein
LmjF.33.3070	1314.56	0.408317	0.254274	1.60581	0.108315	0.565732	1.32714	no changes	no significant	conserved hypothetical protein
LmjF.13.0210	1096.44	-0.287395	0.17908	-1.60484	0.108528	0.566306	-1.22043	no changes	no significant	putative class 3 lipase
LmjF.34.3810	3248.44	-0.263771	0.164405	-1.6044	0.108625	0.566306	-1.20061	no changes	no significant	conserved hypothetical protein
LmjF.36.snoRNA0067	16.7628	0.358895	0.223699	1.60437	0.108633	0.566306	1.28244	no changes	no significant	NA
LmjF.12.0830	520.025	0.392535	0.244761	1.60375	0.108769	0.566686	1.3127	no changes	no significant	putative surface antigen protein 2
LmjF.33.1930	2194.84	0.356316	0.222223	1.60341	0.108844	0.566746	1.28015	no changes	no significant	putative phosphoribosyl transferase
LmjF.13.0810	1691.24	0.31757	0.198199	1.60228	0.109094	0.56772	1.24623	no changes	no significant	conserved hypothetical protein
LmjF.09.0172	198.381	-0.384418	0.240117	-1.60096	0.109385	0.568575	-1.30533	no changes	no significant	putative ATG8/AUT7/APG8/PAZ2
LmjF.24.1410	1326.79	-0.256251	0.160037	-1.6012	0.109333	0.568575	-1.19437	no changes	no significant	hypothetical predicted transmembrane protein
LmjF.27.2400	4038.42	0.313428	0.195895	1.59998	0.109603	0.569377	1.24266	no changes	no significant	putative heat shock protein DNAJ
LmjF.29.0910	4674.96	-0.226668	0.141701	-1.59962	0.109682	0.569457	-1.17013	no changes	no significant	putative signal peptide peptidase
LmjF.08.0160	3426.12	-0.277768	0.173704	-1.59909	0.1098	0.569738	-1.21232	no changes	no significant	conserved hypothetical protein
LmjF.10.0830	3010.4	0.307661	0.192542	1.59789	0.110068	0.570123	1.2377	no changes	no significant	putative protein kinase
LmjF.15.0050	1135.49	0.387593	0.242581	1.59779	0.11009	0.570123	1.30821	no changes	no significant	putative cytochrome-b5 reductase
LmjF.20.1270	815.68	-0.382283	0.239239	-1.59791	0.110063	0.570123	-1.3034	no changes	no significant	conserved hypothetical protein
LmjF.35.2490	2899.93	0.215186	0.134692	1.59761	0.110129	0.570123	1.16085	no changes	no significant	conserved hypothetical protein
LmjF.14.1430	5217.1	-0.246404	0.154273	-1.5972	0.110222	0.570277	-1.18625	no changes	no significant	conserved hypothetical protein
LmjF.20.1340	802.39	-0.343372	0.21507	-1.59656	0.110364	0.570465	-1.26872	no changes	no significant	kinase-like protein
LmjF.26.1960	1102.51	0.406596	0.254686	1.59646	0.110386	0.570465	1.32555	no changes	no significant	conserved hypothetical protein
LmjF.35.2040	3811.62	0.309814	0.194098	1.59618	0.11045	0.570465	1.23955	no changes	no significant	putative ankyrin repeat protein
LmjF.14.1155	6954.15	-0.347762	0.218107	-1.59445	0.110834	0.570806	-1.27258	no changes	no significant	hypothetical protein
LmjF.29.1620	4256.84	0.243765	0.152857	1.59472	0.110775	0.570806	1.18408	no changes	no significant	conserved hypothetical protein
LmjF.31.0440	4416.01	0.371359	0.232852	1.59483	0.11075	0.570806	1.29357	no changes	no significant	putative cytoskeleton-associated protein CAP5.5
LmjF.32.2180	2902.44	0.378533	0.237243	1.59555	0.110589	0.570806	1.30002	no changes	no significant	conserved hypothetical protein
LmjF.35.3670	1415.55	-0.34017	0.213252	-1.59516	0.110678	0.570806	-1.26591	no changes	no significant	conserved hypothetical protein
LmjF.15.0200	42398.5	0.382263	0.239968	1.59297	0.111166	0.572184	1.30338	no changes	no significant	putative 60S ribosomal protein L13a
LmjF.22.0840	2046.35	-0.343337	0.21565	-1.59211	0.111361	0.572531	-1.26869	no changes	no significant	5'a2rel-related protein
LmjF.25.0200	5087.32	0.222627	0.139812	1.59234	0.111309	0.572531	1.16686	no changes	no significant	conserved hypothetical protein
LmjF.25.0430	7042.62	0.402172	0.252784	1.59097	0.111616	0.573468	1.3215	no changes	no significant	conserved hypothetical protein
LmjF.34.0840	19257.4	0.35459	0.222911	1.59073	0.111671	0.573468	1.27862	no changes	no significant	putative translation elongation factor 1-beta
LmjF.10.0870	10449.2	0.306871	0.193107	1.58912	0.112033	0.574665	1.23702	no changes	no significant	histone H3
LmjF.33.1300	1500.48	-0.252433	0.158822	-1.5894	0.111969	0.574665	-1.19121	no changes	no significant	putative ABC transporter
LmjF.14.0360	2058.17	-0.343671	0.216413	-1.58804	0.112278	0.575595	-1.26898	no changes	no significant	conserved hypothetical protein
LmjF.15.0590	2078.22	0.291958	0.184079	1.58605	0.112728	0.577242	1.2243	no changes	no significant	conserved hypothetical protein
LmjF.27.snoRNA0137	23.3025	-0.396444	0.249943	-1.58614	0.112708	0.577242	-1.31626	no changes	no significant	NA
LmjF.33.3240	2536	0.383998	0.242241	1.58519	0.112924	0.577913	1.30495	no changes	no significant	h1 histone-like protein
LmjF.11.0340	346.248	-0.326848	0.20628	-1.58449	0.113083	0.578397	-1.25427	no changes	no significant	hypothetical protein
LmjF.03.0510	1398.5	0.266125	0.168065	1.58347	0.113315	0.579025	1.20257	no changes	no significant	conserved hypothetical protein
LmjF.34.2110	1240.24	0.250305	0.158083	1.58338	0.113335	0.579025	1.18946	no changes	no significant	putative cardiolipin synthetase
LmjF.06.1190	2622.62	-0.267308	0.169047	-1.58126	0.113818	0.580827	-1.20356	no changes	no significant	conserved hypothetical protein
LmjF.34.3980	3130.03	0.242876	0.153585	1.58138	0.113792	0.580827	1.18335	no changes	no significant	nucleolar protein family a member-like protein
LmjF.14.1240	3615.95	-0.296916	0.188142	-1.57814	0.114533	0.58316	-1.22852	no changes	no significant	conserved hypothetical protein
LmjF.17.1420	2633.25	-0.343548	0.217654	-1.57842	0.114469	0.58316	-1.26887	no changes	no significant	conserved hypothetical protein
LmjF.25.0170	5542.62	0.216129	0.136953	1.57813	0.114535	0.58316	1.16161	no changes	no significant	putative cleavage and polyadenylation specificity factor
LmjF.34.1750	229.649	0.351299	0.2226	1.57816	0.114529	0.58316	1.27571	no changes	no significant	tuzin-like protein
LmjF.31.1070	19559.5	0.333123	0.211139	1.57774	0.114624	0.583282	1.25974	no changes	no significant	biotin/lipoate protein ligase-like protein
LmjF.10.1280	1091.4	0.383072	0.242856	1.57736	0.114712	0.583398	1.30412	no changes	no significant	conserved hypothetical protein
LmjF.05.0970	3042.01	0.347469	0.220369	1.57676	0.11485	0.583767	1.27233	no changes	no significant	3-mercaptopyruvate sulfurtransferase
LmjF.12.0880	120.154	0.369565	0.23448	1.5761	0.115002	0.58421	1.29196	no changes	no significant	hypothetical protein
LmjF.21.0070	1293.04	-0.317496	0.201665	-1.57437	0.115401	0.585626	-1.24617	no changes	no significant	conserved hypothetical protein
LmjF.31.3150	9297.13	0.323186	0.205285	1.57433	0.115412	0.585626	1.25109	no changes	no significant	conserved hypothetical protein
LmjF.20.1390	3322.67	-0.222922	0.141656	-1.57368	0.115561	0.58605	-1.16709	no changes	no significant	conserved hypothetical protein
LmjF.05.0770	2286.78	0.345413	0.219625	1.57274	0.115779	0.586826	1.27051	no changes	no significant	hypothetical protein
LmjF.17.0010	4697.84	0.372351	0.236893	1.57181	0.115995	0.587584	1.29446	no changes	no significant	conserved hypothetical protein
LmjF.03.0780	2655.92	0.293176	0.186668	1.57058	0.11628	0.588699	1.22533	no changes	no significant	putative serine/threonine-protein kinase
LmjF.36.1640	3242.21	0.352179	0.224344	1.56982	0.116458	0.589263	1.27649	no changes	no significant	putative universal minicircle sequence binding protein
LmjF.14.0580	2595.91	-0.368567	0.234957	-1.56866	0.116727	0.590015	-1.29107	no changes	no significant	conserved hypothetical protein
LmjF.32.1070	3050.45	0.30587	0.194994	1.56861	0.116738	0.590015	1.23616	no changes	no significant	putative small nuclear ribonucleoprotein
LmjF.31.3035	12048.4	0.296276	0.188988	1.5677	0.116952	0.590764	1.22797	no changes	no significant	NA
LmjF.24.1980	2401.34	0.382441	0.244124	1.56659	0.117211	0.591403	1.30355	no changes	no significant	conserved hypothetical protein
LmjF.28.1095	500.025	-0.284224	0.181421	-1.56666	0.117195	0.591403	-1.21776	no changes	no significant	conserved hypothetical protein
LmjF.14.0590	1293.9	-0.318328	0.203249	-1.5662	0.117302	0.591472	-1.24688	no changes	no significant	conserved hypothetical protein
LmjF.36.1395	721.964	-0.318668	0.203496	-1.56597	0.117357	0.591472	-1.24718	no changes	no significant	NA
LmjF.30.2130	779.08	0.389474	0.248762	1.56565	0.11743	0.591508	1.30992	no changes	no significant	putative protein kinase
LmjF.16.1210	3677.63	0.263319	0.168303	1.56455	0.117689	0.592148	1.20024	no changes	no significant	conserved hypothetical protein
LmjF.32.2660	4379.49	0.393226	0.251298	1.56478	0.117634	0.592148	1.31333	no changes	no significant	putative amino acid transporter
LmjF.31.2290	2599.29	0.242142	0.154839	1.56383	0.117857	0.59266	1.18275	no changes	no significant	phosphatidylethanolaminen-methyltransferase-lik e protein
LmjF.15.1150	370.521	0.364024	0.233074	1.56184	0.118326	0.593351	1.28701	no changes	no significant	putative developmentally regulated protein
LmjF.28.1750	1813.41	-0.226338	0.144911	-1.5619	0.11831	0.593351	-1.16986	no changes	no significant	conserved hypothetical protein
LmjF.31.0190	7619.41	0.392639	0.251265	1.56265	0.118135	0.593351	1.31279	no changes	no significant	putative nucleolar protein
LmjF.31.1150	6389.91	0.339618	0.217409	1.56211	0.118261	0.593351	1.26542	no changes	no significant	conserved hypothetical protein
LmjF.32.2400	1356.72	-0.367591	0.23533	-1.56203	0.118282	0.593351	-1.2902	no changes	no significant	conserved hypothetical protein
LmjF.03.0070	4068.13	-0.328332	0.210392	-1.56057	0.118625	0.593585	-1.25556	no changes	no significant	conserved hypothetical protein
LmjF.03.0930	1945.29	-0.356876	0.229127	-1.55755	0.119341	0.593585	-1.28065	no changes	no significant	hypothetical protein
LmjF.06.0790	783.602	-0.302525	0.194198	-1.55782	0.119276	0.593585	-1.2333	no changes	no significant	hypothetical protein
LmjF.08.0100	3936.91	-0.28991	0.185705	-1.56113	0.118493	0.593585	-1.22256	no changes	no significant	putative dual-specificity protein phosphatase
LmjF.08.0900	1468.92	0.267813	0.171678	1.55997	0.118768	0.593585	1.20398	no changes	no significant	putative mitochondrial DNA polymerase beta-PAK
LmjF.09.1390	1141.06	-0.246561	0.158192	-1.55862	0.119088	0.593585	-1.18638	no changes	no significant	conserved hypothetical protein
LmjF.17.0060	493.51	-0.340168	0.218533	-1.5566	0.119565	0.593585	-1.2659	no changes	no significant	putative mitogen-activated protein kinase kinase 3
LmjF.21.1220	2889.87	0.299266	0.192212	1.55696	0.11948	0.593585	1.23052	no changes	no significant	conserved hypothetical protein
LmjF.22.0530	4579.63	-0.360881	0.231776	-1.55703	0.119464	0.593585	-1.28421	no changes	no significant	putative peptidyl-prolyl cis-trans isomerase
LmjF.23.0150	4939.92	0.348063	0.223576	1.5568	0.119518	0.593585	1.27285	no changes	no significant	conserved hypothetical protein
LmjF.23.0355	6179.26	0.336399	0.215827	1.55865	0.119079	0.593585	1.2626	no changes	no significant	hypothetical protein
LmjF.23.snoRNA0037	14.9955	0.330011	0.211688	1.55895	0.119007	0.593585	1.25702	no changes	no significant	NA
LmjF.24.0180	521.608	0.346607	0.222345	1.55887	0.119026	0.593585	1.27157	no changes	no significant	putative ATPase domain protein
LmjF.25.2120	4283.19	0.254989	0.16348	1.55975	0.118818	0.593585	1.19333	no changes	no significant	conserved hypothetical protein
LmjF.31.0540	8155.74	0.318324	0.204349	1.55775	0.119294	0.593585	1.24688	no changes	no significant	putative ATP-binding cassette protein subfamily D,member 2
LmjF.33.0050	2070.2	-0.234318	0.150472	-1.55723	0.119417	0.593585	-1.17635	no changes	no significant	conserved hypothetical protein
LmjF.33.snoRNA0102	34.6929	-0.395289	0.253896	-1.55689	0.119496	0.593585	-1.31521	no changes	no significant	NA
LmjF.34.0330	4229.59	0.24687	0.158432	1.5582	0.119186	0.593585	1.18663	no changes	no significant	deoxyhypusine synthase
LmjF.36.5110	1259.09	-0.285826	0.183724	-1.55573	0.119771	0.594279	-1.21911	no changes	no significant	conserved hypothetical protein
LmjF.31.0280	1625.24	0.294963	0.189652	1.55529	0.119877	0.594473	1.22685	no changes	no significant	conserved hypothetical protein
LmjF.15.0070	3756.83	0.302714	0.19468	1.55493	0.119963	0.594568	1.23346	no changes	no significant	conserved hypothetical protein
LmjF.26.0150	1315.96	-0.271175	0.17444	-1.55455	0.120054	0.594695	-1.20679	no changes	no significant	conserved hypothetical protein
LmjF.29.2070	1094.25	-0.342617	0.220448	-1.55418	0.120141	0.594794	-1.26805	no changes	no significant	hypothetical protein
LmjF.03.0010	316.361	-0.381798	0.245764	-1.55351	0.1203	0.595253	-1.30297	no changes	no significant	hypothetical protein
LmjF.33.1490	719.03	0.396068	0.255125	1.55245	0.120555	0.595857	1.31592	no changes	no significant	conserved hypothetical protein
LmjF.35.0940	3565.49	-0.272953	0.1758	-1.55263	0.120512	0.595857	-1.20828	no changes	no significant	conserved hypothetical protein
LmjF.32.0310	6717.43	0.250268	0.161259	1.55196	0.120672	0.595889	1.18943	no changes	no significant	conserved hypothetical protein
LmjF.36.6080	613.243	-0.356575	0.229772	-1.55186	0.120695	0.595889	-1.28038	no changes	no significant	putative rab-like GTPase activating protein
LmjF.16.1300	5882.06	0.280429	0.180962	1.54965	0.121224	0.597187	1.21456	no changes	no significant	conserved hypothetical protein
LmjF.25.snoRNA0161	7.20034	0.29079	0.187627	1.54983	0.121183	0.597187	1.22331	no changes	no significant	NA
LmjF.30.0940	1245.17	-0.296673	0.191387	-1.55013	0.121112	0.597187	-1.22831	no changes	no significant	conserved hypothetical protein
LmjF.34.2473	1270.94	-0.249657	0.161073	-1.54996	0.121151	0.597187	-1.18892	no changes	no significant	conserved hypothetical protein
LmjF.08.0370	1764.53	-0.338707	0.218637	-1.54918	0.121339	0.597425	-1.26462	no changes	no significant	conserved hypothetical protein
LmjF.18.0290	203.489	-0.378975	0.244868	-1.54767	0.121701	0.598876	-1.30042	no changes	no significant	conserved hypothetical protein
LmjF.02.0710	3690.72	0.278847	0.180366	1.54601	0.122103	0.599538	1.21322	no changes	no significant	putative ATP-dependent Clp protease subunit,heat shock protein 78 (HSP78)
LmjF.29.2290	12.0267	0.310859	0.201027	1.54635	0.12202	0.599538	1.24045	no changes	no significant	hypothetical protein
LmjF.29.2710	2167.85	-0.300094	0.194056	-1.54643	0.122001	0.599538	-1.23122	no changes	no significant	conserved hypothetical protein
LmjF.35.2620	1247.48	-0.259881	0.168078	-1.5462	0.122057	0.599538	-1.19738	no changes	no significant	conserved hypothetical protein
LmjF.02.0050	650.097	-0.298752	0.193318	-1.5454	0.122251	0.599847	-1.23008	no changes	no significant	putative cytochrome b-domain protein
LmjF.25.2460	1106.79	0.355184	0.229864	1.54519	0.1223	0.599847	1.27915	no changes	no significant	phosphoglycan beta 1,3 galactosyltransferase 6
LmjF.25.2240	295.2	-0.301455	0.195188	-1.54443	0.122484	0.600419	-1.23239	no changes	no significant	conserved hypothetical protein
LmjF.15.0430	1535.75	0.341224	0.221033	1.54377	0.122643	0.600718	1.26683	no changes	no significant	conserved hypothetical protein
LmjF.31.0070	1456.89	0.335763	0.217516	1.54363	0.122679	0.600718	1.26204	no changes	no significant	helicase-like protein
LmjF.09.0180	204.562	-0.355945	0.230655	-1.54319	0.122785	0.600909	-1.27982	no changes	no significant	putative ATG8/AUT7/APG8/PAZ2
LmjF.29.1340	21.8218	0.295622	0.191606	1.54286	0.122864	0.600968	1.22741	no changes	no significant	putative RNA-binding protein
LmjF.30.0820	612.349	-0.360712	0.234056	-1.54114	0.123283	0.602688	-1.28406	no changes	no significant	conserved hypothetical protein
LmjF.23.1100	2021.01	0.370736	0.240669	1.54044	0.123452	0.603058	1.29301	no changes	no significant	conserved hypothetical protein
LmjF.31.2470	2180.88	0.255256	0.165721	1.54027	0.123494	0.603058	1.19355	no changes	no significant	uridine kinase-like protein
LmjF.17.0990	3197.24	0.314038	0.203968	1.53964	0.123648	0.603484	1.24318	no changes	no significant	conserved hypothetical protein
LmjF.34.0175	117.887	0.386581	0.251152	1.53923	0.123748	0.60364	1.30729	no changes	no significant	hypothetical protein
LmjF.01.0380	7203.21	0.356379	0.23217	1.53499	0.124786	0.604425	1.28021	no changes	no significant	conserved hypothetical protein
LmjF.11.0120	1166.1	-0.265963	0.173216	-1.53544	0.124675	0.604425	-1.20244	no changes	no significant	conserved hypothetical protein
LmjF.13.0480	4733.6	-0.262499	0.170768	-1.53717	0.124251	0.604425	-1.19955	no changes	no significant	conserved hypothetical protein
LmjF.14.0450	6328.02	-0.266849	0.173776	-1.5356	0.124638	0.604425	-1.20318	no changes	no significant	conserved hypothetical protein
LmjF.22.1310	2778.39	-0.238525	0.155385	-1.53506	0.124769	0.604425	-1.17979	no changes	no significant	conserved hypothetical protein
LmjF.24.0470	1481.45	0.24992	0.162551	1.53749	0.124172	0.604425	1.18914	no changes	no significant	conserved hypothetical protein
LmjF.24.1740	2165.38	0.317809	0.206788	1.53688	0.124323	0.604425	1.24644	no changes	no significant	conserved hypothetical protein
LmjF.25.0690	1856.89	0.241924	0.157358	1.53742	0.124191	0.604425	1.18257	no changes	no significant	conserved hypothetical protein
LmjF.25.1170	18796.6	0.259493	0.16901	1.53537	0.124692	0.604425	1.19706	no changes	no significant	putative ATPase beta subunit
LmjF.27.0140	1157.62	-0.38681	0.251888	-1.53564	0.124626	0.604425	-1.3075	no changes	no significant	conserved hypothetical protein
LmjF.27.2590	2773.22	0.309033	0.201004	1.53745	0.124183	0.604425	1.23888	no changes	no significant	NA
LmjF.29.1180	2434.56	0.257138	0.167416	1.53592	0.124558	0.604425	1.19511	no changes	no significant	conserved hypothetical protein
LmjF.35.2070	1423.19	-0.233303	0.151967	-1.53522	0.12473	0.604425	-1.17552	no changes	no significant	conserved hypothetical protein
LmjF.19.0360	1042.16	0.391463	0.255085	1.53464	0.124873	0.60452	1.31172	no changes	no significant	putative protein kinase
LmjF.12.1160	2019.98	0.283543	0.184931	1.53323	0.125218	0.605537	1.21718	no changes	no significant	conserved hypothetical protein
LmjF.25.1210	4709.92	0.379034	0.247185	1.5334	0.125176	0.605537	1.30047	no changes	no significant	conserved hypothetical protein
LmjF.08.0600	1693.74	-0.240248	0.156731	-1.53286	0.12531	0.605653	-1.1812	no changes	no significant	hypothetical protein
LmjF.13.0760	3509.82	0.25386	0.165683	1.5322	0.125474	0.606118	1.19239	no changes	no significant	conserved hypothetical protein
LmjF.31.ncRNA7	2755.59	-0.273932	0.178924	-1.531	0.125771	0.607224	-1.2091	no changes	no significant	NA
LmjF.10.0140	4664	0.256174	0.167444	1.52991	0.126039	0.608194	1.19431	no changes	no significant	putative DEAD/DEAH box helicase
LmjF.11.0400	577.549	0.379656	0.248414	1.52832	0.126434	0.609642	1.30103	no changes	no significant	tubulin-tyrsoine ligase-like protein
LmjF.22.0800	971.412	-0.355399	0.232568	-1.52815	0.126475	0.609642	-1.27934	no changes	no significant	conserved hypothetical protein
LmjF.32.3850	2591.83	0.205907	0.134769	1.52785	0.12655	0.609671	1.15341	no changes	no significant	hypothetical protein
LmjF.34.0620	864.682	0.389654	0.255102	1.52744	0.126651	0.609832	1.31008	no changes	no significant	conserved hypothetical protein
LmjF.27.1750	1576.7	0.318928	0.208944	1.52638	0.126915	0.610773	1.2474	no changes	no significant	putative dynein heavy chain
LmjF.17.0730	1855.98	-0.326679	0.214257	-1.52471	0.127331	0.611022	-1.25412	no changes	no significant	conserved hypothetical protein
LmjF.22.0050	8559.05	-0.303197	0.198915	-1.52426	0.127444	0.611022	-1.23388	no changes	no significant	conserved hypothetical protein
LmjF.22.1100	992.702	-0.301966	0.197946	-1.5255	0.127135	0.611022	-1.23282	no changes	no significant	conserved hypothetical protein
LmjF.25.snoRNA0160	9.34247	0.322622	0.211574	1.52487	0.127292	0.611022	1.2506	no changes	no significant	NA
LmjF.30.0320	1884.49	-0.267936	0.175614	-1.52571	0.127083	0.611022	-1.20408	no changes	no significant	conserved hypothetical protein
LmjF.31.2020	2671.46	0.287435	0.188465	1.52514	0.127224	0.611022	1.22047	no changes	no significant	succinyl-diaminopimelate desuccinylase-like protein
LmjF.36.2950	5042.01	0.327956	0.215123	1.52451	0.127383	0.611022	1.25523	no changes	no significant	putative succinyl-CoA ligase [GDP-forming] beta-chain
LmjF.27.snoRNA0155	14.4455	-0.320734	0.210477	-1.52385	0.127547	0.611096	-1.24897	no changes	no significant	NA
LmjF.32.1040	1642.44	-0.244468	0.160449	-1.52365	0.127596	0.611096	-1.18466	no changes	no significant	conserved hypothetical protein
LmjF.09.0190	1362.9	-0.308828	0.20289	-1.52214	0.127973	0.61223	-1.2387	no changes	no significant	conserved hypothetical protein
LmjF.19.1040	4394.57	0.201472	0.132376	1.52197	0.128016	0.61223	1.14987	no changes	no significant	putative phenylalanyl-tRNA synthetase
LmjF.36.6690	2236.32	-0.232293	0.152635	-1.52189	0.128038	0.61223	-1.1747	no changes	no significant	conserved hypothetical protein
LmjF.20.0375	3961.34	-0.205724	0.13523	-1.5213	0.128186	0.612533	-1.15327	no changes	no significant	conserved hypothetical protein
LmjF.36.3650	807.332	-0.339352	0.223098	-1.52109	0.128238	0.612533	-1.26519	no changes	no significant	conserved hypothetical protein
LmjF.28.1790	616.734	-0.259844	0.170921	-1.52026	0.128445	0.613193	-1.19735	no changes	no significant	ATPase-like protein
LmjF.13.0880	3401.7	0.224153	0.147762	1.51699	0.12927	0.616806	1.16809	no changes	no significant	conserved hypothetical protein
LmjF.14.1180	6927.7	-0.30429	0.200777	-1.51556	0.12963	0.617208	-1.23481	no changes	no significant	putative polynucleotide adenylyltransferase
LmjF.22.0500	8471.51	-0.285851	0.188587	-1.51575	0.129582	0.617208	-1.21913	no changes	no significant	conserved hypothetical protein
LmjF.28.0980	318.329	0.38666	0.255026	1.51616	0.129479	0.617208	1.30736	no changes	no significant	putative P27 protein
LmjF.35.2080	1757.42	0.344432	0.227184	1.51609	0.129495	0.617208	1.26965	no changes	no significant	putative calcium motive p-type ATPase
LmjF.26.1350	966.204	0.329319	0.217339	1.51524	0.129712	0.61727	1.25642	no changes	no significant	putative DNA ligase
LmjF.20.0660	2648.01	-0.262169	0.173105	-1.51451	0.129897	0.617822	-1.19928	no changes	no significant	putative serine/threonine protein phosphatase 2A regulatory subunit
LmjF.04.0430	1384.95	0.374969	0.24773	1.51362	0.130123	0.617944	1.29681	no changes	no significant	conserved hypothetical protein
LmjF.28.1300	1873.99	-0.314943	0.208094	-1.51347	0.130161	0.617944	-1.24396	no changes	no significant	conserved hypothetical protein
LmjF.31.2590	6624.9	0.219997	0.145374	1.51332	0.130199	0.617944	1.16473	no changes	no significant	conserved hypothetical protein
LmjF.32.3930	1077.7	0.382089	0.252446	1.51355	0.130141	0.617944	1.30323	no changes	no significant	conserved hypothetical protein
LmjF.33.snoRNA0105	34.6128	-0.381011	0.251878	-1.51268	0.130361	0.618386	-1.30225	no changes	no significant	NA
LmjF.34.1950	216.63	0.353316	0.233627	1.51231	0.130455	0.618504	1.27749	no changes	no significant	tuzin-like protein
LmjF.07.0470	1063.07	0.362571	0.239817	1.51186	0.130568	0.618714	1.28571	no changes	no significant	conserved hypothetical protein
LmjF.01.0200	5227.02	0.281985	0.186676	1.51055	0.130902	0.619313	1.21587	no changes	no significant	conserved hypothetical protein
LmjF.35.0910	1524.01	0.332539	0.220122	1.5107	0.130864	0.619313	1.25923	no changes	no significant	conserved hypothetical protein
LmjF.35.2930	727.195	0.339537	0.224712	1.51099	0.130791	0.619313	1.26535	no changes	no significant	putative dolichol kinase
LmjF.24.0510	267.471	0.341668	0.226265	1.51003	0.131035	0.619615	1.26722	no changes	no significant	conserved hypothetical protein
LmjF.34.0820	18136.7	0.337289	0.223455	1.50942	0.13119	0.619903	1.26338	no changes	no significant	elongation factor 1-beta
LmjF.36.6600	439.639	0.379515	0.251459	1.50925	0.131235	0.619903	1.3009	no changes	no significant	conserved hypothetical protein
LmjF.09.1270	1413.97	-0.277497	0.184047	-1.50775	0.131617	0.620444	-1.21209	no changes	no significant	putative mitochondrial carrier protein
LmjF.12.0500	46.0342	0.302212	0.20047	1.50752	0.131678	0.620444	1.23303	no changes	no significant	hypothetical protein
LmjF.14.0340	497.441	-0.348019	0.230706	-1.5085	0.131428	0.620444	-1.27281	no changes	no significant	inositol polyphosphate kinase-like protein
LmjF.19.0760	1962.14	-0.262917	0.174458	-1.50704	0.131799	0.620444	-1.1999	no changes	no significant	putative transporter
LmjF.22.0440	7320.29	-0.311891	0.206913	-1.50735	0.131721	0.620444	-1.24133	no changes	no significant	conserved hypothetical protein
LmjF.24.0350	1223.46	0.218663	0.145042	1.50758	0.131661	0.620444	1.16365	no changes	no significant	conserved hypothetical protein
LmjF.31.1300	2748.59	0.291212	0.193251	1.50691	0.131834	0.620444	1.22367	no changes	no significant	conserved hypothetical protein
LmjF.16.1170	6537.55	0.368013	0.244341	1.50614	0.13203	0.621041	1.29057	no changes	no significant	putative 60S ribosomal protein L39
LmjF.09.1300	859.018	-0.270114	0.179445	-1.50527	0.132254	0.621766	-1.2059	no changes	no significant	conserved hypothetical protein
LmjF.15.1465	993.862	0.297722	0.197875	1.50459	0.132429	0.622266	1.2292	no changes	no significant	conserved hypothetical protein
LmjF.24.2220	5143.57	0.313589	0.20846	1.50431	0.132501	0.622274	1.2428	no changes	no significant	conserved hypothetical protein
LmjF.34.1430	2413.51	-0.256551	0.170596	-1.50385	0.13262	0.622508	-1.19462	no changes	no significant	putative tyrosine phosphatase isoform
LmjF.16.0730	3329.78	0.2924	0.194537	1.50306	0.132825	0.622759	1.22468	no changes	no significant	putative ubiquitin hydrolase
LmjF.28.0330	5775.46	0.334298	0.222445	1.50283	0.132882	0.622759	1.26076	no changes	no significant	putative rrp44p homologue
LmjF.32.1520	909.133	-0.318803	0.212072	-1.50327	0.132768	0.622759	-1.2473	no changes	no significant	conserved hypothetical protein
LmjF.02.0740	1700.45	-0.281606	0.187556	-1.50145	0.133239	0.624103	-1.21555	no changes	no significant	putative dipeptylcarboxypeptidase
LmjF.03.0190	3120.3	0.257618	0.17191	1.49857	0.133986	0.626675	1.1955	no changes	no significant	putative U2 splicing auxiliary factor
LmjF.16.1370	1894.63	0.27216	0.181647	1.49829	0.134058	0.626675	1.20761	no changes	no significant	conserved hypothetical protein
LmjF.28.2095	2445	-0.284251	0.189721	-1.49825	0.134068	0.626675	-1.21778	no changes	no significant	conserved hypothetical protein
LmjF.35.3680	132.077	-0.374902	0.250194	-1.49845	0.134018	0.626675	-1.29675	no changes	no significant	putative ribulose-phosphate 3-epimerase
LmjF.15.1570	813.105	0.321661	0.214899	1.4968	0.134445	0.628111	1.24977	no changes	no significant	conserved hypothetical protein
LmjF.19.1505	469.667	0.375271	0.250776	1.49644	0.134538	0.628219	1.29708	no changes	no significant	conserved hypothetical protein
LmjF.27.2030	4235.93	-0.21715	0.145205	-1.49548	0.13479	0.629067	-1.16243	no changes	no significant	putative branched-chain amino acid aminotransferase
LmjF.04.0570	1470.5	-0.297683	0.199165	-1.49466	0.135004	0.629246	-1.22917	no changes	no significant	conserved hypothetical protein
LmjF.10.0820	5020.02	0.298785	0.19992	1.49452	0.135039	0.629246	1.23011	no changes	no significant	conserved hypothetical protein
LmjF.18.1380	6057.85	0.234396	0.15683	1.49459	0.135022	0.629246	1.17641	no changes	no significant	putative pyruvate dehydrogenase E1 component alpha subunit
LmjF.09.0990	3341.73	0.226724	0.151771	1.49385	0.135214	0.629405	1.17017	no changes	no significant	conserved hypothetical protein
LmjF.36.0850	1011.52	-0.292155	0.195542	-1.49408	0.135156	0.629405	-1.22447	no changes	no significant	conserved hypothetical protein
LmjF.13.1000	6666.68	0.338007	0.226406	1.49292	0.135457	0.629585	1.26401	no changes	no significant	conserved hypothetical protein
LmjF.18.1650	8008.78	-0.252385	0.169	-1.4934	0.135332	0.629585	-1.19117	no changes	no significant	putative chaperone protein DNAj
LmjF.19.0200	10054.6	0.300901	0.201591	1.49263	0.135534	0.629585	1.23191	no changes	no significant	putative ADP/ATP translocase 1
LmjF.21.1080	891.82	0.380808	0.255106	1.49274	0.135505	0.629585	1.30207	no changes	no significant	cell division protein kinase 2
LmjF.36.4860	552.002	-0.355216	0.238265	-1.49084	0.136003	0.631436	-1.27918	no changes	no significant	conserved hypothetical protein
LmjF.06.0380	3757.29	0.318503	0.213738	1.49016	0.136183	0.631948	1.24704	no changes	no significant	conserved hypothetical protein
LmjF.31.1780	3284.4	0.361426	0.242593	1.48984	0.136266	0.632003	1.28469	no changes	no significant	putative dihydroceramide synthase
LmjF.30.snoRNA0021	24.6454	0.367911	0.246994	1.48955	0.136342	0.632026	1.29048	no changes	no significant	NA
LmjF.24.1920	1711.55	0.247821	0.166562	1.48787	0.136786	0.633759	1.18741	no changes	no significant	conserved hypothetical protein
LmjF.32.2220	2535.41	0.263775	0.177321	1.48755	0.136868	0.633813	1.20062	no changes	no significant	hypothetical protein
LmjF.15.0300	1827.44	0.329373	0.221619	1.48622	0.137222	0.635122	1.25647	no changes	no significant	putative ecotin
LmjF.16.0370	2000.37	-0.250904	0.168904	-1.48548	0.137417	0.635448	-1.18995	no changes	no significant	conserved hypothetical protein
LmjF.22.1030	1078.8	-0.35489	0.238917	-1.48541	0.137434	0.635448	-1.27889	no changes	no significant	conserved hypothetical protein
LmjF.15.0260	3830.84	0.326966	0.220294	1.48422	0.13775	0.636519	1.25437	no changes	no significant	conserved hypothetical protein
LmjF.35.5190	80.2367	-0.371765	0.250515	-1.484	0.137808	0.636519	-1.29393	no changes	no significant	putative folate/biopterin transporter
LmjF.19.0620	3412.59	-0.275129	0.185447	-1.4836	0.137914	0.63668	-1.2101	no changes	no significant	conserved hypothetical protein
LmjF.12.1015	259.93	0.2972	0.200376	1.48321	0.138019	0.636835	1.22876	no changes	no significant	hypothetical protein
LmjF.25.2155	1040.27	-0.366735	0.247418	-1.48225	0.138274	0.637685	-1.28943	no changes	no significant	conserved hypothetical protein
LmjF.35.4650	424.078	-0.337037	0.227448	-1.48182	0.138388	0.637879	-1.26316	no changes	no significant	putative protein phosphatase
LmjF.24.0700	1278.67	0.300875	0.203184	1.4808	0.13866	0.638805	1.23189	no changes	no significant	hypothetical predicted multi-pass transmembrane protein
LmjF.20.1140	2872.67	-0.20333	0.137374	-1.48013	0.13884	0.639305	-1.15135	no changes	no significant	conserved hypothetical protein
LmjF.09.0420	465.478	-0.3757	0.2539	-1.47972	0.138949	0.639478	-1.29747	no changes	no significant	putative tyrosine phosphatase
LmjF.13.1650	4430.94	0.339041	0.229167	1.47945	0.139021	0.63948	1.26492	no changes	no significant	putative dynein heavy chain
LmjF.25.1180	18859.9	0.247321	0.16725	1.47875	0.139206	0.640007	1.187	no changes	no significant	putative ATPase beta subunit
LmjF.34.1350	879.663	-0.298134	0.201736	-1.47784	0.13945	0.640798	-1.22955	no changes	no significant	conserved hypothetical protein
LmjF.23.0060	2937.99	0.299778	0.20301	1.47667	0.139765	0.641917	1.23095	no changes	no significant	conserved hypothetical protein
LmjF.10.0930	320.931	0.339963	0.230423	1.47539	0.140109	0.642714	1.26572	no changes	no significant	NA
LmjF.24.0110	9903.67	0.326259	0.221218	1.47483	0.140257	0.642714	1.25376	no changes	no significant	conserved hypothetical protein
LmjF.32.2800	3115.68	0.232997	0.157998	1.47468	0.140298	0.642714	1.17527	no changes	no significant	conserved hypothetical protein
LmjF.35.0290	4214.99	0.259086	0.175685	1.47472	0.140287	0.642714	1.19672	no changes	no significant	conserved hypothetical protein
LmjF.35.0470	263.432	-0.366979	0.248804	-1.47497	0.14022	0.642714	-1.28965	no changes	no significant	conserved hypothetical protein
LmjF.35.0450	2072.78	-0.238616	0.161889	-1.47395	0.140495	0.643289	-1.17986	no changes	no significant	hypothetical protein
LmjF.33.1900	483.046	-0.319728	0.216963	-1.47365	0.140576	0.643329	-1.2481	no changes	no significant	putative vesicular protein trafficking mediator
LmjF.11.0030	1903.99	-0.301106	0.204587	-1.47177	0.141082	0.64519	-1.23209	no changes	no significant	conserved hypothetical protein
LmjF.33.2140	944.132	0.270534	0.183835	1.47161	0.141126	0.64519	1.20625	no changes	no significant	putative kinesin
LmjF.07.0030	2799.23	0.331851	0.225578	1.47111	0.14126	0.645472	1.25863	no changes	no significant	conserved hypothetical protein
LmjF.18.0100	681.003	-0.240543	0.163706	-1.46936	0.141735	0.646147	-1.18144	no changes	no significant	conserved hypothetical protein
LmjF.18.1450	2265.91	0.280481	0.190903	1.46924	0.141769	0.646147	1.2146	no changes	no significant	conserved hypothetical protein
LmjF.27.1500	1821.44	-0.228354	0.15539	-1.46956	0.141682	0.646147	-1.1715	no changes	no significant	conserved hypothetical protein
LmjF.30.0950	127.714	-0.36361	0.247444	-1.46946	0.141707	0.646147	-1.28664	no changes	no significant	conserved hypothetical protein
LmjF.36.2845	917.428	-0.286369	0.194908	-1.46925	0.141766	0.646147	-1.21957	no changes	no significant	conserved hypothetical protein
LmjF.31.0860	2403.09	0.219657	0.149618	1.46812	0.142072	0.64667	1.16446	no changes	no significant	putative ras-like small GTPases
LmjF.33.2040	2232.8	0.234017	0.15944	1.46775	0.142172	0.64667	1.17611	no changes	no significant	conserved hypothetical protein
LmjF.36.5530	1915.17	-0.300628	0.204745	-1.4683	0.142023	0.64667	-1.23168	no changes	no significant	conserved hypothetical protein
LmjF.36.6030	5388.97	0.250004	0.170315	1.46789	0.142135	0.64667	1.18921	no changes	no significant	conserved hypothetical protein
LmjF.23.0770	1112.33	0.361439	0.246515	1.46619	0.142596	0.647939	1.28471	no changes	no significant	conserved hypothetical protein
LmjF.36.2910	3076.91	-0.237193	0.161769	-1.46625	0.142581	0.647939	-1.1787	no changes	no significant	conserved hypothetical protein
LmjF.11.0480	1791.89	0.36627	0.24996	1.46532	0.142834	0.648363	1.28902	no changes	no significant	conserved hypothetical protein
LmjF.36.0190	130773	0.315176	0.215069	1.46546	0.142795	0.648363	1.24416	no changes	no significant	elongation factor 2
LmjF.27.snoRNA0140	22.4371	-0.349232	0.238397	-1.46492	0.142944	0.648533	-1.27388	no changes	no significant	NA
LmjF.09.1280	1091.7	-0.297003	0.203177	-1.46179	0.143798	0.649163	-1.22859	no changes	no significant	conserved hypothetical protein
LmjF.13.1290	2726.52	0.216709	0.148153	1.46274	0.143539	0.649163	1.16208	no changes	no significant	conserved hypothetical protein
LmjF.16.0410	3810.99	0.258662	0.176766	1.4633	0.143384	0.649163	1.19637	no changes	no significant	conserved hypothetical protein
LmjF.28.1050	566.606	-0.262133	0.179327	-1.46176	0.143807	0.649163	-1.19925	no changes	no significant	conserved hypothetical protein
LmjF.30.1000	3293.33	-0.228601	0.15638	-1.46183	0.143788	0.649163	-1.1717	no changes	no significant	putative protein kinase
LmjF.30.1635	1092.64	0.287449	0.196503	1.46282	0.143516	0.649163	1.22048	no changes	no significant	conserved hypothetical protein
LmjF.31.2980	4987.24	0.228988	0.156631	1.46195	0.143754	0.649163	1.17201	no changes	no significant	conserved hypothetical protein
LmjF.35.3740	1986.51	-0.226982	0.155245	-1.46209	0.143717	0.649163	-1.17038	no changes	no significant	conserved hypothetical protein
LmjF.36.0120	2485.53	-0.229933	0.157075	-1.46384	0.143237	0.649163	-1.17278	no changes	no significant	putative mRNA capping methyltransferase
LmjF.36.snoRNA0079	4.09037	-0.204541	0.139919	-1.46185	0.143783	0.649163	-1.15232	no changes	no significant	NA
LmjF.34.2580	906.187	0.372656	0.255113	1.46075	0.144084	0.650084	1.29473	no changes	no significant	conserved hypothetical protein
LmjF.07.0210	1010.39	-0.304704	0.208737	-1.45975	0.144358	0.650666	-1.23517	no changes	no significant	conserved hypothetical protein
LmjF.28.2720	829.019	-0.236669	0.162123	-1.45981	0.144341	0.650666	-1.17827	no changes	no significant	conserved hypothetical protein
LmjF.12.0730	1191.41	0.329888	0.22614	1.45878	0.144627	0.651	1.25692	no changes	no significant	putative surface antigen protein 2
LmjF.26.0780	648.899	0.262217	0.179762	1.45869	0.14465	0.651	1.19932	no changes	no significant	conserved hypothetical protein
LmjF.27.2410	638.695	-0.234158	0.160487	-1.45905	0.144552	0.651	-1.17622	no changes	no significant	aldo-keto reductase-like protein
LmjF.29.1570	530.264	-0.325237	0.223018	-1.45835	0.144745	0.651099	-1.25287	no changes	no significant	putative glutamamyl carboxypeptidase
LmjF.24.1620	1683.06	0.348837	0.239319	1.45762	0.144945	0.65167	1.27353	no changes	no significant	conserved hypothetical protein
LmjF.25.0090	1610.13	-0.239067	0.164045	-1.45733	0.145026	0.651707	-1.18023	no changes	no significant	putative Qc-SNARE protein
LmjF.20.0346	3511.83	-0.257419	0.176673	-1.45703	0.145108	0.651748	-1.19534	no changes	no significant	conserved hypothetical protein
LmjF.04.0350	537.658	-0.3556	0.24423	-1.456	0.145392	0.651767	-1.27952	no changes	no significant	NA
LmjF.23.snoRNA0034	19.4573	0.334952	0.230056	1.45596	0.145403	0.651767	1.26134	no changes	no significant	NA
LmjF.29.2880	237.813	-0.35419	0.243232	-1.45618	0.145342	0.651767	-1.27827	no changes	no significant	hypothetical protein
LmjF.32.0280	1542.81	-0.26707	0.183334	-1.45674	0.145189	0.651767	-1.20336	no changes	no significant	conserved hypothetical protein
LmjF.21.1760	3876.43	0.324084	0.22287	1.45414	0.145908	0.653703	1.25187	no changes	no significant	putative centromere/microtubule binding protein cbf5
[truncated: 7,379 more rows]

## Sheet: MS_DrugChallenge
GeneID	Base mean	log2(FC)	FC linear	FC abs	FC as a ratio	StdErr	Wald-Stats	P-value	P-adj	labels
LmjF.16.0880	301.849	1.32612	2.50728	2.50728	2.50728	0.281969	4.70307	2.56274e-06	0.0156012	unknown
LmjF.31.2300	1894.29	1.20764	2.30959	2.30959	2.30959	0.259878	4.64695	3.36886e-06	0.0156012	3'-nucleotidase
LmjF.08.1270	319.109	1.04462	2.06282	2.06282	2.06282	0.255974	4.08096	4.48497e-05	0.134855	amidinotransferase, putative
LmjF.30.0090	334.023	-0.972034	-1.9616	1.9616	0.509787	0.244491	-3.97574	7.01597e-05	0.134855	hypothetical protein, conserved
LmjF.36.1110	660.303	1.06811	2.09668	2.09668	2.09668	0.269251	3.96694	7.27999e-05	0.134855	HORMA domain containing protein, putative
LmjF.08.1225	389.568	1.025	2.03496	2.03496	2.03496	0.2673	3.83465	0.000125744	0.194107	amidinotransferase, putative
LmjF.34.4300	433.854	0.921729	1.89438	1.89438	1.89438	0.24975	3.69061	0.000223713	0.296004	DHHC palmitoyltransferase, putative
LmjF.17.1430	535.035	0.893959	1.85827	1.85827	1.85827	0.245999	3.63399	0.000279076	0.3231	major facilitator superfamily, putative
LmjF.34.2940	662.98	-1.00368	-2.00511	2.00511	0.498725	0.279195	-3.59491	0.000324499	0.333945	hypothetical protein, conserved
LmjF.02.0550	859.549	-0.907951	-1.87638	1.87638	0.532942	0.279007	-3.25422	0.00113702	0.772251	hypothetical protein, unknown function
LmjF.25.1090	1581.85	-0.749099	-1.68074	1.68074	0.594975	0.22979	-3.25992	0.00111442	0.772251	magnesium transporter protein 2
LmjF.35.3710	1421.74	0.861941	1.81748	1.81748	1.81748	0.266658	3.23238	0.00122762	0.772251	hypothetical protein, conserved
LmjF.35.4890	202.817	0.989104	1.98495	1.98495	1.98495	0.306503	3.22706	0.00125068	0.772251	meiotic recombination protein DMC1, putative
LmjF.36.3620	807.365	-1.05871	-2.08307	2.08307	0.48006	0.325405	-3.25352	0.00113984	0.772251	EF-hand domain pair, putative
LmjF.36.6935	1349.02	1.0026	2.00361	2.00361	2.00361	0.306006	3.27641	0.00105136	0.772251	hypothetical protein, conserved
LmjF.01.0450	1936.15	-0.867164	-1.82407	1.82407	0.548223	0.27205	-3.18752	0.00143498	0.80136	nicotinamidase, putative
LmjF.36.1395	1203.89	0.944268	1.92421	1.92421	1.92421	0.296905	3.18037	0.00147086	0.80136	hypothetical protein (pseudogene)
LmjF.11.0040	776.431	0.91325	1.88328	1.88328	1.88328	0.294519	3.10082	0.00192985	0.812466	ATP-binding cassette protein subfamily H, member 1, putative
LmjF.16.1100	461.443	-0.832144	-1.78033	1.78033	0.561694	0.267666	-3.1089	0.00187788	0.812466	hypothetical protein, conserved
LmjF.28.0822	416.227	0.923123	1.89622	1.89622	1.89622	0.297176	3.10632	0.00189435	0.812466	hypothetical protein, conserved
LmjF.32.0480	731.089	0.931808	1.90766	1.90766	1.90766	0.295131	3.15727	0.00159254	0.812466	hypothetical protein, conserved
LmjF.34.2710	630.371	0.801054	1.74237	1.74237	1.74237	0.257136	3.11529	0.00183764	0.812466	hypothetical protein, conserved
LmjF.18.0580	482.311	0.904124	1.87141	1.87141	1.87141	0.298994	3.02389	0.00249546	0.889641	peroxisomal enoyl-coa hydratase, putative
LmjF.35.5120	967.991	0.769225	1.70435	1.70435	1.70435	0.253026	3.0401	0.00236501	0.889641	hypothetical protein, conserved
LmjF.35.5340	646.118	-0.851504	-1.80438	1.80438	0.554207	0.281332	-3.02669	0.00247249	0.889641	Dynein heavy chain and region D6 of dynein motor/Ankyrin repeats (3 copies), putative
LmjF.36.4230	374.232	-0.893638	-1.85785	1.85785	0.538255	0.295548	-3.02366	0.00249737	0.889641	paraflagellar rod component, putative
LmjF.31.0850	1078.82	0.703705	1.62868	1.62868	1.62868	0.234729	2.99795	0.00271805	0.932392	hypothetical protein
LmjF.23.0100	803.839	0.76797	1.70287	1.70287	1.70287	0.257164	2.98631	0.00282369	0.934038	Putative methyltransferase, putative
LmjF.06.0120	1274.47	-0.876491	-1.8359	1.8359	0.544691	0.294575	-2.97544	0.00292568	0.934402	cyclophilin 2
LmjF.31.2230	586.837	0.733114	1.66222	1.66222	1.66222	0.248461	2.95062	0.00317138	0.947528	hypothetical protein, unknown function
LmjF.31.2820	1485.14	0.771696	1.70728	1.70728	1.70728	0.261069	2.95591	0.0031175	0.947528	Maf1 regulator, putative
LmjF.12.1290	1512.32	0.845783	1.79724	1.79724	1.79724	0.287666	2.94016	0.00328047	0.94949	hypothetical protein, conserved
LmjF.29.1200	976.444	0.70353	1.62848	1.62848	1.62848	0.240667	2.92326	0.0034639	0.972203	hypothetical protein, conserved
LmjF.01.0010	37.7099	-0.249686	-1.18895	1.18895	0.841079	0.272914	-0.91489	0.360249	0.977583	Protein of unknown function (DUF2946), putative
LmjF.01.0030	329.573	-0.355286	-1.27924	1.27924	0.781715	0.318953	-1.11391	0.265317	0.977583	Kinesin-13 1, putative
LmjF.01.0050	404.698	-0.498265	-1.41251	1.41251	0.707958	0.29944	-1.66399	0.0961146	0.977583	carboxylase, putative
LmjF.01.0070	1164.42	0.27521	1.21017	1.21017	1.21017	0.263093	1.04606	0.295535	0.977583	BSD domain containing protein, putative
LmjF.01.0080	4059.38	0.377812	1.29937	1.29937	1.29937	0.29728	1.2709	0.203765	0.977583	hypothetical protein, conserved
LmjF.01.0110	2852.65	-0.33213	-1.25887	1.25887	0.794363	0.284593	-1.16703	0.243196	0.977583	monothiol glutaredoxin, putative
LmjF.01.0120	350.553	-0.257999	-1.19582	1.19582	0.836247	0.272556	-0.946594	0.343846	0.977583	hypothetical protein, conserved
LmjF.01.0140	206.966	-0.220816	-1.16539	1.16539	0.85808	0.260851	-0.846522	0.397262	0.977583	hypothetical protein, conserved
LmjF.01.0150	2338.98	-0.273098	-1.2084	1.2084	0.82754	0.313717	-0.870524	0.384014	0.977583	hypothetical protein, conserved
LmjF.01.0220	1363.38	-0.639313	-1.55759	1.55759	0.642019	0.282546	-2.26269	0.023655	0.977583	cyclophilin 12, putative
LmjF.01.0230	177.411	-0.606688	-1.52276	1.52276	0.656703	0.276741	-2.19226	0.0283607	0.977583	hypothetical protein, conserved
LmjF.01.0250	1544.45	0.326788	1.25422	1.25422	1.25422	0.246981	1.32313	0.185792	0.977583	Right handed beta helix region, putative
LmjF.01.0290	2897.74	-0.38959	-1.31002	1.31002	0.763347	0.310111	-1.25629	0.209011	0.977583	hypothetical protein, conserved
LmjF.01.0320	3188.31	-0.358916	-1.28246	1.28246	0.77975	0.319209	-1.12439	0.260847	0.977583	poly(A) export protein, putative
LmjF.01.0340	1333.51	-0.269698	-1.20556	1.20556	0.829493	0.280761	-0.960596	0.336755	0.977583	hypothetical protein, conserved
LmjF.01.0400	937.792	0.508828	1.42289	1.42289	1.42289	0.270076	1.88402	0.0595629	0.977583	hypothetical protein, conserved
LmjF.01.0410	53934.3	0.289267	1.22202	1.22202	1.22202	0.293707	0.984884	0.324681	0.977583	ribosomal protein S7, putative
LmjF.01.0420	52898.2	0.285184	1.21857	1.21857	1.21857	0.275658	1.03456	0.300876	0.977583	ribosomal protein S7, putative
LmjF.01.0460	83.1874	-0.498857	-1.41309	1.41309	0.707667	0.316712	-1.57511	0.11523	0.977583	conserved protein
LmjF.01.0500	423.368	-0.239911	-1.18092	1.18092	0.846797	0.265444	-0.903811	0.366096	0.977583	fatty acyl CoA synthetase 2, putative
LmjF.01.0520	273.865	-0.700812	-1.62542	1.62542	0.615226	0.264874	-2.64583	0.00814896	0.977583	long-chain-fatty-acid-CoA ligase, putative
LmjF.01.0530	1233.77	-0.297984	-1.22943	1.22943	0.813388	0.304483	-0.978658	0.327749	0.977583	long-chain-fatty-acid-CoA ligase, putative
LmjF.01.0540	1199.26	-0.581325	-1.49622	1.49622	0.66835	0.311414	-1.86672	0.0619402	0.977583	hypothetical protein, conserved
LmjF.01.0560	2455.37	-0.231262	-1.17386	1.17386	0.85189	0.251917	-0.918006	0.358616	0.977583	pre-mRNA processing factor 3 (PRP3)/Protein of unknown function (DUF1115), putative
LmjF.01.0620	1716.36	-0.442049	-1.35853	1.35853	0.736088	0.285217	-1.54987	0.121173	0.977583	hypothetical protein, conserved
LmjF.01.0670	318.265	-0.472715	-1.38772	1.38772	0.720607	0.31826	-1.48531	0.137461	0.977583	hypothetical protein, conserved
LmjF.01.0680	736.063	-0.287035	-1.22013	1.22013	0.819585	0.305754	-0.938777	0.347845	0.977583	hypothetical protein, unknown function
LmjF.01.0740	1392.84	0.220949	1.1655	1.1655	1.1655	0.249523	0.885485	0.375895	0.977583	hypothetical protein, conserved
LmjF.01.0760	2259.89	0.399309	1.31888	1.31888	1.31888	0.270805	1.47452	0.140341	0.977583	hypothetical protein, conserved
LmjF.01.0770	1000.78	-0.397111	-1.31687	1.31687	0.759378	0.289732	-1.37061	0.170495	0.977583	Eukaryotic initiation factor 4A-1
LmjF.01.0780	967.277	-0.382212	-1.30334	1.30334	0.76726	0.292548	-1.30649	0.191385	0.977583	Eukaryotic initiation factor 4A-1
LmjF.01.0820	285.538	-0.449008	-1.3651	1.3651	0.732547	0.29801	-1.50669	0.131891	0.977583	potassium channel subunit-like protein
LmjF.02.0080	1321.3	0.265234	1.20183	1.20183	1.20183	0.260837	1.01686	0.309222	0.977583	hypothetical protein, conserved
LmjF.02.0140	746.233	0.258051	1.19586	1.19586	1.19586	0.266704	0.967556	0.333266	0.977583	Ankyrin repeats (3 copies)/Zinc finger, C3HC4 type (RING finger), putative
LmjF.02.0240	888.327	0.347419	1.27228	1.27228	1.27228	0.274878	1.2639	0.206266	0.977583	glycosyltransferase (GlcNAc), putative
LmjF.02.0280	1000.52	-0.562193	-1.47651	1.47651	0.677272	0.273766	-2.05355	0.0400192	0.977583	hypothetical protein, conserved
LmjF.02.0310	552.792	-0.58508	-1.50012	1.50012	0.666612	0.248062	-2.35861	0.0183437	0.977583	Soluble NSF attachment protein, SNAP, putative
LmjF.02.0330	928.382	0.294416	1.22639	1.22639	1.22639	0.238755	1.23313	0.217527	0.977583	glycosyl transferase, putative
LmjF.02.0340	804.417	0.415865	1.3341	1.3341	1.3341	0.285539	1.45642	0.145277	0.977583	UAA transporter family, putative
LmjF.02.0370	839.45	-0.319586	-1.24797	1.24797	0.8013	0.245304	-1.30282	0.192638	0.977583	proteasome regulatory non-ATPase subunit 6, putative
LmjF.02.0410	1257.77	0.356427	1.28025	1.28025	1.28025	0.283081	1.2591	0.207996	0.977583	Kinetoplastid RNA editing protein 1, putative
LmjF.02.0440	248.324	0.344117	1.26937	1.26937	1.26937	0.310063	1.10983	0.267073	0.977583	amino acid permease, putative
LmjF.02.0460	89.5987	-0.76124	-1.69495	1.69495	0.589989	0.322847	-2.35789	0.0183789	0.977583	Mitochondrial outer membrane protein porin, putative
LmjF.02.0480	661.85	-0.291626	-1.22402	1.22402	0.816981	0.284994	-1.02327	0.30618	0.977583	hypothetical protein, conserved
LmjF.02.0500	1277.57	0.323604	1.25145	1.25145	1.25145	0.295632	1.09462	0.273685	0.977583	glycerate kinase, putative
LmjF.02.0510	336.292	0.461444	1.37692	1.37692	1.37692	0.301498	1.53051	0.125892	0.977583	hypothetical protein, conserved
LmjF.02.0520	132.43	-0.285244	-1.21862	1.21862	0.820603	0.325881	-0.875302	0.38141	0.977583	hypothetical protein, conserved
LmjF.02.0530	151.836	-0.756427	-1.6893	1.6893	0.591961	0.325174	-2.32622	0.0200069	0.977583	hypothetical protein, conserved
LmjF.02.0540	733.119	-0.383965	-1.30492	1.30492	0.766328	0.241379	-1.59072	0.111673	0.977583	hypothetical protein, conserved
LmjF.02.0560	1124.21	-0.233417	-1.17562	1.17562	0.850618	0.237927	-0.981042	0.326572	0.977583	hypothetical protein, unknown function
LmjF.02.0570	57.7392	-0.418706	-1.33673	1.33673	0.748096	0.326541	-1.28224	0.199757	0.977583	protein kinase, putative
LmjF.02.0580	365.556	0.312219	1.24162	1.24162	1.24162	0.32587	0.958107	0.338009	0.977583	hypothetical protein, conserved
LmjF.02.0590	757.168	-0.284762	-1.21821	1.21821	0.820877	0.254152	-1.12044	0.262526	0.977583	TPR repeat/Tetratricopeptide repeat, putative
LmjF.02.0680	2159.54	0.246935	1.18668	1.18668	1.18668	0.270726	0.912121	0.361705	0.977583	hypothetical protein, conserved
LmjF.02.0720	112.139	0.44855	1.36467	1.36467	1.36467	0.319776	1.4027	0.160707	0.977583	hypothetical protein, unknown function
LmjF.02.SLRNA.0190	83.0901	0.275712	1.21059	1.21059	1.21059	0.320766	0.859543	0.390041	0.977583	spliced leader RNA
LmjF.02.SLRNA.0370	82.7642	0.276633	1.21136	1.21136	1.21136	0.317534	0.871191	0.38365	0.977583	spliced leader RNA
LmjF.02.SLRNA.0480	93.6135	0.280826	1.21489	1.21489	1.21489	0.312024	0.900014	0.368113	0.977583	spliced leader RNA
LmjF.03.0010	126.242	0.400509	1.31997	1.31997	1.31997	0.309898	1.29239	0.196223	0.977583	hypothetical protein
LmjF.03.0040	49.935	-0.432138	-1.34923	1.34923	0.741163	0.318563	-1.35652	0.174933	0.977583	2-aminoethylphosphonate:pyruvateaminotransferas e-like protein
LmjF.03.0060	1564.72	0.303592	1.23421	1.23421	1.23421	0.285449	1.06356	0.287527	0.977583	Met-10+ like-protein, putative
LmjF.03.0070	1499.84	0.539755	1.45373	1.45373	1.45373	0.284549	1.89688	0.0578436	0.977583	hypothetical protein, conserved
LmjF.03.0120	1502.48	0.243883	1.18418	1.18418	1.18418	0.273246	0.892539	0.372104	0.977583	hypothetical protein, conserved
LmjF.03.0170	1332.52	-0.3075	-1.23756	1.23756	0.808041	0.318443	-0.965635	0.334227	0.977583	hypothetical protein
LmjF.03.0180	916.741	0.254284	1.19274	1.19274	1.19274	0.286416	0.887813	0.374641	0.977583	zinc-finger of acetyl-transferase ESCO, putative
LmjF.03.0200	685.931	-0.352056	-1.27638	1.27638	0.783467	0.279077	-1.2615	0.207129	0.977583	delta-1-pyrroline-5-carboxylate dehydrogenase, putative
LmjF.03.0230	224.917	-0.596832	-1.51239	1.51239	0.661204	0.325606	-1.83299	0.0668039	0.977583	long chain fatty Acyl CoA synthetase, putative
LmjF.03.0290	379.197	0.295794	1.22756	1.22756	1.22756	0.29744	0.994464	0.319997	0.977583	hypothetical protein, unknown function (pseudogene)
LmjF.03.0310	153.165	0.336354	1.26256	1.26256	1.26256	0.305568	1.10075	0.271005	0.977583	hypothetical protein
LmjF.03.0340	1600.38	-0.229099	-1.1721	1.1721	0.853167	0.259278	-0.883606	0.376909	0.977583	DDRGK domain containing protein, putative
LmjF.03.0360	11.552	-0.336469	-1.26266	1.26266	0.791977	0.28957	-1.16196	0.245252	0.977583	hypothetical protein
LmjF.03.0370	17.1967	-0.522485	-1.43643	1.43643	0.696172	0.280241	-1.86441	0.0622635	0.977583	GPR1/FUN34/yaaH family, putative
LmjF.03.0400	58.9697	-0.321487	-1.24962	1.24962	0.800245	0.309187	-1.03978	0.298441	0.977583	GPR1/FUN34/yaaH family, putative
LmjF.03.0410	225.329	-0.611811	-1.52818	1.52818	0.654375	0.326446	-1.87416	0.0609085	0.977583	MFS transporter, putative
LmjF.03.0490	598.315	-0.531944	-1.44588	1.44588	0.691622	0.326702	-1.62822	0.103478	0.977583	hypothetical protein, conserved
LmjF.03.0550	1218	0.533393	1.44733	1.44733	1.44733	0.277282	1.92365	0.0543984	0.977583	hypothetical protein, conserved
LmjF.03.0570	2822.64	0.28936	1.2221	1.2221	1.2221	0.282499	1.02429	0.3057	0.977583	quinone oxidoreductase, putative
LmjF.03.0580	986.08	-0.424117	-1.34175	1.34175	0.745295	0.260114	-1.6305	0.102995	0.977583	hypothetical protein, conserved
LmjF.03.0590	1048.42	0.250428	1.18956	1.18956	1.18956	0.263443	0.950595	0.34181	0.977583	DNA repair helicase, putative
LmjF.03.0600	2056.54	-0.312525	-1.24188	1.24188	0.805231	0.239982	-1.30228	0.19282	0.977583	arginine N-methyltransferase, putative
LmjF.03.0610	1580.58	-0.295602	-1.2274	1.2274	0.814732	0.279245	-1.05858	0.289793	0.977583	kinase-like protein
LmjF.03.0650	747.414	-0.246914	-1.18667	1.18667	0.842697	0.287467	-0.858931	0.390378	0.977583	hypothetical protein
LmjF.03.0740	561.383	-0.372798	-1.29486	1.29486	0.772283	0.239979	-1.55346	0.120313	0.977583	cytochrome c oxidase copper chaperone, putative
LmjF.03.0750	1948.55	-0.266978	-1.20328	1.20328	0.831059	0.23201	-1.15072	0.249849	0.977583	TatD related DNase, putative
LmjF.03.0760	1412.02	-0.234943	-1.17686	1.17686	0.849718	0.261227	-0.899383	0.368448	0.977583	hypothetical protein, conserved
LmjF.03.0770	1060.52	-0.320704	-1.24894	1.24894	0.800679	0.273913	-1.17082	0.24167	0.977583	Ubiquitin-like domain containing protein, putative
LmjF.03.0840	1266.01	0.271959	1.20745	1.20745	1.20745	0.248193	1.09576	0.273185	0.977583	hypothetical protein, conserved
LmjF.03.0870	592.838	0.259493	1.19706	1.19706	1.19706	0.278682	0.931146	0.351778	0.977583	hypothetical protein, conserved
LmjF.03.0910	722.337	-0.241474	-1.1822	1.1822	0.845881	0.257736	-0.936902	0.348809	0.977583	inorganic pyrophosphatase, putative
LmjF.03.0920	396.906	-0.289327	-1.22207	1.22207	0.818284	0.279856	-1.03384	0.301209	0.977583	Got1/Sft2-like family, putative
LmjF.03.0930	942.885	0.623138	1.54022	1.54022	1.54022	0.286467	2.17525	0.0296114	0.977583	Amidohydrolase family, putative
LmjF.03.0940	2723.98	0.329879	1.25691	1.25691	1.25691	0.302683	1.08985	0.275779	0.977583	hypothetical protein, conserved
LmjF.03.0950	649.225	0.349095	1.27376	1.27376	1.27376	0.251146	1.39001	0.164526	0.977583	multicopper oxidase, putative
LmjF.03.0970	2664.82	-0.407691	-1.32656	1.32656	0.753829	0.309441	-1.31751	0.187668	0.977583	MORN repeat, putative
LmjF.04.0020	49.911	-0.340147	-1.26589	1.26589	0.789961	0.323568	-1.05124	0.293149	0.977583	pteridine transporter (truncated), putative
LmjF.04.0030	501.713	-0.306207	-1.23645	1.23645	0.808765	0.251783	-1.21615	0.223927	0.977583	cAMP-specific phosphodiesterase, putative
LmjF.04.0040	9.88157	-0.49726	-1.41153	1.41153	0.708451	0.256681	-1.93727	0.0527119	0.977583	hypothetical protein
LmjF.04.0050	400.861	-0.315971	-1.24485	1.24485	0.80331	0.320982	-0.984389	0.324924	0.977583	hypothetical protein, conserved
LmjF.04.0080	2352.9	0.520787	1.43474	1.43474	1.43474	0.317755	1.63895	0.101223	0.977583	hypothetical protein, conserved
LmjF.04.0110	3055.16	0.352283	1.27658	1.27658	1.27658	0.275892	1.27688	0.201643	0.977583	hypothetical protein, conserved
LmjF.04.0120	4490.3	0.348402	1.27315	1.27315	1.27315	0.309509	1.12566	0.26031	0.977583	exosome complex exonuclease RRP40, putative
LmjF.04.0130	11.3716	-0.462709	-1.37813	1.37813	0.725622	0.271679	-1.70315	0.0885401	0.977583	hypothetical protein, conserved in leishmania
LmjF.04.0140	11.9283	-0.370315	-1.29264	1.29264	0.773613	0.252427	-1.46702	0.14237	0.977583	hypothetical protein, conserved in leishmania
LmjF.04.0150	11.2834	-0.493972	-1.40832	1.40832	0.710067	0.284082	-1.73883	0.0820639	0.977583	hypothetical protein, conserved in leishmania
LmjF.04.0160	12.3803	-0.385711	-1.3065	1.3065	0.765402	0.277944	-1.38773	0.16522	0.977583	hypothetical protein, conserved in leishmania
LmjF.04.0170	17.7754	-0.485489	-1.40006	1.40006	0.714255	0.267789	-1.81295	0.0698389	0.977583	hypothetical protein, conserved in leishmania
LmjF.04.0180	194.005	-0.320379	-1.24866	1.24866	0.800859	0.326044	-0.982626	0.325792	0.977583	surface antigen-like protein
LmjF.04.0190	198.878	-0.385402	-1.30622	1.30622	0.765566	0.32648	-1.18048	0.237811	0.977583	surface antigen-like protein
LmjF.04.0200	221.057	-0.3774	-1.299	1.299	0.769824	0.307305	-1.22809	0.219411	0.977583	surface antigen-like protein
LmjF.04.0210	16.9635	-0.280207	-1.21437	1.21437	0.823473	0.281207	-0.996446	0.319033	0.977583	surface antigen-like protein
LmjF.04.0220	180.59	-0.344002	-1.26927	1.26927	0.787853	0.326172	-1.05466	0.291579	0.977583	hypothetical protein
LmjF.04.0240	567.344	-0.358038	-1.28168	1.28168	0.780225	0.301327	-1.18821	0.234753	0.977583	GRAM domain containing protein, putative
LmjF.04.0250	287.299	-0.240638	-1.18151	1.18151	0.846371	0.271955	-0.884843	0.376241	0.977583	RNA pseudouridylate synthase-like protein
LmjF.04.0280	574.153	-0.286549	-1.21972	1.21972	0.819861	0.318513	-0.899647	0.368308	0.977583	adenosine monophosphate deaminase, putative
LmjF.04.0290	2164.48	0.328979	1.25612	1.25612	1.25612	0.247951	1.32679	0.184579	0.977583	Alcohol dehydrogenase GroES-like domain containing protein, putative
LmjF.04.0300	672.307	-0.398483	-1.31812	1.31812	0.758656	0.254976	-1.56283	0.118094	0.977583	hypothetical protein, conserved
LmjF.04.0340	594.564	0.508128	1.4222	1.4222	1.4222	0.285077	1.78242	0.0746803	0.977583	ADP-ribosylation factor, putative
LmjF.04.0350	110.25	-0.663247	-1.58364	1.58364	0.631456	0.326648	-2.03046	0.0423097	0.977583	hypothetical protein, conserved
LmjF.04.0390	217.985	-0.465171	-1.38048	1.38048	0.724385	0.318014	-1.46274	0.143539	0.977583	hypothetical protein
LmjF.04.0400	1550.45	-0.272361	-1.20778	1.20778	0.827963	0.231575	-1.17612	0.239546	0.977583	anaphase promoting complex, subunit 10-like protein
LmjF.04.0410	296.075	-0.369063	-1.29151	1.29151	0.774285	0.32434	-1.13789	0.255167	0.977583	hypothetical protein, conserved
LmjF.04.0420	429.04	-0.367613	-1.29022	1.29022	0.775064	0.319219	-1.1516	0.249485	0.977583	Tetratricopeptide repeat, putative
LmjF.04.0440	43.809	-0.430203	-1.34742	1.34742	0.742157	0.319484	-1.34656	0.178123	0.977583	STE/STE11 serine/threonine-protein kinase, putative
LmjF.04.0450	63.0217	-0.806411	-1.74885	1.74885	0.571803	0.321216	-2.51049	0.0120563	0.977583	cysteine peptidase, Clan CA, family C2, putative
LmjF.04.0465	1702.48	0.354965	1.27895	1.27895	1.27895	0.254321	1.39574	0.162794	0.977583	hypothetical protein
LmjF.04.0480	578.863	0.60129	1.51707	1.51707	1.51707	0.290949	2.06665	0.0387673	0.977583	ADP-ribosylation factor, putative
LmjF.04.0510	170.753	-0.716588	-1.64329	1.64329	0.608535	0.326088	-2.19753	0.0279829	0.977583	hypothetical protein
LmjF.04.0530	2086.14	0.30738	1.23746	1.23746	1.23746	0.28641	1.07322	0.283174	0.977583	hypothetical protein, conserved
LmjF.04.0560	819.702	-0.521295	-1.43524	1.43524	0.696746	0.287966	-1.81027	0.0702542	0.977583	lipid-like atypical dual specificity phosphatase, putative
LmjF.04.0590	1107.43	0.229187	1.17217	1.17217	1.17217	0.267977	0.855248	0.392414	0.977583	hypothetical protein
LmjF.04.0610	2515.03	0.387806	1.3084	1.3084	1.3084	0.306141	1.26675	0.205243	0.977583	hypothetical protein, conserved
LmjF.04.0630	2407.94	-0.305476	-1.23583	1.23583	0.809175	0.325247	-0.939213	0.347621	0.977583	hypothetical protein, conserved
LmjF.04.0670	1933.06	-0.320864	-1.24908	1.24908	0.80059	0.228453	-1.40451	0.160168	0.977583	hypothetical protein, conserved
LmjF.04.0680	804.586	-0.631713	-1.5494	1.5494	0.64541	0.300546	-2.10189	0.0355633	0.977583	ubiquitin-conjugating enzyme E2, putative
LmjF.04.0690	1044.44	-0.351931	-1.27627	1.27627	0.783535	0.263114	-1.33756	0.18104	0.977583	axonemal dynein light chain, putative
LmjF.04.0720	100.111	-0.431874	-1.34899	1.34899	0.741298	0.326689	-1.32197	0.186176	0.977583	hypothetical protein
LmjF.04.0760	6255.24	-0.363821	-1.28683	1.28683	0.777104	0.273818	-1.32869	0.183949	0.977583	nascent polypeptide associated complex subunit- like protein, copy 2
LmjF.04.0770	3023.49	-0.430662	-1.34785	1.34785	0.741921	0.266187	-1.61789	0.105685	0.977583	nascent polypeptide associated complex subunit- like protein, copy 1
LmjF.04.0780	1440.25	-0.260902	-1.19823	1.19823	0.834566	0.224055	-1.16445	0.244241	0.977583	heat shock protein, putative
LmjF.04.0830	632.43	-0.380222	-1.30154	1.30154	0.768319	0.305602	-1.24417	0.213436	0.977583	hypothetical protein, conserved
LmjF.04.0870	105.286	-0.331542	-1.25836	1.25836	0.794687	0.314226	-1.05511	0.291377	0.977583	hypothetical protein
LmjF.04.0880	339.312	-0.438999	-1.35566	1.35566	0.737646	0.257757	-1.70315	0.0885405	0.977583	hypothetical protein
LmjF.04.0890	272.317	-0.303989	-1.23455	1.23455	0.81001	0.321297	-0.946129	0.344083	0.977583	hypothetical protein, conserved
LmjF.04.0920	846.389	-0.332176	-1.25891	1.25891	0.794338	0.277003	-1.19918	0.230458	0.977583	hypothetical protein
LmjF.04.0930	2581.4	-0.367045	-1.28971	1.28971	0.775369	0.291925	-1.25733	0.208635	0.977583	hypothetical protein, conserved
LmjF.04.0980	961.831	0.201842	1.15017	1.15017	1.15017	0.23687	0.85212	0.394147	0.977583	hypothetical protein, conserved
LmjF.04.1010	2830.16	0.381419	1.30262	1.30262	1.30262	0.300685	1.2685	0.20462	0.977583	Domain of unknown function (DUF947), putative
LmjF.04.1020	1055.18	-0.555539	-1.46972	1.46972	0.680403	0.284859	-1.95023	0.051149	0.977583	hypothetical protein, conserved
LmjF.04.1030	473.9	-0.569365	-1.48387	1.48387	0.673913	0.32216	-1.76733	0.0771722	0.977583	COPI associated protein, putative
LmjF.04.1040	496.698	0.317567	1.24623	1.24623	1.24623	0.241628	1.31428	0.188751	0.977583	acyltransferase-like protein, copy 1
LmjF.04.1100	424.122	0.518591	1.43256	1.43256	1.43256	0.290021	1.78811	0.0737575	0.977583	hypothetical protein, conserved
LmjF.04.1110	1675.71	0.487246	1.40177	1.40177	1.40177	0.284005	1.71562	0.0862308	0.977583	proton motive ATPase, putative
LmjF.04.1120	823.108	-0.394207	-1.31422	1.31422	0.760907	0.286241	-1.37719	0.168454	0.977583	hypothetical protein, conserved
LmjF.04.1130	1217.61	0.294811	1.22672	1.22672	1.22672	0.271205	1.08704	0.277018	0.977583	cytochrome c oxidase assembly factor, putative
LmjF.04.1140	1485.03	-0.354871	-1.27887	1.27887	0.78194	0.280255	-1.26624	0.205426	0.977583	hypothetical protein
LmjF.04.1160	296.296	-0.488214	-1.40271	1.40271	0.712907	0.318128	-1.53465	0.124871	0.977583	fructose-1,6-bisphosphatase
LmjF.04.1210	6.31073	-0.285263	-1.21863	1.21863	0.820592	0.222119	-1.28428	0.199045	0.977583	casein kinase I, putative
LmjF.04.1230	1987.9	-0.426666	-1.34412	1.34412	0.743979	0.300451	-1.42009	0.155582	0.977583	actin
LmjF.05.0010	513.361	-0.679459	-1.60154	1.60154	0.6244	0.284402	-2.38908	0.0168906	0.977583	hypothetical protein, conserved
LmjF.05.0020	535.32	0.423575	1.34125	1.34125	1.34125	0.311522	1.3597	0.173926	0.977583	hypothetical protein, conserved
LmjF.05.0040	2188.1	-0.43353	-1.35053	1.35053	0.740448	0.244642	-1.7721	0.0763786	0.977583	paraflagellar rod component par4, putative
LmjF.05.0050	623.756	-0.289005	-1.2218	1.2218	0.818466	0.265492	-1.08857	0.276346	0.977583	hypothetical protein, conserved
LmjF.05.0070	1255.91	-0.267908	-1.20406	1.20406	0.830523	0.310724	-0.862205	0.388575	0.977583	dynein light chain, putative
LmjF.05.0090	342.941	0.444634	1.36097	1.36097	1.36097	0.263678	1.68628	0.0917421	0.977583	Nudix hydrolase 2, putative
LmjF.05.0100	94.7032	-0.752912	-1.68519	1.68519	0.593405	0.326238	-2.30786	0.0210069	0.977583	kinetoplastid-specific phospho-protein phosphatase, putative
LmjF.05.0110	2264	-0.295889	-1.22764	1.22764	0.814571	0.314711	-0.940192	0.347119	0.977583	hypothetical protein, conserved
LmjF.05.0130	124.686	-0.394082	-1.31411	1.31411	0.760973	0.3156	-1.24867	0.211784	0.977583	calcium/calmodulin-dependent protein kinase, putative
LmjF.05.0150	1903.01	-0.232764	-1.17508	1.17508	0.851003	0.266635	-0.872971	0.382679	0.977583	hypothetical protein, conserved
LmjF.05.0170	1604.51	0.234227	1.17628	1.17628	1.17628	0.252844	0.926373	0.354252	0.977583	basal body component, putative
LmjF.05.0210	1442.83	0.439192	1.35584	1.35584	1.35584	0.270752	1.62212	0.104778	0.977583	hypothetical protein, conserved
LmjF.05.0220	162.867	-0.326635	-1.25408	1.25408	0.797394	0.299592	-1.09027	0.275596	0.977583	dual specificity phosphatase-like protein
LmjF.05.0230	3205.14	0.336655	1.26283	1.26283	1.26283	0.239528	1.40549	0.159875	0.977583	hydrogenase, putative
LmjF.05.0250	2474.46	0.343898	1.26918	1.26918	1.26918	0.318741	1.07893	0.28062	0.977583	hypothetical protein, conserved
LmjF.05.0280	1130.23	-0.533809	-1.44775	1.44775	0.690729	0.262888	-2.03055	0.0423005	0.977583	protein tyrosine phosphatase, putative
LmjF.05.0285	466.926	0.339918	1.26568	1.26568	1.26568	0.272541	1.24722	0.212317	0.977583	ARP2/3 complex 16kDa subunit, putative
LmjF.05.0300	2249.76	0.315238	1.24422	1.24422	1.24422	0.25663	1.22837	0.219307	0.977583	hypothetical protein, conserved
LmjF.05.0310	919.037	-0.318284	-1.24685	1.24685	0.802023	0.283433	-1.12296	0.261455	0.977583	monothiol glutaredoxin, putative
LmjF.05.0330	2261.64	0.283797	1.21739	1.21739	1.21739	0.267915	1.05928	0.289472	0.977583	DNA replication licensing factor MCM8, putative
LmjF.05.0340	2805.55	0.353077	1.27728	1.27728	1.27728	0.232439	1.51901	0.128761	0.977583	hypothetical protein, conserved
LmjF.05.0350	1327.94	-0.552962	-1.46709	1.46709	0.681619	0.288487	-1.91677	0.0552673	0.977583	trypanothione reductase
LmjF.05.0370	542.699	-0.318494	-1.24703	1.24703	0.801906	0.252941	-1.25917	0.207971	0.977583	hypothetical protein, conserved
LmjF.05.0380	108.481	-0.598068	-1.51369	1.51369	0.660638	0.29608	-2.01995	0.0433882	0.977583	microtubule-associated protein, putative
LmjF.05.0440	301.707	0.259165	1.19679	1.19679	1.19679	0.287359	0.901887	0.367117	0.977583	hypothetical protein, conserved
LmjF.05.0450	5352.74	-0.32669	-1.25413	1.25413	0.797364	0.314793	-1.03779	0.299366	0.977583	hypothetical protein, conserved
LmjF.05.0460	935.496	-0.559205	-1.47346	1.47346	0.678676	0.303033	-1.84536	0.0649849	0.977583	GTPase, putative
LmjF.05.0480	77.871	-0.27972	-1.21396	1.21396	0.823751	0.32662	-0.856408	0.391772	0.977583	monocarboxylate transporter-like protein
LmjF.05.0490	734.084	-0.558356	-1.47259	1.47259	0.679076	0.280542	-1.99028	0.0465605	0.977583	hypothetical protein, conserved
LmjF.05.0580	326.22	-0.277021	-1.21169	1.21169	0.825293	0.311218	-0.890118	0.373402	0.977583	hypothetical protein, conserved
LmjF.05.0600	2354.98	0.309552	1.23932	1.23932	1.23932	0.252539	1.22576	0.22029	0.977583	COG4 transport protein, putative
LmjF.05.0640	1068.73	-0.499878	-1.41409	1.41409	0.707166	0.312459	-1.59982	0.109638	0.977583	Ankyrin repeats (many copies)/Ankyrin repeats (3 copies), putative
LmjF.05.0650	535.71	-0.329933	-1.25695	1.25695	0.795574	0.326691	-1.00992	0.312531	0.977583	hypothetical protein, conserved
LmjF.05.0710	416.677	-0.512896	-1.42691	1.42691	0.700814	0.326198	-1.57234	0.115871	0.977583	CYC2-like cyclin, putative
LmjF.05.0720	525.165	-0.480419	-1.39515	1.39515	0.716769	0.321241	-1.49551	0.134781	0.977583	kinetoplastid-specific dual specificity phosphatase, putative
LmjF.05.0730	554.506	-0.395888	-1.31575	1.31575	0.760021	0.309638	-1.27855	0.201055	0.977583	hypothetical protein, conserved
LmjF.05.0760	1377.73	-0.5057	-1.41981	1.41981	0.704318	0.251142	-2.01361	0.0440509	0.977583	kinesin-like protein
LmjF.05.0780	1221.73	-0.330734	-1.25765	1.25765	0.795132	0.252234	-1.31122	0.189783	0.977583	hypothetical protein, conserved
LmjF.05.0810	1558.78	0.519327	1.43329	1.43329	1.43329	0.271314	1.91412	0.0556054	0.977583	Got1/Sft2-like family, putative
LmjF.05.0850	3024.45	-0.572983	-1.4876	1.4876	0.672225	0.278003	-2.06107	0.0392964	0.977583	zinc-finger of a C2HC-type, putative
LmjF.05.0870	591.87	-0.407134	-1.32605	1.32605	0.75412	0.305646	-1.33204	0.182847	0.977583	hypothetical protein, conserved
LmjF.05.0900	444.732	-0.425893	-1.3434	1.3434	0.744378	0.273876	-1.55506	0.119931	0.977583	surface antigen-like protein
LmjF.05.0910	987.093	-0.284768	-1.21821	1.21821	0.820874	0.301791	-0.943594	0.345377	0.977583	hypothetical protein, conserved
LmjF.05.0920	548.334	-0.688285	-1.61137	1.61137	0.620591	0.313906	-2.19265	0.0283325	0.977583	paraflagellar rod protein, putative
LmjF.05.0940	595.954	-0.865486	-1.82195	1.82195	0.548861	0.308578	-2.80476	0.00503542	0.977583	hypothetical protein, conserved
LmjF.05.1030	3087.44	-0.383605	-1.3046	1.3046	0.76652	0.322661	-1.18888	0.234486	0.977583	hypothetical protein, conserved
LmjF.05.1050	762.02	-0.478267	-1.39307	1.39307	0.71784	0.297167	-1.60942	0.107524	0.977583	hypothetical protein, unknown function
LmjF.05.1060	1554.81	-0.319839	-1.24819	1.24819	0.801159	0.292529	-1.09336	0.274236	0.977583	ATPase, putative
LmjF.05.1110	110.193	-0.63766	-1.5558	1.5558	0.642755	0.326399	-1.95362	0.0507461	0.977583	hypothetical protein, conserved
LmjF.05.1130	1278.51	-0.449317	-1.36539	1.36539	0.732389	0.291832	-1.53965	0.123647	0.977583	hypothetical protein, conserved
LmjF.05.1170	1067.73	-0.350948	-1.2754	1.2754	0.784069	0.305604	-1.14838	0.250813	0.977583	fatty acid elongase, putative
LmjF.05.1190	201.441	-0.487641	-1.40215	1.40215	0.71319	0.321591	-1.51634	0.129434	0.977583	hypothetical protein, conserved
LmjF.05.1215	17.7956	-0.451196	-1.36717	1.36717	0.731436	0.285763	-1.57891	0.114356	0.977583	surface antigen-like protein
LmjF.05.1220	107.588	-0.341883	-1.26741	1.26741	0.789011	0.324662	-1.05304	0.292321	0.977583	adenylate cyclase regulatory protein-like protein
LmjF.05.snoRNA0079	36.6871	-0.36841	-1.29093	1.29093	0.774636	0.326396	-1.12872	0.259015	0.977583	H/ACA-like snoRNA
LmjF.05.snoRNA0081	172.976	-0.269658	-1.20552	1.20552	0.829516	0.306261	-0.880483	0.378598	0.977583	C/D snoRNA
LmjF.05.snoRNA0082	36.6304	-0.312434	-1.2418	1.2418	0.805282	0.325415	-0.960109	0.337001	0.977583	C/D snoRNA
LmjF.05.snoRNA0084	10.612	-0.300153	-1.23127	1.23127	0.812166	0.309515	-0.969754	0.332169	0.977583	C/D snoRNA
LmjF.06.0010	9117.06	-0.287399	-1.22044	1.22044	0.819378	0.302109	-0.951309	0.341447	0.977583	histone H4
LmjF.06.0040	1534.38	-0.363165	-1.28624	1.28624	0.777457	0.315563	-1.15085	0.249796	0.977583	39S mitochondrial ribosomal protein L46, putative
LmjF.06.0050	17.1903	-0.443855	-1.36023	1.36023	0.735167	0.281823	-1.57494	0.115269	0.977583	pumilio/PUF RNA binding protein 5, putative
LmjF.06.0060	124.616	-0.626903	-1.54425	1.54425	0.647565	0.295215	-2.12355	0.0337076	0.977583	hypothetical protein, conserved
LmjF.06.0070	314.956	0.280632	1.21473	1.21473	1.21473	0.288097	0.974086	0.330014	0.977583	hypothetical protein, conserved
LmjF.06.0140	1020	-0.329641	-1.2567	1.2567	0.795735	0.260943	-1.26327	0.206492	0.977583	20S proteasome beta 6 subunit, putative
LmjF.06.0150	2522.56	0.602669	1.51852	1.51852	1.51852	0.315163	1.91224	0.0558451	0.977583	hypothetical protein, conserved
LmjF.06.0160	589.58	0.390895	1.31121	1.31121	1.31121	0.245211	1.59411	0.11091	0.977583	HD domain containing protein, putative
LmjF.06.0190	1722.19	-0.380681	-1.30196	1.30196	0.768075	0.249226	-1.52745	0.126649	0.977583	hypothetical protein, conserved
LmjF.06.0260	447.103	-0.380167	-1.30149	1.30149	0.768349	0.323578	-1.17488	0.240041	0.977583	5'-3' exoribonuclease A, putative
LmjF.06.0270	575.227	-0.44888	-1.36498	1.36498	0.732611	0.254466	-1.76401	0.0777307	0.977583	hypothetical protein, conserved
LmjF.06.0280	1206.26	0.483168	1.39781	1.39781	1.39781	0.275759	1.75214	0.0797497	0.977583	hypothetical protein, conserved
LmjF.06.0310	159.556	-0.487442	-1.40196	1.40196	0.713289	0.315326	-1.54584	0.122144	0.977583	folate/biopterin transporter, putative
LmjF.06.0330	1007.4	0.378617	1.3001	1.3001	1.3001	0.306451	1.23549	0.216649	0.977583	hypothetical protein, conserved
LmjF.06.0360	933.757	-0.540129	-1.4541	1.4541	0.687709	0.323514	-1.66957	0.0950042	0.977583	hypothetical protein, conserved
LmjF.06.0370	1183.65	-0.543489	-1.45749	1.45749	0.68611	0.284226	-1.91217	0.0558539	0.977583	glutamine synthetase, putative
LmjF.06.0390	1310.95	-0.319925	-1.24827	1.24827	0.801111	0.25668	-1.2464	0.212618	0.977583	hypothetical protein, conserved
LmjF.06.0400	369.179	0.275586	1.21049	1.21049	1.21049	0.302945	0.909689	0.362987	0.977583	fructose biphosphate aldolase (pseudogene), putative
LmjF.06.0410	45720.2	0.291239	1.22369	1.22369	1.22369	0.298981	0.974106	0.330004	0.977583	60S ribosomal protein L19, putative
LmjF.06.0415	51657	0.300511	1.23158	1.23158	1.23158	0.299438	1.00358	0.31558	0.977583	60S ribosomal protein L19, putative
LmjF.06.0440	394.258	-0.45437	-1.37018	1.37018	0.729829	0.319514	-1.42207	0.155007	0.977583	hypothetical protein, conserved
LmjF.06.0450	536.018	0.282377	1.2162	1.2162	1.2162	0.270052	1.04564	0.295728	0.977583	hypothetical protein, unknown function
LmjF.06.0540	1639.33	0.503312	1.41746	1.41746	1.41746	0.25883	1.94457	0.0518273	0.977583	hypothetical protein, conserved
LmjF.06.0560	611.776	-0.35144	-1.27583	1.27583	0.783801	0.315988	-1.11219	0.266055	0.977583	deoxyuridine triphosphatase, putative
LmjF.06.0660	388.707	-0.398507	-1.31814	1.31814	0.758643	0.287499	-1.38611	0.165712	0.977583	hypothetical protein, conserved
LmjF.06.0670	307.291	-0.381318	-1.30253	1.30253	0.767736	0.315484	-1.20868	0.226787	0.977583	hypothetical protein, conserved
LmjF.06.0700	11.7131	-0.411239	-1.32983	1.32983	0.751977	0.271182	-1.51647	0.129401	0.977583	C2 domain/Ankyrin repeats (3 copies), putative
LmjF.06.0730	394.803	-0.468818	-1.38398	1.38398	0.722556	0.256862	-1.82517	0.0679751	0.977583	serine-threonine dehydratase, putative
LmjF.06.0740	786.254	0.308243	1.2382	1.2382	1.2382	0.286755	1.07493	0.282405	0.977583	hypothetical protein, conserved
LmjF.06.0750	385.252	0.338656	1.26458	1.26458	1.26458	0.267929	1.26398	0.206238	0.977583	Haemolysin-III related, putative
LmjF.06.0760	930.108	-0.261945	-1.19909	1.19909	0.833963	0.290813	-0.900733	0.36773	0.977583	hypothetical protein, conserved
LmjF.06.0780	43.7347	-0.429982	-1.34722	1.34722	0.742271	0.326115	-1.3185	0.187336	0.977583	hypothetical protein, unknown function
LmjF.06.0800	332.343	-0.574344	-1.489	1.489	0.671591	0.325784	-1.76296	0.0779069	0.977583	hypothetical protein, conserved
LmjF.06.0840	1608.11	-0.255023	-1.19336	1.19336	0.837974	0.277655	-0.918489	0.358363	0.977583	hypothetical protein, conserved
LmjF.06.0880	795.376	0.365241	1.2881	1.2881	1.2881	0.27019	1.35179	0.176441	0.977583	acyl-coenzyme a dehydrogenase, putative
LmjF.06.0930	1693.64	0.233468	1.17566	1.17566	1.17566	0.272527	0.85668	0.391622	0.977583	2,4-dienoyl-coa reductase-like protein
LmjF.06.0950	352.434	-0.459373	-1.37494	1.37494	0.727302	0.308835	-1.48744	0.136899	0.977583	glucosamine-fructose-6-phosphate aminotransferase, putative
LmjF.06.0960	638.755	-0.291429	-1.22385	1.22385	0.817092	0.259144	-1.12458	0.260766	0.977583	cell cycle associated protein MOB1, putative
LmjF.06.0980	357.792	-0.326282	-1.25378	1.25378	0.797589	0.326601	-0.999024	0.317783	0.977583	Leucine Rich Repeat, putative
LmjF.06.1010	2074.06	0.247761	1.18736	1.18736	1.18736	0.24095	1.02827	0.303824	0.977583	hypothetical protein, conserved
LmjF.06.1030	1880.67	0.42569	1.34321	1.34321	1.34321	0.258316	1.64794	0.0993647	0.977583	kinesin, putative
LmjF.06.1040	2122.34	0.372366	1.29447	1.29447	1.29447	0.264858	1.40591	0.159751	0.977583	hypothetical protein, conserved
LmjF.06.1070	298.361	-0.358658	-1.28223	1.28223	0.779889	0.268667	-1.33495	0.181892	0.977583	deoxyribose-phosphate aldolase, putative
LmjF.06.1080	454.255	0.259164	1.19678	1.19678	1.19678	0.247578	1.0468	0.295193	0.977583	Staphylococcal nuclease homologue, putative
LmjF.06.1160	965.621	0.311264	1.24079	1.24079	1.24079	0.252665	1.23192	0.217978	0.977583	hypothetical protein, conserved
LmjF.06.1180	856.068	-0.533675	-1.44761	1.44761	0.690793	0.256254	-2.0826	0.0372873	0.977583	Nuclear Dbf2-related kinase
LmjF.06.1220	222.549	-0.404435	-1.32357	1.32357	0.755532	0.311604	-1.29792	0.194316	0.977583	hypothetical protein, unknown function
LmjF.06.1230	1416.82	0.367402	1.29003	1.29003	1.29003	0.290926	1.26287	0.206635	0.977583	Protein of unknown function (DUF1637), putative
LmjF.06.1240	466.479	-0.393577	-1.31365	1.31365	0.76124	0.27023	-1.45645	0.145268	0.977583	FAD binding domain containing protein, putative
LmjF.06.1260	1740.27	-0.387483	-1.30811	1.30811	0.764462	0.325446	-1.19062	0.233802	0.977583	pteridine transporter, putative
LmjF.06.1280	1272.47	-0.559338	-1.47359	1.47359	0.678614	0.317942	-1.75924	0.078536	0.977583	protoporphyrinogen oxidase-like protein
LmjF.06.1290	670.898	-0.297141	-1.22871	1.22871	0.813864	0.297491	-0.998825	0.317879	0.977583	hypothetical protein, unknown function
LmjF.06.1300	160.539	-0.285132	-1.21852	1.21852	0.820667	0.273877	-1.04109	0.297832	0.977583	CLN3 protein, putative
LmjF.07.0010	95.1349	0.275901	1.21075	1.21075	1.21075	0.299023	0.922675	0.356176	0.977583	Ubiquitin-like modifier-activating enzyme ATG7, putative
LmjF.07.0025	896.044	-0.304587	-1.23507	1.23507	0.809674	0.320438	-0.950536	0.34184	0.977583	histone-lysine N-methyltransferase, putative
LmjF.07.0030	1558.49	-0.288422	-1.2213	1.2213	0.818797	0.316763	-0.91053	0.362543	0.977583	hypothetical protein, conserved
LmjF.07.0040	738.375	-0.41373	-1.33213	1.33213	0.75068	0.313837	-1.3183	0.187404	0.977583	hypothetical protein, conserved
LmjF.07.0150	182.469	-0.28562	-1.21893	1.21893	0.820389	0.324229	-0.880921	0.37836	0.977583	Eukaryotic membrane protein family, putative
LmjF.07.0160	289.24	-0.286602	-1.21976	1.21976	0.819831	0.261895	-1.09434	0.273808	0.977583	Serine/threonine-protein kinase NEK14, putative
LmjF.07.0210	1173.86	0.300322	1.23142	1.23142	1.23142	0.309236	0.971174	0.331462	0.977583	hypothetical protein, conserved
LmjF.07.0240	1975.15	0.304179	1.23472	1.23472	1.23472	0.261468	1.16335	0.244687	0.977583	hypothetical protein, conserved
LmjF.07.0270	881.409	0.234226	1.17628	1.17628	1.17628	0.259129	0.903895	0.366051	0.977583	acetylornithine deacetylase-like protein
LmjF.07.0280	96.5664	0.701775	1.6265	1.6265	1.6265	0.298637	2.34993	0.018777	0.977583	ubiquitin-protein ligase-like, putative
LmjF.07.0300	910.49	-0.440438	-1.35702	1.35702	0.736911	0.243679	-1.80745	0.070692	0.977583	hypothetical protein, conserved
LmjF.07.0310	849.464	-0.405996	-1.325	1.325	0.754715	0.273515	-1.48437	0.137712	0.977583	paraflagellar rod protein, putative
LmjF.07.0320	736.015	-0.350652	-1.27514	1.27514	0.78423	0.312793	-1.12103	0.262273	0.977583	hypothetical protein, conserved
LmjF.07.0330	660.969	0.428646	1.34597	1.34597	1.34597	0.26379	1.62495	0.104172	0.977583	Protein of unknown function (DUF3735)/Abscisic acid G-protein coupled receptor, putative
LmjF.07.0335	909.639	0.668168	1.58905	1.58905	1.58905	0.279096	2.39404	0.016664	0.977583	NUDIX family hydrolase, putative
LmjF.07.0340	2120.34	-0.247778	-1.18738	1.18738	0.842193	0.275397	-0.899712	0.368274	0.977583	ATP-dependent RNA helicase DBP2B, putative
LmjF.07.0380	429.721	0.32509	1.25274	1.25274	1.25274	0.309889	1.04905	0.294154	0.977583	RAVE protein 1 C terminal, putative
LmjF.07.0400	772.345	0.378114	1.29964	1.29964	1.29964	0.28306	1.33581	0.181611	0.977583	EamA-like transporter family, putative
LmjF.07.0430	1698.63	-0.351746	-1.2761	1.2761	0.783635	0.308725	-1.13935	0.254557	0.977583	3-hydroxyacyl-ACP dehydratase, putative
LmjF.07.0470	1096.43	-0.490817	-1.40524	1.40524	0.711622	0.324614	-1.512	0.130534	0.977583	pre-rrna-processing protein tsr1 homolog
LmjF.07.0490	113.126	-0.343034	-1.26842	1.26842	0.788381	0.310273	-1.10559	0.268904	0.977583	hypothetical protein, conserved
LmjF.07.0500	69165.1	0.53799	1.45195	1.45195	1.45195	0.305099	1.76333	0.0778454	0.977583	60S ribosomal protein L7a, putative
LmjF.07.0510	44594.8	0.499734	1.41395	1.41395	1.41395	0.304398	1.64171	0.10065	0.977583	60S ribosomal protein L7a, putative
LmjF.07.0550	407.152	0.406623	1.32558	1.32558	1.32558	0.321262	1.26571	0.205618	0.977583	hypothetical protein, conserved
LmjF.07.0620	1684.4	-0.216781	-1.16214	1.16214	0.860483	0.219263	-0.98868	0.32282	0.977583	hypothetical protein, conserved
LmjF.07.0640	2485.93	-0.266257	-1.20268	1.20268	0.831474	0.288603	-0.922572	0.356231	0.977583	eukaryotic translation initiation factor 3 subunit h
LmjF.07.0710	981.834	-0.302069	-1.23291	1.23291	0.811089	0.281563	-1.07283	0.283348	0.977583	centrin, putative
LmjF.07.0715	419.648	-0.409838	-1.32854	1.32854	0.752708	0.267688	-1.53103	0.125763	0.977583	hypothetical protein
LmjF.07.0720	1944.08	0.213839	1.15977	1.15977	1.15977	0.250472	0.853746	0.393246	0.977583	hypothetical protein, conserved
LmjF.07.0743	501.282	-0.519361	-1.43332	1.43332	0.697681	0.318686	-1.62969	0.103166	0.977583	protein phosphatase inhibitor, putative
LmjF.07.0745	198.121	-0.325555	-1.25315	1.25315	0.797991	0.299686	-1.08632	0.277337	0.977583	hypothetical protein
LmjF.07.0760	151.509	-0.531159	-1.44509	1.44509	0.691998	0.321956	-1.64979	0.0989857	0.977583	6-phosphofructo-2-kinase/fructose-2,6-biphosphatase, putative
LmjF.07.0800	64.5276	-0.554404	-1.46856	1.46856	0.680938	0.322921	-1.71684	0.0860082	0.977583	flavoprotein subunit-like protein
LmjF.07.0805	155.896	-0.318308	-1.24687	1.24687	0.80201	0.29175	-1.09103	0.27526	0.977583	N-acetylglucosamine-phosphate mutase, putative
LmjF.07.0810	141.712	-0.331608	-1.25842	1.25842	0.79465	0.29736	-1.11517	0.264776	0.977583	cytochrome b5-like protein
LmjF.07.0860	21.8982	-0.452301	-1.36822	1.36822	0.730876	0.320824	-1.40981	0.158595	0.977583	hypothetical protein, unknown function
LmjF.07.0870	352.791	-0.512792	-1.42681	1.42681	0.700865	0.296856	-1.72741	0.0840937	0.977583	splicing factor ptsr1-like protein
LmjF.07.0880	202.966	-0.587797	-1.50295	1.50295	0.665358	0.326661	-1.79941	0.0719541	0.977583	STE/STE11 serine/threonine-protein kinase, putative
LmjF.07.0890	130.413	-0.288529	-1.22139	1.22139	0.818736	0.325769	-0.885687	0.375786	0.977583	hypothetical protein, unknown function
LmjF.07.0900	118.255	-0.65416	-1.5737	1.5737	0.635445	0.312545	-2.09301	0.0363479	0.977583	CAMK/CAMKL family protein kinase, putative
LmjF.07.1000	878.638	-0.257117	-1.19509	1.19509	0.836758	0.237722	-1.08159	0.279436	0.977583	RNA binding protein-like protein
LmjF.07.1010	1335.11	0.292105	1.22443	1.22443	1.22443	0.302592	0.965344	0.334373	0.977583	Domain of unknown function DUF59, putative
LmjF.07.1030	855.09	-0.261083	-1.19838	1.19838	0.834462	0.2871	-0.909379	0.36315	0.977583	peptidyl-prolyl cis-trans isomerase/rotamase, putative
LmjF.07.1040	1176.03	0.466234	1.3815	1.3815	1.3815	0.289181	1.61226	0.106906	0.977583	hypothetical protein, conserved
LmjF.07.1100	3506.76	0.670402	1.59152	1.59152	1.59152	0.28399	2.36066	0.0182426	0.977583	hypothetical protein, conserved
LmjF.07.1120	2539.18	-0.48132	-1.39602	1.39602	0.716322	0.300724	-1.60054	0.109479	0.977583	proteasome regulatory non-ATP-ase subunit, putative
LmjF.07.1130	3332.06	0.275822	1.21068	1.21068	1.21068	0.246476	1.11906	0.263113	0.977583	hypothetical protein, conserved
LmjF.07.1160	96.1563	-0.382889	-1.30395	1.30395	0.7669	0.309491	-1.23716	0.216029	0.977583	amino acid transporter 19, putative
LmjF.07.1170	255.972	-0.290515	-1.22308	1.22308	0.81761	0.326658	-0.889357	0.373811	0.977583	phosphoglycan beta 1,3 galactosyltransferase 1
LmjF.08.0010	680.384	-0.493105	-1.40747	1.40747	0.710494	0.310468	-1.58826	0.112227	0.977583	adaptor complex protein (AP) 3 delta subunit 1, putative
LmjF.08.0020	1073.82	0.310486	1.24013	1.24013	1.24013	0.273686	1.13446	0.2566	0.977583	hypothetical protein, conserved
LmjF.08.0030	416.306	-0.284431	-1.21793	1.21793	0.821066	0.280836	-1.0128	0.311155	0.977583	Qc-SNARE protein, putative
LmjF.08.0070	3969.18	0.231594	1.17413	1.17413	1.17413	0.246862	0.938154	0.348165	0.977583	Putative zinc finger motif, C2HC5-type/ASCH domain containing protein, putative
LmjF.08.0090	2800.95	0.265898	1.20238	1.20238	1.20238	0.298218	0.891625	0.372594	0.977583	adaptor complex protein (AP) 3 delta subunit 1, putative
LmjF.08.0100	2413.78	0.454787	1.37058	1.37058	1.37058	0.27166	1.6741	0.0941103	0.977583	kinetoplastid-specific dual specificity phosphatase, putative
LmjF.08.0110	399.349	-0.351702	-1.27606	1.27606	0.783659	0.287932	-1.22147	0.221907	0.977583	hypothetical protein, unknown function
LmjF.08.0130	63.0251	-0.379412	-1.30081	1.30081	0.768751	0.314477	-1.20649	0.22763	0.977583	hypothetical protein, conserved
LmjF.08.0135	1060.44	0.499552	1.41377	1.41377	1.41377	0.293175	1.70394	0.088393	0.977583	hypothetical protein, conserved (pseudogene)
LmjF.08.0150	1432.62	0.570317	1.48485	1.48485	1.48485	0.264417	2.15689	0.0310145	0.977583	GPI-GlcNAc transferase complex, PIG-H component, putative
LmjF.08.0200	540.098	0.36169	1.28493	1.28493	1.28493	0.315834	1.14519	0.25213	0.977583	Inositol phosphosphingolipids phospholipase C
LmjF.08.0220	1284.07	0.258318	1.19608	1.19608	1.19608	0.269394	0.958885	0.337617	0.977583	ubiquitin-activating enzyme-like protein
LmjF.08.0230	1415.81	0.345639	1.27071	1.27071	1.27071	0.29027	1.19075	0.233753	0.977583	ABC1 family, putative
LmjF.08.0270	272.44	-0.398586	-1.31821	1.31821	0.758602	0.307655	-1.29556	0.195127	0.977583	hypothetical protein
LmjF.08.0300	797.148	0.283996	1.21756	1.21756	1.21756	0.290554	0.97743	0.328356	0.977583	Isochorismatase family, putative
LmjF.08.0310	948.503	0.232028	1.17449	1.17449	1.17449	0.265477	0.874006	0.382115	0.977583	Isochorismatase family, putative
LmjF.08.0370	557.629	-0.329194	-1.25631	1.25631	0.795981	0.289646	-1.13654	0.255731	0.977583	hypothetical protein, conserved
LmjF.08.0380	1383.83	-0.340577	-1.26626	1.26626	0.789725	0.304589	-1.11815	0.263502	0.977583	hypothetical protein, conserved
LmjF.08.0410	211.724	-0.562879	-1.47721	1.47721	0.67695	0.32626	-1.72525	0.0844832	0.977583	WD domain, G-beta repeat, putative
LmjF.08.0460	218.959	-0.445366	-1.36166	1.36166	0.734398	0.289656	-1.53757	0.124154	0.977583	hypothetical protein, unknown function
LmjF.08.0470	248.006	-0.441666	-1.35817	1.35817	0.736284	0.298702	-1.47862	0.139242	0.977583	small ubiquitin protein, putative
LmjF.08.0510	834.55	-0.346926	-1.27185	1.27185	0.786258	0.272291	-1.2741	0.202628	0.977583	ribose-phosphate pyrophosphokinase, putative
LmjF.08.0530	472.793	-0.318753	-1.24725	1.24725	0.801763	0.291086	-1.09505	0.273497	0.977583	protein kinase , putative
LmjF.08.0540	1412.85	0.308108	1.23808	1.23808	1.23808	0.270404	1.13943	0.254522	0.977583	hypothetical protein, conserved
LmjF.08.0590	43.108	0.275892	1.21074	1.21074	1.21074	0.324793	0.849438	0.395638	0.977583	hypothetical protein, unknown function
LmjF.08.0600	400.781	-0.283197	-1.21689	1.21689	0.821768	0.26088	-1.08555	0.27768	0.977583	hypothetical protein, unknown function
LmjF.08.0640	155.18	-0.565418	-1.47982	1.47982	0.675759	0.326702	-1.73069	0.0835077	0.977583	Amastin surface glycoprotein, putative
LmjF.08.0780	2577.85	0.233597	1.17576	1.17576	1.17576	0.235619	0.991416	0.321483	0.977583	tuzin, putative
LmjF.08.0790	4662.68	0.391761	1.31199	1.31199	1.31199	0.257571	1.52098	0.128264	0.977583	tuzin, putative
LmjF.08.0795	2608.37	0.297538	1.22904	1.22904	1.22904	0.281475	1.05707	0.290481	0.977583	tuzin, putative (pseudogene)
LmjF.08.0800	56.7205	0.290203	1.22281	1.22281	1.22281	0.322864	0.898838	0.368739	0.977583	amastin-like protein
LmjF.08.0840	55.4213	0.324732	1.25243	1.25243	1.25243	0.32645	0.994739	0.319863	0.977583	amastin-like protein
LmjF.08.0860	708.37	-0.28155	-1.2155	1.2155	0.822707	0.264628	-1.06394	0.287354	0.977583	hypothetical protein, unknown function
LmjF.08.0870	118.791	-0.501894	-1.41607	1.41607	0.706179	0.32595	-1.53979	0.123612	0.977583	hypothetical protein, unknown function
LmjF.08.0920	4773.6	0.454167	1.36999	1.36999	1.36999	0.284606	1.59577	0.110539	0.977583	hypothetical protein, conserved
LmjF.08.0930	122.341	-0.448373	-1.3645	1.3645	0.732869	0.326479	-1.37336	0.16964	0.977583	Serine/threonine-protein kinase NEK6, putative
LmjF.08.0960	1469.22	-0.24692	-1.18667	1.18667	0.842694	0.255114	-0.967881	0.333104	0.977583	Dpy-30 motif containing protein, putative
LmjF.08.0970	462.35	-0.47669	-1.39155	1.39155	0.718625	0.306491	-1.55531	0.119872	0.977583	Protein of unknown function (DUF2453), putative
LmjF.08.0980	20.5657	-0.376212	-1.29793	1.29793	0.770458	0.273283	-1.37664	0.168624	0.977583	hypothetical protein, unknown function
LmjF.08.1090	2237.94	-0.226746	-1.17019	1.17019	0.85456	0.234919	-0.965212	0.334439	0.977583	histone deacetylase, putative
LmjF.08.1100	7747.02	0.217372	1.16261	1.16261	1.16261	0.239184	0.908807	0.363452	0.977583	hypothetical protein, conserved
LmjF.08.1101	330.984	-0.316416	-1.24523	1.24523	0.803062	0.305024	-1.03735	0.299574	0.977583	Ring finger domain containing protein, putative
LmjF.08.1110	1496.89	-0.191828	-1.14221	1.14221	0.875496	0.226504	-0.846906	0.397047	0.977583	stress-induced protein sti1
LmjF.08.1120	555.294	-0.465453	-1.38075	1.38075	0.724244	0.288547	-1.61309	0.106724	0.977583	Repeat of unknown function (DUF1126), putative
LmjF.08.1130	1010.94	-0.350223	-1.27476	1.27476	0.784463	0.28478	-1.2298	0.218772	0.977583	phosphoribosylpyrophosphate synthetase
LmjF.08.1215	1187.08	0.244687	1.18484	1.18484	1.18484	0.278451	0.878744	0.37954	0.977583	Zinc finger, C3HC4 type (RING finger), putative
LmjF.08.1250	1099.78	0.250942	1.18998	1.18998	1.18998	0.253302	0.990683	0.32184	0.977583	hypothetical protein, conserved
LmjF.08.1265	941.519	-0.289243	-1.222	1.222	0.818331	0.2887	-1.00188	0.316401	0.977583	hypothetical protein, conserved
LmjF.09.0005	2144.14	-0.291648	-1.22404	1.22404	0.816968	0.32526	-0.896662	0.369899	0.977583	hypothetical protein, conserved
LmjF.09.0020	2678.1	-0.293058	-1.22523	1.22523	0.81617	0.255458	-1.14719	0.251304	0.977583	hypothetical protein, conserved
LmjF.09.0050	2023.09	-0.525921	-1.43985	1.43985	0.694516	0.324377	-1.62133	0.104947	0.977583	endonuclease III, putative
LmjF.09.0100	284.316	-0.30859	-1.2385	1.2385	0.807431	0.272024	-1.13442	0.256618	0.977583	flagellar pocket cytoskeletal protein bilbo1
LmjF.09.0154	67.5668	-0.292516	-1.22477	1.22477	0.816477	0.305253	-0.958275	0.337924	0.977583	ATG8/AUT7/APG8/PAZ2, putative
LmjF.09.0170	312.101	-0.295016	-1.2269	1.2269	0.815063	0.279772	-1.05449	0.29166	0.977583	ATG8/AUT7/APG8/PAZ2, putative
LmjF.09.0190	581.864	0.446138	1.36239	1.36239	1.36239	0.284917	1.56585	0.117383	0.977583	hypothetical protein, conserved
LmjF.09.0210	249.228	-0.561201	-1.4755	1.4755	0.677738	0.302748	-1.85369	0.0637833	0.977583	Domain of unknown function (DUF4586), putative
LmjF.09.0250	1364.71	0.294749	1.22667	1.22667	1.22667	0.271025	1.08753	0.2768	0.977583	DNA replication licensing factor MCM4, putative
LmjF.09.0320	100.582	-0.340146	-1.26588	1.26588	0.789961	0.325971	-1.04349	0.296723	0.977583	hypothetical protein, conserved
LmjF.09.0330	72.2209	-0.440951	-1.3575	1.3575	0.736649	0.324648	-1.35825	0.174386	0.977583	hypothetical protein, conserved
LmjF.09.0345	3176.14	-0.278565	-1.21299	1.21299	0.82441	0.29464	-0.945443	0.344433	0.977583	hypothetical protein, conserved
LmjF.09.0350	726.055	-0.285682	-1.21899	1.21899	0.820354	0.257959	-1.10747	0.268091	0.977583	Ring finger domain containing protein, putative
LmjF.09.0367	805.289	-0.272173	-1.20763	1.20763	0.828072	0.299511	-0.908724	0.363496	0.977583	hypothetical protein
LmjF.09.0390	176.636	-0.380099	-1.30143	1.30143	0.768385	0.326664	-1.16358	0.244594	0.977583	hypothetical protein, conserved
LmjF.09.0400	142.66	-0.440452	-1.35703	1.35703	0.736903	0.326675	-1.34829	0.177565	0.977583	kinetoplastid kinetochore protein 10, putative
LmjF.09.0410	145.96	-0.372337	-1.29445	1.29445	0.77253	0.325466	-1.14401	0.252618	0.977583	kinetoplastid kinetochore protein 19, putative
LmjF.09.0420	137.518	-0.678346	-1.6003	1.6003	0.624881	0.318399	-2.13049	0.0331314	0.977583	cell division cycle phosphatase 14, putative
LmjF.09.0450	1133.23	0.464638	1.37997	1.37997	1.37997	0.270814	1.71571	0.0862152	0.977583	hypothetical protein, conserved
LmjF.09.0460	365.598	0.402684	1.32197	1.32197	1.32197	0.304782	1.32122	0.186428	0.977583	hypothetical protein, conserved
LmjF.09.0470	321.67	-0.643634	-1.56226	1.56226	0.640099	0.313327	-2.05419	0.039957	0.977583	kinetoplastid-specific phospho-protein phosphatase, putative
LmjF.09.0500	437.801	-0.506259	-1.42036	1.42036	0.704046	0.323694	-1.564	0.117817	0.977583	hypothetical protein, conserved
LmjF.09.0520	118.187	-0.279799	-1.21403	1.21403	0.823706	0.326513	-0.856932	0.391482	0.977583	Flagellum attachment zone protein 3
LmjF.09.0530	178.101	-0.635912	-1.55392	1.55392	0.643534	0.326349	-1.94856	0.0513476	0.977583	leucine-rich repeat protein, putative
LmjF.09.0540	261.56	-0.471535	-1.38658	1.38658	0.721197	0.325631	-1.44807	0.147598	0.977583	hypothetical protein, unknown function
LmjF.09.0610	863.575	-0.277223	-1.21186	1.21186	0.825178	0.310891	-0.891705	0.372551	0.977583	Glucosidase II beta subunit-like, putative
LmjF.09.0630	339.638	-0.777194	-1.71379	1.71379	0.5835	0.319018	-2.43621	0.0148422	0.977583	PH domain containing protein, putative
LmjF.09.0640	2126.46	0.557797	1.47202	1.47202	1.47202	0.261369	2.13414	0.0328316	0.977583	palmitoyl acyltransferase 5, putative
LmjF.09.0660	1486.13	0.252986	1.19167	1.19167	1.19167	0.283529	0.892276	0.372245	0.977583	Methyltransferase TYW3, putative
LmjF.09.0670	2104.77	-0.254506	-1.19293	1.19293	0.838274	0.282907	-0.899608	0.368329	0.977583	prefoldin subunit 2, putative
LmjF.09.0680	2368.74	0.272063	1.20753	1.20753	1.20753	0.310535	0.876112	0.380969	0.977583	hypothetical protein, conserved
LmjF.09.0700	204.744	-0.339897	-1.26567	1.26567	0.790098	0.306163	-1.11018	0.26692	0.977583	hypothetical protein, conserved
LmjF.09.0710	1865.15	0.351402	1.2758	1.2758	1.2758	0.227916	1.54181	0.123121	0.977583	hypothetical protein, conserved
LmjF.09.0720	1774.54	-0.244225	-1.18446	1.18446	0.844269	0.259297	-0.941873	0.346258	0.977583	cleavage and polyadenylation specificity factor 30 kDa subunit, putative
LmjF.09.0770	568.08	-0.408374	-1.32719	1.32719	0.753472	0.297456	-1.37289	0.169788	0.977583	oligopeptidase b
LmjF.09.0800	1612.68	-0.298426	-1.2298	1.2298	0.813139	0.266291	-1.12068	0.262425	0.977583	kinetoplast-associated protein-like protein
LmjF.09.0820	1758.05	0.370266	1.29259	1.29259	1.29259	0.261997	1.41324	0.157584	0.977583	hypothetical protein, conserved
LmjF.09.0870	759.755	-0.335102	-1.26147	1.26147	0.792728	0.286732	-1.1687	0.242526	0.977583	hypothetical protein, conserved
LmjF.09.0880	1029.4	0.295189	1.22705	1.22705	1.22705	0.286356	1.03084	0.302614	0.977583	histone h1-like protein
LmjF.09.0970	10123.7	0.25282	1.19153	1.19153	1.19153	0.275258	0.918484	0.358365	0.977583	elongation factor-1 gamma
LmjF.09.0980	251.943	-0.6875	-1.61049	1.61049	0.620929	0.3259	-2.10954	0.0348976	0.977583	hypothetical protein, conserved
LmjF.09.1010	141.314	-0.511547	-1.42558	1.42558	0.70147	0.325405	-1.57203	0.115943	0.977583	Present in the outer mitochondrial membrane proteome 10
LmjF.09.1030	764.054	-0.393748	-1.3138	1.3138	0.76115	0.290522	-1.35531	0.175318	0.977583	hypothetical protein, conserved
LmjF.09.1050	783.82	-0.698873	-1.62324	1.62324	0.616053	0.266876	-2.61872	0.00882612	0.977583	MSP (Major sperm protein) domain containing protein, putative
LmjF.09.1090	1012.7	0.282064	1.21593	1.21593	1.21593	0.249344	1.13122	0.257961	0.977583	translation initiation factor EIF-2B gamma subunit, putative
LmjF.09.1100	1122.81	-0.267656	-1.20385	1.20385	0.830668	0.27833	-0.961651	0.336225	0.977583	hypothetical protein, conserved
LmjF.09.1120	2956.39	-0.2627	-1.19972	1.19972	0.833527	0.255624	-1.02768	0.304101	0.977583	mitochondrial RNA binding protein 2
LmjF.09.1140	3068.47	-0.397809	-1.31751	1.31751	0.75901	0.291397	-1.36518	0.172198	0.977583	hypothetical protein, conserved
LmjF.09.1170	469.935	-0.270669	-1.20637	1.20637	0.828935	0.256771	-1.05413	0.291825	0.977583	hypothetical protein, conserved
LmjF.09.1180	1118.17	0.268514	1.20457	1.20457	1.20457	0.281998	0.952184	0.341003	0.977583	hypothetical protein, conserved
LmjF.09.1190	1666.84	0.427813	1.34519	1.34519	1.34519	0.269179	1.58933	0.111987	0.977583	hypothetical protein, conserved
LmjF.09.1280	407.298	-0.283107	-1.21681	1.21681	0.821819	0.247401	-1.14433	0.252489	0.977583	hypothetical protein, conserved
LmjF.09.1320	447.068	-0.419544	-1.3375	1.3375	0.747661	0.305086	-1.37516	0.16908	0.977583	paraflagellar rod component, putative
LmjF.09.1360	372.968	0.792259	1.73178	1.73178	1.73178	0.275649	2.87416	0.00405106	0.977583	hypothetical protein, unknown function
LmjF.09.1380	551.534	0.242457	1.18301	1.18301	1.18301	0.266984	0.908133	0.363808	0.977583	hypothetical protein, conserved
LmjF.09.1410	1317.26	0.331681	1.25848	1.25848	1.25848	0.288331	1.15035	0.250002	0.977583	SET domain containing protein, putative
LmjF.09.1420	1887.12	-0.451343	-1.36731	1.36731	0.731362	0.305498	-1.4774	0.139568	0.977583	hypothetical protein, conserved
LmjF.09.1470	3250.15	-0.346048	-1.27107	1.27107	0.786736	0.311187	-1.11203	0.266127	0.977583	rhodanese-like domain containing protein, putative
LmjF.09.1480	845.235	0.295127	1.22699	1.22699	1.22699	0.28242	1.04499	0.296027	0.977583	J-binding protein
LmjF.09.1510	961.844	-0.617971	-1.53472	1.53472	0.651587	0.28392	-2.17657	0.0295128	0.977583	hypothetical protein, conserved
LmjF.09.1530	1088.77	-0.424778	-1.34237	1.34237	0.744954	0.314548	-1.35044	0.176875	0.977583	Radial spoke protein 11
LmjF.09.1540	1351.94	-0.510369	-1.42441	1.42441	0.702043	0.315708	-1.61659	0.105967	0.977583	hypothetical protein, conserved
LmjF.09.5SrRNA.02	14.3469	0.292781	1.225	1.225	1.225	0.306159	0.956303	0.338919	0.977583	5S(M5) ribosomal RNA
LmjF.10.0010	163.744	-0.404352	-1.32349	1.32349	0.755575	0.312496	-1.29394	0.195685	0.977583	fatty acid desaturase, putative
LmjF.10.0020	64.7006	-0.582378	-1.49732	1.49732	0.667862	0.325259	-1.79051	0.0733722	0.977583	pteridin transporter, putative
LmjF.10.0130	687.701	-0.383955	-1.30491	1.30491	0.766334	0.290035	-1.32382	0.185562	0.977583	hypothetical protein, conserved
LmjF.10.0150	39.9721	-0.336399	-1.2626	1.2626	0.792016	0.312341	-1.07702	0.281469	0.977583	conserved protein, unknown function
LmjF.10.0160	179.976	-0.514788	-1.42878	1.42878	0.699896	0.326113	-1.57856	0.114438	0.977583	hypothetical protein, conserved
LmjF.10.0180	89.3168	-0.851961	-1.80495	1.80495	0.554031	0.296629	-2.87215	0.00407693	0.977583	leucine-rich repeat protein, putative
LmjF.10.0185	482.546	-0.640598	-1.55898	1.55898	0.641447	0.29217	-2.19255	0.0283395	0.977583	hypothetical protein
LmjF.10.0190	462.599	-0.249015	-1.1884	1.1884	0.841471	0.239432	-1.04002	0.29833	0.977583	hypothetical protein, unknown function
LmjF.10.0200	122.632	-0.332322	-1.25904	1.25904	0.794257	0.325027	-1.02244	0.306571	0.977583	Mitogen-activated protein kinase 10, putative
LmjF.10.0220	47.965	-0.487081	-1.40161	1.40161	0.713467	0.326425	-1.49217	0.135655	0.977583	Amastin surface glycoprotein, putative
LmjF.10.0230	306.726	0.661265	1.58147	1.58147	1.58147	0.257637	2.56666	0.0102685	0.977583	Amastin surface glycoprotein, putative
LmjF.10.0240	2170.79	0.434985	1.3519	1.3519	1.3519	0.231378	1.87997	0.0601115	0.977583	hypothetical protein, conserved
LmjF.10.0250	4076.99	0.450312	1.36634	1.36634	1.36634	0.287568	1.56593	0.117364	0.977583	pterin 4 alpha carbinolamine dehydratase, putative
LmjF.10.0260	1179.12	-0.630569	-1.54818	1.54818	0.645922	0.318105	-1.98227	0.0474495	0.977583	COPI associated protein, putative
LmjF.10.0290	935.771	-0.417449	-1.33556	1.33556	0.748748	0.281201	-1.48452	0.137671	0.977583	isocitrate dehydrogenase [NADP], mitochondrial precursor, putative
LmjF.10.0310	495.259	-0.376058	-1.29779	1.29779	0.77054	0.311803	-1.20608	0.227788	0.977583	protein transport protein SEC23, putative
LmjF.10.0320	505.936	-0.384637	-1.30553	1.30553	0.765971	0.298892	-1.28688	0.198137	0.977583	hypothetical protein, conserved
LmjF.10.0370	83.9672	-0.460303	-1.37583	1.37583	0.726834	0.315847	-1.45736	0.145017	0.977583	folate/biopterin transporter, putative
LmjF.10.0380	134.933	-0.501379	-1.41557	1.41557	0.706431	0.326418	-1.536	0.124539	0.977583	folate/biopterin transporter, putative
LmjF.10.0390	190.814	-0.334979	-1.26136	1.26136	0.792796	0.326209	-1.02689	0.304474	0.977583	folate/biopterin transporter, putative
LmjF.10.0400	298.695	-0.279124	-1.21346	1.21346	0.824091	0.324261	-0.8608	0.389348	0.977583	folate/biopterin transporter, putative
LmjF.10.0425	546.915	0.297965	1.22941	1.22941	1.22941	0.257503	1.15713	0.247219	0.977583	hypothetical protein
LmjF.10.0440	686.44	0.323008	1.25094	1.25094	1.25094	0.251754	1.28303	0.199482	0.977583	Zinc finger, C3HC4 type (RING finger), putative
LmjF.10.0490	37.5324	-0.77586	-1.71221	1.71221	0.58404	0.326373	-2.37722	0.0174438	0.977583	mitogen-activated protein kinase 3, putative
LmjF.10.0500	55.8871	0.363603	1.28664	1.28664	1.28664	0.326699	1.11296	0.265725	0.977583	hypothetical protein, conserved
LmjF.10.0510	1405.71	-0.618408	-1.53518	1.53518	0.651389	0.274167	-2.25559	0.0240962	0.977583	glycerol-3-phosphate dehydrogenase [NAD+], glycosomal
LmjF.10.0540	287.572	-0.341269	-1.26687	1.26687	0.789347	0.326002	-1.04683	0.295177	0.977583	hypothetical protein, unknown function
LmjF.10.0560	2451.33	0.680843	1.60308	1.60308	1.60308	0.295787	2.3018	0.0213465	0.977583	zinc binding dehydrogenase-like protein
LmjF.10.0580	2164.12	-0.342809	-1.26822	1.26822	0.788505	0.241304	-1.42065	0.155419	0.977583	chromatin assembly factor 1 subunit A, putative
LmjF.10.0630	208.346	-0.458758	-1.37436	1.37436	0.727612	0.287672	-1.59473	0.110773	0.977583	Flagellum adhesion protein 1
LmjF.10.0660	196.142	-0.495201	-1.40952	1.40952	0.709463	0.32318	-1.53228	0.125454	0.977583	hypothetical protein, unknown function
LmjF.10.0670	2991.45	0.198509	1.14751	1.14751	1.14751	0.22317	0.889499	0.373735	0.977583	hypothetical protein, conserved
LmjF.10.0740	323.987	-0.808813	-1.75177	1.75177	0.570851	0.316871	-2.5525	0.0106953	0.977583	hypothetical protein, conserved
LmjF.10.0750	62.4672	-0.464797	-1.38012	1.38012	0.724573	0.313412	-1.48302	0.138069	0.977583	hypothetical protein, conserved
LmjF.10.0790	5458.06	-0.299281	-1.23053	1.23053	0.812657	0.295	-1.01451	0.310337	0.977583	hypothetical protein, conserved
LmjF.10.0820	3247.03	0.331992	1.25875	1.25875	1.25875	0.276792	1.19943	0.230361	0.977583	hypothetical protein, conserved
LmjF.10.0850	2137.31	-0.47514	-1.39005	1.39005	0.719397	0.308886	-1.53823	0.123991	0.977583	nuclear transport factor 2, putative
LmjF.10.0880	598.911	-0.664606	-1.58514	1.58514	0.630861	0.314264	-2.1148	0.0344468	0.977583	hypothetical protein, conserved
LmjF.10.0890	3123.07	-0.52773	-1.44166	1.44166	0.693645	0.301081	-1.75278	0.0796394	0.977583	FKBP-type peptidyl-prolyl cis-trans isomerase, putative
LmjF.10.0900	1355.46	-0.393935	-1.31397	1.31397	0.761051	0.292499	-1.34679	0.178047	0.977583	hypothetical protein, conserved
LmjF.10.0910	917.711	-0.481744	-1.39643	1.39643	0.716111	0.298942	-1.6115	0.107072	0.977583	small GTP-binding protein Rab11, putative
LmjF.10.0920	221.989	-0.399464	-1.31902	1.31902	0.75814	0.321678	-1.24181	0.214305	0.977583	hypothetical protein, conserved
LmjF.10.0930	150.937	-0.447865	-1.36402	1.36402	0.733127	0.271798	-1.64779	0.0993962	0.977583	hypothetical protein, conserved (pseudogene)
LmjF.10.0935	40.4406	-0.361608	-1.28486	1.28486	0.778297	0.30953	-1.16825	0.242706	0.977583	hypothetical protein
LmjF.10.0940	626.066	-0.369433	-1.29184	1.29184	0.774087	0.316597	-1.16689	0.243256	0.977583	hypothetical protein, conserved
LmjF.10.0945	1399.25	-0.308197	-1.23816	1.23816	0.80765	0.248833	-1.23857	0.215504	0.977583	Archaic translocase of outer membrane 12 kDa subunit, putative
LmjF.10.0960	1452.76	0.360462	1.28384	1.28384	1.28384	0.307533	1.17211	0.241154	0.977583	hypothetical protein, conserved
LmjF.10.0980	135.428	-0.318287	-1.24685	1.24685	0.802022	0.325287	-0.978481	0.327837	0.977583	hypothetical protein, unknown function
LmjF.10.1000	1018.37	0.347251	1.27213	1.27213	1.27213	0.305603	1.13628	0.255839	0.977583	ARP2/3 complex subunit, putative
LmjF.10.1080	174.224	-0.397364	-1.3171	1.3171	0.759244	0.326524	-1.21695	0.223623	0.977583	Eukaryotic translation initiation factor 4 gamma 5
LmjF.10.1081	2087.49	-0.40624	-1.32523	1.32523	0.754588	0.312531	-1.29984	0.193657	0.977583	hypothetical protein, conserved
LmjF.10.1110	1429.28	-0.448962	-1.36506	1.36506	0.73257	0.23289	-1.92778	0.053882	0.977583	PAB1-binding protein , putative
LmjF.10.1130	1364.85	-0.25714	-1.19511	1.19511	0.836745	0.274127	-0.938034	0.348227	0.977583	hypothetical protein, conserved
LmjF.10.1140	574.099	-0.297693	-1.22918	1.22918	0.813553	0.249472	-1.19329	0.232756	0.977583	Zinc finger, C3HC4 type (RING finger), putative
LmjF.10.1160	155.239	-0.58636	-1.50145	1.50145	0.666021	0.322222	-1.81974	0.0687988	0.977583	Ras-related protein RabX1, putative
LmjF.10.1170	421.434	-0.330191	-1.25718	1.25718	0.795431	0.292486	-1.12891	0.258935	0.977583	small GTP-binding protein Rab7, putative
LmjF.10.1195	942.933	-0.334604	-1.26103	1.26103	0.793002	0.249437	-1.34144	0.179778	0.977583	hypothetical protein, conserved
LmjF.10.1200	1673.11	0.259007	1.19665	1.19665	1.19665	0.277763	0.932476	0.351091	0.977583	hypothetical protein, conserved
LmjF.10.1210	1896.82	0.230987	1.17364	1.17364	1.17364	0.260927	0.885255	0.376019	0.977583	hypothetical protein, conserved
LmjF.10.1220	1575.32	-0.384695	-1.30558	1.30558	0.765941	0.317643	-1.21109	0.22586	0.977583	Spinocerebellar ataxia type 10 protein domain containing protein, putative
LmjF.10.1230	193.934	-0.36102	-1.28433	1.28433	0.778614	0.31892	-1.13201	0.257631	0.977583	Protein of unknown function (DUF1861), putative
LmjF.10.1250	85.2961	-0.537277	-1.45123	1.45123	0.68907	0.305795	-1.75698	0.0789211	0.977583	Protein of unknown function (DUF1861), putative
LmjF.10.1270	542.348	0.348934	1.27362	1.27362	1.27362	0.241815	1.44298	0.149026	0.977583	Protein of unknown function (DUF1861), putative
LmjF.10.1280	212.951	-0.297781	-1.22925	1.22925	0.813503	0.317327	-0.938402	0.348038	0.977583	Protein of unknown function (DUF1861), putative
LmjF.10.1310	73.4251	-0.759955	-1.69344	1.69344	0.590515	0.3236	-2.34844	0.0188523	0.977583	pteridine transporter, putative
LmjF.10.1320	158.809	-0.311999	-1.24143	1.24143	0.805525	0.319431	-0.976735	0.328701	0.977583	fatty acid desaturase, putative
LmjF.11.0010	828.057	-0.382675	-1.30376	1.30376	0.767014	0.326212	-1.17309	0.240761	0.977583	hypothetical protein, conserved
LmjF.11.0050	1576.64	0.401038	1.32046	1.32046	1.32046	0.29151	1.37573	0.168907	0.977583	SNF2/RAD54 related DNA helicase, putative
LmjF.11.0090	793.373	-0.225737	-1.16937	1.16937	0.855158	0.25763	-0.876208	0.380917	0.977583	MORN repeat, putative
LmjF.11.0120	794.087	-0.270349	-1.2061	1.2061	0.829119	0.302094	-0.894917	0.370831	0.977583	hypothetical protein, conserved
LmjF.11.0160	774.822	0.428287	1.34563	1.34563	1.34563	0.280781	1.52534	0.127175	0.977583	hypothetical protein, conserved
LmjF.11.0180	781.267	-0.413274	-1.3317	1.3317	0.750918	0.31146	-1.32689	0.184545	0.977583	cytoplasmic translation machinery associated protein, putative
LmjF.11.0190	1213.43	0.472329	1.38735	1.38735	1.38735	0.273564	1.72657	0.0842446	0.977583	DEAD-boc ATP-dependent (RNA) helicase, putative
LmjF.11.0240	2105.08	-0.45301	-1.36889	1.36889	0.730517	0.264897	-1.71014	0.0872404	0.977583	proteasome alpha 7 subunit, putative
LmjF.11.0250	149.173	-0.462133	-1.37758	1.37758	0.725912	0.323028	-1.43063	0.152537	0.977583	Calcium/calmodulin-dependent protein kinase kinase, putative
LmjF.11.0290	1736.42	0.444515	1.36086	1.36086	1.36086	0.272954	1.62854	0.103411	0.977583	hypothetical protein, unknown function
LmjF.11.0300	1750.77	0.531645	1.44558	1.44558	1.44558	0.314058	1.69282	0.0904888	0.977583	Sec20, putative
LmjF.11.0310	820.408	-0.540095	-1.45407	1.45407	0.687725	0.315534	-1.71169	0.0869542	0.977583	hypothetical protein, conserved
LmjF.11.0330	117.604	-0.430144	-1.34737	1.34737	0.742188	0.32535	-1.3221	0.186135	0.977583	PIF1 helicase-like protein, putative
LmjF.11.0350	580.517	-0.41932	-1.3373	1.3373	0.747777	0.278682	-1.50465	0.132413	0.977583	14-3-3 protein 2, putative
LmjF.11.0360	1142.05	0.445632	1.36191	1.36191	1.36191	0.234247	1.9024	0.0571186	0.977583	Optic atrophy 3 protein (OPA3), putative
LmjF.11.0380	798.99	-0.234713	-1.17667	1.17667	0.849854	0.258709	-0.907248	0.364276	0.977583	Domain of unknown function(DUF2779), putative
LmjF.11.0390	514.837	-0.218698	-1.16368	1.16368	0.85934	0.256649	-0.852131	0.394141	0.977583	hypothetical protein, conserved
LmjF.11.0400	37.0506	-0.363822	-1.28683	1.28683	0.777103	0.320687	-1.13451	0.256582	0.977583	tubulin-tyrsoine ligase-like protein
LmjF.11.0440	574.13	-0.324281	-1.25204	1.25204	0.798696	0.231742	-1.39932	0.161717	0.977583	hypothetical protein, conserved
LmjF.11.0475	60.0304	0.321325	1.24948	1.24948	1.24948	0.313263	1.02574	0.305016	0.977583	hypothetical protein
LmjF.11.0480	739.982	-0.617843	-1.53458	1.53458	0.651644	0.270624	-2.28303	0.0224285	0.977583	mRNA cap guanine-N7 methyltransferase, putative
LmjF.11.0500	1628.39	-0.471363	-1.38642	1.38642	0.721283	0.324811	-1.45119	0.146727	0.977583	hypothetical protein, conserved
LmjF.11.0510	44.5043	-0.557554	-1.47177	1.47177	0.679453	0.325719	-1.71177	0.0869399	0.977583	protein kinase, putative
LmjF.11.0520	331.477	-0.413526	-1.33194	1.33194	0.750786	0.276225	-1.49706	0.134376	0.977583	amino acid permease/transporter, putative
LmjF.11.0530	832.345	0.301303	1.23226	1.23226	1.23226	0.267844	1.12492	0.260624	0.977583	hypothetical protein, conserved
LmjF.11.0540	1165.04	0.302437	1.23323	1.23323	1.23323	0.249944	1.21002	0.226271	0.977583	Protein of unknown function (DUF563), putative
LmjF.11.0550	281.075	-0.363893	-1.28689	1.28689	0.777065	0.288889	-1.25963	0.207803	0.977583	nucleobase transporter
LmjF.11.0580	137.803	-0.533545	-1.44748	1.44748	0.690855	0.29985	-1.77938	0.0751781	0.977583	cytochrome b5, putative
LmjF.11.0630	543.837	-0.383705	-1.30469	1.30469	0.766467	0.308107	-1.24536	0.212999	0.977583	metallo-peptidase, Clan MF, Family M17
LmjF.11.0650	35.6891	-0.474406	-1.38935	1.38935	0.719763	0.317345	-1.49492	0.134935	0.977583	Protein Associated with Differentiation, putative
LmjF.11.0690	219.518	0.450029	1.36607	1.36607	1.36607	0.26296	1.7114	0.0870076	0.977583	Ankyrin repeats (3 copies)/Ankyrin repeats (many copies), putative
LmjF.11.0700	1550.37	0.22892	1.17196	1.17196	1.17196	0.234016	0.978224	0.327964	0.977583	anion-transporting ATPase-like protein
LmjF.11.0720	356.307	-0.387421	-1.30805	1.30805	0.764495	0.315948	-1.22622	0.220117	0.977583	PUF nine target 1
LmjF.11.0740	288.118	-0.27195	-1.20744	1.20744	0.828199	0.313476	-0.867532	0.385651	0.977583	hypothetical protein, conserved
LmjF.11.0750	301.378	-0.599746	-1.51545	1.51545	0.65987	0.293981	-2.04008	0.0413419	0.977583	hypothetical protein, conserved
LmjF.11.0760	31976	0.570108	1.48464	1.48464	1.48464	0.296629	1.92196	0.0546108	0.977583	40S ribosomal protein S21, putative
LmjF.11.0780	18905.3	0.531002	1.44493	1.44493	1.44493	0.29307	1.81186	0.0700078	0.977583	40S ribosomal protein S21, putative
LmjF.11.0810	399.995	-0.382384	-1.30349	1.30349	0.767169	0.30413	-1.2573	0.208644	0.977583	hypothetical protein, conserved
LmjF.11.0820	77.2026	-0.47173	-1.38677	1.38677	0.721099	0.313825	-1.50316	0.132798	0.977583	hypothetical protein, conserved
LmjF.11.0830	164.033	-0.496003	-1.4103	1.4103	0.709068	0.326491	-1.5192	0.128713	0.977583	hypothetical protein, conserved
LmjF.11.0850	1172.04	-0.311555	-1.24104	1.24104	0.805773	0.236996	-1.3146	0.188645	0.977583	Alpha/beta hydrolase family, putative
LmjF.11.0940	384.509	-0.29275	-1.22497	1.22497	0.816345	0.319923	-0.915065	0.360157	0.977583	hypothetical protein, unknown function
LmjF.11.0960	39266.6	0.399166	1.31875	1.31875	1.31875	0.301771	1.32274	0.185921	0.977583	40S ribosomal protein S5
LmjF.11.0970	48505.1	0.399862	1.31938	1.31938	1.31938	0.302235	1.32302	0.18583	0.977583	40S ribosomal protein S5
LmjF.11.0980	875.307	0.417789	1.33588	1.33588	1.33588	0.252765	1.65287	0.0983564	0.977583	HIT zinc finger, putative
LmjF.11.1000	497.888	-0.280956	-1.215	1.215	0.823046	0.323912	-0.867383	0.385732	0.977583	pyruvate phosphate dikinase, putative
LmjF.11.1010	788.568	-0.223137	-1.16727	1.16727	0.856701	0.257449	-0.866722	0.386094	0.977583	inositol-1,4,5-trisphosphate (IP3) 5-phosphatase, putative
LmjF.11.1040	1.34327	-0.15441	-1.11297	1.11297	0.8985	0.162017	-0.953045	0.340567	0.977583	hypothetical protein, conserved
LmjF.11.1050	503.032	-0.4604	-1.37592	1.37592	0.726785	0.233915	-1.96824	0.0490408	0.977583	protein transport protein SEC61 subunit alpha, putative
LmjF.11.1080	132.855	-0.626196	-1.54349	1.54349	0.647883	0.317379	-1.97302	0.0484928	0.977583	palmitoyl acyltransferase 7, putative
LmjF.11.1090	19.9938	-0.266452	-1.20285	1.20285	0.831361	0.314731	-0.846604	0.397216	0.977583	palmitoyl acyltransferase 7, putative
LmjF.11.1100	175.112	-0.327086	-1.25448	1.25448	0.797145	0.319846	-1.02264	0.30648	0.977583	Lanosterol 14-alpha demethylase
LmjF.11.1110	49238	0.436234	1.35307	1.35307	1.35307	0.31118	1.40187	0.160954	0.977583	60S ribosomal protein L28, putative
LmjF.11.1120	2466.42	0.436108	1.35295	1.35295	1.35295	0.269934	1.61561	0.106178	0.977583	hypothetical protein, conserved
LmjF.11.1130	49005.4	0.439459	1.3561	1.3561	1.3561	0.310941	1.41332	0.157563	0.977583	60S ribosomal protein L28, putative
LmjF.11.1160	198.87	-0.444328	-1.36068	1.36068	0.734927	0.32458	-1.36893	0.17102	0.977583	protein transport protein SEC31, putative
LmjF.11.1170	1349.91	-0.380656	-1.30193	1.30193	0.768088	0.296867	-1.28225	0.199756	0.977583	eukaryotic release factor 3, putative
LmjF.11.1210	222.025	-0.731178	-1.65999	1.65999	0.602412	0.286474	-2.55233	0.0107005	0.977583	SKP1-like protein
LmjF.11.1220	78.2571	0.329586	1.25665	1.25665	1.25665	0.324232	1.01651	0.309385	0.977583	ATP-binding cassette protein subfamily A, member 2, putative
LmjF.11.1330	456.638	-0.556926	-1.47113	1.47113	0.679749	0.32379	-1.72002	0.0854289	0.977583	Flagellar-associated PapD-like, putative
LmjF.11.1350	1054.13	-0.426633	-1.34409	1.34409	0.743996	0.274518	-1.55412	0.120156	0.977583	hypothetical protein, conserved
LmjF.12.0030	3596.44	-0.602669	-1.51852	1.51852	0.658535	0.310512	-1.94089	0.0522717	0.977583	proteasome beta-1 subunit, putative
LmjF.12.0040	6033.77	0.246864	1.18662	1.18662	1.18662	0.277418	0.889861	0.37354	0.977583	Mitochondrial SSU ribosomal protein 29, putative
LmjF.12.0045	2353.35	0.321608	1.24972	1.24972	1.24972	0.312593	1.02884	0.303554	0.977583	hypothetical protein, conserved
LmjF.12.0070	2696.47	-0.294485	-1.22645	1.22645	0.815363	0.257209	-1.14492	0.25224	0.977583	hypothetical protein, conserved
LmjF.12.0075	200.396	0.407817	1.32668	1.32668	1.32668	0.30776	1.32511	0.185134	0.977583	hypothetical protein, conserved
LmjF.12.0090	2674.15	0.312316	1.2417	1.2417	1.2417	0.285649	1.09336	0.274238	0.977583	hypothetical protein, conserved
LmjF.12.0110	1874.79	0.379725	1.30109	1.30109	1.30109	0.291451	1.30288	0.192617	0.977583	hypothetical protein, conserved
LmjF.12.0170	3109.95	0.476914	1.39176	1.39176	1.39176	0.298513	1.59763	0.110125	0.977583	hypothetical protein, conserved
LmjF.12.0180	1793.65	0.208737	1.15568	1.15568	1.15568	0.243207	0.858267	0.390745	0.977583	hypothetical protein, conserved
LmjF.12.0190	1366.47	0.287765	1.22075	1.22075	1.22075	0.301505	0.954427	0.339868	0.977583	ubiquitin hydrolase, putative
LmjF.12.0210	2122.12	-0.429559	-1.34682	1.34682	0.742489	0.256758	-1.67301	0.0943252	0.977583	proteasome regulatory ATPase subunittcc1l8.3, putative
LmjF.12.0240	767.363	-0.313609	-1.24281	1.24281	0.804626	0.251798	-1.24548	0.212956	0.977583	hypothetical protein, unknown function
LmjF.12.0260	293.773	-0.294565	-1.22651	1.22651	0.815318	0.266803	-1.10405	0.26957	0.977583	Helicase associated domain (HA2), putative
LmjF.12.0270	1902.02	0.249356	1.18868	1.18868	1.18868	0.277989	0.896999	0.369719	0.977583	hypothetical protein, conserved
LmjF.12.0280	125.613	-0.546383	-1.46042	1.46042	0.684735	0.324452	-1.68402	0.0921777	0.977583	ornithine decarboxylase, putative
LmjF.12.0310	1380.22	0.269279	1.20521	1.20521	1.20521	0.257889	1.04417	0.296408	0.977583	hypothetical protein, conserved
LmjF.12.0350	371.188	-0.600656	-1.51641	1.51641	0.659454	0.318727	-1.88455	0.0594911	0.977583	CCR4-NOT transcription complex subunit 2, putative
LmjF.12.0360	496.141	0.407607	1.32648	1.32648	1.32648	0.25372	1.60652	0.10816	0.977583	Glutathione S-transferase, N-terminal domain containing protein, putative
LmjF.12.0380	255.883	-0.345415	-1.27052	1.27052	0.787081	0.294403	-1.17327	0.240687	0.977583	pumillio protein 4, putative
LmjF.12.0390	1399.57	0.236563	1.17818	1.17818	1.17818	0.226334	1.0452	0.295931	0.977583	hypothetical protein, conserved
LmjF.12.0400	636.43	-0.430172	-1.34739	1.34739	0.742173	0.32234	-1.33453	0.182031	0.977583	3'-nucleotidase/nuclease, putative
LmjF.12.0405	1857.72	-0.226608	-1.17008	1.17008	0.854642	0.267591	-0.846844	0.397082	0.977583	hypothetical protein
LmjF.12.0450	1238.81	-0.495755	-1.41006	1.41006	0.709191	0.314002	-1.57883	0.114376	0.977583	hypothetical protein, unknown function
LmjF.12.0500	1.84738	-0.150808	-1.11019	1.11019	0.900746	0.156414	-0.964163	0.334964	0.977583	hypothetical protein, unknown function
LmjF.12.0510	32.9137	-0.490177	-1.40462	1.40462	0.711938	0.323158	-1.51683	0.129308	0.977583	WW domain containing protein, putative
LmjF.12.0530	1602.74	-0.453795	-1.36964	1.36964	0.73012	0.277708	-1.63407	0.102244	0.977583	glucose-6-phosphate isomerase
LmjF.12.0540	3669	-0.326512	-1.25398	1.25398	0.797462	0.305618	-1.06837	0.285355	0.977583	Present in the outer mitochondrial membrane proteome 18
LmjF.12.0550	423.664	0.381624	1.30281	1.30281	1.30281	0.274052	1.39252	0.163764	0.977583	hypothetical protein, unknown function
LmjF.12.0570	152.301	-0.280778	-1.21485	1.21485	0.823147	0.316667	-0.886664	0.37526	0.977583	Fusaric acid resistance protein-like, putative
LmjF.12.0610	1530.04	0.299775	1.23095	1.23095	1.23095	0.286202	1.04742	0.294904	0.977583	TPR repeat, putative
LmjF.12.0630	3705.81	-0.431556	-1.34869	1.34869	0.741462	0.262034	-1.64694	0.0995697	0.977583	alanine aminotransferase
LmjF.12.0660	274.074	-0.438306	-1.35501	1.35501	0.738001	0.317704	-1.3796	0.167709	0.977583	ser/thr protein phosphatase, putative
LmjF.12.0670	1652.71	-0.222527	-1.16678	1.16678	0.857063	0.237718	-0.936094	0.349225	0.977583	cytochrome oxidase subunit IV, putative
LmjF.12.0700	2266.09	-0.273284	-1.20856	1.20856	0.827434	0.250034	-1.09299	0.274399	0.977583	hypothetical protein, conserved
LmjF.12.0710	289.977	-0.260998	-1.19831	1.19831	0.83451	0.297779	-0.876481	0.380769	0.977583	Protein of unknown function (DUF962), putative
LmjF.12.0730	239.171	-0.478319	-1.39312	1.39312	0.717813	0.324073	-1.47596	0.139954	0.977583	surface antigen protein 2, putative
LmjF.12.0740	183.314	-0.353169	-1.27736	1.27736	0.782862	0.326653	-1.08117	0.27962	0.977583	surface antigen protein, putative
LmjF.12.0755	51.7643	-0.391793	-1.31202	1.31202	0.762182	0.312772	-1.25265	0.210334	0.977583	surface antigen protein 2, putative
LmjF.12.0760	476.389	-0.468582	-1.38375	1.38375	0.722675	0.326191	-1.43653	0.150852	0.977583	surface antigen protein 2, putative
LmjF.12.0765	77.3784	-0.384135	-1.30508	1.30508	0.766238	0.324263	-1.18464	0.236159	0.977583	surface antigen protein 2, putative
LmjF.12.0780	22.1142	-0.436059	-1.3529	1.3529	0.739151	0.31795	-1.37147	0.170229	0.977583	surface antigen protein 2 precursor
LmjF.12.0810	40.7858	-0.327092	-1.25448	1.25448	0.797141	0.324552	-1.00783	0.313537	0.977583	promastigote surface antigen protein 2 PSA2
LmjF.12.0830	143.714	-0.472248	-1.38727	1.38727	0.720841	0.323919	-1.45792	0.144862	0.977583	surface antigen protein 2, putative
LmjF.12.0850	210.636	-0.483218	-1.39786	1.39786	0.71538	0.325603	-1.48407	0.13779	0.977583	surface antigen protein 2, putative
LmjF.12.0860	455.586	-0.332478	-1.25917	1.25917	0.794171	0.326626	-1.01792	0.308717	0.977583	surface antigen protein, putative
LmjF.12.0870	144.223	-0.342715	-1.26814	1.26814	0.788556	0.320987	-1.06769	0.28566	0.977583	surface antigen protein 2, putative
LmjF.12.0885	35.6492	0.290937	1.22343	1.22343	1.22343	0.318121	0.914549	0.360429	0.977583	hypothetical protein
LmjF.12.0890	181.045	-0.511571	-1.4256	1.4256	0.701458	0.326638	-1.56617	0.117308	0.977583	promastigote surface antigen 38S
LmjF.12.0905	1938.47	0.325421	1.25303	1.25303	1.25303	0.228942	1.42141	0.155197	0.977583	hypothetical protein
LmjF.12.0910	535.791	-0.406957	-1.32589	1.32589	0.754212	0.326301	-1.24718	0.21233	0.977583	promastigote surface antigen protein PSA
LmjF.12.0920	580.186	-0.359889	-1.28333	1.28333	0.779225	0.326625	-1.10184	0.270531	0.977583	promastigote surface antigen protein PSA
LmjF.12.0960	89.7244	-0.528233	-1.44216	1.44216	0.693404	0.321525	-1.6429	0.100404	0.977583	surface antigen protein 2, putative
LmjF.12.0980	21.4065	-0.333244	-1.25984	1.25984	0.79375	0.314145	-1.06079	0.288783	0.977583	promastigote surface antigen protein 2 PSA2
LmjF.12.0990	448.576	-0.431235	-1.34839	1.34839	0.741627	0.326466	-1.32092	0.186528	0.977583	surface antigen protein, putative
LmjF.12.1000	43.664	-0.425641	-1.34317	1.34317	0.744508	0.3242	-1.3129	0.189218	0.977583	promastigote surface antigen protein 2 PSA2
LmjF.12.1005	1774.39	0.398477	1.31812	1.31812	1.31812	0.225369	1.76811	0.0770429	0.977583	surface antigen protein 2, putative
LmjF.12.1020	413.473	-0.353738	-1.27787	1.27787	0.782554	0.326693	-1.08279	0.278903	0.977583	surface antigen protein, putative
LmjF.12.1040	847.08	-0.33323	-1.25983	1.25983	0.793758	0.326701	-1.01998	0.307737	0.977583	surface antigen protein, putative
LmjF.12.1060	1499.8	-0.332586	-1.25927	1.25927	0.794112	0.326202	-1.01957	0.307932	0.977583	surface antigen protein, putative
LmjF.12.1070	433.661	-0.609606	-1.52584	1.52584	0.655376	0.326397	-1.86768	0.0618064	0.977583	surface antigen protein 2, putative
LmjF.12.1090	169.783	-0.385	-1.30586	1.30586	0.765779	0.321001	-1.19937	0.230383	0.977583	surface antigen protein, putative
LmjF.12.1110	1506.01	-0.331751	-1.25854	1.25854	0.794571	0.244908	-1.35459	0.175547	0.977583	DnaJ domain containing protein, putative
LmjF.12.1120	174.208	-0.663438	-1.58385	1.58385	0.631372	0.321737	-2.06205	0.0392028	0.977583	Flagellum attachment zone protein 2
LmjF.12.1125	1874.34	0.273661	1.20887	1.20887	1.20887	0.280816	0.974522	0.329798	0.977583	N-acyl-L-amino acid amidohydrolase
LmjF.12.1140	13.6161	-0.248626	-1.18808	1.18808	0.841697	0.276608	-0.89884	0.368738	0.977583	n-ethylmaleimide reductase-like protein
LmjF.12.1160	554.469	0.413431	1.33185	1.33185	1.33185	0.303886	1.36048	0.173679	0.977583	Putative integral membrane protein conserved region (DUF2404), putative
LmjF.12.1170	1359.02	0.320645	1.24889	1.24889	1.24889	0.249919	1.283	0.199493	0.977583	Putative integral membrane protein conserved region (DUF2404), putative
LmjF.12.1180	3860.15	0.330098	1.2571	1.2571	1.2571	0.245169	1.34641	0.178171	0.977583	hypothetical protein, conserved
LmjF.12.1210	178.258	-0.284232	-1.21776	1.21776	0.821179	0.326659	-0.870117	0.384236	0.977583	hypothetical protein, conserved
LmjF.12.1260	146.906	-0.492258	-1.40664	1.40664	0.710912	0.319976	-1.53842	0.123946	0.977583	hypothetical protein, conserved
LmjF.12.1280	472.511	-0.36637	-1.28911	1.28911	0.775732	0.315031	-1.16297	0.244843	0.977583	hypothetical protein, unknown function
LmjF.12.1300	2449.35	0.355381	1.27932	1.27932	1.27932	0.250945	1.41617	0.156724	0.977583	SET domain containing protein, putative
LmjF.12.1310	689.298	0.632172	1.5499	1.5499	1.5499	0.252167	2.50696	0.0121774	0.977583	FAM91 N-terminus/FAM91 C-terminus, putative
LmjF.12.1330	97.4103	-0.608669	-1.52485	1.52485	0.655802	0.326209	-1.86589	0.0620573	0.977583	Alpha/beta hydrolase domain-containing protein
LmjF.12.1340	1671.24	0.449751	1.3658	1.3658	1.3658	0.270411	1.66321	0.0962694	0.977583	hypothetical protein, conserved
LmjF.13.0010	1278.62	0.254857	1.19322	1.19322	1.19322	0.229985	1.10815	0.267798	0.977583	hypothetical protein, conserved
LmjF.13.0020	492.117	0.428189	1.34554	1.34554	1.34554	0.233012	1.83763	0.0661176	0.977583	cis-prenyltransferase-like protein
LmjF.13.0090	325.077	-0.285983	-1.21924	1.21924	0.820182	0.324798	-0.880497	0.37859	0.977583	metallo-peptidase, Clan MA(E) Family M32
LmjF.13.0100	15.4044	-0.321871	-1.24995	1.24995	0.800032	0.298816	-1.07715	0.281412	0.977583	hypothetical protein, unknown function
LmjF.13.0130	181.15	-0.368642	-1.29114	1.29114	0.774511	0.326321	-1.12969	0.258608	0.977583	Kinesin-13 2
LmjF.13.0150	1682.38	0.323331	1.25122	1.25122	1.25122	0.288721	1.11987	0.262768	0.977583	hypothetical protein, conserved
LmjF.13.0160	284.174	-0.576773	-1.49151	1.49151	0.670462	0.323232	-1.78439	0.0743595	0.977583	protein kinase A regulatory subunit
LmjF.13.0170	2036.69	0.416028	1.33425	1.33425	1.33425	0.264328	1.57391	0.115508	0.977583	MOZ/SAS family acetyltransferase, putative
LmjF.13.0180	608.385	0.330428	1.25739	1.25739	1.25739	0.263473	1.25413	0.209796	0.977583	Tetratricopeptide repeat, putative
LmjF.13.0200	20.572	-0.346474	-1.27145	1.27145	0.786504	0.314579	-1.10139	0.270727	0.977583	Lipase (class 3), putative
LmjF.13.0210	476.577	0.763854	1.69802	1.69802	1.69802	0.300788	2.53951	0.0111007	0.977583	Triglyceride lipase, putative
LmjF.13.0230	235.287	-0.348999	-1.27368	1.27368	0.785129	0.325391	-1.07255	0.283472	0.977583	zinc-RING finger domain containing protein, putative
LmjF.13.0250	4690.96	0.514832	1.42883	1.42883	1.42883	0.286311	1.79815	0.0721525	0.977583	Nucleoporin NUP48
LmjF.13.0280	22105.1	0.496339	1.41063	1.41063	1.41063	0.297856	1.66637	0.0956397	0.977583	alpha tubulin
LmjF.13.0290	22246.7	0.496424	1.41071	1.41071	1.41071	0.297649	1.66782	0.0953524	0.977583	alpha tubulin
LmjF.13.0300	22321.3	0.497898	1.41215	1.41215	1.41215	0.29748	1.67372	0.0941865	0.977583	alpha tubulin
LmjF.13.0310	22510.3	0.516858	1.43084	1.43084	1.43084	0.296636	1.7424	0.0814392	0.977583	alpha tubulin
LmjF.13.0320	22265	0.498806	1.41304	1.41304	1.41304	0.298127	1.67313	0.094301	0.977583	alpha tubulin
LmjF.13.0330	22329.2	0.500333	1.41454	1.41454	1.41454	0.298454	1.67641	0.0936571	0.977583	alpha tubulin
LmjF.13.0340	22295.8	0.505698	1.41981	1.41981	1.41981	0.297815	1.69803	0.0895024	0.977583	alpha tubulin
LmjF.13.0350	22298.7	0.511507	1.42554	1.42554	1.42554	0.297614	1.71869	0.0856702	0.977583	alpha tubulin
LmjF.13.0360	22561.2	0.509698	1.42375	1.42375	1.42375	0.298199	1.70925	0.0874038	0.977583	alpha tubulin
LmjF.13.0370	22493.5	0.501506	1.41569	1.41569	1.41569	0.297298	1.68688	0.0916259	0.977583	alpha tubulin
LmjF.13.0380	22364.9	0.496442	1.41073	1.41073	1.41073	0.298372	1.66384	0.0961451	0.977583	alpha tubulin
LmjF.13.0390	22041.8	0.508937	1.423	1.423	1.423	0.297855	1.70867	0.0875113	0.977583	alpha tubulin
LmjF.13.0410	1184.11	0.370934	1.29319	1.29319	1.29319	0.268122	1.38345	0.166526	0.977583	hypothetical protein, conserved
LmjF.13.0420	4399.6	0.403938	1.32311	1.32311	1.32311	0.294503	1.37159	0.170191	0.977583	long-chain-fatty-acid-CoA ligase, putative
LmjF.13.0430	3231.69	-0.280779	-1.21485	1.21485	0.823146	0.277803	-1.01071	0.312154	0.977583	Flagellar radial spoke protein 4/6
LmjF.13.0460	1045.15	-0.360177	-1.28358	1.28358	0.779069	0.319613	-1.12692	0.259777	0.977583	hypothetical protein, conserved
LmjF.13.0470	411.705	0.386182	1.30693	1.30693	1.30693	0.30005	1.28706	0.198073	0.977583	hypothetical protein, conserved
LmjF.13.0490	2680.54	0.424204	1.34183	1.34183	1.34183	0.29631	1.43162	0.152252	0.977583	Histidine phosphatase superfamily (branch 1), putative
LmjF.13.0500	955.261	-0.237509	-1.17896	1.17896	0.848209	0.266556	-0.891028	0.372914	0.977583	ATP-dependent RNA helicase, putative
LmjF.13.0510	1276.44	0.453168	1.36904	1.36904	1.36904	0.291493	1.55464	0.120031	0.977583	hypothetical protein, conserved
LmjF.13.0520	2929.49	-0.370114	-1.29245	1.29245	0.773722	0.269835	-1.37163	0.170179	0.977583	Protein of unknown function (DUF1014), putative
LmjF.13.0590	2612.51	0.277851	1.21239	1.21239	1.21239	0.305726	0.908824	0.363443	0.977583	hypothetical protein, conserved
LmjF.13.0620	630.206	0.629677	1.54722	1.54722	1.54722	0.267551	2.35349	0.0185983	0.977583	hypothetical protein, conserved
LmjF.13.0650	2257	0.228227	1.17139	1.17139	1.17139	0.235801	0.967883	0.333103	0.977583	palmitoyl acyltransferase 6, putative
LmjF.13.0670	3202.36	-0.308142	-1.23811	1.23811	0.807681	0.236899	-1.30073	0.19335	0.977583	mannose-specific lectin, putative
LmjF.13.0680	2163.52	0.327506	1.25484	1.25484	1.25484	0.255894	1.27985	0.200598	0.977583	Metallopeptidase family M24, putative
LmjF.13.0690	135.561	-0.279886	-1.2141	1.2141	0.823656	0.323325	-0.865648	0.386683	0.977583	PSP1 C-terminal conserved region, putative
LmjF.13.0710	1044.25	-0.377632	-1.29921	1.29921	0.7697	0.23451	-1.61031	0.107331	0.977583	Putative GTPase activating protein for Arf, putative
LmjF.13.0740	805.471	0.274108	1.20925	1.20925	1.20925	0.275351	0.995489	0.319498	0.977583	Calcium-activated chloride channel, putative
LmjF.13.0750	897.649	0.437383	1.35415	1.35415	1.35415	0.253474	1.72556	0.0844273	0.977583	hypothetical protein, conserved
LmjF.13.0780	630.652	-0.343588	-1.26891	1.26891	0.788079	0.25757	-1.33396	0.182216	0.977583	CMGC/MAPK protein kinase, putative
LmjF.13.0800	296.417	0.672358	1.59368	1.59368	1.59368	0.264746	2.53963	0.011097	0.977583	hypothetical protein, conserved
LmjF.13.0830	586.736	-0.268841	-1.20484	1.20484	0.829986	0.315813	-0.851267	0.394621	0.977583	hypothetical protein, conserved
LmjF.13.0850	327.138	-0.532265	-1.4462	1.4462	0.691468	0.31634	-1.68257	0.0924579	0.977583	hypothetical protein, conserved
LmjF.13.0870	1313.63	-0.31842	-1.24696	1.24696	0.801948	0.310343	-1.02603	0.30488	0.977583	mitochondrial processing peptidase alpha subunit, putative
LmjF.13.0880	779.36	-0.443854	-1.36023	1.36023	0.735168	0.303336	-1.46324	0.143401	0.977583	hypothetical protein, conserved
LmjF.13.0900	3878.6	0.209263	1.1561	1.1561	1.1561	0.214777	0.974327	0.329894	0.977583	hypothetical protein, conserved
LmjF.13.0920	379.196	-0.461128	-1.37662	1.37662	0.726418	0.325198	-1.41799	0.156193	0.977583	hypothetical protein, conserved
LmjF.13.0970	1318.35	-0.448804	-1.36491	1.36491	0.73265	0.228845	-1.96117	0.0498594	0.977583	hypothetical protein, conserved
LmjF.13.0990	3297.27	0.427774	1.34516	1.34516	1.34516	0.256213	1.66961	0.0949974	0.977583	hypothetical protein, conserved
LmjF.13.1050	811.534	-0.588121	-1.50329	1.50329	0.665209	0.265678	-2.21366	0.0268519	0.977583	Dpy-30 motif containing protein, putative
LmjF.13.1070	40.5609	-0.381109	-1.30234	1.30234	0.767847	0.311973	-1.22161	0.221856	0.977583	hypothetical protein, unknown function
LmjF.13.1100	927.601	-0.433199	-1.35022	1.35022	0.740618	0.326124	-1.32833	0.18407	0.977583	leucyl-tRNA synthetase, putative
LmjF.13.1160	702.164	-0.42761	-1.345	1.345	0.743493	0.298253	-1.43372	0.151653	0.977583	calmodulin, putative
LmjF.13.1170	2099.02	0.456392	1.37211	1.37211	1.37211	0.288789	1.58036	0.114023	0.977583	hypothetical protein, conserved
LmjF.13.1180	897.418	-0.571092	-1.48565	1.48565	0.673107	0.31726	-1.80008	0.0718485	0.977583	dynein light chain Tctex-type, putative
LmjF.13.1190	439.528	-0.308526	-1.23844	1.23844	0.807466	0.312615	-0.986919	0.323682	0.977583	adenylosuccinate synthetase, putative
LmjF.13.1210	33.6474	-0.818396	-1.76344	1.76344	0.567072	0.305799	-2.67626	0.00744494	0.977583	nucleobase transporter
LmjF.13.1220	30055.5	0.389916	1.31032	1.31032	1.31032	0.283374	1.37598	0.168829	0.977583	40S ribosomal protein S4, putative
LmjF.13.1230	25036.5	0.374288	1.2962	1.2962	1.2962	0.291487	1.28406	0.19912	0.977583	40S ribosomal protein S4, putative
LmjF.13.1240	312.75	0.380863	1.30212	1.30212	1.30212	0.294391	1.29373	0.195759	0.977583	Thiamin pyrophosphokinase, vitamin B1 binding domain containing protein, putative
LmjF.13.1260	110.109	-0.363981	-1.28697	1.28697	0.777018	0.326652	-1.11428	0.26516	0.977583	hypothetical protein, unknown function
LmjF.13.1270	241.318	-0.468868	-1.38402	1.38402	0.722531	0.326383	-1.43656	0.150843	0.977583	DNA/RNA non-specific endonuclease-like protein
LmjF.13.1290	738.182	-0.258306	-1.19607	1.19607	0.836069	0.272949	-0.946352	0.343969	0.977583	hypothetical protein, conserved
LmjF.13.1300	1106.12	0.286571	1.21974	1.21974	1.21974	0.276569	1.03617	0.300124	0.977583	Complex 1 protein (LYR family), putative
LmjF.13.1310	52.2348	-0.346092	-1.27111	1.27111	0.786713	0.326575	-1.05976	0.289253	0.977583	hypothetical protein, unknown function
LmjF.13.1320	49.3431	-0.600719	-1.51647	1.51647	0.659425	0.320539	-1.87409	0.0609182	0.977583	hypothetical protein, conserved
LmjF.13.1330	759.958	-0.534538	-1.44848	1.44848	0.69038	0.229999	-2.32409	0.0201207	0.977583	hypothetical protein, conserved
LmjF.13.1360	580.053	-0.483674	-1.3983	1.3983	0.715154	0.315516	-1.53296	0.125285	0.977583	hypothetical protein, conserved
LmjF.13.1390	446.19	0.358959	1.2825	1.2825	1.2825	0.265543	1.35179	0.176443	0.977583	Beta-lactamase superfamily domain containing protein, putative
LmjF.13.1400	1540.66	0.340288	1.26601	1.26601	1.26601	0.254369	1.33777	0.180971	0.977583	hypothetical protein, conserved
LmjF.13.1430	781.291	-0.253061	-1.19173	1.19173	0.839114	0.243073	-1.04109	0.297834	0.977583	Leucine Rich repeats (2 copies), putative
LmjF.13.1470	142.721	0.279652	1.2139	1.2139	1.2139	0.325467	0.859232	0.390213	0.977583	SPRY domain/HECT-domain (ubiquitin-transferase), putative
LmjF.13.1480	4115.47	-0.283901	-1.21748	1.21748	0.821367	0.298525	-0.951014	0.341597	0.977583	Ran-binding protein 1, putative
LmjF.13.1490	906.594	0.261021	1.19833	1.19833	1.19833	0.266797	0.978348	0.327902	0.977583	hypothetical protein, conserved
LmjF.13.1500	398.886	-0.291114	-1.22358	1.22358	0.817271	0.31675	-0.919065	0.358062	0.977583	PIN domain containing protein, putative
LmjF.13.1530	37.9814	-0.645875	-1.56469	1.56469	0.639105	0.314435	-2.05408	0.0399676	0.977583	phospholipid-transporting ATPase 1-like protein
LmjF.13.1540	2250.2	0.3446	1.2698	1.2698	1.2698	0.262687	1.31183	0.189577	0.977583	hypothetical protein, unknown function
LmjF.13.1570	274.782	0.357163	1.2809	1.2809	1.2809	0.303569	1.17655	0.239376	0.977583	kinetoplastid-specific phospho-protein phosphatase, putative
LmjF.13.1580	362.285	-0.630881	-1.54851	1.54851	0.645782	0.294152	-2.14474	0.0319733	0.977583	ubiquitin-conjugating enzyme, putative
LmjF.13.1600	802.757	0.331882	1.25865	1.25865	1.25865	0.30203	1.09884	0.271838	0.977583	hypothetical protein, conserved
LmjF.13.1610	137.51	-0.4724	-1.38742	1.38742	0.720765	0.322848	-1.46323	0.143405	0.977583	Kinesin-13 5, putative
LmjF.13.1630	577.575	-0.357971	-1.28162	1.28162	0.780261	0.322273	-1.11077	0.266668	0.977583	mitochondrial DNA polymerase I protein D, putative
LmjF.13.1640	797.239	0.462163	1.37761	1.37761	1.37761	0.264136	1.74971	0.0801679	0.977583	mitogen-activated protein kinase, putative
LmjF.13.1660	2329.84	-0.248172	-1.1877	1.1877	0.841963	0.267076	-0.929217	0.352777	0.977583	chaperonin TCP20, putative
LmjF.13.1680	1158.36	-0.422511	-1.34026	1.34026	0.746125	0.298021	-1.41772	0.156273	0.977583	pyrroline-5-carboxylate reductase
LmjF.13.1700	398.354	0.462177	1.37762	1.37762	1.37762	0.245709	1.88099	0.059973	0.977583	hypothetical protein, unknown function
LmjF.14.0010	2985.55	-0.312094	-1.24151	1.24151	0.805472	0.323552	-0.964585	0.334753	0.977583	exosome complex exonuclease, putative
LmjF.14.0050	638.081	-0.286794	-1.21993	1.21993	0.819722	0.280995	-1.02064	0.307427	0.977583	hypothetical protein, conserved
LmjF.14.0060	3969.09	-0.272576	-1.20796	1.20796	0.82784	0.312863	-0.871233	0.383627	0.977583	hypothetical protein, conserved
LmjF.14.0070	462.047	0.624807	1.542	1.542	1.542	0.276502	2.25969	0.0238408	0.977583	DHHC palmitoyltransferase, putative
LmjF.14.0090	868.604	-0.25448	-1.19291	1.19291	0.838289	0.282061	-0.902218	0.366941	0.977583	hypothetical protein, conserved
LmjF.14.0110	2373.65	0.418414	1.33646	1.33646	1.33646	0.291942	1.43321	0.151798	0.977583	DnaJ domain containing protein, putative
LmjF.14.0120	1088.48	0.26765	1.20385	1.20385	1.20385	0.270174	0.990657	0.321853	0.977583	hypothetical protein, conserved
LmjF.14.0130	265.158	-0.719264	-1.64634	1.64634	0.607407	0.27513	-2.61427	0.00894185	0.977583	inosine-guanine nucleoside hydrolase, putative
LmjF.14.0150	2710.06	-0.354265	-1.27833	1.27833	0.782268	0.312799	-1.13257	0.257397	0.977583	60S ribosomal protein, putative
LmjF.14.0180	1460.92	0.331537	1.25835	1.25835	1.25835	0.256213	1.29399	0.195669	0.977583	carboxypeptidase, putative
LmjF.14.0190	2266.47	-0.456196	-1.37192	1.37192	0.728906	0.238218	-1.91503	0.0554882	0.977583	Thioredoxin-like, putative
LmjF.14.0220	167.508	-0.359045	-1.28258	1.28258	0.779681	0.311987	-1.15083	0.249801	0.977583	PX domain containing protein, putative
LmjF.14.0240	1422.67	-0.49364	-1.40799	1.40799	0.710231	0.307695	-1.60432	0.108644	0.977583	HIT domain containing protein, putative
LmjF.14.0250	374.381	-0.430056	-1.34729	1.34729	0.742233	0.280315	-1.53419	0.124983	0.977583	hypothetical protein, conserved
LmjF.14.0260	654.392	-0.380218	-1.30154	1.30154	0.768322	0.305343	-1.24522	0.213052	0.977583	von Willebrand factor type A domain containing protein, putative
LmjF.14.0270	726.131	0.336067	1.26231	1.26231	1.26231	0.237466	1.41522	0.157004	0.977583	hypothetical protein, conserved
LmjF.14.0310	775.907	-0.446471	-1.3627	1.3627	0.733836	0.26003	-1.71699	0.0859802	0.977583	proteasome alpha 3 subunit, putative
LmjF.14.0320	445.916	-0.526933	-1.44086	1.44086	0.694029	0.29613	-1.77939	0.0751754	0.977583	Polyamine transporter 1
LmjF.14.0340	73.3362	-0.336126	-1.26236	1.26236	0.792166	0.324597	-1.03552	0.300427	0.977583	inositol polyphosphate kinase-like protein, putative
LmjF.14.0360	1000.78	-0.456239	-1.37196	1.37196	0.728884	0.300765	-1.51693	0.129285	0.977583	hypothetical protein, conserved
LmjF.14.0380	141.55	-0.350268	-1.2748	1.2748	0.784438	0.303691	-1.15337	0.248759	0.977583	Plasma-membrane choline transporter, putative
LmjF.14.0390	40.9045	-0.46087	-1.37637	1.37637	0.726548	0.325734	-1.41487	0.157108	0.977583	hypothetical protein, conserved
LmjF.14.0400	78.5036	-0.457333	-1.373	1.373	0.728331	0.326506	-1.40069	0.161308	0.977583	hypothetical protein, conserved
LmjF.14.0420	158.032	-0.610633	-1.52693	1.52693	0.65491	0.326584	-1.86975	0.061518	0.977583	Iguana/Dzip1-like DAZ-interacting protein N-terminal, putative
LmjF.14.0450	3120.31	-0.223441	-1.16752	1.16752	0.85652	0.239436	-0.9332	0.350716	0.977583	N-terminal conserved domain of Nudc./CS domain containing protein, putative
LmjF.14.0460	54.6129	-0.587141	-1.50227	1.50227	0.665661	0.315554	-1.86067	0.0627908	0.977583	cystathionine beta-lyase-like protein
LmjF.14.0480	33.1501	-0.44937	-1.36544	1.36544	0.732363	0.321936	-1.39584	0.162764	0.977583	hypothetical protein, unknown function
LmjF.14.0490	49.1288	-0.418708	-1.33673	1.33673	0.748094	0.326218	-1.28352	0.199309	0.977583	Amastin surface glycoprotein, putative
LmjF.14.0510	38.3437	-0.538136	-1.45209	1.45209	0.68866	0.318324	-1.69053	0.0909273	0.977583	stearic acid desaturase, putative
LmjF.14.0530	1138.35	-0.342732	-1.26816	1.26816	0.788547	0.27662	-1.239	0.215345	0.977583	Ion channel, putative
LmjF.14.0560	10.7872	-0.325613	-1.2532	1.2532	0.797959	0.27256	-1.19465	0.232226	0.977583	hypothetical protein, unknown function
LmjF.14.0590	483.213	-0.42847	-1.34581	1.34581	0.74305	0.321995	-1.33067	0.183297	0.977583	hypothetical protein, conserved
LmjF.14.0610	2520.92	0.270498	1.20622	1.20622	1.20622	0.289441	0.934555	0.350018	0.977583	hypothetical protein, conserved
LmjF.14.0640	297.288	-0.278584	-1.213	1.213	0.8244	0.321352	-0.866913	0.38599	0.977583	fatty acid elongase, putative
LmjF.14.0650	68.2938	-0.291309	-1.22375	1.22375	0.817161	0.324814	-0.896846	0.369801	0.977583	fatty acid elongase, putative
LmjF.14.0665	1455.78	-0.256856	-1.19487	1.19487	0.83691	0.289745	-0.88649	0.375354	0.977583	fatty acid elongase, putative
LmjF.14.0670	81.8186	-0.402393	-1.3217	1.3217	0.756602	0.326682	-1.23176	0.21804	0.977583	fatty acid elongase, putative
LmjF.14.0680	477.601	-0.303043	-1.23374	1.23374	0.810541	0.24938	-1.21518	0.224296	0.977583	fatty acid elongase, putative
LmjF.14.0690	262.19	-0.37514	-1.29697	1.29697	0.77103	0.246871	-1.51958	0.128617	0.977583	fatty acid elongase, putative
LmjF.14.0700	88.8913	-0.626221	-1.54352	1.54352	0.647871	0.32327	-1.93715	0.0527275	0.977583	fatty acid elongase, putative
LmjF.14.0705	84.4894	-0.373305	-1.29532	1.29532	0.772012	0.326678	-1.14273	0.25315	0.977583	fatty acid elongase, putative
LmjF.14.0720	49.9659	0.313119	1.24239	1.24239	1.24239	0.320183	0.977939	0.328105	0.977583	fatty acid elongase, putative
LmjF.14.0730	17.5421	-0.408726	-1.32751	1.32751	0.753288	0.288102	-1.41868	0.155991	0.977583	fatty acid elongase, putative
LmjF.14.0740	50.1167	-0.469851	-1.38497	1.38497	0.722039	0.32147	-1.46157	0.143858	0.977583	fatty acid elongase, putative
LmjF.14.0770	165.063	-0.44218	-1.35866	1.35866	0.736022	0.324816	-1.36132	0.173411	0.977583	hypothetical protein, unknown function
LmjF.14.0780	1827.99	-0.264068	-1.20086	1.20086	0.832736	0.306094	-0.862704	0.3883	0.977583	ribosomal protein L21, putative
LmjF.14.0800	579.878	-0.709026	-1.6347	1.6347	0.611733	0.314693	-2.25307	0.0242545	0.977583	hypothetical protein, conserved
LmjF.14.0810	223.603	-0.620046	-1.53692	1.53692	0.65065	0.324064	-1.91335	0.0557038	0.977583	kinesin, putative
LmjF.14.0830	282.895	-0.279639	-1.21389	1.21389	0.823797	0.310105	-0.901756	0.367187	0.977583	CMGC/DYRK protein kinase, putative
LmjF.14.0850	1771.24	-0.567568	-1.48202	1.48202	0.674753	0.263263	-2.1559	0.0310918	0.977583	small myristoylated protein-3, putative
LmjF.14.0890	1370.64	-0.314172	-1.2433	1.2433	0.804312	0.258554	-1.21511	0.224323	0.977583	hypothetical protein, conserved
LmjF.14.0910	2416.89	0.29183	1.22419	1.22419	1.22419	0.233157	1.25165	0.210699	0.977583	glutathione synthetase, putative
LmjF.14.0930	904.202	-0.315928	-1.24481	1.24481	0.803334	0.302905	-1.04299	0.296951	0.977583	tc40 antigen-like
LmjF.14.0940	105.488	-0.526716	-1.44065	1.44065	0.694133	0.318661	-1.65291	0.0983501	0.977583	hypothetical protein, conserved
LmjF.14.0980	180.702	-0.423134	-1.34084	1.34084	0.745803	0.31037	-1.36332	0.172782	0.977583	sodium/hydrogen exchanger, putative
LmjF.14.0990	945.839	0.256028	1.19419	1.19419	1.19419	0.24836	1.03087	0.3026	0.977583	ADP/ATP mitochondrial carrier-like protein
LmjF.14.1030	2935.35	0.348759	1.27346	1.27346	1.27346	0.269446	1.29436	0.195543	0.977583	hypothetical protein, conserved
LmjF.14.1040	684.852	-0.399291	-1.31886	1.31886	0.758231	0.320369	-1.24635	0.212638	0.977583	Domain of unknown function (DUF202), putative
LmjF.14.1050	1527.02	-0.5405	-1.45448	1.45448	0.687533	0.317331	-1.70327	0.0885183	0.977583	COQ9, putative
LmjF.14.1070	61.1323	-0.528323	-1.44225	1.44225	0.69336	0.309156	-1.70892	0.0874656	0.977583	CMGC/DYRK protein kinase, putative
LmjF.14.1080	2086.21	0.32592	1.25346	1.25346	1.25346	0.264006	1.23452	0.21701	0.977583	hypothetical protein, conserved
LmjF.14.1150	66.4821	-0.460918	-1.37642	1.37642	0.726524	0.323768	-1.42361	0.15456	0.977583	tub family protein-like protein
LmjF.14.1200	841.456	0.68972	1.61297	1.61297	1.61297	0.24558	2.80853	0.00497679	0.977583	phosphatidylserine synthase, putative
LmjF.14.1220	809.528	-0.370537	-1.29283	1.29283	0.773495	0.309323	-1.1979	0.230958	0.977583	hypothetical protein, conserved
LmjF.14.1260	604.592	-0.460886	-1.37639	1.37639	0.72654	0.291615	-1.58046	0.114002	0.977583	hypothetical protein, unknown function
LmjF.14.1290	351.48	-0.353231	-1.27742	1.27742	0.782829	0.317665	-1.11196	0.266155	0.977583	hypothetical protein, conserved
LmjF.14.1330	1262.78	-0.353721	-1.27785	1.27785	0.782563	0.228181	-1.55017	0.1211	0.977583	DnaJ domain containing protein, putative
LmjF.14.1350	1337.89	0.429536	1.3468	1.3468	1.3468	0.270655	1.58702	0.112508	0.977583	hypothetical protein, conserved
LmjF.14.1410	63.0721	-0.433365	-1.35038	1.35038	0.740532	0.317645	-1.36431	0.172471	0.977583	Serine/threonine-protein kinase NEK11, putative
LmjF.14.1430	626.501	-0.533102	-1.44704	1.44704	0.691067	0.312747	-1.70458	0.0882725	0.977583	hypothetical protein, conserved
LmjF.14.1440	239.733	-0.521698	-1.43564	1.43564	0.696551	0.321277	-1.62383	0.104413	0.977583	cytoskeleton associated protein, putative
LmjF.14.1450	816.78	0.380351	1.30166	1.30166	1.30166	0.243672	1.56091	0.118545	0.977583	Vacuolar 14 Fab1-binding region/Vacuolar protein 14 C-terminal Fig4p binding, putative
LmjF.14.1470	2750.71	-0.472606	-1.38761	1.38761	0.720662	0.302964	-1.55994	0.118773	0.977583	hypothetical protein, conserved
LmjF.14.1480	1563.48	-0.320709	-1.24894	1.24894	0.800676	0.257555	-1.24521	0.213056	0.977583	glutathione-S-transferase/glutaredoxin, putative
LmjF.15.0010	2706.49	-0.498279	-1.41253	1.41253	0.707951	0.316692	-1.57339	0.115629	0.977583	histone H4
LmjF.15.0040	1978.78	-0.402479	-1.32178	1.32178	0.756557	0.288631	-1.39445	0.163183	0.977583	Possible lysine decarboxylase, putative
LmjF.15.0050	396.435	-0.630883	-1.54851	1.54851	0.645781	0.297753	-2.11881	0.0341065	0.977583	cytochrome-b5 reductase, putative
LmjF.15.0080	2140.29	-0.337792	-1.26382	1.26382	0.791252	0.26173	-1.29061	0.196838	0.977583	hypothetical protein, conserved
LmjF.15.0090	1167.5	-0.331095	-1.25797	1.25797	0.794933	0.248126	-1.33438	0.182078	0.977583	ATP-dependent protease ATPase subunit HslU1, putative
LmjF.15.0120	1291.31	-0.273015	-1.20833	1.20833	0.827588	0.269198	-1.01418	0.310496	0.977583	mitochondrial carrier protein, putative
LmjF.15.0140	28.7471	-0.357331	-1.28105	1.28105	0.780607	0.32648	-1.0945	0.273737	0.977583	zinc finger (CCCH type) protein, putative
LmjF.15.0150	174.318	-0.323191	-1.25109	1.25109	0.7993	0.308822	-1.04653	0.295317	0.977583	hypothetical protein, unknown function
LmjF.15.0160	359.258	-0.362749	-1.28587	1.28587	0.777682	0.317839	-1.1413	0.253746	0.977583	zinc finger (CCCH type) protein, putative
LmjF.15.0170	528.575	-0.431194	-1.34835	1.34835	0.741648	0.280521	-1.53712	0.124265	0.977583	protein phosphatase 2C, putative
LmjF.15.0180	343.847	-0.364938	-1.28783	1.28783	0.776502	0.321231	-1.13606	0.255931	0.977583	CMGC/DYRK protein kinase, putative
LmjF.15.0190	1783.52	-0.252362	-1.19116	1.19116	0.839521	0.272853	-0.9249	0.355018	0.977583	cytochrome b5-like Heme/Steroid binding domain containing protein, putative
LmjF.15.0210	134.298	-0.585154	-1.5002	1.5002	0.666578	0.313533	-1.86632	0.0619961	0.977583	hypothetical protein, conserved
LmjF.15.0223	892.624	-0.294723	-1.22665	1.22665	0.815229	0.323376	-0.911393	0.362088	0.977583	hypothetical protein, conserved
LmjF.15.0250	668.927	-0.49081	-1.40523	1.40523	0.711626	0.324431	-1.51283	0.130323	0.977583	hypothetical protein, conserved
LmjF.15.0260	2347.27	-0.382933	-1.30399	1.30399	0.766877	0.293139	-1.30632	0.191445	0.977583	hypothetical protein, conserved
LmjF.15.0270	729.186	-0.2692	-1.20514	1.20514	0.829779	0.237954	-1.13131	0.257924	0.977583	replication Factor A 28 kDa subunit, putative
LmjF.15.0300	718.478	-0.310476	-1.24012	1.24012	0.806376	0.257071	-1.20775	0.227145	0.977583	Ecotin-like protein
LmjF.15.0320	527.871	-0.267502	-1.20372	1.20372	0.830757	0.291731	-0.916947	0.35917	0.977583	Isoprenylcysteine alpha-carbonyl methylesterase, putative
LmjF.15.0350	1449.57	0.239034	1.1802	1.1802	1.1802	0.278879	0.857127	0.391375	0.977583	hypothetical protein, conserved
LmjF.15.0360	1803.98	0.31981	1.24817	1.24817	1.24817	0.256798	1.24538	0.212994	0.977583	RNA pseudouridylate synthase, putative
LmjF.15.0370	30969.7	0.302429	1.23322	1.23322	1.23322	0.303723	0.99574	0.319377	0.977583	60S acidic ribosomal protein, putative
LmjF.15.0380	22254.6	0.409756	1.32846	1.32846	1.32846	0.305853	1.33971	0.180338	0.977583	60S acidic ribosomal protein, putative
LmjF.15.0400	751.091	-0.261516	-1.19874	1.19874	0.834211	0.227099	-1.15155	0.249506	0.977583	hypothetical protein, conserved
LmjF.15.0500	1164.52	-0.375894	-1.29764	1.29764	0.770628	0.293079	-1.28257	0.199643	0.977583	metalloprotease, putative
LmjF.15.0520	155.745	-0.525523	-1.43945	1.43945	0.694707	0.326698	-1.60859	0.107707	0.977583	ecotin, putative
LmjF.15.0540	1019.85	-0.541583	-1.45557	1.45557	0.687017	0.2907	-1.86303	0.0624579	0.977583	hypothetical protein, conserved
LmjF.15.0560	2332.55	0.367148	1.2898	1.2898	1.2898	0.258019	1.42295	0.15475	0.977583	hypothetical protein, conserved
LmjF.15.0570	257.666	-0.319262	-1.24769	1.24769	0.80148	0.311775	-1.02401	0.305828	0.977583	hypothetical protein, unknown function
LmjF.15.0580	2775.36	-0.25584	-1.19403	1.19403	0.837499	0.274595	-0.9317	0.351492	0.977583	signal peptidase subunit, putative
LmjF.15.0610	296.15	-0.341348	-1.26694	1.26694	0.789303	0.307705	-1.10934	0.267285	0.977583	CRAL/TRIO domain containing protein, putative
LmjF.15.0620	1729.2	-0.323584	-1.25144	1.25144	0.799082	0.255549	-1.26623	0.20543	0.977583	hypothetical protein, conserved
LmjF.15.0630	191.814	-0.372308	-1.29442	1.29442	0.772546	0.325666	-1.14322	0.252948	0.977583	hypothetical protein, unknown function
LmjF.15.0640	457.573	-0.40211	-1.32144	1.32144	0.756751	0.301442	-1.33395	0.182219	0.977583	Galactose oxidase, central domain/Kelch motif containing protein, putative
LmjF.15.0650	23.1175	-0.406401	-1.32538	1.32538	0.754503	0.27255	-1.49111	0.135934	0.977583	hypothetical protein, unknown function
LmjF.15.0660	990.787	-0.579875	-1.49472	1.49472	0.669022	0.265716	-2.18231	0.0290865	0.977583	hypothetical protein, conserved
LmjF.15.0710	964.156	0.351327	1.27573	1.27573	1.27573	0.307271	1.14338	0.252881	0.977583	hypothetical protein, conserved
LmjF.15.0740	941.153	0.435656	1.35253	1.35253	1.35253	0.300691	1.44885	0.147379	0.977583	Protein of unknown function (DUF2871), putative
LmjF.15.0750	248.758	-0.547292	-1.46134	1.46134	0.684304	0.32618	-1.67788	0.0933704	0.977583	hypothetical protein, unknown function
LmjF.15.0760	733.36	-0.331002	-1.25789	1.25789	0.794984	0.26144	-1.26607	0.205487	0.977583	ATP-binding cassette protein subfamily A, member 7, putative
LmjF.15.0770	520.015	-0.393788	-1.31384	1.31384	0.761129	0.322396	-1.22144	0.221919	0.977583	NAK family pseudokinase
LmjF.15.0780	8517.19	0.379477	1.30087	1.30087	1.30087	0.294826	1.28712	0.198051	0.977583	hypothetical protein, conserved
LmjF.15.0810	2624.95	-0.322741	-1.2507	1.2507	0.799549	0.227157	-1.42078	0.15538	0.977583	peroxisomal membrane protein (Pex16), putative
LmjF.15.0825	496.997	-0.297809	-1.22928	1.22928	0.813487	0.286955	-1.03782	0.299352	0.977583	hypothetical protein, conserved
LmjF.15.0890	91.4684	-0.304128	-1.23467	1.23467	0.809932	0.325998	-0.932912	0.350865	0.977583	ATP-binding cassette protein subfamily G, member 4, putative
LmjF.15.0900	2069.07	0.273476	1.20872	1.20872	1.20872	0.253558	1.07855	0.280787	0.977583	hypothetical protein, conserved
LmjF.15.0920	1184.78	-0.419397	-1.33737	1.33737	0.747737	0.298697	-1.40409	0.160293	0.977583	protein phosphatase 2A regulatory subunit, putative
LmjF.15.0930	2303.73	-0.338971	-1.26485	1.26485	0.790605	0.273414	-1.23977	0.215059	0.977583	calmodulin-like protein
LmjF.15.0940	843.388	-0.734322	-1.66362	1.66362	0.6011	0.326137	-2.25158	0.0243491	0.977583	Nucleus and spindle associated protein 2, putative
LmjF.15.0980	4132.15	-0.393407	-1.31349	1.31349	0.761329	0.234082	-1.68064	0.0928324	0.977583	DNA repair protein Rad9, putative
LmjF.15.1010	210.418	-0.590534	-1.5058	1.5058	0.664097	0.324756	-1.81839	0.0690041	0.977583	glutamate dehydrogenase
LmjF.15.1020	2385	0.356671	1.28047	1.28047	1.28047	0.259025	1.37698	0.16852	0.977583	solanesyl-diphosphate synthase, putative
LmjF.15.1050	815.405	-0.387764	-1.30836	1.30836	0.764313	0.316865	-1.22375	0.221047	0.977583	developmentally regulated protein, putative
LmjF.15.1060	607.139	0.264152	1.20093	1.20093	1.20093	0.290479	0.909367	0.363156	0.977583	tryparedoxin peroxidase
LmjF.15.1070	737.088	-0.423862	-1.34151	1.34151	0.745427	0.313586	-1.35166	0.176483	0.977583	developmentally regulated protein, putative
LmjF.15.1090	826.803	-0.377334	-1.29894	1.29894	0.769859	0.315847	-1.19467	0.232214	0.977583	developmentally regulated protein, putative
LmjF.15.1100	595.002	0.298641	1.22999	1.22999	1.22999	0.289513	1.03153	0.302292	0.977583	tryparedoxin peroxidase
LmjF.15.1110	720.689	-0.363172	-1.28625	1.28625	0.777453	0.314104	-1.15621	0.247594	0.977583	developmentally regulated protein, putative
LmjF.15.1130	814.549	-0.400534	-1.32	1.32	0.757578	0.314714	-1.27269	0.203128	0.977583	developmentally regulated protein, putative
LmjF.15.1140	592.63	0.308745	1.23863	1.23863	1.23863	0.29429	1.04912	0.294123	0.977583	tryparedoxin peroxidase
LmjF.15.1150	721.294	-0.39303	-1.31315	1.31315	0.761529	0.315833	-1.24442	0.213344	0.977583	developmentally regulated protein, putative
LmjF.15.1190	819.555	-0.39988	-1.3194	1.3194	0.757921	0.29791	-1.34228	0.179504	0.977583	cyclic nucleotide-binding domain containing protein, putative
LmjF.15.1203	74874	0.325374	1.25299	1.25299	1.25299	0.311546	1.04439	0.296306	0.977583	60S acidic ribosomal protein P2
LmjF.15.1207	28532	0.303048	1.23375	1.23375	1.23375	0.310756	0.975195	0.329464	0.977583	60S acidic ribosomal protein P2
LmjF.15.1220	2593.18	0.317405	1.24609	1.24609	1.24609	0.25413	1.24899	0.211669	0.977583	DnaJ domain/DnaJ central domain containing protein, putative
LmjF.15.1230	1514.56	-0.377604	-1.29918	1.29918	0.769715	0.326176	-1.15767	0.246999	0.977583	nucleoside transporter 1, putative
LmjF.15.1240	2527.8	-0.544087	-1.4581	1.4581	0.685825	0.323647	-1.68111	0.0927408	0.977583	nucleoside transporter 1, putative
LmjF.15.1270	1753.92	-0.214995	-1.1607	1.1607	0.861549	0.226154	-0.950658	0.341778	0.977583	hypothetical protein, conserved
LmjF.15.1280	1021.15	-0.315205	-1.24419	1.24419	0.803737	0.312277	-1.00938	0.312794	0.977583	hypothetical protein, conserved
LmjF.15.1300	453.633	-0.442838	-1.35928	1.35928	0.735686	0.326513	-1.35627	0.175014	0.977583	ubiquitin hydrolase, putative
LmjF.15.1320	836.509	-0.363908	-1.28691	1.28691	0.777057	0.297872	-1.22169	0.221823	0.977583	Eukaryotic translation initiation factor 4 gamma 2
LmjF.15.1330	2164.38	-0.260787	-1.19813	1.19813	0.834632	0.225101	-1.15853	0.246647	0.977583	actin-like protein, putative
LmjF.15.1355	2050.29	0.328464	1.25568	1.25568	1.25568	0.304098	1.08013	0.280086	0.977583	2OG-Fe(II) oxygenase superfamily, putative
LmjF.15.1360	1288.5	0.34954	1.27415	1.27415	1.27415	0.265719	1.31545	0.188359	0.977583	actin-related protein 3, putative arp3
LmjF.15.1380	3565.54	-0.262871	-1.19986	1.19986	0.833428	0.228717	-1.14933	0.25042	0.977583	nucleolar RNA binding protein, putative
LmjF.15.1410	3738.44	0.561723	1.47603	1.47603	1.47603	0.282179	1.99066	0.0465179	0.977583	ERAD-associated E3 ubiquitin-protein ligase HRD1, putative
LmjF.15.1420	2136.26	0.508447	1.42252	1.42252	1.42252	0.277283	1.83367	0.0667024	0.977583	mismatch repair protein MSH3, putative
LmjF.15.1440	1568.36	-0.388213	-1.30877	1.30877	0.764076	0.255578	-1.51896	0.128773	0.977583	glutaminyl-tRNA synthetase, putative
LmjF.15.1465	918.37	0.274335	1.20944	1.20944	1.20944	0.267948	1.02384	0.305912	0.977583	hypothetical protein, conserved
LmjF.15.1470	4560.72	-0.435338	-1.35223	1.35223	0.739521	0.289007	-1.50632	0.131984	0.977583	ribosomal protein S6, putative
LmjF.15.1480	573.719	-0.583344	-1.49832	1.49832	0.667415	0.326586	-1.78619	0.074069	0.977583	cAMP specific phosphodiesterase, putative
LmjF.15.1520	8588.28	-0.285958	-1.21922	1.21922	0.820197	0.32537	-0.878869	0.379472	0.977583	hypothetical protein, conserved
LmjF.15.5SrRNA.01	21.1201	0.649569	1.5687	1.5687	1.5687	0.32566	1.99462	0.0460842	0.977583	5S(M5) ribosomal RNA
LmjF.15.ncRNA1	341.08	0.332795	1.25945	1.25945	1.25945	0.296314	1.12312	0.261388	0.977583	tRNA-Asp
LmjF.15.TRNAGLU.01	7.43291	0.37691	1.29856	1.29856	1.29856	0.294206	1.28111	0.200156	0.977583	H/ACA-like snoRNA
LmjF.16.0005	633.419	-0.271318	-1.20691	1.20691	0.828562	0.308984	-0.878097	0.379891	0.977583	anti-silencing protein a-like protein
LmjF.16.0010	1715.85	0.244915	1.18502	1.18502	1.18502	0.27866	0.878904	0.379453	0.977583	hypothetical protein, conserved
LmjF.16.0040	593.275	0.633832	1.55168	1.55168	1.55168	0.30067	2.10807	0.0350253	0.977583	2OG-Fe(II) oxygenase superfamily, putative
LmjF.16.0060	1058.18	0.37973	1.3011	1.3011	1.3011	0.273347	1.38919	0.164776	0.977583	peroxisome assembly protein, putative
LmjF.16.0080	1167.65	-0.489526	-1.40398	1.40398	0.712259	0.240669	-2.03403	0.0419489	0.977583	Galactose oxidase, central domain/Domain of unknown function (DUF4110), putative
LmjF.16.0090	196.323	0.635918	1.55393	1.55393	1.55393	0.302439	2.10263	0.0354982	0.977583	hypothetical protein, conserved
LmjF.16.0100	804.622	-0.256968	-1.19497	1.19497	0.836845	0.265287	-0.968643	0.332723	0.977583	MORN repeat, putative
LmjF.16.0160	2895.72	0.368147	1.29069	1.29069	1.29069	0.299166	1.23058	0.218481	0.977583	50S ribosomal protein L17, putative
LmjF.16.0170	488.607	0.420152	1.33807	1.33807	1.33807	0.32295	1.30098	0.193265	0.977583	hypothetical protein, conserved
LmjF.16.0180	1335.26	0.360619	1.28398	1.28398	1.28398	0.254979	1.41431	0.157272	0.977583	hypothetical protein, conserved
LmjF.16.0200	1548.61	0.322986	1.25092	1.25092	1.25092	0.27177	1.18845	0.234654	0.977583	mitochondrial ornithine carrier protein-like protein
LmjF.16.0210	29.2472	-0.507159	-1.42125	1.42125	0.703607	0.326643	-1.55264	0.12051	0.977583	mitochondrial ornithine transporter 1-like protein
LmjF.16.0230	598.258	-0.71403	-1.64038	1.64038	0.609615	0.266973	-2.67454	0.00748317	0.977583	Protein tyrosine phosphatase PRL-1
LmjF.16.0260	190.665	0.275695	1.21058	1.21058	1.21058	0.302107	0.912574	0.361466	0.977583	Ankyrin repeats (many copies)/Alpha/beta hydrolase family, putative
LmjF.16.0300	1551.87	0.333727	1.26027	1.26027	1.26027	0.273328	1.22098	0.222095	0.977583	STE/STE20 serine/threonine-protein kinase, putative
LmjF.16.0320	229.494	-0.275024	-1.21001	1.21001	0.826437	0.324901	-0.846486	0.397282	0.977583	FHA domain containing protein, putative
LmjF.16.0330	1558.94	0.355978	1.27985	1.27985	1.27985	0.260027	1.36901	0.170997	0.977583	hypothetical protein, conserved
LmjF.16.0360	407.237	-0.526927	-1.44086	1.44086	0.694032	0.326636	-1.61319	0.106702	0.977583	hypothetical protein, conserved
LmjF.16.0390	1009.95	-0.276925	-1.21161	1.21161	0.825348	0.28074	-0.986408	0.323933	0.977583	XRN 5'-3' exonuclease N-terminus, putative
LmjF.16.0420	1143.73	0.283528	1.21717	1.21717	1.21717	0.298893	0.948593	0.342828	0.977583	Pyridoxal-dependent decarboxylase conserved domain containing protein, putative
LmjF.16.0490	32.1051	-0.514707	-1.4287	1.4287	0.699935	0.325931	-1.57919	0.114292	0.977583	hypothetical protein, conserved
LmjF.16.0520	546.475	-0.547167	-1.46121	1.46121	0.684363	0.279204	-1.95974	0.0500265	0.977583	hypothetical protein, conserved
LmjF.16.0540	1022.47	-0.25728	-1.19522	1.19522	0.836664	0.24824	-1.03642	0.300007	0.977583	aspartate carbamoyltransferase, putative
LmjF.16.0550	2414.24	-0.258981	-1.19663	1.19663	0.835678	0.235848	-1.09808	0.272168	0.977583	orotidine-5-phosphate decarboxylase/orotate phosphoribosyltransferase, putative
LmjF.16.0560	2449.3	0.603197	1.51908	1.51908	1.51908	0.271302	2.22335	0.0261925	0.977583	AAA domain containing protein, putative
LmjF.16.0630	351.078	0.284573	1.21805	1.21805	1.21805	0.292341	0.973427	0.330341	0.977583	meiotic recombination protein SPO11, putative
LmjF.16.0680	985.571	0.231978	1.17444	1.17444	1.17444	0.263896	0.879051	0.379373	0.977583	apurinic/apyrimidinic endonuclease-redox protein
LmjF.16.0740	827.446	-0.363334	-1.28639	1.28639	0.777366	0.260789	-1.39321	0.163557	0.977583	hypothetical protein, conserved
LmjF.16.0750	1693.14	0.410637	1.32927	1.32927	1.32927	0.262293	1.56557	0.11745	0.977583	hypothetical protein, unknown function
LmjF.16.0760	438.179	-0.328474	-1.25568	1.25568	0.796378	0.284436	-1.15483	0.248162	0.977583	transaldolase, putative
LmjF.16.0770	173.791	-0.335716	-1.262	1.262	0.792391	0.322377	-1.04138	0.297701	0.977583	hypothetical protein, conserved
LmjF.16.0780	226.358	0.283205	1.2169	1.2169	1.2169	0.318499	0.889188	0.373902	0.977583	N-terminal region of Chorein, a TM vesicle-mediated sorter, putative
LmjF.16.0810	1707.76	0.355074	1.27905	1.27905	1.27905	0.271642	1.30714	0.191165	0.977583	hypothetical protein, conserved
LmjF.16.0820	518.088	0.268877	1.20487	1.20487	1.20487	0.238764	1.12612	0.260115	0.977583	hypothetical protein, conserved
LmjF.16.0840	900.861	0.250751	1.18983	1.18983	1.18983	0.272598	0.919858	0.357647	0.977583	hypothetical protein, conserved
LmjF.16.0850	1412.49	0.33215	1.25889	1.25889	1.25889	0.267824	1.24018	0.214909	0.977583	COP9 signalosome complex subunit 5, putative
LmjF.16.0890	1903.86	0.40927	1.32801	1.32801	1.32801	0.270858	1.51101	0.130785	0.977583	Nucleolar protein,Nop52, putative
LmjF.16.0900	368.198	-0.35544	-1.27938	1.27938	0.781631	0.312188	-1.13855	0.254893	0.977583	hypothetical protein, conserved
LmjF.16.0980	1095.13	-0.311556	-1.24105	1.24105	0.805772	0.281048	-1.10855	0.267624	0.977583	hypothetical protein, conserved
LmjF.16.1090	66.6898	-0.430025	-1.34726	1.34726	0.742249	0.322947	-1.33157	0.183003	0.977583	hypothetical protein, unknown function
LmjF.16.1130	1281.28	-0.244476	-1.18466	1.18466	0.844122	0.285009	-0.857784	0.391012	0.977583	tyrosyl or methionyl-tRNA synthetase-like protein
LmjF.16.1140	800.242	-0.356582	-1.28039	1.28039	0.781013	0.250491	-1.42354	0.154581	0.977583	WW domain containing protein, putative
LmjF.16.1180	1888.59	-0.34678	-1.27172	1.27172	0.786337	0.258776	-1.34008	0.18022	0.977583	coatomer delta subunit-like protein
LmjF.16.1190	1126.87	-0.281465	-1.21543	1.21543	0.822755	0.220711	-1.27526	0.202216	0.977583	Domain of unknown function DUF221, putative
LmjF.16.1200	1354.83	-0.277786	-1.21233	1.21233	0.824856	0.243127	-1.14256	0.253223	0.977583	cyclophilin 13, putative
LmjF.16.1260	441.313	-0.308409	-1.23834	1.23834	0.807532	0.320521	-0.962211	0.335944	0.977583	hypothetical protein, conserved
LmjF.16.1290	961.861	-0.371483	-1.29368	1.29368	0.772988	0.252698	-1.47007	0.141544	0.977583	diacylglycerol kinase, putative
LmjF.16.1300	1736.25	-0.335777	-1.26206	1.26206	0.792357	0.25321	-1.32608	0.184813	0.977583	Present in the outer mitochondrial membrane proteome 41
LmjF.16.1310	309.999	-0.603862	-1.51978	1.51978	0.65799	0.287739	-2.09865	0.0358479	0.977583	cytochrome c, putative
LmjF.16.1320	286.559	-0.688973	-1.61214	1.61214	0.620295	0.277695	-2.48105	0.0130998	0.977583	cytochrome c, putative
LmjF.16.1330	52.9724	-0.717335	-1.64414	1.64414	0.60822	0.320083	-2.24109	0.02502	0.977583	hypothetical protein, conserved
LmjF.16.1380	689.693	-0.503752	-1.4179	1.4179	0.70527	0.30424	-1.65577	0.0977681	0.977583	ADP-ribosylation factor-like, putative
LmjF.16.1385	199.176	-0.445123	-1.36143	1.36143	0.734522	0.325356	-1.36811	0.171277	0.977583	hypothetical protein, conserved
LmjF.16.1400	1594.12	0.256822	1.19484	1.19484	1.19484	0.273292	0.939735	0.347353	0.977583	trafficking protein particle complex subunit- like protein
LmjF.16.1420	192.016	-0.346824	-1.27176	1.27176	0.786313	0.322221	-1.07636	0.281768	0.977583	hypothetical protein, conserved
LmjF.16.1425	1621.58	-0.551661	-1.46577	1.46577	0.682234	0.285712	-1.93083	0.0535043	0.977583	Paraflagellar rod protein 2-3
LmjF.16.1427	2045.02	-0.587111	-1.50224	1.50224	0.665675	0.281157	-2.0882	0.0367798	0.977583	Paraflagellar rod protein 2-2
LmjF.16.1430	2092.06	-0.562489	-1.47681	1.47681	0.677133	0.284436	-1.97756	0.0479788	0.977583	Paraflagellar rod protein 2-1
LmjF.16.1530	1021.37	-0.441364	-1.35789	1.35789	0.736438	0.319592	-1.38102	0.167272	0.977583	endoplasmic reticulum oxidoreductin, putative
LmjF.16.1540	122.981	-0.277479	-1.21208	1.21208	0.825031	0.309834	-0.895575	0.37048	0.977583	DNA polymerase I alpha catalytic subunit, putative
LmjF.16.1550	838.222	-0.264838	-1.2015	1.2015	0.832292	0.309621	-0.855362	0.392351	0.977583	hypothetical protein, conserved
LmjF.16.1630	1303.85	0.476787	1.39164	1.39164	1.39164	0.296798	1.60644	0.108178	0.977583	Putative snoRNA binding domain containing protein, putative
LmjF.16.1650	517.755	0.406044	1.32505	1.32505	1.32505	0.24637	1.64811	0.0993308	0.977583	Clustered mitochondria, putative
LmjF.17.0010	687.297	-0.276264	-1.21105	1.21105	0.825726	0.284422	-0.971318	0.33139	0.977583	eukaryotic translation initiation factor 3 subunit a
LmjF.17.0020	265.049	0.547017	1.46106	1.46106	1.46106	0.315587	1.73333	0.0830366	0.977583	Protein of unknown function (DUF3522), putative
LmjF.17.0080	30954.2	0.280205	1.21437	1.21437	1.21437	0.28841	0.971552	0.331274	0.977583	elongation factor 1-alpha
LmjF.17.0081	34741.5	0.286249	1.21947	1.21947	1.21947	0.286463	0.999253	0.317672	0.977583	elongation factor 1-alpha
LmjF.17.0082	31681.6	0.282433	1.21624	1.21624	1.21624	0.288256	0.979797	0.327186	0.977583	elongation factor 1-alpha
LmjF.17.0083	37771.7	0.300014	1.23116	1.23116	1.23116	0.290278	1.03354	0.301352	0.977583	elongation factor 1-alpha
LmjF.17.0084	35196.8	0.288818	1.22164	1.22164	1.22164	0.286246	1.00899	0.312982	0.977583	elongation factor 1-alpha
LmjF.17.0085	33582.6	0.290908	1.22341	1.22341	1.22341	0.287854	1.01061	0.312203	0.977583	elongation factor 1-alpha
LmjF.17.0086	31035	0.282965	1.21669	1.21669	1.21669	0.288048	0.982356	0.325925	0.977583	elongation factor 1-alpha
LmjF.17.0110	470.825	0.298975	1.23027	1.23027	1.23027	0.269221	1.11052	0.266775	0.977583	hypothetical protein, conserved
LmjF.17.0120	915.667	-0.339823	-1.2656	1.2656	0.790138	0.277997	-1.2224	0.221556	0.977583	hypothetical protein, conserved
LmjF.17.0150	357.39	-0.638438	-1.55664	1.55664	0.642408	0.28902	-2.20898	0.0271762	0.977583	hypothetical protein, conserved
LmjF.17.0170	29.6121	-0.53011	-1.44404	1.44404	0.692502	0.311882	-1.69972	0.0891844	0.977583	WD domain, G-beta repeat, putative
LmjF.17.0180	271.077	-0.465749	-1.38103	1.38103	0.724095	0.325928	-1.42899	0.153006	0.977583	receptor-type adenylate cyclase b
LmjF.17.0200	125.19	-0.4284	-1.34574	1.34574	0.743086	0.326626	-1.31159	0.189658	0.977583	receptor-type adenylate cyclase a
LmjF.17.0230	360.484	-0.438213	-1.35493	1.35493	0.738048	0.326137	-1.34365	0.179063	0.977583	receptor-type adenylate cyclase b
LmjF.17.0235	516.431	-0.464056	-1.37941	1.37941	0.724945	0.321588	-1.44301	0.149017	0.977583	receptor-type adenylate cyclase b
LmjF.17.0237	1408.18	-0.449366	-1.36544	1.36544	0.732364	0.243005	-1.84921	0.0644275	0.977583	receptor-type adenylate cyclase b
LmjF.17.0250	251.517	-0.373498	-1.29549	1.29549	0.771908	0.299295	-1.24793	0.212058	0.977583	cystathionine beta-synthase
LmjF.17.0260	163.631	-0.826339	-1.77318	1.77318	0.563959	0.326676	-2.52954	0.0114213	0.977583	hypothetical protein, conserved
LmjF.17.0300	1637.81	-0.282541	-1.21634	1.21634	0.822142	0.289427	-0.976205	0.328963	0.977583	hypothetical protein, conserved
LmjF.17.0310	448.742	-0.278007	-1.21252	1.21252	0.82473	0.257574	-1.07933	0.280441	0.977583	hypothetical protein, conserved
LmjF.17.0320	577.478	0.596282	1.51182	1.51182	1.51182	0.267922	2.22558	0.0260421	0.977583	hypothetical protein, conserved
LmjF.17.0340	2314.89	0.302445	1.23323	1.23323	1.23323	0.310244	0.974862	0.329629	0.977583	hypothetical protein, conserved
LmjF.17.0380	1262.04	0.579643	1.49448	1.49448	1.49448	0.307853	1.88286	0.05972	0.977583	Qa-SNARE protein, putative
LmjF.17.0390	40.3828	-0.305356	-1.23572	1.23572	0.809243	0.320056	-0.954069	0.340048	0.977583	STE group serine/threonine-protein kinase, putative
LmjF.17.0410	22.0351	-0.394842	-1.3148	1.3148	0.760573	0.315344	-1.2521	0.210534	0.977583	hypothetical protein, conserved
LmjF.17.0430	157.723	-0.579183	-1.494	1.494	0.669343	0.326693	-1.77287	0.0762505	0.977583	hypothetical protein, conserved
LmjF.17.0440	88.7988	-0.419613	-1.33757	1.33757	0.747625	0.325926	-1.28745	0.197938	0.977583	hypothetical protein, conserved
LmjF.17.0470	577.474	0.377679	1.29925	1.29925	1.29925	0.320348	1.17897	0.238412	0.977583	hypothetical protein, conserved
LmjF.17.0490	775.354	-0.473666	-1.38863	1.38863	0.720132	0.247801	-1.91148	0.0559431	0.977583	STE/STE11 serine/threonine-protein kinase, putative
LmjF.17.0500	78.1217	-0.43985	-1.35646	1.35646	0.737211	0.325408	-1.35168	0.176476	0.977583	hypothetical protein
LmjF.17.0550	1119.96	-0.266244	-1.20267	1.20267	0.831482	0.282646	-0.941969	0.346209	0.977583	RNA-binding protein, putative
LmjF.17.0600	269.021	-0.28923	-1.22199	1.22199	0.818339	0.325346	-0.888992	0.374008	0.977583	P-type ATPase, putative
LmjF.17.0610	36.8567	-0.284117	-1.21766	1.21766	0.821244	0.326403	-0.870447	0.384056	0.977583	Acyl CoA binding protein, putative
LmjF.17.0620	708.613	0.309176	1.239	1.239	1.239	0.294291	1.05058	0.293453	0.977583	Acyl CoA binding protein, putative
LmjF.17.0630	42.6639	-0.589059	-1.50427	1.50427	0.664776	0.313711	-1.87771	0.0604209	0.977583	hypothetical protein, unknown function
LmjF.17.0640	378.911	-0.417432	-1.33555	1.33555	0.748756	0.296885	-1.40604	0.159713	0.977583	VID27 cytoplasmic protein, putative
LmjF.17.0650	628.522	0.305046	1.23546	1.23546	1.23546	0.25439	1.19913	0.230478	0.977583	hypothetical protein, conserved
LmjF.17.0670	98.6153	-0.741207	-1.67157	1.67157	0.598239	0.325623	-2.27627	0.0228297	0.977583	DYRK2-like protein
LmjF.17.0710	2671.31	0.269594	1.20547	1.20547	1.20547	0.272506	0.989311	0.322511	0.977583	Myb-like DNA-binding domain containing protein, putative
LmjF.17.0730	848.145	0.351671	1.27604	1.27604	1.27604	0.263269	1.33579	0.181619	0.977583	GRAM domain containing protein, putative
LmjF.17.0733	562.822	-0.31788	-1.2465	1.2465	0.802248	0.27909	-1.13899	0.254709	0.977583	hypothetical protein, conserved
LmjF.17.0735	1696.22	-0.297105	-1.22868	1.22868	0.813884	0.290708	-1.02201	0.306778	0.977583	ysine decarboxylase-like protein
LmjF.17.0750	106.817	-0.522654	-1.4366	1.4366	0.69609	0.326642	-1.60008	0.109581	0.977583	EF-hand domain pair, putative
LmjF.17.0760	1468.07	0.245572	1.18556	1.18556	1.18556	0.238622	1.02913	0.30342	0.977583	Alpha/beta hydrolase family, putative
LmjF.17.0770	31.0994	-0.410396	-1.32905	1.32905	0.752417	0.326528	-1.25685	0.208809	0.977583	hypothetical protein, conserved
LmjF.17.0780	727.892	-0.256256	-1.19437	1.19437	0.837258	0.272982	-0.938728	0.34787	0.977583	Acyl CoA binding protein, putative
LmjF.17.0800	33.5193	-0.41655	-1.33473	1.33473	0.749214	0.31329	-1.3296	0.18365	0.977583	OSM3-like kinesin, putative
LmjF.17.0810	2231.7	0.276565	1.21131	1.21131	1.21131	0.277732	0.995799	0.319348	0.977583	RNA-binding protein, putative
LmjF.17.0820	24.0065	-0.32966	-1.25672	1.25672	0.795724	0.326606	-1.00935	0.312806	0.977583	hypothetical protein, conserved
LmjF.17.0850	1136.26	-0.319299	-1.24772	1.24772	0.801459	0.326387	-0.978284	0.327934	0.977583	hypothetical protein, conserved
LmjF.17.0870	938.244	-0.584311	-1.49932	1.49932	0.666968	0.297165	-1.96628	0.0492658	0.977583	META domain containing protein
LmjF.17.0930	86.9692	-0.543114	-1.45711	1.45711	0.686288	0.323773	-1.67745	0.093454	0.977583	formin, putative
LmjF.17.0940	746.623	0.300691	1.23173	1.23173	1.23173	0.317091	0.948281	0.342986	0.977583	Phosphorylated CTD interacting factor 1 WW domain containing protein, putative
LmjF.17.0950	63.9562	-0.500863	-1.41506	1.41506	0.706684	0.325276	-1.53981	0.123607	0.977583	3'5'-cyclic nucleotide phosphodiesterase, putative
LmjF.17.0980	1562	-0.222381	-1.16666	1.16666	0.85715	0.232947	-0.95464	0.33976	0.977583	Mak10 subunit, NatC N(alpha)-terminal acetyltransferase, putative
LmjF.17.0990	419.58	0.405413	1.32447	1.32447	1.32447	0.311569	1.3012	0.193191	0.977583	hypothetical protein, conserved
LmjF.17.1010	39.8205	-0.289326	-1.22207	1.22207	0.818284	0.322458	-0.89725	0.369586	0.977583	hydrolase, alpha/beta fold family-like protein
LmjF.17.1040	1806.69	0.345494	1.27059	1.27059	1.27059	0.258126	1.33847	0.180744	0.977583	hydrolase-like protein
LmjF.17.1060	773.444	0.297952	1.2294	1.2294	1.2294	0.281245	1.0594	0.289416	0.977583	esterase-like protein
LmjF.17.1100	664.327	-0.252793	-1.19151	1.19151	0.83927	0.261714	-0.965913	0.334088	0.977583	3-oxo-5-alpha-steroid 4-dehydrogenase-like protein
LmjF.17.1110	474.023	-0.489881	-1.40433	1.40433	0.712084	0.322304	-1.51993	0.128527	0.977583	kinesin, putative
LmjF.17.1120	567.134	-0.298413	-1.22979	1.22979	0.813147	0.274108	-1.08867	0.2763	0.977583	hypothetical protein, conserved
[truncated: 1,047,535+ more rows]

## Sheet: LP_DrugChallenge
GeneID	Base mean	log2(FC)	FC linear	FC abs	FC as a ratio	StdErr	Wald-Stats	P-value	P-adj	labels
[truncated: 9,378 more rows]

[truncated: 1 more sheets: HP_DrugChallenge]
