# Supplementary material for: Translational reprogramming as a driver of antimony-drug resistance in Leishmania
Source: Nat Commun. 2023 May 5;14:2605. doi: 10.1038/s41467-023-38221-1 (PMC10163012; doi:10.1038/s41467-023-38221-1)
Supplement: Supplementary file 9 — Supplementary Data 6 [file 41467_2023_38221_MOESM9_ESM.txt]

Names	total	elements
HP LP MS	1	LmjF.31.2300
HP LP	41	LmjF.21.0830
		LmjF.30.1740
		LmjF.34.3950
		LmjF.27.1930
		LmjF.36.3950
		LmjF.15.0260
		LmjF.31.2230
		LmjF.08.0820
		LmjF.29.0070
		LmjF.11.0040
		LmjF.17.0890
		LmjF.32.3400
		LmjF.32.0510
		LmjF.08.0750
		LmjF.28.1230
		LmjF.30.1390
		LmjF.26.1180
		LmjF.34.1640
		LmjF.34.1720
		LmjF.08.0730
		LmjF.36.5500
		LmjF.28.2660
		LmjF.21.0040
		LmjF.16.1100
		LmjF.31.0450
		LmjF.08.0800
		LmjF.08.1225
		LmjF.28.1930
		LmjF.36.6150
		LmjF.34.1920
		LmjF.35.4450
		LmjF.31.1855
		LmjF.22.0800
		LmjF.35.0450
		LmjF.31.2090
		LmjF.17.0150
		LmjF.33.0295
		LmjF.17.0020
		LmjF.08.1270
		LmjF.25.1460
		LmjF.30.0770
HP	122	LmjF.36.4960
		LmjF.32.0630
		LmjF.34.1500
		LmjF.34.1580
		LmjF.29.0170
		LmjF.07.1140
		LmjF.34.1900
		LmjF.32.3840
		LmjF.32.3850
		LmjF.18.0130
		LmjF.36.1270
		LmjF.08.0770
		LmjF.30.2230
		LmjF.17.1010
		LmjF.36.3120
		LmjF.30.3500
		LmjF.22.1460
		LmjF.34.2476
		LmjF.10.1100
		LmjF.33.1540
		LmjF.13.1520
		LmjF.10.0240
		LmjF.06.0440
		LmjF.34.1740
		LmjF.09.0920
		LmjF.08.0700
		LmjF.09.0340
		LmjF.19.0010
		LmjF.34.1820
		LmjF.35.1050
		LmjF.31.1860
		LmjF.08.0680
		LmjF.09.1320
		LmjF.35.2310
		LmjF.24.1860
		LmjF.09.1510
		LmjF.15.0840
		LmjF.24.1950
		LmjF.30.3550
		LmjF.34.1560
		LmjF.08.0720
		LmjF.28.1120
		LmjF.23.1430
		LmjF.26.2040
		LmjF.03.0010
		LmjF.35.2400
		LmjF.31.2460
		LmjF.13.0200
		LmjF.34.1860
		LmjF.34.3220
		LmjF.23.0280
		LmjF.08.0710
		LmjF.36.6420
		LmjF.32.1580
		LmjF.19.1420
		LmjF.34.3910
		LmjF.20.0090
		LmjF.16.1450
		LmjF.36.5370
		LmjF.32.0640
		LmjF.05.0260
		LmjF.36.0420
		LmjF.34.0770
		LmjF.09.0930
		LmjF.34.2070
		LmjF.34.3280
		LmjF.27.1245
		LmjF.12.1170
		LmjF.36.1200
		LmjF.32.1680
		LmjF.04.0240
		LmjF.24.0160
		LmjF.08.0670
		LmjF.30.2850
		LmjF.26.0810
		LmjF.34.1940
		LmjF.05.1000
		LmjF.31.0800
		LmjF.18.1660
		LmjF.14.0980
		LmjF.30.0550
		LmjF.30.2780
		LmjF.36.6390
		LmjF.26.0800
		LmjF.07.0310
		LmjF.30.3520
		LmjF.26.1800
		LmjF.34.0070
		LmjF.26.0820
		LmjF.24.1410
		LmjF.29.1810
		LmjF.36.0660
		LmjF.33.2500
		LmjF.34.1780
		LmjF.31.1920
		LmjF.36.0970
		LmjF.17.0030
		LmjF.34.1660
		LmjF.34.1980
		LmjF.26.1460
		LmjF.34.1700
		LmjF.33.1170
		LmjF.18.1120
		LmjF.09.0530
		LmjF.34.1800
		LmjF.36.5710
		LmjF.09.0120
		LmjF.35.5340
		LmjF.34.1760
		LmjF.08.0690
		LmjF.16.0500
		LmjF.35.3770
		LmjF.20.1220
		LmjF.36.4780
		LmjF.23.0260
		LmjF.09.0910
		LmjF.30.0040
		LmjF.34.1600
		LmjF.09.0580
		LmjF.04.0660
		LmjF.36.2540
		LmjF.24.1120
LP	24	LmjF.36.0537
		LmjF.21.1630
		LmjF.35.0210
		LmjF.31.0020
		LmjF.23.1600
		LmjF.19.0120
		LmjF.28.0050
		LmjF.22.0020
		LmjF.36.1955
		LmjF.08.0850
		LmjF.26.1120
		LmjF.19.0847
		LmjF.36.4675
		LmjF.30.3445
		LmjF.24.1600
		LmjF.24.1910
		LmjF.33.0390
		LmjF.13.1250
		LmjF.19.0843
		LmjF.27.2150
		LmjF.24.0100
		LmjF.24.0580
		LmjF.09.1500
		LmjF.25.0050
MS	1	LmjF.16.0880
