# Supplementary material for: Translational reprogramming as a driver of antimony-drug resistance in Leishmania
Source: Nat Commun. 2023 May 5;14:2605. doi: 10.1038/s41467-023-38221-1 (PMC10163012; doi:10.1038/s41467-023-38221-1)
Supplement: Supplementary file 10 — Supplementary Data 7 [file 41467_2023_38221_MOESM10_ESM.xlsx]

## Sheet: match_transc_translatome
GeneID	description_Total	class	Base_mean_Total	logFC_Total	StdErr_Total	Wald_Stats_Total	P_value_Total	P_adj_Total	FC_Total	Profile_Total	DE_Total	Base_mean_HP	logFC_HP	StdErr_HP	Wald_Stats_HP	P_value_HP	P_adj_HP	FC_HP	Profile_HP	DE_HP
LmjF.06.0440	conserved hypothetical protein	Both	1088.77	-0.802744	0.231401	-3.46906	0.000522284	0.038491	-1.74442	Down	significant	969.869	-0.830325	0.248389	-3.34284	0.000829264	0.0481414	-1.77809	Down	significant
LmjF.07.0310	conserved hypothetical protein	Both	1943.65	-0.764572	0.184759	-4.13822	3.50006e-05	0.00697625	-1.69887	Down	significant	1779.44	-0.789687	0.231779	-3.40707	0.000656641	0.0414175	-1.7287	Down	significant
LmjF.08.0820	amastin-like protein	Both	401.649	0.785854	0.229601	3.42269	0.000620051	0.0410854	1.72411	Up	significant	228.8	0.696508	0.209769	3.32036	0.000899013	0.0499141	1.62058	Up	significant
LmjF.08.1225	hypothetical protein	Both	1299.16	1.62064	0.222763	7.2752	3.45911e-13	4.33377e-10	3.07512	Up	significant	875.673	1.46606	0.254092	5.76978	7.93772e-09	9.01277e-06	2.76265	Up	significant
LmjF.08.1270	hypothetical protein	Both	1049.18	1.67311	0.223723	7.4785	7.51761e-14	1.09882e-10	3.18901	Up	significant	702.382	1.45578	0.256116	5.68408	1.31521e-08	1.21946e-05	2.74305	Up	significant
LmjF.09.0530	putative leucine-rich repeat protein	Both	615.353	-0.90186	0.260762	-3.45855	0.000543084	0.0386485	-1.86847	Down	significant	488.704	-0.880418	0.233253	-3.77451	0.00016032	0.0156472	-1.84091	Down	significant
LmjF.09.0910	putative calmodulin	Both	4147.72	-0.925657	0.182417	-5.07442	3.8869e-07	0.000162324	-1.89955	Down	significant	7206.42	-0.772936	0.193765	-3.98905	6.63395e-05	0.00838685	-1.70874	Down	significant
LmjF.09.0920	putative calmodulin	Both	3462.35	-0.965324	0.196988	-4.90042	9.56333e-07	0.000335482	-1.9525	Down	significant	6562.86	-0.750292	0.213074	-3.52128	0.000429467	0.02994	-1.68213	Down	significant
LmjF.09.0930	putative calmodulin	Both	4176.44	-0.955936	0.190066	-5.02949	4.91783e-07	0.000187519	-1.93984	Down	significant	8766.07	-0.782825	0.196535	-3.98314	6.80111e-05	0.00840798	-1.7205	Down	significant
LmjF.09.1320	putative paraflagellar rod component	Both	1816.47	-0.841646	0.204555	-4.11453	3.87977e-05	0.00756124	-1.79209	Down	significant	888.601	-0.842605	0.24006	-3.50997	0.000448151	0.0310094	-1.79328	Down	significant
LmjF.11.0040	putative ATP-binding cassette protein subfamily H member 1	Both	2093.47	1.3527	0.238089	5.6815	1.33522e-08	7.95985e-06	2.5539	Up	significant	914.777	1.41334	0.249994	5.65349	1.57223e-08	1.32525e-05	2.66352	Up	significant
LmjF.16.1100	conserved hypothetical protein	Both	1294.82	-1.01528	0.173094	-5.86549	4.47806e-09	3.57024e-06	-2.0213	Down	significant	623.088	-0.855235	0.23423	-3.65127	0.00026095	0.0210394	-1.80905	Down	significant
LmjF.17.0150	conserved hypothetical protein	Both	740.892	-0.899632	0.227117	-3.96109	7.46077e-05	0.0125829	-1.86559	Down	significant	535.078	-0.848129	0.230421	-3.68078	0.000232519	0.0201488	-1.80017	Down	significant
LmjF.18.0130	conserved hypothetical protein	Both	2464.34	0.693383	0.153346	4.52168	6.13507e-06	0.00185533	1.61707	Up	significant	950.746	0.709073	0.193833	3.65817	0.000254024	0.0208434	1.63475	Up	significant
LmjF.24.1120	conserved hypothetical protein	Both	1421.11	-0.77084	0.1983	-3.88724	0.00010139	0.0155998	-1.70626	Down	significant	1147.26	-0.676448	0.198273	-3.4117	0.000645589	0.0412821	-1.5982	Down	significant
LmjF.25.1460	conserved hypothetical protein	Both	2005.82	-0.8819	0.246194	-3.58214	0.000340788	0.032843	-1.8428	Down	significant	1261.06	-0.77829	0.190255	-4.09078	4.29925e-05	0.00628212	-1.7151	Down	significant
LmjF.28.1230	hypothetical protein	Both	1455.09	0.725316	0.161868	4.4809	7.43283e-06	0.00210277	1.65326	Up	significant	787.013	0.681858	0.196884	3.46326	0.000533681	0.0358572	1.6042	Up	significant
LmjF.28.1930	putative zinc transporter	Both	976.184	1.14026	0.265426	4.29597	1.73935e-05	0.0043583	2.20421	Up	significant	857.618	1.7848	0.222306	8.02859	9.85994e-16	3.04738e-12	3.44571	Up	significant
LmjF.30.2850	conserved hypothetical protein	Both	2856.1	-1.30269	0.253107	-5.14679	2.64988e-07	0.000122313	-2.46688	Down	significant	2558.28	-0.894616	0.239185	-3.74027	0.000183823	0.0172163	-1.85912	Down	significant
LmjF.31.0450	putative amastin	Both	3220.12	1.0429	0.203382	5.12778	2.93183e-07	0.000128561	2.06036	Up	significant	2214.95	1.32747	0.18301	7.25352	4.06088e-13	7.53049e-10	2.50962	Up	significant
LmjF.31.2230	hypothetical protein	Both	1254.5	0.979332	0.177856	5.50631	3.66423e-08	1.7853e-05	1.97155	Up	significant	686.811	0.897227	0.22464	3.99407	6.49498e-05	0.00838685	1.86248	Up	significant
LmjF.31.2300	putative 3'-nucleotidase/nuclease	Both	5194.65	1.44871	0.161563	8.96683	3.05182e-19	2.67645e-15	2.72963	Up	significant	1554.87	0.978683	0.233851	4.18508	2.8507e-05	0.00463715	1.97067	Up	significant
LmjF.32.3840	conserved hypothetical protein	Both	1427.99	0.814946	0.179867	4.53083	5.87534e-06	0.00184024	1.75923	Up	significant	439.244	0.750408	0.221272	3.39135	0.000695505	0.0429915	1.68227	Up	significant
LmjF.33.1170	conserved hypothetical protein	Both	1067.44	-0.710018	0.208624	-3.40333	0.000665695	0.0423054	-1.63582	Down	significant	727.351	-0.704144	0.189078	-3.7241	0.000196017	0.0178183	-1.62918	Down	significant
LmjF.34.1720	putative amastin-like surface protein	Both	87.372	1.14044	0.274726	4.15118	3.30762e-05	0.00678601	2.20448	Up	significant	135.169	2.0156	0.218724	9.21525	3.10548e-20	1.4397e-16	4.04348	Up	significant
LmjF.34.1920	putative amastin-like surface protein	Both	251.422	1.01461	0.273172	3.71419	0.000203858	0.0236461	2.02036	Up	significant	239.176	1.96784	0.211401	9.30856	1.29581e-20	1.20147e-16	3.91181	Up	significant
LmjF.35.0450	hypothetical protein	Both	2153.26	0.75622	0.177321	4.26469	2.00181e-05	0.00487664	1.68906	Up	significant	1381.33	0.768659	0.178795	4.2991	1.71491e-05	0.00329644	1.70369	Up	significant
LmjF.35.2400	conserved hypothetical protein	Both	1147.98	-0.850423	0.225424	-3.77255	0.000161586	0.0202444	-1.80303	Down	significant	725.198	-0.77598	0.230229	-3.37047	0.000750405	0.0449811	-1.71235	Down	significant
LmjF.35.5340	conserved hypothetical protein	Both	861.111	-0.96468	0.273895	-3.52208	0.000428169	0.0358505	-1.95163	Down	significant	887.525	-0.809445	0.240161	-3.37043	0.00075051	0.0449811	-1.75254	Down	significant
LmjF.36.0420	amino acid permease-like protein	Both	823.943	0.76033	0.21846	3.48041	0.000500651	0.0384843	1.69388	Up	significant	489.095	0.918087	0.226542	4.05262	5.06469e-05	0.00711512	1.88961	Up	significant
LmjF.36.1200	GPI alpha-mannosyltransferase III	Both	876.484	0.738151	0.173863	4.24559	2.18019e-05	0.00516765	1.66804	Up	significant	408.672	0.921375	0.231099	3.98692	6.69356e-05	0.00838685	1.89392	Up	significant
LmjF.36.4780	conserved hypothetical protein	Both	1494.47	-0.932626	0.20078	-4.64502	3.40046e-06	0.00112633	-1.90875	Down	significant	1016.58	-0.985769	0.233596	-4.21997	2.44337e-05	0.00419535	-1.98037	Down	significant
LmjF.36.6150	conserved hypothetical protein	Both	257.008	0.904666	0.236867	3.81929	0.000133834	0.0179455	1.87211	Up	significant	128.516	1.01183	0.243053	4.163	3.14096e-05	0.0049361	2.01646	Up	significant
LmjF.01.0010	hypothetical protein	no significant	106.254	-0.059935	0.257719	-0.232559	0.816104	0.945592	-1.04242	no changes	no significant	58.2519	0.173105	0.262534	0.659362	0.509663	0.960704	1.12748	no changes	no significant
LmjF.01.0020	conserved hypothetical protein	no significant	3036.46	0.089733	0.206312	0.434939	0.663607	0.905464	1.06417	no changes	no significant	2102.18	0.00383622	0.192294	0.0199498	0.984083	0.999644	1.00266	no changes	no significant
LmjF.01.0030	putative MCAK-like kinesin	no significant	940.279	-0.435984	0.266412	-1.6365	0.101735	0.568266	-1.35283	no changes	no significant	748.525	-0.261913	0.207342	-1.26319	0.206519	0.815209	-1.19907	no changes	no significant
LmjF.01.0040	hypothetical protein	no significant	1080	0.236476	0.175338	1.34869	0.177436	0.663023	1.17811	no changes	no significant	675.444	0.241838	0.185417	1.30429	0.192133	0.800296	1.1825	no changes	no significant
LmjF.01.0050	putative carboxylase	no significant	888.137	-0.342792	0.209675	-1.63487	0.102076	0.568715	-1.26821	no changes	no significant	470.458	0.0607112	0.191329	0.317314	0.751006	0.991024	1.04298	no changes	no significant
LmjF.01.0060	conserved hypothetical protein	no significant	4746.88	-0.0107633	0.176253	-0.0610678	0.951305	0.986302	-1.00749	no changes	no significant	2089.31	-0.0852223	0.169219	-0.503621	0.614528	0.981395	-1.06085	no changes	no significant
LmjF.01.0070	conserved hypothetical protein	no significant	1339.13	0.460887	0.156977	2.93601	0.00332459	0.120025	1.37639	no changes	no significant	971.307	0.380521	0.232648	1.63561	0.101921	0.644453	1.30181	no changes	no significant
LmjF.01.0080	conserved hypothetical protein	no significant	3503.25	0.280993	0.225571	1.24569	0.212877	0.693697	1.21503	no changes	no significant	1773.76	0.173229	0.186581	0.928436	0.353181	0.919619	1.12758	no changes	no significant
LmjF.01.0090	conserved hypothetical protein	no significant	1160.65	-0.0338745	0.206084	-0.164372	0.869438	0.96088	-1.02376	no changes	no significant	954.66	-0.289132	0.200518	-1.44193	0.149323	0.749608	-1.2219	no changes	no significant
LmjF.01.0100	conserved hypothetical protein	no significant	1314.16	0.137061	0.211817	0.647073	0.517585	0.853718	1.09966	no changes	no significant	495.702	-0.0556814	0.182885	-0.304461	0.760776	0.991024	-1.03935	no changes	no significant
LmjF.01.0110	glutaredoxin-like protein	no significant	3102.85	0.0627301	0.197157	0.318173	0.750354	0.92844	1.04444	no changes	no significant	1968.92	0.13414	0.15034	0.892246	0.372261	0.927103	1.09744	no changes	no significant
LmjF.01.0120	conserved hypothetical protein	no significant	842.82	-0.298949	0.264333	-1.13096	0.258074	0.731988	-1.23025	no changes	no significant	1179.51	-0.144837	0.239056	-0.60587	0.544601	0.965501	-1.10561	no changes	no significant
LmjF.01.0130	conserved hypothetical protein	no significant	2656.88	-0.00690783	0.195578	-0.0353201	0.971824	0.993461	-1.0048	no changes	no significant	1393.76	-0.183208	0.187752	-0.975797	0.329165	0.914091	-1.13541	no changes	no significant
LmjF.01.0140	conserved hypothetical protein	no significant	448.452	-0.228547	0.214644	-1.06478	0.286977	0.750499	-1.17165	no changes	no significant	246.439	-0.165474	0.215722	-0.767069	0.44304	0.94499	-1.12153	no changes	no significant
LmjF.01.0150	conserved hypothetical protein	no significant	1252.56	-0.07731	0.194271	-0.397948	0.690668	0.915256	-1.05505	no changes	no significant	903.383	-0.0557119	0.235951	-0.236117	0.813342	0.991176	-1.03937	no changes	no significant
LmjF.01.0160	conserved hypothetical protein	no significant	980.726	-0.0905551	0.17086	-0.529996	0.596115	0.881904	-1.06478	no changes	no significant	786.528	0.197354	0.239341	0.824571	0.409615	0.937	1.14659	no changes	no significant
LmjF.01.0170	conserved hypothetical protein	no significant	1965.7	-0.172127	0.173972	-0.989395	0.32247	0.766828	-1.12672	no changes	no significant	1154.29	-0.298873	0.194034	-1.54031	0.123486	0.689734	-1.23018	no changes	no significant
LmjF.01.0180	putative CLC-type chloride channel	no significant	3372.11	-0.0125612	0.144696	-0.0868106	0.930822	0.980578	-1.00874	no changes	no significant	3110.08	0.11916	0.141674	0.841085	0.4003	0.937	1.0861	no changes	no significant
LmjF.01.0190	conserved hypothetical protein	no significant	3613.32	0.175435	0.234846	0.747021	0.455051	0.832694	1.1293	no changes	no significant	1852.31	-0.248451	0.17337	-1.43306	0.15184	0.752879	-1.18793	no changes	no significant
LmjF.01.0200	conserved hypothetical protein	no significant	5326.68	0.262807	0.202379	1.29859	0.194085	0.674667	1.19981	no changes	no significant	2403.11	-0.0342546	0.159066	-0.215349	0.829495	0.991176	-1.02403	no changes	no significant
LmjF.01.0210	conserved hypothetical protein	no significant	6322.99	0.207411	0.233724	0.887421	0.374852	0.794146	1.15461	no changes	no significant	2879.26	-0.24476	0.174815	-1.40011	0.161482	0.764186	-1.1849	no changes	no significant
LmjF.01.0220	putative cyclophilin 12	no significant	4729.74	-0.114041	0.221808	-0.514142	0.607152	0.885424	-1.08226	no changes	no significant	857.03	-0.489973	0.182868	-2.67938	0.00737588	0.175032	-1.40442	no changes	no significant
LmjF.01.0230	conserved hypothetical protein	no significant	528.973	-0.0332936	0.199971	-0.166492	0.86777	0.960442	-1.02335	no changes	no significant	235.468	0.0388388	0.20707	0.187563	0.851219	0.991176	1.02729	no changes	no significant
LmjF.01.0240	putative DNA excision/repair protein SNF2	no significant	1919.06	-0.17149	0.170071	-1.00834	0.313291	0.763576	-1.12622	no changes	no significant	2014.38	-0.286997	0.216789	-1.32385	0.185553	0.794489	-1.2201	no changes	no significant
LmjF.01.0250	conserved hypothetical protein	no significant	2579	0.219158	0.20699	1.05879	0.289697	0.752775	1.16405	no changes	no significant	1306.18	-0.202176	0.16798	-1.20357	0.228755	0.83867	-1.15043	no changes	no significant
LmjF.01.0260	conserved hypothetical protein	no significant	1550.89	-0.0411986	0.181607	-0.226856	0.820536	0.946357	-1.02897	no changes	no significant	785.838	-0.229367	0.173275	-1.32371	0.185598	0.794489	-1.17232	no changes	no significant
LmjF.01.0270	putative thioredoxin	no significant	2370.9	0.0846422	0.19494	0.434196	0.664146	0.905598	1.06042	no changes	no significant	932.259	0.158861	0.199008	0.798266	0.424716	0.937361	1.11641	no changes	no significant
LmjF.01.0280	pseudouridylate synthase-like protein	no significant	2731.63	-0.0825062	0.170927	-0.482698	0.62931	0.893242	-1.05886	no changes	no significant	1834.62	-0.156002	0.153739	-1.01472	0.31024	0.904941	-1.1142	no changes	no significant
LmjF.01.0290	conserved hypothetical protein	no significant	2845.17	-0.124013	0.148588	-0.83461	0.403937	0.811477	-1.08976	no changes	no significant	2079.05	0.149448	0.191248	0.781436	0.434546	0.942576	1.10914	no changes	no significant
LmjF.01.0300	conserved hypothetical protein	no significant	5358.42	-0.0124878	0.229817	-0.0543378	0.956666	0.987782	-1.00869	no changes	no significant	858.875	0.0775148	0.211244	0.366944	0.71366	0.991024	1.0552	no changes	no significant
LmjF.01.0310	putative acidocalcisomal exopolyphosphatase	no significant	3785.96	-0.084047	0.189765	-0.442901	0.657837	0.902601	-1.05999	no changes	no significant	1817.42	0.0868129	0.238577	0.363879	0.715949	0.991024	1.06202	no changes	no significant
LmjF.01.0315	conserved hypothetical protein	no significant	628.963	-0.0379186	0.21904	-0.173113	0.862563	0.958549	-1.02663	no changes	no significant	94.8891	-0.0282921	0.262031	-0.107972	0.914018	0.995276	-1.0198	no changes	no significant
LmjF.01.0320	putative poly(A) export protein	no significant	2615.04	-0.143874	0.203764	-0.706081	0.480138	0.842667	-1.10487	no changes	no significant	952.177	0.0985194	0.162366	0.606772	0.544002	0.965501	1.07067	no changes	no significant
LmjF.01.0330	conserved hypothetical protein	no significant	2637.98	-0.0283433	0.214595	-0.132078	0.894923	0.97005	-1.01984	no changes	no significant	953.722	0.488026	0.230312	2.11898	0.0340923	0.387857	1.40252	no changes	no significant
LmjF.01.0335	conserved hypothetical protein	no significant	1738.41	-0.0316898	0.257578	-0.12303	0.902083	0.972259	-1.02221	no changes	no significant	268.465	0.425712	0.227114	1.87444	0.0608695	0.505028	1.34324	no changes	no significant
LmjF.01.0340	conserved hypothetical protein	no significant	1693.02	-0.15262	0.178733	-0.8539	0.393161	0.804672	-1.11159	no changes	no significant	1279.58	-0.00336499	0.185045	-0.0181847	0.985492	0.999644	-1.00234	no changes	no significant
LmjF.01.0350	conserved hypothetical protein	no significant	3129.15	0.0804442	0.177216	0.453932	0.649878	0.900668	1.05734	no changes	no significant	2205.52	-0.211797	0.195832	-1.08152	0.279465	0.88106	-1.15813	no changes	no significant
LmjF.01.0360	conserved hypothetical protein	no significant	1179.17	-0.161936	0.20739	-0.780827	0.434904	0.823604	-1.11879	no changes	no significant	1042.2	0.0987268	0.204751	0.48218	0.629678	0.983477	1.07083	no changes	no significant
LmjF.01.0370	conserved hypothetical protein	no significant	2102.29	0.108684	0.159097	0.683135	0.494522	0.84726	1.07824	no changes	no significant	1300.85	-0.0262602	0.178669	-0.146977	0.883151	0.991375	-1.01837	no changes	no significant
LmjF.01.0380	conserved hypothetical protein	no significant	8097.14	0.309659	0.24971	1.24007	0.214948	0.695384	1.23941	no changes	no significant	3813.03	0.0495015	0.182557	0.271157	0.78627	0.991176	1.03491	no changes	no significant
LmjF.01.0390	conserved hypothetical protein	no significant	11370.3	-0.153441	0.248745	-0.616861	0.537327	0.861478	-1.11222	no changes	no significant	4149.39	-0.529068	0.228033	-2.32014	0.0203335	0.299245	-1.443	no changes	no significant
LmjF.01.0400	conserved hypothetical protein	no significant	1044.84	0.241545	0.228778	1.05581	0.291057	0.752775	1.18226	no changes	no significant	397.456	-0.0154496	0.195227	-0.0791368	0.936924	0.996406	-1.01077	no changes	no significant
LmjF.01.0410	putative ribosomal protein S7	no significant	38086.7	-0.0102995	0.206371	-0.0499076	0.960196	0.988541	-1.00716	no changes	no significant	31102.3	-0.337804	0.242259	-1.39439	0.1632	0.767213	-1.26383	no changes	no significant
LmjF.01.0420	putative ribosomal protein S7	no significant	34751.8	0.039947	0.189249	0.211082	0.832824	0.949959	1.02808	no changes	no significant	30742.5	-0.285091	0.252962	-1.12701	0.259737	0.865044	-1.21849	no changes	no significant
LmjF.01.0430	conserved hypothetical protein	no significant	1283.01	0.0695346	0.180753	0.384694	0.700464	0.918603	1.04938	no changes	no significant	1178.63	-0.127059	0.173194	-0.733619	0.463181	0.95126	-1.09206	no changes	no significant
LmjF.01.0440	hypothetical protein	no significant	2549.01	0.0828204	0.223054	0.371302	0.710413	0.920284	1.05909	no changes	no significant	1394.06	-0.227436	0.205616	-1.10612	0.268676	0.872868	-1.17075	no changes	no significant
LmjF.01.0450	alpha/beta-hydrolase-like protein	no significant	3158.63	-0.314892	0.160673	-1.95983	0.0500158	0.427096	-1.24392	no changes	no significant	3451.27	-0.0704667	0.208014	-0.33876	0.734791	0.991024	-1.05006	no changes	no significant
LmjF.01.0460	conserved hypothetical protein	no significant	1226.04	-0.331492	0.274596	-1.2072	0.227356	0.709324	-1.25831	no changes	no significant	635.894	-0.00189413	0.254534	-0.00744155	0.994063	0.999644	-1.00131	no changes	no significant
LmjF.01.0470	putative fatty acyl CoA syntetase 1	no significant	13387.5	-0.00308911	0.169151	-0.0182625	0.985429	0.995959	-1.00214	no changes	no significant	10539.3	-0.0640117	0.196854	-0.325174	0.74505	0.991024	-1.04537	no changes	no significant
LmjF.01.0480	putative beta eliminating lyase	no significant	1827.2	-0.585532	0.232504	-2.51837	0.0117899	0.229263	-1.50059	no changes	no significant	2119.13	-0.34964	0.197093	-1.77399	0.0760648	0.561523	-1.27424	no changes	no significant
LmjF.01.0490	putative long-chain-fatty-acid-CoA ligase	no significant	4598.18	-0.317003	0.170556	-1.85864	0.0630779	0.47107	-1.24574	no changes	no significant	4646.01	-0.263613	0.21036	-1.25315	0.210151	0.81806	-1.20048	no changes	no significant
LmjF.01.0500	putative fatty acyl CoA synthetase 2	no significant	909.013	-0.0365052	0.22126	-0.164987	0.868954	0.960757	-1.02563	no changes	no significant	335.18	-0.251385	0.173493	-1.44896	0.147349	0.745394	-1.19035	no changes	no significant
LmjF.01.0510	putative fatty acyl CoA synthetase 2	no significant	2577.92	0.131613	0.206786	0.636467	0.524472	0.857074	1.09552	no changes	no significant	1145.55	0.042711	0.203267	0.210122	0.833572	0.991176	1.03005	no changes	no significant
LmjF.01.0520	putative long-chain-fatty-acid-CoA ligase	no significant	1260.67	-0.608142	0.237687	-2.55859	0.0105098	0.216364	-1.5243	no changes	no significant	889.968	-0.431301	0.215299	-2.00327	0.0451485	0.442045	-1.34845	no changes	no significant
LmjF.01.0530	putative long-chain-fatty-acid-CoA ligase	no significant	1514.19	-0.30083	0.219293	-1.37182	0.170121	0.661147	-1.23185	no changes	no significant	2500.44	-0.238	0.207663	-1.14609	0.251759	0.856538	-1.17936	no changes	no significant
LmjF.01.0550	conserved hypothetical protein	no significant	4457.16	0.176864	0.261286	0.676897	0.498471	0.848334	1.13042	no changes	no significant	3030.88	-0.228433	0.230945	-0.989121	0.322604	0.910826	-1.17156	no changes	no significant
LmjF.01.0560	conserved hypothetical protein	no significant	2977.86	-0.19088	0.161458	-1.18223	0.237115	0.719799	-1.14146	no changes	no significant	2896.83	-0.152954	0.230239	-0.664325	0.506482	0.960704	-1.11184	no changes	no significant
LmjF.01.0570	putative tricarboxylate carrier	no significant	5557.25	-0.0277547	0.213113	-0.130234	0.896381	0.97042	-1.01942	no changes	no significant	3168.6	-0.306279	0.183163	-1.67216	0.094492	0.621369	-1.23651	no changes	no significant
LmjF.01.0580	conserved hypothetical protein	no significant	1776.5	-0.23762	0.207708	-1.14401	0.252619	0.726972	-1.17905	no changes	no significant	2475.3	-0.18352	0.150128	-1.22242	0.221548	0.830918	-1.13565	no changes	no significant
LmjF.01.0590	mitochondrial RNA editing ligase 1	no significant	6918.74	0.19883	0.230985	0.860789	0.389354	0.801326	1.14777	no changes	no significant	3580.96	-0.126327	0.170718	-0.739977	0.459314	0.949345	-1.09151	no changes	no significant
LmjF.01.0600	conserved hypothetical protein	no significant	2730.01	0.269793	0.17511	1.54071	0.123389	0.600713	1.20563	no changes	no significant	2336.97	0.0433867	0.216418	0.200477	0.841108	0.991176	1.03053	no changes	no significant
LmjF.01.0610	DNA-damage inducible protein DDI1-like protein	no significant	3390.73	0.365879	0.165593	2.20951	0.0271393	0.327579	1.28867	no changes	no significant	2607.1	0.113421	0.157897	0.718318	0.472562	0.953598	1.08179	no changes	no significant
LmjF.01.0620	conserved hypothetical protein	no significant	3520.5	-0.628084	0.233428	-2.6907	0.0071303	0.186109	-1.54551	no changes	no significant	3306.35	-0.785721	0.24372	-3.22386	0.00126473	0.0633871	-1.72395	no changes	no significant
LmjF.01.0630	hypothetical protein	no significant	2723.15	0.0329822	0.206411	0.159789	0.873047	0.962371	1.02312	no changes	no significant	1889.19	-0.204087	0.197639	-1.03263	0.301778	0.899537	-1.15196	no changes	no significant
LmjF.01.0640	HSP70-like protein	no significant	11514.6	0.0217741	0.242503	0.0897891	0.928455	0.979956	1.01521	no changes	no significant	8583.66	-0.23562	0.160652	-1.46664	0.142474	0.732798	-1.17741	no changes	no significant
LmjF.01.0650	putative mitochondrial processing peptide beta subunit	no significant	5362.57	0.199685	0.171578	1.16382	0.244499	0.72267	1.14845	no changes	no significant	5674.37	0.278059	0.190904	1.45654	0.145244	0.740668	1.21256	no changes	no significant
LmjF.01.0660	conserved hypothetical protein	no significant	5912.93	0.0274569	0.242221	0.113355	0.909749	0.974757	1.01921	no changes	no significant	4096.79	-0.330753	0.207509	-1.59392	0.110954	0.669081	-1.25767	no changes	no significant
LmjF.01.0670	conserved hypothetical protein	no significant	527.058	-0.381689	0.270798	-1.4095	0.158688	0.65129	-1.30287	no changes	no significant	598.396	0.0725707	0.26131	0.277719	0.781228	0.991176	1.05159	no changes	no significant
LmjF.01.0680	hypothetical protein	no significant	2344.26	-0.0639186	0.152069	-0.420326	0.674247	0.909184	-1.0453	no changes	no significant	2368.81	0.00399539	0.166489	0.023998	0.980854	0.999644	1.00277	no changes	no significant
LmjF.01.0690	hypothetical protein	no significant	1541.08	-0.139118	0.252776	-0.550363	0.58207	0.878767	-1.10123	no changes	no significant	2628.43	0.285667	0.181228	1.57629	0.114959	0.676765	1.21897	no changes	no significant
LmjF.01.0700	hypothetical protein	no significant	285.883	0.220272	0.246311	0.894288	0.371168	0.792644	1.16495	no changes	no significant	176.946	0.450246	0.200974	2.24032	0.0250702	0.328499	1.36627	no changes	no significant
LmjF.01.0710	putative ubiquitin activating enzyme	no significant	2384.71	0.0396733	0.183549	0.216145	0.828874	0.949003	1.02788	no changes	no significant	2426.88	-0.204527	0.143002	-1.43023	0.15265	0.752932	-1.15231	no changes	no significant
LmjF.01.0720	conserved hypothetical protein	no significant	3977.96	0.147729	0.238016	0.620668	0.534818	0.860267	1.10782	no changes	no significant	3518.46	-0.148995	0.180951	-0.8234	0.410281	0.937	-1.1088	no changes	no significant
LmjF.01.0730	conserved hypothetical protein	no significant	4344.56	-0.00532847	0.233121	-0.0228571	0.981764	0.995593	-1.0037	no changes	no significant	2952.67	-0.355781	0.24527	-1.45057	0.1469	0.744292	-1.27968	no changes	no significant
LmjF.01.0740	conserved hypothetical protein	no significant	3277.38	0.157497	0.250705	0.628218	0.529861	0.858438	1.11535	no changes	no significant	1913.81	-0.214225	0.169654	-1.26272	0.206691	0.815209	-1.16008	no changes	no significant
LmjF.01.0750	putative protein kinase	no significant	3813.18	0.0457517	0.163303	0.280164	0.779352	0.936869	1.03222	no changes	no significant	4266.96	-0.218885	0.154785	-1.41413	0.157325	0.759418	-1.16383	no changes	no significant
LmjF.01.0760	conserved hypothetical protein	no significant	3480.01	0.23678	0.2528	0.936629	0.348949	0.781329	1.17836	no changes	no significant	1867.97	-0.149255	0.235473	-0.63385	0.526179	0.962328	-1.109	no changes	no significant
LmjF.01.0770	putative eukaryotic initiation factor 4a	no significant	6675.43	-0.370336	0.206229	-1.79575	0.0725345	0.489706	-1.29265	no changes	no significant	5501.92	-0.131299	0.243056	-0.540201	0.589059	0.97444	-1.09528	no changes	no significant
LmjF.01.0780	putative eukaryotic initiation factor 4a	no significant	6743.53	-0.349933	0.211608	-1.65368	0.0981921	0.559074	-1.2745	no changes	no significant	5572.42	-0.132142	0.244234	-0.541045	0.588476	0.97444	-1.09592	no changes	no significant
LmjF.01.0790	conserved hypothetical protein	no significant	3039.27	0.360749	0.163727	2.20336	0.0275697	0.329409	1.28409	no changes	no significant	2039.68	0.0831721	0.167569	0.496344	0.619652	0.983334	1.05934	no changes	no significant
LmjF.01.0800	conserved hypothetical protein	no significant	3323.54	0.0446077	0.218447	0.204203	0.838195	0.951218	1.0314	no changes	no significant	2544.83	-0.155184	0.17983	-0.862949	0.388166	0.933487	-1.11356	no changes	no significant
LmjF.01.0810	putative calcium/potassium channel (CAKC)	no significant	1319.26	0.107622	0.221532	0.485807	0.627104	0.892519	1.07745	no changes	no significant	1508.09	0.171154	0.232563	0.735946	0.461763	0.951219	1.12596	no changes	no significant
LmjF.01.0820	potassium channel subunit-like protein	no significant	548.454	-0.363115	0.257853	-1.40822	0.159065	0.65129	-1.2862	no changes	no significant	675.414	-0.130994	0.207631	-0.6309	0.528106	0.962328	-1.09505	no changes	no significant
LmjF.01.0830	metallo-peptidase, Clan MA(E), Family M3	no significant	92.2084	0.196203	0.27355	0.717244	0.473223	0.839631	1.14568	no changes	no significant	69.0959	0.240905	0.264248	0.911664	0.361946	0.922102	1.18173	no changes	no significant
LmjF.02.0010	phosphoglycan beta 1,3 galactosyltransferase 3	no significant	1938.98	-0.0845638	0.230614	-0.36669	0.71385	0.920693	-1.06037	no changes	no significant	1130.55	0.356712	0.185292	1.92513	0.0542128	0.48112	1.2805	no changes	no significant
LmjF.02.0020	histone H4	no significant	8683.25	-0.535429	0.227181	-2.35684	0.0184314	0.274437	-1.44937	no changes	no significant	9039.12	-0.435004	0.230929	-1.88371	0.059604	0.500588	-1.35191	no changes	no significant
LmjF.02.0030	tagatose-6-phosphate kinase-like protein	no significant	169.968	0.0159259	0.239519	0.0664911	0.946987	0.985394	1.0111	no changes	no significant	55.9924	0.0397549	0.231019	0.172085	0.863371	0.991176	1.02794	no changes	no significant
LmjF.02.0040	metallo-peptidase, Clan MG, Family M24	no significant	7317.71	0.273327	0.207201	1.31914	0.187122	0.670093	1.20859	no changes	no significant	4653.16	0.204617	0.170214	1.20212	0.229318	0.83867	1.15238	no changes	no significant
LmjF.02.0050	putative cytochrome b-domain protein	no significant	430.941	-0.180154	0.21223	-0.848861	0.395959	0.806962	-1.133	no changes	no significant	266.565	-0.0143139	0.178593	-0.0801479	0.93612	0.996319	-1.00997	no changes	no significant
LmjF.02.0060	conserved hypothetical protein	no significant	725.847	0.234367	0.198014	1.18359	0.236575	0.719155	1.17639	no changes	no significant	370.529	0.426269	0.195391	2.18162	0.0291378	0.354709	1.34375	no changes	no significant
LmjF.02.0070	conserved hypothetical protein	no significant	2085.36	0.289621	0.205845	1.40698	0.159433	0.65129	1.22232	no changes	no significant	869.57	0.323263	0.173373	1.86456	0.0622434	0.508477	1.25116	no changes	no significant
LmjF.02.0080	conserved hypothetical protein	no significant	3900.13	0.215627	0.255178	0.845009	0.398106	0.808459	1.16121	no changes	no significant	1934.48	-0.110199	0.224816	-0.490173	0.624012	0.983334	-1.07938	no changes	no significant
LmjF.02.0085	conserved hypothetical protein	no significant	936.432	0.146621	0.200509	0.731246	0.464629	0.837918	1.10697	no changes	no significant	570.556	0.009634	0.21827	0.044138	0.964794	0.99834	1.0067	no changes	no significant
LmjF.02.0090	conserved hypothetical protein	no significant	4418.69	0.0992922	0.220595	0.45011	0.652631	0.901307	1.07125	no changes	no significant	1772.55	-0.132004	0.1991	-0.663	0.507331	0.960704	-1.09581	no changes	no significant
LmjF.02.0100	NA	no significant	750.614	0.00244534	0.215316	0.011357	0.990939	0.997931	1.0017	no changes	no significant	667.184	-0.0899389	0.168186	-0.53476	0.592816	0.97561	-1.06433	no changes	no significant
LmjF.02.0110	exportin T (tRNA exportin)-like protein	no significant	1875.32	-0.0580183	0.184299	-0.314805	0.75291	0.929073	-1.04103	no changes	no significant	1449.07	-0.269602	0.201756	-1.33628	0.181459	0.791758	-1.20547	no changes	no significant
LmjF.02.0120	putative phosphatidylinositol kinase related protein	no significant	3176.5	-0.160607	0.199245	-0.806077	0.420199	0.820156	-1.11776	no changes	no significant	2276.89	-0.332032	0.262275	-1.26597	0.205523	0.815209	-1.25879	no changes	no significant
LmjF.02.0130	conserved hypothetical protein	no significant	2642.79	0.0100205	0.219351	0.0456825	0.963563	0.989044	1.00697	no changes	no significant	1117.92	-0.138046	0.22584	-0.611258	0.541029	0.965501	-1.10041	no changes	no significant
LmjF.02.0140	conserved hypothetical protein	no significant	1430.52	0.342401	0.172733	1.98226	0.0474498	0.421279	1.26787	no changes	no significant	1401.1	0.0154231	0.219711	0.0701973	0.944037	0.996659	1.01075	no changes	no significant
LmjF.02.0150	conserved hypothetical protein	no significant	2518.46	0.109149	0.204038	0.534943	0.592689	0.881187	1.07859	no changes	no significant	1273	-0.187543	0.224716	-0.83458	0.403954	0.937	-1.13882	no changes	no significant
LmjF.02.0155	hypothetical protein	no significant	64.2545	0.0397801	0.274301	0.145024	0.884692	0.967159	1.02796	no changes	no significant	14.4902	-0.0161798	0.2651	-0.0610331	0.951333	0.997741	-1.01128	no changes	no significant
LmjF.02.0160	phosphoglycan beta 1,3 galactosyltransferase	no significant	983.622	0.00454189	0.164841	0.0275532	0.978019	0.995157	1.00315	no changes	no significant	755.057	-0.0415953	0.223297	-0.186278	0.852227	0.991176	-1.02925	no changes	no significant
LmjF.02.0170	phosphoglycan beta 1,3 galactosyltransferase	no significant	1268.61	0.11382	0.153897	0.739586	0.459551	0.835584	1.08209	no changes	no significant	956.536	0.00642706	0.195969	0.0327962	0.973837	0.999242	1.00446	no changes	no significant
LmjF.02.0180	phosphoglycan beta 1,2 arabinosyltransferase	no significant	4072.04	0.0722759	0.242886	0.297571	0.766031	0.932028	1.05137	no changes	no significant	1409.73	-0.232517	0.202629	-1.1475	0.251175	0.856538	-1.17488	no changes	no significant
LmjF.02.0190	phosphoglycan beta 1,3 galactosyltransferase	no significant	803.417	-0.234692	0.17521	-1.33949	0.180411	0.664325	-1.17666	no changes	no significant	536.062	-0.388219	0.177029	-2.19297	0.0283099	0.349986	-1.30878	no changes	no significant
LmjF.02.0200	phosphoglycan beta 1,3 galactosyltransferase	no significant	667.154	0.082979	0.180161	0.460582	0.645099	0.899483	1.0592	no changes	no significant	362.475	-0.113592	0.173377	-0.655174	0.512356	0.960704	-1.08192	no changes	no significant
LmjF.02.0210	phosphoglycan beta 1,3 galactosyltransferase	no significant	2845.1	-0.183876	0.153234	-1.19997	0.230151	0.713336	-1.13593	no changes	no significant	1921.42	-0.314587	0.157369	-1.99905	0.0456034	0.442162	-1.24366	no changes	no significant
LmjF.02.0220	phosphoglycan beta 1,2 arabinosyltransferase	no significant	2620.6	0.0844824	0.239972	0.352051	0.7248	0.924564	1.06031	no changes	no significant	958.945	-0.23511	0.190629	-1.23333	0.217451	0.825976	-1.177	no changes	no significant
LmjF.02.0230	phosphoglycan beta 1,3 galactosyltransferase	no significant	838.687	-0.214692	0.171639	-1.25083	0.210995	0.693064	-1.16046	no changes	no significant	575.471	-0.314613	0.185501	-1.69602	0.0898819	0.608062	-1.24368	no changes	no significant
LmjF.02.0240	conserved hypothetical protein	no significant	3524.82	0.199794	0.210727	0.948117	0.34307	0.779572	1.14853	no changes	no significant	1689.42	-0.106539	0.233812	-0.455662	0.648633	0.987508	-1.07664	no changes	no significant
LmjF.02.0250	conserved hypothetical protein	no significant	4541.15	0.11053	0.220984	0.500173	0.616953	0.888645	1.07962	no changes	no significant	2758.97	-0.181663	0.226653	-0.801505	0.422839	0.937	-1.13419	no changes	no significant
LmjF.02.0260	small GTP binding protein rab6-like protein	no significant	1385.29	0.107449	0.181996	0.590391	0.554928	0.869368	1.07732	no changes	no significant	850.842	0.145571	0.160597	0.906437	0.364704	0.922909	1.10617	no changes	no significant
LmjF.02.0270	conserved hypothetical protein	no significant	2151.37	0.224665	0.221083	1.0162	0.309533	0.76138	1.16851	no changes	no significant	579.756	0.0235673	0.15956	0.147702	0.882578	0.991375	1.01647	no changes	no significant
LmjF.02.0280	conserved hypothetical protein	no significant	2269.62	-0.0311746	0.22816	-0.136635	0.89132	0.968856	-1.02184	no changes	no significant	1214.02	-0.15301	0.227042	-0.673928	0.500357	0.960704	-1.11189	no changes	no significant
LmjF.02.0290	putative protein kinase	no significant	3471.91	0.200586	0.245164	0.818169	0.41326	0.818528	1.14917	no changes	no significant	2447.02	-0.0243264	0.170323	-0.142825	0.886428	0.991489	-1.017	no changes	no significant
LmjF.02.0300	putative ATP-binding cassette subfamily A,member 1	no significant	487.482	-0.237594	0.248881	-0.954651	0.339754	0.7784	-1.17902	no changes	no significant	132.736	-0.412529	0.253852	-1.62508	0.104147	0.650952	-1.33102	no changes	no significant
LmjF.02.0320	putative ribosomal RNA processing protein	no significant	5910.78	0.275763	0.259052	1.06451	0.287099	0.750499	1.21063	no changes	no significant	2294.95	-0.236938	0.231633	-1.0229	0.306356	0.90179	-1.17849	no changes	no significant
LmjF.02.0330	putative glycosyl transferase	no significant	2219.04	0.33054	0.245301	1.34749	0.177823	0.663809	1.25748	no changes	no significant	1495.05	-0.0559189	0.195454	-0.286098	0.774803	0.991176	-1.03952	no changes	no significant
LmjF.02.0340	conserved hypothetical protein	no significant	1416.74	0.580601	0.183038	3.17202	0.00151383	0.0741691	1.49547	no changes	no significant	1148.7	0.403979	0.217544	1.857	0.0633109	0.511786	1.32315	no changes	no significant
LmjF.02.0350	conserved hypothetical protein	no significant	2371.94	-0.156792	0.184766	-0.848594	0.396107	0.806962	-1.11481	no changes	no significant	1858.13	-0.202205	0.171575	-1.17853	0.238587	0.850247	-1.15046	no changes	no significant
LmjF.02.0360	putative casein kinase II, alpha chain	no significant	1871.37	-0.100397	0.158193	-0.634651	0.525656	0.857074	-1.07207	no changes	no significant	801.242	-0.255656	0.172944	-1.47826	0.139338	0.726535	-1.19388	no changes	no significant
LmjF.02.0370	putative proteasome regulatory non-ATPase subunit 6	no significant	2770.72	-0.498177	0.135432	-3.67843	0.000234671	0.0260514	-1.41243	no changes	no significant	2390.13	-0.364529	0.259529	-1.40458	0.160147	0.763789	-1.28746	no changes	no significant
LmjF.02.0380	putative FtsJ-like methyltransferase	no significant	3029.89	0.079198	0.226523	0.349624	0.726621	0.924886	1.05643	no changes	no significant	2154.66	-0.242163	0.212228	-1.14105	0.25385	0.856821	-1.18276	no changes	no significant
LmjF.02.0390	putative ubiquitin-conjugating enzyme e2	no significant	1279.01	-0.0334052	0.183281	-0.182262	0.855377	0.956935	-1.02342	no changes	no significant	707.238	0.000510796	0.187518	0.00272398	0.997827	0.999767	1.00035	no changes	no significant
LmjF.02.0400	hypothetical protein	no significant	146.827	-0.0320562	0.240261	-0.133423	0.893859	0.969676	-1.02247	no changes	no significant	105.224	0.001662	0.248124	0.00669826	0.994656	0.999644	1.00115	no changes	no significant
LmjF.02.0410	putative RNA-editing complex protein MP81	no significant	2600.19	0.208131	0.209573	0.993121	0.320651	0.764936	1.15519	no changes	no significant	1572.74	-0.046306	0.187101	-0.247492	0.804527	0.991176	-1.03262	no changes	no significant
LmjF.02.0420	conserved hypothetical protein	no significant	788.88	0.0738851	0.18501	0.399356	0.689631	0.91522	1.05255	no changes	no significant	623.863	-0.145532	0.22703	-0.641025	0.521507	0.962328	-1.10614	no changes	no significant
LmjF.02.0430	putative serine peptidase, Clan S-, family S54	no significant	2042.23	0.22874	0.220344	1.0381	0.299223	0.754725	1.17181	no changes	no significant	841.37	0.0816473	0.187257	0.436018	0.662824	0.990608	1.05823	no changes	no significant
LmjF.02.0440	NA	no significant	1146.78	0.148152	0.193599	0.765253	0.444121	0.829063	1.10815	no changes	no significant	321.977	-0.0996324	0.239681	-0.415687	0.677639	0.991024	-1.0715	no changes	no significant
LmjF.02.0450	putative voltage-dependent anion-selective channel	no significant	5645.02	-0.135523	0.228812	-0.592291	0.553656	0.868816	-1.09849	no changes	no significant	2847.64	-0.451927	0.170376	-2.65253	0.00798906	0.179357	-1.36787	no changes	no significant
LmjF.02.0460	conserved hypothetical protein	no significant	1168.65	-0.628578	0.263003	-2.39	0.0168483	0.263517	-1.54604	no changes	no significant	674.177	-0.176984	0.220768	-0.801676	0.42274	0.937	-1.13052	no changes	no significant
LmjF.02.0470	hypothetical protein	no significant	1659.11	-0.144313	0.177219	-0.814319	0.415462	0.818765	-1.1052	no changes	no significant	1030.2	-0.380533	0.259923	-1.46402	0.143188	0.735127	-1.30182	no changes	no significant
LmjF.02.0480	conserved hypothetical protein	no significant	716.84	-0.281359	0.187714	-1.49887	0.133906	0.621021	-1.21534	no changes	no significant	562.563	-0.164431	0.259575	-0.633463	0.526431	0.962328	-1.12072	no changes	no significant
LmjF.02.0490	conserved hypothetical protein	no significant	504.433	0.305434	0.225819	1.35256	0.176195	0.662347	1.23579	no changes	no significant	311.986	0.0297136	0.180472	0.164643	0.869225	0.991176	1.02081	no changes	no significant
LmjF.02.0500	putative glycerate kinase	no significant	2444.98	0.170128	0.220175	0.772691	0.439705	0.827691	1.12516	no changes	no significant	1759.77	-0.077275	0.211103	-0.366054	0.714325	0.991024	-1.05502	no changes	no significant
LmjF.02.0510	conserved hypothetical protein	no significant	265.355	0.413533	0.223909	1.84688	0.0647644	0.472532	1.33194	no changes	no significant	237.74	0.451568	0.203475	2.21928	0.026468	0.337567	1.36753	no changes	no significant
LmjF.02.0520	conserved hypothetical protein	no significant	763.44	-0.333479	0.26589	-1.2542	0.209771	0.6928	-1.26005	no changes	no significant	765.501	-0.295288	0.241806	-1.22118	0.222019	0.831017	-1.22713	no changes	no significant
LmjF.02.0530	conserved hypothetical protein	no significant	792.633	-0.583325	0.274566	-2.12454	0.0336254	0.365421	-1.4983	no changes	no significant	414.858	-0.422752	0.24613	-1.7176	0.0858704	0.593287	-1.34048	no changes	no significant
LmjF.02.0540	conserved hypothetical protein	no significant	1543.2	-0.236647	0.19809	-1.19464	0.232228	0.714945	-1.17825	no changes	no significant	2688.78	0.1932	0.168009	1.14993	0.250171	0.856538	1.1433	no changes	no significant
LmjF.02.0560	hypothetical protein	no significant	4327	0.0723669	0.200076	0.361698	0.717578	0.923157	1.05144	no changes	no significant	2049.62	-0.125199	0.15267	-0.820066	0.412179	0.937	-1.09066	no changes	no significant
LmjF.02.0570	putative protein kinase	no significant	267.642	-0.147862	0.272178	-0.543255	0.586954	0.87996	-1.10793	no changes	no significant	117.153	0.0334931	0.252167	0.132821	0.894335	0.99175	1.02349	no changes	no significant
LmjF.02.0580	conserved hypothetical protein	no significant	1754.86	-0.0621645	0.181778	-0.34198	0.732366	0.926385	-1.04403	no changes	no significant	1471.65	-0.179216	0.263706	-0.679603	0.496756	0.960005	-1.13227	no changes	no significant
LmjF.02.0590	conserved hypothetical protein	no significant	1665.19	0.00581701	0.223003	0.0260849	0.97919	0.995314	1.00404	no changes	no significant	1331.26	-0.446234	0.230697	-1.93428	0.0530784	0.475608	-1.36248	no changes	no significant
LmjF.02.0600	putative ARP2/3 complex subunit	no significant	1023.81	0.0549425	0.248389	0.221195	0.82494	0.946706	1.03882	no changes	no significant	616.158	-0.196152	0.175873	-1.1153	0.26472	0.870322	-1.14564	no changes	no significant
LmjF.02.0610	conserved hypothetical protein	no significant	1194.12	-0.106236	0.197505	-0.537889	0.590654	0.880808	-1.07642	no changes	no significant	817.934	-0.206748	0.255285	-0.809872	0.418013	0.937	-1.15408	no changes	no significant
LmjF.02.0620	conserved hypothetical protein	no significant	2547.98	0.222392	0.231654	0.96002	0.337045	0.775979	1.16667	no changes	no significant	1521.81	-0.101867	0.164834	-0.617994	0.536579	0.963795	-1.07316	no changes	no significant
LmjF.02.0630	gamma-glutamyl phosphate reductase-like protein	no significant	461.64	0.278644	0.243817	1.14284	0.253105	0.727064	1.21305	no changes	no significant	434.346	0.287065	0.184316	1.55746	0.119361	0.681682	1.22016	no changes	no significant
LmjF.02.0640	hypothetical protein	no significant	1195.2	0.0220537	0.198635	0.111026	0.911595	0.975204	1.0154	no changes	no significant	1254.13	-0.0869728	0.233697	-0.37216	0.709774	0.991024	-1.06214	no changes	no significant
LmjF.02.0650	conserved hypothetical protein	no significant	2125.94	-0.0475843	0.181069	-0.262796	0.792707	0.942275	-1.03353	no changes	no significant	1834.05	-0.0337339	0.212607	-0.158668	0.87393	0.991375	-1.02366	no changes	no significant
LmjF.02.0660	conserved hypothetical protein	no significant	2531.19	0.0175768	0.243547	0.0721703	0.942466	0.983863	1.01226	no changes	no significant	2199.71	-0.353447	0.209872	-1.68411	0.0921605	0.610366	-1.27761	no changes	no significant
LmjF.02.0670	putative mitochondrial carrier protein	no significant	1184.64	-0.3863	0.186794	-2.06805	0.038635	0.386966	-1.30704	no changes	no significant	1353.71	-0.170593	0.193256	-0.882732	0.377381	0.928384	-1.12552	no changes	no significant
LmjF.02.0680	conserved hypothetical protein	no significant	3428.75	0.233691	0.228415	1.0231	0.306261	0.760023	1.17584	no changes	no significant	1241.81	-0.085677	0.157923	-0.542522	0.587459	0.97444	-1.06119	no changes	no significant
LmjF.02.0690	conserved hypothetical protein	no significant	3510.93	0.0592437	0.243668	0.243133	0.807902	0.944454	1.04192	no changes	no significant	1234.21	-0.211613	0.188463	-1.12284	0.261505	0.867129	-1.15798	no changes	no significant
LmjF.02.0700	conserved hypothetical protein	no significant	2224.62	-0.35748	0.178791	-1.99942	0.0455624	0.414505	-1.28119	no changes	no significant	1667.94	-0.466337	0.221098	-2.10919	0.0349284	0.390151	-1.3816	no changes	no significant
LmjF.02.0710	putative ATP-dependent Clp protease subunit,heat shock protein 78 (HSP78)	no significant	3522.59	0.127964	0.179626	0.712391	0.476223	0.840182	1.09275	no changes	no significant	1928.29	0.0120727	0.25144	0.0480141	0.961705	0.998	1.0084	no changes	no significant
LmjF.02.0720	hypothetical protein	no significant	80.6751	0.570306	0.26592	2.14465	0.0319808	0.358659	1.48484	no changes	no significant	34.7397	0.590164	0.251989	2.34202	0.0191795	0.289629	1.50542	no changes	no significant
LmjF.02.0730	dehydrogenase/oxidoreductase-like protein	no significant	71.819	0.279179	0.263906	1.05787	0.290113	0.752775	1.2135	no changes	no significant	25.5984	0.273845	0.26434	1.03596	0.300222	0.898824	1.20903	no changes	no significant
LmjF.02.0740	putative dipeptylcarboxypeptidase	no significant	1256.99	0.0592178	0.217592	0.272151	0.785506	0.939588	1.0419	no changes	no significant	1096.71	0.337102	0.252529	1.3349	0.181908	0.792598	1.26322	no changes	no significant
LmjF.02.SLRNA.0010	NA	no significant	255.936	0.421779	0.274599	1.53598	0.124543	0.602118	1.33958	no changes	no significant	45.1986	0.00294621	0.261077	0.0112848	0.990996	0.999644	1.00204	no changes	no significant
LmjF.02.SLRNA.0020	NA	no significant	254.82	0.431022	0.274755	1.56875	0.116707	0.590605	1.34819	no changes	no significant	37.4432	-0.123562	0.258685	-0.477657	0.632895	0.984267	-1.08942	no changes	no significant
LmjF.02.SLRNA.0030	NA	no significant	201.06	0.182783	0.261367	0.699336	0.484342	0.845266	1.13507	no changes	no significant	42.6223	-0.128865	0.264625	-0.48697	0.626279	0.983334	-1.09343	no changes	no significant
LmjF.02.SLRNA.0040	NA	no significant	250.93	0.344982	0.274266	1.25784	0.208451	0.6928	1.27014	no changes	no significant	46.2189	-0.346651	0.25706	-1.34852	0.17749	0.786282	-1.27161	no changes	no significant
LmjF.02.SLRNA.0050	NA	no significant	261.191	0.437161	0.274508	1.59253	0.111267	0.583169	1.35394	no changes	no significant	39.31	-0.0368942	0.26225	-0.140684	0.88812	0.991489	-1.0259	no changes	no significant
LmjF.02.SLRNA.0060	NA	no significant	261.407	0.446615	0.274642	1.62617	0.103914	0.568715	1.36284	no changes	no significant	42.7534	-0.159958	0.255967	-0.624915	0.532027	0.963149	-1.11725	no changes	no significant
LmjF.02.SLRNA.0070	NA	no significant	241.884	0.420295	0.274284	1.53233	0.12544	0.602188	1.3382	no changes	no significant	39.8579	-0.0606091	0.26623	-0.227657	0.819913	0.991176	-1.04291	no changes	no significant
LmjF.02.SLRNA.0080	NA	no significant	283.811	0.446471	0.274524	1.62635	0.103876	0.568715	1.3627	no changes	no significant	45.8306	0.105746	0.261962	0.403669	0.686456	0.991024	1.07605	no changes	no significant
LmjF.02.SLRNA.0090	NA	no significant	243.925	0.284736	0.274337	1.03791	0.299313	0.754725	1.21819	no changes	no significant	43.0244	-0.250392	0.251783	-0.994473	0.319992	0.909073	-1.18953	no changes	no significant
LmjF.02.SLRNA.0100	NA	no significant	250.378	0.394173	0.274744	1.43469	0.151374	0.643195	1.31419	no changes	no significant	46.5322	-0.137521	0.25391	-0.541614	0.588084	0.97444	-1.10001	no changes	no significant
LmjF.02.SLRNA.0110	NA	no significant	263.956	0.30413	0.274621	1.10745	0.268099	0.741226	1.23467	no changes	no significant	42.9421	-0.115656	0.26145	-0.442363	0.658226	0.989795	-1.08347	no changes	no significant
LmjF.02.SLRNA.0120	NA	no significant	242.161	0.409893	0.274557	1.49293	0.135457	0.623271	1.32859	no changes	no significant	43.9303	-0.12858	0.259566	-0.495365	0.620342	0.983334	-1.09322	no changes	no significant
LmjF.02.SLRNA.0130	NA	no significant	242.864	0.361421	0.274662	1.31588	0.188215	0.67024	1.28469	no changes	no significant	43.3559	-0.173968	0.259511	-0.67037	0.502622	0.960704	-1.12816	no changes	no significant
LmjF.02.SLRNA.0140	NA	no significant	250.728	0.357338	0.274754	1.30057	0.193404	0.674487	1.28106	no changes	no significant	40.9208	0.128835	0.250443	0.514427	0.606953	0.979342	1.09341	no changes	no significant
LmjF.02.SLRNA.0150	NA	no significant	247.472	0.344232	0.273823	1.25713	0.208705	0.6928	1.26948	no changes	no significant	44.0387	-0.292056	0.266123	-1.09745	0.272446	0.877125	-1.22438	no changes	no significant
LmjF.02.SLRNA.0160	NA	no significant	252.141	0.439587	0.274712	1.60018	0.10956	0.580216	1.35622	no changes	no significant	44.416	-0.00360224	0.263732	-0.0136587	0.989102	0.999644	-1.0025	no changes	no significant
LmjF.02.SLRNA.0170	NA	no significant	248.099	0.392788	0.274523	1.4308	0.152488	0.644818	1.31293	no changes	no significant	48.3443	-0.219634	0.260147	-0.844267	0.39852	0.937	-1.16444	no changes	no significant
LmjF.02.SLRNA.0180	NA	no significant	251.643	0.370684	0.273963	1.35305	0.176041	0.662347	1.29297	no changes	no significant	46.0889	-0.202749	0.255294	-0.794178	0.427092	0.938777	-1.15089	no changes	no significant
LmjF.02.SLRNA.0190	NA	no significant	268.406	0.469719	0.274701	1.70993	0.0872791	0.531185	1.38484	no changes	no significant	45.9607	0.0185937	0.265617	0.0700018	0.944192	0.996659	1.01297	no changes	no significant
LmjF.02.SLRNA.0200	NA	no significant	255.296	0.436954	0.274589	1.5913	0.111542	0.583169	1.35374	no changes	no significant	45.1852	-0.161224	0.246634	-0.653698	0.513306	0.960704	-1.11824	no changes	no significant
LmjF.02.SLRNA.0210	NA	no significant	258.316	0.409804	0.273902	1.49617	0.134609	0.622311	1.32851	no changes	no significant	43.4749	0.025514	0.248618	0.102623	0.918262	0.996319	1.01784	no changes	no significant
LmjF.02.SLRNA.0220	NA	no significant	261.625	0.405311	0.274671	1.47562	0.140045	0.632439	1.32437	no changes	no significant	45.7918	-0.0345854	0.259005	-0.133532	0.893773	0.99175	-1.02426	no changes	no significant
LmjF.02.SLRNA.0230	NA	no significant	261.188	0.360787	0.27466	1.31358	0.188989	0.670755	1.28413	no changes	no significant	45.9903	-0.159256	0.26536	-0.600149	0.548407	0.965501	-1.11671	no changes	no significant
LmjF.02.SLRNA.0240	NA	no significant	251.518	0.430258	0.274751	1.56599	0.117351	0.591134	1.34747	no changes	no significant	45.7979	-0.282084	0.263595	-1.07014	0.284556	0.886176	-1.21595	no changes	no significant
LmjF.02.SLRNA.0250	NA	no significant	240.056	0.363504	0.274721	1.32318	0.185776	0.668122	1.28655	no changes	no significant	44.3124	-0.105946	0.261295	-0.405463	0.685137	0.991024	-1.0762	no changes	no significant
LmjF.02.SLRNA.0260	NA	no significant	255.431	0.353656	0.274674	1.28755	0.197903	0.679956	1.27779	no changes	no significant	45.4147	-0.0688388	0.261266	-0.263482	0.792179	0.991176	-1.04887	no changes	no significant
LmjF.02.SLRNA.0270	NA	no significant	253.248	0.382664	0.274282	1.39515	0.162972	0.654124	1.30375	no changes	no significant	49.7289	-0.232636	0.261771	-0.8887	0.374164	0.927387	-1.17498	no changes	no significant
LmjF.02.SLRNA.0280	NA	no significant	266.081	0.364079	0.274733	1.32521	0.185102	0.667767	1.28706	no changes	no significant	43.7474	-0.21821	0.264407	-0.82528	0.409213	0.937	-1.16329	no changes	no significant
LmjF.02.SLRNA.0290	NA	no significant	251.529	0.393735	0.274384	1.43498	0.151293	0.643195	1.31379	no changes	no significant	44.4707	-0.211057	0.263797	-0.800073	0.423668	0.937	-1.15754	no changes	no significant
LmjF.02.SLRNA.0300	NA	no significant	246.332	0.33839	0.274688	1.23191	0.217983	0.697421	1.26435	no changes	no significant	44.8401	-0.248283	0.266179	-0.932766	0.350941	0.919619	-1.18779	no changes	no significant
LmjF.02.SLRNA.0310	NA	no significant	251.562	0.345521	0.274607	1.25824	0.208305	0.6928	1.27061	no changes	no significant	45.178	-0.0446846	0.258991	-0.172533	0.863018	0.991176	-1.03146	no changes	no significant
LmjF.02.SLRNA.0320	NA	no significant	246.334	0.437819	0.274506	1.59493	0.110727	0.582881	1.35455	no changes	no significant	46.5012	-0.0466532	0.265589	-0.175659	0.860562	0.991176	-1.03287	no changes	no significant
LmjF.02.SLRNA.0330	NA	no significant	268.076	0.417927	0.274698	1.52141	0.128158	0.608481	1.33601	no changes	no significant	42.4181	-0.184706	0.264492	-0.698343	0.484963	0.958351	-1.13659	no changes	no significant
LmjF.02.SLRNA.0340	NA	no significant	277.784	0.432923	0.274358	1.57795	0.114577	0.585605	1.34997	no changes	no significant	48.5697	-0.154913	0.265458	-0.58357	0.55951	0.967298	-1.11335	no changes	no significant
LmjF.02.SLRNA.0350	NA	no significant	278.06	0.4709	0.274054	1.71827	0.085747	0.526611	1.38597	no changes	no significant	42.9617	-0.0244268	0.25489	-0.0958329	0.923653	0.996319	-1.01708	no changes	no significant
LmjF.02.SLRNA.0360	NA	no significant	262.196	0.43356	0.274694	1.57834	0.114488	0.585605	1.35056	no changes	no significant	41.2019	0.0624763	0.26283	0.237706	0.812109	0.991176	1.04426	no changes	no significant
LmjF.02.SLRNA.0370	NA	no significant	251.236	0.363089	0.274713	1.3217	0.186267	0.668122	1.28618	no changes	no significant	42.2646	-0.0280237	0.262112	-0.106915	0.914856	0.995699	-1.01961	no changes	no significant
LmjF.02.SLRNA.0380	NA	no significant	255.85	0.391085	0.274459	1.42493	0.154178	0.646287	1.31138	no changes	no significant	46.5644	-0.21738	0.255967	-0.849248	0.395743	0.937	-1.16262	no changes	no significant
LmjF.02.SLRNA.0390	NA	no significant	253.989	0.391639	0.274745	1.42546	0.154023	0.646287	1.31188	no changes	no significant	45.0388	-0.208837	0.265585	-0.786328	0.431675	0.94236	-1.15576	no changes	no significant
LmjF.02.SLRNA.0400	NA	no significant	258.268	0.397181	0.274201	1.4485	0.147476	0.64206	1.31693	no changes	no significant	42.5852	-0.165343	0.263946	-0.626425	0.531036	0.963149	-1.12143	no changes	no significant
LmjF.02.SLRNA.0410	NA	no significant	248.94	0.376991	0.27438	1.37397	0.16945	0.661066	1.29863	no changes	no significant	40.4902	-0.207384	0.254373	-0.815274	0.414916	0.937	-1.15459	no changes	no significant
LmjF.02.SLRNA.0420	NA	no significant	253.322	0.391847	0.274449	1.42776	0.153361	0.645631	1.31207	no changes	no significant	38.6937	-0.157251	0.263696	-0.596336	0.550951	0.965896	-1.11516	no changes	no significant
LmjF.02.SLRNA.0430	NA	no significant	264.116	0.359644	0.274424	1.31054	0.190013	0.672445	1.28311	no changes	no significant	45.0271	-0.210686	0.262075	-0.803913	0.421447	0.937	-1.15724	no changes	no significant
LmjF.02.SLRNA.0440	NA	no significant	251.274	0.415144	0.274212	1.51395	0.130038	0.612151	1.33343	no changes	no significant	44.6527	-0.204846	0.262683	-0.779822	0.435496	0.942576	-1.15256	no changes	no significant
LmjF.02.SLRNA.0450	NA	no significant	255.006	0.383812	0.274754	1.39693	0.162436	0.653894	1.30478	no changes	no significant	43.4217	-0.12339	0.266186	-0.463547	0.642972	0.986997	-1.08929	no changes	no significant
LmjF.02.SLRNA.0460	NA	no significant	249.814	0.319039	0.274737	1.16125	0.245539	0.72267	1.2475	no changes	no significant	43.8713	-0.0822424	0.257517	-0.319367	0.749448	0.991024	-1.05866	no changes	no significant
LmjF.02.SLRNA.0470	NA	no significant	209.357	0.269412	0.263297	1.02323	0.306201	0.760023	1.20532	no changes	no significant	47.7881	-0.251126	0.250293	-1.00333	0.315703	0.906898	-1.19014	no changes	no significant
LmjF.02.SLRNA.0480	NA	no significant	301.155	0.577129	0.272952	2.11439	0.0344817	0.368337	1.49188	no changes	no significant	46.489	-0.206229	0.245151	-0.841233	0.400217	0.937	-1.15367	no changes	no significant
LmjF.02.SLRNA.0490	NA	no significant	242.529	0.364713	0.274013	1.33101	0.183187	0.666065	1.28763	no changes	no significant	43.3128	0.0374768	0.256021	0.146382	0.88362	0.991375	1.02632	no changes	no significant
LmjF.02.SLRNA.0500	NA	no significant	248.867	0.382831	0.27361	1.39918	0.161758	0.653695	1.3039	no changes	no significant	47.5404	-0.142978	0.264337	-0.540891	0.588583	0.97444	-1.10418	no changes	no significant
LmjF.02.SLRNA.0510	NA	no significant	244.482	0.299588	0.274063	1.09314	0.274334	0.741226	1.23079	no changes	no significant	46.1912	-0.162616	0.26412	-0.61569	0.538099	0.964548	-1.11932	no changes	no significant
LmjF.02.SLRNA.0520	NA	no significant	251.577	0.368619	0.274751	1.34165	0.179709	0.664325	1.29112	no changes	no significant	43.5203	-0.238837	0.257751	-0.926622	0.354123	0.919619	-1.18004	no changes	no significant
LmjF.02.SLRNA.0530	NA	no significant	244.123	0.377718	0.274449	1.37628	0.168736	0.660631	1.29929	no changes	no significant	43.9507	-0.0602468	0.25915	-0.232479	0.816166	0.991176	-1.04264	no changes	no significant
LmjF.02.SLRNA.0540	NA	no significant	250.997	0.405524	0.274744	1.47601	0.139941	0.632439	1.32457	no changes	no significant	47.641	-0.0807708	0.254784	-0.317017	0.75123	0.991024	-1.05758	no changes	no significant
LmjF.02.SLRNA.0550	NA	no significant	253.569	0.399291	0.274681	1.45366	0.146041	0.640391	1.31886	no changes	no significant	42.9214	-0.40572	0.260394	-1.5581	0.119209	0.681682	-1.32475	no changes	no significant
LmjF.02.SLRNA.0560	NA	no significant	254.166	0.405968	0.274377	1.4796	0.138981	0.631149	1.32498	no changes	no significant	42.2639	-0.119293	0.248848	-0.479381	0.631667	0.983681	-1.0862	no changes	no significant
LmjF.02.SLRNA.0570	NA	no significant	247.629	0.344291	0.274553	1.254	0.20984	0.6928	1.26953	no changes	no significant	41.6424	-0.14431	0.26504	-0.544482	0.586109	0.97444	-1.1052	no changes	no significant
LmjF.02.SLRNA.0580	NA	no significant	253.456	0.3468	0.274745	1.26226	0.206854	0.692534	1.27174	no changes	no significant	44.3466	-0.283918	0.265078	-1.07107	0.284136	0.886146	-1.2175	no changes	no significant
LmjF.02.SLRNA.0590	NA	no significant	263.596	0.379973	0.274556	1.38396	0.166372	0.659162	1.30132	no changes	no significant	43.6659	-0.0738776	0.263622	-0.280241	0.779293	0.991176	-1.05254	no changes	no significant
LmjF.02.SLRNA.0600	NA	no significant	255.955	0.340587	0.273831	1.24379	0.213578	0.694504	1.26627	no changes	no significant	44.0163	-0.163774	0.261264	-0.62685	0.530758	0.963149	-1.12021	no changes	no significant
LmjF.03.0020	conserved hypothetical protein	no significant	986.73	0.124526	0.248412	0.501286	0.61617	0.888465	1.09015	no changes	no significant	308.726	0.437847	0.217621	2.01197	0.0442235	0.441819	1.35458	no changes	no significant
LmjF.03.0030	D-3-phosphoglycerate dehydrogenase-like protein	no significant	197.084	0.122291	0.274753	0.445094	0.656252	0.902372	1.08846	no changes	no significant	106.265	0.304988	0.259575	1.17495	0.240015	0.850999	1.23541	no changes	no significant
LmjF.03.0040	2-aminoethylphosphonate:pyruvateaminotransferas e-like protein	no significant	187.962	-0.142328	0.2722	-0.52288	0.601058	0.882957	-1.10368	no changes	no significant	84.4042	0.287981	0.224422	1.28321	0.199418	0.809547	1.22093	no changes	no significant
LmjF.03.0060	conserved hypothetical protein	no significant	1701.23	0.296259	0.176867	1.67504	0.0939267	0.550259	1.22796	no changes	no significant	787.847	0.186635	0.199682	0.934661	0.349963	0.919223	1.13811	no changes	no significant
LmjF.03.0070	conserved hypothetical protein	no significant	3261.98	0.321664	0.198217	1.62278	0.104636	0.568715	1.24977	no changes	no significant	1264.09	0.0316864	0.212887	0.148842	0.881678	0.991375	1.02221	no changes	no significant
LmjF.03.0080	glycerol-3-phosphate acyl transferase	no significant	3315.14	-0.147896	0.152129	-0.972174	0.330964	0.770931	-1.10795	no changes	no significant	2826.29	-0.0345162	0.174421	-0.19789	0.843131	0.991176	-1.02421	no changes	no significant
LmjF.03.0090	putative DNA primase large subunit	no significant	2002.49	0.0980023	0.177807	0.551172	0.581516	0.878767	1.07029	no changes	no significant	688.152	-0.268544	0.155384	-1.72826	0.0839417	0.587402	-1.20459	no changes	no significant
LmjF.03.0100	putative cytochrome c oxidase assembly protein	no significant	2323.5	0.0138384	0.175383	0.078904	0.937109	0.983195	1.00964	no changes	no significant	653.729	-0.0050538	0.172696	-0.0292641	0.976654	0.999644	-1.00351	no changes	no significant
LmjF.03.0110	conserved hypothetical protein	no significant	1009.99	-0.0144294	0.198218	-0.0727954	0.941969	0.983863	-1.01005	no changes	no significant	568.582	-0.147016	0.18159	-0.809605	0.418167	0.937	-1.10728	no changes	no significant
LmjF.03.0120	conserved hypothetical protein	no significant	3698.27	0.152085	0.228085	0.666789	0.504907	0.850727	1.11117	no changes	no significant	1660.56	-0.169593	0.217342	-0.780306	0.435211	0.942576	-1.12474	no changes	no significant
LmjF.03.0130	putative acetyltransferase	no significant	2163.81	-0.0521814	0.186278	-0.280127	0.77938	0.936869	-1.03683	no changes	no significant	938.115	0.0869808	0.215308	0.403983	0.686225	0.991024	1.06215	no changes	no significant
LmjF.03.0140	conserved hypothetical protein	no significant	1526.48	-0.272019	0.149146	-1.82385	0.0681746	0.480422	-1.2075	no changes	no significant	706.023	-0.313503	0.175324	-1.78813	0.0737546	0.551682	-1.24272	no changes	no significant
LmjF.03.0150	conserved hypothetical protein	no significant	5131.07	-0.0183099	0.183698	-0.0996738	0.920603	0.977121	-1.01277	no changes	no significant	3263.69	-0.120746	0.160003	-0.754648	0.45046	0.94562	-1.0873	no changes	no significant
LmjF.03.0160	putative ATP-binding cassette protein subfamily F member 1	no significant	4044.05	-0.088	0.165517	-0.531668	0.594956	0.881727	-1.0629	no changes	no significant	2144.91	-0.16519	0.193576	-0.853358	0.393461	0.937	-1.12131	no changes	no significant
LmjF.03.0170	hypothetical protein	no significant	925.02	-0.0639192	0.172136	-0.37133	0.710392	0.920284	-1.0453	no changes	no significant	531.514	0.0423142	0.205111	0.206299	0.836558	0.991176	1.02976	no changes	no significant
LmjF.03.0180	conserved hypothetical protein	no significant	1659.36	0.184977	0.220706	0.838117	0.401965	0.810124	1.1368	no changes	no significant	914.119	-0.198481	0.201283	-0.986076	0.324096	0.911876	-1.14749	no changes	no significant
LmjF.03.0190	putative U2 splicing auxiliary factor	no significant	2778	-0.0212465	0.187954	-0.113041	0.909998	0.974757	-1.01484	no changes	no significant	825.165	-0.103892	0.225143	-0.461448	0.644477	0.987049	-1.07467	no changes	no significant
LmjF.03.0210	putative protein kinase	no significant	2959.81	-0.0141116	0.1879	-0.0751017	0.940134	0.983863	-1.00983	no changes	no significant	1600.71	-0.0681269	0.196928	-0.345949	0.729381	0.991024	-1.04835	no changes	no significant
LmjF.03.0220	conserved hypothetical protein	no significant	4128.86	0.167327	0.222755	0.751171	0.45255	0.830828	1.12298	no changes	no significant	2154.93	-0.116105	0.229265	-0.506425	0.612559	0.981155	-1.08381	no changes	no significant
LmjF.03.0230	putative long chain fatty Acyl CoA synthetase	no significant	1517.32	-0.745808	0.254129	-2.93476	0.003338	0.120025	-1.67691	no changes	no significant	1104.4	-0.442541	0.226086	-1.9574	0.0503004	0.463604	-1.359	no changes	no significant
LmjF.03.0240	conserved hypothetical protein	no significant	3580.43	0.21352	0.252548	0.845462	0.397853	0.808459	1.15951	no changes	no significant	807.055	0.00409144	0.195476	0.0209306	0.983301	0.999644	1.00284	no changes	no significant
LmjF.03.0250	putative ribosomal protein L38	no significant	16508.4	-0.241412	0.201163	-1.20008	0.230108	0.713336	-1.18215	no changes	no significant	8293.1	-0.234801	0.257368	-0.912317	0.361602	0.921852	-1.17674	no changes	no significant
LmjF.03.0260	conserved hypothetical protein	no significant	945.498	-0.142938	0.1793	-0.797201	0.425335	0.822714	-1.10415	no changes	no significant	791.11	-0.342202	0.186605	-1.83383	0.0666796	0.525726	-1.26769	no changes	no significant
LmjF.03.0270	hypothetical protein	no significant	1757.52	-0.227687	0.252004	-0.903506	0.366257	0.790763	-1.17096	no changes	no significant	821.768	-0.441782	0.228202	-1.93592	0.0528771	0.474834	-1.35828	no changes	no significant
LmjF.03.0280	hypothetical protein	no significant	1627.25	-0.0797539	0.186508	-0.427616	0.668931	0.907681	-1.05684	no changes	no significant	1243.02	-0.326926	0.211297	-1.54723	0.121807	0.686136	-1.25434	no changes	no significant
LmjF.03.0290	NA	no significant	712.456	0.0339281	0.209467	0.161973	0.871327	0.961498	1.0238	no changes	no significant	531.126	-0.000933775	0.189919	-0.0049167	0.996077	0.999644	-1.00065	no changes	no significant
LmjF.03.0310	hypothetical protein	no significant	445.022	0.131876	0.230299	0.572629	0.566896	0.872874	1.09572	no changes	no significant	481.418	-0.128636	0.227879	-0.564492	0.572419	0.971531	-1.09326	no changes	no significant
LmjF.03.0320	conserved hypothetical protein	no significant	3954.13	-0.306555	0.217327	-1.41057	0.158371	0.65129	-1.23675	no changes	no significant	2785.92	-0.441023	0.192396	-2.29227	0.02189	0.307771	-1.35757	no changes	no significant
LmjF.03.0330	conserved hypothetical protein	no significant	937.702	0.0655178	0.199854	0.327829	0.743041	0.927336	1.04646	no changes	no significant	558.08	-0.084224	0.166534	-0.505747	0.613034	0.981155	-1.06012	no changes	no significant
LmjF.03.0340	conserved hypothetical protein	no significant	2222.73	0.0960002	0.222113	0.432213	0.665587	0.905641	1.06881	no changes	no significant	1069.79	-0.0447433	0.225882	-0.198083	0.84298	0.991176	-1.0315	no changes	no significant
LmjF.03.0350	putative protein kinase	no significant	2007.16	-0.171855	0.148902	-1.15415	0.248437	0.723132	-1.12651	no changes	no significant	1874.08	-0.277974	0.211336	-1.31531	0.188405	0.797666	-1.21249	no changes	no significant
LmjF.03.0360	hypothetical protein	no significant	208.247	-0.278694	0.262393	-1.06212	0.288179	0.75221	-1.2131	no changes	no significant	97.316	-0.162733	0.265374	-0.613222	0.53973	0.965087	-1.11941	no changes	no significant
LmjF.03.0370	conserved hypothetical protein	no significant	52.5506	-0.104255	0.272556	-0.38251	0.702083	0.918858	-1.07494	no changes	no significant	38.1244	0.0458979	0.242355	0.189383	0.849793	0.991176	1.03233	no changes	no significant
LmjF.03.0380	conserved hypothetical protein	no significant	230.197	0.00935307	0.274755	0.0340415	0.972844	0.993718	1.0065	no changes	no significant	103.839	0.265317	0.261659	1.01398	0.310593	0.904941	1.2019	no changes	no significant
LmjF.03.0390	conserved hypothetical protein	no significant	188.17	-0.204436	0.27306	-0.748685	0.454047	0.832356	-1.15224	no changes	no significant	122.357	0.215364	0.238606	0.902595	0.366741	0.924221	1.161	no changes	no significant
LmjF.03.0400	conserved hypothetical protein	no significant	198.944	0.0430567	0.274677	0.156754	0.875439	0.963312	1.03029	no changes	no significant	124.64	0.1574	0.265782	0.592213	0.553708	0.965896	1.11528	no changes	no significant
LmjF.03.0410	putative MFS transporter	no significant	1670.35	-0.128925	0.252048	-0.511508	0.608995	0.886203	-1.09348	no changes	no significant	1354.25	0.128537	0.224313	0.573025	0.566628	0.970603	1.09318	no changes	no significant
LmjF.03.0420	conserved hypothetical protein	no significant	1344.89	0.267348	0.178857	1.49476	0.134977	0.62284	1.20359	no changes	no significant	1317.06	-0.0869592	0.235858	-0.368694	0.712356	0.991024	-1.06213	no changes	no significant
LmjF.03.0430	putative 60S acidic ribosomal protein P2	no significant	7948.06	-0.053743	0.269397	-0.199493	0.841877	0.95188	-1.03795	no changes	no significant	7557.33	-0.207602	0.265116	-0.783061	0.433591	0.942576	-1.15477	no changes	no significant
LmjF.03.0440	putative 60S acidic ribosomal protein P2	no significant	5973.19	0.0209543	0.247151	0.0847837	0.932433	0.981096	1.01463	no changes	no significant	5691.52	-0.184192	0.265037	-0.69497	0.487074	0.958709	-1.13618	no changes	no significant
LmjF.03.0450	conserved TLD domain protein	no significant	839.259	0.298977	0.186479	1.60327	0.108874	0.578956	1.23027	no changes	no significant	742.777	-0.0594862	0.222858	-0.266925	0.789527	0.991176	-1.04209	no changes	no significant
LmjF.03.0460	hypothetical protein	no significant	242.791	-0.284057	0.274056	-1.03649	0.299973	0.755259	-1.21761	no changes	no significant	186.314	-0.0926606	0.241938	-0.382993	0.701725	0.991024	-1.06633	no changes	no significant
LmjF.03.0470	conserved hypothetical protein	no significant	3236.27	0.0157133	0.209698	0.0749331	0.940268	0.983863	1.01095	no changes	no significant	2682.15	-0.198567	0.192149	-1.0334	0.301416	0.899537	-1.14756	no changes	no significant
LmjF.03.0480	conserved hypothetical protein	no significant	3181.29	-0.167407	0.198963	-0.841398	0.400125	0.809227	-1.12304	no changes	no significant	3075.6	-0.333504	0.214577	-1.55424	0.120128	0.681682	-1.26007	no changes	no significant
LmjF.03.0490	conserved hypothetical protein	no significant	978.266	0.0261092	0.24951	0.104642	0.91666	0.976318	1.01826	no changes	no significant	822.198	0.181554	0.215659	0.841858	0.399867	0.937	1.1341	no changes	no significant
LmjF.03.0500	phosphate-Repressible Phosphate Permease-like protein	no significant	295.717	-0.0311087	0.264427	-0.117646	0.906348	0.973737	-1.0218	no changes	no significant	378.704	0.292509	0.263017	1.11213	0.266081	0.870928	1.22477	no changes	no significant
LmjF.03.0510	conserved hypothetical protein	no significant	1138	-0.266612	0.184889	-1.44201	0.149299	0.643195	-1.20298	no changes	no significant	1225.65	-0.409079	0.197502	-2.07127	0.0383335	0.412809	-1.32784	no changes	no significant
LmjF.03.0520	conserved hypothetical protein	no significant	2912.6	0.0750441	0.211336	0.355094	0.722519	0.924564	1.05339	no changes	no significant	2505.83	-0.126991	0.208522	-0.609007	0.54252	0.965501	-1.09201	no changes	no significant
LmjF.03.0530	conserved hypothetical protein	no significant	2752.42	-0.140857	0.154938	-0.909121	0.363286	0.788685	-1.10256	no changes	no significant	2053.58	-0.283984	0.158548	-1.79116	0.0732675	0.550516	-1.21755	no changes	no significant
LmjF.03.0540	putative 26S protease regulatory subunit	no significant	2023.55	-0.274807	0.197048	-1.39462	0.16313	0.654161	-1.20983	no changes	no significant	1635.34	-0.181314	0.193165	-0.938649	0.347911	0.91901	-1.13392	no changes	no significant
LmjF.03.0550	conserved hypothetical protein	no significant	3907.21	0.472186	0.227215	2.07815	0.0376956	0.382312	1.38721	no changes	no significant	1671.57	0.0366989	0.186171	0.197124	0.84373	0.991176	1.02576	no changes	no significant
LmjF.03.0560	hypothetical protein	no significant	652.393	0.106636	0.229207	0.465238	0.641761	0.897933	1.07671	no changes	no significant	667.783	0.069179	0.191787	0.360708	0.718318	0.991024	1.04912	no changes	no significant
LmjF.03.0570	putative quinone oxidoreductase	no significant	3986.79	0.291134	0.247347	1.17703	0.239185	0.720571	1.2236	no changes	no significant	1618.73	-0.164596	0.18794	-0.875793	0.381143	0.931213	-1.12085	no changes	no significant
LmjF.03.0580	conserved hypothetical protein	no significant	1821.21	-0.21048	0.16158	-1.30264	0.192699	0.674487	-1.15707	no changes	no significant	1133.98	-0.194679	0.266071	-0.73168	0.464364	0.951715	-1.14447	no changes	no significant
LmjF.03.0590	putative DNA repair helicase	no significant	2050.54	0.184148	0.180898	1.01796	0.308696	0.76138	1.13615	no changes	no significant	1801.61	-0.0897027	0.169562	-0.529025	0.596788	0.975806	-1.06415	no changes	no significant
LmjF.03.0600	putative arginine N-methyltransferase	no significant	4502.18	-0.00848587	0.232157	-0.0365523	0.970842	0.992919	-1.0059	no changes	no significant	4050.75	-0.26976	0.227606	-1.1852	0.235937	0.84791	-1.20561	no changes	no significant
LmjF.03.0610	kinase-like protein	no significant	2135.31	-0.0723677	0.15264	-0.474106	0.635425	0.895928	-1.05144	no changes	no significant	1736.31	-0.110246	0.172136	-0.640458	0.521875	0.962328	-1.07941	no changes	no significant
LmjF.03.0620	hypothetical protein	no significant	1888.78	0.0682988	0.185668	0.367854	0.712982	0.920693	1.04848	no changes	no significant	1362.99	-0.095731	0.181612	-0.527119	0.598111	0.975806	-1.06861	no changes	no significant
LmjF.03.0630	conserved hypothetical protein	no significant	4099.51	0.230423	0.241377	0.954615	0.339772	0.7784	1.17318	no changes	no significant	2288.15	-0.097215	0.177734	-0.546969	0.5844	0.973736	-1.06971	no changes	no significant
LmjF.03.0640	conserved hypothetical protein	no significant	1786.18	-0.0449798	0.208777	-0.215444	0.829421	0.949116	-1.03167	no changes	no significant	1622.5	-0.119133	0.162326	-0.733912	0.463002	0.951242	-1.08608	no changes	no significant
LmjF.03.0650	hypothetical protein	no significant	1971.36	-0.417607	0.183244	-2.27896	0.0226692	0.303093	-1.33571	no changes	no significant	2425.77	-0.100235	0.169398	-0.591716	0.554041	0.965896	-1.07195	no changes	no significant
LmjF.03.0660	conserved hypothetical protein	no significant	1607.74	-0.0364776	0.182292	-0.200105	0.841399	0.95188	-1.02561	no changes	no significant	1272.29	0.094696	0.155945	0.607239	0.543692	0.965501	1.06784	no changes	no significant
LmjF.03.0670	conserved hypothetical protein	no significant	653.185	-0.0193042	0.184371	-0.104703	0.916611	0.976318	-1.01347	no changes	no significant	694.127	-0.125394	0.18431	-0.680346	0.496285	0.960005	-1.09081	no changes	no significant
LmjF.03.0680	hypothetical protein	no significant	2675.1	0.0967437	0.24677	0.392041	0.695028	0.916662	1.06936	no changes	no significant	658.253	-0.212907	0.191701	-1.11062	0.266732	0.870928	-1.15902	no changes	no significant
LmjF.03.0690	conserved hypothetical protein	no significant	6784.36	-0.481824	0.159195	-3.02663	0.00247294	0.09682	-1.39651	no changes	no significant	5121.73	-0.447181	0.222655	-2.0084	0.0446007	0.441819	-1.36337	no changes	no significant
LmjF.03.0700	conserved hypothetical protein	no significant	2239.72	-0.01242	0.146824	-0.0845909	0.932587	0.981096	-1.00865	no changes	no significant	2203.12	-0.285606	0.25375	-1.12554	0.260359	0.865998	-1.21892	no changes	no significant
LmjF.03.0710	conserved hypothetical protein	no significant	1971.36	0.122462	0.241465	0.507161	0.612042	0.887176	1.08859	no changes	no significant	1263.26	-0.186093	0.166209	-1.11963	0.262872	0.868619	-1.13768	no changes	no significant
LmjF.03.0720	conserved hypothetical protein	no significant	2210.28	0.136867	0.234927	0.582595	0.560166	0.871038	1.09952	no changes	no significant	1742.19	-0.206342	0.174733	-1.1809	0.237642	0.849915	-1.15376	no changes	no significant
LmjF.03.0730	conserved hypothetical protein	no significant	496.474	-0.154348	0.18505	-0.834084	0.404233	0.811547	-1.11292	no changes	no significant	244.774	-0.353606	0.189402	-1.86696	0.061907	0.507794	-1.27775	no changes	no significant
LmjF.03.0740	putative cytochrome c oxidase copper chaperone	no significant	604.507	-0.533555	0.183785	-2.90315	0.00369428	0.124229	-1.44749	no changes	no significant	478.443	-0.294137	0.223814	-1.3142	0.188777	0.798879	-1.22615	no changes	no significant
LmjF.03.0750	conserved hypothetical protein	no significant	2895.27	-0.0506541	0.22039	-0.229838	0.818218	0.946184	-1.03573	no changes	no significant	2497.53	-0.28221	0.194279	-1.4526	0.146335	0.742963	-1.21606	no changes	no significant
LmjF.03.0760	conserved hypothetical protein	no significant	806.765	-0.134901	0.177674	-0.75926	0.447697	0.830355	-1.09802	no changes	no significant	1118.28	-0.035283	0.250724	-0.140725	0.888088	0.991489	-1.02476	no changes	no significant
LmjF.03.0770	conserved hypothetical protein	no significant	1573.16	-0.137514	0.159003	-0.864853	0.387119	0.800462	-1.10001	no changes	no significant	1715.78	-0.174589	0.153385	-1.13824	0.25502	0.858148	-1.12864	no changes	no significant
LmjF.03.0780	putative serine/threonine-protein kinase	no significant	2199.59	-0.243916	0.210208	-1.16036	0.245904	0.72267	-1.1842	no changes	no significant	2712.26	-0.263083	0.237175	-1.10924	0.267328	0.870928	-1.20004	no changes	no significant
LmjF.03.0790	conserved hypothetical protein	no significant	2050.34	0.226796	0.247194	0.917483	0.358889	0.786813	1.17023	no changes	no significant	1485.08	-0.224389	0.234064	-0.958662	0.337729	0.914551	-1.16828	no changes	no significant
LmjF.03.0800	putative 6-phosphofructo-2-kinase/fructose-2,6-bipho sphatase	no significant	1191.9	-0.0553427	0.213703	-0.25897	0.795658	0.943472	-1.03911	no changes	no significant	1221.42	-0.241499	0.242854	-0.994419	0.320019	0.909073	-1.18222	no changes	no significant
LmjF.03.0810	hypothetical protein	no significant	1432.03	0.0899231	0.239584	0.37533	0.707415	0.919603	1.06431	no changes	no significant	984.079	-0.336191	0.227717	-1.47635	0.139849	0.726838	-1.26242	no changes	no significant
LmjF.03.0820	conserved hypothetical protein	no significant	1650.86	-0.255473	0.193115	-1.3229	0.185867	0.668122	-1.19373	no changes	no significant	1562.59	-0.425684	0.250909	-1.69657	0.0897778	0.608062	-1.34321	no changes	no significant
LmjF.03.0830	conserved hypothetical protein	no significant	170.824	-0.193999	0.271529	-0.714469	0.474937	0.840182	-1.14393	no changes	no significant	127.129	-0.198992	0.193578	-1.02797	0.303965	0.901401	-1.1479	no changes	no significant
LmjF.03.0840	conserved hypothetical protein	no significant	2189.31	0.108396	0.251267	0.431396	0.666181	0.90608	1.07803	no changes	no significant	1579.78	-0.211974	0.247502	-0.856453	0.391747	0.936155	-1.15827	no changes	no significant
LmjF.03.0850	conserved hypothetical protein	no significant	1100.72	-0.296403	0.227667	-1.30192	0.192945	0.674487	-1.22808	no changes	no significant	1418.36	-0.329705	0.231524	-1.42407	0.154427	0.75575	-1.25676	no changes	no significant
LmjF.03.0860	conserved hypothetical protein	no significant	2239.74	0.063569	0.218847	0.290472	0.771455	0.93451	1.04505	no changes	no significant	1518.89	-0.200665	0.219523	-0.914097	0.360666	0.92174	-1.14923	no changes	no significant
LmjF.03.0870	conserved hypothetical protein	no significant	1809.25	0.0368225	0.219977	0.167392	0.867061	0.96036	1.02585	no changes	no significant	1127.27	-0.341479	0.201765	-1.69246	0.0905589	0.608062	-1.26705	no changes	no significant
LmjF.03.0880	conserved hypothetical protein	no significant	3049.3	0.0160148	0.205734	0.0778424	0.937953	0.983251	1.01116	no changes	no significant	2130.37	-0.219792	0.233784	-0.940149	0.347141	0.918838	-1.16457	no changes	no significant
LmjF.03.0890	conserved hypothetical protein	no significant	5585.15	0.222155	0.222123	1.00014	0.317242	0.764486	1.16647	no changes	no significant	2194.73	-0.0411302	0.187287	-0.219611	0.826174	0.991176	-1.02892	no changes	no significant
LmjF.03.0900	putative peter pan protein	no significant	1270.29	0.175966	0.233974	0.752076	0.452005	0.830663	1.12972	no changes	no significant	1135	-0.261839	0.250071	-1.04706	0.295073	0.895677	-1.19901	no changes	no significant
LmjF.03.0910	putative inorganic pyrophosphatase	no significant	1816.45	-0.170721	0.160285	-1.06511	0.286826	0.750499	-1.12562	no changes	no significant	865.532	0.0671018	0.183873	0.364936	0.715159	0.991024	1.04761	no changes	no significant
LmjF.03.0920	conserved hypothetical protein	no significant	884.252	-0.0387701	0.18347	-0.211316	0.832641	0.949959	-1.02724	no changes	no significant	386.933	0.277342	0.177155	1.56553	0.117458	0.681092	1.21196	no changes	no significant
LmjF.03.0930	hypothetical protein	no significant	1525.35	0.315483	0.225061	1.40177	0.160984	0.653324	1.24443	no changes	no significant	610.502	-0.107158	0.207965	-0.515272	0.606363	0.979112	-1.0771	no changes	no significant
LmjF.03.0940	conserved hypothetical protein	no significant	3852.49	0.402232	0.238236	1.68838	0.0913384	0.540951	1.32155	no changes	no significant	871.556	0.156808	0.195273	0.803022	0.421962	0.937	1.11482	no changes	no significant
LmjF.03.0950	conserved hypothetical protein	no significant	1488.26	0.163979	0.206186	0.7953	0.426439	0.823007	1.12037	no changes	no significant	672.551	0.409401	0.192585	2.12582	0.033518	0.384152	1.32813	no changes	no significant
LmjF.03.0960	conserved hypothetical protein	no significant	8740.87	-0.125742	0.26243	-0.479143	0.631837	0.894031	-1.09107	no changes	no significant	4394.55	-0.372891	0.172714	-2.15901	0.030849	0.367927	-1.29495	no changes	no significant
LmjF.03.0970	conserved hypothetical protein	no significant	2726.87	-0.35304	0.205181	-1.72063	0.0853188	0.524717	-1.27725	no changes	no significant	1590.41	-0.441425	0.220755	-1.99961	0.0455419	0.442162	-1.35794	no changes	no significant
LmjF.03.0980	putative elongation initiation factor 2 alpha subunit	no significant	10886.4	-0.0592536	0.249858	-0.237149	0.812541	0.944454	-1.04193	no changes	no significant	9707.2	-0.195852	0.197291	-0.992706	0.320853	0.909733	-1.1454	no changes	no significant
LmjF.03.TRNALYS.01	NA	no significant	2.25725	0.0410735	0.111816	0.367331	0.713372	NA	1.02888	no changes	no significant	0.572152	0.0635353	0.0812276	0.782188	0.434104	0.942576	1.04502	no changes	no significant
LmjF.04.0010	calcium-translocating P-type ATPase	no significant	8279.17	-0.247569	0.187971	-1.31706	0.18782	0.67024	-1.1872	no changes	no significant	2995.93	-0.347054	0.220252	-1.57571	0.115092	0.676765	-1.27196	no changes	no significant
LmjF.04.0020	putative pteridine transporter (truncated)	no significant	185.362	-0.356705	0.274184	-1.30097	0.193268	0.674487	-1.2805	no changes	no significant	53.9566	-0.126652	0.2649	-0.478114	0.632569	0.984267	-1.09176	no changes	no significant
LmjF.04.0030	putative cAMP-specific phosphodiesterase	no significant	1006.36	-0.160468	0.243845	-0.658072	0.510492	0.853034	-1.11765	no changes	no significant	770.562	0.436313	0.227934	1.91421	0.0555933	0.483826	1.35314	no changes	no significant
LmjF.04.0035	hypothetical protein	no significant	1243.41	0.0987679	0.222095	0.44471	0.656529	0.902471	1.07086	no changes	no significant	273.845	0.413331	0.257441	1.60554	0.108376	0.661091	1.33176	no changes	no significant
LmjF.04.0040	hypothetical protein	no significant	73.4767	-0.306739	0.260857	-1.17589	0.23964	0.720571	-1.23691	no changes	no significant	21.1898	-0.138288	0.251814	-0.549166	0.582892	0.973736	-1.1006	no changes	no significant
LmjF.04.0045	conserved hypothetical protein	no significant	4174.39	0.254763	0.212881	1.19674	0.231407	0.714845	1.19314	no changes	no significant	561.362	0.0543349	0.182266	0.298107	0.765621	0.991024	1.03838	no changes	no significant
LmjF.04.0050	conserved hypothetical protein	no significant	923.214	-0.288342	0.269648	-1.06933	0.284921	0.749101	-1.22124	no changes	no significant	670.123	0.0046417	0.232522	0.0199624	0.984073	0.999644	1.00322	no changes	no significant
LmjF.04.0060	DNA topoisomerase type IB small subunit	no significant	1051.71	-0.428827	0.221961	-1.93199	0.0533607	0.438435	-1.34614	no changes	no significant	934.59	-0.157509	0.218383	-0.721252	0.470755	0.953598	-1.11536	no changes	no significant
LmjF.04.0070	conserved hypothetical protein	no significant	4763.03	0.0651039	0.171269	0.380126	0.703852	0.919275	1.04616	no changes	no significant	1254.31	-0.223263	0.184467	-1.21031	0.226159	0.834694	-1.16737	no changes	no significant
LmjF.04.0080	conserved hypothetical protein	no significant	2561.94	0.379526	0.21167	1.79301	0.0729717	0.491	1.30091	no changes	no significant	564.512	0.276517	0.19719	1.40229	0.160828	0.763789	1.21127	no changes	no significant
LmjF.04.0090	conserved hypothetical protein	no significant	3282.16	-0.127836	0.155956	-0.819693	0.412391	0.817469	-1.09265	no changes	no significant	2690.91	-0.220775	0.200001	-1.10387	0.269651	0.874145	-1.16536	no changes	no significant
LmjF.04.0100	conserved hypothetical protein	no significant	1231.4	-0.0296351	0.246833	-0.120061	0.904435	0.972822	-1.02075	no changes	no significant	1532.85	0.0200646	0.26232	0.0764891	0.93903	0.996659	1.014	no changes	no significant
LmjF.04.0110	conserved hypothetical protein	no significant	3885.5	0.159977	0.208791	0.76621	0.443551	0.829002	1.11727	no changes	no significant	1569.95	-0.0885993	0.167299	-0.529587	0.596398	0.975806	-1.06334	no changes	no significant
LmjF.04.0120	putative exosome complex exonuclease RRP40	no significant	6891.62	0.466817	0.258632	1.80495	0.0710824	0.485528	1.38206	no changes	no significant	1302.05	-0.0839535	0.221001	-0.379878	0.704036	0.991024	-1.05992	no changes	no significant
LmjF.04.0123	conserved hypothetical protein	no significant	3075.59	-0.0586854	0.18325	-0.320247	0.748781	0.928011	-1.04152	no changes	no significant	2234.98	-0.0495437	0.159095	-0.311409	0.75549	0.991024	-1.03494	no changes	no significant
LmjF.04.0127	conserved hypothetical protein	no significant	653.788	-0.307109	0.233594	-1.31471	0.188607	0.67024	-1.23723	no changes	no significant	423.225	-0.0869824	0.23177	-0.375296	0.70744	0.991024	-1.06215	no changes	no significant
LmjF.04.0130	conserved hypothetical protein in leishmania	no significant	33.6722	-0.242581	0.245869	-0.986627	0.323826	0.767225	-1.18311	no changes	no significant	43.1409	-0.134739	0.25718	-0.523908	0.600342	0.975806	-1.09789	no changes	no significant
LmjF.04.0140	conserved hypothetical protein in leishmania	no significant	36.0066	-0.277656	0.254312	-1.09179	0.274924	0.741226	-1.21222	no changes	no significant	49.3946	-0.12272	0.257292	-0.47697	0.633383	0.984424	-1.08879	no changes	no significant
LmjF.04.0150	conserved hypothetical protein in leishmania	no significant	31.5773	-0.251517	0.245839	-1.0231	0.306262	0.760023	-1.19046	no changes	no significant	40.9888	-0.151844	0.259599	-0.584917	0.558603	0.966842	-1.11099	no changes	no significant
LmjF.04.0160	conserved hypothetical protein in leishmania	no significant	29.505	-0.104234	0.239606	-0.435021	0.663547	0.905464	-1.07492	no changes	no significant	37.4031	-0.131182	0.262857	-0.499061	0.617737	0.98312	-1.09519	no changes	no significant
LmjF.04.0170	conserved hypothetical protein in leishmania	no significant	55.8135	-0.258265	0.251204	-1.02811	0.303898	0.758859	-1.19604	no changes	no significant	73.1824	-0.163364	0.262016	-0.623491	0.532962	0.963149	-1.1199	no changes	no significant
LmjF.04.0180	surface antigen-like protein	no significant	277.639	-0.18168	0.274694	-0.661391	0.508361	0.852567	-1.1342	no changes	no significant	342.476	-0.0806356	0.259283	-0.310994	0.755805	0.991024	-1.05748	no changes	no significant
LmjF.04.0190	surface antigen-like protein	no significant	310.163	-0.221103	0.274414	-0.805729	0.420399	0.820156	-1.16562	no changes	no significant	382.899	-0.083327	0.262093	-0.31793	0.750538	0.991024	-1.05946	no changes	no significant
LmjF.04.0200	surface antigen-like protein	no significant	506.933	-0.421928	0.257849	-1.63634	0.101769	0.568266	-1.33972	no changes	no significant	376.622	-0.0757054	0.266187	-0.284406	0.776099	0.991176	-1.05388	no changes	no significant
LmjF.04.0210	surface antigen-like protein	no significant	45.9844	-0.126716	0.255699	-0.495566	0.620201	0.889788	-1.09181	no changes	no significant	46.156	-0.149812	0.237128	-0.631775	0.527534	0.962328	-1.10942	no changes	no significant
LmjF.04.0220	hypothetical protein	no significant	433.551	-0.185131	0.274505	-0.674416	0.500047	0.848334	-1.13692	no changes	no significant	275.311	0.253977	0.244407	1.03916	0.298731	0.897462	1.19249	no changes	no significant
LmjF.04.0230	conserved hypothetical protein	no significant	585.389	-0.0858016	0.264911	-0.323889	0.746022	0.928011	-1.06128	no changes	no significant	485.87	0.482246	0.248712	1.93897	0.0525046	0.473102	1.39692	no changes	no significant
LmjF.04.0250	RNA pseudouridylate synthase-like protein	no significant	568.923	-0.218348	0.228889	-0.953947	0.34011	0.7784	-1.1634	no changes	no significant	808.819	-0.251254	0.159891	-1.57141	0.116088	0.677893	-1.19024	no changes	no significant
LmjF.04.0260	conserved hypothetical protein	no significant	2422.67	0.272862	0.221267	1.23318	0.217508	0.697203	1.2082	no changes	no significant	1097.64	-0.0896421	0.198369	-0.451897	0.651343	0.988311	-1.06411	no changes	no significant
LmjF.04.0270	conserved hypothetical protein	no significant	4857.44	-0.014904	0.174067	-0.0856222	0.931767	0.981096	-1.01038	no changes	no significant	2230.15	-0.231232	0.169101	-1.36742	0.171493	0.776263	-1.17384	no changes	no significant
LmjF.04.0280	putative adenosine monophosphate deaminase	no significant	1594.51	-0.707939	0.23266	-3.04281	0.00234384	0.0940002	-1.63347	no changes	no significant	1330.18	-0.641339	0.255373	-2.51138	0.0120261	0.2271	-1.55978	no changes	no significant
LmjF.04.0290	conserved hypothetical protein	no significant	3960.29	0.181988	0.178315	1.0206	0.307443	0.760872	1.13445	no changes	no significant	2108.9	-0.175882	0.180911	-0.972205	0.330948	0.914091	-1.12966	no changes	no significant
LmjF.04.0300	conserved hypothetical protein	no significant	930.638	-0.306262	0.223268	-1.37172	0.170149	0.661147	-1.2365	no changes	no significant	1475.98	0.0135519	0.186163	0.0727959	0.941969	0.996659	1.00944	no changes	no significant
LmjF.04.0310	putative beta-fructofuranosidase	no significant	1433.95	-0.385686	0.2746	-1.40454	0.160159	0.652479	-1.30648	no changes	no significant	1264.33	0.140582	0.25923	0.542307	0.587607	0.97444	1.10235	no changes	no significant
LmjF.04.0320	putative beta-fructofuranosidase	no significant	1158.65	-0.363455	0.273686	-1.328	0.184178	0.666354	-1.2865	no changes	no significant	1044.35	0.127791	0.255414	0.500328	0.616844	0.982591	1.09262	no changes	no significant
LmjF.04.0330	putative mitochondrial exoribonuclease DSS-1	no significant	2166.62	0.165447	0.228882	0.722848	0.469773	0.839631	1.12151	no changes	no significant	1491.21	-0.0687769	0.175016	-0.392974	0.694338	0.991024	-1.04883	no changes	no significant
LmjF.04.0340	putative ADP-ribosylation factor	no significant	804.48	0.0902535	0.176981	0.509963	0.610078	0.886706	1.06456	no changes	no significant	366.644	0.0938405	0.185108	0.506951	0.612189	0.981155	1.06721	no changes	no significant
LmjF.04.0350	NA	no significant	271.848	-0.485852	0.274175	-1.77205	0.0763862	0.499186	-1.40041	no changes	no significant	200.096	-0.573335	0.231072	-2.4812	0.013094	0.236662	-1.48796	no changes	no significant
LmjF.04.0370	conserved hypothetical protein	no significant	877.79	0.0323562	0.249486	0.129691	0.896811	0.97042	1.02268	no changes	no significant	825.746	-0.0883403	0.265798	-0.332358	0.739619	0.991024	-1.06315	no changes	no significant
LmjF.04.0380	conserved hypothetical protein	no significant	2466.47	-0.0397287	0.230088	-0.172667	0.862913	0.958671	-1.02792	no changes	no significant	1179.05	-0.064409	0.165356	-0.389517	0.696893	0.991024	-1.04566	no changes	no significant
LmjF.04.0390	hypothetical protein	no significant	483.511	-0.475201	0.274095	-1.73371	0.0829699	0.519204	-1.39011	no changes	no significant	271.257	-0.0559192	0.265018	-0.211001	0.832886	0.991176	-1.03952	no changes	no significant
LmjF.04.0400	anaphase promoting complex, subunit 10-like protein	no significant	1862.77	-0.0155514	0.219022	-0.0710039	0.943395	0.984363	-1.01084	no changes	no significant	1204.56	-0.0421349	0.220801	-0.190827	0.848661	0.991176	-1.02964	no changes	no significant
LmjF.04.0410	conserved hypothetical protein	no significant	434.005	-0.0251586	0.256795	-0.0979714	0.921955	0.977121	-1.01759	no changes	no significant	453.17	0.202352	0.197178	1.02624	0.304777	0.901401	1.15057	no changes	no significant
LmjF.04.0420	conserved hypothetical protein	no significant	1276.16	-0.446356	0.253187	-1.76295	0.0779088	0.502767	-1.36259	no changes	no significant	1394.12	-0.0424262	0.210854	-0.201211	0.840533	0.991176	-1.02984	no changes	no significant
LmjF.04.0430	conserved hypothetical protein	no significant	1135.22	-0.3295	0.272633	-1.20859	0.226822	0.708846	-1.25658	no changes	no significant	750.32	-0.409585	0.249692	-1.64036	0.10093	0.643149	-1.3283	no changes	no significant
LmjF.04.0440	serine/threonine protein kinase-like protein	no significant	213.583	-0.149033	0.274694	-0.542543	0.587444	0.87996	-1.10883	no changes	no significant	153.39	0.132284	0.249038	0.53118	0.595294	0.975806	1.09603	no changes	no significant
LmjF.04.0450	putative calpain-like cysteine peptidase	no significant	236.171	-0.456221	0.267347	-1.70647	0.08792	0.532291	-1.37194	no changes	no significant	116.863	-0.114568	0.265023	-0.432295	0.665527	0.990969	-1.08265	no changes	no significant
LmjF.04.0460	putative adenylosuccinate lyase	no significant	6188.5	-0.0869707	0.196379	-0.442871	0.657859	0.902601	-1.06214	no changes	no significant	2036.99	-0.457217	0.20525	-2.22761	0.0259066	0.332685	-1.37289	no changes	no significant
LmjF.04.0465	NA	no significant	1814.4	0.136846	0.181361	0.754553	0.450518	0.830456	1.0995	no changes	no significant	1700	-0.00948758	0.194655	-0.0487405	0.961126	0.998	-1.0066	no changes	no significant
LmjF.04.0470	60S ribosomal protein L11 (L5, L16)	no significant	43010.6	0.248718	0.24581	1.01183	0.311619	0.762707	1.18815	no changes	no significant	17399.5	-0.240341	0.23289	-1.03199	0.302076	0.899537	-1.18127	no changes	no significant
LmjF.04.0480	putative ADP-ribosylation factor	no significant	458.558	0.398742	0.20643	1.93161	0.0534077	0.438435	1.31836	no changes	no significant	188.465	0.5503	0.200136	2.74963	0.00596617	0.151557	1.46439	no changes	no significant
LmjF.04.0490	conserved hypothetical protein	no significant	2032.28	0.0688662	0.173295	0.397393	0.691078	0.915383	1.04889	no changes	no significant	1806.52	-0.118603	0.26349	-0.450122	0.652622	0.988434	-1.08568	no changes	no significant
LmjF.04.0500	conserved hypothetical protein	no significant	1270.4	-0.239344	0.219384	-1.09098	0.275281	0.741695	-1.18046	no changes	no significant	1588.28	-0.336118	0.230254	-1.45977	0.144353	0.738888	-1.26236	no changes	no significant
LmjF.04.0510	hypothetical protein	no significant	665.568	-0.279575	0.264019	-1.05892	0.289636	0.752775	-1.21384	no changes	no significant	548.699	-0.0431953	0.249007	-0.17347	0.862282	0.991176	-1.03039	no changes	no significant
LmjF.04.0520	putative huntingtin interacting protein (HIP)	no significant	3172.75	0.167747	0.184454	0.909423	0.363127	0.788685	1.1233	no changes	no significant	1708.6	-0.0072485	0.201632	-0.0359492	0.971323	0.999086	-1.00504	no changes	no significant
LmjF.04.0530	conserved hypothetical protein	no significant	3090.86	0.429099	0.218654	1.96245	0.0497096	0.427096	1.34639	no changes	no significant	1286.97	0.0553792	0.171332	0.323227	0.746524	0.991024	1.03913	no changes	no significant
LmjF.04.0540	conserved hypothetical protein	no significant	1434.46	-0.0438525	0.166373	-0.263579	0.792104	0.94206	-1.03086	no changes	no significant	1105.32	-0.129624	0.185965	-0.697036	0.485781	0.958351	-1.09401	no changes	no significant
LmjF.04.0550	conserved hypothetical protein	no significant	2501.65	-0.528997	0.14983	-3.53065	0.000414533	0.0358505	-1.44293	no changes	no significant	2071	-0.542485	0.177706	-3.05271	0.00226786	0.0914242	-1.45648	no changes	no significant
LmjF.04.0560	putative tyrosine phosphatase	no significant	726.371	-0.32832	0.253316	-1.29609	0.194944	0.675489	-1.25555	no changes	no significant	1192.43	0.382354	0.242515	1.57662	0.114884	0.676765	1.30347	no changes	no significant
LmjF.04.0570	conserved hypothetical protein	no significant	1177.24	0.262744	0.212053	1.23905	0.215327	0.695384	1.19976	no changes	no significant	1031.85	0.124897	0.241418	0.517348	0.604913	0.978364	1.09043	no changes	no significant
LmjF.04.0580	spermidine synthase	no significant	3228.4	-0.384726	0.170615	-2.25493	0.0241374	0.31222	-1.30561	no changes	no significant	3884.06	-0.292093	0.198937	-1.46827	0.14203	0.732428	-1.22442	no changes	no significant
LmjF.04.0590	hypothetical protein	no significant	2720.34	-0.00159063	0.202421	-0.00785803	0.99373	0.998312	-1.0011	no changes	no significant	952.94	-0.174585	0.188435	-0.926502	0.354185	0.919619	-1.12864	no changes	no significant
LmjF.04.0600	hypothetical protein	no significant	574.194	-0.107819	0.221369	-0.487055	0.626219	0.891659	-1.0776	no changes	no significant	511.942	-0.424357	0.221233	-1.91815	0.0550923	0.483019	-1.34197	no changes	no significant
LmjF.04.0610	conserved hypothetical protein	no significant	2844.25	0.289683	0.225001	1.28748	0.197929	0.679956	1.22237	no changes	no significant	768.499	0.234168	0.184395	1.26993	0.20411	0.815209	1.17623	no changes	no significant
LmjF.04.0620	hypothetical protein	no significant	2369.18	-0.0864065	0.15676	-0.551203	0.581495	0.878767	-1.06172	no changes	no significant	2105.38	-0.246924	0.237301	-1.04056	0.298082	0.897462	-1.18667	no changes	no significant
LmjF.04.0625	hypothetical protein	no significant	252.92	-0.117029	0.267713	-0.437142	0.662008	0.904191	-1.0845	no changes	no significant	77.5648	0.173765	0.223014	0.779166	0.435882	0.942576	1.128	no changes	no significant
LmjF.04.0630	conserved hypothetical protein	no significant	3342.62	-0.431666	0.259459	-1.66371	0.0961696	0.556704	-1.34879	no changes	no significant	3534.84	0.120144	0.209604	0.573196	0.566512	0.970603	1.08684	no changes	no significant
LmjF.04.0640	hypothetical protein	no significant	244.182	-0.0379537	0.254988	-0.148845	0.881676	0.966061	-1.02666	no changes	no significant	211.586	0.18997	0.229878	0.826395	0.40858	0.937	1.14074	no changes	no significant
LmjF.04.0650	serine-threonine protein kinase-like protein	no significant	3253.42	0.253922	0.223937	1.1339	0.256838	0.73061	1.19244	no changes	no significant	1952.31	-0.0710439	0.192287	-0.369469	0.711778	0.991024	-1.05048	no changes	no significant
LmjF.04.0670	conserved hypothetical protein	no significant	3285.6	-0.320232	0.167674	-1.90985	0.0561527	0.444763	-1.24853	no changes	no significant	3770.13	-0.133832	0.24465	-0.547034	0.584355	0.973736	-1.0972	no changes	no significant
LmjF.04.0680	putative ubiquitin-conjugating enzyme e2	no significant	1302.43	-0.320734	0.244405	-1.3123	0.189418	0.671918	-1.24897	no changes	no significant	2223.29	0.254698	0.155583	1.63705	0.101619	0.643149	1.19309	no changes	no significant
LmjF.04.0690	hypothetical protein	no significant	2320.07	-0.335728	0.163073	-2.05876	0.0395172	0.390913	-1.26201	no changes	no significant	1813.19	-0.475519	0.201253	-2.36279	0.018138	0.281835	-1.39042	no changes	no significant
LmjF.04.0700	conserved hypothetical protein	no significant	239.804	0.0621566	0.231636	0.268337	0.78844	0.941171	1.04403	no changes	no significant	226.326	-0.0614563	0.171497	-0.358353	0.720079	0.991024	-1.04352	no changes	no significant
LmjF.04.0710	conserved hypothetical protein	no significant	2303.24	-0.0661107	0.180259	-0.366754	0.713802	0.920693	-1.04689	no changes	no significant	2211.99	-0.273477	0.192054	-1.42396	0.154459	0.75575	-1.20872	no changes	no significant
LmjF.04.0720	hypothetical protein	no significant	332.485	-0.33139	0.264021	-1.25516	0.209419	0.6928	-1.25823	no changes	no significant	193.141	-0.402338	0.233569	-1.72256	0.0849676	0.590468	-1.32165	no changes	no significant
LmjF.04.0730	conserved hypothetical protein	no significant	2128.94	0.121149	0.187197	0.647174	0.517519	0.853718	1.0876	no changes	no significant	1653.53	0.0233417	0.153972	0.151597	0.879505	0.991375	1.01631	no changes	no significant
LmjF.04.0740	conserved hypothetical protein	no significant	1076.35	-0.101411	0.203067	-0.499399	0.617498	0.888645	-1.07282	no changes	no significant	1381.18	-0.125236	0.17811	-0.703139	0.481969	0.956735	-1.09069	no changes	no significant
LmjF.04.0750	putative 60S ribosomal protein L10	no significant	18453	-0.0516592	0.179878	-0.28719	0.773967	0.935393	-1.03646	no changes	no significant	36033.2	-0.129768	0.260687	-0.497791	0.618632	0.983334	-1.09412	no changes	no significant
LmjF.04.0760	nascent polypeptide associated complex subunit-like protein, copy 2	no significant	8235.31	-0.28007	0.171027	-1.63758	0.101509	0.568231	-1.21425	no changes	no significant	9696.17	-0.221191	0.266232	-0.830822	0.406074	0.937	-1.1657	no changes	no significant
LmjF.04.0770	nascent polypeptide associated complex subunit-like protein, copy 1	no significant	5150.65	-0.460456	0.212653	-2.1653	0.0303651	0.348326	-1.37598	no changes	no significant	7012.25	-0.218117	0.266185	-0.819417	0.412549	0.937	-1.16321	no changes	no significant
LmjF.04.0780	putative heat shock protein	no significant	2334.81	-0.0401976	0.192131	-0.20922	0.834277	0.950264	-1.02825	no changes	no significant	3078.99	0.014043	0.157617	0.0890959	0.929006	0.996319	1.00978	no changes	no significant
LmjF.04.0790	conserved hypothetical protein	no significant	919.602	-0.153332	0.177816	-0.862302	0.388521	0.800462	-1.11213	no changes	no significant	893.074	-0.250238	0.216699	-1.15478	0.248182	0.856538	-1.1894	no changes	no significant
LmjF.04.0800	conserved hypothetical protein	no significant	2552.26	-0.0187293	0.202976	-0.0922733	0.926481	0.978944	-1.01307	no changes	no significant	1282.75	-0.310818	0.191336	-1.62447	0.104277	0.650952	-1.24041	no changes	no significant
LmjF.04.0810	conserved hypothetical protein	no significant	3789.54	0.0424141	0.200777	0.21125	0.832692	0.949959	1.02984	no changes	no significant	3333.68	-0.163923	0.262449	-0.624589	0.532241	0.963149	-1.12033	no changes	no significant
LmjF.04.0820	putative peptide deformylase	no significant	3541.82	0.152573	0.235559	0.647706	0.517175	0.853718	1.11155	no changes	no significant	1476.4	-0.138771	0.194379	-0.713916	0.475279	0.955746	-1.10097	no changes	no significant
LmjF.04.0830	conserved hypothetical protein	no significant	1544.64	-0.451449	0.236093	-1.91217	0.0558543	0.444331	-1.36741	no changes	no significant	1674.11	-0.39803	0.220227	-1.80737	0.0707053	0.540016	-1.31771	no changes	no significant
LmjF.04.0840	tyrosine phospatase-like protein	no significant	5631.37	0.167541	0.254545	0.658198	0.510411	0.853034	1.12314	no changes	no significant	2629.58	-0.274965	0.174105	-1.5793	0.114266	0.675869	-1.20996	no changes	no significant
LmjF.04.0850	putative serine peptidase, Clan S-, family S54	no significant	1985.42	-0.114649	0.180965	-0.633543	0.526379	0.857578	-1.08271	no changes	no significant	1513.83	-0.152631	0.256173	-0.595812	0.551301	0.965896	-1.11159	no changes	no significant
LmjF.04.0860	conserved hypothetical protein	no significant	1439.05	-0.11427	0.187334	-0.609978	0.541876	0.863557	-1.08243	no changes	no significant	1271.87	-0.027603	0.208191	-0.132585	0.894522	0.99175	-1.01932	no changes	no significant
LmjF.04.0870	hypothetical protein	no significant	450.062	-0.408763	0.274227	-1.4906	0.136067	0.624679	-1.32755	no changes	no significant	333.61	-0.329036	0.236841	-1.38927	0.164751	0.768806	-1.25617	no changes	no significant
LmjF.04.0880	hypothetical protein	no significant	381.682	-0.461564	0.260979	-1.76858	0.0769632	0.499976	-1.37703	no changes	no significant	550.653	0.132548	0.230681	0.574594	0.565566	0.970603	1.09623	no changes	no significant
LmjF.04.0890	conserved hypothetical protein	no significant	783.476	-0.103864	0.261184	-0.397665	0.690877	0.915256	-1.07465	no changes	no significant	965.449	-0.068218	0.211608	-0.322379	0.747166	0.991024	-1.04842	no changes	no significant
LmjF.04.0900	hypothetical protein	no significant	1046.42	-0.355438	0.185164	-1.91959	0.0549103	0.44022	-1.27937	no changes	no significant	801.847	-0.396006	0.241854	-1.63738	0.101551	0.643149	-1.31586	no changes	no significant
LmjF.04.0910	conserved hypothetical protein	no significant	2041.5	0.221184	0.222428	0.994408	0.320024	0.764936	1.16569	no changes	no significant	704.954	-0.0844459	0.195089	-0.432858	0.665118	0.990938	-1.06028	no changes	no significant
LmjF.04.0920	hypothetical protein	no significant	1729.49	-0.247837	0.22884	-1.08301	0.278802	0.743583	-1.18743	no changes	no significant	2083.95	-0.113545	0.167809	-0.676629	0.498641	0.960608	-1.08188	no changes	no significant
LmjF.04.0930	conserved hypothetical protein	no significant	2552.7	0.0480575	0.198922	0.241589	0.809098	0.944454	1.03387	no changes	no significant	1783.16	-0.0303477	0.220917	-0.137371	0.890737	0.99175	-1.02126	no changes	no significant
LmjF.04.0940	putative chaperone protein DNAj	no significant	4768.09	0.223605	0.199078	1.1232	0.261352	0.735575	1.16765	no changes	no significant	2167.59	-0.115648	0.177429	-0.651798	0.514532	0.960704	-1.08346	no changes	no significant
LmjF.04.0950	putative 60S ribosomal protein L10	no significant	11303.8	-0.0638071	0.18442	-0.345988	0.729352	0.925496	-1.04522	no changes	no significant	17424.5	-0.114967	0.263982	-0.435511	0.663191	0.990608	-1.08295	no changes	no significant
LmjF.04.0960	putative adenylate kinase	no significant	2529.43	-0.160786	0.171906	-0.935312	0.349627	0.781329	-1.1179	no changes	no significant	2856.89	-0.186512	0.239285	-0.779456	0.435711	0.942576	-1.13801	no changes	no significant
LmjF.04.0970	conserved hypothetical protein	no significant	3577.66	0.100478	0.200001	0.502389	0.615394	0.888408	1.07213	no changes	no significant	1463.66	-0.05955	0.183974	-0.323687	0.746175	0.991024	-1.04214	no changes	no significant
LmjF.04.0975	hypothetical protein	no significant	568.656	0.0966652	0.218775	0.441848	0.658599	0.902846	1.0693	no changes	no significant	540.237	0.0989181	0.164148	0.602614	0.546765	0.965501	1.07097	no changes	no significant
LmjF.04.0980	conserved hypothetical protein	no significant	1971.96	0.167231	0.191376	0.873834	0.382209	0.79676	1.1229	no changes	no significant	1292.45	-0.0634938	0.174577	-0.3637	0.716082	0.991024	-1.04499	no changes	no significant
LmjF.04.0990	conserved hypothetical protein	no significant	5306.47	-0.0324523	0.219727	-0.147694	0.882585	0.966205	-1.02275	no changes	no significant	5594.57	-0.190727	0.215203	-0.886263	0.375476	0.927387	-1.14134	no changes	no significant
LmjF.04.1000	putative chloride channel protein	no significant	1986.97	0.206758	0.145214	1.42382	0.154499	0.646287	1.15409	no changes	no significant	1626.35	0.0936338	0.19941	0.469554	0.638673	0.985492	1.06705	no changes	no significant
LmjF.04.1010	conserved hypothetical protein	no significant	3698.42	0.262957	0.213769	1.2301	0.218659	0.698086	1.19994	no changes	no significant	1316.73	0.123505	0.175728	0.702821	0.482167	0.956735	1.08938	no changes	no significant
LmjF.04.1020	conserved hypothetical protein	no significant	2016.56	-0.522561	0.251565	-2.07724	0.0377791	0.382312	-1.4365	no changes	no significant	3381.55	-0.334222	0.229546	-1.45602	0.145388	0.740681	-1.2607	no changes	no significant
LmjF.04.1030	conserved hypothetical protein	no significant	1513.58	-0.668612	0.267336	-2.50102	0.0123836	0.23206	-1.58954	no changes	no significant	2182.84	-0.359796	0.245246	-1.46708	0.142353	0.732798	-1.28324	no changes	no significant
LmjF.04.1040	acyltransferase-like protein, copy 1	no significant	1863.94	0.492679	0.195925	2.51463	0.0119156	0.229827	1.40705	no changes	no significant	416.143	0.26122	0.224056	1.16587	0.243667	0.853202	1.19849	no changes	no significant
LmjF.04.1050	acyltransferase-like protein, copy 2	no significant	2306.33	0.019514	0.191465	0.10192	0.918821	0.976962	1.01362	no changes	no significant	1420.04	0.00895153	0.218589	0.0409514	0.967335	0.999086	1.00622	no changes	no significant
LmjF.04.1060	hypothetical protein	no significant	1973.16	0.162311	0.191487	0.847631	0.396644	0.807654	1.11908	no changes	no significant	1368.42	0.0108805	0.197403	0.0551186	0.956044	0.998	1.00757	no changes	no significant
LmjF.04.1070	conserved hypothetical protein	no significant	1178.05	0.0959783	0.217068	0.442158	0.658375	0.902743	1.06879	no changes	no significant	457.582	-0.101614	0.182784	-0.555924	0.578263	0.973736	-1.07297	no changes	no significant
LmjF.04.1080	conserved hypothetical protein	no significant	4760.33	0.0684583	0.195999	0.349279	0.72688	0.924926	1.0486	no changes	no significant	2877.15	-0.179683	0.161637	-1.11164	0.266292	0.870928	-1.13263	no changes	no significant
LmjF.04.1090	conserved hypothetical protein	no significant	2480.38	0.046215	0.197871	0.233561	0.815326	0.945321	1.03255	no changes	no significant	1727.83	-0.35057	0.197143	-1.77826	0.0753617	0.558674	-1.27506	no changes	no significant
LmjF.04.1100	conserved hypothetical protein	no significant	701.986	0.403383	0.184714	2.18382	0.0289753	0.340635	1.32261	no changes	no significant	231.016	0.251032	0.202292	1.24094	0.214629	0.823418	1.19006	no changes	no significant
LmjF.04.1110	putative proton motive ATPase	no significant	4394.38	0.379525	0.214102	1.77264	0.0762888	0.498921	1.30091	no changes	no significant	1815.05	0.131656	0.198538	0.663127	0.507249	0.960704	1.09555	no changes	no significant
LmjF.04.1120	conserved hypothetical protein	no significant	2441.41	-0.270441	0.151439	-1.7858	0.074131	0.493142	-1.20618	no changes	no significant	1560.13	-0.408053	0.185664	-2.1978	0.0279632	0.348097	-1.32689	no changes	no significant
LmjF.04.1130	putative cytochrome c oxidase assembly factor	no significant	1809.54	0.18621	0.202008	0.921793	0.356636	0.78554	1.13777	no changes	no significant	1493.97	0.0387	0.221625	0.17462	0.861379	0.991176	1.02719	no changes	no significant
LmjF.04.1140	hypothetical protein	no significant	1188.02	0.0921214	0.18043	0.510567	0.609654	0.886486	1.06594	no changes	no significant	1251.06	0.351849	0.211219	1.6658	0.0957538	0.623321	1.27619	no changes	no significant
LmjF.04.1150	conserved hypothetical protein	no significant	3619.13	0.490931	0.210787	2.32903	0.0198573	0.289764	1.40535	no changes	no significant	644.239	0.21177	0.197572	1.07186	0.283781	0.886146	1.15811	no changes	no significant
LmjF.04.1160		no significant	1309.72	-0.0724075	0.206315	-0.350957	0.725621	0.924564	-1.05147	no changes	no significant	1207.83	0.164662	0.200601	0.820841	0.411737	0.937	1.1209	no changes	no significant
LmjF.04.1165	NA	no significant	621.328	-0.378691	0.208199	-1.81889	0.0689275	0.483398	-1.30016	no changes	no significant	431.035	-0.168868	0.247426	-0.682501	0.494922	0.959741	-1.12418	no changes	no significant
LmjF.04.1170	putative RNA-binding protein	no significant	62.0925	-0.260027	0.241141	-1.07832	0.280892	0.746686	-1.1975	no changes	no significant	28.4064	0.034566	0.260034	0.132929	0.89425	0.99175	1.02425	no changes	no significant
LmjF.04.1180	conserved hypothetical protein	no significant	1489.81	-0.0345836	0.171426	-0.201741	0.84012	0.951672	-1.02426	no changes	no significant	960.642	-0.247025	0.261627	-0.944188	0.345073	0.917715	-1.18676	no changes	no significant
LmjF.04.1190	putative tRNA nucleotidyltransferase	no significant	4144.05	0.0783345	0.162303	0.482643	0.629349	0.893242	1.0558	no changes	no significant	1696.51	0.0932089	0.160644	0.580219	0.561767	0.96834	1.06674	no changes	no significant
LmjF.04.1200	conserved hypothetical protein	no significant	518.306	-0.329134	0.253644	-1.29762	0.194418	0.674998	-1.25626	no changes	no significant	187.217	-0.0416213	0.263231	-0.158117	0.874365	0.991375	-1.02927	no changes	no significant
LmjF.04.1210	putative casein kinase I	no significant	21.0491	-0.0778696	0.228677	-0.340522	0.733464	0.926385	-1.05546	no changes	no significant	5.84311	0.0209055	0.191999	0.108883	0.913295	0.994787	1.0146	no changes	no significant
LmjF.04.1220	conserved hypothetical protein	no significant	2402.49	-0.0475448	0.197743	-0.240438	0.809991	0.944454	-1.0335	no changes	no significant	1349.29	-0.0230295	0.169492	-0.135873	0.891921	0.99175	-1.01609	no changes	no significant
LmjF.04.1230	actin	no significant	7612.94	-0.607549	0.211957	-2.86638	0.00415199	0.133871	-1.52367	no changes	no significant	9131.29	-0.00262549	0.241193	-0.0108855	0.991315	0.999644	-1.00182	no changes	no significant
LmjF.05.0010	conserved hypothetical protein	no significant	954.674	-0.504006	0.25545	-1.97301	0.0484945	0.424814	-1.41815	no changes	no significant	627.694	-0.251133	0.181165	-1.38621	0.165683	0.768806	-1.19014	no changes	no significant
LmjF.05.0020	conserved hypothetical protein	no significant	1394.15	0.215945	0.21178	1.01967	0.307884	0.76107	1.16146	no changes	no significant	193.62	0.111002	0.22839	0.486021	0.626952	0.983334	1.07998	no changes	no significant
LmjF.05.0030	putative ras-like small GTPases	no significant	7856	0.0028888	0.178862	0.016151	0.987114	0.996316	1.002	no changes	no significant	3505.12	0.041141	0.205214	0.200478	0.841107	0.991176	1.02893	no changes	no significant
LmjF.05.0050	conserved hypothetical protein	no significant	2478.31	-0.190106	0.177084	-1.07353	0.283031	0.748773	-1.14085	no changes	no significant	1110.67	-0.350583	0.188437	-1.86048	0.0628174	0.509574	-1.27508	no changes	no significant
LmjF.05.0060	putative major vault protein	no significant	6051.49	0.342678	0.186317	1.83922	0.0658828	0.475846	1.26811	no changes	no significant	2085.19	0.0927612	0.216259	0.428936	0.66797	0.991024	1.06641	no changes	no significant
LmjF.05.0070	putative dynein light chain	no significant	1951.46	-0.631678	0.235839	-2.67842	0.00739695	0.188033	-1.54937	no changes	no significant	613.731	-0.179875	0.252597	-0.712101	0.476402	0.955761	-1.13279	no changes	no significant
LmjF.05.0080	conserved hypothetical protein	no significant	3276.69	0.359484	0.189102	1.90101	0.0573008	0.450857	1.28297	no changes	no significant	1262.39	0.0196652	0.259105	0.0758966	0.939501	0.996659	1.01372	no changes	no significant
LmjF.05.0090	putative NUDIX hydrolase dihydroneopterin triphosphate pyrophosphohydrolase/hydrolase	no significant	408.72	0.317464	0.261452	1.21423	0.224658	0.706945	1.24614	no changes	no significant	489.758	0.668732	0.254291	2.62979	0.00854384	0.186525	1.58968	no changes	no significant
LmjF.05.0100	putative phosphoprotein phosphatase	no significant	790.1	-0.478991	0.272347	-1.75875	0.0786194	0.504095	-1.39377	no changes	no significant	610.14	-0.226722	0.244072	-0.928912	0.352935	0.919619	-1.17017	no changes	no significant
LmjF.05.0110	conserved hypothetical protein	no significant	1584.49	-0.245209	0.185218	-1.3239	0.185537	0.668122	-1.18526	no changes	no significant	1040.05	0.161414	0.200549	0.804862	0.4209	0.937	1.11838	no changes	no significant
LmjF.05.0120	conserved hypothetical protein	no significant	2087.86	0.280779	0.154879	1.8129	0.069848	0.483398	1.21485	no changes	no significant	1624.15	0.275944	0.194091	1.42172	0.155106	0.75652	1.21079	no changes	no significant
LmjF.05.0130	putative protein kinase	no significant	539.566	-0.215626	0.267752	-0.805319	0.420635	0.820156	-1.16121	no changes	no significant	232.837	-0.0858053	0.211912	-0.40491	0.685544	0.991024	-1.06128	no changes	no significant
LmjF.05.0140	putative nucleolar RNA helicase II	no significant	3346.01	0.200939	0.242235	0.829522	0.406809	0.811726	1.14945	no changes	no significant	2273.63	-0.195943	0.244315	-0.802013	0.422546	0.937	-1.14547	no changes	no significant
LmjF.05.0150	conserved hypothetical protein	no significant	3358.61	-0.449441	0.160015	-2.80875	0.00497347	0.151449	-1.36551	no changes	no significant	1557.55	-0.409709	0.190824	-2.14706	0.0317888	0.373096	-1.32842	no changes	no significant
LmjF.05.0160	hypothetical protein	no significant	757.039	0.0365709	0.16777	0.217983	0.827442	0.948832	1.02567	no changes	no significant	474.246	-0.250165	0.206482	-1.21156	0.225681	0.834694	-1.18934	no changes	no significant
LmjF.05.0170	conserved hypothetical protein	no significant	3543.86	0.232846	0.221615	1.05068	0.293406	0.752775	1.17515	no changes	no significant	1741.26	-0.12636	0.213781	-0.59107	0.554474	0.965896	-1.09154	no changes	no significant
LmjF.05.0180	putative dihydrolipoamide branched chain transacylase	no significant	1690.88	-0.274963	0.199694	-1.37692	0.168536	0.660143	-1.20996	no changes	no significant	1244.44	-0.126188	0.178036	-0.708779	0.478462	0.956067	-1.09141	no changes	no significant
LmjF.05.0190	conserved hypothetical protein	no significant	7024.4	0.148638	0.201936	0.736065	0.461691	0.836922	1.10852	no changes	no significant	4770.73	-0.160413	0.183364	-0.874832	0.381665	0.931863	-1.11761	no changes	no significant
LmjF.05.0200	conserved hypothetical protein	no significant	6369.24	0.0665556	0.234136	0.284261	0.77621	0.935587	1.04721	no changes	no significant	4783.38	-0.251059	0.182254	-1.37752	0.168351	0.773756	-1.19008	no changes	no significant
LmjF.05.0210	conserved hypothetical protein	no significant	4990.98	0.302057	0.225194	1.34132	0.179816	0.664325	1.2329	no changes	no significant	2848.66	-0.0902316	0.221577	-0.407224	0.683844	0.991024	-1.06454	no changes	no significant
LmjF.05.0220	dual specificity phosphatase-like protein	no significant	719.765	-0.242802	0.244675	-0.992347	0.321028	0.765335	-1.18329	no changes	no significant	620.111	0.213891	0.233476	0.916115	0.359607	0.921579	1.15981	no changes	no significant
LmjF.05.0230	putative hydrogenase	no significant	6836.76	0.356975	0.247941	1.43976	0.149935	0.643195	1.28074	no changes	no significant	2197.48	0.00350288	0.164456	0.0212997	0.983007	0.999644	1.00243	no changes	no significant
LmjF.05.0240	putative viscerotropic leishmaniasis antigen	no significant	2108	-0.33903	0.148496	-2.2831	0.0224247	0.301633	-1.26491	no changes	no significant	1873.75	-0.442074	0.246975	-1.78995	0.0734618	0.550919	-1.35856	no changes	no significant
LmjF.05.0250	conserved hypothetical protein	no significant	4706.48	0.392684	0.235619	1.6666	0.0955934	0.554491	1.31283	no changes	no significant	684.061	0.226724	0.212655	1.06616	0.286352	0.889467	1.17017	no changes	no significant
LmjF.05.0270	conserved hypothetical protein	no significant	3240.96	0.109012	0.187777	0.580542	0.561549	0.87184	1.07849	no changes	no significant	2247.46	-0.0892723	0.242467	-0.368183	0.712737	0.991024	-1.06383	no changes	no significant
LmjF.05.0285	putative ARP2/3 complex 16kDa subunit	no significant	462.711	0.335513	0.212603	1.57812	0.114538	0.585605	1.26183	no changes	no significant	311.039	0.326157	0.254752	1.2803	0.200441	0.811383	1.25367	no changes	no significant
LmjF.05.0290	phosphate carrier protein, mitochondrial precursor-like protein	no significant	4890.42	0.117586	0.201428	0.583759	0.559382	0.870882	1.08492	no changes	no significant	3118.19	-0.11159	0.146258	-0.762962	0.445486	0.94562	-1.08042	no changes	no significant
LmjF.05.0300	conserved hypothetical protein	no significant	3851.57	0.200411	0.235042	0.852663	0.393846	0.804781	1.14903	no changes	no significant	2430.88	-0.0985818	0.149926	-0.657538	0.510835	0.960704	-1.07072	no changes	no significant
LmjF.05.0310	glutaredoxin-like protein	no significant	1408.2	-0.151243	0.188806	-0.801049	0.423103	0.821047	-1.11053	no changes	no significant	1163.5	-0.0651382	0.18993	-0.342958	0.73163	0.991024	-1.04619	no changes	no significant
LmjF.05.0320	hypothetical protein	no significant	226.928	-0.0809205	0.230562	-0.350971	0.72561	0.924564	-1.05769	no changes	no significant	277.322	0.0893032	0.184713	0.483469	0.628763	0.983334	1.06386	no changes	no significant
LmjF.05.0330	putative DNA replication licensing factor	no significant	6995.06	0.159854	0.249636	0.640348	0.521947	0.855645	1.11717	no changes	no significant	3748.85	-0.283643	0.191088	-1.48436	0.137714	0.722628	-1.21726	no changes	no significant
LmjF.05.0340	conserved hypothetical protein	no significant	5716.07	0.206714	0.221062	0.935093	0.34974	0.781329	1.15406	no changes	no significant	2162.82	-0.0395051	0.175339	-0.225306	0.821741	0.991176	-1.02776	no changes	no significant
LmjF.05.0350	trypanothione reductase	no significant	5717.71	-0.357428	0.25589	-1.3968	0.162473	0.653894	-1.28114	no changes	no significant	10085.1	0.26292	0.169949	1.54706	0.121849	0.686136	1.19991	no changes	no significant
LmjF.05.0360	putative ATP-dependent RNA helicase	no significant	4106.73	0.274332	0.248819	1.10253	0.27023	0.741226	1.20943	no changes	no significant	2705.52	-0.0618314	0.254121	-0.243315	0.807761	0.991176	-1.04379	no changes	no significant
LmjF.05.0370	conserved hypothetical protein	no significant	1411.03	-0.424446	0.15722	-2.6997	0.00694019	0.18333	-1.34206	no changes	no significant	941.181	-0.479945	0.218919	-2.19234	0.0283552	0.350069	-1.39469	no changes	no significant
LmjF.05.0380	putative microtubule-associated protein	no significant	1153.75	-0.292992	0.273444	-1.07149	0.283951	0.749041	-1.22518	no changes	no significant	499.58	0.0401714	0.264502	0.151876	0.879285	0.991375	1.02824	no changes	no significant
LmjF.05.0390	putative protein kinase	no significant	1222.56	-0.181257	0.265188	-0.683504	0.494288	0.84726	-1.13387	no changes	no significant	1047.45	0.0658456	0.210147	0.313331	0.754029	0.991024	1.0467	no changes	no significant
LmjF.05.0400	putative structural maintenance of chromosome (SMC)	no significant	4573.45	-0.0804312	0.176302	-0.456213	0.648237	0.900278	-1.05733	no changes	no significant	3652.12	-0.246862	0.23764	-1.0388	0.298896	0.897462	-1.18662	no changes	no significant
LmjF.05.0410	conserved hypothetical protein	no significant	2830.72	-0.0489734	0.19602	-0.249838	0.802713	0.943577	-1.03453	no changes	no significant	2135	-0.348382	0.166709	-2.08976	0.0366392	0.403467	-1.27313	no changes	no significant
LmjF.05.0420	putative dynein-light chain-protein	no significant	683.084	0.126369	0.20565	0.614484	0.538895	0.861956	1.09154	no changes	no significant	211.625	0.0010975	0.212123	0.0051739	0.995872	0.999644	1.00076	no changes	no significant
LmjF.05.0430	conserved hypothetical protein	no significant	2520.16	0.137426	0.237366	0.578961	0.562615	0.872064	1.09994	no changes	no significant	1425.34	-0.183437	0.179346	-1.02281	0.306398	0.90179	-1.13559	no changes	no significant
LmjF.05.0440	conserved hypothetical protein	no significant	336.363	0.167557	0.212214	0.789566	0.429781	0.823007	1.12316	no changes	no significant	283.304	0.0868723	0.18451	0.470826	0.637765	0.985492	1.06207	no changes	no significant
LmjF.05.0450	conserved hypothetical protein	no significant	9566.59	-0.00038141	0.252376	-0.00151128	0.998794	0.999298	-1.00026	no changes	no significant	8871.43	0.222091	0.214051	1.03756	0.299475	0.898412	1.16642	no changes	no significant
LmjF.05.0460	putative GTPase	no significant	1298.26	-0.0393874	0.239543	-0.164427	0.869395	0.96088	-1.02768	no changes	no significant	943.463	-0.107382	0.265346	-0.404685	0.685709	0.991024	-1.07727	no changes	no significant
LmjF.05.0470	hypothetical protein	no significant	904.448	0.0906687	0.204024	0.444403	0.656751	0.902484	1.06486	no changes	no significant	604.616	0.276057	0.218108	1.26569	0.205624	0.815209	1.21088	no changes	no significant
LmjF.05.0480	monocarboxylate transporter-like protein	no significant	306.22	-0.159292	0.262158	-0.607616	0.543442	0.863859	-1.11674	no changes	no significant	93.2432	0.113532	0.26442	0.429362	0.66766	0.990992	1.08187	no changes	no significant
LmjF.05.0490	conserved hypothetical protein	no significant	1512.32	-0.466477	0.242248	-1.92562	0.0541521	0.44022	-1.38173	no changes	no significant	1136.8	-0.204553	0.183421	-1.11521	0.26476	0.870322	-1.15233	no changes	no significant
LmjF.05.0500	ATPase alpha subunit	no significant	18458.8	-0.468655	0.172083	-2.72342	0.00646102	0.17774	-1.38382	no changes	no significant	15123.4	-0.229125	0.251306	-0.911737	0.361907	0.922102	-1.17212	no changes	no significant
LmjF.05.0510	ATPase alpha subunit	no significant	16799.9	-0.434996	0.168035	-2.58873	0.00963318	0.207351	-1.35191	no changes	no significant	13538.1	-0.245968	0.249796	-0.984675	0.324784	0.91242	-1.18589	no changes	no significant
LmjF.05.0520	nuclear receptor binding factor-like protein	no significant	2871.17	-0.0248439	0.179807	-0.13817	0.890106	0.968856	-1.01737	no changes	no significant	2792.26	-0.212568	0.261812	-0.811913	0.416841	0.937	-1.15875	no changes	no significant
LmjF.05.0530	kinetoplast-associated protein-like protein	no significant	7562.42	-0.00892662	0.190537	-0.0468499	0.962633	0.98891	-1.00621	no changes	no significant	6177.16	-0.268553	0.218217	-1.23067	0.218447	0.826191	-1.2046	no changes	no significant
LmjF.05.0540	conserved hypothetical protein	no significant	3256.11	0.0635968	0.214855	0.295999	0.767231	0.932367	1.04507	no changes	no significant	1367.72	-0.0292537	0.169811	-0.172272	0.863224	0.991176	-1.02048	no changes	no significant
LmjF.05.0550	putative cdc2-related kinase	no significant	2794.68	0.12437	0.216555	0.574311	0.565757	0.872874	1.09003	no changes	no significant	1735.09	-0.209871	0.215918	-0.971997	0.331052	0.914091	-1.15659	no changes	no significant
LmjF.05.0560	conserved hypothetical protein	no significant	2900.74	0.0700933	0.183824	0.381307	0.702975	0.919033	1.04978	no changes	no significant	1504.84	-0.12651	0.19777	-0.639683	0.522378	0.962328	-1.09165	no changes	no significant
LmjF.05.0570	conserved hypothetical protein	no significant	6107.81	0.0887942	0.22627	0.392426	0.694744	0.916662	1.06348	no changes	no significant	3629.48	-0.134349	0.183916	-0.730489	0.465091	0.951948	-1.0976	no changes	no significant
LmjF.05.0580	conserved hypothetical protein	no significant	1114.53	-0.0306202	0.201727	-0.15179	0.879352	0.964955	-1.02145	no changes	no significant	776.927	0.0263889	0.204827	0.128835	0.897488	0.992137	1.01846	no changes	no significant
LmjF.05.0590	putative ATP-dependent RNA helicase	no significant	6690.21	0.196972	0.220239	0.894358	0.371131	0.792644	1.14629	no changes	no significant	4270.47	-0.200656	0.184099	-1.08994	0.27574	0.878979	-1.14922	no changes	no significant
LmjF.05.0600	conserved hypothetical protein	no significant	5453.34	0.24801	0.228759	1.08416	0.278295	0.743152	1.18757	no changes	no significant	3057.2	-0.0240793	0.155668	-0.154684	0.877071	0.991375	-1.01683	no changes	no significant
LmjF.05.0610	conserved hypothetical protein	no significant	4175.07	0.137157	0.188704	0.726834	0.467327	0.839331	1.09974	no changes	no significant	3882.88	0.00578541	0.160872	0.0359628	0.971312	0.999086	1.00402	no changes	no significant
LmjF.05.0620	conserved hypothetical protein	no significant	2405.93	0.0522724	0.189291	0.276148	0.782434	0.938326	1.0369	no changes	no significant	1592.47	-0.279445	0.250294	-1.11647	0.264222	0.870322	-1.21373	no changes	no significant
LmjF.05.0630	putative kinesin	no significant	11911.1	0.106094	0.206576	0.513581	0.607545	0.885519	1.07631	no changes	no significant	6105.69	-0.0868808	0.191751	-0.453091	0.650484	0.987763	-1.06207	no changes	no significant
LmjF.05.0650	conserved hypothetical protein	no significant	1766.52	-0.331705	0.205278	-1.61588	0.10612	0.572107	-1.2585	no changes	no significant	1041.79	-0.537994	0.235482	-2.28465	0.0223332	0.309848	-1.45195	no changes	no significant
LmjF.05.0660	nitroreductase-like protein	no significant	1988.17	0.190423	0.191024	0.996857	0.318834	0.764936	1.1411	no changes	no significant	882.037	-0.214099	0.176114	-1.21568	0.224106	0.83329	-1.15998	no changes	no significant
LmjF.05.0670	conserved hypothetical protein	no significant	821.859	-0.206406	0.251834	-0.819612	0.412438	0.817469	-1.15381	no changes	no significant	747.233	-0.307	0.249728	-1.22934	0.218944	0.826329	-1.23713	no changes	no significant
LmjF.05.0680	sre-2/carboxylate carrier-like protein	no significant	3105.98	-0.0268701	0.207045	-0.129779	0.896741	0.97042	-1.0188	no changes	no significant	1811.33	-0.0653138	0.196438	-0.332491	0.739519	0.991024	-1.04631	no changes	no significant
LmjF.05.0690	conserved hypothetical protein	no significant	1446.27	-0.0732386	0.162601	-0.450418	0.652409	0.901307	-1.05208	no changes	no significant	1557.01	-0.325658	0.251806	-1.29329	0.19591	0.803751	-1.25324	no changes	no significant
LmjF.05.0700	conserved hypothetical protein	no significant	2166.73	-0.0726592	0.186041	-0.390554	0.696127	0.917365	-1.05165	no changes	no significant	2249.01	-0.175324	0.247106	-0.70951	0.478008	0.956017	-1.12922	no changes	no significant
LmjF.05.0710	putative CYC2-like cyclin	no significant	2032.07	-0.322443	0.273464	-1.17911	0.238356	0.720571	-1.25045	no changes	no significant	3198.34	-0.0784654	0.240301	-0.326529	0.744024	0.991024	-1.05589	no changes	no significant
LmjF.05.0720	phophatase-like protein	no significant	1351.75	-0.146812	0.271623	-0.540499	0.588853	0.880451	-1.10712	no changes	no significant	1754.88	-0.0306748	0.189531	-0.161846	0.871427	0.991375	-1.02149	no changes	no significant
LmjF.05.0730	conserved hypothetical protein	no significant	1285.02	-0.229994	0.232257	-0.990257	0.322049	0.766449	-1.17283	no changes	no significant	1266.36	-0.0208264	0.215859	-0.0964814	0.923138	0.996319	-1.01454	no changes	no significant
LmjF.05.0740	conserved hypothetical protein	no significant	2495.95	0.000578234	0.136246	0.00424404	0.996614	0.999138	1.0004	no changes	no significant	2399.57	0.0627931	0.176373	0.356025	0.721822	0.991024	1.04449	no changes	no significant
LmjF.05.0750	conserved hypothetical protein	no significant	5775.16	0.0772043	0.235514	0.327812	0.743054	0.927336	1.05497	no changes	no significant	3669.74	-0.123823	0.223637	-0.553676	0.579801	0.973736	-1.08962	no changes	no significant
LmjF.05.0760	kinesin-like protein	no significant	2456.01	-0.239355	0.216325	-1.10646	0.268527	0.741226	-1.18046	no changes	no significant	2422.98	-0.192117	0.231058	-0.831467	0.40571	0.937	-1.14244	no changes	no significant
LmjF.05.0770	hypothetical protein	no significant	1985.16	-0.192118	0.23302	-0.824469	0.409673	0.813963	-1.14244	no changes	no significant	1942.48	-0.155224	0.190602	-0.814386	0.415424	0.937	-1.11359	no changes	no significant
LmjF.05.0780	conserved hypothetical protein	no significant	3854.84	-0.636476	0.224399	-2.83636	0.00456314	0.143057	-1.55453	no changes	no significant	5745.05	-0.44067	0.225877	-1.95093	0.0510655	0.466942	-1.35723	no changes	no significant
LmjF.05.0790	conserved hypothetical protein	no significant	3696.35	0.0194227	0.223428	0.0869305	0.930727	0.980578	1.01355	no changes	no significant	4025.23	-0.191616	0.155354	-1.23342	0.21742	0.825976	-1.14204	no changes	no significant
LmjF.05.0800	MYND zinc finger (ZnF) domain-like protein	no significant	8631.09	0.0928429	0.231725	0.400661	0.68867	0.91522	1.06647	no changes	no significant	3799.57	-0.171029	0.18388	-0.93011	0.352314	0.919619	-1.12586	no changes	no significant
LmjF.05.0810	conserved hypothetical protein	no significant	1724.16	0.359467	0.155795	2.30731	0.0210378	0.29615	1.28295	no changes	no significant	573.113	0.255132	0.177832	1.43468	0.151378	0.752186	1.19344	no changes	no significant
LmjF.05.0820	conserved hypothetical protein	no significant	5480.1	0.192174	0.262	0.73349	0.463259	0.837258	1.14248	no changes	no significant	3749.71	-0.25337	0.247601	-1.0233	0.306168	0.90179	-1.19199	no changes	no significant
LmjF.05.0830	putative methylthioadenosine phosphorylase	no significant	4632.86	-0.319977	0.217996	-1.46781	0.142156	0.635427	-1.24831	no changes	no significant	3662.04	-0.274596	0.229425	-1.19689	0.231349	0.840602	-1.20966	no changes	no significant
LmjF.05.0840	hypothetical protein	no significant	2592.03	-0.210138	0.188103	-1.11714	0.263933	0.73775	-1.1568	no changes	no significant	2539.54	-0.0912808	0.173021	-0.527569	0.597798	0.975806	-1.06532	no changes	no significant
LmjF.05.0850	conserved hypothetical protein	no significant	5279.01	0.0181943	0.198389	0.0917102	0.926928	0.979171	1.01269	no changes	no significant	5002.39	-0.108004	0.247202	-0.436906	0.662179	0.990608	-1.07774	no changes	no significant
LmjF.05.0860	conserved hypothetical protein	no significant	1392.71	-0.0011317	0.224317	-0.0050451	0.995975	0.999138	-1.00078	no changes	no significant	1120.06	-0.0364784	0.215282	-0.169445	0.865447	0.991176	-1.02561	no changes	no significant
LmjF.05.0870	conserved hypothetical protein	no significant	1367.87	-0.352996	0.25194	-1.40111	0.161181	0.653657	-1.27721	no changes	no significant	1869.87	-0.370491	0.221668	-1.67138	0.094647	0.621507	-1.29279	no changes	no significant
LmjF.05.0880	conserved hypothetical protein	no significant	2003.88	-0.167382	0.199258	-0.840029	0.400892	0.809417	-1.12302	no changes	no significant	2091.21	0.0835072	0.169587	0.492415	0.622426	0.983334	1.05959	no changes	no significant
LmjF.05.0890	conserved hypothetical protein	no significant	6826.83	-0.046648	0.204152	-0.228497	0.81926	0.946259	-1.03286	no changes	no significant	5002.18	-0.368772	0.211233	-1.74581	0.080844	0.57624	-1.29125	no changes	no significant
LmjF.05.0900	surface antigen-like protein	no significant	843.963	-0.276103	0.25566	-1.07996	0.28016	0.745677	-1.21092	no changes	no significant	737.441	0.0429002	0.246237	0.174223	0.86169	0.991176	1.03018	no changes	no significant
LmjF.05.0910	conserved hypothetical protein	no significant	1841.45	-0.090985	0.231461	-0.39309	0.694253	0.916583	-1.0651	no changes	no significant	3311.06	0.0481466	0.147359	0.32673	0.743872	0.991024	1.03394	no changes	no significant
LmjF.05.0920	putative paraflagellar rod protein	no significant	2089.14	-0.578565	0.185717	-3.1153	0.00183758	0.0817714	-1.49336	no changes	no significant	1083.01	-0.514152	0.207551	-2.47723	0.0132405	0.23785	-1.42815	no changes	no significant
LmjF.05.0930	putative ubiquitin-conjugating enzyme	no significant	1443.34	0.254584	0.164321	1.54931	0.121308	0.598015	1.19299	no changes	no significant	1368.18	0.350096	0.17465	2.00456	0.0450096	0.441819	1.27465	no changes	no significant
LmjF.05.0940	conserved hypothetical protein	no significant	1791.59	-0.516168	0.242163	-2.13149	0.0330488	0.363541	-1.43015	no changes	no significant	2026.92	-0.540604	0.206773	-2.61448	0.00893633	0.189534	-1.45458	no changes	no significant
LmjF.05.0950	putative glutaminyl cyclase	no significant	5453.23	0.125968	0.195745	0.643534	0.519878	0.855645	1.09124	no changes	no significant	2659.37	-0.127348	0.165098	-0.771349	0.4405	0.94445	-1.09228	no changes	no significant
LmjF.05.0960	putative dipeptidyl-peptidase III	no significant	5358.67	-0.300395	0.167908	-1.78905	0.0736071	0.492023	-1.23148	no changes	no significant	3310.41	-0.173347	0.201889	-0.858629	0.390545	0.935337	-1.12767	no changes	no significant
LmjF.05.0970	3-mercaptopyruvate sulfurtransferase	no significant	2768.96	-0.0830356	0.224248	-0.370284	0.711171	0.92035	-1.05924	no changes	no significant	2590.48	-0.147205	0.2624	-0.560995	0.574801	0.973293	-1.10742	no changes	no significant
LmjF.05.0980	putative NADH-ubiquinone oxidoreductase,mitochondrial	no significant	3794.66	-0.0728067	0.140734	-0.517336	0.604922	0.884089	-1.05176	no changes	no significant	3797.08	-0.0750455	0.152741	-0.491326	0.623196	0.983334	-1.05339	no changes	no significant
LmjF.05.0990	conserved hypothetical protein	no significant	509.057	-0.541982	0.241643	-2.2429	0.024903	0.318699	-1.45597	no changes	no significant	453.367	0.0568593	0.173333	0.328035	0.742885	0.991024	1.0402	no changes	no significant
LmjF.05.1010	methyltransferase-like protein	no significant	1783.86	0.134636	0.244528	0.550595	0.581911	0.878767	1.09782	no changes	no significant	1079.17	-0.0756761	0.229892	-0.329181	0.742019	0.991024	-1.05385	no changes	no significant
LmjF.05.1020	conserved hypothetical protein	no significant	4173.79	-0.311866	0.139241	-2.23975	0.0251073	0.320044	-1.24131	no changes	no significant	1750.43	-0.337019	0.179471	-1.87785	0.0604023	0.503173	-1.26314	no changes	no significant
LmjF.05.1030	conserved hypothetical protein	no significant	2499.04	-0.557321	0.219591	-2.53799	0.011149	0.221251	-1.47153	no changes	no significant	1382.87	-0.199319	0.197883	-1.00726	0.313811	0.906251	-1.14816	no changes	no significant
LmjF.05.1040	stomatin-like protein	no significant	3173.3	-0.050091	0.162364	-0.308511	0.757694	0.929887	-1.03533	no changes	no significant	1822.1	0.17066	0.246997	0.690941	0.489602	0.958709	1.12557	no changes	no significant
LmjF.05.1050	hypothetical protein	no significant	1173.82	-0.59015	0.189519	-3.11393	0.00184615	0.0817714	-1.5054	no changes	no significant	529.621	-0.502939	0.209887	-2.39624	0.0165642	0.269913	-1.4171	no changes	no significant
LmjF.05.1060	putative ATPase	no significant	2018.08	-0.346915	0.229727	-1.51012	0.131014	0.61443	-1.27184	no changes	no significant	1455.31	0.113082	0.197305	0.573132	0.566555	0.970603	1.08154	no changes	no significant
LmjF.05.1070	conserved hypothetical protein	no significant	3790.08	-0.0115189	0.199612	-0.0577061	0.953983	0.987016	-1.00802	no changes	no significant	1457.15	-0.16726	0.227478	-0.735278	0.46217	0.951219	-1.12292	no changes	no significant
LmjF.05.1080	conserved hypothetical protein	no significant	2740.76	-0.176135	0.185545	-0.949286	0.342475	0.779572	-1.12985	no changes	no significant	2500.31	-0.368785	0.198376	-1.85902	0.0630242	0.510805	-1.29126	no changes	no significant
LmjF.05.1090	putative double-strand-break repair protein rad21 homolog	no significant	595.157	-0.141302	0.223194	-0.63309	0.526675	0.857639	-1.1029	no changes	no significant	359.176	-0.107774	0.221633	-0.486271	0.626775	0.983334	-1.07756	no changes	no significant
LmjF.05.1100	conserved hypothetical protein	no significant	2730.28	-0.113667	0.179498	-0.633253	0.526568	0.857639	-1.08198	no changes	no significant	1218.44	-0.238336	0.233637	-1.02011	0.307676	0.902325	-1.17963	no changes	no significant
LmjF.05.1110	conserved hypothetical protein	no significant	2043.6	-0.245449	0.2209	-1.11113	0.266511	0.740238	-1.18546	no changes	no significant	1020.13	-0.35455	0.248095	-1.42909	0.152979	0.752932	-1.27859	no changes	no significant
LmjF.05.1120	hypothetical protein	no significant	903.176	-0.1845	0.166092	-1.11083	0.266642	0.740251	-1.13642	no changes	no significant	402.895	0.0374261	0.182677	0.204875	0.83767	0.991176	1.02628	no changes	no significant
LmjF.05.1130	conserved hypothetical protein	no significant	1808.37	-0.104508	0.237943	-0.439214	0.660507	0.903548	-1.07513	no changes	no significant	1025.55	-0.395625	0.174245	-2.27052	0.0231763	0.31677	-1.31551	no changes	no significant
LmjF.05.1140	vacuolar ATPase subunit-like protein	no significant	3868.87	-0.139783	0.167102	-0.836516	0.402865	0.81128	-1.10174	no changes	no significant	3887.22	-0.125724	0.21012	-0.598345	0.549609	0.965896	-1.09106	no changes	no significant
LmjF.05.1160	NA	no significant	1977.99	0.0217359	0.146464	0.148404	0.882024	0.966115	1.01518	no changes	no significant	1330.28	-0.232495	0.191414	-1.21462	0.22451	0.833631	-1.17487	no changes	no significant
LmjF.05.1170	putative fatty acid elongase	no significant	1353.63	-0.427849	0.208809	-2.049	0.040462	0.395158	-1.34523	no changes	no significant	1571.34	-0.0647858	0.20452	-0.316769	0.751419	0.991024	-1.04593	no changes	no significant
LmjF.05.1180	conserved hypothetical protein	no significant	5907.94	0.106043	0.198908	0.533126	0.593947	0.881727	1.07627	no changes	no significant	2984.38	-0.0403664	0.180498	-0.223639	0.823038	0.991176	-1.02838	no changes	no significant
LmjF.05.1190	conserved hypothetical protein	no significant	341.977	-0.124289	0.266474	-0.466421	0.640914	0.897351	-1.08997	no changes	no significant	214.194	-0.192731	0.229746	-0.838886	0.401533	0.937	-1.14293	no changes	no significant
LmjF.05.1200	putative prefoldin subunit	no significant	3963.91	-0.12852	0.235556	-0.545602	0.585339	0.879924	-1.09317	no changes	no significant	1310.71	0.169252	0.221374	0.764551	0.444539	0.94562	1.12448	no changes	no significant
LmjF.05.1210	protein phosphatase type 1 regulator-like protein	no significant	1531.34	-0.183305	0.231957	-0.790254	0.429379	0.823007	-1.13548	no changes	no significant	815.232	0.158412	0.199859	0.792618	0.428001	0.939271	1.11606	no changes	no significant
LmjF.05.1215	surface antigen-like protein	no significant	62.3297	-0.104925	0.268846	-0.39028	0.696329	0.917489	-1.07544	no changes	no significant	21.4152	0.0359674	0.242662	0.14822	0.882169	0.991375	1.02524	no changes	no significant
LmjF.05.1220	adenylate cyclase regulatory protein-like protein	no significant	154.548	-0.352421	0.271658	-1.2973	0.19453	0.675118	-1.2767	no changes	no significant	98.083	-0.254999	0.266159	-0.958069	0.338028	0.914674	-1.19333	no changes	no significant
LmjF.05.1225	NA	no significant	132.722	0.0453098	0.243306	0.186226	0.852268	0.955438	1.0319	no changes	no significant	78.3984	0.415128	0.24991	1.66111	0.096692	0.625631	1.33342	no changes	no significant
LmjF.05.1230	putative GIPL galf transferase	no significant	1123.9	-0.0693874	0.188477	-0.368148	0.712763	0.920693	-1.04927	no changes	no significant	925.922	0.0171046	0.185585	0.0921661	0.926566	0.996319	1.01193	no changes	no significant
LmjF.05.5SrRNA.01	NA	no significant	184.098	0.385288	0.267394	1.4409	0.149613	0.643195	1.30612	no changes	no significant	370.963	-0.127753	0.265934	-0.480395	0.630947	0.983572	-1.09259	no changes	no significant
LmjF.05.snoRNA0063	NA	no significant	26.9851	0.0760661	0.266156	0.285795	0.775035	0.935393	1.05414	no changes	no significant	9.2549	0.0348232	0.245555	0.141814	0.887227	0.991489	1.02443	no changes	no significant
LmjF.05.snoRNA0064	NA	no significant	27.6077	0.069292	0.268806	0.257777	0.796579	0.943577	1.0492	no changes	no significant	8.03717	-0.0339938	0.253435	-0.134132	0.893298	0.99175	-1.02384	no changes	no significant
LmjF.05.snoRNA0065	NA	no significant	29.8536	0.171343	0.268478	0.638202	0.523342	0.85613	1.12611	no changes	no significant	9.0181	0.0126124	0.257849	0.048914	0.960988	0.998	1.00878	no changes	no significant
LmjF.05.snoRNA0066	NA	no significant	23.3717	-0.000513636	0.258024	-0.00199065	0.998412	0.999298	-1.00036	no changes	no significant	5.3848	-0.0425364	0.236581	-0.179796	0.857312	0.991176	-1.02992	no changes	no significant
LmjF.05.snoRNA0067	NA	no significant	0.38448	0.00510372	0.0726821	0.0702198	0.944019	NA	1.00354	no changes	no significant	0	NA	NA	NA	NA	NA	NA	no changes	no significant
LmjF.05.snoRNA0068	NA	no significant	0.163231	-0.0120276	0.0726821	-0.165483	0.868564	NA	-1.00837	no changes	no significant	0.1014	0.0114231	0.0683217	0.167196	0.867216	0.991176	1.00795	no changes	no significant
LmjF.05.snoRNA0069	NA	no significant	0.53648	-0.00981283	0.0730068	-0.13441	0.893079	NA	-1.00682	no changes	no significant	0.1014	0.0114231	0.0683217	0.167196	0.867216	0.991176	1.00795	no changes	no significant
LmjF.05.snoRNA0070	NA	no significant	0.38448	0.00510372	0.0726821	0.0702198	0.944019	NA	1.00354	no changes	no significant	0	NA	NA	NA	NA	NA	NA	no changes	no significant
LmjF.05.snoRNA0071	NA	no significant	95.2498	0.177921	0.270171	0.658549	0.510186	0.853034	1.13125	no changes	no significant	11.5464	-0.130937	0.257893	-0.507716	0.611652	0.981155	-1.095	no changes	no significant
LmjF.05.snoRNA0072	NA	no significant	92.6162	0.153798	0.270521	0.568523	0.56968	0.873443	1.11249	no changes	no significant	13.1499	0.121502	0.26592	0.456912	0.647734	0.987508	1.08787	no changes	no significant
LmjF.05.snoRNA0073	NA	no significant	93.6385	0.197243	0.271176	0.727362	0.467005	0.839331	1.14651	no changes	no significant	12.0158	-0.0289758	0.265407	-0.109175	0.913064	0.994787	-1.02029	no changes	no significant
LmjF.05.snoRNA0074	NA	no significant	94.057	0.153887	0.273596	0.562463	0.5738	0.874329	1.11256	no changes	no significant	9.81745	-0.221793	0.26126	-0.848935	0.395917	0.937	-1.16618	no changes	no significant
LmjF.05.snoRNA0075	NA	no significant	5.26243	-0.267243	0.190345	-1.40399	0.160321	NA	-1.20351	no changes	no significant	1.02331	-0.0815605	0.114822	-0.710321	0.477505	0.955971	-1.05816	no changes	no significant
LmjF.05.snoRNA0076	NA	no significant	5.11067	-0.0633144	0.180955	-0.349891	0.72642	NA	-1.04486	no changes	no significant	1.31003	0.0868228	0.139306	0.623253	0.533118	0.963149	1.06203	no changes	no significant
LmjF.05.snoRNA0077	NA	no significant	4.68795	-0.12777	0.187649	-0.680901	0.495934	NA	-1.0926	no changes	no significant	1.78343	-0.0428274	0.16122	-0.265645	0.790512	0.991176	-1.03013	no changes	no significant
LmjF.05.snoRNA0078	NA	no significant	3.97263	-0.140495	0.174184	-0.806589	0.419903	NA	-1.10228	no changes	no significant	0.755249	-0.00923629	0.101271	-0.0912041	0.92733	0.996319	-1.00642	no changes	no significant
LmjF.05.snoRNA0079	NA	no significant	43.8969	0.0942576	0.274452	0.34344	0.731268	0.926364	1.06752	no changes	no significant	17.783	-0.422226	0.265065	-1.59291	0.111179	0.669684	-1.33999	no changes	no significant
LmjF.05.snoRNA0080	NA	no significant	223.473	-0.117358	0.232615	-0.504518	0.613897	0.88774	-1.08475	no changes	no significant	83.8973	-0.181709	0.232985	-0.779916	0.43544	0.942576	-1.13423	no changes	no significant
LmjF.05.snoRNA0081	NA	no significant	205.435	-0.139024	0.225806	-0.615679	0.538106	0.861638	-1.10116	no changes	no significant	98.565	-0.0520736	0.225067	-0.23137	0.817028	0.991176	-1.03675	no changes	no significant
LmjF.05.snoRNA0082	NA	no significant	46.1108	0.0298108	0.273016	0.10919	0.913051	0.975687	1.02088	no changes	no significant	22.8368	-0.0626221	0.262638	-0.238435	0.811544	0.991176	-1.04436	no changes	no significant
LmjF.05.snoRNA0083	NA	no significant	17.0929	-0.145638	0.259305	-0.561648	0.574356	0.874395	-1.10622	no changes	no significant	7.85188	-0.0115585	0.256645	-0.0450368	0.964078	0.99834	-1.00804	no changes	no significant
LmjF.05.snoRNA0084	NA	no significant	38.6485	-0.133757	0.27358	-0.488913	0.624903	0.891659	-1.09715	no changes	no significant	14.209	-0.384808	0.265942	-1.44696	0.147907	0.746503	-1.30569	no changes	no significant
LmjF.05.snoRNA0085	NA	no significant	43.5343	-0.0907908	0.274509	-0.330738	0.740842	0.927318	-1.06495	no changes	no significant	12.3441	-0.295965	0.264116	-1.12059	0.262463	0.868367	-1.22771	no changes	no significant
LmjF.05.snoRNA0086	NA	no significant	51.6808	0.000669932	0.273211	0.00245207	0.998044	0.999191	1.00046	no changes	no significant	11.7808	-0.28275	0.248029	-1.13999	0.254291	0.857065	-1.21651	no changes	no significant
LmjF.05.snoRNA0087	NA	no significant	38.8076	0.00579943	0.272759	0.0212621	0.983037	0.995593	1.00403	no changes	no significant	8.09832	-0.0127162	0.242078	-0.0525292	0.958107	0.998	-1.00885	no changes	no significant
LmjF.05.snoRNA0088	NA	no significant	4.28167	-0.0445797	0.18419	-0.242031	0.808756	NA	-1.03138	no changes	no significant	1.40009	-0.0787579	0.155948	-0.505028	0.613539	0.981155	-1.05611	no changes	no significant
LmjF.05.snoRNA0089	NA	no significant	12.4564	-0.149596	0.236455	-0.632662	0.526955	0.857639	-1.10926	no changes	no significant	1.94703	-0.0478484	0.182007	-0.262893	0.792633	0.991176	-1.03372	no changes	no significant
LmjF.05.snoRNA0090	NA	no significant	47.7453	-0.219369	0.273584	-0.801835	0.422649	0.820677	-1.16422	no changes	no significant	7.93486	0.243872	0.250326	0.974217	0.329949	0.914091	1.18417	no changes	no significant
LmjF.05.snoRNA0091	NA	no significant	41.7264	-0.0474598	0.273784	-0.173348	0.862378	0.958549	-1.03344	no changes	no significant	9.45147	0.101715	0.258116	0.394065	0.693533	0.991024	1.07305	no changes	no significant
LmjF.05.snoRNA0092	NA	no significant	39.96	-0.259056	0.274419	-0.944017	0.345161	0.780218	-1.1967	no changes	no significant	9.90803	0.243869	0.255521	0.9544	0.339881	0.915433	1.18416	no changes	no significant
LmjF.05.snoRNA0093	NA	no significant	40.487	-0.192467	0.27461	-0.700871	0.483383	0.844683	-1.14272	no changes	no significant	9.68787	0.0034665	0.261663	0.0132479	0.98943	0.999644	1.00241	no changes	no significant
LmjF.05.SRP.RNA.01	NA	no significant	403.537	0.66249	0.219371	3.01995	0.00252813	0.0977484	1.58281	no changes	no significant	38.6248	-0.0824011	0.247064	-0.333521	0.738741	0.991024	-1.05878	no changes	no significant
LmjF.05.TRNAARG.01	NA	no significant	2.92717	0.11272	0.147108	0.76624	0.443534	NA	1.08126	no changes	no significant	0	NA	NA	NA	NA	NA	NA	no changes	no significant
LmjF.06.0010	histone H4	no significant	13150.6	-0.472898	0.255396	-1.85163	0.064079	0.472396	-1.38789	no changes	no significant	20915.6	-0.274041	0.255737	-1.07157	0.283912	0.886146	-1.20919	no changes	no significant
LmjF.06.0020	conserved hypothetical protein	no significant	79.2536	0.191029	0.263925	0.723798	0.46919	0.839631	1.14158	no changes	no significant	45.5154	0.409643	0.26356	1.55427	0.120121	0.681682	1.32836	no changes	no significant
LmjF.06.0030	conserved hypothetical protein	no significant	896.402	-0.0458224	0.272925	-0.167894	0.866667	0.960304	-1.03227	no changes	no significant	276.254	0.383015	0.265339	1.44349	0.148882	0.748205	1.30406	no changes	no significant
LmjF.06.0040	conserved hypothetical protein	no significant	1260.45	-0.192917	0.179185	-1.07664	0.281643	0.747277	-1.14307	no changes	no significant	1157.06	0.00789321	0.196187	0.0402332	0.967907	0.999086	1.00549	no changes	no significant
LmjF.06.0050	putative pumillio protein 5	no significant	343.488	-0.261086	0.271534	-0.961524	0.336289	0.775039	-1.19838	no changes	no significant	170.563	0.193432	0.264629	0.730957	0.464805	0.951948	1.14348	no changes	no significant
LmjF.06.0060	conserved hypothetical protein	no significant	297.634	-0.00881752	0.257227	-0.0342792	0.972655	0.993718	-1.00613	no changes	no significant	154.665	0.306402	0.190009	1.61256	0.10684	0.656907	1.23662	no changes	no significant
LmjF.06.0070	conserved hypothetical protein	no significant	489.643	0.181846	0.203308	0.89444	0.371087	0.792644	1.13433	no changes	no significant	177.807	0.0752604	0.227504	0.330809	0.740789	0.991024	1.05355	no changes	no significant
LmjF.06.0080	putative ATP-binding cassette protein subfamily G,member 1	no significant	361.94	-0.00157993	0.254257	-0.00621391	0.995042	0.998686	-1.0011	no changes	no significant	173.968	0.219803	0.20123	1.0923	0.274703	0.878498	1.16457	no changes	no significant
LmjF.06.0090	putative ATP-binding cassette protein subfamily G,member 2	no significant	584.504	-0.00916538	0.257267	-0.0356259	0.971581	0.993443	-1.00637	no changes	no significant	266.31	0.12435	0.194587	0.639046	0.522793	0.962328	1.09002	no changes	no significant
LmjF.06.0100	putative ATP-binding cassette protein subfamily G,member 3	no significant	508.925	0.0147851	0.247503	0.0597371	0.952365	0.986796	1.0103	no changes	no significant	306.863	0.260019	0.180727	1.43874	0.150223	0.750507	1.19749	no changes	no significant
LmjF.06.0110	conserved hypothetical protein	no significant	4412.3	0.0177042	0.232783	0.0760544	0.939376	0.983585	1.01235	no changes	no significant	2484.52	-0.255588	0.188142	-1.35849	0.174309	0.780967	-1.19382	no changes	no significant
LmjF.06.0120	cyclophilin	no significant	4014.64	-0.705423	0.227394	-3.1022	0.00192088	0.0833968	-1.63062	no changes	no significant	7634.92	-0.286776	0.171882	-1.66844	0.0952281	0.622256	-1.21991	no changes	no significant
LmjF.06.0130	conserved hypothetical protein	no significant	1193.85	-0.0407817	0.168784	-0.24162	0.809075	0.944454	-1.02867	no changes	no significant	678.398	-0.0909187	0.195417	-0.465256	0.641748	0.986711	-1.06505	no changes	no significant
LmjF.06.0140	putative 20S proteasome beta 6 subunit	no significant	1797.38	-0.259084	0.241275	-1.07381	0.282907	0.748773	-1.19672	no changes	no significant	3338.03	0.091897	0.179332	0.512442	0.608342	0.980453	1.06577	no changes	no significant
LmjF.06.0150	conserved hypothetical protein	no significant	3195.62	0.564811	0.228485	2.47198	0.0134367	0.244989	1.47919	no changes	no significant	428.023	0.112218	0.190373	0.589465	0.555549	0.965896	1.08089	no changes	no significant
LmjF.06.0160	conserved hypothetical protein	no significant	1145.96	0.471681	0.184914	2.55082	0.0107471	0.217318	1.38672	no changes	no significant	525.675	0.332865	0.169744	1.96099	0.0498807	0.461111	1.25951	no changes	no significant
LmjF.06.0170	conserved hypothetical protein	no significant	1129.36	-0.00382746	0.206039	-0.0185764	0.985179	0.995959	-1.00266	no changes	no significant	702.436	-0.0540174	0.238396	-0.226587	0.820745	0.991176	-1.03815	no changes	no significant
LmjF.06.0180	kinesin-like protein	no significant	2863.09	0.27079	0.215796	1.25484	0.209536	0.6928	1.20647	no changes	no significant	1510.66	-0.0727754	0.160019	-0.454793	0.649258	0.987508	-1.05174	no changes	no significant
LmjF.06.0190	conserved hypothetical protein	no significant	2226.08	-0.221673	0.168206	-1.31786	0.187549	0.67024	-1.16608	no changes	no significant	1068.49	-0.437172	0.190914	-2.28989	0.0220278	0.307771	-1.35395	no changes	no significant
LmjF.06.0200	conserved hypothetical protein	no significant	622.443	-0.237585	0.218096	-1.08936	0.275995	0.742298	-1.17902	no changes	no significant	441.978	-0.381257	0.174525	-2.18455	0.0289221	0.352912	-1.30248	no changes	no significant
LmjF.06.0210	conserved hypothetical protein	no significant	1017.07	-0.32932	0.157126	-2.0959	0.0360913	0.376362	-1.25642	no changes	no significant	849.546	-0.43719	0.188021	-2.32522	0.02006	0.297118	-1.35396	no changes	no significant
LmjF.06.0220	conserved hypothetical protein	no significant	1634.73	-0.237224	0.155522	-1.52535	0.127173	0.606143	-1.17872	no changes	no significant	704.577	-0.310748	0.219624	-1.41491	0.157095	0.759418	-1.24035	no changes	no significant
LmjF.06.0230	conserved hypothetical protein	no significant	1966.15	0.142331	0.233241	0.61023	0.541709	0.863557	1.10369	no changes	no significant	1340.11	-0.216302	0.229494	-0.942517	0.345928	0.91773	-1.16175	no changes	no significant
LmjF.06.0240	conserved hypothetical protein	no significant	2793.24	-0.163867	0.136523	-1.20029	0.230027	0.713336	-1.12029	no changes	no significant	2696.14	-0.192769	0.180026	-1.07078	0.284267	0.886176	-1.14296	no changes	no significant
LmjF.06.0250	conserved hypothetical protein	no significant	3937.96	-0.0159758	0.205269	-0.0778284	0.937965	0.983251	-1.01114	no changes	no significant	1799.09	-0.0371535	0.202242	-0.183708	0.854243	0.991176	-1.02609	no changes	no significant
LmjF.06.0260	putative 5'-3' exonuclease	no significant	2113.15	-0.355538	0.243966	-1.45733	0.145027	0.63914	-1.27946	no changes	no significant	2944.45	-0.0870461	0.205118	-0.424371	0.671295	0.991024	-1.06219	no changes	no significant
LmjF.06.0270	conserved hypothetical protein	no significant	806.283	-0.639418	0.259707	-2.46207	0.0138138	0.247873	-1.5577	no changes	no significant	1069.36	-0.424506	0.251188	-1.68999	0.0910299	0.608062	-1.34211	no changes	no significant
LmjF.06.0280	conserved hypothetical protein	no significant	2113.83	0.378372	0.199094	1.90046	0.0573724	0.450857	1.29987	no changes	no significant	1426.34	0.0971839	0.22623	0.429581	0.667501	0.990992	1.06968	no changes	no significant
LmjF.06.0290	putative ribonuclease H1	no significant	1969.78	0.0178676	0.185681	0.0962272	0.92334	0.97751	1.01246	no changes	no significant	874.211	0.0122046	0.16984	0.0718594	0.942714	0.996659	1.0085	no changes	no significant
LmjF.06.0300	MYND finger domain-like protein	no significant	2084.14	0.0982807	0.214666	0.457831	0.647074	0.899483	1.0705	no changes	no significant	1050.8	-0.0686921	0.223264	-0.307672	0.758332	0.991024	-1.04877	no changes	no significant
LmjF.06.0310	putative folate/biopterin transporter	no significant	461.521	-0.158421	0.25226	-0.628006	0.53	0.858438	-1.11606	no changes	no significant	430.267	-0.00944525	0.260085	-0.0363159	0.97103	0.999086	-1.00657	no changes	no significant
LmjF.06.0320	conserved hypothetical protein	no significant	2352.96	-0.132314	0.140957	-0.938682	0.347894	0.781329	-1.09605	no changes	no significant	1829.9	-0.185809	0.210481	-0.882786	0.377352	0.928384	-1.13745	no changes	no significant
LmjF.06.0330	conserved hypothetical protein	no significant	3524.51	0.120985	0.198551	0.609341	0.542298	0.86362	1.08748	no changes	no significant	1299.13	-0.167036	0.259325	-0.64412	0.519497	0.962328	-1.12275	no changes	no significant
LmjF.06.0340	oligopeptidase B-like protein	no significant	2688.24	-0.355278	0.165926	-2.14118	0.0322593	0.359942	-1.27923	no changes	no significant	1495.05	-0.252993	0.22538	-1.12252	0.261643	0.867129	-1.19168	no changes	no significant
LmjF.06.0350	NAD(p)-dependent steroid dehydrogenase-like protein	no significant	3165.52	-0.0778432	0.243808	-0.319281	0.749513	0.928395	-1.05544	no changes	no significant	1509.3	0.0700082	0.235884	0.296791	0.766626	0.991024	1.04972	no changes	no significant
LmjF.06.0360	conserved hypothetical protein	no significant	1102.27	-0.331264	0.259645	-1.27584	0.202014	0.686424	-1.25811	no changes	no significant	614.303	0.100798	0.263716	0.382221	0.702297	0.991024	1.07237	no changes	no significant
LmjF.06.0370	putative glutamine synthetase	no significant	4659.19	-0.264499	0.239944	-1.10233	0.270317	0.741226	-1.20122	no changes	no significant	2731.39	0.0125886	0.20373	0.0617905	0.95073	0.997741	1.00876	no changes	no significant
LmjF.06.0380	conserved hypothetical protein	no significant	3244.49	-0.173685	0.230074	-0.754908	0.450304	0.830456	-1.12794	no changes	no significant	1502.15	0.0667938	0.239464	0.278931	0.780298	0.991176	1.04739	no changes	no significant
LmjF.06.0390	conserved hypothetical protein	no significant	3262.8	-0.250839	0.138268	-1.81415	0.0696539	0.483398	-1.1899	no changes	no significant	1526.74	-0.115912	0.184742	-0.627428	0.530379	0.963149	-1.08366	no changes	no significant
LmjF.06.0400	NA	no significant	1832.35	0.0342685	0.157623	0.217407	0.827891	0.948974	1.02404	no changes	no significant	603.178	-0.0566982	0.213574	-0.265473	0.790645	0.991176	-1.04008	no changes	no significant
LmjF.06.0410	putative 60S ribosomal protein L19	no significant	63877.6	0.383158	0.24294	1.57717	0.114756	0.585804	1.30419	no changes	no significant	36837.6	-0.249916	0.245068	-1.01978	0.307831	0.902325	-1.18914	no changes	no significant
LmjF.06.0412	conserved hypothetical protein	no significant	2063.86	0.0969638	0.149313	0.649399	0.51608	0.853645	1.06952	no changes	no significant	846.735	0.0462601	0.209302	0.221021	0.825076	0.991176	1.03258	no changes	no significant
LmjF.06.0415	putative 60S ribosomal protein L19	no significant	68120.8	0.372238	0.243167	1.5308	0.12582	0.602567	1.29436	no changes	no significant	41163.1	-0.241794	0.243912	-0.991317	0.321531	0.910579	-1.18246	no changes	no significant
LmjF.06.0420	conserved hypothetical protein	no significant	580.852	0.167676	0.252738	0.663438	0.50705	0.852536	1.12325	no changes	no significant	662.498	0.393997	0.244674	1.61029	0.107333	0.657329	1.31403	no changes	no significant
LmjF.06.0430	conserved hypothetical protein	no significant	1467.38	-0.289562	0.216411	-1.33802	0.18089	0.664325	-1.22227	no changes	no significant	1054.41	-0.384064	0.178245	-2.15469	0.0311858	0.367987	-1.30501	no changes	no significant
LmjF.06.0450	hypothetical protein	no significant	673.476	0.153347	0.229515	0.668134	0.504048	0.850727	1.11215	no changes	no significant	457.317	0.221875	0.19261	1.15194	0.249346	0.856538	1.16625	no changes	no significant
LmjF.06.0460	ATP-NAD kinase-like protein	no significant	2734.91	0.117837	0.180728	0.65201	0.514395	0.853222	1.08511	no changes	no significant	2121.62	-0.0382744	0.2209	-0.173266	0.862443	0.991176	-1.02688	no changes	no significant
LmjF.06.0470	conserved hypothetical protein	no significant	2040.59	-0.0594227	0.184144	-0.322697	0.746925	0.928011	-1.04205	no changes	no significant	1198.51	-0.275757	0.221803	-1.24325	0.213776	0.822853	-1.21063	no changes	no significant
LmjF.06.0480	conserved hypothetical protein	no significant	1779.74	-0.056332	0.17603	-0.320014	0.748958	0.928011	-1.03982	no changes	no significant	1301.09	-0.166007	0.225628	-0.735756	0.461879	0.951219	-1.12195	no changes	no significant
LmjF.06.0490	conserved hypothetical protein	no significant	3625.86	0.0986904	0.21431	0.460504	0.645155	0.899483	1.0708	no changes	no significant	1850.04	-0.222485	0.199179	-1.11701	0.263991	0.870322	-1.16674	no changes	no significant
LmjF.06.0500	conserved hypothetical protein	no significant	1345.93	0.125996	0.182677	0.689723	0.490369	0.84726	1.09126	no changes	no significant	996.568	0.0393865	0.188259	0.209215	0.83428	0.991176	1.02768	no changes	no significant
LmjF.06.0510	hypothetical protein	no significant	1288.08	0.424688	0.181649	2.33796	0.0193892	0.284829	1.34228	no changes	no significant	637.629	0.249995	0.23043	1.08491	0.277963	0.879442	1.1892	no changes	no significant
LmjF.06.0520	conserved hypothetical protein	no significant	743.569	0.0266489	0.245893	0.108376	0.913697	0.975696	1.01864	no changes	no significant	935.74	-0.00442882	0.241419	-0.0183449	0.985364	0.999644	-1.00307	no changes	no significant
LmjF.06.0530	conserved hypothetical protein	no significant	1933	0.0780951	0.174055	0.44868	0.653663	0.901706	1.05562	no changes	no significant	1090.72	-0.177273	0.21588	-0.821166	0.411552	0.937	-1.13074	no changes	no significant
LmjF.06.0540	conserved hypothetical protein	no significant	4912.58	0.272087	0.250526	1.08606	0.277453	0.743152	1.20755	no changes	no significant	1642.8	-0.102635	0.217309	-0.472302	0.636711	0.985492	-1.07373	no changes	no significant
LmjF.06.0550	conserved hypothetical protein	no significant	2581.14	0.0815769	0.217668	0.374777	0.707827	0.919603	1.05817	no changes	no significant	1614.71	-0.209229	0.235775	-0.887411	0.374858	0.927387	-1.15607	no changes	no significant
LmjF.06.0560	putative deoxyuridine triphosphatase	no significant	1652.05	-0.715432	0.247244	-2.89363	0.00380815	0.126359	-1.64198	no changes	no significant	1141.09	-0.270343	0.232938	-1.16058	0.245813	0.854661	-1.20609	no changes	no significant
LmjF.06.0570	putative 60S ribosomal protein L23a	no significant	10818.8	-0.202385	0.203721	-0.993442	0.320495	0.764936	-1.1506	no changes	no significant	6705.45	-0.313091	0.265262	-1.18031	0.237878	0.849915	-1.24237	no changes	no significant
LmjF.06.0580	putative 60S ribosomal protein L23a	no significant	12062.6	-0.109598	0.198724	-0.551509	0.581285	0.878767	-1.07893	no changes	no significant	7792.39	-0.293369	0.266118	-1.1024	0.270287	0.874729	-1.2255	no changes	no significant
LmjF.06.0590	conserved hypothetical protein	no significant	2546.57	0.0223224	0.206838	0.107922	0.914058	0.975696	1.01559	no changes	no significant	1733.85	-0.236862	0.182431	-1.29837	0.194161	0.803506	-1.17843	no changes	no significant
LmjF.06.0600	conserved hypothetical protein	no significant	1395.62	0.126992	0.199256	0.637332	0.523909	0.856897	1.09201	no changes	no significant	965.413	-0.198603	0.218812	-0.907643	0.364067	0.922587	-1.14759	no changes	no significant
LmjF.06.0610	putative carbonic anhydrase family protein	no significant	1640.4	0.0626359	0.211128	0.296673	0.766716	0.932367	1.04437	no changes	no significant	996.731	-0.0532943	0.213253	-0.249911	0.802656	0.991176	-1.03763	no changes	no significant
LmjF.06.0620	conserved hypothetical protein	no significant	3349.2	0.096711	0.168582	0.573675	0.566188	0.872874	1.06933	no changes	no significant	2557.05	-0.0141248	0.177052	-0.0797776	0.936414	0.996319	-1.00984	no changes	no significant
LmjF.06.0630	hypothetical protein	no significant	1980.5	0.23173	0.187062	1.23879	0.215424	0.695384	1.17424	no changes	no significant	1042.1	-0.0821798	0.252261	-0.325773	0.744596	0.991024	-1.05862	no changes	no significant
LmjF.06.0640	putative protein kinase	no significant	2569.98	-0.00929324	0.184772	-0.0502958	0.959887	0.988516	-1.00646	no changes	no significant	2723.39	-0.194934	0.263945	-0.738538	0.460187	0.950091	-1.14467	no changes	no significant
LmjF.06.0650	putative lanosterol synthase	no significant	2706.56	-0.124131	0.160322	-0.774259	0.438778	0.826858	-1.08985	no changes	no significant	2453.13	-0.145046	0.215721	-0.672379	0.501343	0.960704	-1.10577	no changes	no significant
LmjF.06.0660	conserved hypothetical protein	no significant	980.561	-0.38795	0.239296	-1.62121	0.104972	0.570031	-1.30853	no changes	no significant	1037.96	-0.421221	0.183135	-2.30005	0.0214453	0.306381	-1.33906	no changes	no significant
LmjF.06.0670	conserved hypothetical protein	no significant	1199.72	-0.204329	0.253044	-0.807485	0.419387	0.81989	-1.15215	no changes	no significant	1438.06	-0.118613	0.212435	-0.558348	0.576607	0.973293	-1.08569	no changes	no significant
LmjF.06.0680	conserved hypothetical protein	no significant	1334.37	0.0306526	0.205745	0.148983	0.881567	0.966061	1.02147	no changes	no significant	819.655	-0.0286737	0.228866	-0.125286	0.900297	0.992149	-1.02007	no changes	no significant
LmjF.06.0685	conserved hypothetical protein	no significant	2433.05	0.103153	0.225093	0.458268	0.64676	0.899483	1.07412	no changes	no significant	1247.56	-0.117381	0.204812	-0.573117	0.566565	0.970603	-1.08476	no changes	no significant
LmjF.06.0690	conserved hypothetical protein	no significant	2126.95	-0.331728	0.178899	-1.85428	0.0636992	0.472378	-1.25852	no changes	no significant	2024.37	-0.500608	0.178463	-2.8051	0.00503003	0.137576	-1.41481	no changes	no significant
LmjF.06.0700	conserved hypothetical protein	no significant	132.342	-0.184828	0.258381	-0.715331	0.474405	0.840182	-1.13668	no changes	no significant	77.1551	0.0410182	0.26624	0.154065	0.877559	0.991375	1.02884	no changes	no significant
LmjF.06.0710	hypothetical protein	no significant	739.151	0.356704	0.178153	2.00224	0.0452594	0.414259	1.2805	no changes	no significant	480.076	0.496325	0.189657	2.61697	0.00887149	0.189211	1.41062	no changes	no significant
LmjF.06.0720	conserved hypothetical protein	no significant	3727.83	0.0387105	0.243367	0.159062	0.87362	0.962647	1.0272	no changes	no significant	2764.08	-0.355066	0.206796	-1.71698	0.0859822	0.593566	-1.27904	no changes	no significant
LmjF.06.0730	putative serine-threonine dehydratase	no significant	904.616	-0.160042	0.211303	-0.757405	0.448808	0.830389	-1.11732	no changes	no significant	800.633	-0.0995813	0.185357	-0.537239	0.591102	0.974584	-1.07146	no changes	no significant
LmjF.06.0740	conserved hypothetical protein	no significant	1023.2	0.00337484	0.244301	0.0138142	0.988978	0.996823	1.00234	no changes	no significant	623.437	-0.293799	0.208312	-1.41038	0.158428	0.761385	-1.22586	no changes	no significant
LmjF.06.0750	conserved hypothetical protein	no significant	919.853	0.371887	0.239092	1.55542	0.119847	0.594016	1.29404	no changes	no significant	752.933	0.010203	0.207897	0.0490774	0.960858	0.998	1.0071	no changes	no significant
LmjF.06.0760	conserved hypothetical protein	no significant	1482.57	-0.170971	0.189089	-0.90418	0.3659	0.790509	-1.12582	no changes	no significant	1814.7	-0.106652	0.183888	-0.579985	0.561925	0.968346	-1.07673	no changes	no significant
LmjF.06.0770	RNA-binding protein-like protein	no significant	90.5352	-0.0739681	0.256925	-0.287898	0.773425	0.935393	-1.05261	no changes	no significant	62.3122	-0.000713857	0.260413	-0.00274125	0.997813	0.999767	-1.00049	no changes	no significant
LmjF.06.0780	hypothetical protein	no significant	294.989	-0.266026	0.273206	-0.973719	0.330196	0.77037	-1.20249	no changes	no significant	271.585	-0.317757	0.242487	-1.31041	0.190057	0.799277	-1.24639	no changes	no significant
LmjF.06.0790	hypothetical protein	no significant	571.189	0.055099	0.220516	0.249864	0.802692	0.943577	1.03893	no changes	no significant	766.292	0.0925105	0.148867	0.621433	0.534315	0.963149	1.06622	no changes	no significant
LmjF.06.0800	conserved hypothetical protein	no significant	927.57	-0.56752	0.224021	-2.53333	0.0112985	0.222313	-1.48197	no changes	no significant	1039.11	-0.489781	0.212603	-2.30374	0.0212373	0.305086	-1.40423	no changes	no significant
LmjF.06.0810	hypothetical protein	no significant	3241.86	-0.0834638	0.186645	-0.447179	0.654746	0.901706	-1.05956	no changes	no significant	2473.65	-0.269466	0.246625	-1.09261	0.274563	0.878498	-1.20536	no changes	no significant
LmjF.06.0820	putative Qb-SNARE protein	no significant	505.132	0.263543	0.218161	1.20802	0.227041	0.708846	1.20042	no changes	no significant	289.037	0.0902398	0.218419	0.413151	0.679496	0.991024	1.06455	no changes	no significant
LmjF.06.0830	putative lipin	no significant	840.473	-0.135345	0.227182	-0.595755	0.551339	0.867619	-1.09836	no changes	no significant	892.833	-0.123925	0.208051	-0.595647	0.551411	0.965896	-1.0897	no changes	no significant
LmjF.06.0840	conserved hypothetical protein	no significant	1682.76	0.179251	0.19545	0.917121	0.359079	0.786887	1.1323	no changes	no significant	907.662	-0.0804396	0.265966	-0.302443	0.762314	0.991024	-1.05734	no changes	no significant
LmjF.06.0850	conserved hypothetical protein	no significant	1722.61	-0.351804	0.227849	-1.54403	0.122582	0.599914	-1.27616	no changes	no significant	2092.79	-0.403377	0.25097	-1.60727	0.107995	0.659204	-1.3226	no changes	no significant
LmjF.06.0860	dihydrofolate reductase-thymidylate synthase	no significant	3584.25	0.125009	0.18014	0.693954	0.487711	0.846362	1.09051	no changes	no significant	3333.74	-0.0587869	0.220334	-0.266808	0.789617	0.991176	-1.04159	no changes	no significant
LmjF.06.0870	putative arginine N-methyltransferase, type III	no significant	1115.3	0.0413251	0.257236	0.16065	0.872369	0.96182	1.02906	no changes	no significant	1408.52	-0.223854	0.266228	-0.840834	0.400441	0.937	-1.16785	no changes	no significant
LmjF.06.0880	putative acyl-coenzyme a dehydrogenase	no significant	1630.58	0.127505	0.19355	0.658769	0.510044	0.853034	1.0924	no changes	no significant	1297.91	0.26946	0.144008	1.87115	0.0613237	0.506105	1.20536	no changes	no significant
LmjF.06.0890	conserved hypothetical protein	no significant	3433.79	0.160443	0.234816	0.683271	0.494436	0.84726	1.11763	no changes	no significant	1888.98	0.0273075	0.187712	0.145475	0.884336	0.991375	1.01911	no changes	no significant
LmjF.06.0900	conserved hypothetical protein	no significant	1731.05	-0.0923047	0.14436	-0.639407	0.522558	0.855645	-1.06607	no changes	no significant	1722.89	-0.211099	0.216304	-0.975938	0.329095	0.914091	-1.15757	no changes	no significant
LmjF.06.0910	conserved hypothetical protein	no significant	3918.84	0.244542	0.232377	1.05235	0.292639	0.752775	1.18472	no changes	no significant	767.844	0.115578	0.177381	0.651583	0.51467	0.960704	1.08341	no changes	no significant
LmjF.06.0920	conserved hypothetical protein	no significant	1054.66	0.214302	0.169902	1.26133	0.207192	0.6928	1.16014	no changes	no significant	784.817	0.0259159	0.180244	0.143783	0.885672	0.991489	1.01813	no changes	no significant
LmjF.06.0930	2,4-dienoyl-coa reductase-like protein	no significant	3801.57	0.195237	0.248825	0.784634	0.432668	0.823007	1.14491	no changes	no significant	1291.73	-0.146264	0.197174	-0.7418	0.458208	0.948103	-1.1067	no changes	no significant
LmjF.06.0940	conserved hypothetical protein	no significant	428.87	0.132085	0.242146	0.545476	0.585426	0.879924	1.09588	no changes	no significant	424.683	0.214502	0.170352	1.25917	0.207968	0.81615	1.1603	no changes	no significant
LmjF.06.0950	putative glucosamine-fructose-6-phosphate aminotransferase	no significant	850.369	-0.145085	0.251213	-0.577539	0.563575	0.87278	-1.1058	no changes	no significant	748.208	-0.189158	0.204785	-0.923694	0.355646	0.919619	-1.1401	no changes	no significant
LmjF.06.0960	putative cell cycle associated protein MOB1	no significant	1146.69	-0.126474	0.194255	-0.651073	0.514999	0.853222	-1.09162	no changes	no significant	676.372	0.0799702	0.205495	0.389158	0.697159	0.991024	1.057	no changes	no significant
LmjF.06.0970	conserved hypothetical protein	no significant	1866.53	0.310781	0.249263	1.2468	0.212472	0.693697	1.24038	no changes	no significant	1211.78	-0.0763493	0.187406	-0.4074	0.683714	0.991024	-1.05435	no changes	no significant
LmjF.06.0980	conserved hypothetical protein	no significant	1164.18	-0.256459	0.248155	-1.03346	0.301388	0.756922	-1.19454	no changes	no significant	999.716	-0.193156	0.242668	-0.795966	0.426052	0.938326	-1.14326	no changes	no significant
LmjF.06.0990	conserved hypothetical protein	no significant	1951.66	-0.0649525	0.163848	-0.39642	0.691795	0.91578	-1.04605	no changes	no significant	2463.61	-0.173544	0.182983	-0.948414	0.342919	0.917304	-1.12783	no changes	no significant
LmjF.06.0995	hypothetical protein	no significant	569.692	0.301254	0.249345	1.20818	0.226978	0.708846	1.23221	no changes	no significant	227.566	0.0317548	0.228279	0.139105	0.889367	0.991489	1.02225	no changes	no significant
LmjF.06.1000	conserved hypothetical protein	no significant	1161.7	0.227362	0.214356	1.06068	0.288836	0.752775	1.17069	no changes	no significant	717.063	-0.111596	0.219851	-0.5076	0.611734	0.981155	-1.08042	no changes	no significant
LmjF.06.1010	conserved hypothetical protein	no significant	2648.26	0.116309	0.221482	0.52514	0.599486	0.882775	1.08396	no changes	no significant	2078.93	-0.15812	0.18698	-0.84565	0.397748	0.937	-1.11583	no changes	no significant
LmjF.06.1020	conserved hypothetical protein	no significant	2419.05	0.273661	0.242467	1.12865	0.259046	0.733296	1.20887	no changes	no significant	1942.44	-0.0857566	0.260932	-0.328654	0.742417	0.991024	-1.06124	no changes	no significant
LmjF.06.1030	putative kinesin	no significant	4328.89	0.21652	0.246223	0.879363	0.379204	0.795818	1.16193	no changes	no significant	2143.01	-0.214478	0.14677	-1.46131	0.143929	0.738523	-1.16028	no changes	no significant
LmjF.06.1040	conserved hypothetical protein	no significant	4325.39	0.0374902	0.233217	0.160752	0.872289	0.96182	1.02633	no changes	no significant	2154.63	-0.28633	0.158511	-1.80637	0.0708602	0.540754	-1.21953	no changes	no significant
LmjF.06.1050	protein disulfide isomerase	no significant	2041.37	-0.492887	0.249677	-1.9741	0.0483707	0.424814	-1.40726	no changes	no significant	2735.9	-0.172632	0.235507	-0.733024	0.463544	0.951352	-1.12711	no changes	no significant
LmjF.06.1060	conserved hypothetical protein	no significant	1431.27	-0.159218	0.213492	-0.745783	0.455799	0.833472	-1.11668	no changes	no significant	976.974	-0.358575	0.149993	-2.39061	0.0168204	0.272179	-1.28216	no changes	no significant
LmjF.06.1070	putative deoxyribose-phosphate aldolase	no significant	1305.37	-0.166563	0.202671	-0.821837	0.41117	0.816197	-1.12238	no changes	no significant	917.459	-0.236715	0.218372	-1.084	0.278366	0.879573	-1.17831	no changes	no significant
LmjF.06.1080	hypothetical protein	no significant	1580.41	0.344118	0.226899	1.51661	0.129365	0.610619	1.26937	no changes	no significant	741.367	-0.0612974	0.178366	-0.34366	0.731102	0.991024	-1.0434	no changes	no significant
LmjF.06.1090	conserved hypothetical protein	no significant	1139.35	0.0432821	0.187357	0.231013	0.817304	0.946013	1.03046	no changes	no significant	643.686	-0.123032	0.159878	-0.769538	0.441574	0.944688	-1.08902	no changes	no significant
LmjF.06.1100	conserved hypothetical protein	no significant	1605.01	-0.0386304	0.217047	-0.177982	0.858737	0.957719	-1.02714	no changes	no significant	1409.32	-0.299092	0.19202	-1.55761	0.119326	0.681682	-1.23037	no changes	no significant
LmjF.06.1110	conserved hypothetical protein	no significant	2059.28	0.229269	0.219441	1.04479	0.296121	0.753731	1.17224	no changes	no significant	787.767	-0.149237	0.235517	-0.633654	0.526306	0.962328	-1.10898	no changes	no significant
LmjF.06.1120	conserved hypothetical protein	no significant	1370.45	0.373265	0.251279	1.48546	0.137422	0.627377	1.29528	no changes	no significant	641.07	0.131821	0.209464	0.629326	0.529136	0.962744	1.09568	no changes	no significant
LmjF.06.1130	conserved hypothetical protein	no significant	1910.62	0.101219	0.249973	0.404921	0.685535	0.914809	1.07268	no changes	no significant	965.107	-0.185266	0.18902	-0.980141	0.327017	0.91242	-1.13703	no changes	no significant
LmjF.06.1140	conserved hypothetical protein	no significant	1821.68	0.0655259	0.234949	0.278894	0.780326	0.937203	1.04647	no changes	no significant	1310	-0.212468	0.158696	-1.33884	0.180624	0.790461	-1.15867	no changes	no significant
LmjF.06.1150	conserved hypothetical protein	no significant	616.9	-0.0357367	0.208408	-0.171474	0.863851	0.958984	-1.02508	no changes	no significant	667.237	-0.0519178	0.224612	-0.231145	0.817202	0.991176	-1.03664	no changes	no significant
LmjF.06.1160	conserved hypothetical protein	no significant	2212.71	0.292524	0.235772	1.24071	0.214714	0.695384	1.22478	no changes	no significant	1265.39	-0.0134598	0.20305	-0.0662883	0.947148	0.997043	-1.00937	no changes	no significant
LmjF.06.1170	putative nuclear transport factor 2 protein (NFT2)	no significant	969.332	-0.00372128	0.216125	-0.0172182	0.986263	0.995959	-1.00258	no changes	no significant	785.452	-0.137358	0.247923	-0.554034	0.579556	0.973736	-1.09989	no changes	no significant
LmjF.06.1180	putative protein kinase	no significant	1884.32	-0.198463	0.17121	-1.15918	0.246383	0.72267	-1.14748	no changes	no significant	2358.51	-0.10448	0.169576	-0.616124	0.537813	0.96434	-1.07511	no changes	no significant
LmjF.06.1190	conserved hypothetical protein	no significant	1895.54	-0.019872	0.207793	-0.0956335	0.923812	0.977655	-1.01387	no changes	no significant	1027.92	0.0607627	0.186091	0.326521	0.74403	0.991024	1.04302	no changes	no significant
LmjF.06.1200	hypothetical protein	no significant	421.804	-0.101051	0.225961	-0.447205	0.654727	0.901706	-1.07255	no changes	no significant	391.097	-0.295472	0.167774	-1.76113	0.0782168	0.568567	-1.22729	no changes	no significant
LmjF.06.1210	hypothetical protein	no significant	1309.59	-0.0149261	0.193598	-0.0770985	0.938545	0.983462	-1.0104	no changes	no significant	597.028	-0.10746	0.186139	-0.577311	0.56373	0.96992	-1.07733	no changes	no significant
LmjF.06.1220	hypothetical protein	no significant	600.92	-0.310045	0.174304	-1.77876	0.0752791	0.496706	-1.23975	no changes	no significant	446.539	-0.243204	0.202306	-1.20216	0.229302	0.83867	-1.18362	no changes	no significant
LmjF.06.1230	conserved hypothetical protein	no significant	1873.44	0.528958	0.227489	2.3252	0.0200612	0.289979	1.44289	no changes	no significant	653.498	0.245967	0.182823	1.34538	0.178503	0.787127	1.18589	no changes	no significant
LmjF.06.1240	conserved hypothetical protein	no significant	854.533	-0.157539	0.231076	-0.681764	0.495388	0.84726	-1.11538	no changes	no significant	1052.64	-0.0364762	0.176763	-0.206357	0.836512	0.991176	-1.02561	no changes	no significant
LmjF.06.1245	conserved hypothetical protein	no significant	899.761	0.183284	0.187542	0.977293	0.328424	0.769305	1.13547	no changes	no significant	418.766	0.322634	0.188727	1.70953	0.0873526	0.599799	1.25061	no changes	no significant
LmjF.06.1250	conserved hypothetical protein	no significant	753.86	-0.00684335	0.218841	-0.0312708	0.975054	0.994349	-1.00475	no changes	no significant	1120.74	0.464463	0.174697	2.65868	0.00784469	0.177405	1.3798	no changes	no significant
LmjF.06.1260	putative pteridine transporter	no significant	3415.48	-0.204951	0.245296	-0.835523	0.403424	0.811477	-1.15265	no changes	no significant	7447.72	0.00189823	0.187589	0.0101191	0.991926	0.999644	1.00132	no changes	no significant
LmjF.06.1270	coproporphyrinogen III oxidase	no significant	2318.79	0.0987287	0.163932	0.602253	0.547006	0.865304	1.07083	no changes	no significant	1091.57	0.0860902	0.251748	0.34197	0.732373	0.991024	1.06149	no changes	no significant
LmjF.06.1280	protoporphyrinogen oxidase-like protein	no significant	1749.48	-0.187582	0.148864	-1.26009	0.207636	0.6928	-1.13885	no changes	no significant	1305.19	0.123829	0.235971	0.524762	0.599749	0.975806	1.08962	no changes	no significant
LmjF.06.1290	hypothetical protein	no significant	1953.34	-0.029282	0.225702	-0.129737	0.896774	0.97042	-1.0205	no changes	no significant	5025.84	0.0269861	0.204763	0.131792	0.895149	0.991763	1.01888	no changes	no significant
LmjF.06.1300	conserved hypothetical protein	no significant	786.403	-0.153319	0.207467	-0.739004	0.459904	0.835584	-1.11212	no changes	no significant	300.758	-0.158528	0.184965	-0.857069	0.391407	0.935823	-1.11615	no changes	no significant
LmjF.07.0010	putative ubiquitin activating E1 enzyme	no significant	182.905	0.297887	0.26288	1.13317	0.257144	0.730638	1.22934	no changes	no significant	73.273	0.341597	0.229588	1.48787	0.136785	0.721432	1.26716	no changes	no significant
LmjF.07.0020	conserved hypothetical protein	no significant	6151.44	0.0810642	0.213348	0.379962	0.703974	0.919275	1.0578	no changes	no significant	595.767	0.285232	0.208612	1.36728	0.171537	0.776263	1.21861	no changes	no significant
LmjF.07.0025	conserved hypothetical protein	no significant	1945.89	-0.370864	0.246934	-1.50188	0.133129	0.619146	-1.29313	no changes	no significant	715.788	-0.114742	0.195251	-0.587663	0.556759	0.965995	-1.08278	no changes	no significant
LmjF.07.0030	conserved hypothetical protein	no significant	2188.66	-0.458383	0.23359	-1.96234	0.049723	0.427096	-1.374	no changes	no significant	1117.18	-0.073983	0.255713	-0.28932	0.772336	0.991176	-1.05262	no changes	no significant
LmjF.07.0040	conserved hypothetical protein	no significant	580.36	-0.289685	0.218008	-1.32878	0.183921	0.666309	-1.22237	no changes	no significant	339.196	-0.286433	0.184083	-1.556	0.119707	0.681682	-1.21962	no changes	no significant
LmjF.07.0050	alpha-adaptin-like protein	no significant	2090.07	-0.110677	0.163538	-0.676763	0.498556	0.848334	-1.07973	no changes	no significant	1094.77	-0.245451	0.227955	-1.07675	0.281592	0.885307	-1.18546	no changes	no significant
LmjF.07.0060	putative cytochrome c1, heme protein,mitochondrial precursor	no significant	3672.58	-0.595442	0.257917	-2.30866	0.0209625	0.295565	-1.51094	no changes	no significant	6028.89	-0.238572	0.195394	-1.22098	0.222095	0.831017	-1.17982	no changes	no significant
LmjF.07.0070	conserved hypothetical protein	no significant	3317.89	0.123995	0.210569	0.588855	0.555959	0.870211	1.08975	no changes	no significant	1237.92	0.0966918	0.211156	0.457915	0.647013	0.987508	1.06932	no changes	no significant
LmjF.07.0080	putative Golgi/lysosome glycoprotein	no significant	2035.99	-0.206797	0.199354	-1.03733	0.29958	0.754966	-1.15412	no changes	no significant	1404.91	-0.136268	0.218129	-0.624713	0.53216	0.963149	-1.09906	no changes	no significant
LmjF.07.0090	putative methionine synthase	no significant	3974.65	0.479404	0.184453	2.59906	0.00934801	0.206408	1.39417	no changes	no significant	1871.74	0.344508	0.232032	1.48474	0.137612	0.722628	1.26972	no changes	no significant
LmjF.07.0100	pitrilysin-like metalloprotease	no significant	3328.38	-0.14135	0.134269	-1.05274	0.292461	0.752775	-1.10294	no changes	no significant	2937.84	-0.0555609	0.210341	-0.264147	0.791667	0.991176	-1.03926	no changes	no significant
LmjF.07.0110	conserved hypothetical protein	no significant	1207.72	-0.0864896	0.160122	-0.540148	0.589095	0.880451	-1.06178	no changes	no significant	708.365	-0.01224	0.16125	-0.075907	0.939493	0.996659	-1.00852	no changes	no significant
LmjF.07.0120	conserved hypothetical protein	no significant	3897.61	-0.132606	0.18431	-0.719475	0.471848	0.839631	-1.09627	no changes	no significant	3557.12	-0.326794	0.237945	-1.3734	0.169627	0.775176	-1.25422	no changes	no significant
LmjF.07.0130	putative tRNA-methyl transferase	no significant	605.047	-0.0348214	0.18959	-0.183667	0.854275	0.956465	-1.02443	no changes	no significant	447.455	-0.180064	0.213198	-0.844584	0.398343	0.937	-1.13293	no changes	no significant
LmjF.07.0140	conserved hypothetical protein	no significant	2655.44	0.281369	0.215393	1.30631	0.191448	0.674487	1.21535	no changes	no significant	2091.63	0.233036	0.224745	1.03689	0.299787	0.898412	1.17531	no changes	no significant
LmjF.07.0150	conserved hypothetical protein	no significant	542.925	-0.450229	0.199604	-2.25561	0.0240949	0.31213	-1.36626	no changes	no significant	459.307	-0.397479	0.200678	-1.98068	0.0476276	0.452462	-1.3172	no changes	no significant
LmjF.07.0160	putative protein kinase	no significant	577.463	-0.151568	0.198393	-0.763979	0.44488	0.829773	-1.11078	no changes	no significant	556.364	-0.141204	0.182571	-0.773418	0.439275	0.944018	-1.10282	no changes	no significant
LmjF.07.0170	putative protein kinase	no significant	254.696	-0.049461	0.258681	-0.191205	0.848365	0.954234	-1.03488	no changes	no significant	175.172	-0.0664302	0.249901	-0.265827	0.790373	0.991176	-1.04712	no changes	no significant
LmjF.07.0180	hypothetical protein	no significant	366.679	-0.0118951	0.247612	-0.0480395	0.961685	0.988859	-1.00828	no changes	no significant	177.594	-0.215093	0.263639	-0.815861	0.41458	0.937	-1.16078	no changes	no significant
LmjF.07.0190	putative phosphotyrosyl phosphate activator protein	no significant	1953.68	0.206663	0.178686	1.15657	0.247447	0.72267	1.15402	no changes	no significant	1628.19	0.197738	0.1795	1.10161	0.270632	0.875235	1.1469	no changes	no significant
LmjF.07.0200	putative phosphatidylglycerophosphate synthase	no significant	5903.3	0.123941	0.255475	0.485142	0.627576	0.892611	1.08971	no changes	no significant	2535.27	-0.172195	0.184126	-0.935203	0.349684	0.91901	-1.12677	no changes	no significant
LmjF.07.0210	conserved hypothetical protein	no significant	808.343	0.275278	0.215942	1.27478	0.202389	0.6869	1.21023	no changes	no significant	257.626	0.235899	0.22332	1.05633	0.290819	0.893054	1.17764	no changes	no significant
LmjF.07.0220	conserved hypothetical protein	no significant	5891.6	0.0391834	0.235241	0.166567	0.867711	0.960442	1.02753	no changes	no significant	4145.49	-0.217272	0.191806	-1.13277	0.257311	0.862227	-1.16253	no changes	no significant
LmjF.07.0230	conserved hypothetical protein	no significant	880.026	0.05131	0.211643	0.242437	0.808442	0.944454	1.03621	no changes	no significant	931.837	0.185432	0.221066	0.838811	0.401575	0.937	1.13716	no changes	no significant
LmjF.07.0240	conserved hypothetical protein	no significant	3653.12	0.137275	0.249807	0.549523	0.582647	0.879334	1.09983	no changes	no significant	1755.52	-0.193673	0.183369	-1.0562	0.290879	0.893054	-1.14367	no changes	no significant
LmjF.07.0250	putative protein kinase	no significant	1004.53	0.0091626	0.230991	0.0396664	0.968359	0.9916	1.00637	no changes	no significant	1053.67	-0.0531478	0.248399	-0.213962	0.830577	0.991176	-1.03753	no changes	no significant
LmjF.07.0260	homoserine dehydrogenase-like protein	no significant	919.414	0.195632	0.188393	1.03843	0.299072	0.754725	1.14523	no changes	no significant	513.881	-0.0107781	0.170705	-0.0631385	0.949656	0.997741	-1.0075	no changes	no significant
LmjF.07.0270	acetylornithine deacetylase-like protein	no significant	2060.2	-0.0680772	0.186121	-0.365768	0.714538	0.920955	-1.04832	no changes	no significant	1189.64	-0.0408318	0.2412	-0.169286	0.865572	0.991176	-1.02871	no changes	no significant
LmjF.07.0280	putative ubiquitin-protein ligase-like	no significant	1922.25	-0.120397	0.250787	-0.480075	0.631174	0.893959	-1.08703	no changes	no significant	1561	-0.132181	0.266147	-0.496648	0.619437	0.983334	-1.09595	no changes	no significant
LmjF.07.0290	conserved hypothetical protein	no significant	4491.94	0.0815272	0.206624	0.394568	0.693162	0.916216	1.05814	no changes	no significant	2818.35	-0.366557	0.154035	-2.37971	0.0173264	0.275363	-1.28927	no changes	no significant
LmjF.07.0300	conserved hypothetical protein	no significant	1573.33	-0.393495	0.181462	-2.16847	0.0301229	0.347146	-1.31357	no changes	no significant	1330.44	-0.412871	0.193936	-2.1289	0.0332625	0.383334	-1.33133	no changes	no significant
LmjF.07.0320	conserved hypothetical protein	no significant	2535.06	-0.446757	0.211473	-2.1126	0.0346352	0.369077	-1.36297	no changes	no significant	1460.6	-0.742861	0.232262	-3.19837	0.00138206	0.0665015	-1.67349	no changes	no significant
LmjF.07.0330	conserved hypothetical protein	no significant	1150.86	0.31943	0.195933	1.6303	0.103038	0.568715	1.24784	no changes	no significant	796.819	0.124186	0.23616	0.525854	0.598989	0.975806	1.08989	no changes	no significant
LmjF.07.0335	conserved hypothetical protein	no significant	1843.53	0.457239	0.225019	2.032	0.0421536	0.40403	1.37291	no changes	no significant	565.211	0.13089	0.224112	0.584039	0.559194	0.967223	1.09497	no changes	no significant
LmjF.07.0340	putative ATP-dependent DEAD/H RNA helicase	no significant	6700.86	-0.263805	0.166105	-1.58818	0.112245	0.583169	-1.20064	no changes	no significant	4809.42	-0.237545	0.203907	-1.16497	0.244032	0.853835	-1.17899	no changes	no significant
LmjF.07.0350	conserved hypothetical protein	no significant	3407.11	-0.0901278	0.169281	-0.532415	0.594438	0.881727	-1.06446	no changes	no significant	3249.3	-0.293739	0.188313	-1.55985	0.118796	0.681682	-1.22581	no changes	no significant
LmjF.07.0360	conserved hypothetical protein	no significant	737.685	-0.0992602	0.182985	-0.542451	0.587508	0.87996	-1.07122	no changes	no significant	455.999	0.234125	0.199274	1.17489	0.240038	0.850999	1.17619	no changes	no significant
LmjF.07.0370	hypothetical protein	no significant	32.8088	-0.191986	0.251694	-0.762774	0.445598	0.830054	-1.14233	no changes	no significant	13.1195	0.0810682	0.264669	0.306301	0.759376	0.991024	1.0578	no changes	no significant
LmjF.07.0380	conserved hypothetical protein	no significant	2894.69	0.0817294	0.236267	0.34592	0.729403	0.925496	1.05829	no changes	no significant	1467.69	-0.25048	0.261519	-0.957789	0.338169	0.914674	-1.1896	no changes	no significant
LmjF.07.0390	conserved hypothetical protein	no significant	2028.16	0.0571276	0.178524	0.319999	0.748969	0.928011	1.04039	no changes	no significant	1635.62	-0.0994526	0.16818	-0.591345	0.554289	0.965896	-1.07137	no changes	no significant
LmjF.07.0400	conserved hypothetical protein	no significant	2502.42	0.286759	0.176454	1.62513	0.104136	0.568715	1.2199	no changes	no significant	856.417	0.167057	0.238266	0.701137	0.483217	0.956783	1.12277	no changes	no significant
LmjF.07.0410	conserved hypothetical protein	no significant	526.576	-0.0165963	0.195221	-0.0850129	0.932251	0.981096	-1.01157	no changes	no significant	164.033	-0.255315	0.227262	-1.12344	0.261252	0.867129	-1.1936	no changes	no significant
LmjF.07.0420	conserved hypothetical protein	no significant	2551.34	0.387244	0.248753	1.55674	0.119532	0.594016	1.30789	no changes	no significant	703.47	0.182118	0.263619	0.690837	0.489668	0.958709	1.13455	no changes	no significant
LmjF.07.0430	putative 3-hydroxyacyl-ACP dehydratase	no significant	4163.48	-0.0579316	0.191598	-0.30236	0.762377	0.931373	-1.04097	no changes	no significant	1310.24	-0.199445	0.253649	-0.786303	0.43169	0.94236	-1.14826	no changes	no significant
LmjF.07.0440	putative 3-hydroxyacyl-ACP dehydratase	no significant	573.933	-0.295498	0.247234	-1.19522	0.232002	0.714945	-1.22731	no changes	no significant	209.835	-0.149881	0.223729	-0.669925	0.502906	0.960704	-1.10948	no changes	no significant
LmjF.07.0450	conserved hypothetical protein	no significant	2304.82	0.116359	0.201455	0.577593	0.563539	0.87278	1.084	no changes	no significant	574.775	-0.0766849	0.2156	-0.355682	0.722079	0.991024	-1.05459	no changes	no significant
LmjF.07.0460	putative acyl-CoA dehydrogenase, mitochondrial precursor	no significant	2930.23	-0.176264	0.166665	-1.05759	0.290241	0.752775	-1.12995	no changes	no significant	1757.69	-0.153095	0.254571	-0.601384	0.547584	0.965501	-1.11195	no changes	no significant
LmjF.07.0470	conserved hypothetical protein	no significant	958.109	-0.17411	0.19547	-0.890726	0.373076	0.793375	-1.12827	no changes	no significant	713.43	-0.0414543	0.264754	-0.156577	0.875578	0.991375	-1.02915	no changes	no significant
LmjF.07.0475	conserved hypothetical protein	no significant	2992.77	0.31978	0.216582	1.47649	0.139813	0.632439	1.24814	no changes	no significant	259.422	0.275758	0.249875	1.10358	0.269774	0.874145	1.21063	no changes	no significant
LmjF.07.0480	conserved hypothetical protein	no significant	3896.91	-0.404395	0.226872	-1.78248	0.0746713	0.495317	-1.32353	no changes	no significant	1506.22	-0.446899	0.265347	-1.6842	0.0921425	0.610366	-1.36311	no changes	no significant
LmjF.07.0490	conserved hypothetical protein	no significant	317.799	-0.154992	0.257036	-0.602998	0.54651	0.865143	-1.11342	no changes	no significant	147.441	0.118237	0.239901	0.492857	0.622114	0.983334	1.08541	no changes	no significant
LmjF.07.0500	putative 60S ribosomal protein L7a	no significant	120481	0.469742	0.241134	1.94806	0.0514084	0.430613	1.38486	no changes	no significant	62656.1	-0.215843	0.242229	-0.891071	0.372891	0.927387	-1.16138	no changes	no significant
LmjF.07.0510	putative 60S ribosomal protein L7a	no significant	87210.9	0.448264	0.244286	1.835	0.0665064	0.477098	1.3644	no changes	no significant	41243.8	-0.235698	0.241587	-0.975626	0.32925	0.914091	-1.17748	no changes	no significant
LmjF.07.0520	putative QA-SNARE protein	no significant	1076.43	0.165788	0.190223	0.871546	0.383456	0.796922	1.12178	no changes	no significant	220.881	0.0481795	0.209651	0.229808	0.818241	0.991176	1.03396	no changes	no significant
LmjF.07.0530	adp/ATP carrier-like protein	no significant	347.197	-0.340193	0.263021	-1.2934	0.195871	0.677363	-1.26593	no changes	no significant	206.403	0.192958	0.188553	1.02336	0.306136	0.90179	1.14311	no changes	no significant
LmjF.07.0540	conserved hypothetical protein	no significant	490.139	-0.176994	0.22844	-0.774792	0.438462	0.826858	-1.13053	no changes	no significant	313.463	-0.213805	0.207355	-1.03111	0.302491	0.899537	-1.15974	no changes	no significant
LmjF.07.0550	cysteine peptidase B (CPB)	no significant	1422.05	0.180257	0.19139	0.941827	0.346281	0.781092	1.13309	no changes	no significant	871.777	-0.0664981	0.264198	-0.251699	0.801274	0.991176	-1.04717	no changes	no significant
LmjF.07.0560	putative ras-related protein rab-14	no significant	2577.64	0.196544	0.190104	1.03388	0.301194	0.756868	1.14595	no changes	no significant	713.807	0.0151717	0.187927	0.0807318	0.935655	0.996319	1.01057	no changes	no significant
LmjF.07.0570	conserved hypothetical protein	no significant	4039.94	0.26172	0.226119	1.15744	0.247092	0.72267	1.19891	no changes	no significant	2063.97	-0.0847735	0.249395	-0.339916	0.73392	0.991024	-1.06052	no changes	no significant
LmjF.07.0580	conserved hypothetical protein	no significant	2444.86	0.183456	0.23402	0.783934	0.433079	0.823007	1.1356	no changes	no significant	1714.97	-0.158805	0.245161	-0.647758	0.517141	0.961464	-1.11636	no changes	no significant
LmjF.07.0590	conserved hypothetical protein	no significant	2920	0.196391	0.200706	0.9785	0.327827	0.768628	1.14583	no changes	no significant	2439.02	0.0156967	0.244945	0.0640825	0.948905	0.99762	1.01094	no changes	no significant
LmjF.07.0600	putative electron transfer flavoprotein-ubiquinone oxidoreductase	no significant	2023.87	0.203824	0.153195	1.33049	0.183356	0.666128	1.15175	no changes	no significant	1039.87	0.171019	0.186008	0.919416	0.357878	0.920384	1.12585	no changes	no significant
LmjF.07.0610	conserved hypothetical protein	no significant	1714.27	-0.053508	0.247166	-0.216486	0.828609	0.949003	-1.03779	no changes	no significant	1071.39	-0.00868179	0.186192	-0.0466283	0.962809	0.998	-1.00604	no changes	no significant
LmjF.07.0615	conserved hypothetical protein	no significant	1558.18	0.230628	0.190653	1.20967	0.226404	0.708491	1.17335	no changes	no significant	894.76	0.121908	0.207678	0.587003	0.557202	0.966482	1.08817	no changes	no significant
LmjF.07.0620	conserved hypothetical protein	no significant	2889.13	-0.231308	0.144756	-1.59792	0.110061	0.581425	-1.1739	no changes	no significant	1954.31	-0.0920287	0.171336	-0.537124	0.591182	0.974584	-1.06587	no changes	no significant
LmjF.07.0630	putative vacuolar-type Ca2+-ATPase	no significant	2051.72	-0.135402	0.137918	-0.981759	0.326219	0.76748	-1.0984	no changes	no significant	1824.53	-0.14854	0.193578	-0.767339	0.44288	0.94499	-1.10845	no changes	no significant
LmjF.07.0640	conserved hypothetical protein	no significant	4235.15	-0.155676	0.17288	-0.900484	0.367863	0.791653	-1.11394	no changes	no significant	4117.07	-0.175137	0.225591	-0.776346	0.437545	0.942576	-1.12907	no changes	no significant
LmjF.07.0650	putative vacuolar-type Ca2+-ATPase	no significant	1492.93	-0.156814	0.148963	-1.0527	0.292477	0.752775	-1.11482	no changes	no significant	904.676	-0.209874	0.198283	-1.05846	0.289848	0.891957	-1.15659	no changes	no significant
LmjF.07.0660	conserved hypothetical protein	no significant	1516.84	0.265846	0.170624	1.55808	0.119215	0.593116	1.20234	no changes	no significant	1112.42	0.261899	0.162489	1.6118	0.107006	0.657013	1.19906	no changes	no significant
LmjF.07.0670	putative Qa-SNARE protein	no significant	925.634	0.0197232	0.222061	0.0888188	0.929226	0.979956	1.01376	no changes	no significant	841.986	0.258812	0.248754	1.04043	0.29814	0.897462	1.19649	no changes	no significant
LmjF.07.0680	putative 40S ribosomal protein S9	no significant	21558.5	0.00173833	0.188852	0.00920471	0.992656	0.99825	1.00121	no changes	no significant	22132.2	-0.260563	0.263648	-0.988297	0.323007	0.91085	-1.19795	no changes	no significant
LmjF.07.0690	putative protein kinase	no significant	1798.5	-0.192957	0.190849	-1.01105	0.311993	0.762712	-1.1431	no changes	no significant	1524.63	-0.257863	0.233498	-1.10435	0.269442	0.873825	-1.19571	no changes	no significant
LmjF.07.0700	topoisomerase-related function protein-like protein	no significant	3529.57	0.09518	0.231224	0.411635	0.680607	0.9124	1.0682	no changes	no significant	2715.34	-0.17377	0.177318	-0.97999	0.327091	0.91242	-1.128	no changes	no significant
LmjF.07.0710	putative centrin	no significant	1926.48	-0.389554	0.189262	-2.05828	0.0395635	0.390913	-1.30999	no changes	no significant	655.216	-0.364317	0.189892	-1.91855	0.0550414	0.483019	-1.28727	no changes	no significant
LmjF.07.0715	hypothetical protein	no significant	1064.49	-0.556862	0.158139	-3.52134	0.000429365	0.0358505	-1.47107	no changes	no significant	768.095	-0.563415	0.225418	-2.49942	0.0124398	0.23161	-1.47776	no changes	no significant
LmjF.07.0720	conserved hypothetical protein	no significant	5503.38	0.10874	0.260605	0.417258	0.67649	0.910081	1.07829	no changes	no significant	3413.57	-0.299954	0.218741	-1.37128	0.170288	0.775176	-1.23111	no changes	no significant
LmjF.07.0730	malonyl-coa decarboxylase-like protein	no significant	195.148	0.0767615	0.241096	0.318385	0.750193	0.92844	1.05465	no changes	no significant	132.069	0.0895853	0.220132	0.406961	0.684037	0.991024	1.06406	no changes	no significant
LmjF.07.0740	conserved hypothetical protein	no significant	2552.22	-0.545947	0.217657	-2.50829	0.0121317	0.230792	-1.45998	no changes	no significant	2757.75	-0.57991	0.263933	-2.19719	0.028007	0.348097	-1.49476	no changes	no significant
LmjF.07.0743	conserved hypothetical protein	no significant	360.855	-0.239175	0.254805	-0.938657	0.347907	0.781329	-1.18032	no changes	no significant	436.354	0.251961	0.231244	1.08959	0.275896	0.878979	1.19082	no changes	no significant
LmjF.07.0745	NA	no significant	397.796	-0.145657	0.273139	-0.533269	0.593847	0.881727	-1.10623	no changes	no significant	300.481	0.290763	0.258903	1.12306	0.261412	0.867129	1.22329	no changes	no significant
LmjF.07.0750	conserved hypothetical protein	no significant	3253.8	0.0824362	0.208983	0.394464	0.693239	0.916216	1.0588	no changes	no significant	1880.2	0.0255504	0.178646	0.143023	0.886272	0.991489	1.01787	no changes	no significant
LmjF.07.0760	putative 6-phosphofructo-2-kinase/fructose-2,6-biphosphatase	no significant	702.538	-0.156877	0.273374	-0.573856	0.566065	0.872874	-1.11487	no changes	no significant	709.775	0.123298	0.180747	0.682156	0.49514	0.959771	1.08922	no changes	no significant
LmjF.07.0770	DNAJ-domain transmembrane-like protein	no significant	503.45	0.129821	0.209238	0.620446	0.534964	0.860267	1.09416	no changes	no significant	478.613	0.045012	0.186252	0.241673	0.809034	0.991176	1.03169	no changes	no significant
LmjF.07.0780	conserved hypothetical protein	no significant	1991.8	-0.0364067	0.181571	-0.20051	0.841082	0.951779	-1.02556	no changes	no significant	1910.61	-0.15002	0.211048	-0.71083	0.477189	0.955971	-1.10958	no changes	no significant
LmjF.07.0790	conserved hypothetical protein	no significant	1308.62	-0.232346	0.182979	-1.2698	0.204157	0.689067	-1.17474	no changes	no significant	594.376	-0.391109	0.168996	-2.31431	0.0206507	0.301533	-1.3114	no changes	no significant
LmjF.07.0800	flavoprotein subunit-like protein	no significant	116.134	-0.135427	0.273226	-0.495659	0.620135	0.889788	-1.09842	no changes	no significant	103.406	-0.360986	0.262912	-1.37303	0.169742	0.775176	-1.2843	no changes	no significant
LmjF.07.0802	conserved hypothetical protein	no significant	516.811	-0.277551	0.272013	-1.02036	0.307559	0.760872	-1.21214	no changes	no significant	284.292	0.16722	0.239612	0.697877	0.485254	0.958351	1.12289	no changes	no significant
LmjF.07.0805	putative N-acetylglucosamine-phosphate mutase	no significant	280.923	0.0512275	0.272409	0.188053	0.850835	0.954592	1.03615	no changes	no significant	111.569	0.361305	0.240435	1.50271	0.132913	0.712566	1.28459	no changes	no significant
LmjF.07.0810	cytochrome b5-like protein	no significant	153.294	-0.581147	0.270794	-2.14609	0.031866	0.358289	-1.49604	no changes	no significant	86.5387	0.129792	0.22841	0.568241	0.569872	0.971308	1.09414	no changes	no significant
LmjF.07.0820	hypothetical protein	no significant	163.845	-0.31519	0.271774	-1.15975	0.246151	0.72267	-1.24418	no changes	no significant	144.611	-0.342836	0.228162	-1.50259	0.132944	0.712566	-1.26825	no changes	no significant
LmjF.07.0830	conserved hypothetical protein	no significant	165.71	-0.247604	0.274749	-0.901201	0.367482	0.791653	-1.18723	no changes	no significant	141.672	-0.224967	0.228753	-0.983453	0.325385	0.91242	-1.16875	no changes	no significant
LmjF.07.0840	conserved hypothetical protein	no significant	161.852	-0.393549	0.270227	-1.45637	0.145291	0.639339	-1.31362	no changes	no significant	119.348	-0.258114	0.235914	-1.0941	0.27391	0.878483	-1.19591	no changes	no significant
LmjF.07.0850	putative ubiquitin carrier protein	no significant	1590.64	0.0842477	0.182697	0.461133	0.644703	0.899483	1.06013	no changes	no significant	969.587	0.181866	0.195362	0.930919	0.351895	0.919619	1.13435	no changes	no significant
LmjF.07.0860	hypothetical protein	no significant	522.697	-0.231618	0.219432	-1.05553	0.291181	0.752775	-1.17415	no changes	no significant	374.483	-0.236688	0.259703	-0.911379	0.362095	0.922102	-1.17828	no changes	no significant
LmjF.07.0870	splicing factor ptsr1-like protein	no significant	1269.76	-0.507511	0.197874	-2.56482	0.0103229	0.214831	-1.4216	no changes	no significant	1371.21	-0.5348	0.238694	-2.24053	0.0250568	0.328499	-1.44874	no changes	no significant
LmjF.07.0880	putative protein kinase	no significant	859.739	-0.296149	0.274749	-1.07789	0.281083	0.746686	-1.22786	no changes	no significant	894.342	0.0280245	0.236233	0.118631	0.905568	0.993	1.01961	no changes	no significant
LmjF.07.0890	hypothetical protein	no significant	608.483	0.473431	0.241823	1.95776	0.0502581	0.427096	1.38841	no changes	no significant	377.163	0.663754	0.214787	3.09029	0.00199962	0.0842747	1.5842	no changes	no significant
LmjF.07.0900	putative serine/threonine kinase	no significant	666.821	-0.324825	0.271934	-1.1945	0.232283	0.714945	-1.25251	no changes	no significant	391.793	-0.123434	0.235116	-0.52499	0.59959	0.975806	-1.08932	no changes	no significant
LmjF.07.0910	conserved hypothetical protein	no significant	1088.53	0.104492	0.185798	0.562395	0.573847	0.874329	1.07512	no changes	no significant	837.674	-0.0137142	0.205082	-0.0668715	0.946684	0.996908	-1.00955	no changes	no significant
LmjF.07.0920	conserved hypothetical protein	no significant	3272.17	0.0782181	0.202013	0.387193	0.698613	0.918036	1.05571	no changes	no significant	2330.98	-0.191222	0.262353	-0.728871	0.466081	0.953132	-1.14173	no changes	no significant
LmjF.07.0930	conserved hypothetical protein	no significant	1800.04	-0.322453	0.156463	-2.0609	0.039313	0.390459	-1.25046	no changes	no significant	1546.07	-0.463577	0.196956	-2.35371	0.0185873	0.28371	-1.37896	no changes	no significant
LmjF.07.0940	conserved hypothetical protein	no significant	3876.26	0.0764148	0.205281	0.372245	0.709711	0.919891	1.05439	no changes	no significant	2528.38	-0.217739	0.24199	-0.899787	0.368234	0.924221	-1.16291	no changes	no significant
LmjF.07.0950	conserved hypothetical protein	no significant	1201.83	-0.332736	0.234375	-1.41967	0.155703	0.64634	-1.2594	no changes	no significant	988.703	-0.239501	0.235405	-1.0174	0.308964	0.902325	-1.18058	no changes	no significant
LmjF.07.0960	conserved hypothetical protein	no significant	1604.92	-0.140063	0.17261	-0.811445	0.41711	0.819223	-1.10195	no changes	no significant	1266.34	-0.192888	0.192437	-1.00234	0.316178	0.907054	-1.14305	no changes	no significant
LmjF.07.0970	conserved hypothetical protein	no significant	3969.74	0.146995	0.218021	0.674224	0.500169	0.848334	1.10726	no changes	no significant	2090.47	-0.1318	0.168519	-0.782111	0.434149	0.942576	-1.09566	no changes	no significant
LmjF.07.0980	putative RNA binding protein	no significant	1053.67	-0.251993	0.172597	-1.46001	0.144288	0.639075	-1.19085	no changes	no significant	453.141	-0.0288966	0.189555	-0.152445	0.878836	0.991375	-1.02023	no changes	no significant
LmjF.07.0990	putative nucleolar RNA-binding protein	no significant	22476.1	0.169735	0.163022	1.04118	0.297792	0.754266	1.12485	no changes	no significant	9444.44	-0.0856375	0.263779	-0.324656	0.745442	0.991024	-1.06116	no changes	no significant
LmjF.07.1000	RNA binding protein-like protein	no significant	4245.36	0.0310233	0.20527	0.151134	0.87987	0.965292	1.02174	no changes	no significant	2029.33	-0.129277	0.245234	-0.527157	0.598085	0.975806	-1.09375	no changes	no significant
LmjF.07.1010	conserved hypothetical protein	no significant	1485.77	0.343769	0.164792	2.08608	0.0369718	0.379627	1.26907	no changes	no significant	614.303	0.206886	0.174102	1.1883	0.234715	0.845483	1.15419	no changes	no significant
LmjF.07.1020	putative PIF1 helicase-like protein	no significant	2051.04	-0.0732409	0.155898	-0.469798	0.638499	0.89695	-1.05208	no changes	no significant	1297.3	-0.182878	0.193468	-0.94526	0.344526	0.917566	-1.13515	no changes	no significant
LmjF.07.1030	putative PPIase	no significant	1658.93	-0.206339	0.190184	-1.08494	0.277947	0.743152	-1.15376	no changes	no significant	854.155	-0.156273	0.169745	-0.920632	0.357243	0.919619	-1.1144	no changes	no significant
LmjF.07.1035	conserved hypothetical protein	no significant	1892.77	0.481728	0.178519	2.69846	0.00696601	0.183459	1.39642	no changes	no significant	426.846	0.0593378	0.181888	0.326232	0.744249	0.991024	1.04199	no changes	no significant
LmjF.07.1040	conserved hypothetical protein	no significant	1327.91	0.342008	0.193158	1.77062	0.0766245	0.499256	1.26752	no changes	no significant	557.044	-0.0385436	0.16649	-0.231507	0.816921	0.991176	-1.02708	no changes	no significant
LmjF.07.1050	putative cation-transporting ATPase	no significant	5245.51	-0.21999	0.150887	-1.45798	0.144847	0.639075	-1.16473	no changes	no significant	2669.31	-0.33925	0.206652	-1.64165	0.100662	0.642792	-1.2651	no changes	no significant
LmjF.07.1055	conserved hypothetical protein	no significant	1891.95	-0.180235	0.200419	-0.89929	0.368498	0.791653	-1.13307	no changes	no significant	557.641	-0.168282	0.170394	-0.987607	0.323345	0.910986	-1.12372	no changes	no significant
LmjF.07.1060	putative lipoyl ligase	no significant	4717.98	0.130877	0.226257	0.578444	0.562965	0.872297	1.09496	no changes	no significant	1794.12	-0.0783215	0.179898	-0.435367	0.663296	0.990608	-1.05579	no changes	no significant
LmjF.07.1070	putative RNA-editing complex protein	no significant	2519.53	0.0610729	0.169702	0.359884	0.718934	0.923411	1.04324	no changes	no significant	1392.64	-0.121862	0.263808	-0.461933	0.644129	0.986997	-1.08814	no changes	no significant
LmjF.07.1080	conserved hypothetical protein	no significant	2121.3	-0.121272	0.174811	-0.693734	0.487849	0.846362	-1.08769	no changes	no significant	1239.22	-0.240029	0.188962	-1.27025	0.203995	0.815209	-1.18102	no changes	no significant
LmjF.07.1090	delta-5 fatty acid desaturase	no significant	1364.64	-0.224563	0.176842	-1.26985	0.204139	0.689067	-1.16842	no changes	no significant	760.879	-0.0548729	0.182824	-0.300141	0.76407	0.991024	-1.03877	no changes	no significant
LmjF.07.1100	conserved hypothetical protein	no significant	4289.48	0.516451	0.242053	2.13363	0.032873	0.362821	1.43043	no changes	no significant	1400.67	0.270212	0.185052	1.4602	0.144236	0.738888	1.20598	no changes	no significant
LmjF.07.1105	NA	no significant	4026.42	-0.376336	0.214263	-1.75643	0.0790158	0.505447	-1.29804	no changes	no significant	2745.63	-0.207048	0.179209	-1.15534	0.247951	0.856538	-1.15432	no changes	no significant
LmjF.07.1110	conserved hypothetical protein	no significant	4223.97	0.0651106	0.213694	0.30469	0.760602	0.931373	1.04617	no changes	no significant	1595.41	-0.0962102	0.219062	-0.439191	0.660523	0.990608	-1.06896	no changes	no significant
LmjF.07.1120	putative proteasome regulatory non-ATP-ase subunit	no significant	4331.44	0.026445	0.197974	0.133578	0.893736	0.969676	1.0185	no changes	no significant	4172.4	-0.00813572	0.182388	-0.0446067	0.964421	0.99834	-1.00566	no changes	no significant
LmjF.07.1130	conserved hypothetical protein	no significant	6908.59	0.165387	0.215105	0.768866	0.441973	0.829002	1.12147	no changes	no significant	2043.15	-0.0786337	0.148687	-0.528855	0.596906	0.975806	-1.05602	no changes	no significant
LmjF.07.1150	conserved hypothetical protein	no significant	3931.9	-0.0884522	0.165586	-0.534177	0.593219	0.881187	-1.06323	no changes	no significant	2887.99	-0.17184	0.25464	-0.674836	0.49978	0.960704	-1.12649	no changes	no significant
LmjF.07.1160	putative amino acid transporter	no significant	854.554	-0.100541	0.27395	-0.367003	0.713617	0.920693	-1.07218	no changes	no significant	134.956	0.027498	0.266233	0.103285	0.917737	0.996319	1.01924	no changes	no significant
LmjF.07.1170	phosphoglycan beta 1,3 galactosyltransferase 1	no significant	1256.19	-0.0978026	0.232106	-0.42137	0.673485	0.909184	-1.07014	no changes	no significant	636.111	0.326486	0.188287	1.73398	0.0829214	0.583344	1.25396	no changes	no significant
LmjF.07.TRNAARG.01	NA	no significant	3.43641	-0.00256763	0.144862	-0.0177246	0.985859	NA	-1.00178	no changes	no significant	1.41369	0.0089316	0.133561	0.066873	0.946683	0.996908	1.00621	no changes	no significant
LmjF.08.0010	putative adaptor complex protein (AP) 3 delta subunit 1	no significant	1910.43	-0.432945	0.238871	-1.81246	0.069915	0.483398	-1.34999	no changes	no significant	1722.6	-0.177031	0.262388	-0.674691	0.499872	0.960704	-1.13055	no changes	no significant
LmjF.08.0020	conserved hypothetical protein	no significant	1761.85	0.13681	0.156933	0.871775	0.383331	0.796922	1.09947	no changes	no significant	496.083	-0.185104	0.20333	-0.910361	0.362632	0.922102	-1.1369	no changes	no significant
LmjF.08.0030	putative Qc-SNARE protein	no significant	744.968	-0.0265472	0.251449	-0.105577	0.915918	0.976248	-1.01857	no changes	no significant	469.519	0.634662	0.201925	3.14306	0.00167192	0.0749401	1.55257	no changes	no significant
LmjF.08.0040	conserved hypothetical protein	no significant	5476.94	0.230448	0.208604	1.10471	0.269284	0.741226	1.1732	no changes	no significant	2188.24	0.112646	0.204478	0.550898	0.581704	0.973736	1.08121	no changes	no significant
LmjF.08.0050	hypothetical protein	no significant	1884.11	0.106046	0.238709	0.444248	0.656863	0.902484	1.07627	no changes	no significant	598.555	-0.0106538	0.205434	-0.05186	0.95864	0.998	-1.00741	no changes	no significant
LmjF.08.0060	putative phosphoglycerate mutase protein	no significant	5783	0.147902	0.212621	0.695614	0.486671	0.8462	1.10796	no changes	no significant	1590.54	0.0741338	0.194939	0.380293	0.703728	0.991024	1.05273	no changes	no significant
LmjF.08.0070	conserved hypothetical protein	no significant	7776.73	0.0672301	0.154419	0.435375	0.663291	0.905464	1.0477	no changes	no significant	3850.97	-0.0268765	0.178785	-0.150328	0.880506	0.991375	-1.0188	no changes	no significant
LmjF.08.0080	putative ATP-dependent DEAD/H RNA helicase	no significant	11105.1	0.0184671	0.167775	0.110071	0.912353	0.975517	1.01288	no changes	no significant	3790.12	-0.124726	0.162483	-0.767623	0.442711	0.94499	-1.0903	no changes	no significant
LmjF.08.0090	putative adaptor complex protein (AP) 3 delta subunit 1	no significant	10316	0.0611141	0.195266	0.312978	0.754297	0.929242	1.04327	no changes	no significant	3723.19	-0.215421	0.227145	-0.948383	0.342935	0.917304	-1.16104	no changes	no significant
LmjF.08.0100	putative dual-specificity protein phosphatase	no significant	3309.06	0.373356	0.176334	2.11733	0.034232	0.36791	1.29536	no changes	no significant	1446.55	0.61649	0.203517	3.02918	0.0024522	0.0937254	1.53314	no changes	no significant
LmjF.08.0110	hypothetical protein	no significant	1267.98	-0.25942	0.215893	-1.20161	0.229515	0.713153	-1.197	no changes	no significant	571.467	-0.295783	0.178431	-1.65769	0.0973808	0.627896	-1.22755	no changes	no significant
LmjF.08.0120	conserved hypothetical protein	no significant	3747.26	0.048693	0.215763	0.225678	0.821452	0.946601	1.03433	no changes	no significant	1607.63	-0.0693665	0.175217	-0.395889	0.692187	0.991024	-1.04926	no changes	no significant
LmjF.08.0130	conserved hypothetical protein	no significant	359.659	-0.26618	0.274372	-0.970142	0.331976	0.771664	-1.20262	no changes	no significant	272.874	-0.456315	0.241333	-1.89082	0.058649	0.497524	-1.37203	no changes	no significant
LmjF.08.0135	NA	no significant	2326.94	0.431668	0.201835	2.13872	0.0324584	0.360265	1.34879	no changes	no significant	494.073	0.194107	0.208787	0.929688	0.352533	0.919619	1.14402	no changes	no significant
LmjF.08.0140	putative DNA repair protein	no significant	5240.94	0.142178	0.242613	0.586027	0.557858	0.870784	1.10357	no changes	no significant	2697.83	-0.181949	0.209365	-0.869049	0.38482	0.933109	-1.13442	no changes	no significant
LmjF.08.0150	conserved hypothetical protein	no significant	2765.38	0.426797	0.164578	2.59329	0.00950634	0.206551	1.34425	no changes	no significant	1109.34	0.282757	0.212285	1.33197	0.18287	0.793044	1.21652	no changes	no significant
LmjF.08.0160	conserved hypothetical protein	no significant	2687.86	0.195639	0.175393	1.11543	0.264666	0.738174	1.14523	no changes	no significant	1075.2	0.134226	0.199915	0.671414	0.501957	0.960704	1.0975	no changes	no significant
LmjF.08.0170	hypothetical protein	no significant	38.3218	-0.182692	0.219727	-0.83145	0.40572	0.811726	-1.135	no changes	no significant	9.71119	0.338422	0.254879	1.32777	0.184253	0.794489	1.26437	no changes	no significant
LmjF.08.0180	conserved hypothetical protein	no significant	3037.87	-0.0965144	0.205288	-0.470142	0.638253	0.89695	-1.06919	no changes	no significant	3143.98	-0.149489	0.165748	-0.901906	0.367107	0.924221	-1.10918	no changes	no significant
LmjF.08.0190	hypothetical protein	no significant	3258.84	0.10805	0.20843	0.518403	0.604177	0.884089	1.07777	no changes	no significant	1973.43	-0.112277	0.212813	-0.527584	0.597788	0.975806	-1.08093	no changes	no significant
LmjF.08.0200	inositol phosphosphingolipid phospholipase C-Like	no significant	1664.83	0.062903	0.213773	0.294251	0.768566	0.932935	1.04457	no changes	no significant	1041.94	0.114304	0.220555	0.518253	0.604282	0.977989	1.08245	no changes	no significant
LmjF.08.0210	hypothetical protein	no significant	561.379	0.287546	0.204793	1.40408	0.160295	0.652479	1.22056	no changes	no significant	366.306	0.0189987	0.183555	0.103504	0.917563	0.996319	1.01326	no changes	no significant
LmjF.08.0220	ubiquitin-activating enzyme-like protein	no significant	3103.36	0.193392	0.207086	0.93387	0.350371	0.781329	1.14345	no changes	no significant	2078.38	-0.036614	0.211018	-0.173511	0.86225	0.991176	-1.0257	no changes	no significant
LmjF.08.0230	conserved hypothetical protein	no significant	3033.74	0.155867	0.161966	0.962346	0.335876	0.774758	1.11409	no changes	no significant	1355.29	-0.0321894	0.179923	-0.178907	0.858011	0.991176	-1.02256	no changes	no significant
LmjF.08.0240	conserved hypothetical protein	no significant	2775.2	-0.0151526	0.192459	-0.0787314	0.937246	0.983212	-1.01056	no changes	no significant	2281.11	0.00283168	0.182902	0.015482	0.987648	0.999644	1.00196	no changes	no significant
LmjF.08.0250	conserved hypothetical protein	no significant	2238.03	0.00516961	0.20489	0.0252312	0.979871	0.995588	1.00359	no changes	no significant	1094.1	-0.122008	0.203949	-0.59823	0.549686	0.965896	-1.08825	no changes	no significant
LmjF.08.0260	conserved hypothetical protein	no significant	4574.16	0.0450183	0.217099	0.207362	0.835727	0.950872	1.0317	no changes	no significant	3361.43	-0.221133	0.141035	-1.56792	0.116899	0.679555	-1.16565	no changes	no significant
LmjF.08.0270	hypothetical protein	no significant	1104.44	-0.219114	0.210763	-1.03962	0.298515	0.754395	-1.16402	no changes	no significant	613.981	-0.343568	0.238008	-1.44351	0.148876	0.748205	-1.26889	no changes	no significant
LmjF.08.0280	putative ribosomal protein L2	no significant	4079.48	0.00052337	0.181773	0.00287925	0.997703	0.999184	1.00036	no changes	no significant	2384.06	-0.0333206	0.158891	-0.209707	0.833896	0.991176	-1.02336	no changes	no significant
LmjF.08.0290	iron superoxide dismutase	no significant	5311.92	-0.390031	0.21975	-1.77488	0.0759174	0.49835	-1.31042	no changes	no significant	6959.88	0.0291037	0.200429	0.145207	0.884548	0.991375	1.02038	no changes	no significant
LmjF.08.0300	conserved hypothetical protein	no significant	1176.73	0.398025	0.172889	2.3022	0.0213241	0.297171	1.3177	no changes	no significant	537.829	0.408376	0.210501	1.94002	0.0523777	0.472547	1.32719	no changes	no significant
LmjF.08.0310	hypothetical protein	no significant	1236.4	0.128247	0.175516	0.730688	0.46497	0.838198	1.09296	no changes	no significant	785.355	0.0615896	0.223124	0.276033	0.782523	0.991176	1.04362	no changes	no significant
LmjF.08.0320	putative mitochondrial associated ribonuclease	no significant	5740.47	0.287662	0.19308	1.48986	0.136261	0.624679	1.22066	no changes	no significant	5769.27	0.34699	0.218408	1.58872	0.112123	0.671578	1.2719	no changes	no significant
LmjF.08.0330	conserved hypothetical protein	no significant	1564.42	0.0120835	0.208995	0.0578174	0.953894	0.987016	1.00841	no changes	no significant	861.683	-0.0786606	0.161108	-0.488247	0.625375	0.983334	-1.05604	no changes	no significant
LmjF.08.0340	conserved hypothetical protein	no significant	4390.85	0.0565656	0.233062	0.242707	0.808233	0.944454	1.03999	no changes	no significant	2328.68	-0.3396	0.25939	-1.30923	0.190457	0.799277	-1.26541	no changes	no significant
LmjF.08.0350	conserved hypothetical protein	no significant	1238.18	0.0688724	0.231235	0.297846	0.765821	0.932028	1.0489	no changes	no significant	640.02	-0.307869	0.244363	-1.25988	0.207712	0.815716	-1.23788	no changes	no significant
LmjF.08.0360	conserved hypothetical protein	no significant	1863.36	-0.0498554	0.191751	-0.260001	0.794863	0.943105	-1.03516	no changes	no significant	2185.9	-0.101567	0.223502	-0.454434	0.649517	0.987508	-1.07294	no changes	no significant
LmjF.08.0370	conserved hypothetical protein	no significant	1055.3	-0.34661	0.229037	-1.51334	0.130194	0.612261	-1.27157	no changes	no significant	749.525	0.0325163	0.227595	0.142869	0.886394	0.991489	1.02279	no changes	no significant
LmjF.08.0380	conserved hypothetical protein	no significant	2956.24	-0.512871	0.176585	-2.90439	0.00367965	0.124229	-1.42689	no changes	no significant	3355.14	-0.581015	0.191698	-3.03089	0.00243838	0.0937254	-1.4959	no changes	no significant
LmjF.08.0390	conserved hypothetical protein	no significant	6426.97	0.128045	0.227614	0.562553	0.573739	0.874329	1.09281	no changes	no significant	4003.69	-0.1672	0.227492	-0.734968	0.462359	0.951242	-1.12288	no changes	no significant
LmjF.08.0400	conserved hypothetical protein	no significant	2681.69	-0.0763137	0.165764	-0.460375	0.645247	0.899483	-1.05432	no changes	no significant	2314.03	-0.115038	0.171611	-0.670338	0.502642	0.960704	-1.083	no changes	no significant
LmjF.08.0410	conserved hypothetical protein	no significant	1347.23	-0.439715	0.209365	-2.10023	0.0357083	0.375045	-1.35634	no changes	no significant	1051.76	-0.538669	0.231056	-2.33134	0.0197356	0.295681	-1.45263	no changes	no significant
LmjF.08.0420	conserved hypothetical protein	no significant	6208.89	-0.00941154	0.206452	-0.045587	0.963639	0.989044	-1.00654	no changes	no significant	6099.11	-0.338165	0.202664	-1.6686	0.0951976	0.622256	-1.26415	no changes	no significant
LmjF.08.0430	conserved hypothetical protein	no significant	6368.91	-0.0294315	0.227339	-0.129461	0.896993	0.97042	-1.02061	no changes	no significant	6145.38	-0.263638	0.186592	-1.41292	0.157681	0.759418	-1.2005	no changes	no significant
LmjF.08.0440	conserved hypothetical protein	no significant	7208.66	0.0217501	0.221295	0.0982856	0.921706	0.977121	1.01519	no changes	no significant	4734.45	-0.282076	0.21388	-1.31885	0.187219	0.796455	-1.21594	no changes	no significant
LmjF.08.0450	putative signal peptidase type I	no significant	2385.33	0.162761	0.17761	0.916398	0.359458	0.786931	1.11943	no changes	no significant	1199.1	0.0402371	0.2099	0.191696	0.84798	0.991176	1.02828	no changes	no significant
LmjF.08.0460	hypothetical protein	no significant	496.92	-0.387301	0.263941	-1.46738	0.142272	0.635624	-1.30794	no changes	no significant	489.109	0.037743	0.165013	0.228727	0.819081	0.991176	1.02651	no changes	no significant
LmjF.08.0470	putative small ubiquitin protein	no significant	1189.93	-0.346644	0.174073	-1.99137	0.0464399	0.418441	-1.2716	no changes	no significant	885.38	-0.307145	0.165763	-1.85292	0.0638942	0.51426	-1.23726	no changes	no significant
LmjF.08.0480	conserved hypothetical protein	no significant	2141.3	0.0382544	0.226157	0.169149	0.865679	0.960163	1.02687	no changes	no significant	1478.19	-0.0580136	0.225594	-0.25716	0.797055	0.991176	-1.04103	no changes	no significant
LmjF.08.0490	conserved hypothetical protein	no significant	4009.39	0.187921	0.226984	0.827904	0.407725	0.811999	1.13912	no changes	no significant	2426.79	-0.0524028	0.15213	-0.34446	0.7305	0.991024	-1.03699	no changes	no significant
LmjF.08.0500	hypothetical protein	no significant	286.535	-0.0760272	0.237819	-0.319685	0.749207	0.928174	-1.05411	no changes	no significant	142.636	0.132424	0.24352	0.543791	0.586586	0.97444	1.09613	no changes	no significant
LmjF.08.0510	putative ribose-phosphate pyrophosphokinase	no significant	3260.29	-0.161171	0.207407	-0.777077	0.437114	0.825648	-1.11819	no changes	no significant	2139.64	0.0501041	0.199852	0.250705	0.802042	0.991176	1.03534	no changes	no significant
LmjF.08.0520	conserved hypothetical protein	no significant	1988.18	-0.194624	0.185716	-1.04797	0.294653	0.752945	-1.14443	no changes	no significant	2809.4	-0.247315	0.232974	-1.06155	0.288439	0.889984	-1.187	no changes	no significant
LmjF.08.0530	putative protein kinase	no significant	1516.08	-0.271703	0.213119	-1.27489	0.202349	0.6869	-1.20723	no changes	no significant	2215.44	-0.269145	0.220536	-1.22041	0.222309	0.831483	-1.20509	no changes	no significant
LmjF.08.0540	conserved hypothetical protein	no significant	1909.13	0.342112	0.208155	1.64354	0.100271	0.56429	1.26761	no changes	no significant	1406.09	0.208498	0.224698	0.927901	0.353459	0.919619	1.15548	no changes	no significant
LmjF.08.0550	translation initiation factor-like protein	no significant	3260.59	-0.0433368	0.195258	-0.221947	0.824355	0.946626	-1.03049	no changes	no significant	4185.4	-0.283987	0.202608	-1.40166	0.161017	0.763789	-1.21755	no changes	no significant
LmjF.08.0560	conserved hypothetical protein	no significant	2512.22	0.13012	0.19811	0.656808	0.511304	0.853069	1.09438	no changes	no significant	1705.23	0.0491699	0.215781	0.22787	0.819747	0.991176	1.03467	no changes	no significant
LmjF.08.0570	conserved hypothetical protein	no significant	207.683	-0.0206473	0.242065	-0.0852966	0.932026	0.981096	-1.01441	no changes	no significant	70.3599	-0.0811331	0.240425	-0.337457	0.735773	0.991024	-1.05785	no changes	no significant
LmjF.08.0580	hypothetical protein	no significant	114.497	-0.144833	0.274736	-0.527173	0.598073	0.882675	-1.1056	no changes	no significant	75.1147	-0.126544	0.25555	-0.495184	0.62047	0.983334	-1.09168	no changes	no significant
LmjF.08.0590	hypothetical protein	no significant	72.5396	-0.213355	0.257724	-0.827845	0.407759	0.811999	-1.15938	no changes	no significant	34.6888	0.0494343	0.265813	0.185974	0.852465	0.991176	1.03486	no changes	no significant
LmjF.08.0600	hypothetical protein	no significant	1192.98	-0.126059	0.174839	-0.721004	0.470907	0.839631	-1.09131	no changes	no significant	522.314	-0.135754	0.160191	-0.847454	0.396742	0.937	-1.09867	no changes	no significant
LmjF.08.0620	conserved hypothetical protein	no significant	1350.61	-0.321752	0.273661	-1.17573	0.239703	0.720571	-1.24985	no changes	no significant	1175.99	-0.21959	0.214728	-1.02264	0.306477	0.90179	-1.1644	no changes	no significant
LmjF.08.0630	hypothetical protein	no significant	1041.49	0.160121	0.243658	0.657154	0.511082	0.853069	1.11738	no changes	no significant	892.14	0.201093	0.169851	1.18394	0.236438	0.848065	1.14957	no changes	no significant
LmjF.08.0640	hypothetical protein	no significant	1585.37	0.0666244	0.263789	0.252567	0.800603	0.943577	1.04726	no changes	no significant	1058.06	0.40436	0.241622	1.67352	0.0942241	0.620487	1.3235	no changes	no significant
LmjF.08.0650	hypothetical protein	no significant	628.209	-0.124971	0.26705	-0.467968	0.639808	0.89695	-1.09049	no changes	no significant	716.48	0.326376	0.158388	2.06061	0.0393405	0.418309	1.25386	no changes	no significant
LmjF.08.0660	putative protein kinase	no significant	675.152	0.20048	0.211351	0.948561	0.342844	0.779572	1.14908	no changes	no significant	596.432	0.284827	0.195147	1.45955	0.144413	0.738888	1.21826	no changes	no significant
LmjF.08.0740	amastin-like protein	no significant	38.1996	0.29481	0.272137	1.08331	0.27867	0.743583	1.22672	no changes	no significant	31.1307	0.783669	0.263715	2.97165	0.00296208	0.105228	1.7215	no changes	no significant
LmjF.08.0760	amastin-like protein	no significant	356.21	0.609169	0.25454	2.39321	0.0167015	0.263517	1.52538	no changes	no significant	322.618	0.787524	0.239033	3.29462	0.000985552	0.0525175	1.72611	no changes	no significant
LmjF.08.0780	putative tuzin	no significant	5145.62	0.24836	0.245202	1.01288	0.311119	0.762075	1.18786	no changes	no significant	1977.38	0.0382193	0.184462	0.207193	0.835859	0.991176	1.02685	no changes	no significant
LmjF.08.0790	putative tuzin	no significant	9895.25	0.266537	0.220045	1.21128	0.225788	0.707959	1.20292	no changes	no significant	3896.08	0.00869175	0.1658	0.0524231	0.958192	0.998	1.00604	no changes	no significant
LmjF.08.0795	NA	no significant	3573.94	0.296721	0.251339	1.18056	0.237777	0.720571	1.22835	no changes	no significant	1672.45	0.0231129	0.151286	0.152776	0.878575	0.991375	1.01615	no changes	no significant
LmjF.08.0805	NA	no significant	1535.88	0.229185	0.23294	0.983881	0.325174	0.767225	1.17217	no changes	no significant	834.003	0.0487786	0.158951	0.306878	0.758936	0.991024	1.03439	no changes	no significant
LmjF.08.0810	amastin-like protein	no significant	10.9282	0.0647502	0.231389	0.279832	0.779606	0.936869	1.0459	no changes	no significant	5.9594	0.275378	0.237217	1.16087	0.245695	0.854661	1.21031	no changes	no significant
LmjF.08.0830	amastin-like protein	no significant	96.6113	0.494342	0.266969	1.85168	0.0640715	0.472396	1.40868	no changes	no significant	53.0336	0.575838	0.247007	2.33126	0.0197397	0.295681	1.49054	no changes	no significant
LmjF.08.0840	amastin-like protein	no significant	128.872	0.549629	0.257147	2.13741	0.0325645	0.360594	1.46371	no changes	no significant	72.5889	0.685318	0.237434	2.88634	0.00389745	0.121266	1.60806	no changes	no significant
LmjF.08.0850	amastin-like protein	no significant	363.596	0.471896	0.257087	1.83555	0.0664243	0.477098	1.38693	no changes	no significant	215.432	0.753707	0.227926	3.30681	0.000943647	0.0511142	1.68612	no changes	no significant
LmjF.08.0860	hypothetical protein	no significant	1757.04	0.271548	0.228969	1.18596	0.235639	0.717554	1.2071	no changes	no significant	1784.26	0.709133	0.226539	3.1303	0.0017463	0.0769469	1.63482	no changes	no significant
LmjF.08.0870	hypothetical protein	no significant	629.511	-0.317834	0.271678	-1.16989	0.242045	0.721526	-1.24646	no changes	no significant	748.209	0.199114	0.263147	0.756665	0.44925	0.94562	1.14799	no changes	no significant
LmjF.08.0880	conserved hypothetical protein	no significant	1685.47	0.0957055	0.18712	0.511467	0.609024	0.886203	1.06859	no changes	no significant	1507.95	-0.0337535	0.230296	-0.146566	0.883475	0.991375	-1.02367	no changes	no significant
LmjF.08.0890	mitochondrial DNA polymerase beta	no significant	2257.87	-0.178732	0.147663	-1.2104	0.226124	0.708491	-1.13189	no changes	no significant	1163.47	-0.346196	0.197509	-1.75281	0.0796352	0.572345	-1.2712	no changes	no significant
LmjF.08.0900	putative mitochondrial DNA polymerase beta-PAK	no significant	1259.83	-0.125554	0.193908	-0.647494	0.517312	0.853718	-1.09093	no changes	no significant	947.553	-0.393998	0.171544	-2.29677	0.021632	0.307417	-1.31403	no changes	no significant
LmjF.08.0910	conserved hypothetical protein	no significant	1869.08	0.051367	0.252133	0.20373	0.838564	0.951218	1.03625	no changes	no significant	1527.92	-0.368998	0.192938	-1.91252	0.0558097	0.48452	-1.29146	no changes	no significant
LmjF.08.0920	conserved hypothetical protein	no significant	6555.52	0.49099	0.202244	2.42771	0.0151943	0.256312	1.40541	no changes	no significant	2285.49	0.501779	0.211584	2.37153	0.0177144	0.278859	1.41596	no changes	no significant
LmjF.08.0930	putative protein kinase	no significant	373.169	-0.372505	0.267876	-1.39059	0.16435	0.656652	-1.2946	no changes	no significant	287.974	-0.331738	0.221556	-1.49731	0.134313	0.715028	-1.25853	no changes	no significant
LmjF.08.0940	conserved hypothetical protein	no significant	1408.1	0.210205	0.262036	0.8022	0.422437	0.820677	1.15685	no changes	no significant	523.03	-0.120457	0.262023	-0.459721	0.645717	0.987508	-1.08708	no changes	no significant
LmjF.08.0950	conserved hypothetical protein	no significant	1208.31	0.0631179	0.210067	0.300465	0.763822	0.931373	1.04472	no changes	no significant	476.541	-0.0670238	0.218846	-0.30626	0.759406	0.991024	-1.04755	no changes	no significant
LmjF.08.0960	conserved hypothetical protein	no significant	2677.62	-0.354843	0.174261	-2.03628	0.0417224	0.402979	-1.27885	no changes	no significant	2259.73	-0.428354	0.236012	-1.81497	0.0695287	0.536436	-1.3457	no changes	no significant
LmjF.08.0970	conserved hypothetical protein	no significant	813.438	-0.288715	0.222191	-1.2994	0.193806	0.674487	-1.22155	no changes	no significant	1224.17	-0.0718803	0.248392	-0.289383	0.772288	0.991176	-1.05109	no changes	no significant
LmjF.08.0980	hypothetical protein	no significant	78.657	-0.516391	0.274474	-1.88138	0.0599197	0.462465	-1.43037	no changes	no significant	37.0586	-0.0864485	0.26495	-0.326282	0.744211	0.991024	-1.06175	no changes	no significant
LmjF.08.0990	conserved hypothetical protein	no significant	3265.56	0.0623182	0.242162	0.257341	0.796915	0.943577	1.04414	no changes	no significant	1687.05	0.0195412	0.168631	0.115881	0.907747	0.993888	1.01364	no changes	no significant
LmjF.08.1000	conserved hypothetical protein	no significant	7288.75	-0.0266343	0.157988	-0.168584	0.866124	0.960208	-1.01863	no changes	no significant	4440.48	-0.139824	0.237827	-0.587922	0.556585	0.965995	-1.10177	no changes	no significant
LmjF.08.1010	cathepsin L-like protease	no significant	1099.82	-0.119126	0.203609	-0.585071	0.5585	0.870882	-1.08608	no changes	no significant	1015.88	-0.0568698	0.186909	-0.304264	0.760927	0.991024	-1.04021	no changes	no significant
LmjF.08.1020	cathepsin L-like protease	no significant	1240.86	-0.141624	0.196793	-0.719662	0.471733	0.839631	-1.10315	no changes	no significant	1006.94	-0.0740826	0.189696	-0.390534	0.696142	0.991024	-1.05269	no changes	no significant
LmjF.08.1030	cathepsin L-like protease	no significant	1900.35	-0.103913	0.200271	-0.51886	0.603858	0.884089	-1.07468	no changes	no significant	1555.66	-0.00447291	0.176581	-0.0253306	0.979791	0.999644	-1.00311	no changes	no significant
LmjF.08.1040	cathepsin L-like protease	no significant	1474.51	-0.0600712	0.190505	-0.315326	0.752514	0.929073	-1.04252	no changes	no significant	1269.36	-0.102359	0.179948	-0.568826	0.569474	0.971308	-1.07353	no changes	no significant
LmjF.08.1050	cathepsin L-like protease	no significant	1628.8	-0.0618357	0.201971	-0.306161	0.759482	0.9313	-1.04379	no changes	no significant	1430.45	-0.0492209	0.178808	-0.275273	0.783107	0.991176	-1.03471	no changes	no significant
LmjF.08.1060	cathepsin L-like protease	no significant	1911.83	-0.117135	0.197126	-0.594214	0.552369	0.86828	-1.08458	no changes	no significant	1577	-0.0489632	0.175728	-0.27863	0.780529	0.991176	-1.03452	no changes	no significant
LmjF.08.1070	cathepsin L-like protease	no significant	1085.12	-0.0336278	0.209437	-0.160563	0.872438	0.96182	-1.02358	no changes	no significant	980.654	-0.00847277	0.199354	-0.0425011	0.966099	0.998737	-1.00589	no changes	no significant
LmjF.08.1080	cathepsin L-like protease	no significant	2298.2	-0.125134	0.195649	-0.639584	0.522443	0.855645	-1.09061	no changes	no significant	1841.96	-0.00364266	0.185828	-0.0196023	0.984361	0.999644	-1.00253	no changes	no significant
LmjF.08.1090	putative histone deacetylase	no significant	3833.54	-0.0189496	0.193731	-0.0978139	0.92208	0.977121	-1.01322	no changes	no significant	2059.83	-0.152123	0.204671	-0.743253	0.457329	0.947122	-1.1112	no changes	no significant
LmjF.08.1100	conserved hypothetical protein	no significant	16220.2	-0.32991	0.189245	-1.74329	0.0812824	0.512471	-1.25694	no changes	no significant	22407.7	-0.415667	0.241018	-1.72463	0.0845938	0.589625	-1.33392	no changes	no significant
LmjF.08.1101	conserved hypothetical protein	no significant	533.143	-0.25819	0.258146	-1.00017	0.317227	0.764486	-1.19598	no changes	no significant	213.811	0.0397397	0.263253	0.150957	0.88001	0.991375	1.02793	no changes	no significant
LmjF.08.1110	stress-induced protein sti1	no significant	9232.68	-0.167889	0.213287	-0.78715	0.431194	0.823007	-1.12341	no changes	no significant	8184.15	0.10453	0.154124	0.678219	0.497633	0.960005	1.07514	no changes	no significant
LmjF.08.1120	conserved hypothetical protein	no significant	1356.3	-0.643768	0.248783	-2.58766	0.0096629	0.207351	-1.5624	no changes	no significant	1003.87	-0.525389	0.248081	-2.11781	0.0341909	0.388503	-1.43932	no changes	no significant
LmjF.08.1130	phosphoribosylpyrophosphate synthetase	no significant	1859.49	-0.36507	0.268848	-1.35791	0.174493	0.662347	-1.28794	no changes	no significant	2259.6	0.217477	0.175313	1.24051	0.214787	0.823418	1.1627	no changes	no significant
LmjF.08.1140	putative suppressive immunomodulating factor	no significant	2090.09	0.0582765	0.165071	0.353039	0.724059	0.924564	1.04122	no changes	no significant	1551.06	-0.0516109	0.201188	-0.256531	0.797541	0.991176	-1.03642	no changes	no significant
LmjF.08.1150	conserved hypothetical protein	no significant	4852.41	0.284309	0.229749	1.23748	0.21591	0.695384	1.21783	no changes	no significant	2048.65	0.103395	0.231464	0.446701	0.655091	0.989251	1.0743	no changes	no significant
LmjF.08.1160	conserved hypothetical protein	no significant	4762.65	0.098464	0.189611	0.519294	0.603556	0.884089	1.07063	no changes	no significant	2297.02	-0.0731501	0.186489	-0.392248	0.694875	0.991024	-1.05201	no changes	no significant
LmjF.08.1170	conserved hypothetical protein	no significant	2171.73	-0.177293	0.184332	-0.96181	0.336145	0.775039	-1.13076	no changes	no significant	1568.36	-0.0550814	0.193028	-0.285355	0.775372	0.991176	-1.03892	no changes	no significant
LmjF.08.1180	conserved hypothetical protein	no significant	4442.94	0.214762	0.186298	1.15279	0.248997	0.723238	1.16051	no changes	no significant	1319.56	-0.004203	0.172449	-0.0243724	0.980556	0.999644	-1.00292	no changes	no significant
LmjF.08.1190	conserved hypothetical protein	no significant	8214.95	-0.18104	0.207625	-0.871955	0.383233	0.796922	-1.1337	no changes	no significant	4482.88	-0.341608	0.236041	-1.44724	0.147829	0.746503	-1.26717	no changes	no significant
LmjF.08.1200	conserved hypothetical protein	no significant	1577.62	0.0194518	0.181407	0.107227	0.914609	0.975698	1.01357	no changes	no significant	958.049	0.106231	0.153356	0.69271	0.488492	0.958709	1.07641	no changes	no significant
LmjF.08.1210	conserved hypothetical protein	no significant	1579.42	0.185362	0.184652	1.00384	0.315454	0.764486	1.1371	no changes	no significant	963.332	0.110737	0.158422	0.699003	0.48455	0.958351	1.07978	no changes	no significant
LmjF.08.1215	conserved hypothetical protein	no significant	1986.71	0.192604	0.206775	0.931468	0.351611	0.782847	1.14282	no changes	no significant	1472.74	-0.0829943	0.207718	-0.399553	0.689486	0.991024	-1.05921	no changes	no significant
LmjF.08.1218	conserved hypothetical protein	no significant	2541.79	0.246912	0.250191	0.986893	0.323695	0.767225	1.18666	no changes	no significant	1682.94	-0.0774295	0.152352	-0.508228	0.611294	0.981155	-1.05514	no changes	no significant
LmjF.08.1222	conserved hypothetical protein	no significant	6172.38	-0.298734	0.219	-1.36408	0.172541	0.662347	-1.23006	no changes	no significant	4010.66	-0.474276	0.172014	-2.75719	0.0058301	0.150576	-1.38922	no changes	no significant
LmjF.08.1228	putative protein kinase	no significant	843.73	0.43797	0.20988	2.08677	0.036909	0.379627	1.3547	no changes	no significant	692.973	0.54664	0.231371	2.36261	0.0181466	0.281835	1.46068	no changes	no significant
LmjF.08.1230	beta tubulin	no significant	13240.8	-0.521737	0.185557	-2.81174	0.00492742	0.15057	-1.43568	no changes	no significant	11056.3	-0.225232	0.178014	-1.26525	0.205781	0.815209	-1.16897	no changes	no significant
LmjF.08.1240	conserved hypothetical protein	no significant	2042.91	0.223891	0.205835	1.08772	0.276718	0.742827	1.16788	no changes	no significant	1418.88	-0.0792997	0.218206	-0.363416	0.716294	0.991024	-1.05651	no changes	no significant
LmjF.08.1250	conserved hypothetical protein	no significant	1929.67	0.241867	0.245065	0.986951	0.323667	0.767225	1.18252	no changes	no significant	1345.99	-0.0934049	0.150863	-0.619136	0.535827	0.963164	-1.06689	no changes	no significant
LmjF.08.1260	conserved hypothetical protein	no significant	6187.65	-0.270854	0.221819	-1.22106	0.222063	0.705336	-1.20652	no changes	no significant	3993.79	-0.470287	0.173504	-2.71053	0.00671764	0.163189	-1.38539	no changes	no significant
LmjF.08.1265	conserved hypothetical protein	no significant	650.136	0.0134392	0.234559	0.0572957	0.95431	0.987016	1.00936	no changes	no significant	840.119	0.0875714	0.211111	0.414812	0.67828	0.991024	1.06258	no changes	no significant
LmjF.08.1280	putative protein kinase	no significant	948.226	0.42004	0.207123	2.02797	0.0425634	0.405648	1.33796	no changes	no significant	791.896	0.467438	0.229717	2.03484	0.0418668	0.431474	1.38265	no changes	no significant
LmjF.09.0003	conserved hypothetical protein	no significant	257.027	-0.0691426	0.231442	-0.298747	0.765133	0.931845	-1.04909	no changes	no significant	97.2646	0.52661	0.20827	2.5285	0.0114552	0.221276	1.44054	no changes	no significant
LmjF.09.0005	conserved hypothetical protein	no significant	1898.52	0.00432529	0.178952	0.0241701	0.980717	0.995588	1.003	no changes	no significant	717.806	0.106346	0.243031	0.437584	0.661688	0.990608	1.0765	no changes	no significant
LmjF.09.0010	conserved hypothetical protein	no significant	5586.99	-0.253439	0.234043	-1.08287	0.278865	0.743583	-1.19205	no changes	no significant	4312.55	-0.105627	0.194941	-0.54184	0.587929	0.97444	-1.07596	no changes	no significant
LmjF.09.0020	conserved hypothetical protein	no significant	5903.47	0.0933361	0.180579	0.516871	0.605246	0.884175	1.06683	no changes	no significant	2704.79	-0.0137559	0.24249	-0.0567275	0.954762	0.998	-1.00958	no changes	no significant
LmjF.09.0030	conserved hypothetical protein	no significant	3236.28	0.256892	0.225711	1.13815	0.255059	0.72862	1.1949	no changes	no significant	633.196	0.257062	0.206181	1.24678	0.212479	0.821249	1.19504	no changes	no significant
LmjF.09.0040	N-acetyl-D-acetylglucosaminylphosphatidylinositol deacetylase	no significant	1259.65	0.350861	0.1695	2.06998	0.0384545	0.38675	1.27532	no changes	no significant	301.549	0.386761	0.178807	2.16301	0.0305407	0.365385	1.30746	no changes	no significant
LmjF.09.0050	putative endonuclease III	no significant	2072.87	0.0260695	0.176228	0.147931	0.882397	0.966121	1.01823	no changes	no significant	1230.04	0.211819	0.192561	1.10001	0.271326	0.876564	1.15815	no changes	no significant
LmjF.09.0060	putative RNA-binding protein 5	no significant	1934.66	-0.313388	0.269197	-1.16416	0.244361	0.72267	-1.24262	no changes	no significant	2595.12	0.0365957	0.166051	0.220388	NA	NA	1.02569	no changes	no significant
LmjF.09.0070	putative RNA helicase	no significant	1737.09	0.105164	0.17993	0.584472	0.558903	0.870882	1.07562	no changes	no significant	903.75	-0.0772533	0.222195	-0.347682	0.728079	0.991024	-1.05501	no changes	no significant
LmjF.09.0080	RNA-binding protein 5-like protein	no significant	11.3738	-0.037006	0.182255	-0.203045	0.839099	0.951377	-1.02598	no changes	no significant	2.70869	-0.00139289	0.135031	-0.0103154	0.99177	0.999644	-1.00097	no changes	no significant
LmjF.09.0090	RNA-binding protein 5-like protein	no significant	14.2957	0.0140183	0.139092	0.100784	0.919722	0.976962	1.00976	no changes	no significant	5.79147	-0.0559707	0.17196	-0.325487	0.744813	0.991024	-1.03956	no changes	no significant
LmjF.09.0100	conserved hypothetical protein	no significant	1154.69	-0.371349	0.212967	-1.74369	0.0812127	0.512471	-1.29356	no changes	no significant	764.505	-0.336353	0.214254	-1.56988	0.116443	0.677893	-1.26256	no changes	no significant
LmjF.09.0105	conserved hypothetical protein	no significant	1260.46	-0.0287313	0.167348	-0.171686	0.863685	0.958921	-1.02011	no changes	no significant	1252.82	0.156328	0.19686	0.794106	0.427133	0.938777	1.11445	no changes	no significant
LmjF.09.0110	conserved hypothetical protein	no significant	5438.35	0.123353	0.236255	0.522119	0.601587	0.883443	1.08926	no changes	no significant	1969.86	-0.224969	0.206826	-1.08772	0.276719	0.878979	-1.16875	no changes	no significant
LmjF.09.0140	conserved hypothetical protein	no significant	882.451	-0.249971	0.249216	-1.00303	0.315846	0.764486	-1.18918	no changes	no significant	907.613	0.106581	0.204232	0.52186	0.601768	0.976556	1.07667	no changes	no significant
LmjF.09.0150	putative ATG8/AUT7/APG8/PAZ2	no significant	276.815	-0.208535	0.232289	-0.89774	0.369324	0.791731	-1.15551	no changes	no significant	260.151	-0.167378	0.262391	-0.637894	0.523543	0.962328	-1.12302	no changes	no significant
LmjF.09.0152	putative ATG8/AUT7/APG8/PAZ2	no significant	93.106	0.292991	0.255303	1.14762	0.251126	0.725067	1.22518	no changes	no significant	88.7627	0.0399005	0.262062	0.152256	0.878985	0.991375	1.02804	no changes	no significant
LmjF.09.0154	putative ATG8/AUT7/APG8/PAZ2	no significant	112.497	-0.143011	0.253757	-0.563575	0.573044	0.874329	-1.10421	no changes	no significant	87.596	-0.251787	0.261311	-0.963554	0.335269	0.914551	-1.19068	no changes	no significant
LmjF.09.0156	putative ATG8/AUT7/APG8/PAZ2	no significant	36.7646	-0.00340472	0.271306	-0.0125494	0.989987	0.99738	-1.00236	no changes	no significant	31.0484	-0.236731	0.266202	-0.88929	0.373847	0.927387	-1.17832	no changes	no significant
LmjF.09.0158	putative ATG8/AUT7/APG8/PAZ2	no significant	104.425	-0.0728626	0.255181	-0.285533	0.775236	0.935393	-1.0518	no changes	no significant	89.5268	-0.216698	0.265689	-0.815607	0.414725	0.937	-1.16207	no changes	no significant
LmjF.09.0160	putative ATG8/AUT7/APG8/PAZ2	no significant	32.1154	-0.0899722	0.27173	-0.331109	0.740562	0.927318	-1.06435	no changes	no significant	29.2047	-0.0533603	0.260715	-0.204669	0.837831	0.991176	-1.03768	no changes	no significant
LmjF.09.0162	putative ATG8/AUT7/APG8/PAZ2	no significant	182.173	-0.110875	0.246683	-0.449465	0.653096	0.901567	-1.07988	no changes	no significant	160.995	-0.0968432	0.256516	-0.377533	0.705778	0.991024	-1.06943	no changes	no significant
LmjF.09.0164	putative ATG8/AUT7/APG8/PAZ2	no significant	27.3515	-0.173016	0.269822	-0.641222	0.521378	0.855645	-1.12741	no changes	no significant	25.9932	-0.177135	0.26397	-0.671042	0.502194	0.960704	-1.13064	no changes	no significant
LmjF.09.0166	putative ATG8/AUT7/APG8/PAZ2	no significant	96.0569	-0.138583	0.263886	-0.525162	0.599471	0.882775	-1.10082	no changes	no significant	85.0788	-0.31503	0.264548	-1.19082	0.233722	0.842833	-1.24404	no changes	no significant
LmjF.09.0170	putative ATG8/AUT7/APG8/PAZ2	no significant	473.889	-0.159239	0.23061	-0.690515	0.48987	0.84726	-1.1167	no changes	no significant	408.329	-0.26038	0.260404	-0.999909	0.317354	0.908245	-1.19779	no changes	no significant
LmjF.09.0172	putative ATG8/AUT7/APG8/PAZ2	no significant	124.776	-0.0797983	0.256872	-0.310653	0.756064	0.929579	-1.05687	no changes	no significant	126.031	-0.176014	0.254742	-0.690948	0.489598	0.958709	-1.12976	no changes	no significant
LmjF.09.0174	putative ATG8/AUT7/APG8/PAZ2	no significant	139.498	-0.0622975	0.253821	-0.245439	0.806116	0.944454	-1.04413	no changes	no significant	142.503	-0.148283	0.260928	-0.568291	0.569837	0.971308	-1.10825	no changes	no significant
LmjF.09.0180	putative ATG8/AUT7/APG8/PAZ2	no significant	124.179	-0.225358	0.256936	-0.877096	0.380435	0.795818	-1.16907	no changes	no significant	141.913	-0.156009	0.26257	-0.59416	0.552405	0.965896	-1.1142	no changes	no significant
LmjF.09.0190	conserved hypothetical protein	no significant	1136.89	0.37047	0.204802	1.80892	0.070464	0.484335	1.29277	no changes	no significant	265.329	0.12686	0.215585	0.588446	0.556233	0.965995	1.09191	no changes	no significant
LmjF.09.0200	conserved hypothetical protein	no significant	1686.42	0.109513	0.204667	0.535079	0.592596	0.881187	1.07886	no changes	no significant	1063.75	-0.0541689	0.205157	-0.264037	0.791752	0.991176	-1.03826	no changes	no significant
LmjF.09.0210	conserved hypothetical protein	no significant	561.649	-0.69188	0.272931	-2.535	0.0112447	0.222108	-1.61539	no changes	no significant	494.034	-0.445877	0.237915	-1.87411	0.0609159	0.505028	-1.36214	no changes	no significant
LmjF.09.0220	conserved hypothetical protein	no significant	2647.65	-0.230641	0.205104	-1.12451	0.260799	0.734909	-1.17336	no changes	no significant	2606.5	-0.129041	0.199248	-0.647637	0.51722	0.961464	-1.09357	no changes	no significant
LmjF.09.0230	putative ATP-dependent hsl protease ATP-binding subunit hslU	no significant	6348.52	0.0929197	0.1621	0.573224	0.566493	0.872874	1.06653	no changes	no significant	3117.57	-0.05898	0.220905	-0.266993	0.789475	0.991176	-1.04173	no changes	no significant
LmjF.09.0240	putative ubiqitin hydrolase	no significant	1373.1	0.325439	0.204208	1.59367	0.11101	0.583169	1.25305	no changes	no significant	1347.49	0.38605	0.171171	2.25535	0.0241114	0.322134	1.30681	no changes	no significant
LmjF.09.0250	putative minchromosome maintenance (MCM) complex subunit	no significant	4047.55	0.124633	0.253022	0.492577	0.622312	0.890309	1.09023	no changes	no significant	1719.82	-0.260631	0.199504	-1.30639	0.191419	0.800296	-1.198	no changes	no significant
LmjF.09.0260	conserved hypothetical protein	no significant	4534.39	0.106605	0.246821	0.431913	0.665805	0.905709	1.07669	no changes	no significant	2058.41	-0.147807	0.191321	-0.772557	0.439785	0.944018	-1.10788	no changes	no significant
LmjF.09.0270	putative drug resistence protein	no significant	301.249	-0.0429963	0.230661	-0.186404	0.852128	0.955438	-1.03025	no changes	no significant	340.958	-0.0509958	0.265465	-0.1921	0.847664	0.991176	-1.03598	no changes	no significant
LmjF.09.0280	conserved hypothetical protein	no significant	794.608	-0.0362858	0.203088	-0.17867	0.858197	0.957719	-1.02547	no changes	no significant	1132.61	0.096711	0.153036	0.631948	0.527421	0.962328	1.06933	no changes	no significant
LmjF.09.0290	putative kinesin	no significant	1281.13	0.00316434	0.175847	0.0179949	0.985643	0.995959	1.0022	no changes	no significant	1095.61	-0.370839	0.163777	-2.2643	0.0235558	0.317961	-1.2931	no changes	no significant
LmjF.09.0300	conserved hypothetical protein	no significant	1133.7	0.0406415	0.22119	0.183741	0.854217	0.956465	1.02857	no changes	no significant	678.36	-0.0454057	0.225791	-0.201096	0.840623	0.991176	-1.03197	no changes	no significant
LmjF.09.0310	putative protein kinase	no significant	2794.6	-0.0685269	0.204778	-0.334641	0.737896	0.927318	-1.04865	no changes	no significant	1698.92	-0.205077	0.197503	-1.03835	0.299107	0.897804	-1.15275	no changes	no significant
LmjF.09.0320	conserved hypothetical protein	no significant	209.382	0.115355	0.273829	0.421268	0.67356	0.909184	1.08324	no changes	no significant	197.923	0.103224	0.231208	0.446456	0.655268	0.989358	1.07417	no changes	no significant
LmjF.09.0330	conserved hypothetical protein	no significant	284.97	0.124787	0.274721	0.454232	0.649662	0.900668	1.09035	no changes	no significant	197.213	0.51243	0.223773	2.28996	0.0220237	0.307771	1.42645	no changes	no significant
LmjF.09.0345	conserved hypothetical protein	no significant	2804.13	0.238321	0.228403	1.04342	0.296753	0.753844	1.17962	no changes	no significant	790.175	0.138928	0.23694	0.586345	0.557643	0.966708	1.10109	no changes	no significant
LmjF.09.0350	conserved hypothetical protein	no significant	924.452	-0.206481	0.241555	-0.854797	0.392663	0.803842	-1.15387	no changes	no significant	1087.29	-0.0522526	0.257268	-0.203106	0.839052	0.991176	-1.03688	no changes	no significant
LmjF.09.0360	putative DNA photolyase	no significant	2486.24	-0.0805014	0.187888	-0.428453	0.668321	0.907472	-1.05739	no changes	no significant	2353.6	-0.274293	0.155393	-1.76516	0.0775372	0.567852	-1.2094	no changes	no significant
LmjF.09.0365	conserved hypothetical protein	no significant	280.398	-0.0894926	0.22431	-0.398968	0.689917	0.915228	-1.064	no changes	no significant	144.485	0.0153568	0.241315	0.0636379	0.949259	0.997679	1.0107	no changes	no significant
LmjF.09.0367	hypothetical protein	no significant	1127.21	-0.0422993	0.181735	-0.232753	0.815953	0.945592	-1.02975	no changes	no significant	541.449	0.0738334	0.17735	0.416315	0.67718	0.991024	1.05251	no changes	no significant
LmjF.09.0370	conserved hypothetical protein	no significant	1191.77	0.279386	0.201453	1.38686	0.165485	0.658784	1.21368	no changes	no significant	682.339	0.132168	0.22226	0.594657	0.552073	0.965896	1.09594	no changes	no significant
LmjF.09.0380	conserved hypothetical protein	no significant	4493.06	0.195047	0.229344	0.850459	0.39507	0.806073	1.14476	no changes	no significant	2237.88	-0.0992128	0.23511	-0.421984	0.673036	0.991024	-1.07119	no changes	no significant
LmjF.09.0390	conserved hypothetical protein	no significant	409.235	0.00212571	0.261312	0.00813479	0.993509	0.998312	1.00147	no changes	no significant	479.626	-0.103302	0.220031	-0.469488	0.638721	0.985492	-1.07423	no changes	no significant
LmjF.09.0400	putative protein kinase	no significant	625.405	-0.645722	0.273037	-2.36496	0.018032	0.273451	-1.56452	no changes	no significant	760.779	-0.234008	0.203648	-1.14908	0.250522	0.856538	-1.1761	no changes	no significant
LmjF.09.0410	putative protein kinase	no significant	535.7	-0.577896	0.269565	-2.14381	0.0320484	0.358959	-1.49267	no changes	no significant	677.315	-0.268188	0.187537	-1.43005	0.152702	0.752932	-1.20429	no changes	no significant
LmjF.09.0420	putative tyrosine phosphatase	no significant	218.833	-0.477179	0.274632	-1.73752	0.0822947	0.516255	-1.39202	no changes	no significant	249.251	-0.4319	0.26234	-1.64634	0.0996945	0.639258	-1.34901	no changes	no significant
LmjF.09.0430	conserved hypothetical protein	no significant	1840.92	0.0300387	0.15522	0.193524	0.846548	0.953357	1.02104	no changes	no significant	1066.68	-0.0316098	0.191315	-0.165224	0.868768	0.991176	-1.02215	no changes	no significant
LmjF.09.0440	hypothetical tetratricopeptide repeat protein	no significant	2686.23	0.0646749	0.188003	0.344011	0.730838	0.926292	1.04585	no changes	no significant	1483.33	-0.150433	0.187173	-0.803714	0.421562	0.937	-1.1099	no changes	no significant
LmjF.09.0450	conserved hypothetical protein	no significant	1843.22	0.0562301	0.158887	0.3539	0.723414	0.924564	1.03975	no changes	no significant	982.493	-0.128618	0.201862	-0.63716	0.524021	0.962328	-1.09325	no changes	no significant
LmjF.09.0460	conserved hypothetical protein	no significant	2138.39	0.0173298	0.19376	0.0894396	0.928733	0.979956	1.01208	no changes	no significant	1642.29	-0.274989	0.258906	-1.06212	0.288182	0.889984	-1.20998	no changes	no significant
LmjF.09.0470	putative serine/threonine protein phosphatase	no significant	852.84	-0.489561	0.269726	-1.81503	0.0695193	0.483398	-1.40402	no changes	no significant	738.423	-0.088753	0.258939	-0.342757	0.731781	0.991024	-1.06345	no changes	no significant
LmjF.09.0480	conserved hypothetical protein	no significant	2449.83	-0.130922	0.160499	-0.81572	0.414661	0.818679	-1.09499	no changes	no significant	2240.44	-0.167049	0.177083	-0.943338	0.345508	0.91773	-1.12276	no changes	no significant
LmjF.09.0490	conserved hypothetical protein	no significant	3352.44	0.101352	0.248079	0.408547	0.682872	0.913901	1.07278	no changes	no significant	1668.99	-0.123611	0.161767	-0.764132	0.444788	0.94562	-1.08946	no changes	no significant
LmjF.09.0500	conserved hypothetical protein	no significant	1008.49	-0.470272	0.225248	-2.08779	0.0368164	0.379413	-1.38537	no changes	no significant	916.722	-0.29727	0.229582	-1.29483	0.195378	0.803506	-1.22882	no changes	no significant
LmjF.09.0510	conserved hypothetical protein	no significant	2128.98	0.239394	0.20733	1.15465	0.248234	0.722781	1.1805	no changes	no significant	1045.36	-0.0390069	0.163042	-0.239244	0.810917	0.991176	-1.02741	no changes	no significant
LmjF.09.0520	conserved hypothetical protein	no significant	510.437	-0.104494	0.234065	-0.44643	0.655287	0.901752	-1.07512	no changes	no significant	297.512	-0.127374	0.23141	-0.550425	0.582028	0.973736	-1.0923	no changes	no significant
LmjF.09.0540	hypothetical protein	no significant	881.005	-0.386511	0.245926	-1.57166	0.11603	0.588881	-1.30723	no changes	no significant	838.906	-0.289537	0.220106	-1.31544	0.188362	0.797666	-1.22225	no changes	no significant
LmjF.09.0550	conserved hypothetical protein	no significant	2601.41	0.103473	0.202001	0.512241	0.608483	0.886002	1.07436	no changes	no significant	1652.25	-0.0615151	0.189825	-0.324063	0.745891	0.991024	-1.04356	no changes	no significant
LmjF.09.0560	hypothetical protein	no significant	1109.56	-0.17629	0.157163	-1.1217	0.26199	0.735774	-1.12997	no changes	no significant	1212.7	-0.0218716	0.16069	-0.13611	0.891734	0.99175	-1.01528	no changes	no significant
LmjF.09.0570	conserved hypothetical protein	no significant	739.451	0.0241098	0.183501	0.131388	0.895469	0.970215	1.01685	no changes	no significant	298.792	-0.12078	0.184783	-0.653633	0.513348	0.960704	-1.08732	no changes	no significant
LmjF.09.0590	putative ATP-dependent DNA helicase	no significant	2448.74	0.169819	0.178315	0.952353	0.340918	0.779074	1.12492	no changes	no significant	1984.6	-0.018028	0.137877	-0.130755	0.895969	0.991867	-1.01257	no changes	no significant
LmjF.09.0600	putative serine peptidase family S51, peptidase E	no significant	2939.77	0.123079	0.211769	0.581194	0.56111	0.871733	1.08906	no changes	no significant	1580.8	0.0390777	0.195819	0.199561	0.841824	0.991176	1.02746	no changes	no significant
LmjF.09.0610	conserved hypothetical protein	no significant	2581.26	0.14154	0.194912	0.726174	0.467732	0.839331	1.10308	no changes	no significant	1982.54	0.0854208	0.189417	0.450967	0.652013	0.988434	1.061	no changes	no significant
LmjF.09.0620	conserved hypothetical protein	no significant	618.724	0.115547	0.193165	0.598181	0.549719	0.867249	1.08339	no changes	no significant	541.987	0.210008	0.182388	1.15144	0.249553	0.856538	1.15669	no changes	no significant
LmjF.09.0630	conserved hypothetical protein	no significant	1127.35	-0.362987	0.26922	-1.34829	0.177566	0.663225	-1.28609	no changes	no significant	2332.46	0.0278081	0.260362	0.106806	0.914943	0.995699	1.01946	no changes	no significant
LmjF.09.0640	conserved hypothetical protein	no significant	4182.83	0.639663	0.199214	3.21093	0.00132306	0.0687851	1.55796	no changes	no significant	1902.36	0.579428	0.198785	2.91485	0.00355862	0.116363	1.49426	no changes	no significant
LmjF.09.0650	conserved hypothetical protein	no significant	810.071	0.0103383	0.208013	0.0497001	0.960361	0.988541	1.00719	no changes	no significant	845.231	0.0685245	0.166572	0.411379	0.680794	0.991024	1.04864	no changes	no significant
LmjF.09.0660	conserved hypothetical protein	no significant	2021.39	0.230409	0.231982	0.993221	0.320602	0.764936	1.17317	no changes	no significant	1107.76	-0.0415413	0.191903	-0.21647	0.828621	0.991176	-1.02921	no changes	no significant
LmjF.09.0670	putative prefoldin subunit 2	no significant	1636.4	-0.101418	0.188821	-0.537112	0.59119	0.88095	-1.07283	no changes	no significant	1737.4	0.00377112	0.182982	0.0206092	0.983557	0.999644	1.00262	no changes	no significant
LmjF.09.0680	conserved hypothetical protein	no significant	3526.17	0.324389	0.242297	1.33881	0.180633	0.664325	1.25213	no changes	no significant	925.257	0.00750063	0.160301	0.0467908	0.96268	0.998	1.00521	no changes	no significant
LmjF.09.0690	conserved hypothetical protein	no significant	83.765	0.164087	0.273547	0.599849	0.548607	0.866457	1.12046	no changes	no significant	97.0984	0.114458	0.251702	0.454736	0.649299	0.987508	1.08257	no changes	no significant
LmjF.09.0700	conserved hypothetical protein	no significant	441.064	-0.188005	0.274188	-0.68568	0.492915	0.84726	-1.13919	no changes	no significant	511.725	0.0639219	0.230996	0.276723	0.781993	0.991176	1.0453	no changes	no significant
LmjF.09.0710	conserved hypothetical protein	no significant	2527.89	0.232821	0.199861	1.16492	0.244053	0.72267	1.17513	no changes	no significant	1566.04	-0.0038777	0.178603	-0.0217112	0.982678	0.999644	-1.00269	no changes	no significant
LmjF.09.0720	putative cleavage and polyadenylation specificity factor 30 kDa subunit	no significant	2540.07	0.0270705	0.192091	0.140925	0.887929	0.967854	1.01894	no changes	no significant	2287.63	-0.100489	0.183011	-0.549087	0.582946	0.973736	-1.07214	no changes	no significant
LmjF.09.0730	conserved hypothetical protein	no significant	2401.74	0.113605	0.214988	0.528425	0.597204	0.882471	1.08193	no changes	no significant	1043.25	-0.130555	0.15475	-0.843648	0.398866	0.937	-1.09471	no changes	no significant
LmjF.09.0740	putative ubiquitin ligase	no significant	2022.18	-0.141434	0.200706	-0.704683	0.481008	0.843551	-1.103	no changes	no significant	2008.39	-0.137376	0.198731	-0.691267	0.489398	0.958709	-1.0999	no changes	no significant
LmjF.09.0750	putative acyl-CoA binding protein	no significant	2697.16	0.00514746	0.186159	0.0276508	0.977941	0.995157	1.00357	no changes	no significant	2063.48	-0.145022	0.186222	-0.77876	0.436121	0.942576	-1.10575	no changes	no significant
LmjF.09.0760	conserved hypothetical protein	no significant	2034.34	-0.442438	0.226484	-1.95351	0.0507594	0.428863	-1.3589	no changes	no significant	1460.45	-0.51429	0.264884	-1.94157	0.0521895	0.472099	-1.42829	no changes	no significant
LmjF.09.0770	oligopeptidase b	no significant	2577.89	-0.339428	0.26051	-1.30294	0.192596	0.674487	-1.26525	no changes	no significant	2342.42	-0.0212336	0.236841	-0.0896535	0.928563	0.996319	-1.01483	no changes	no significant
LmjF.09.0780	conserved hypothetical protein	no significant	1909.61	0.0165514	0.201181	0.0822711	0.934431	0.981903	1.01154	no changes	no significant	833.084	-0.122036	0.15266	-0.799397	0.42406	0.937	-1.08827	no changes	no significant
LmjF.09.0790	conserved hypothetical protein	no significant	3750.08	0.0650943	0.190308	0.342047	0.732315	0.926385	1.04615	no changes	no significant	2564.3	-0.0685284	0.173587	-0.394779	0.693006	0.991024	-1.04865	no changes	no significant
LmjF.09.0800	kinetoplast-associated protein-like protein	no significant	4779.84	-0.297694	0.141613	-2.10216	0.0355394	0.374509	-1.22918	no changes	no significant	2801.01	-0.313711	0.17864	-1.75611	0.0790701	0.570535	-1.2429	no changes	no significant
LmjF.09.0810	conserved hypothetical protein	no significant	2421	0.336093	0.22748	1.47746	0.139553	0.632439	1.26233	no changes	no significant	557.641	0.214786	0.182369	1.17775	0.238895	0.850247	1.16053	no changes	no significant
LmjF.09.0820	conserved hypothetical protein	no significant	3112.5	0.20452	0.231957	0.881715	0.377931	0.795818	1.1523	no changes	no significant	1543.37	-0.0935948	0.19431	-0.481679	0.630034	0.983477	-1.06703	no changes	no significant
LmjF.09.0830	DEAD/DEAH box helicase-like protein	no significant	5313.02	0.0513186	0.25081	0.204611	0.837876	0.951218	1.03621	no changes	no significant	2354.11	-0.318185	0.158322	-2.00974	0.0444591	0.441819	-1.24676	no changes	no significant
LmjF.09.0840	conserved hypothetical protein	no significant	5693.6	0.132237	0.235123	0.562418	0.573832	0.874329	1.09599	no changes	no significant	2920.15	-0.127861	0.188357	-0.678819	0.497253	0.960005	-1.09267	no changes	no significant
LmjF.09.0850	ras family protein-like protein	no significant	3250.08	0.17376	0.221924	0.782971	0.433644	0.823007	1.12799	no changes	no significant	1282.49	-0.169189	0.175151	-0.96596	0.334064	0.914433	-1.12443	no changes	no significant
LmjF.09.0860	conserved hypothetical protein	no significant	1230.79	0.0338506	0.208682	0.162212	0.871139	0.961498	1.02374	no changes	no significant	377	-0.146346	0.185917	-0.787156	0.431191	0.942193	-1.10676	no changes	no significant
LmjF.09.0870	conserved hypothetical protein	no significant	1389.35	-0.467203	0.203892	-2.29142	0.0219389	0.299695	-1.38243	no changes	no significant	964.464	-0.520318	0.232599	-2.23698	0.0252878	0.328854	-1.43427	no changes	no significant
LmjF.09.0880	histone h1-like protein	no significant	2575.53	-0.1641	0.206867	-0.793265	0.427623	0.823007	-1.12047	no changes	no significant	2502.13	-0.406612	0.143762	-2.82838	0.00467849	0.132228	-1.32557	no changes	no significant
LmjF.09.0890	putative phospholipid transporting ATPase-like protein	no significant	3061.37	-0.202552	0.195843	-1.03426	0.301015	0.756853	-1.15073	no changes	no significant	2299.84	-0.188568	0.237505	-0.793957	0.42722	0.938777	-1.13963	no changes	no significant
LmjF.09.0900	putative ef-hand protein 5	no significant	1230.16	-0.114823	0.210001	-0.546774	0.584534	0.879924	-1.08284	no changes	no significant	751.796	0.321186	0.148861	2.15762	0.0309576	0.36793	1.24936	no changes	no significant
LmjF.09.0940	conserved hypothetical protein	no significant	6895.41	-0.0270689	0.18523	-0.146137	0.883813	0.966919	-1.01894	no changes	no significant	4840.93	-0.159035	0.162418	-0.979172	0.327495	0.91242	-1.11654	no changes	no significant
LmjF.09.0950	SLA/LP autoantigen-like protein	no significant	2361.43	0.36745	0.251898	1.45872	0.144641	0.639075	1.29007	no changes	no significant	811.078	0.194729	0.164407	1.18444	0.23624	0.848065	1.14451	no changes	no significant
LmjF.09.0960	conserved hypothetical protein	no significant	4602.08	0.0445949	0.208939	0.213435	0.830988	0.949281	1.03139	no changes	no significant	2868.78	-0.245175	0.154093	-1.59109	0.11159	0.669684	-1.18524	no changes	no significant
LmjF.09.0970	elongation factor-1 gamma	no significant	41723.5	-0.173709	0.220701	-0.78708	0.431235	0.823007	-1.12795	no changes	no significant	20543.1	-0.247157	0.175266	-1.41018	0.158485	0.761385	-1.18687	no changes	no significant
LmjF.09.0980	conserved hypothetical protein	no significant	1026.16	-0.395771	0.274687	-1.44081	0.149639	0.643195	-1.31565	no changes	no significant	1290.86	-0.0902886	0.25224	-0.357947	0.720383	0.991024	-1.06458	no changes	no significant
LmjF.09.0990	conserved hypothetical protein	no significant	2814.96	-0.131781	0.172004	-0.766154	0.443585	0.829002	-1.09565	no changes	no significant	2092.96	-0.195237	0.259443	-0.752525	0.451735	0.94562	-1.14491	no changes	no significant
LmjF.09.1000	conserved hypothetical protein	no significant	1981.07	-0.0652722	0.256279	-0.254692	0.798961	0.943577	-1.04628	no changes	no significant	266.94	0.202882	0.230999	0.878283	0.37979	0.930115	1.151	no changes	no significant
LmjF.09.1010	conserved hypothetical protein	no significant	763.446	-0.382024	0.269871	-1.41558	0.156898	0.647832	-1.30317	no changes	no significant	350.282	-0.118951	0.199434	-0.596444	0.550879	0.965896	-1.08594	no changes	no significant
LmjF.09.1020	conserved hypothetical protein	no significant	1246.67	-0.00830545	0.167945	-0.0494534	0.960558	0.988627	-1.00577	no changes	no significant	1151.46	0.158796	0.15471	1.02641	0.304697	0.901401	1.11636	no changes	no significant
LmjF.09.1030	conserved hypothetical protein	no significant	1057.23	-0.399675	0.183226	-2.18132	0.0291598	0.341401	-1.31921	no changes	no significant	969.419	-0.308379	0.151609	-2.03404	0.0419473	0.431474	-1.23832	no changes	no significant
LmjF.09.1040	putative phospholipid:diacylglycerol acyltransferase	no significant	4009.76	-0.191859	0.148008	-1.29628	0.194879	0.675489	-1.14223	no changes	no significant	1975.66	-0.257197	0.203888	-1.26146	0.207143	0.815209	-1.19515	no changes	no significant
LmjF.09.1050	conserved hypothetical protein	no significant	2527.67	-0.023865	0.205321	-0.116232	0.907468	0.973874	-1.01668	no changes	no significant	1568.52	-0.171367	0.191872	-0.893129	0.371788	0.926795	-1.12612	no changes	no significant
LmjF.09.1060	putative DNA-directed RNA polymerase III subunit	no significant	1162.5	0.218079	0.162115	1.34521	0.178557	0.664325	1.16318	no changes	no significant	933.154	0.0596404	0.184577	0.323119	0.746605	0.991024	1.04221	no changes	no significant
LmjF.09.1070	putative eukaryotic translation initiation factor 2 subunit	no significant	6976.01	-0.0286002	0.204245	-0.140029	0.888637	0.968238	-1.02002	no changes	no significant	4819.83	-0.239843	0.19291	-1.24329	0.213762	0.822853	-1.18086	no changes	no significant
LmjF.09.1090	putative translation initiation factor EIF-2B gamma subunit	no significant	2231.9	0.111449	0.173729	0.641508	0.521192	0.855645	1.08031	no changes	no significant	1578.09	0.0999402	0.174194	0.573729	0.566151	0.970603	1.07173	no changes	no significant
LmjF.09.1100	conserved hypothetical protein	no significant	1469.32	-0.20988	0.226441	-0.926862	0.353998	0.784219	-1.15659	no changes	no significant	1540	-0.204152	0.221197	-0.922946	0.356035	0.919619	-1.15201	no changes	no significant
LmjF.09.1110	conserved hypothetical protein	no significant	369.581	-0.306341	0.22211	-1.37923	0.167824	0.659162	-1.23657	no changes	no significant	227.814	-0.0632447	0.204645	-0.309046	0.757287	0.991024	-1.04481	no changes	no significant
LmjF.09.1120	mitochondrial RNA binding protein 2	no significant	3544.82	-0.176419	0.174862	-1.0089	0.31302	0.763188	-1.13008	no changes	no significant	3353.77	-0.228155	0.225887	-1.01004	0.312476	0.906251	-1.17134	no changes	no significant
LmjF.09.1130	putative inner membrane preprotein translocase Tim17	no significant	2233.86	-0.0463931	0.196956	-0.235551	0.813781	0.944454	-1.03268	no changes	no significant	969.418	-0.150179	0.220542	-0.680952	0.495902	0.959976	-1.10971	no changes	no significant
LmjF.09.1140	conserved hypothetical protein	no significant	3291.79	0.0571907	0.213942	0.267318	0.789224	0.941275	1.04044	no changes	no significant	1205.61	-0.186484	0.211358	-0.882313	0.377607	0.928548	-1.13799	no changes	no significant
LmjF.09.1150	conserved hypothetical protein	no significant	3080.68	0.221409	0.232992	0.950286	0.341967	0.779572	1.16587	no changes	no significant	1178.36	-0.141292	0.210282	-0.671915	0.501638	0.960704	-1.10289	no changes	no significant
LmjF.09.1160	conserved hypothetical protein	no significant	2540.07	-0.110315	0.190384	-0.579433	0.562297	0.872033	-1.07946	no changes	no significant	1784.02	-0.336442	0.198993	-1.69072	0.0908899	0.608062	-1.26264	no changes	no significant
LmjF.09.1170	conserved hypothetical protein	no significant	689.928	-0.22078	0.209283	-1.05493	0.291456	0.752775	-1.16536	no changes	no significant	770.179	-0.128222	0.171539	-0.74748	0.454774	0.94562	-1.09295	no changes	no significant
LmjF.09.1180	conserved hypothetical protein	no significant	2123.81	0.0727956	0.15978	0.455599	0.648678	0.900278	1.05175	no changes	no significant	1296.7	-0.00942356	0.191622	-0.0491778	0.960778	0.998	-1.00655	no changes	no significant
LmjF.09.1190	conserved hypothetical protein	no significant	3053.56	0.272719	0.251427	1.08469	0.27806	0.743152	1.20808	no changes	no significant	985.653	-0.0807391	0.144242	-0.559749	0.575651	0.973293	-1.05756	no changes	no significant
LmjF.09.1200	conserved hypothetical protein	no significant	2333.86	0.048918	0.249031	0.196433	0.844271	0.953052	1.03449	no changes	no significant	1747.07	-0.310563	0.185338	-1.67566	0.0938052	0.618167	-1.24019	no changes	no significant
LmjF.09.1210	hypothetical protein	no significant	3149.56	0.177978	0.180369	0.986744	0.323768	0.767225	1.1313	no changes	no significant	2176.07	0.466876	0.174279	2.6789	0.00738637	0.175032	1.38211	no changes	no significant
LmjF.09.1220	putative AAA family ATPase	no significant	3633.09	0.0875349	0.22736	0.385005	0.700234	0.918494	1.06255	no changes	no significant	2689.59	-0.173257	0.199992	-0.866321	0.386314	0.933487	-1.1276	no changes	no significant
LmjF.09.1230	conserved hypothetical protein	no significant	2282.36	0.138068	0.202398	0.68216	0.495138	0.84726	1.10043	no changes	no significant	1576.97	-0.0467876	0.160907	-0.290775	0.771223	0.991176	-1.03296	no changes	no significant
LmjF.09.1240	conserved hypothetical protein	no significant	5389.96	0.106127	0.202534	0.523994	0.600282	0.882833	1.07633	no changes	no significant	3961.23	-0.163964	0.242246	-0.67685	0.498501	0.960537	-1.12036	no changes	no significant
LmjF.09.1250	conserved hypothetical protein	no significant	681.76	0.062766	0.208153	0.301538	0.763004	0.931373	1.04447	no changes	no significant	366.861	-0.159397	0.183572	-0.868308	0.385226	0.933109	-1.11682	no changes	no significant
LmjF.09.1260	conserved hypothetical protein	no significant	1923.48	0.03438	0.207052	0.166045	0.868121	0.960442	1.02412	no changes	no significant	1171.07	-0.267334	0.162962	-1.64047	0.100908	0.643149	-1.20358	no changes	no significant
LmjF.09.1270	putative mitochondrial carrier protein	no significant	1155.05	0.292766	0.183247	1.59766	0.110119	0.581425	1.22499	no changes	no significant	492.371	-0.0382184	0.161331	-0.236894	0.812739	0.991176	-1.02684	no changes	no significant
LmjF.09.1280	conserved hypothetical protein	no significant	656.719	-0.430633	0.215517	-1.99814	0.0457013	0.415031	-1.34782	no changes	no significant	385.294	-0.356344	0.202913	-1.75614	0.0790643	0.570535	-1.28018	no changes	no significant
LmjF.09.1290	conserved hypothetical protein	no significant	2870.97	0.0734941	0.24251	0.303056	0.761847	0.931373	1.05226	no changes	no significant	1235.24	-0.372277	0.154519	-2.40926	0.0159849	0.262323	-1.29439	no changes	no significant
LmjF.09.1300	conserved hypothetical protein	no significant	634.489	0.0413794	0.195561	0.211593	0.832425	0.949959	1.0291	no changes	no significant	424.825	0.159931	0.241193	0.663084	0.507277	0.960704	1.11723	no changes	no significant
LmjF.09.1310	hypothetical protein	no significant	192.889	-0.148686	0.247875	-0.599844	0.54861	0.866457	-1.10856	no changes	no significant	91.6081	-0.242039	0.21	-1.15257	0.249089	0.856538	-1.18266	no changes	no significant
LmjF.09.1315	hypothetical protein	no significant	4242.6	0.183079	0.226331	0.808898	0.418574	0.819521	1.1353	no changes	no significant	897.422	0.0197955	0.19818	0.0998861	0.920435	0.996319	1.01382	no changes	no significant
LmjF.09.1330	conserved hypothetical protein	no significant	413.657	0.532815	0.233349	2.28334	0.0224101	0.301633	1.44675	no changes	no significant	270.293	0.668829	0.219597	3.04571	0.00232133	0.0917873	1.58978	no changes	no significant
LmjF.09.1340	histone H2B	no significant	9242.24	-0.39265	0.23028	-1.7051	0.0881761	0.532747	-1.3128	no changes	no significant	14788.8	-0.398386	0.249849	-1.5945	0.110823	0.669081	-1.31803	no changes	no significant
LmjF.09.1350	conserved hypothetical protein	no significant	754.407	-0.0876903	0.18442	-0.475494	0.634435	0.895916	-1.06267	no changes	no significant	460.021	-0.0897013	0.165966	-0.540481	0.588866	0.97444	-1.06415	no changes	no significant
LmjF.09.1360	hypothetical protein	no significant	522.99	0.550057	0.208318	2.64047	0.00827918	0.197843	1.46414	no changes	no significant	250.793	0.395393	0.197048	2.00658	0.0447943	0.441819	1.3153	no changes	no significant
LmjF.09.1370	conserved hypothetical protein	no significant	1158.56	0.0542671	0.18545	0.292624	0.76981	0.933541	1.03833	no changes	no significant	686.61	-0.0944524	0.155625	-0.606921	0.543903	0.965501	-1.06766	no changes	no significant
LmjF.09.1380	conserved hypothetical protein	no significant	2059.87	0.0961051	0.229201	0.419306	0.674993	0.909414	1.06888	no changes	no significant	740.949	-0.154301	0.178782	-0.863068	0.3881	0.933487	-1.11288	no changes	no significant
LmjF.09.1390	conserved hypothetical protein	no significant	881.472	0.120188	0.165646	0.725573	0.4681	0.839631	1.08688	no changes	no significant	560.923	0.150989	0.16775	0.900086	0.368075	0.924221	1.11033	no changes	no significant
LmjF.09.1400	hypothetical protein	no significant	2126.75	0.10827	0.204552	0.529304	0.596595	0.882167	1.07793	no changes	no significant	1496.43	0.0153564	0.184975	0.0830186	0.933837	0.996319	1.0107	no changes	no significant
LmjF.09.1410	conserved hypothetical protein	no significant	1511.46	0.186401	0.174601	1.06759	0.285707	0.750196	1.13792	no changes	no significant	747.814	-0.0285206	0.182788	-0.156031	0.876009	0.991375	-1.01997	no changes	no significant
LmjF.09.1420	conserved hypothetical protein	no significant	1435.34	-0.234773	0.203289	-1.15487	0.248142	0.722781	-1.17672	no changes	no significant	1266.07	0.0291795	0.18393	0.158645	0.873949	0.991375	1.02043	no changes	no significant
LmjF.09.1430	putative ubiquinone biosynthesis protein-like protein	no significant	1908.69	-0.0537147	0.163544	-0.328443	0.742577	0.927336	-1.03793	no changes	no significant	1400.87	0.0650104	0.221085	0.294052	0.768719	0.991024	1.04609	no changes	no significant
LmjF.09.1440	conserved hypothetical protein	no significant	2013.12	0.192717	0.176994	1.08883	0.276228	0.742298	1.14291	no changes	no significant	1160.8	0.0341529	0.191939	0.177936	0.858773	0.991176	1.02396	no changes	no significant
LmjF.09.1450	conserved hypothetical protein	no significant	1187.17	-0.0110843	0.213761	-0.0518536	0.958645	0.988129	-1.00771	no changes	no significant	339.451	-0.0392477	0.214496	-0.182976	0.854817	0.991176	-1.02758	no changes	no significant
LmjF.09.1460	conserved hypothetical protein	no significant	4594.7	0.227676	0.246895	0.922158	0.356446	0.78554	1.17095	no changes	no significant	945.372	0.11793	0.232414	0.507415	0.611863	0.981155	1.08518	no changes	no significant
LmjF.09.1470	conserved hypothetical protein	no significant	3287.97	-0.187656	0.164162	-1.14312	0.25299	0.726972	-1.13891	no changes	no significant	3065.45	0.0494578	0.197675	0.250197	0.802435	0.991176	1.03488	no changes	no significant
LmjF.09.1480	putative DNA J-binding protein	no significant	5396.75	0.136586	0.193204	0.706953	0.479596	0.842391	1.0993	no changes	no significant	1343.29	-0.128828	0.235549	-0.546925	0.58443	0.973736	-1.0934	no changes	no significant
LmjF.09.1490	putative cytochrome b5-like protein	no significant	2495.49	-0.0419176	0.20773	-0.201789	0.840082	0.951672	-1.02948	no changes	no significant	1070.18	0.1914	0.228045	0.839308	0.401296	0.937	1.14187	no changes	no significant
LmjF.09.1500	NA	no significant	350.264	0.0285881	0.243986	0.117171	0.906724	0.973737	1.02001	no changes	no significant	194.137	0.658511	0.21747	3.02805	0.00246135	0.0937254	1.57845	no changes	no significant
LmjF.09.1505	conserved hypothetical protein	no significant	2356.5	0.0841071	0.262515	0.32039	0.748672	0.928011	1.06003	no changes	no significant	775.229	0.166322	0.23541	0.706517	0.479866	0.956638	1.12219	no changes	no significant
LmjF.09.1520	conserved hypothetical protein	no significant	4294.45	-0.267842	0.236042	-1.13472	0.256491	0.730097	-1.20401	no changes	no significant	918.127	-0.322358	0.223453	-1.44262	0.149127	0.749029	-1.25037	no changes	no significant
LmjF.09.1530	conserved hypothetical protein	no significant	875.159	-0.658244	0.208156	-3.16227	0.00156546	0.0747793	-1.57816	no changes	no significant	300.936	-0.448164	0.177466	-2.52535	0.0115582	0.221532	-1.3643	no changes	no significant
LmjF.09.1540	conserved hypothetical protein	no significant	1120.67	-0.526421	0.245721	-2.14235	0.0321651	0.359807	-1.44035	no changes	no significant	679.617	0.0219391	0.259925	0.0844056	0.932734	0.996319	1.01532	no changes	no significant
LmjF.09.1550	conserved hypothetical protein	no significant	1466.12	0.0297214	0.242215	0.122707	0.902339	0.972415	1.02082	no changes	no significant	343.883	0.158674	0.225016	0.705165	0.480708	0.956735	1.11626	no changes	no significant
LmjF.09.5SrRNA.01	NA	no significant	11.6482	0.348557	0.238831	1.45943	0.144447	0.639075	1.27329	no changes	no significant	2.61753	0.115071	0.177426	0.648561	0.516622	0.961464	1.08303	no changes	no significant
LmjF.09.5SrRNA.02	NA	no significant	11.1217	0.102092	0.214406	0.476163	0.633959	0.89575	1.07333	no changes	no significant	1.09934	0.150081	0.137945	1.08798	0.276605	0.878979	1.10963	no changes	no significant
LmjF.09.5SrRNA.03	NA	no significant	2.53479	-0.0847879	0.148853	-0.569608	0.568944	NA	-1.06053	no changes	no significant	3.63626	0.110233	0.21799	0.505679	0.613082	0.981155	1.0794	no changes	no significant
LmjF.09.TRNAARG.01	NA	no significant	2.19348	0.00680937	0.11201	0.0607924	0.951525	NA	1.00473	no changes	no significant	0.215298	-0.0207841	0.0683217	-0.304209	0.760969	0.991024	-1.01451	no changes	no significant
LmjF.09.TRNAGLU.01	NA	no significant	18.2652	0.394716	0.249166	1.58415	0.113159	0.584063	1.31468	no changes	no significant	2.97774	0.249239	0.186958	1.33313	0.182488	0.792889	1.18858	no changes	no significant
LmjF.09.TRNAHIS.01	NA	no significant	29.0961	0.0874094	0.266355	0.328168	0.742784	0.927336	1.06246	no changes	no significant	0.760119	0.048769	0.103146	0.472814	0.636346	0.985492	1.03438	no changes	no significant
LmjF.09.TRNAHIS.02	NA	no significant	9.50367	0.0849084	0.218006	0.389477	0.696923	NA	1.06062	no changes	no significant	0.172497	0.0114231	0.0683217	0.167196	0.867216	0.991176	1.00795	no changes	no significant
LmjF.09.TRNALEU.01	NA	no significant	1.7887	0.0329181	0.140866	0.233685	0.81523	NA	1.02308	no changes	no significant	0.402627	0.0441051	0.0745108	0.591929	0.553898	0.965896	1.03104	no changes	no significant
LmjF.09.TRNAMET.01	NA	no significant	4.52246	0.112767	0.177321	0.635949	0.52481	NA	1.0813	no changes	no significant	3.22571	0.130846	0.184863	0.707801	0.479069	0.956067	1.09494	no changes	no significant
LmjF.09.TRNAPHE.01	NA	no significant	64.8448	0.46366	0.274751	1.68757	0.0914946	0.541071	1.37904	no changes	no significant	4.02919	0.198539	0.2169	0.915347	0.360009	0.92174	1.14754	no changes	no significant
LmjF.09.TRNAVAL.01	NA	no significant	1.9433	0.0601313	0.093233	0.644958	0.518954	NA	1.04256	no changes	no significant	0.194957	-0.0207841	0.0683217	-0.304209	0.760969	0.991024	-1.01451	no changes	no significant
LmjF.09.TRNAVAL.02	NA	no significant	1.51484	0.024419	0.118469	0.206121	0.836697	NA	1.01707	no changes	no significant	0.215298	-0.0207841	0.0683217	-0.304209	0.760969	0.991024	-1.01451	no changes	no significant
LmjF.10.0010	putative fatty acid desaturase	no significant	412.112	-0.105905	0.246264	-0.430048	0.667161	0.907027	-1.07617	no changes	no significant	196.333	-0.110467	0.265789	-0.415619	0.677689	0.991024	-1.07958	no changes	no significant
LmjF.10.0020	putative pteridin transporter	no significant	185.792	-0.223329	0.274449	-0.813736	0.415796	0.818837	-1.16742	no changes	no significant	67.871	-0.0266256	0.263517	-0.10104	0.919519	0.996319	-1.01863	no changes	no significant
LmjF.10.0030	phosphate-Repressible Phosphate Permease-like protein	no significant	760.696	-0.0451152	0.260142	-0.173425	0.862317	0.958549	-1.03177	no changes	no significant	339.069	0.311762	0.266082	1.17168	0.241327	0.851489	1.24122	no changes	no significant
LmjF.10.0040	conserved hypothetical protein	no significant	7091.36	-0.0507938	0.200039	-0.25392	0.799558	0.943577	-1.03583	no changes	no significant	2287.38	-0.147853	0.16824	-0.878822	0.379498	0.92989	-1.10792	no changes	no significant
LmjF.10.0050	conserved hypothetical protein	no significant	5040.32	0.15581	0.166767	0.934298	0.35015	0.781329	1.11405	no changes	no significant	2659.5	-0.0357902	0.206495	-0.173323	0.862398	0.991176	-1.02512	no changes	no significant
LmjF.10.0060	thymidylate kinase-like protein	no significant	2820.95	0.063815	0.195292	0.326768	0.743844	0.927676	1.04523	no changes	no significant	990.257	-0.153313	0.252123	-0.608087	0.54313	0.965501	-1.11212	no changes	no significant
LmjF.10.0070	putative ribosomal protein l35a	no significant	26889.7	0.09145	0.205981	0.443972	0.657063	0.902484	1.06544	no changes	no significant	14433.5	-0.225757	0.263743	-0.855976	0.392011	0.936362	-1.16939	no changes	no significant
LmjF.10.0080	hypothetical protein	no significant	2138.1	0.301209	0.213784	1.40894	0.158852	0.65129	1.23218	no changes	no significant	498.223	0.280263	0.179995	1.55707	0.119455	0.681682	1.21442	no changes	no significant
LmjF.10.0090	dehydrogenase-like protein	no significant	701.447	0.202793	0.233123	0.869897	0.384357	0.797918	1.15092	no changes	no significant	464.553	0.133974	0.253158	0.52921	0.59666	0.975806	1.09731	no changes	no significant
LmjF.10.0100	conserved hypothetical protein	no significant	2417.94	0.185345	0.207022	0.89529	0.370632	0.792644	1.13709	no changes	no significant	1155.61	0.0373723	0.257605	0.145076	0.884651	0.991375	1.02624	no changes	no significant
LmjF.10.0110	conserved hypothetical protein	no significant	11127.3	0.197901	0.224984	0.879624	0.379063	0.795818	1.14703	no changes	no significant	2928.07	-0.100866	0.179882	-0.560735	0.574978	0.973293	-1.07242	no changes	no significant
LmjF.10.0120	conserved hypothetical protein	no significant	26.4556	-0.143448	0.222972	-0.643344	0.520001	0.855645	-1.10454	no changes	no significant	5.57381	0.0418139	0.220677	0.18948	0.849717	0.991176	1.02941	no changes	no significant
LmjF.10.0130	conserved hypothetical protein	no significant	1899.59	-0.320633	0.219619	-1.45995	0.144303	0.639075	-1.24888	no changes	no significant	1572.49	-0.0931259	0.17841	-0.521976	0.601687	0.976556	-1.06668	no changes	no significant
LmjF.10.0140	putative DEAD/DEAH box helicase	no significant	4326.1	0.0841939	0.179169	0.469914	0.638416	0.89695	1.0601	no changes	no significant	2147.8	-0.0427413	0.214976	-0.198819	0.842404	0.991176	-1.03007	no changes	no significant
LmjF.10.0150	conserved hypothetical protein	no significant	246.041	-0.0408736	0.272095	-0.150218	0.880593	0.965732	-1.02874	no changes	no significant	142.321	0.147075	0.229589	0.640599	0.521783	0.962328	1.10732	no changes	no significant
LmjF.10.0160	conserved hypothetical protein	no significant	1022.48	-0.292168	0.274245	-1.06536	0.286715	0.750499	-1.22448	no changes	no significant	939.658	-0.016233	0.253724	-0.0639789	0.948987	0.99762	-1.01132	no changes	no significant
LmjF.10.0170	putative nucleoside phosphatase	no significant	4327.65	-0.0980709	0.18253	-0.537287	0.591069	0.88095	-1.07034	no changes	no significant	2197.62	-0.17587	0.224869	-0.782099	0.434157	0.942576	-1.12965	no changes	no significant
LmjF.10.0180	putative leucine-rich repeat protein	no significant	364.21	-0.816962	0.274641	-2.97465	0.00293324	0.108086	-1.76169	no changes	no significant	157.285	-0.73555	0.257003	-2.86203	0.00420934	0.12713	-1.66503	no changes	no significant
LmjF.10.0185	hypothetical protein	no significant	472.024	-0.846157	0.267767	-3.16005	0.00157744	0.0747793	-1.79771	no changes	no significant	575.076	-0.646471	0.25601	-2.52518	0.011564	0.221532	-1.56533	no changes	no significant
LmjF.10.0190	hypothetical protein	no significant	917.92	-0.0240452	0.195393	-0.123061	0.902059	0.972259	-1.01681	no changes	no significant	422.921	-0.26244	0.170922	-1.53544	0.124676	0.692629	-1.19951	no changes	no significant
LmjF.10.0195	conserved hypothetical protein	no significant	2625.48	-0.514533	0.152496	-3.37408	0.000740634	0.0451066	-1.42853	no changes	no significant	2043.17	-0.452996	0.227945	-1.9873	0.046889	0.449127	-1.36888	no changes	no significant
LmjF.10.0200	putative mitogen-activated protein kinase	no significant	598.3	-0.219712	0.273209	-0.80419	0.421287	0.820156	-1.1645	no changes	no significant	345.805	0.0109179	0.227746	0.047939	0.961765	0.998	1.0076	no changes	no significant
LmjF.10.0210	putative nucleolar protein	no significant	6386.65	-0.401589	0.216081	-1.85851	0.0630963	0.47107	-1.32096	no changes	no significant	9298.49	-0.142995	0.249734	-0.572588	0.566924	0.970603	-1.10419	no changes	no significant
LmjF.10.0218	hypothetical protein	no significant	11804.7	0.205545	0.255541	0.804355	0.421192	0.820156	1.15312	no changes	no significant	4061.23	-0.0374618	0.227588	-0.164604	0.869256	0.991176	-1.02631	no changes	no significant
LmjF.10.0219	hypothetical protein	no significant	1269.5	-0.0663889	0.238366	-0.278516	0.780616	0.937284	-1.04709	no changes	no significant	1178.08	0.157713	0.193941	0.813201	0.416103	0.937	1.11552	no changes	no significant
LmjF.10.0220	hypothetical protein	no significant	536.112	-0.0281246	0.273864	-0.102695	0.918205	0.97679	-1.01969	no changes	no significant	321.313	0.48359	0.203302	2.37868	0.0173748	0.275363	1.39822	no changes	no significant
LmjF.10.0230	conserved hypothetical protein	no significant	568.524	0.502945	0.209526	2.4004	0.0163773	0.263517	1.4171	no changes	no significant	228.488	0.613179	0.229108	2.67637	0.00744241	0.175179	1.52963	no changes	no significant
LmjF.10.0250	conserved hypothetical protein	no significant	4953.19	0.371679	0.240944	1.5426	0.122928	0.600713	1.29386	no changes	no significant	1217.22	0.0307335	0.179458	0.171258	0.864021	0.991176	1.02153	no changes	no significant
LmjF.10.0260	conserved hypothetical protein	no significant	3412.75	-0.81126	0.259301	-3.12865	0.00175613	0.0801215	-1.75474	no changes	no significant	3312.95	-0.301416	0.193478	-1.55788	0.119261	0.681682	-1.23235	no changes	no significant
LmjF.10.0270	conserved hypothetical protein	no significant	6280.09	-0.0703631	0.197494	-0.356279	0.721632	0.924203	-1.04998	no changes	no significant	5563.31	-0.23238	0.140034	-1.65945	0.0970243	0.626905	-1.17477	no changes	no significant
LmjF.10.0290	putative isocitrate dehydrogenase [NADP] mitochondrial precursor	no significant	2988.43	-0.404863	0.236653	-1.71079	0.0871205	0.530588	-1.32396	no changes	no significant	3172.81	-0.0826422	0.220363	-0.375027	0.707641	0.991024	-1.05896	no changes	no significant
LmjF.10.0300	conserved hypothetical protein	no significant	945.678	-0.229718	0.219664	-1.04577	0.295667	0.753662	-1.17261	no changes	no significant	1015.84	-0.29102	0.171242	-1.69947	0.0892312	0.607008	-1.22351	no changes	no significant
LmjF.10.0310	putative protein transport protein Sec23	no significant	2062.08	-0.277351	0.228921	-1.21156	0.225682	0.707959	-1.21197	no changes	no significant	2000.64	-0.217569	0.186259	-1.1681	0.242768	0.85263	-1.16277	no changes	no significant
LmjF.10.0320	conserved hypothetical protein	no significant	1867.6	-0.212962	0.220241	-0.966951	0.333568	0.772778	-1.15907	no changes	no significant	1724.09	-0.173036	0.206232	-0.839034	0.40145	0.937	-1.12743	no changes	no significant
LmjF.10.0330	conserved hypothetical protein	no significant	1527.6	0.0144527	0.204903	0.070534	0.943769	0.984636	1.01007	no changes	no significant	757.099	-0.231343	0.170255	-1.35881	0.174208	0.780967	-1.17393	no changes	no significant
LmjF.10.0350	NA	no significant	0	NA	NA	NA	NA	NA	NA	no changes	no significant	0	NA	NA	NA	NA	NA	NA	no changes	no significant
LmjF.10.0360	putative folate/biopterin transporter	no significant	424.303	0.0148747	0.256978	0.0578829	0.953842	0.987016	1.01036	no changes	no significant	192.892	0.125624	0.218766	0.57424	0.565805	0.970603	1.09098	no changes	no significant
LmjF.10.0370	putative folate/biopterin transporter	no significant	237.014	-0.10062	0.270115	-0.372507	0.709516	0.919801	-1.07223	no changes	no significant	141.198	0.0717655	0.266167	0.269626	0.787448	0.991176	1.051	no changes	no significant
LmjF.10.0380	putative folate/biopterin transporter	no significant	538.89	-0.167866	0.258918	-0.648339	0.516766	0.853718	-1.1234	no changes	no significant	257.409	0.06966	0.245873	0.283317	0.776934	0.991176	1.04947	no changes	no significant
LmjF.10.0385	putative folate/biopterin transporter	no significant	902.12	-0.20455	0.233896	-0.874531	0.381829	0.796402	-1.15233	no changes	no significant	569.959	-0.00445455	0.194659	-0.0228839	0.981743	0.999644	-1.00309	no changes	no significant
LmjF.10.0390	putative folate/biopterin transporter	no significant	630.124	-0.0700259	0.244361	-0.286568	0.774443	0.935393	-1.04974	no changes	no significant	294.276	0.0790588	0.187491	0.421668	0.673267	0.991024	1.05633	no changes	no significant
LmjF.10.0400	putative folate/biopterin transporter	no significant	1425.01	-0.118981	0.254664	-0.467206	0.640352	0.897107	-1.08597	no changes	no significant	870.462	0.155146	0.21613	0.717837	0.472858	0.953598	1.11353	no changes	no significant
LmjF.10.0420	dihydroxyacetone kinase 1-like protein	no significant	1059.99	0.0120044	0.207902	0.0577405	0.953955	0.987016	1.00836	no changes	no significant	538.202	-0.157717	0.19676	-0.801571	0.422801	0.937	-1.11552	no changes	no significant
LmjF.10.0425	NA	no significant	888.797	0.16315	0.211545	0.771229	0.440571	0.828787	1.11973	no changes	no significant	546.113	-0.0238126	0.206289	-0.115433	0.908102	0.99397	-1.01664	no changes	no significant
LmjF.10.0430	hypothetical protein	no significant	125.17	0.346254	0.255914	1.35301	0.176053	0.662347	1.27126	no changes	no significant	44.7575	0.545108	0.255638	2.13234	0.032979	0.38175	1.45913	no changes	no significant
LmjF.10.0440	hypothetical protein	no significant	977.185	0.408772	0.179438	2.27807	0.0227227	0.303315	1.32756	no changes	no significant	704.161	0.456561	0.220492	2.07065	0.0383914	0.412953	1.37227	no changes	no significant
LmjF.10.0450	hypothetical protein	no significant	1553.38	-0.42982	0.207727	-2.06915	0.0385319	0.386966	-1.34707	no changes	no significant	610.28	0.161434	0.192179	0.840019	0.400898	0.937	1.1184	no changes	no significant
LmjF.10.0460	GP63, leishmanolysin	no significant	3602.56	-0.0932399	0.20198	-0.461629	0.644348	0.899483	-1.06676	no changes	no significant	5290.33	0.222186	0.167549	1.3261	0.184808	0.794489	1.1665	no changes	no significant
LmjF.10.0465	GP63, leishmanolysin	no significant	2741.09	-0.11629	0.208441	-0.557903	0.576911	0.876713	-1.08394	no changes	no significant	3835.36	0.24505	0.16565	1.47932	0.139056	0.726535	1.18513	no changes	no significant
LmjF.10.0470	GP63, leishmanolysin	no significant	5221.44	-0.0458345	0.166421	-0.275413	0.782999	0.938614	-1.03228	no changes	no significant	5858	0.145649	0.150906	0.965161	0.334464	0.914433	1.10623	no changes	no significant
LmjF.10.0480	GP63, leishmanolysin	no significant	5457.54	-0.10678	0.211022	-0.506016	0.612846	0.887358	-1.07682	no changes	no significant	7302.39	0.248394	0.158563	1.56654	0.117223	0.680159	1.18788	no changes	no significant
LmjF.10.0483	hypothetical protein	no significant	3580.18	0.206308	0.201098	1.02591	0.304933	0.760023	1.15373	no changes	no significant	2047.83	0.052637	0.152882	0.344298	0.730622	0.991024	1.03716	no changes	no significant
LmjF.10.0485	hypothetical protein	no significant	262.753	0.121066	0.222224	0.544793	0.585896	0.87996	1.08754	no changes	no significant	173.507	0.0474375	0.19612	0.24188	0.808873	0.991176	1.03343	no changes	no significant
LmjF.10.0490	putative mitogen-activated protein kinase 3	no significant	254.571	-0.298325	0.274658	-1.08617	0.277404	0.743152	-1.22972	no changes	no significant	120.112	0.0308598	0.210212	0.146803	0.883287	0.991375	1.02162	no changes	no significant
LmjF.10.0500	conserved hypothetical protein	no significant	2017.25	-0.347869	0.251555	-1.38287	0.166703	0.659162	-1.27268	no changes	no significant	1102.25	-0.350771	0.263239	-1.33252	0.182689	0.793022	-1.27524	no changes	no significant
LmjF.10.0510	glycerol-3-phosphate dehydrogenase [NAD+],glycosomal	no significant	1817.88	-0.275289	0.199592	-1.37926	0.167816	0.659162	-1.21024	no changes	no significant	1903.62	-0.000872194	0.18599	-0.00468947	0.996258	0.999644	-1.0006	no changes	no significant
LmjF.10.0520	conserved hypothetical protein	no significant	2868.99	0.271397	0.193263	1.40429	0.160233	0.652479	1.20698	no changes	no significant	1469.34	0.103789	0.182285	0.569379	0.569099	0.971308	1.07459	no changes	no significant
LmjF.10.0530	conserved hypothetical protein	no significant	4875.65	-0.131328	0.145946	-0.899838	0.368206	0.791653	-1.0953	no changes	no significant	5195.55	-0.204576	0.187047	-1.09371	0.274083	0.878498	-1.15235	no changes	no significant
LmjF.10.0540	hypothetical protein	no significant	1081.77	-0.171128	0.26328	-0.649983	0.515703	0.853645	-1.12594	no changes	no significant	1536.33	-0.310252	0.264687	-1.17215	0.241138	0.851489	-1.23992	no changes	no significant
LmjF.10.0550	conserved hypothetical protein	no significant	6226.7	0.196393	0.178415	1.10077	0.270998	0.741226	1.14583	no changes	no significant	1885.96	0.0341071	0.222091	0.153573	0.877947	0.991375	1.02392	no changes	no significant
LmjF.10.0560	zinc binding dehydrogenase-like protein	no significant	3453.05	0.40263	0.176408	2.28237	0.0224673	0.301743	1.32192	no changes	no significant	1381.48	0.105138	0.256267	0.410265	0.681612	0.991024	1.0756	no changes	no significant
LmjF.10.0570	zinc-binding dehydrogenase-like protein	no significant	2020.08	0.0442562	0.168068	0.263323	0.792302	0.942168	1.03115	no changes	no significant	872.905	0.231807	0.185522	1.24948	0.211488	0.820256	1.1743	no changes	no significant
LmjF.10.0580	conserved hypothetical protein	no significant	6428.89	-0.0113743	0.156215	-0.072812	0.941956	0.983863	-1.00792	no changes	no significant	3880.53	0.0108481	0.232675	0.0466235	0.962813	0.998	1.00755	no changes	no significant
LmjF.10.0590	conserved hypothetical protein	no significant	1400.1	-0.187885	0.24484	-0.767378	0.442857	0.829002	-1.13909	no changes	no significant	359.112	-0.0372737	0.24093	-0.154708	0.877052	0.991375	-1.02617	no changes	no significant
LmjF.10.0600	conserved hypothetical protein	no significant	5505.13	0.150717	0.17259	0.873265	0.382519	0.796764	1.11012	no changes	no significant	1773.46	0.301782	0.196264	1.53763	0.124139	0.691719	1.23267	no changes	no significant
LmjF.10.0610	putative endonuclease G	no significant	2330.62	0.175313	0.248254	0.706185	0.480073	0.842667	1.12921	no changes	no significant	1246.63	-0.175108	0.199139	-0.879325	0.379225	0.929714	-1.12905	no changes	no significant
LmjF.10.0620	conserved hypothetical protein	no significant	1286.6	-0.192477	0.251079	-0.766601	0.443319	0.829002	-1.14272	no changes	no significant	880.751	0.049495	0.155335	0.318633	0.750005	0.991024	1.0349	no changes	no significant
LmjF.10.0630	flagellar glycoprotein-like protein	no significant	953.163	-0.325124	0.267357	-1.21607	0.22396	0.706053	-1.25277	no changes	no significant	935.781	-0.0329799	0.146613	-0.224945	0.822022	0.991176	-1.02312	no changes	no significant
LmjF.10.0640	conserved hypothetical protein	no significant	2293.28	0.0568196	0.171018	0.332244	0.739705	0.927318	1.04017	no changes	no significant	1646.53	0.147607	0.162399	0.908917	0.363394	0.922362	1.10773	no changes	no significant
LmjF.10.0650	hypothetical protein	no significant	1994.37	0.184793	0.182396	1.01314	0.310992	0.762075	1.13665	no changes	no significant	981.05	0.196996	0.170896	1.15273	0.249023	0.856538	1.14631	no changes	no significant
LmjF.10.0660	hypothetical protein	no significant	1083.75	-0.417357	0.274135	-1.52245	0.127897	0.607943	-1.33548	no changes	no significant	1032.63	-0.398896	0.219279	-1.81912	0.0688925	0.533752	-1.3185	no changes	no significant
LmjF.10.0670	conserved hypothetical protein	no significant	9718.11	0.0341031	0.222113	0.15354	0.877973	0.964406	1.02392	no changes	no significant	3634.34	-0.175922	0.21024	-0.836769	0.402722	0.937	-1.12969	no changes	no significant
LmjF.10.0680	hypothetical protein	no significant	525.387	0.0647521	0.226982	0.285274	0.775434	0.935393	1.04591	no changes	no significant	370.821	0.0745793	0.199029	0.374715	0.707873	0.991024	1.05305	no changes	no significant
LmjF.10.0690	conserved hypothetical protein	no significant	2586.4	-0.022033	0.154634	-0.142485	0.886697	0.967567	-1.01539	no changes	no significant	2667.3	-0.219133	0.215289	-1.01785	0.308747	0.902325	-1.16403	no changes	no significant
LmjF.10.0700	conserved hypothetical protein	no significant	3061.48	0.144017	0.234577	0.613945	0.539252	0.862056	1.10498	no changes	no significant	1573.03	-0.178058	0.25727	-0.692106	0.48887	0.958709	-1.13136	no changes	no significant
LmjF.10.0710	putative amino acid transporter	no significant	3358.03	-0.204916	0.20514	-0.998904	0.317841	0.764486	-1.15262	no changes	no significant	2090.67	0.0176372	0.252493	0.0698524	0.944311	0.996659	1.0123	no changes	no significant
LmjF.10.0715	putative amino acid transporter	no significant	4429.59	-0.128583	0.203301	-0.632477	0.527075	0.857639	-1.09322	no changes	no significant	2555.49	0.0345214	0.251674	0.137167	0.890899	0.99175	1.02422	no changes	no significant
LmjF.10.0720	putative amino acid transporter	no significant	5542.58	-0.148925	0.2045	-0.728239	0.466467	0.839331	-1.10874	no changes	no significant	3179.33	0.0111965	0.250172	0.0447552	0.964302	0.99834	1.00779	no changes	no significant
LmjF.10.0730	putative deaminase	no significant	1618.85	0.0230461	0.205895	0.111931	0.910878	0.975147	1.0161	no changes	no significant	985.513	0.173189	0.208287	0.83149	0.405697	0.937	1.12755	no changes	no significant
LmjF.10.0740	conserved hypothetical protein	no significant	804.878	-0.505789	0.264874	-1.90955	0.0561913	0.444763	-1.4199	no changes	no significant	886.637	-0.162099	0.225613	-0.718482	0.47246	0.953598	-1.11891	no changes	no significant
LmjF.10.0750	conserved hypothetical protein	no significant	415.551	-0.205337	0.270151	-0.760081	0.447206	0.830355	-1.15296	no changes	no significant	248.84	-0.0873192	0.245833	-0.355198	0.722441	0.991024	-1.06239	no changes	no significant
LmjF.10.0760	conserved hypothetical protein	no significant	904.847	0.0667017	0.182707	0.365075	0.715055	0.920992	1.04732	no changes	no significant	767.06	0.102275	0.147244	0.6946	0.487306	0.958709	1.07347	no changes	no significant
LmjF.10.0770	hypothetical protein	no significant	2775.58	0.137546	0.230654	0.59633	0.550955	0.867516	1.10003	no changes	no significant	1601.26	-0.127408	0.151441	-0.841304	0.400178	0.937	-1.09233	no changes	no significant
LmjF.10.0780	conserved hypothetical protein	no significant	2727.91	-0.144837	0.166778	-0.868443	0.385152	0.798718	-1.10561	no changes	no significant	1496.2	-0.301143	0.24975	-1.20578	0.227902	0.837573	-1.23212	no changes	no significant
LmjF.10.0790	conserved hypothetical protein	no significant	10305.2	-0.0193073	0.207146	-0.0932062	0.92574	0.978739	-1.01347	no changes	no significant	7098.81	-0.121912	0.202601	-0.601735	0.54735	0.965501	-1.08818	no changes	no significant
LmjF.10.0800	conserved hypothetical protein	no significant	4912.66	-0.0542023	0.210869	-0.257043	0.797146	0.943577	-1.03828	no changes	no significant	3031.3	-0.381926	0.194889	-1.95972	0.050029	0.462021	-1.30308	no changes	no significant
LmjF.10.0810	conserved hypothetical protein	no significant	1577.14	-0.150972	0.171059	-0.882577	0.377465	0.79557	-1.11032	no changes	no significant	876.769	-0.550785	0.22806	-2.41509	0.0157314	0.260002	-1.46488	no changes	no significant
LmjF.10.0820	conserved hypothetical protein	no significant	4721.74	0.0570067	0.213824	0.266606	0.789773	0.941458	1.04031	no changes	no significant	2420.34	-0.21994	0.184288	-1.19346	0.232689	0.841455	-1.16469	no changes	no significant
LmjF.10.0830	putative protein kinase	no significant	2924.71	0.134226	0.191955	0.699259	0.48439	0.845266	1.0975	no changes	no significant	2326.27	-0.0521771	0.250524	-0.208272	0.835016	0.991176	-1.03683	no changes	no significant
LmjF.10.0840	conserved hypothetical protein	no significant	5481.02	-0.0451955	0.186717	-0.242054	0.808738	0.944454	-1.03182	no changes	no significant	3486.05	-0.293261	0.17355	-1.68978	0.091071	0.608062	-1.22541	no changes	no significant
LmjF.10.0850	putative nuclear transport factor 2	no significant	3633.16	-0.380257	0.161123	-2.36004	0.0182731	0.273891	-1.30157	no changes	no significant	2875.99	-0.114049	0.176228	-0.647165	0.517525	0.961464	-1.08226	no changes	no significant
LmjF.10.0860	conserved hypothetical protein	no significant	937.527	-0.0431349	0.228888	-0.188454	0.850521	0.954592	-1.03035	no changes	no significant	834.841	0.0229615	0.260419	0.0881713	0.929741	0.996319	1.01604	no changes	no significant
LmjF.10.0870	histone H3	no significant	7916.04	-0.527173	0.201041	-2.62222	0.00873587	0.202323	-1.4411	no changes	no significant	9403.14	-0.560816	0.226787	-2.47287	0.0134032	0.238093	-1.4751	no changes	no significant
LmjF.10.0880	conserved hypothetical protein	no significant	1596.45	-0.374809	0.263351	-1.42323	0.154669	0.646287	-1.29667	no changes	no significant	2255.85	-0.137679	0.196455	-0.700817	0.483417	0.956927	-1.10013	no changes	no significant
LmjF.10.0890	putative FKBP-type peptidyl-prolyl cis-trans isomerase	no significant	7175.42	-0.528699	0.175361	-3.01492	0.00257049	0.0984419	-1.44263	no changes	no significant	9927.51	-0.412698	0.205481	-2.00845	0.0445956	0.441819	-1.33117	no changes	no significant
LmjF.10.0900	conserved hypothetical protein	no significant	3271.66	-0.517808	0.163105	-3.17469	0.00149994	0.0741691	-1.43178	no changes	no significant	3908.09	-0.609608	0.234128	-2.60374	0.00922132	0.191275	-1.52584	no changes	no significant
LmjF.10.0910	putative small GTP-binding protein Rab11	no significant	2058.07	-0.453076	0.257254	-1.7612	0.0782041	0.503682	-1.36896	no changes	no significant	2447.14	0.0217891	0.208027	0.104742	0.916581	0.996312	1.01522	no changes	no significant
LmjF.10.0920	conserved hypothetical protein	no significant	1236.35	-0.251623	0.264759	-0.950385	0.341917	0.779572	-1.19055	no changes	no significant	1245.84	0.338989	0.211491	1.60285	0.108967	0.662519	1.26487	no changes	no significant
LmjF.10.0930	NA	no significant	285.465	-0.139442	0.244291	-0.5708	0.568135	0.872906	-1.10148	no changes	no significant	407.258	0.00753586	0.244611	0.0308076	0.975423	0.999644	1.00524	no changes	no significant
LmjF.10.0935	NA	no significant	223.901	-0.123352	0.251733	-0.490012	0.624126	0.8913	-1.08926	no changes	no significant	113.379	-0.0104321	0.24784	-0.0420923	0.966425	0.998904	-1.00726	no changes	no significant
LmjF.10.0940	conserved hypothetical protein	no significant	2051.4	-0.30634	0.220181	-1.39131	0.164131	0.656152	-1.23657	no changes	no significant	1570.24	-0.201525	0.169885	-1.18625	0.235525	0.847744	-1.14991	no changes	no significant
LmjF.10.0945	conserved hypothetical protein	no significant	1589.29	-0.209063	0.19349	-1.08048	0.279927	0.745509	-1.15594	no changes	no significant	1501.58	0.137256	0.214473	0.639969	0.522192	0.962328	1.09981	no changes	no significant
LmjF.10.0950	putative eIF-2B GDP-GTP exchange factor	no significant	4454.49	-0.000304912	0.17888	-0.00170457	0.99864	0.999298	-1.00021	no changes	no significant	3787.32	-0.140361	0.179165	-0.78342	0.43338	0.942576	-1.10218	no changes	no significant
LmjF.10.0960	conserved hypothetical protein	no significant	4925.41	0.0162554	0.214652	0.0757291	0.939635	0.983599	1.01133	no changes	no significant	1436.55	-0.289013	0.226489	-1.27606	0.201935	0.814415	-1.2218	no changes	no significant
LmjF.10.0970	hypothetical protein	no significant	8819.39	-0.484711	0.185367	-2.61487	0.00892604	0.203203	-1.39931	no changes	no significant	9822.64	-0.477411	0.242848	-1.96588	0.0493122	0.458464	-1.39224	no changes	no significant
LmjF.10.0980	hypothetical protein	no significant	212.455	0.126705	0.273991	0.462441	0.643765	0.899159	1.0918	no changes	no significant	118.348	0.676453	0.218765	3.09214	0.00198721	0.0841769	1.59821	no changes	no significant
LmjF.10.0990	histone H3	no significant	11520.1	-0.502864	0.182121	-2.76116	0.00575969	0.167816	-1.41702	no changes	no significant	13134.5	-0.56445	0.228464	-2.47063	0.0134875	0.238639	-1.47882	no changes	no significant
LmjF.10.1000	putative ARP2/3 complex subunit	no significant	1199.77	0.563118	0.194537	2.89465	0.00379578	0.126359	1.47746	no changes	no significant	583.248	0.240724	0.179764	1.33911	0.180533	0.790461	1.18159	no changes	no significant
LmjF.10.1010	nucleoside phosphorylase-like protein	no significant	3018.47	0.0488518	0.202891	0.240779	0.809727	0.944454	1.03444	no changes	no significant	2685.55	-0.0574526	0.229806	-0.250005	0.802584	0.991176	-1.04063	no changes	no significant
LmjF.10.1020	putative carrier protein	no significant	1262.42	-0.0637791	0.212104	-0.300697	0.763645	0.931373	-1.0452	no changes	no significant	754.487	0.0512191	0.193856	0.264212	0.791617	0.991176	1.03614	no changes	no significant
LmjF.10.1030	RNA-binding protein-like protein	no significant	4598.74	0.12931	0.214306	0.603387	0.546251	0.865143	1.09377	no changes	no significant	3123.15	-0.251071	0.241144	-1.04116	0.297799	0.897462	-1.19009	no changes	no significant
LmjF.10.1040	conserved hypothetical protein	no significant	5767.6	0.00447346	0.21421	0.0208835	0.983339	0.995593	1.00311	no changes	no significant	3331.82	-0.403455	0.216539	-1.86319	0.0624351	0.508686	-1.32267	no changes	no significant
LmjF.10.1050	conserved hypothetical protein	no significant	4921.68	0.318427	0.23085	1.37937	0.167782	0.659162	1.24697	no changes	no significant	1480.2	0.238503	0.166719	1.43057	0.152555	0.752932	1.17977	no changes	no significant
LmjF.10.1060	conserved hypothetical protein	no significant	5747.31	0.1605	0.219009	0.732845	0.463653	0.837258	1.11767	no changes	no significant	2322.05	-0.051858	0.167143	-0.310262	0.756362	0.991024	-1.0366	no changes	no significant
LmjF.10.1070	hypothetical protein	no significant	5504.97	0.188998	0.222584	0.849109	0.395821	0.806962	1.13997	no changes	no significant	1927.41	-0.0719954	0.160408	-0.448828	0.653556	0.988704	-1.05117	no changes	no significant
LmjF.10.1080	putative eukaryotic translation initation factor 4 gamma	no significant	759.219	-0.326926	0.261724	-1.24913	0.211619	0.693064	-1.25434	no changes	no significant	397.463	-0.0378535	0.208183	-0.181829	0.855717	0.991176	-1.02659	no changes	no significant
LmjF.10.1081	NA	no significant	3084.2	-0.570422	0.201817	-2.82643	0.00470698	0.145866	-1.48496	no changes	no significant	2077.46	-0.664726	0.219696	-3.02567	0.00248083	0.0937254	-1.58527	no changes	no significant
LmjF.10.1090	conserved hypothetical protein	no significant	1930.71	-0.0928448	0.208087	-0.446182	0.655466	0.901857	-1.06647	no changes	no significant	2098.35	0.291056	0.172012	1.69207	0.090633	0.608062	1.22354	no changes	no significant
LmjF.10.1110	conserved hypothetical protein	no significant	2832.13	-0.159437	0.161711	-0.985939	0.324163	0.767225	-1.11685	no changes	no significant	3681.68	-0.0895908	0.262772	-0.340946	0.733145	0.991024	-1.06407	no changes	no significant
LmjF.10.1120	conserved hypothetical protein	no significant	3068.06	0.0543641	0.143382	0.379156	0.704572	0.919436	1.0384	no changes	no significant	1484.22	0.0378271	0.150917	0.250649	0.802086	0.991176	1.02657	no changes	no significant
LmjF.10.1130	conserved hypothetical protein	no significant	4476.68	-0.114875	0.160991	-0.713548	0.475507	0.840182	-1.08288	no changes	no significant	4265.23	-0.0302986	0.221559	-0.136752	0.891227	0.99175	-1.02122	no changes	no significant
LmjF.10.1140	conserved hypothetical protein	no significant	947.018	-0.60753	0.263853	-2.30253	0.0213051	0.297171	-1.52365	no changes	no significant	589.145	-0.233274	0.203484	-1.1464	0.251629	0.856538	-1.1755	no changes	no significant
LmjF.10.1150	conserved hypothetical protein	no significant	6738.71	-0.289701	0.193885	-1.49419	0.135126	0.62284	-1.22239	no changes	no significant	2513.47	-0.589545	0.21879	-2.69457	0.00704804	0.169739	-1.50477	no changes	no significant
LmjF.10.1160	putative rab1 small GTP-binding protein	no significant	741.193	-0.434727	0.273099	-1.59183	0.111424	0.583169	-1.35165	no changes	no significant	722.322	0.136741	0.253106	0.540251	0.589024	0.97444	1.09942	no changes	no significant
LmjF.10.1170	putative small GTP-binding protein Rab7	no significant	1178.46	-0.234985	0.270119	-0.869929	0.384339	0.797918	-1.17689	no changes	no significant	814.161	0.215592	0.249391	0.864476	0.387327	0.933487	1.16118	no changes	no significant
LmjF.10.1180	conserved hypothetical protein	no significant	335.081	-0.0287792	0.254566	-0.113052	0.909989	0.974757	-1.02015	no changes	no significant	194.514	0.39682	0.226877	1.74905	0.0802821	0.574771	1.3166	no changes	no significant
LmjF.10.1190	flagellar protofilament ribbon protein-like protein	no significant	5157.09	-0.221035	0.194063	-1.13899	0.254709	0.72862	-1.16557	no changes	no significant	2038.45	-0.464866	0.231882	-2.00475	0.0449895	0.441819	-1.38019	no changes	no significant
LmjF.10.1195	conserved hypothetical protein	no significant	846.983	-0.274051	0.246095	-1.1136	0.265452	0.739523	-1.2092	no changes	no significant	741.438	0.0461719	0.228479	0.202084	0.839851	0.991176	1.03252	no changes	no significant
LmjF.10.1200	conserved hypothetical protein	no significant	6218.59	0.139123	0.200182	0.694983	0.487066	0.8462	1.10124	no changes	no significant	2582.26	-0.0644647	0.226943	-0.284056	0.776367	0.991176	-1.0457	no changes	no significant
LmjF.10.1210	conserved hypothetical protein	no significant	3742.41	0.396499	0.167658	2.36493	0.0180334	0.273451	1.31631	no changes	no significant	1281.64	0.24609	0.210822	1.16729	0.243093	0.853127	1.18599	no changes	no significant
LmjF.10.1220	conserved hypothetical protein	no significant	2406.88	-0.18648	0.232068	-0.803558	0.421652	0.820156	-1.13798	no changes	no significant	1570.51	0.325091	0.18731	1.73558	0.0826383	0.583122	1.25274	no changes	no significant
LmjF.10.1225	conserved hypothetical protein	no significant	7002.86	-0.0560698	0.188457	-0.297521	0.766069	0.932028	-1.03963	no changes	no significant	2853.03	0.289914	0.186887	1.55127	0.120836	0.683999	1.22257	no changes	no significant
LmjF.10.1227	hypothetical protein	no significant	865.529	-0.0856988	0.221401	-0.387074	0.698701	0.918036	-1.0612	no changes	no significant	406.34	0.422384	0.220273	1.91755	0.0551679	0.483019	1.34014	no changes	no significant
LmjF.10.1228	hypothetical protein	no significant	360.47	-0.302925	0.264985	-1.14318	0.252964	0.726972	-1.23364	no changes	no significant	273.046	0.554947	0.194944	2.84669	0.00441761	0.129212	1.46911	no changes	no significant
LmjF.10.1230	conserved hypothetical protein	no significant	686.048	-0.295146	0.274581	-1.07489	0.282422	0.74829	-1.22701	no changes	no significant	409.831	0.601719	0.242682	2.47946	0.0131583	0.237362	1.51752	no changes	no significant
LmjF.10.1240	conserved hypothetical protein	no significant	1003.2	-0.198087	0.272489	-0.726956	0.467253	0.839331	-1.14718	no changes	no significant	453.472	0.523729	0.192397	2.72212	0.00648636	0.159367	1.43767	no changes	no significant
LmjF.10.1250	conserved hypothetical protein	no significant	645.412	-0.201411	0.204854	-0.983197	0.32551	0.7674	-1.14982	no changes	no significant	165.641	0.0703806	0.208096	0.338212	0.735203	0.991024	1.04999	no changes	no significant
LmjF.10.1260	conserved hypothetical protein	no significant	690.834	0.195607	0.189986	1.02959	0.303203	0.758393	1.14521	no changes	no significant	245.942	0.49261	0.206666	2.3836	0.0171442	0.274071	1.40699	no changes	no significant
LmjF.10.1270	conserved hypothetical protein	no significant	948.676	0.281952	0.256734	1.09823	0.272105	0.741226	1.21584	no changes	no significant	459.084	0.509658	0.250016	2.0385	0.0414999	0.430411	1.42371	no changes	no significant
LmjF.10.1280	conserved hypothetical protein	no significant	892.509	-0.374906	0.261806	-1.432	0.152143	0.644237	-1.29676	no changes	no significant	385.179	0.102098	0.180248	0.566432	0.5711	0.971308	1.07333	no changes	no significant
LmjF.10.1290	conserved hypothetical protein	no significant	462.521	0.106876	0.218918	0.4882	0.625408	0.891659	1.07689	no changes	no significant	176.65	0.358417	0.224741	1.5948	0.110757	0.669081	1.28202	no changes	no significant
LmjF.10.1300	phosphate-Repressible Phosphate Permease-like protein	no significant	744.735	-0.0560434	0.265753	-0.210885	0.832977	0.949962	-1.03961	no changes	no significant	312.735	0.311887	0.266123	1.17197	0.241211	0.851489	1.24133	no changes	no significant
LmjF.10.1310	putative pteridine transporter	no significant	199.842	-0.232596	0.273159	-0.851501	0.394491	0.805702	-1.17495	no changes	no significant	78.3209	0.0196196	0.26288	0.0746332	0.940507	0.996659	1.01369	no changes	no significant
LmjF.10.1320	putative fatty acid desaturase	no significant	390.284	-0.261048	0.247696	-1.0539	0.291927	0.752775	-1.19835	no changes	no significant	192.105	-0.0414688	0.265066	-0.156447	0.875681	0.991375	-1.02916	no changes	no significant
LmjF.10.TRNAASN.01	NA	no significant	0.394751	0.0393664	0.0726821	0.541624	0.588077	NA	1.02766	no changes	no significant	0	NA	NA	NA	NA	NA	NA	no changes	no significant
LmjF.10.TRNAGLY.01	NA	no significant	5.34889	0.134511	0.161546	0.83265	0.405042	NA	1.09772	no changes	no significant	0.493914	0.019629	0.0774279	0.253514	0.799871	0.991176	1.0137	no changes	no significant
LmjF.10.TRNALYS.01	NA	no significant	2.68405	-0.0135326	0.13631	-0.0992779	0.920918	NA	-1.00942	no changes	no significant	0.605212	-0.0738873	0.0836454	-0.88334	0.377053	0.928384	-1.05255	no changes	no significant
LmjF.11.0010	conserved hypothetical protein	no significant	587.979	-0.0725136	0.183532	-0.395101	0.692769	0.916032	-1.05155	no changes	no significant	325.281	0.372073	0.258968	1.43675	0.150789	0.750507	1.29421	no changes	no significant
LmjF.11.0020	conserved hypothetical protein	no significant	2855.88	0.00170482	0.150958	0.0112933	0.990989	0.997931	1.00118	no changes	no significant	1143.12	0.243944	0.191556	1.27349	0.202845	0.815209	1.18423	no changes	no significant
LmjF.11.0030	conserved hypothetical protein	no significant	1464.14	0.195145	0.185104	1.05425	0.291769	0.752775	1.14484	no changes	no significant	471.087	0.174973	0.201371	0.868907	0.384898	0.933109	1.12894	no changes	no significant
LmjF.11.0050	putative SNF2/RAD54 related DNA helicase	no significant	4089.47	0.364174	0.182268	1.99802	0.0457149	0.415031	1.28714	no changes	no significant	1224.88	0.257915	0.196067	1.31544	0.188361	0.797666	1.19575	no changes	no significant
LmjF.11.0060	putative protein kinase	no significant	909.058	0.179566	0.216189	0.830596	0.406202	0.811726	1.13254	no changes	no significant	491.766	0.44998	0.217961	2.0645	0.0389702	0.416281	1.36602	no changes	no significant
LmjF.11.0070	conserved hypothetical protein	no significant	1118.55	-0.530497	0.25292	-2.09749	0.03595	0.375528	-1.44443	no changes	no significant	976.746	-0.463948	0.249203	-1.86173	0.0626417	0.508686	-1.37931	no changes	no significant
LmjF.11.0080	conserved hypothetical protein	no significant	1010.19	0.192498	0.186866	1.03014	0.302945	0.758393	1.14274	no changes	no significant	396.423	0.289927	0.240503	1.20551	0.228008	0.837573	1.22258	no changes	no significant
LmjF.11.0090	conserved hypothetical protein	no significant	2544.76	-0.38376	0.146317	-2.62279	0.00872118	0.202323	-1.30474	no changes	no significant	866.209	-0.42679	0.217929	-1.95839	0.0501839	0.46299	-1.34424	no changes	no significant
LmjF.11.0100	putative seryl-tRNA synthetase	no significant	2867.48	-0.122832	0.180159	-0.681799	0.495366	0.84726	-1.08887	no changes	no significant	2019.87	-0.196478	0.17495	-1.12305	0.261415	0.867129	-1.1459	no changes	no significant
LmjF.11.0110	putative cyclin-dependent protein kinase	no significant	1452.63	0.28357	0.178292	1.59048	0.111727	0.583169	1.2172	no changes	no significant	800.309	0.00838345	0.193414	0.0433445	0.965427	0.998376	1.00583	no changes	no significant
LmjF.11.0120	conserved hypothetical protein	no significant	843.081	-0.0186525	0.18338	-0.101715	0.918983	0.976962	-1.01301	no changes	no significant	680.285	0.364705	0.201218	1.81249	0.0699104	0.537573	1.28762	no changes	no significant
LmjF.11.0130	NGG1 interacting factor 3-like protein	no significant	2412.47	0.187603	0.171383	1.09464	0.273673	0.741226	1.13887	no changes	no significant	1229.71	0.109619	0.201804	0.543194	0.586996	0.97444	1.07894	no changes	no significant
LmjF.11.0140	conserved hypothetical protein	no significant	4345.38	0.178927	0.219612	0.814742	0.41522	0.818765	1.13204	no changes	no significant	1791.4	-0.196517	0.203389	-0.966215	0.333937	0.914433	-1.14593	no changes	no significant
LmjF.11.0150	conserved hypothetical protein	no significant	840.593	-0.209829	0.211164	-0.993678	0.320379	0.764936	-1.15655	no changes	no significant	464.713	-0.336404	0.244781	-1.3743	0.169347	0.775018	-1.26261	no changes	no significant
LmjF.11.0160	conserved hypothetical protein	no significant	2531.51	0.321443	0.222069	1.44749	0.147758	0.642421	1.24958	no changes	no significant	1054.21	0.111204	0.24716	0.449925	0.652764	0.988434	1.08013	no changes	no significant
LmjF.11.0170	conserved hypothetical protein	no significant	896.869	0.0604762	0.220254	0.274574	0.783643	0.938617	1.04281	no changes	no significant	922.619	0.167811	0.198568	0.845105	0.398052	0.937	1.12335	no changes	no significant
LmjF.11.0180	conserved hypothetical protein	no significant	1247.94	0.145741	0.164614	0.885354	0.375966	0.794585	1.1063	no changes	no significant	813.975	0.00511349	0.222628	0.0229688	0.981675	0.999644	1.00355	no changes	no significant
LmjF.11.0190	putative DEAD-boc ATP-dependent (RNA) helicase	no significant	2433.24	0.257842	0.207665	1.24162	0.214376	0.695384	1.19569	no changes	no significant	1155.69	-0.0730441	0.204118	-0.357852	0.720454	0.991024	-1.05193	no changes	no significant
LmjF.11.0200	conserved hypothetical protein	no significant	2090.24	0.241348	0.236185	1.02186	0.306849	0.760775	1.1821	no changes	no significant	462.728	-0.050958	0.189185	-0.269356	0.787656	0.991176	-1.03595	no changes	no significant
LmjF.11.0210	acidocalcisomal pyrophosphatase	no significant	1824.33	-0.331458	0.21006	-1.57792	0.114584	0.585605	-1.25828	no changes	no significant	1321.3	-0.22804	0.19103	-1.19374	0.23258	0.841388	-1.17124	no changes	no significant
LmjF.11.0220	putative opterin-4-alpha-carbinolamine dehydratase	no significant	2079.45	0.0670502	0.213268	0.314393	0.753222	0.929073	1.04757	no changes	no significant	644.828	-0.000868838	0.183891	-0.00472474	0.99623	0.999644	-1.0006	no changes	no significant
LmjF.11.0230	conserved hypothetical protein	no significant	1356.61	0.0600519	0.186457	0.322068	0.747401	0.928011	1.0425	no changes	no significant	957.851	-0.00134609	0.179903	-0.00748232	0.99403	0.999644	-1.00093	no changes	no significant
LmjF.11.0240	putative proteasome alpha 7 subunit	no significant	3890.34	-0.366473	0.200405	-1.82866	0.0674502	0.479565	-1.2892	no changes	no significant	4621.77	-0.0539712	0.181091	-0.298033	0.765678	0.991024	-1.03812	no changes	no significant
LmjF.11.0250	putative serine/threonine protein kinase	no significant	258.133	0.0491925	0.273627	0.179779	0.857326	0.957719	1.03469	no changes	no significant	166.197	0.0587576	0.244288	0.240526	0.809923	0.991176	1.04157	no changes	no significant
LmjF.11.0260	conserved hypothetical protein	no significant	3788.67	-0.174291	0.186421	-0.934932	0.349823	0.781329	-1.12841	no changes	no significant	3282.17	-0.216392	0.201848	-1.07206	0.283695	0.886146	-1.16182	no changes	no significant
LmjF.11.0270	NADH-cytochrome b5 reductase-like protein	no significant	473.941	-0.136452	0.205806	-0.663014	0.507322	0.852567	-1.0992	no changes	no significant	135.57	-0.173223	0.226586	-0.764492	0.444574	0.94562	-1.12757	no changes	no significant
LmjF.11.0280	NA	no significant	1175.47	-0.0471864	0.169338	-0.278652	0.780512	0.937284	-1.03325	no changes	no significant	832.256	-0.228717	0.145714	-1.56963	0.116501	0.677893	-1.17179	no changes	no significant
LmjF.11.0290	hypothetical protein	no significant	2705.93	0.112495	0.227438	0.494621	0.620868	0.890087	1.0811	no changes	no significant	1045.76	-0.305479	0.201285	-1.51764	0.129104	0.702084	-1.23583	no changes	no significant
LmjF.11.0300	conserved hypothetical protein	no significant	1373.3	0.528755	0.220791	2.39482	0.0166284	0.263517	1.44268	no changes	no significant	413.68	0.259177	0.170292	1.52196	0.128019	0.700291	1.1968	no changes	no significant
LmjF.11.0310	conserved hypothetical protein	no significant	2159.42	-0.578787	0.182637	-3.16905	0.00152937	0.0745145	-1.49359	no changes	no significant	1665.78	-0.531994	0.237233	-2.2425	0.0249291	0.328499	-1.44593	no changes	no significant
LmjF.11.0320	putative PIF1 helicase-like protein	no significant	2196.02	0.12928	0.219298	0.589518	0.555514	0.869974	1.09375	no changes	no significant	1169.48	-0.100106	0.204814	-0.488765	0.625008	0.983334	-1.07185	no changes	no significant
LmjF.11.0330	putative PIF1 helicase-like protein	no significant	326.349	-0.65974	0.272921	-2.41733	0.0156348	0.260068	-1.5798	no changes	no significant	338.1	-0.623585	0.217998	-2.8605	0.00422973	0.127331	-1.5407	no changes	no significant
LmjF.11.0340	hypothetical protein	no significant	262.52	0.183732	0.216889	0.847128	0.396924	0.808036	1.13582	no changes	no significant	133.649	0.00806689	0.196591	0.0410339	0.967269	0.999086	1.00561	no changes	no significant
LmjF.11.0350	putative 14-3-3 protein	no significant	2199.59	-0.309603	0.210708	-1.46934	0.141739	0.634366	-1.23937	no changes	no significant	2641.41	-0.0122276	0.201655	-0.0606359	0.951649	0.997785	-1.00851	no changes	no significant
LmjF.11.0360	conserved hypothetical protein	no significant	3201.3	0.305356	0.245245	1.24511	0.213092	0.693697	1.23572	no changes	no significant	837.859	0.00237568	0.147269	0.0161316	0.987129	0.999644	1.00165	no changes	no significant
LmjF.11.0370	conserved hypothetical protein	no significant	2769.94	0.181657	0.203894	0.890936	0.372964	0.793328	1.13419	no changes	no significant	1684.06	-0.0897281	0.162285	-0.552903	0.58033	0.973736	-1.06417	no changes	no significant
LmjF.11.0380	conserved hypothetical protein	no significant	2054.59	-0.17139	0.184197	-0.930468	0.352129	0.783402	-1.12614	no changes	no significant	1792.33	-0.294299	0.179485	-1.63969	0.10107	0.643149	-1.22629	no changes	no significant
LmjF.11.0390	conserved hypothetical protein	no significant	1271.98	-0.32205	0.161034	-1.9999	0.0455116	0.414472	-1.25011	no changes	no significant	611.521	-0.540721	0.190695	-2.83553	0.00457494	0.130922	-1.4547	no changes	no significant
LmjF.11.0400	tubulin-tyrsoine ligase-like protein	no significant	477.669	-0.35271	0.266642	-1.32279	0.185907	0.668122	-1.27696	no changes	no significant	319.534	0.110665	0.258068	0.428821	0.668053	0.991024	1.07973	no changes	no significant
LmjF.11.0410	conserved hypothetical protein	no significant	2126.87	-0.160836	0.177124	-0.908042	0.363856	0.788685	-1.11793	no changes	no significant	1846.82	-0.0798161	0.228808	-0.348835	0.727213	0.991024	-1.05688	no changes	no significant
LmjF.11.0420	putative chromatin binding protein	no significant	1313.1	0.122247	0.191077	0.639778	0.522317	0.855645	1.08843	no changes	no significant	1128.62	-0.0315726	0.185233	-0.170449	0.864657	0.991176	-1.02213	no changes	no significant
LmjF.11.0430	conserved hypothetical protein	no significant	1255.28	-0.115482	0.210096	-0.549664	0.58255	0.879334	-1.08334	no changes	no significant	766.784	0.0119985	0.163823	0.0732406	0.941615	0.996659	1.00835	no changes	no significant
LmjF.11.0440	conserved hypothetical protein	no significant	590.842	-0.260557	0.246824	-1.05564	0.291134	0.752775	-1.19794	no changes	no significant	719.672	0.00609136	0.179641	0.0339086	0.97295	0.999181	1.00423	no changes	no significant
LmjF.11.0450	putative DNA ligase	no significant	1258.22	-0.2332	0.173413	-1.34476	0.178701	0.664325	-1.17544	no changes	no significant	1066.23	-0.183704	0.178176	-1.03103	0.302529	0.899537	-1.1358	no changes	no significant
LmjF.11.0460	hypothetical protein	no significant	2010.82	0.136917	0.20312	0.674071	0.500266	0.848334	1.09955	no changes	no significant	1401.61	-0.0784778	0.195145	-0.402151	0.687573	0.991024	-1.0559	no changes	no significant
LmjF.11.0470	putative pumillio protein 10	no significant	5124.71	0.199952	0.265161	0.754077	0.450803	0.830456	1.14866	no changes	no significant	2372.9	-0.156303	0.248178	-0.629803	0.528824	0.962365	-1.11443	no changes	no significant
LmjF.11.0475	NA	no significant	114.432	0.0890914	0.257067	0.346568	0.728916	0.925496	1.0637	no changes	no significant	45.3845	0.135782	0.257396	0.527523	0.597831	0.975806	1.09869	no changes	no significant
LmjF.11.0480	conserved hypothetical protein	no significant	1405.62	-0.504727	0.25892	-1.94936	0.0512528	0.430543	-1.41885	no changes	no significant	1040.19	-0.19099	0.241341	-0.791371	0.428728	0.9402	-1.14155	no changes	no significant
LmjF.11.0490	tetratricopeptide repeat (TPR) protein	no significant	2639.93	-0.131572	0.197837	-0.665051	0.506018	0.851945	-1.09549	no changes	no significant	783.47	-0.393717	0.177775	-2.2147	0.0267809	0.338848	-1.31377	no changes	no significant
LmjF.11.0500	conserved hypothetical protein	no significant	890.913	-0.106294	0.18222	-0.583328	0.559673	0.870882	-1.07646	no changes	no significant	362.297	0.354093	0.221142	1.6012	0.109332	0.663866	1.27818	no changes	no significant
LmjF.11.0510	putative protein kinase	no significant	249.892	0.224314	0.264219	0.848969	0.395899	0.806962	1.16822	no changes	no significant	74.8877	0.219661	0.266211	0.825139	0.409292	0.937	1.16446	no changes	no significant
LmjF.11.0520	putative amino acid permease/transporter	no significant	1493.75	-0.174413	0.228866	-0.762076	0.446015	0.830355	-1.12851	no changes	no significant	922.578	0.137255	0.200451	0.684728	0.493515	0.95955	1.09981	no changes	no significant
LmjF.11.0530	conserved hypothetical protein	no significant	1706.54	0.22953	0.241997	0.948486	0.342882	0.779572	1.17245	no changes	no significant	717.331	-0.108338	0.229805	-0.471433	0.637331	0.985492	-1.07799	no changes	no significant
LmjF.11.0540	conserved hypothetical protein	no significant	3503.48	0.237984	0.226567	1.05039	0.293537	0.752775	1.17934	no changes	no significant	1081.34	0.0532723	0.157825	0.33754	0.73571	0.991024	1.03762	no changes	no significant
LmjF.11.0550	nucleobase transporter	no significant	986.58	-0.567323	0.209364	-2.70975	0.00673342	0.180957	-1.48177	no changes	no significant	579.232	-0.333887	0.250345	-1.33371	0.1823	0.792857	-1.2604	no changes	no significant
LmjF.11.0560	putative transcription modulator/accessory protein	no significant	3905.82	0.245455	0.178077	1.37837	0.16809	0.659162	1.18547	no changes	no significant	2226.87	0.0496269	0.151339	0.32792	0.742972	0.991024	1.035	no changes	no significant
LmjF.11.0570	NA	no significant	1586.09	0.11592	0.215501	0.537912	0.590638	0.880808	1.08367	no changes	no significant	508.629	-0.150743	0.212297	-0.710054	0.477671	0.955971	-1.11014	no changes	no significant
LmjF.11.0580	putative cytochrome b5	no significant	623.301	-0.528277	0.197083	-2.68048	0.00735167	0.187971	-1.44221	no changes	no significant	248.418	0.0166568	0.198731	0.0838157	0.933203	0.996319	1.01161	no changes	no significant
LmjF.11.0590	putative 3-methylcrotonoyl-CoA carboxylase beta subunit	no significant	4802.39	-0.065006	0.168563	-0.385648	0.699758	0.918144	-1.04609	no changes	no significant	3398.56	-0.0322656	0.217145	-0.14859	0.881877	0.991375	-1.02262	no changes	no significant
LmjF.11.0600	conserved hypothetical protein	no significant	2108.21	-0.0175591	0.197082	-0.0890953	0.929006	0.979956	-1.01225	no changes	no significant	1935.26	-0.13199	0.197928	-0.666858	0.504863	0.960704	-1.0958	no changes	no significant
LmjF.11.0610	conserved hypothetical protein	no significant	102.35	-0.16589	0.233823	-0.709469	0.478033	0.840993	-1.12186	no changes	no significant	17.1512	0.235739	0.264857	0.890062	0.373433	0.927387	1.17751	no changes	no significant
LmjF.11.0620	putative aminopeptidase	no significant	1611	-0.396508	0.197117	-2.01154	0.0442687	0.41069	-1.31632	no changes	no significant	1157.03	-0.496253	0.226468	-2.19127	0.0284321	0.350096	-1.41055	no changes	no significant
LmjF.11.0630	putative aminopeptidase	no significant	3226.11	-0.568905	0.183781	-3.09556	0.00196442	0.0846626	-1.4834	no changes	no significant	2234.75	-0.528291	0.226674	-2.33062	0.0197735	0.29571	-1.44222	no changes	no significant
LmjF.11.0640	hypothetical protein	no significant	2481.87	-0.047548	0.173057	-0.274754	0.783505	0.938617	-1.03351	no changes	no significant	1984.49	-0.199091	0.221282	-0.899714	0.368272	0.924221	-1.14797	no changes	no significant
LmjF.11.0650	conserved hypothetical protein	no significant	129.604	-0.145889	0.274181	-0.532092	0.594662	0.881727	-1.10641	no changes	no significant	72.9372	-0.0609653	0.234009	-0.260526	0.794458	0.991176	-1.04316	no changes	no significant
LmjF.11.0660	conserved hypothetical protein in leishmania	no significant	1640.44	0.301428	0.193471	1.55801	0.119232	0.593116	1.23236	no changes	no significant	804.592	0.270184	0.209688	1.28851	0.197569	0.808411	1.20596	no changes	no significant
LmjF.11.0670	conserved hypothetical protein in leishmania	no significant	138.325	-0.0590076	0.245396	-0.240459	0.809975	0.944454	-1.04175	no changes	no significant	84.15	0.254267	0.224908	1.13053	0.258251	0.86322	1.19273	no changes	no significant
LmjF.11.0673	conserved hypothetical protein in leishmania	no significant	178.279	0.0314024	0.227472	0.13805	0.890201	0.968856	1.02201	no changes	no significant	94.7349	0.0555992	0.223375	0.248905	0.803434	0.991176	1.03929	no changes	no significant
LmjF.11.0675	conserved hypothetical protein in leishmania	no significant	179.077	0.000979676	0.218773	0.00447805	0.996427	0.999138	1.00068	no changes	no significant	87.1683	0.180846	0.218517	0.82761	0.407892	0.937	1.13355	no changes	no significant
LmjF.11.0680	conserved hypothetical protein in leishmania	no significant	341.139	-0.125323	0.189467	-0.661449	0.508324	0.852567	-1.09075	no changes	no significant	199.463	0.188054	0.198587	0.946962	0.343658	0.917304	1.13923	no changes	no significant
LmjF.11.0690	conserved hypothetical protein	no significant	871.421	0.360338	0.207074	1.74014	0.0818348	0.514123	1.28373	no changes	no significant	189.417	0.145406	0.202263	0.718896	0.472205	0.953598	1.10604	no changes	no significant
LmjF.11.0700	anion-transporting ATPase-like protein	no significant	4159.69	0.0870869	0.227488	0.38282	0.701853	0.918858	1.06222	no changes	no significant	2606.97	-0.210713	0.166541	-1.26524	0.205787	0.815209	-1.15726	no changes	no significant
LmjF.11.0710	conserved hypothetical protein	no significant	1975.53	0.0884563	0.159864	0.553322	0.580043	0.878701	1.06323	no changes	no significant	604.296	-0.128533	0.203584	-0.631351	0.527811	0.962328	-1.09318	no changes	no significant
LmjF.11.0720	PUF nine target 1	no significant	1229.18	-0.399618	0.251932	-1.58621	0.112691	0.584063	-1.31916	no changes	no significant	911.029	-0.35176	0.190393	-1.84754	0.0646683	0.5169	-1.27612	no changes	no significant
LmjF.11.0730	conserved hypothetical protein	no significant	2220.37	0.166432	0.174078	0.956077	0.339033	0.777542	1.12228	no changes	no significant	1402.87	-0.124401	0.170273	-0.730599	0.465024	0.951948	-1.09006	no changes	no significant
LmjF.11.0740	conserved hypothetical protein	no significant	539.41	-0.439268	0.258514	-1.6992	0.0892807	0.535675	-1.35592	no changes	no significant	518.983	-0.18488	0.20487	-0.902426	0.36683	0.924221	-1.13672	no changes	no significant
LmjF.11.0750	conserved hypothetical protein	no significant	572.946	-0.397095	0.256065	-1.55076	0.120959	0.596969	-1.31685	no changes	no significant	774.257	0.027283	0.224835	0.121347	0.903417	0.992149	1.01909	no changes	no significant
LmjF.11.0760	putative 40S ribosomal protein S21	no significant	58072.9	0.456514	0.206155	2.21442	0.0267997	0.3259	1.37222	no changes	no significant	13601.8	-0.262425	0.26059	-1.00704	0.313913	0.906251	-1.19949	no changes	no significant
LmjF.11.0780	putative 40S ribosomal protein S21	no significant	39148.8	0.480837	0.215519	2.23106	0.0256771	0.320664	1.39555	no changes	no significant	8962.84	-0.264337	0.25297	-1.04493	0.296054	0.895971	-1.20108	no changes	no significant
LmjF.11.0790	conserved hypothetical protein	no significant	2275.72	0.130371	0.199891	0.652214	0.514263	0.853222	1.09458	no changes	no significant	445.457	-0.114568	0.207494	-0.552153	0.580844	0.973736	-1.08265	no changes	no significant
LmjF.11.0800	conserved hypothetical protein	no significant	3377.31	0.222176	0.246357	0.901843	0.36714	0.791601	1.16649	no changes	no significant	803.657	-0.153919	0.19012	-0.809585	0.418179	0.937	-1.11259	no changes	no significant
LmjF.11.0820	conserved hypothetical protein	no significant	659.397	-0.41254	0.2747	-1.50178	0.133154	0.619146	-1.33103	no changes	no significant	678.927	-0.0682874	0.265922	-0.256795	0.797337	0.991176	-1.04847	no changes	no significant
LmjF.11.0830	conserved hypothetical protein	no significant	949.301	-0.307276	0.272903	-1.12595	0.260186	0.734823	-1.23737	no changes	no significant	765.89	-0.0771572	0.248015	-0.311099	0.755725	0.991024	-1.05494	no changes	no significant
LmjF.11.0840	conserved hypothetical protein	no significant	1091.51	0.264075	0.196278	1.34541	0.178492	0.664325	1.20087	no changes	no significant	357.987	0.372853	0.172983	2.15543	0.0311282	0.367987	1.29491	no changes	no significant
LmjF.11.0850	conserved hypothetical protein	no significant	2248.34	-0.0394964	0.191148	-0.206628	0.8363	0.951032	-1.02776	no changes	no significant	1736.06	0.0794817	0.191208	0.415682	0.677643	0.991024	1.05664	no changes	no significant
LmjF.11.0860	conserved hypothetical protein	no significant	884.059	-0.154143	0.189087	-0.815193	0.414962	0.818765	-1.11276	no changes	no significant	809.671	-0.365825	0.202782	-1.80403	0.0712267	0.542212	-1.28862	no changes	no significant
LmjF.11.0870	putative kinesin	no significant	169.789	-0.216731	0.273661	-0.791969	0.428379	0.823007	-1.1621	no changes	no significant	117.482	-0.107131	0.24438	-0.43838	0.661111	0.990608	-1.07708	no changes	no significant
LmjF.11.0880	conserved hypothetical protein	no significant	2777.24	-0.12243	0.14761	-0.829417	0.406868	0.811726	-1.08857	no changes	no significant	972.481	0.0144861	0.185214	0.0782125	0.937659	0.996444	1.01009	no changes	no significant
LmjF.11.0890	conserved hypothetical protein	no significant	2693.54	-0.137834	0.200864	-0.68621	0.492581	0.84726	-1.10025	no changes	no significant	1688.82	-0.417103	0.193997	-2.15004	0.0315517	0.370783	-1.33524	no changes	no significant
LmjF.11.0900	putative 60S ribosomal protein L24	no significant	535.16	-0.146093	0.252042	-0.579638	0.562159	0.872033	-1.10657	no changes	no significant	503.195	0.0045446	0.26091	0.0174183	0.986103	0.999644	1.00316	no changes	no significant
LmjF.11.0910	putative ATPase	no significant	3812.77	-0.00414647	0.170655	-0.0242974	0.980615	0.995588	-1.00288	no changes	no significant	2027.68	-0.0864972	0.141148	-0.612814	0.539999	0.965087	-1.06179	no changes	no significant
LmjF.11.0920	conserved hypothetical protein	no significant	2847.77	0.185186	0.222612	0.831878	0.405478	0.811726	1.13696	no changes	no significant	1236.82	-0.107256	0.160027	-0.67024	0.502705	0.960704	-1.07718	no changes	no significant
LmjF.11.0930	conserved hypothetical protein	no significant	774.149	0.0705423	0.187452	0.376323	0.706677	0.919499	1.05011	no changes	no significant	390.349	0.0111609	0.237398	0.0470135	0.962503	0.998	1.00777	no changes	no significant
LmjF.11.0940	hypothetical protein	no significant	1957.84	-0.293053	0.219557	-1.33475	0.181959	0.665462	-1.22523	no changes	no significant	936.131	-0.274603	0.21874	-1.25538	0.20934	0.817262	-1.20966	no changes	no significant
LmjF.11.0950	conserved hypothetical protein	no significant	946.827	0.177746	0.201196	0.883449	0.376994	0.79504	1.13112	no changes	no significant	604.185	-0.11994	0.245371	-0.488812	0.624975	0.983334	-1.08669	no changes	no significant
LmjF.11.0960	40S ribosomal protein S5	no significant	79266.8	0.482592	0.203951	2.36622	0.0179708	0.273451	1.39725	no changes	no significant	22518.3	-0.313946	0.242381	-1.29526	0.19523	0.803506	-1.2431	no changes	no significant
LmjF.11.0970	40S ribosomal protein S5	no significant	108159	0.459903	0.198732	2.31419	0.0206573	0.292268	1.37545	no changes	no significant	24766.9	-0.324825	0.24389	-1.33185	0.18291	0.793044	-1.25251	no changes	no significant
LmjF.11.0980	conserved hypothetical protein	no significant	1418.98	0.39287	0.175987	2.23239	0.0255895	0.320664	1.313	no changes	no significant	445.853	0.176244	0.22972	0.767212	0.442955	0.94499	1.12994	no changes	no significant
LmjF.11.0990	adaptin-related protein-like protein	no significant	1074.89	-0.0495442	0.208339	-0.237805	0.812032	0.944454	-1.03494	no changes	no significant	832.401	0.0602067	0.250795	0.240063	0.810281	0.991176	1.04262	no changes	no significant
LmjF.11.1000	putative pyruvate phosphate dikinase	no significant	5389.17	-0.528844	0.248466	-2.12843	0.033301	0.363699	-1.44277	no changes	no significant	4987.3	-0.108245	0.202794	-0.533768	0.593502	0.975806	-1.07792	no changes	no significant
LmjF.11.1010	putative inositol-1,4,5-trisphosphate (IP3) 5-phosphatase	no significant	1885.59	-0.23238	0.171508	-1.35492	0.175444	0.662347	-1.17477	no changes	no significant	1130.77	0.0589149	0.160314	0.367497	0.713249	0.991024	1.04168	no changes	no significant
LmjF.11.1020	conserved hypothetical protein	no significant	629.203	-0.342828	0.271136	-1.26442	0.206081	0.691289	-1.26824	no changes	no significant	691.434	-0.28971	0.230761	-1.25546	0.209313	0.817262	-1.22239	no changes	no significant
LmjF.11.1030	conserved hypothetical protein	no significant	7161.47	-0.11173	0.163992	-0.681312	0.495674	0.84726	-1.08052	no changes	no significant	3680.24	-0.31717	0.165075	-1.92137	0.0546857	0.483019	-1.24588	no changes	no significant
LmjF.11.1040	conserved hypothetical protein	no significant	55.8082	-0.470068	0.233894	-2.00975	0.0444579	0.410849	-1.38517	no changes	no significant	18.8154	-0.222468	0.266135	-0.835921	0.403199	0.937	-1.16673	no changes	no significant
LmjF.11.1050	putative pretranslocation protein,alpha subunit	no significant	3119.48	-0.0973552	0.166413	-0.585022	0.558533	0.870882	-1.06981	no changes	no significant	1704.35	-0.135522	0.208064	-0.651345	0.514824	0.960704	-1.09849	no changes	no significant
LmjF.11.1060	NA	no significant	493.572	0.00982357	0.200126	0.049087	0.96085	0.988795	1.00683	no changes	no significant	380.214	-0.111951	0.232432	-0.481652	0.630053	0.983477	-1.08069	no changes	no significant
LmjF.11.1070	hypothetical protein	no significant	223.354	-0.136663	0.232987	-0.58657	0.557493	0.870784	-1.09936	no changes	no significant	336.607	-0.0186756	0.257083	-0.0726442	0.942089	0.996659	-1.01303	no changes	no significant
LmjF.11.1080	putative zinc finger domain protein	no significant	451.082	-0.305243	0.274737	-1.11104	0.266553	0.740238	-1.23563	no changes	no significant	355.657	0.233497	0.217346	1.07431	0.282683	0.886085	1.17568	no changes	no significant
LmjF.11.1090	putative zinc finger domain protein	no significant	43.6432	0.0295689	0.260385	0.113558	0.909588	0.974757	1.02071	no changes	no significant	26.8799	-0.145852	0.266079	-0.548155	0.583586	0.973736	-1.10638	no changes	no significant
LmjF.11.1100	putative lanosterol 14-alpha-demethylase	no significant	1150.45	-0.572703	0.218941	-2.61579	0.00890204	0.203203	-1.48731	no changes	no significant	1002.85	-0.302663	0.227985	-1.32756	0.184324	0.794489	-1.23342	no changes	no significant
LmjF.11.1110	putative 60S ribosomal protein L28	no significant	48369.3	0.223245	0.250745	0.890326	0.373291	0.793622	1.16736	no changes	no significant	12975.5	-0.320704	0.222529	-1.44118	0.149534	0.749855	-1.24894	no changes	no significant
LmjF.11.1120	conserved hypothetical protein	no significant	4240.62	0.203188	0.235632	0.862313	0.388515	0.800462	1.15124	no changes	no significant	1524.08	-0.0451146	0.172063	-0.262199	0.793168	0.991176	-1.03177	no changes	no significant
LmjF.11.1130	putative 60S ribosomal protein L28	no significant	48377.5	0.214725	0.25178	0.85283	0.393753	0.804781	1.16048	no changes	no significant	12923.6	-0.311272	0.225106	-1.38278	0.166733	0.770386	-1.2408	no changes	no significant
LmjF.11.1160	putative protein transport protein Sec31	no significant	776.177	-0.116904	0.238286	-0.490603	0.623707	0.8913	-1.0844	no changes	no significant	660.756	-0.164292	0.209267	-0.785084	0.432405	0.942446	-1.12062	no changes	no significant
LmjF.11.1170	putative eukaryotic release factor 3	no significant	4022.6	-0.21431	0.166543	-1.28682	0.198157	0.679956	-1.16015	no changes	no significant	3699.2	-0.115269	0.230546	-0.499984	0.617087	0.982591	-1.08318	no changes	no significant
LmjF.11.1180	conserved hypothetical protein	no significant	4188.22	0.101731	0.230004	0.442302	0.65827	0.902743	1.07306	no changes	no significant	1923.57	-0.0452006	0.221959	-0.203644	0.838632	0.991176	-1.03183	no changes	no significant
LmjF.11.1190	putative 40S ribosomal protein S15A	no significant	35239.5	0.271981	0.235437	1.15522	0.248	0.722781	1.20747	no changes	no significant	12446.2	-0.149463	0.249929	-0.598021	0.549826	0.965896	-1.10916	no changes	no significant
LmjF.11.1200	conserved hypothetical protein	no significant	2983.34	0.00774319	0.21325	0.0363103	0.971035	0.993001	1.00538	no changes	no significant	2765.91	-0.0956023	0.21158	-0.45185	0.651377	0.988311	-1.06851	no changes	no significant
LmjF.11.1220	putative ATP-binding cassette protein subfamily A,member 2	no significant	421.067	0.349901	0.244992	1.42821	0.15323	0.645631	1.27447	no changes	no significant	194.915	0.357853	0.211913	1.68868	0.0912806	0.60845	1.28152	no changes	no significant
LmjF.11.1230	NA	no significant	1645.72	0.131501	0.217872	0.603569	0.54613	0.865143	1.09543	no changes	no significant	786.783	0.0890704	0.174838	0.509446	0.610439	0.981155	1.06368	no changes	no significant
LmjF.11.1240	putative ATP-binding cassette protein subfamily A,member 3	no significant	3394.86	0.166364	0.192855	0.862635	0.388338	0.800462	1.12223	no changes	no significant	1630.79	-0.0228045	0.142745	-0.159757	0.873073	0.991375	-1.01593	no changes	no significant
LmjF.11.1250	putative ATP-binding cassette protein subfamily A,member4	no significant	431.051	0.451706	0.232099	1.94617	0.0516339	0.431677	1.36766	no changes	no significant	204.253	0.404206	0.203666	1.98465	0.0471835	0.450552	1.32336	no changes	no significant
LmjF.11.1260	NA	no significant	2134.67	0.106586	0.212853	0.500747	0.616549	0.888601	1.07668	no changes	no significant	1063.81	0.0437625	0.154591	0.283085	0.777111	0.991176	1.0308	no changes	no significant
LmjF.11.1270	putative ATP-binding cassette protein subfamily A,member 5	no significant	243.113	0.0548357	0.247756	0.22133	0.824836	0.946706	1.03874	no changes	no significant	147.677	0.206013	0.206487	0.997706	0.318422	0.909073	1.1535	no changes	no significant
LmjF.11.1280	putative tatD related deoxyribonuclease	no significant	1974.82	-0.0406159	0.182976	-0.221974	0.824334	0.946626	-1.02855	no changes	no significant	848.536	-0.0558074	0.172725	-0.323099	0.74662	0.991024	-1.03944	no changes	no significant
LmjF.11.1290	putative ATP-binding cassette protein subfamily A,member 6	no significant	269.702	0.125807	0.268283	0.468935	0.639116	0.89695	1.09112	no changes	no significant	175.477	0.366819	0.226355	1.62055	0.105114	0.652106	1.28951	no changes	no significant
LmjF.11.1300	conserved hypothetical protein	no significant	1737.93	0.125977	0.203425	0.619281	0.535731	0.86076	1.09125	no changes	no significant	904.296	0.11418	0.21793	0.523931	0.600327	0.975806	1.08236	no changes	no significant
LmjF.11.1310	conserved hypothetical protein	no significant	2638.92	-0.23057	0.200221	-1.15157	0.249496	0.723238	-1.1733	no changes	no significant	869.93	-0.530849	0.212475	-2.4984	0.0124755	0.231612	-1.44478	no changes	no significant
LmjF.11.1320	conserved hypothetical protein	no significant	2085.41	0.201373	0.207041	0.972624	0.33074	0.770788	1.14979	no changes	no significant	1184.87	0.0760449	0.192868	0.394285	0.69337	0.991024	1.05412	no changes	no significant
LmjF.11.1340	conserved hypothetical protein	no significant	420.693	0.628376	0.197986	3.17385	0.00150434	0.0741691	1.54582	no changes	no significant	195.03	0.609047	0.229731	2.65113	0.00802221	0.179667	1.52525	no changes	no significant
LmjF.11.1350	conserved hypothetical protein	no significant	2531.83	-0.0430263	0.169843	-0.253331	0.800013	0.943577	-1.03027	no changes	no significant	1158.27	0.281368	0.160691	1.75099	0.0799483	0.573303	1.21535	no changes	no significant
LmjF.11.1360	conserved hypothetical protein	no significant	2594.12	-0.178901	0.170124	-1.05159	0.292987	0.752775	-1.13202	no changes	no significant	2767.83	0.00651438	0.167167	0.0389694	0.968915	0.999086	1.00453	no changes	no significant
LmjF.11.1370	conserved hypothetical protein	no significant	5474.14	0.12852	0.224047	0.573627	0.56622	0.872874	1.09317	no changes	no significant	1896.79	-0.070829	0.198168	-0.357418	0.720779	0.991024	-1.05032	no changes	no significant
LmjF.11.1380	conserved hypothetical protein	no significant	1327.41	0.247165	0.17845	1.38507	0.166031	0.659162	1.18687	no changes	no significant	879.563	0.00207245	0.196562	0.0105435	0.991588	0.999644	1.00144	no changes	no significant
LmjF.11.5SRRNA.01	NA	no significant	172.418	0.334325	0.27029	1.23691	0.216119	0.695555	1.26079	no changes	no significant	356.948	-0.145559	0.26393	-0.551508	0.581285	0.973736	-1.10616	no changes	no significant
LmjF.11.5SRRNA.02	NA	no significant	172.266	0.356103	0.261525	1.36164	0.173311	0.662347	1.27996	no changes	no significant	343.126	-0.129045	0.265444	-0.486148	0.626862	0.983334	-1.09357	no changes	no significant
LmjF.11.5SRRNA.03	NA	no significant	23.7767	0.375983	0.266874	1.40884	0.158882	0.65129	1.29772	no changes	no significant	4.03458	0.15146	0.214954	0.704618	0.481048	0.956735	1.11069	no changes	no significant
LmjF.11.TRNAALA.01	NA	no significant	0.7959	0.0119109	0.0747832	0.159273	0.873454	NA	1.00829	no changes	no significant	0	NA	NA	NA	NA	NA	NA	no changes	no significant
LmjF.11.TRNAALA.02	NA	no significant	0.758547	0.01642	0.0827769	0.198364	0.84276	NA	1.01145	no changes	no significant	0	NA	NA	NA	NA	NA	NA	no changes	no significant
LmjF.11.TRNAARG.01	NA	no significant	3.62342	0.014092	0.167492	0.0841355	0.932949	NA	1.00982	no changes	no significant	0.521244	0.0275084	0.0921757	0.298434	0.765372	0.991024	1.01925	no changes	no significant
LmjF.11.TRNAGLY.01	NA	no significant	3.19209	0.0399947	0.141467	0.282714	0.777396	NA	1.02811	no changes	no significant	0.194957	-0.0207841	0.0683217	-0.304209	0.760969	0.991024	-1.01451	no changes	no significant
LmjF.11.TRNALEU.01	NA	no significant	8.53682	-0.0711954	0.212567	-0.334931	0.737677	NA	-1.05059	no changes	no significant	0	NA	NA	NA	NA	NA	NA	no changes	no significant
LmjF.11.TRNALEU.02	NA	no significant	8.44544	0.00788934	0.211416	0.0373167	0.970233	NA	1.00548	no changes	no significant	0.297839	-0.0356679	0.0684759	-0.520883	0.602448	0.976556	-1.02503	no changes	no significant
LmjF.11.TRNAMET.01	NA	no significant	11.2468	0.128483	0.224522	0.572252	0.567151	0.872906	1.09314	no changes	no significant	2.11879	0.185321	0.161949	1.14431	0.252494	0.856638	1.13707	no changes	no significant
LmjF.12.0010	putative translation initiation factor EIF-2b alpha subunit	no significant	3189.75	-0.0484774	0.168458	-0.287772	0.773522	0.935393	-1.03417	no changes	no significant	1949.96	0.151792	0.222265	0.682932	0.49465	0.959741	1.11095	no changes	no significant
LmjF.12.0020	conserved hypothetical protein	no significant	853.462	0.143826	0.224641	0.640249	0.522011	0.855645	1.10483	no changes	no significant	369.4	0.329445	0.232518	1.41686	0.156525	0.759418	1.25653	no changes	no significant
LmjF.12.0030	putative proteasome beta-1 subunit	no significant	6446.45	-0.100928	0.136921	-0.737126	0.461046	0.836271	-1.07246	no changes	no significant	8728.1	0.136235	0.232511	0.585929	0.557924	0.966842	1.09903	no changes	no significant
LmjF.12.0040	conserved hypothetical protein	no significant	8383.87	0.220871	0.173494	1.27307	0.202992	0.68801	1.16544	no changes	no significant	2497.3	0.11695	0.18365	0.636809	0.524249	0.962328	1.08444	no changes	no significant
LmjF.12.0045	conserved hypothetical protein	no significant	3067.42	0.265205	0.222794	1.19036	0.233905	0.714945	1.20181	no changes	no significant	658.918	0.0831551	0.252172	0.329755	0.741585	0.991024	1.05933	no changes	no significant
LmjF.12.0050	conserved hypothetical protein	no significant	3106.45	0.414485	0.202286	2.049	0.0404617	0.395158	1.33282	no changes	no significant	635.605	0.0921518	0.244972	0.376173	0.706788	0.991024	1.06596	no changes	no significant
LmjF.12.0060	ribonuclease mar1	no significant	1798.01	-0.318956	0.202383	-1.576	0.115026	0.586157	-1.24743	no changes	no significant	1011.13	-0.008615	0.197327	-0.0436584	0.965177	0.99834	-1.00599	no changes	no significant
LmjF.12.0070	conserved hypothetical protein	no significant	5478.12	-0.356877	0.171083	-2.08598	0.0369801	0.379627	-1.28065	no changes	no significant	3444.86	-0.28737	0.168527	-1.70519	0.0881585	0.602148	-1.22041	no changes	no significant
LmjF.12.0075	hypothetical protein	no significant	340.978	0.464953	0.219758	2.11576	0.0343655	0.367992	1.38027	no changes	no significant	131.11	0.148072	0.215288	0.687784	0.491589	0.95944	1.10809	no changes	no significant
LmjF.12.0080	conserved hypothetical protein	no significant	1578.29	-0.0361194	0.209638	-0.172294	0.863206	0.958804	-1.02535	no changes	no significant	759.45	-0.0180629	0.25837	-0.0699111	0.944264	0.996659	-1.0126	no changes	no significant
LmjF.12.0090	conserved hypothetical protein	no significant	6070.04	0.187985	0.149519	1.25727	0.208655	0.6928	1.13917	no changes	no significant	1446.33	-0.00816511	0.183936	-0.044391	0.964593	0.99834	-1.00568	no changes	no significant
LmjF.12.0100	conserved hypothetical protein	no significant	1068.49	0.00735203	0.209852	0.0350344	0.972052	0.993578	1.00511	no changes	no significant	448.277	0.239614	0.201249	1.19063	0.233797	0.842833	1.18068	no changes	no significant
LmjF.12.0110	hypothetical protein	no significant	4583.24	0.241885	0.171123	1.41352	0.157504	0.650027	1.18254	no changes	no significant	1563.71	0.104231	0.188312	0.5535	0.579921	0.973736	1.07492	no changes	no significant
LmjF.12.0120	conserved hypothetical protein	no significant	2780.85	-0.174217	0.18917	-0.920951	0.357076	0.78554	-1.12835	no changes	no significant	1439	-0.289321	0.220999	-1.30915	0.190484	0.799277	-1.22206	no changes	no significant
LmjF.12.0130	putative protein kinase	no significant	867.211	-0.152101	0.256819	-0.592248	0.553685	0.868816	-1.11119	no changes	no significant	610.554	0.0285678	0.177303	0.161124	0.871996	0.991375	1.02	no changes	no significant
LmjF.12.0140	conserved hypothetical protein	no significant	3926.76	0.187883	0.161693	1.16198	0.245244	0.72267	1.13909	no changes	no significant	2045.89	0.0775804	0.192904	0.40217	0.687559	0.991024	1.05525	no changes	no significant
LmjF.12.0150	putative leucine-rich repeat protein	no significant	4075.55	0.0259019	0.196154	0.132048	0.894946	0.97005	1.01812	no changes	no significant	2587.92	-0.267077	0.188886	-1.41396	0.157374	0.759418	-1.20337	no changes	no significant
LmjF.12.0160	Asparagine-linked glycosylation protein 9	no significant	1682.98	0.258044	0.232544	1.10966	0.267146	0.740477	1.19586	no changes	no significant	647.144	0.0569191	0.18449	0.308521	0.757686	0.991024	1.04024	no changes	no significant
LmjF.12.0170	hypothetical protein	no significant	5991.67	0.109375	0.193967	0.563883	0.572834	0.874329	1.07876	no changes	no significant	856.585	-0.109231	0.170246	-0.641609	0.521127	0.962328	-1.07865	no changes	no significant
LmjF.12.0180	conserved hypothetical protein	no significant	4976.16	0.26806	0.231411	1.15837	0.246711	0.72267	1.20419	no changes	no significant	2413.59	-0.0462071	0.145262	-0.318095	0.750413	0.991024	-1.03255	no changes	no significant
LmjF.12.0190	putative ubiquitin hydrolase	no significant	7906.66	0.265332	0.237982	1.11492	0.264883	0.738406	1.20191	no changes	no significant	3973.54	-0.0767208	0.228395	-0.335913	0.736937	0.991024	-1.05462	no changes	no significant
LmjF.12.0200	hypothetical protein	no significant	1853.66	0.251051	0.214171	1.1722	0.241117	0.721091	1.19007	no changes	no significant	936.562	0.0911212	0.252016	0.361569	0.717674	0.991024	1.0652	no changes	no significant
LmjF.12.0210	putative proteasome regulatory ATPase subunittcc1l8.3	no significant	3896.4	-0.231205	0.22438	-1.03042	0.302812	0.758393	-1.17382	no changes	no significant	4410.69	0.0845469	0.164123	0.515142	0.606454	0.979112	1.06035	no changes	no significant
LmjF.12.0220	putative hydroxyacylglutathione hydrolase	no significant	3180.24	-0.0029512	0.162671	-0.0181421	0.985526	0.995959	-1.00205	no changes	no significant	1225.44	-0.116212	0.144027	-0.806874	0.419739	0.937	-1.08389	no changes	no significant
LmjF.12.0230	conserved hypothetical protein	no significant	4460.84	0.0523937	0.205701	0.254708	0.798948	0.943577	1.03698	no changes	no significant	2764.12	-0.245303	0.199399	-1.23021	0.218619	0.826191	-1.18534	no changes	no significant
LmjF.12.0240	hypothetical protein	no significant	1336.53	-0.374191	0.21485	-1.74163	0.0815724	0.513561	-1.29611	no changes	no significant	1679.6	-0.236327	0.148955	-1.58657	0.112611	0.672272	-1.17799	no changes	no significant
LmjF.12.0250	putative cysteinyl-tRNA synthetase	no significant	9583.62	-0.292284	0.157278	-1.85839	0.0631137	0.47107	-1.22458	no changes	no significant	6130.44	-0.28873	0.192843	-1.49723	0.134334	0.715028	-1.22156	no changes	no significant
LmjF.12.0260	conserved hypothetical protein	no significant	1044.83	-0.417947	0.223468	-1.87028	0.0614455	0.466157	-1.33603	no changes	no significant	1431.12	-0.37948	0.221383	-1.71413	0.0865041	0.595888	-1.30087	no changes	no significant
LmjF.12.0270	conserved hypothetical protein	no significant	2288.69	0.210233	0.186181	1.12918	0.258821	0.733296	1.15687	no changes	no significant	1207.13	-0.144056	0.167515	-0.859958	0.389812	0.93442	-1.10501	no changes	no significant
LmjF.12.0280	putative ornithine decarboxylase	no significant	949.018	-0.188576	0.266439	-0.707763	0.479092	0.842221	-1.13964	no changes	no significant	769.089	0.0324345	0.260528	0.124495	0.900923	0.992149	1.02274	no changes	no significant
LmjF.12.0290	hypothetical protein	no significant	3981.7	-0.0464701	0.228261	-0.203583	0.838679	0.951218	-1.03274	no changes	no significant	2260.42	-0.249138	0.218773	-1.1388	0.254787	0.858148	-1.1885	no changes	no significant
LmjF.12.0300	conserved hypothetical protein	no significant	9638.73	0.160049	0.233302	0.686016	0.492703	0.84726	1.11733	no changes	no significant	5547.27	-0.155175	0.181453	-0.85518	0.392452	0.936631	-1.11356	no changes	no significant
LmjF.12.0310	conserved hypothetical protein	no significant	4201.75	0.292283	0.249427	1.17182	0.241269	0.721091	1.22458	no changes	no significant	1646.97	-0.0927736	0.156842	-0.591511	0.554178	0.965896	-1.06642	no changes	no significant
LmjF.12.0320	conserved hypothetical protein	no significant	1553.6	0.0487801	0.190771	0.2557	0.798183	0.943577	1.03439	no changes	no significant	1484.84	-0.151388	0.252276	-0.600087	0.548448	0.965501	-1.11064	no changes	no significant
LmjF.12.0330	hypothetical protein	no significant	2486.35	-0.350793	0.187274	-1.87315	0.0610475	0.464665	-1.27526	no changes	no significant	2442.48	-0.286044	0.189221	-1.51169	0.130612	0.705734	-1.21929	no changes	no significant
LmjF.12.0340	hypothetical protein	no significant	970.355	0.230598	0.229554	1.00454	0.315116	0.764486	1.17332	no changes	no significant	975.077	-0.0380424	0.224696	-0.169306	0.865556	0.991176	-1.02672	no changes	no significant
LmjF.12.0350	conserved hypothetical protein	no significant	1325.8	-0.504057	0.270576	-1.8629	0.0624761	0.469508	-1.4182	no changes	no significant	1597.06	-0.15831	0.230284	-0.687456	0.491796	0.95944	-1.11598	no changes	no significant
LmjF.12.0360	conserved hypothetical protein	no significant	1640.59	0.428589	0.16491	2.59892	0.00935174	0.206408	1.34592	no changes	no significant	648.542	0.277871	0.220456	1.26044	0.207512	0.815514	1.2124	no changes	no significant
LmjF.12.0370	conserved hypothetical protein	no significant	5102.34	0.29679	0.199032	1.49117	0.135918	0.62441	1.22841	no changes	no significant	1565.09	0.0566389	0.193119	0.293286	0.769304	0.991024	1.04004	no changes	no significant
LmjF.12.0380	putative pumillio protein 4	no significant	1221.47	-0.294133	0.267547	-1.09937	0.271608	0.741226	-1.22615	no changes	no significant	1753.73	-0.120838	0.246204	-0.490806	0.623563	0.983334	-1.08737	no changes	no significant
LmjF.12.0390	conserved hypothetical protein	no significant	2673.93	0.120076	0.171162	0.701538	0.482967	0.844422	1.08679	no changes	no significant	1278.01	-0.0520389	0.192964	-0.269681	0.787406	0.991176	-1.03673	no changes	no significant
LmjF.12.0400	putative 3'-nucleotidase/nuclease	no significant	1872.9	-0.393624	0.274355	-1.43473	0.151365	0.643195	-1.31369	no changes	no significant	1863.29	0.00462427	0.231889	0.0199418	0.98409	0.999644	1.00321	no changes	no significant
LmjF.12.0405	hypothetical protein	no significant	1399.52	-0.0423188	0.204514	-0.206923	0.83607	0.950893	-1.02977	no changes	no significant	730.835	-0.0579633	0.185216	-0.312949	0.754319	0.991024	-1.041	no changes	no significant
LmjF.12.0410	conserved hypothetical protein	no significant	5255.28	0.084449	0.228262	0.369965	0.711409	0.92035	1.06028	no changes	no significant	1984.13	-0.0767111	0.165737	-0.46285	0.643472	0.986997	-1.05461	no changes	no significant
LmjF.12.0420	hypothetical protein	no significant	1536.35	0.0667386	0.164457	0.405812	0.684881	0.914633	1.04735	no changes	no significant	372.391	0.167003	0.197005	0.847706	0.396602	0.937	1.12272	no changes	no significant
LmjF.12.0430	conserved hypothetical protein	no significant	2483.83	0.0919811	0.160098	0.574529	0.56561	0.872874	1.06583	no changes	no significant	2044.3	-0.0710828	0.16944	-0.419515	0.67484	0.991024	-1.0505	no changes	no significant
LmjF.12.0440	conserved hypothetical protein	no significant	4449.44	0.227814	0.245769	0.926945	0.353955	0.784219	1.17106	no changes	no significant	2522.46	-0.143432	0.202385	-0.70871	0.478504	0.956067	-1.10453	no changes	no significant
LmjF.12.0450	hypothetical protein	no significant	3427.68	-0.185858	0.222967	-0.833565	0.404526	0.811547	-1.13749	no changes	no significant	3203.19	-0.0227419	0.238221	-0.0954653	0.923945	0.996319	-1.01589	no changes	no significant
LmjF.12.0460	hypothetical protein	no significant	7.06792	-0.120219	0.167388	-0.718205	0.472631	NA	-1.0869	no changes	no significant	2.83687	0.170822	0.192611	0.886878	0.375145	0.927387	1.1257	no changes	no significant
LmjF.12.0470	hypothetical protein	no significant	9.75409	0.0897075	0.205612	0.436296	0.662622	NA	1.06415	no changes	no significant	8.6469	0.110559	0.253738	0.435722	0.663038	0.990608	1.07965	no changes	no significant
LmjF.12.0480	hypothetical protein	no significant	3.4763	-0.0569114	0.125485	-0.45353	0.650167	NA	-1.04024	no changes	no significant	5.34117	0.252183	0.230946	1.09196	0.274852	0.878498	1.19101	no changes	no significant
LmjF.12.0490	hypothetical protein	no significant	9.28371	-0.200506	0.213947	-0.937177	0.348668	NA	-1.1491	no changes	no significant	10.7422	-0.0602006	0.252194	-0.238707	0.811332	0.991176	-1.04261	no changes	no significant
LmjF.12.0500	hypothetical protein	no significant	47.2139	-0.113849	0.212912	-0.534725	0.59284	0.881187	-1.08211	no changes	no significant	11.1328	-0.0173078	0.253712	-0.0682185	0.945612	0.996874	-1.01207	no changes	no significant
LmjF.12.0510	conserved hypothetical protein	no significant	109.841	-0.475145	0.274721	-1.72956	0.0837096	0.521032	-1.39006	no changes	no significant	62.0196	-0.117408	0.238227	-0.492842	0.622124	0.983334	-1.08478	no changes	no significant
LmjF.12.0520	putative vacuolar ATP synthase subunit	no significant	4830.87	-0.0309759	0.223365	-0.138679	0.889704	0.968558	-1.0217	no changes	no significant	809.807	0.00392344	0.190198	0.0206282	0.983542	0.999644	1.00272	no changes	no significant
LmjF.12.0530	glucose-6-phosphate isomerase	no significant	7469.5	-0.509233	0.219083	-2.32439	0.0201049	0.289979	-1.42329	no changes	no significant	6394.49	-0.0750745	0.201858	-0.371917	0.709955	0.991024	-1.05342	no changes	no significant
LmjF.12.0540	conserved hypothetical protein	no significant	3516.1	0.204006	0.222964	0.91497	0.360207	0.787196	1.15189	no changes	no significant	1612.41	0.506139	0.245482	2.06182	0.0392252	0.417561	1.42024	no changes	no significant
LmjF.12.0550	hypothetical protein	no significant	1418.11	0.0603145	0.17543	0.343809	0.73099	0.926292	1.04269	no changes	no significant	413.242	-0.0832155	0.215642	-0.385896	0.699574	0.991024	-1.05938	no changes	no significant
LmjF.12.0560	conserved hypothetical protein	no significant	5433.71	0.226454	0.175529	1.29012	0.197008	0.678708	1.16996	no changes	no significant	1714.53	-0.0767711	0.209437	-0.366559	0.713948	0.991024	-1.05465	no changes	no significant
LmjF.12.0570	conserved hypothetical protein	no significant	439.516	-0.259853	0.258516	-1.00517	0.314814	0.764486	-1.19736	no changes	no significant	254.006	-0.136091	0.225026	-0.604778	0.545327	0.965501	-1.09892	no changes	no significant
LmjF.12.0590	conserved hypothetical protein	no significant	845.791	-0.11323	0.184957	-0.612196	0.540408	0.863275	-1.08165	no changes	no significant	500.711	-0.235187	0.183903	-1.27887	0.200943	0.812432	-1.17706	no changes	no significant
LmjF.12.0600	conserved hypothetical protein	no significant	4313.7	-0.244376	0.177344	-1.37798	0.16821	0.659162	-1.18458	no changes	no significant	5028.9	-0.232832	0.175657	-1.32549	0.185008	0.794489	-1.17514	no changes	no significant
LmjF.12.0610	conserved hypothetical protein	no significant	2963.14	0.100216	0.203625	0.492159	0.622607	0.890309	1.07193	no changes	no significant	2059.66	-0.250361	0.193422	-1.29438	0.195534	0.803506	-1.1895	no changes	no significant
LmjF.12.0620	conserved hypothetical protein	no significant	3207.48	-0.0689313	0.189968	-0.362857	0.716712	0.922325	-1.04894	no changes	no significant	1788.5	-0.340806	0.238156	-1.43102	0.152426	0.752932	-1.26646	no changes	no significant
LmjF.12.0630	alanine aminotransferase	no significant	5552.49	-0.0477951	0.200729	-0.238107	0.811798	0.944454	-1.03368	no changes	no significant	4013.94	-0.212862	0.23495	-0.905988	0.364942	0.92292	-1.15899	no changes	no significant
LmjF.12.0640	conserved hypothetical protein	no significant	949.866	-0.238813	0.240355	-0.993583	0.320426	0.764936	-1.18002	no changes	no significant	563.028	-0.303908	0.243965	-1.2457	0.212875	0.821249	-1.23448	no changes	no significant
LmjF.12.0650	conserved hypothetical protein	no significant	6158.62	-0.00496797	0.163674	-0.0303529	0.975786	0.994843	-1.00345	no changes	no significant	3806.16	-0.179401	0.184912	-0.970197	0.331948	0.914433	-1.13241	no changes	no significant
LmjF.12.0660	serine/threonine protein phosphatase-like protein	no significant	1656.5	-0.180453	0.224865	-0.802498	0.422265	0.820677	-1.13324	no changes	no significant	681.571	0.0802791	0.200668	0.400059	0.689113	0.991024	1.05722	no changes	no significant
LmjF.12.0670	cytochrome c oxidase subunit IV	no significant	12129.3	-0.276766	0.177429	-1.55987	0.11879	0.592653	-1.21148	no changes	no significant	4873.17	-0.325693	0.238126	-1.36773	0.171397	0.776263	-1.25327	no changes	no significant
LmjF.12.0680	conserved hypothetical protein	no significant	6248.78	0.00370095	0.189407	0.0195397	0.984411	0.995891	1.00257	no changes	no significant	3620.81	-0.101084	0.151636	-0.666624	0.505013	0.960704	-1.07258	no changes	no significant
LmjF.12.0690	conserved hypothetical protein	no significant	4367.92	-0.0655324	0.203392	-0.322197	0.747304	0.928011	-1.04647	no changes	no significant	1552.72	0.0989713	0.214204	0.462042	0.644051	0.986997	1.07101	no changes	no significant
LmjF.12.0700	conserved hypothetical protein	no significant	3197.17	-0.428679	0.187266	-2.28915	0.0220706	0.300921	-1.346	no changes	no significant	2474.78	-0.613511	0.224579	-2.73183	0.00629835	0.157408	-1.52998	no changes	no significant
LmjF.12.0710	conserved hypothetical protein	no significant	584.782	-0.0372525	0.204393	-0.18226	0.855379	0.956935	-1.02616	no changes	no significant	327.164	0.121188	0.1743	0.695286	0.486876	0.958709	1.08763	no changes	no significant
LmjF.12.0715	conserved hypothetical protein	no significant	1934.93	0.133286	0.260454	0.511745	0.60883	0.886203	1.09679	no changes	no significant	906.522	-0.184642	0.190813	-0.967657	0.333216	0.914433	-1.13653	no changes	no significant
LmjF.12.0730	putative surface antigen protein 2	no significant	1250.3	0.203428	0.25594	0.794829	0.426713	0.823007	1.15143	no changes	no significant	819.021	0.479882	0.209574	2.28979	0.0220334	0.307771	1.39463	no changes	no significant
LmjF.12.0740	putative surface antigen protein	no significant	810.107	0.392806	0.252568	1.55525	0.119887	0.594016	1.31294	no changes	no significant	579.458	0.632804	0.243231	2.60166	0.00927744	0.19201	1.55058	no changes	no significant
LmjF.12.0755	putative surface antigen protein 2	no significant	168.606	0.0748852	0.26826	0.279152	0.780128	0.93711	1.05328	no changes	no significant	140.933	0.377252	0.247602	1.52362	0.127603	0.699941	1.29887	no changes	no significant
LmjF.12.0760	putative surface antigen protein 2	no significant	2189.08	0.111924	0.248766	0.449915	0.652772	0.901307	1.08067	no changes	no significant	1525.87	0.348931	0.213389	1.63519	0.102009	0.644453	1.27362	no changes	no significant
LmjF.12.0765	putative surface antigen protein 2	no significant	291.182	0.29954	0.252919	1.18433	0.236282	0.718532	1.23075	no changes	no significant	225.442	0.301337	0.21492	1.40209	0.160889	0.763789	1.23229	no changes	no significant
LmjF.12.0770	conserved hypothetical protein	no significant	2790.75	0.173874	0.26023	0.668155	0.504035	0.850727	1.12808	no changes	no significant	1414.9	-0.211258	0.182095	-1.16016	0.245985	0.854661	-1.1577	no changes	no significant
LmjF.12.0780	surface antigen protein 2 precursor	no significant	95.8094	0.238652	0.272307	0.876409	0.380808	0.795888	1.17989	no changes	no significant	64.5771	0.732271	0.238207	3.0741	0.00211141	0.086624	1.66125	no changes	no significant
LmjF.12.0800	conserved hypothetical protein	no significant	2190.52	0.162248	0.263301	0.616208	0.537757	0.861555	1.11903	no changes	no significant	1233.11	-0.244357	0.173461	-1.40871	0.15892	0.762476	-1.18456	no changes	no significant
LmjF.12.0810	promastigote surface antigen protein 2 PSA2	no significant	146.46	0.266803	0.270847	0.985069	0.32459	0.767225	1.20314	no changes	no significant	118.865	0.500485	0.234159	2.13737	0.032568	0.378884	1.41469	no changes	no significant
LmjF.12.0820	conserved hypothetical protein	no significant	1438.03	0.177159	0.260018	0.681332	0.495661	0.84726	1.13065	no changes	no significant	663.55	-0.226951	0.181635	-1.24949	0.211486	0.820256	-1.17036	no changes	no significant
LmjF.12.0830	putative surface antigen protein 2	no significant	508.208	-0.0146187	0.269229	-0.0542983	0.956697	0.987782	-1.01018	no changes	no significant	422.637	0.413438	0.201092	2.05597	0.0397853	0.419669	1.33186	no changes	no significant
LmjF.12.0840	conserved hypothetical protein	no significant	2118.85	0.117202	0.257202	0.45568	0.64862	0.900278	1.08463	no changes	no significant	1090.7	-0.166684	0.18323	-0.909699	0.362981	0.922102	-1.12248	no changes	no significant
LmjF.12.0850	putative surface antigen protein 2	no significant	884.951	-0.207729	0.267066	-0.777817	0.436677	0.825179	-1.15487	no changes	no significant	605.75	0.220441	0.214088	1.02967	0.303163	0.899784	1.16509	no changes	no significant
LmjF.12.0860	putative surface antigen protein	no significant	2296.12	0.450264	0.254397	1.76993	0.0767386	0.499256	1.36629	no changes	no significant	1508.92	0.684101	0.23829	2.87088	0.0040933	0.125258	1.6067	no changes	no significant
LmjF.12.0867	conserved hypothetical protein	no significant	1124.79	0.19511	0.266383	0.732441	0.4639	0.837258	1.14481	no changes	no significant	622.252	-0.170736	0.188748	-0.904574	0.365691	0.923901	-1.12563	no changes	no significant
LmjF.12.0870	putative surface antigen protein 2	no significant	657.422	0.129226	0.249193	0.518577	0.604056	0.884089	1.09371	no changes	no significant	471.759	0.331527	0.229644	1.44366	0.148836	0.748205	1.25834	no changes	no significant
LmjF.12.0880	hypothetical protein	no significant	123.13	0.119241	0.25582	0.466112	0.641135	0.897487	1.08616	no changes	no significant	56.816	0.146084	0.23253	0.628236	0.529849	0.963149	1.10656	no changes	no significant
LmjF.12.0885	hypothetical protein	no significant	55.1419	0.13399	0.274657	0.487845	0.625659	0.891659	1.09732	no changes	no significant	29.0052	0.149242	0.259991	0.574025	0.565951	0.970603	1.10899	no changes	no significant
LmjF.12.0890	putative surface antigen protein 2	no significant	747.269	0.226307	0.242166	0.934512	0.35004	0.781329	1.16984	no changes	no significant	560.058	0.38737	0.2148	1.8034	0.0713261	0.542523	1.30801	no changes	no significant
LmjF.12.0895	conserved hypothetical protein	no significant	2241.69	0.142263	0.26586	0.535103	0.592578	0.881187	1.10363	no changes	no significant	1329.44	-0.238856	0.203244	-1.17521	0.239909	0.850999	-1.18006	no changes	no significant
LmjF.12.0905	hypothetical protein	no significant	4221.31	0.218552	0.187657	1.16464	0.244166	0.72267	1.16356	no changes	no significant	2005.24	0.12445	0.163981	0.758929	0.447895	0.94562	1.09009	no changes	no significant
LmjF.12.0910	promastigote surface antigen protein PSA	no significant	2444.87	0.314654	0.255999	1.22912	0.219025	0.698492	1.24371	no changes	no significant	1740.5	0.584192	0.234436	2.49191	0.0127058	0.233477	1.4992	no changes	no significant
LmjF.12.0920	promastigote surface antigen protein PSA	no significant	2599.12	0.339381	0.254238	1.33489	0.181911	0.665462	1.26521	no changes	no significant	1787.83	0.58291	0.233949	2.49162	0.0127164	0.233477	1.49787	no changes	no significant
LmjF.12.0930	conserved hypothetical protein	no significant	3065.89	0.14896	0.265199	0.561692	0.574326	0.874395	1.10877	no changes	no significant	1809.04	-0.261357	0.184646	-1.41545	0.156938	0.759418	-1.19861	no changes	no significant
LmjF.12.0940	promastigote surface antigen protein 2 PSA2	no significant	97.5709	0.19683	0.274525	0.716983	0.473385	0.839631	1.14618	no changes	no significant	72.3328	0.529981	0.227668	2.32787	0.0199191	0.296453	1.44391	no changes	no significant
LmjF.12.0950	conserved hypothetical protein	no significant	3128.34	0.152079	0.257037	0.591661	0.554077	0.869096	1.11117	no changes	no significant	1818.02	-0.172262	0.177796	-0.968874	0.332608	0.914433	-1.12682	no changes	no significant
LmjF.12.0960	putative surface antigen protein 2	no significant	302.525	0.145824	0.270851	0.538393	0.590306	0.880804	1.10636	no changes	no significant	245.849	0.517775	0.202886	2.55205	0.010709	0.210953	1.43175	no changes	no significant
LmjF.12.0970	conserved hypothetical protein	no significant	1309	0.140121	0.261635	0.535561	0.592262	0.881187	1.102	no changes	no significant	935.26	-0.107527	0.191882	-0.56038	0.57522	0.973293	-1.07738	no changes	no significant
LmjF.12.0980	promastigote surface antigen protein 2 PSA2	no significant	88.9549	0.240801	0.27314	0.881602	0.377992	0.795818	1.18165	no changes	no significant	68.1348	0.457152	0.24386	1.87465	0.0608413	0.505028	1.37283	no changes	no significant
LmjF.12.0990	putative surface antigen protein	no significant	1985.92	0.301451	0.237153	1.27112	0.203685	0.688748	1.23238	no changes	no significant	1447.89	0.515639	0.199108	2.58975	0.00960462	0.196587	1.42963	no changes	no significant
LmjF.12.0995	hypothetical protein	no significant	335.634	0.181862	0.22007	0.826385	0.408586	0.812723	1.13435	no changes	no significant	201.915	0.188169	0.199724	0.942146	0.346118	0.91773	1.13932	no changes	no significant
LmjF.12.1000	promastigote surface antigen protein 2 PSA2	no significant	181.163	0.246473	0.26014	0.947462	0.343403	0.779572	1.1863	no changes	no significant	137.698	0.53453	0.207101	2.58102	0.00985095	0.200303	1.44847	no changes	no significant
LmjF.12.1005	putative surface antigen protein 2	no significant	3824.18	0.213173	0.197045	1.08185	0.279319	0.744246	1.15924	no changes	no significant	1645.29	0.0983127	0.166916	0.588994	0.555865	0.965995	1.07052	no changes	no significant
LmjF.12.1015	hypothetical protein	no significant	245.194	0.0642441	0.213884	0.300368	0.763896	0.931373	1.04554	no changes	no significant	167.315	0.336306	0.204537	1.64423	0.100129	0.640713	1.26252	no changes	no significant
LmjF.12.1020	putative surface antigen protein	no significant	2019.38	0.407565	0.254951	1.5986	0.10991	0.581017	1.32645	no changes	no significant	1401.9	0.663964	0.234448	2.83203	0.00462531	0.131552	1.58443	no changes	no significant
LmjF.12.1030	conserved hypothetical protein	no significant	1923.4	0.12411	0.260655	0.476146	0.63397	0.89575	1.08983	no changes	no significant	1058.07	-0.232457	0.201201	-1.15535	0.247948	0.856538	-1.17483	no changes	no significant
LmjF.12.1040	putative surface antigen protein	no significant	4208.72	0.414993	0.257339	1.61263	0.106824	0.573494	1.33329	no changes	no significant	2815.83	0.704155	0.240367	2.92951	0.00339502	0.114468	1.62919	no changes	no significant
LmjF.12.1050	conserved hypothetical protein	no significant	15015.8	0.0486016	0.250903	0.193707	0.846406	0.953357	1.03426	no changes	no significant	9437.86	-0.218661	0.184048	-1.18806	0.234809	0.845493	-1.16365	no changes	no significant
LmjF.12.1060	putative surface antigen protein	no significant	6505.73	0.433776	0.257534	1.68435	0.0921149	0.543639	1.35076	no changes	no significant	4713.99	0.644496	0.249086	2.58744	0.00966918	0.197039	1.56319	no changes	no significant
LmjF.12.1070	putative surface antigen protein 2	no significant	1557.76	0.0689517	0.259886	0.265315	0.790766	0.941876	1.04895	no changes	no significant	1287.8	0.277313	0.223116	1.24291	0.2139	0.822853	1.21194	no changes	no significant
LmjF.12.1090	putative surface antigen protein	no significant	624.296	0.0111321	0.245922	0.0452668	0.963895	0.989044	1.00775	no changes	no significant	413.817	0.186841	0.210741	0.886592	0.375299	0.927387	1.13827	no changes	no significant
LmjF.12.1100	conserved hypothetical protein	no significant	3848.11	0.286991	0.221575	1.29523	0.195241	0.675981	1.22009	no changes	no significant	2330.04	0.0399074	0.176414	0.226214	0.821035	0.991176	1.02805	no changes	no significant
LmjF.12.1110	hypothetical protein	no significant	3319.39	-0.107139	0.135651	-0.789813	0.429637	0.823007	-1.07709	no changes	no significant	1872.68	-0.31709	0.156263	-2.02921	0.0424369	0.43526	-1.24582	no changes	no significant
LmjF.12.1120	conserved hypothetical protein	no significant	903.677	-0.340877	0.270183	-1.26165	0.207074	0.6928	-1.26653	no changes	no significant	779.817	-0.224111	0.241604	-0.927596	0.353617	0.919619	-1.16806	no changes	no significant
LmjF.12.1125	NA	no significant	2116.23	0.396767	0.225022	1.76324	0.0778606	0.502767	1.31655	no changes	no significant	917.512	0.347563	0.178481	1.94734	0.051494	0.468937	1.27241	no changes	no significant
LmjF.12.1130	putative NADH:flavin oxidoreductase/NADH oxidase	no significant	2795.42	-0.179703	0.170839	-1.05189	0.292852	0.752775	-1.13265	no changes	no significant	1196.11	-0.0973749	0.217497	-0.447707	0.654365	0.988981	-1.06983	no changes	no significant
LmjF.12.1140	n-ethylmaleimide reductase-like protein	no significant	68.8934	0.0527652	0.267101	0.197548	0.843399	0.95268	1.03725	no changes	no significant	36.6312	0.337839	0.259011	1.30434	0.192117	0.800296	1.26386	no changes	no significant
LmjF.12.1150	hypothetical protein	no significant	813.644	0.0962891	0.238075	0.404449	0.685883	0.914809	1.06902	no changes	no significant	805.518	0.190913	0.202652	0.94207	0.346157	0.91773	1.14149	no changes	no significant
LmjF.12.1160	conserved hypothetical protein	no significant	2146.4	0.376925	0.166976	2.25736	0.0239856	0.311635	1.29857	no changes	no significant	1000.66	0.141762	0.235857	0.601053	0.547805	0.965501	1.10325	no changes	no significant
LmjF.12.1180	conserved hypothetical protein	no significant	7604.81	0.321127	0.22141	1.45037	0.146955	0.641193	1.24931	no changes	no significant	3684.06	-0.154723	0.153382	-1.00874	0.313097	0.906251	-1.11321	no changes	no significant
LmjF.12.1190	conserved hypothetical protein	no significant	3918.61	0.264179	0.198879	1.32834	0.184065	0.666309	1.20095	no changes	no significant	1936.08	-0.0654869	0.233338	-0.280652	0.778977	0.991176	-1.04644	no changes	no significant
LmjF.12.1200	hypothetical protein	no significant	408.977	-0.118437	0.23527	-0.50341	0.614676	0.888237	-1.08556	no changes	no significant	194.06	-0.153044	0.23983	-0.638134	0.523386	0.962328	-1.11191	no changes	no significant
LmjF.12.1210	hypothetical protein	no significant	576.801	-0.0579709	0.273491	-0.211966	0.832133	0.949959	-1.041	no changes	no significant	655.702	0.369837	0.22619	1.63507	0.102034	0.644453	1.29221	no changes	no significant
LmjF.12.1220	conserved hypothetical protein	no significant	2811.1	0.258759	0.209198	1.23691	0.216122	0.695555	1.19645	no changes	no significant	2690.22	-0.134533	0.168954	-0.796269	0.425876	0.938242	-1.09774	no changes	no significant
LmjF.12.1230	conserved hypothetical protein	no significant	2873.49	0.249293	0.222594	1.11994	0.262738	0.735825	1.18862	no changes	no significant	1708.95	0.242021	0.220148	1.09935	0.271613	0.87688	1.18265	no changes	no significant
LmjF.12.1240	hypothetical protein	no significant	5973.19	0.193258	0.19642	0.983902	0.325164	0.767225	1.14334	no changes	no significant	2550.01	-0.0510604	0.144087	-0.354371	0.723061	0.991024	-1.03603	no changes	no significant
LmjF.12.1250	puromycin-sensitive aminopeptidase-like protein	no significant	734.237	0.178212	0.19355	0.920752	0.35718	0.78554	1.13148	no changes	no significant	533.245	0.201616	0.199969	1.00824	0.31334	0.906251	1.14999	no changes	no significant
LmjF.12.1260	conserved hypothetical protein	no significant	710.376	-0.113987	0.247574	-0.460414	0.645219	0.899483	-1.08221	no changes	no significant	692.151	-0.00843997	0.261368	-0.0322915	0.97424	0.999242	-1.00587	no changes	no significant
LmjF.12.1270	arginine N-methyltransferase-like protein	no significant	5997.13	0.00314215	0.186158	0.0168789	0.986533	0.995959	1.00218	no changes	no significant	2983.41	-0.0576205	0.253855	-0.226981	0.820438	0.991176	-1.04075	no changes	no significant
LmjF.12.1280	hypothetical protein	no significant	587.796	-0.184658	0.272646	-0.677282	0.498227	0.848334	-1.13655	no changes	no significant	794.153	0.0630062	0.242027	0.260327	0.794611	0.991176	1.04464	no changes	no significant
LmjF.12.1290	conserved hypothetical protein	no significant	1208.15	0.629151	0.224936	2.79702	0.0051576	0.155959	1.54665	no changes	no significant	343.507	0.459426	0.207314	2.21609	0.0266856	0.338848	1.37499	no changes	no significant
LmjF.12.1300	conserved hypothetical protein	no significant	5313.17	0.225829	0.182704	1.23604	0.216445	0.696024	1.16945	no changes	no significant	4187.72	0.00423935	0.153791	0.0275656	0.978009	0.999644	1.00294	no changes	no significant
LmjF.12.1305	conserved hypothetical protein	no significant	352.035	0.185112	0.242446	0.763516	0.445156	0.830054	1.1369	no changes	no significant	259.466	0.204316	0.255889	0.798454	0.424607	0.937361	1.15214	no changes	no significant
LmjF.12.1310	conserved hypothetical protein	no significant	1141.45	0.472939	0.193268	2.44706	0.0144028	0.250621	1.38793	no changes	no significant	661.384	0.24573	0.232793	1.05558	0.291162	0.893054	1.18569	no changes	no significant
LmjF.12.1320	conserved hypothetical protein	no significant	4866.52	0.267674	0.19811	1.35114	0.176651	0.662347	1.20387	no changes	no significant	2461.99	-0.0945756	0.185297	-0.510399	0.609772	0.981155	-1.06775	no changes	no significant
LmjF.12.1330	putative serine peptidase	no significant	360.354	-0.207228	0.273352	-0.758101	0.448391	0.830355	-1.15447	no changes	no significant	287.897	-0.101402	0.240614	-0.421429	0.673442	0.991024	-1.07282	no changes	no significant
LmjF.12.1340	conserved hypothetical protein	no significant	1236.08	0.337201	0.160648	2.099	0.0358168	0.375285	1.2633	no changes	no significant	664.913	0.198671	0.184826	1.07491	0.282415	0.886085	1.14764	no changes	no significant
LmjF.13.0010	conserved hypothetical protein	no significant	1972.3	0.353679	0.217157	1.62868	0.103382	0.568715	1.27782	no changes	no significant	1097.9	0.133768	0.196765	0.679836	0.496609	0.960005	1.09716	no changes	no significant
LmjF.13.0020	cis-prenyltransferase-like protein	no significant	801.601	0.134896	0.204263	0.660404	0.508995	0.852685	1.09801	no changes	no significant	433.33	0.0832836	0.197405	0.421892	0.673104	0.991024	1.05943	no changes	no significant
LmjF.13.0030	conserved hypothetical protein	no significant	838.039	0.0989749	0.200529	0.493569	0.62161	0.890309	1.07101	no changes	no significant	667.635	0.377605	0.197138	1.91543	0.0554374	0.483826	1.29918	no changes	no significant
LmjF.13.0040	conserved hypothetical protein	no significant	2253.19	-0.0840626	0.163817	-0.51315	0.607846	0.885664	-1.06	no changes	no significant	1105.72	-0.292386	0.193296	-1.51264	0.130372	0.705668	-1.22466	no changes	no significant
LmjF.13.0050	putative ribonuclease HII	no significant	3335.94	0.229754	0.234741	0.978754	0.327702	0.768628	1.17263	no changes	no significant	1482.05	-0.0181531	0.184017	-0.0986487	0.921417	0.996319	-1.01266	no changes	no significant
LmjF.13.0060	conserved hypothetical protein	no significant	1071.07	0.295896	0.185938	1.59137	0.111526	0.583169	1.22765	no changes	no significant	575.809	-0.0990353	0.186549	-0.530882	0.595501	0.975806	-1.07106	no changes	no significant
LmjF.13.0070	hypothetical protein	no significant	494.191	-0.419386	0.264877	-1.58332	0.113348	0.584063	-1.33736	no changes	no significant	500.197	-0.0649638	0.233613	-0.278083	0.780948	0.991176	-1.04606	no changes	no significant
LmjF.13.0080	putative mitochondrial DNA polymerase I protein B	no significant	4268.59	-0.132615	0.143738	-0.922617	0.356207	0.78554	-1.09628	no changes	no significant	2910.97	-0.162479	0.236812	-0.686112	0.492643	0.95944	-1.11921	no changes	no significant
LmjF.13.0090	metallo-peptidase, Clan MA(E), family 32	no significant	2053.43	-0.18158	0.226707	-0.800948	0.423162	0.821047	-1.13413	no changes	no significant	1292.74	0.0135881	0.255661	0.0531488	0.957613	0.998	1.00946	no changes	no significant
LmjF.13.0100	hypothetical protein	no significant	50.2768	-0.112321	0.261595	-0.429371	0.667653	0.907182	-1.08097	no changes	no significant	30.129	0.27291	0.266074	1.02569	0.305038	0.901679	1.20824	no changes	no significant
LmjF.13.0110	conserved hypothetical protein	no significant	2863.65	-0.035187	0.199435	-0.176433	0.859954	0.958086	-1.02469	no changes	no significant	2784.23	0.0227726	0.166961	0.136395	0.891509	0.99175	1.01591	no changes	no significant
LmjF.13.0120	conserved hypothetical protein	no significant	1157.93	0.323973	0.161927	2.00073	0.0454211	0.414431	1.25177	no changes	no significant	465.506	0.537748	0.231817	2.31971	0.0203568	0.299245	1.4517	no changes	no significant
LmjF.13.0130	putative MCAK-like kinesin	no significant	644.635	-0.246555	0.270705	-0.910791	0.362406	0.788685	-1.18637	no changes	no significant	307.777	0.118416	0.2088	0.567128	0.570627	0.971308	1.08554	no changes	no significant
LmjF.13.0140	conserved hypothetical protein	no significant	3403.82	0.127099	0.192038	0.66184	0.508074	0.852567	1.0921	no changes	no significant	1366.02	-0.11055	0.163636	-0.675588	0.499302	0.960704	-1.07964	no changes	no significant
LmjF.13.0150	conserved hypothetical protein	no significant	3928.22	0.190208	0.247213	0.76941	0.44165	0.829002	1.14093	no changes	no significant	731.277	-0.0791786	0.175984	-0.449918	0.652769	0.988434	-1.05642	no changes	no significant
LmjF.13.0160	putative protein kinase A regulatory subunit	no significant	1302.44	-0.513485	0.270841	-1.89589	0.0579743	0.453139	-1.42749	no changes	no significant	904.216	-0.149244	0.232726	-0.641286	0.521337	0.962328	-1.10899	no changes	no significant
LmjF.13.0170	putative MOZ/SAS family acetyltransferase	no significant	3258.91	0.434456	0.196041	2.21615	0.0266811	0.325239	1.3514	no changes	no significant	1838.5	0.263219	0.16014	1.64369	0.100241	0.640991	1.20015	no changes	no significant
LmjF.13.0180	conserved hypothetical protein	no significant	745.217	0.332107	0.212958	1.55949	0.11888	0.592653	1.25885	no changes	no significant	539.419	0.0306656	0.188957	0.162289	0.871078	0.991375	1.02148	no changes	no significant
LmjF.13.0190	hypothetical protein	no significant	44.6098	0.243252	0.273603	0.88907	0.373965	0.793891	1.18366	no changes	no significant	17.9176	0.0761484	0.256217	0.297203	0.766312	0.991024	1.0542	no changes	no significant
LmjF.13.0220	putative small Rab GTP binding protein	no significant	2467.26	0.388665	0.159504	2.43671	0.0148214	0.252887	1.30918	no changes	no significant	1362.57	0.55902	0.184881	3.02367	0.00249731	0.0937451	1.47327	no changes	no significant
LmjF.13.0230	conserved hypothetical protein	no significant	187.285	-0.184182	0.264307	-0.696849	0.485897	0.845332	-1.13617	no changes	no significant	81.8964	0.0111497	0.253464	0.0439892	0.964913	0.99834	1.00776	no changes	no significant
LmjF.13.0240	conserved hypothetical protein	no significant	3617.3	0.119475	0.144439	0.827165	0.408144	0.812213	1.08634	no changes	no significant	1674.05	0.0537158	0.167634	0.320436	0.748638	0.991024	1.03793	no changes	no significant
LmjF.13.0250	conserved hypothetical protein	no significant	12817.1	0.366816	0.252563	1.45238	0.146397	0.640428	1.2895	no changes	no significant	2488.21	-0.118976	0.174964	-0.680006	0.496501	0.960005	-1.08596	no changes	no significant
LmjF.13.0260	putative N-acetyltransferase subunit ARD1	no significant	4970.57	0.158489	0.214778	0.737917	0.460565	0.835791	1.11612	no changes	no significant	2035.66	-0.0406224	0.194809	-0.208525	0.834819	0.991176	-1.02856	no changes	no significant
LmjF.13.0270	conserved hypothetical protein	no significant	3424.43	0.0854417	0.246673	0.346377	0.72906	0.925496	1.06101	no changes	no significant	976.555	-0.228897	0.263648	-0.868191	0.38529	0.933109	-1.17194	no changes	no significant
LmjF.13.0280	alpha tubulin	no significant	95256.5	0.320839	0.239092	1.34191	0.179627	0.664325	1.24906	no changes	no significant	42169.3	0.219444	0.260173	0.843455	0.398974	0.937	1.16429	no changes	no significant
LmjF.13.0290	alpha tubulin	no significant	95890.9	0.324231	0.238833	1.35756	0.174602	0.662347	1.252	no changes	no significant	42398.6	0.214491	0.260088	0.824689	0.409548	0.937	1.16029	no changes	no significant
LmjF.13.0300	alpha tubulin	no significant	96686	0.326053	0.239477	1.36152	0.17335	0.662347	1.25358	no changes	no significant	42821.8	0.212749	0.259785	0.818942	0.412819	0.937	1.15889	no changes	no significant
LmjF.13.0310	alpha tubulin	no significant	97152.9	0.325369	0.239012	1.36131	0.173416	0.662347	1.25298	no changes	no significant	43134.1	0.213799	0.26035	0.821198	0.411534	0.937	1.15974	no changes	no significant
LmjF.13.0320	alpha tubulin	no significant	96113.9	0.324861	0.239022	1.35912	0.174107	0.662347	1.25254	no changes	no significant	42593.5	0.216289	0.259991	0.831911	0.405459	0.937	1.16174	no changes	no significant
LmjF.13.0330	alpha tubulin	no significant	96175.2	0.323985	0.239177	1.35458	0.175551	0.662347	1.25178	no changes	no significant	42645.5	0.210121	0.260044	0.808021	0.419078	0.937	1.15679	no changes	no significant
LmjF.13.0340	alpha tubulin	no significant	96497.2	0.320484	0.239821	1.33635	0.181436	0.665167	1.24875	no changes	no significant	42715.4	0.219985	0.259931	0.846319	0.397375	0.937	1.16472	no changes	no significant
LmjF.13.0350	alpha tubulin	no significant	96167.4	0.323722	0.23958	1.35121	0.176629	0.662347	1.25156	no changes	no significant	42507	0.210747	0.260001	0.810565	0.417616	0.937	1.15729	no changes	no significant
LmjF.13.0360	alpha tubulin	no significant	97302.7	0.319726	0.238893	1.33837	0.180777	0.664325	1.24809	no changes	no significant	43104.3	0.210039	0.260433	0.806498	0.419956	0.937	1.15672	no changes	no significant
LmjF.13.0370	alpha tubulin	no significant	96671.7	0.328598	0.239083	1.37441	0.169315	0.661028	1.25579	no changes	no significant	42992.9	0.216588	0.260293	0.832094	0.405356	0.937	1.16198	no changes	no significant
LmjF.13.0380	alpha tubulin	no significant	96012.6	0.322861	0.238948	1.35117	0.17664	0.662347	1.25081	no changes	no significant	42526.7	0.217963	0.259907	0.838618	0.401684	0.937	1.16309	no changes	no significant
LmjF.13.0390	alpha tubulin	no significant	95231.2	0.331612	0.23933	1.38558	0.165874	0.659162	1.25842	no changes	no significant	42183.8	0.214752	0.260306	0.825	0.409372	0.937	1.1605	no changes	no significant
LmjF.13.0400	conserved hypothetical protein	no significant	1744.27	0.111898	0.166146	0.673495	0.500633	0.848743	1.08065	no changes	no significant	1255.13	-0.130124	0.245759	-0.52948	0.596473	0.975806	-1.09439	no changes	no significant
LmjF.13.0410	conserved hypothetical protein	no significant	2911.55	0.326252	0.162035	2.01347	0.0440655	0.410502	1.25375	no changes	no significant	1602.75	0.121793	0.205481	0.592722	0.553367	0.965896	1.08809	no changes	no significant
LmjF.13.0420	putative acyl-CoA synthetase	no significant	8926.74	0.283826	0.181906	1.56029	0.118692	0.592653	1.21742	no changes	no significant	2475.06	0.125797	0.224236	0.561002	0.574796	0.973293	1.09111	no changes	no significant
LmjF.13.0430	putative flagellar radial spoke protein	no significant	5381.93	-0.147764	0.1583	-0.933443	0.350591	0.781329	-1.10785	no changes	no significant	2940	-0.326607	0.20661	-1.58079	0.113925	0.675399	-1.25406	no changes	no significant
LmjF.13.0440	mitogen-activated protein kinase kinase 2	no significant	1207.03	-0.111459	0.230558	-0.483431	0.62879	0.893242	-1.08032	no changes	no significant	401.671	0.186361	0.206254	0.903549	0.366234	0.924221	1.13789	no changes	no significant
LmjF.13.0450	conserved hypothetical protein	no significant	63443.1	0.0182014	0.249253	0.0730237	0.941787	0.983863	1.0127	no changes	no significant	15029.3	0.0585256	0.266013	0.22001	0.825863	0.991176	1.0414	no changes	no significant
LmjF.13.0460	conserved hypothetical protein	no significant	2679.86	-0.389103	0.263909	-1.47439	0.140378	0.632636	-1.30958	no changes	no significant	1220.15	0.128545	0.207409	0.619768	0.535411	0.963164	1.09319	no changes	no significant
LmjF.13.0470	conserved hypothetical protein	no significant	571.193	0.500223	0.203368	2.45969	0.0139058	0.247873	1.41443	no changes	no significant	198.126	0.604334	0.214193	2.82145	0.00478077	0.133115	1.52028	no changes	no significant
LmjF.13.0480	conserved hypothetical protein	no significant	3713.5	0.180357	0.168371	1.07119	0.284086	0.749041	1.13316	no changes	no significant	1218.09	0.0195523	0.159259	0.122771	0.902289	0.992149	1.01364	no changes	no significant
LmjF.13.0490	conserved hypothetical protein	no significant	4225.86	0.531195	0.185044	2.87064	0.00409644	0.133043	1.44513	no changes	no significant	1306.92	0.384042	0.245071	1.56706	0.1171	0.679871	1.30499	no changes	no significant
LmjF.13.0500	putative RNA helicase	no significant	5649.53	-0.19064	0.159868	-1.19248	0.233072	0.714945	-1.14127	no changes	no significant	3825.5	-0.130816	0.235098	-0.556431	0.577916	0.973736	-1.09491	no changes	no significant
LmjF.13.0510	conserved hypothetical protein	no significant	2185.91	0.352487	0.213759	1.64899	0.09915	0.560635	1.27676	no changes	no significant	783.781	0.227884	0.220665	1.03272	0.301736	0.899537	1.17112	no changes	no significant
LmjF.13.0520	conserved hypothetical protein	no significant	6399.03	-0.0383437	0.189724	-0.202102	0.839837	0.951672	-1.02693	no changes	no significant	3690.56	-0.148379	0.196745	-0.754167	0.450749	0.94562	-1.10832	no changes	no significant
LmjF.13.0530	conserved hypothetical protein	no significant	3328.88	0.111231	0.184623	0.602474	0.546859	0.865227	1.08015	no changes	no significant	2313.02	-0.172485	0.187306	-0.920872	0.357117	0.919619	-1.127	no changes	no significant
LmjF.13.0540	conserved hypothetical protein	no significant	2229.33	0.284623	0.222191	1.28098	0.2002	0.684237	1.21809	no changes	no significant	1286.9	0.282553	0.197221	1.43268	0.15195	0.752879	1.21635	no changes	no significant
LmjF.13.0550	conserved hypothetical protein	no significant	3766.29	0.112915	0.189352	0.596323	0.550959	0.867516	1.08141	no changes	no significant	2339.38	-0.168385	0.228141	-0.738075	0.460469	0.950249	-1.1238	no changes	no significant
LmjF.13.0560	putative 60S ribosomal protein L18	no significant	32394.4	0.109239	0.273497	0.399414	0.689588	0.91522	1.07866	no changes	no significant	25798.2	-0.194396	0.263301	-0.738304	0.460329	0.950173	-1.14424	no changes	no significant
LmjF.13.0570	putative 40S ribosomal protein S12	no significant	97448.9	0.482653	0.186246	2.59149	0.00955627	0.206935	1.39731	no changes	no significant	23498.9	-0.211839	0.265482	-0.797939	0.424906	0.937361	-1.15816	no changes	no significant
LmjF.13.0580	conserved hypothetical protein	no significant	3104.04	-0.0260551	0.180421	-0.144412	0.885175	0.967159	-1.01822	no changes	no significant	2943.37	-0.00652121	0.253497	-0.025725	0.979477	0.999644	-1.00453	no changes	no significant
LmjF.13.0590	conserved hypothetical protein	no significant	3281.22	0.36108	0.208449	1.73222	0.0832343	0.519918	1.28439	no changes	no significant	1173.96	0.0769245	0.199258	0.386054	0.699457	0.991024	1.05477	no changes	no significant
LmjF.13.0600	conserved hypothetical protein	no significant	1834.15	0.304806	0.209919	1.45202	0.146496	0.640428	1.23525	no changes	no significant	755.329	0.255975	0.246932	1.03662	0.299912	0.898412	1.19414	no changes	no significant
LmjF.13.0610	actyltransferase-like protein	no significant	3932.61	0.214996	0.195903	1.09746	0.272439	0.741226	1.1607	no changes	no significant	684.029	-0.0157577	0.195031	-0.080796	0.935604	0.996319	-1.01098	no changes	no significant
LmjF.13.0620	conserved hypothetical protein	no significant	1565.8	0.522763	0.160527	3.25655	0.00112775	0.0603072	1.4367	no changes	no significant	434.835	0.257045	0.212463	1.20983	0.226344	0.834694	1.19503	no changes	no significant
LmjF.13.0630	conserved hypothetical protein	no significant	1358.78	0.429535	0.166456	2.58047	0.00986666	0.209732	1.3468	no changes	no significant	886.917	0.382251	0.241917	1.58009	0.114086	0.675869	1.30337	no changes	no significant
LmjF.13.0640	conserved hypothetical protein	no significant	5811.25	-0.0293683	0.188017	-0.1562	0.875875	0.96343	-1.02057	no changes	no significant	3335.05	-0.141646	0.148591	-0.953262	0.340457	0.915433	-1.10316	no changes	no significant
LmjF.13.0650	conserved hypothetical protein	no significant	4899.11	0.259226	0.190153	1.36325	0.172804	0.662347	1.19684	no changes	no significant	1846.06	0.158884	0.153749	1.0334	0.301416	0.899537	1.11642	no changes	no significant
LmjF.13.0660	conserved hypothetical protein	no significant	1932.4	-0.386414	0.158364	-2.44005	0.0146854	0.252531	-1.30714	no changes	no significant	967.421	-0.465852	0.250795	-1.8575	0.0632401	0.51166	-1.38113	no changes	no significant
LmjF.13.0670	putative lectin	no significant	5349.38	-0.245394	0.194883	-1.25919	0.207962	0.6928	-1.18542	no changes	no significant	6260.77	-0.113729	0.197824	-0.5749	0.565359	0.970603	-1.08202	no changes	no significant
LmjF.13.0680	conserved hypothetical protein	no significant	5375.94	0.235348	0.243185	0.967771	0.333159	0.772456	1.17719	no changes	no significant	2077.17	-0.171446	0.225423	-0.760552	0.446925	0.94562	-1.12619	no changes	no significant
LmjF.13.0690	conserved hypothetical protein	no significant	770.208	-0.528954	0.21162	-2.49954	0.0124353	0.232369	-1.44288	no changes	no significant	470.664	-0.651843	0.255396	-2.55229	0.0107019	0.210953	-1.57117	no changes	no significant
LmjF.13.0700	putative kinesin	no significant	701.481	-0.156331	0.218124	-0.716705	0.473556	0.839631	-1.11445	no changes	no significant	583.975	-0.355368	0.220915	-1.60862	0.1077	0.658269	-1.27931	no changes	no significant
LmjF.13.0710	conserved hypothetical protein	no significant	1671.3	-0.315948	0.175416	-1.80114	0.0716814	0.486568	-1.24483	no changes	no significant	2009.37	-0.305811	0.155879	-1.96185	0.04978	0.460718	-1.23611	no changes	no significant
LmjF.13.0720	oxidoreductase-like protein	no significant	1619.98	0.0628185	0.193742	0.324238	0.745758	0.928011	1.0445	no changes	no significant	836.096	-0.0567103	0.188641	-0.300625	0.7637	0.991024	-1.04009	no changes	no significant
LmjF.13.0730	ubiquitin-like protein	no significant	2034.07	0.0330478	0.23408	0.141182	0.887726	0.967854	1.02317	no changes	no significant	3896.66	0.428095	0.193728	2.20977	0.0271212	0.341205	1.34546	no changes	no significant
LmjF.13.0740	hypothetical protein	no significant	1813.27	0.177799	0.18991	0.936224	0.349158	0.781329	1.13116	no changes	no significant	1579.12	-0.120153	0.226513	-0.530448	0.595802	0.975806	-1.08685	no changes	no significant
LmjF.13.0750	conserved hypothetical protein	no significant	1180.82	0.300177	0.20696	1.45041	0.146944	0.641193	1.2313	no changes	no significant	585.559	0.124855	0.176814	0.706138	0.480102	0.956735	1.0904	no changes	no significant
LmjF.13.0760	conserved hypothetical protein	no significant	3184.51	0.032606	0.182721	0.178447	0.858372	0.957719	1.02286	no changes	no significant	2580.16	-0.190691	0.232589	-0.819863	0.412294	0.937	-1.14131	no changes	no significant
LmjF.13.0770	conserved hypothetical protein	no significant	1981.54	0.222277	0.144965	1.53331	0.1252	0.602188	1.16657	no changes	no significant	1695.8	0.101246	0.146956	0.688953	0.490853	0.95944	1.0727	no changes	no significant
LmjF.13.0780	putative protein kinase	no significant	1954.73	0.0785886	0.149092	0.527113	0.598115	0.882675	1.05598	no changes	no significant	932.802	0.0513464	0.163186	0.314649	0.753029	0.991024	1.03623	no changes	no significant
LmjF.13.0790	conserved hypothetical protein	no significant	1532.63	0.343503	0.187263	1.83434	0.0666035	0.477217	1.26883	no changes	no significant	1036.16	-0.00461185	0.207365	-0.0222403	0.982256	0.999644	-1.0032	no changes	no significant
LmjF.13.0800	conserved hypothetical protein	no significant	364.271	0.152786	0.25947	0.588838	0.55597	0.870211	1.11171	no changes	no significant	394.32	0.294373	0.225973	1.30269	0.192681	0.801138	1.22635	no changes	no significant
LmjF.13.0810	conserved hypothetical protein	no significant	1514.27	-0.0723386	0.229927	-0.314615	0.753054	0.929073	-1.05142	no changes	no significant	1321.21	-0.211055	0.23951	-0.881195	0.378212	0.928703	-1.15753	no changes	no significant
LmjF.13.0820	conserved hypothetical protein	no significant	1745.12	0.272159	0.209663	1.29808	0.194259	0.674906	1.20761	no changes	no significant	1000.94	0.0331494	0.174942	0.189488	0.849711	0.991176	1.02324	no changes	no significant
[truncated: 7,680 more rows]

## Sheet: Description
The majority of the transcripts differentially translated in resistant parasites are not differentially expressed in the total transcriptome. For SbIII-resistant parasites growing under drug challenge, the differentially expressed genes detected in the total transcriptome (total mRNA used as input for polysome profiling, suffix: Total) and heavy polysomes (more efficiently translated transcripts,…

[truncated: 1 more sheets: Labels]
