# Supplementary material for: Translational reprogramming as a driver of antimony-drug resistance in Leishmania
Source: Nat Commun. 2023 May 5;14:2605. doi: 10.1038/s41467-023-38221-1 (PMC10163012; doi:10.1038/s41467-023-38221-1)
Supplement: Supplementary file 11 — Supplementary Data 8 [file 41467_2023_38221_MOESM11_ESM.xlsx]

## Sheet: BasalChanges
GeneID	WT_MS_Rep1	WT_MS_Rep2	WT_MS_Rep3	HR_MS_Rep1	HR_MS_Rep2	HR_MS_Rep3	WT_LP_Rep1	WT_LP_Rep2	WT_LP_Rep3	HR_LP_Rep1	HR_LP_Rep2	HR_LP_Rep3	WT_HP_Rep1	WT_HP_Rep2	WT_HP_Rep3	HR_HP_Rep1	HR_HP_Rep2	HR_HP_Rep3
LmjF.01.0010	0	28.1665	0	14.3509	0.955794	108.865	15.5973	16.6006	13.3943	30.073	7.62276	79.7329	13.7392	32.2305	9.00814	27.3897	15.9232	69.0347
LmjF.01.0020	661.471	884.975	1002.47	1034.95	1263.56	1329.3	1735.2	1531.41	1530.04	1536.73	2252.53	1893.66	1510.26	1799.05	1485.22	1236.55	1680.79	1797.78
LmjF.01.0030	89.486	238.961	48.0634	352.019	107.049	484.483	181.319	87.1534	262.734	887.656	324.92	581.054	263.159	114.272	219.573	809.667	534.313	522.555
LmjF.01.0040	1909.44	978.56	2087.33	886.379	2302.51	565.336	1029.42	1091.49	1226.09	610.482	993.818	607.963	482.987	782.323	831.001	395.481	443.197	530.225
LmjF.01.0050	224.924	301.655	453.169	315.72	244.683	638.549	298.298	558.197	350.313	446.584	363.987	486.371	301.206	471.738	296.142	352.726	299.003	378.732
LmjF.01.0060	4916.89	2758.5	5825.97	3236.55	4766.54	2657.33	2207.02	4108.66	2443.95	2365.74	2823.28	2592.32	1388.72	2371.87	1835.41	1480.38	1566.67	1800.66
LmjF.01.0070	703.795	527.896	520.115	890.599	962.484	584.435	777.916	616.299	667.655	818.488	1110.06	543.18	564.366	341.351	582.151	616.603	739.546	443.932
LmjF.01.0080	5280.88	2375.98	5671.48	2568.81	3875.74	1426.07	2215.79	2919.64	2295.58	1694.62	2595.55	1377.39	1283.03	1807.84	2063.99	1263.94	1411.86	1031.69
LmjF.01.0090	506.684	367.074	312.412	737.805	518.04	495.942	458.171	259.385	308.069	668.122	790.862	561.12	475.589	241.729	368.208	821.691	979.279	604.054
LmjF.01.0100	368.827	294.386	295.247	525.074	758.9	434.825	360.688	188.832	287.462	448.088	726.068	375.741	249.42	180.198	261.236	406.169	396.311	335.585
LmjF.01.0110	3130.8	2337.82	7096.22	1884.19	3979.93	1948.75	3747.25	6461.8	4720.98	2367.75	3100.56	2466.74	1789.27	3029.67	3151.72	1294.67	1415.4	1487.12
LmjF.01.0120	228.552	295.294	377.641	283.641	234.169	413.179	522.51	637.05	575.955	667.12	711.775	805.302	641.517	899.525	517.968	748.207	762.546	1319.33
LmjF.01.0130	1465.63	1181.18	1848.73	1418.21	1865.71	1235.72	1482.72	2222.41	1963.81	1496.13	1524.55	1672.4	902.562	1463.56	1156.42	1135	966.894	1258.92
LmjF.01.0140	204.367	119.935	147.623	172.211	193.07	173.803	205.689	244.86	262.734	257.626	307.769	230.229	121.539	146.502	83.3253	177.699	170.732	245.457
LmjF.01.0150	1410.01	1582.78	3050.31	1176.77	3876.7	1311.48	2004.25	3247.5	1512.53	1050.05	1928.56	1881.7	797.933	1215.97	618.183	454.936	650.199	976.074
LmjF.01.0160	1130.67	945.851	2540.5	554.62	1484.35	732.135	1073.29	2900.96	1730.96	697.193	817.541	898.988	599.242	1475.28	615.931	362.747	468.851	766.094
LmjF.01.0170	581.659	487.009	451.453	1261.19	546.714	837.818	509.837	363.139	673.837	1329.73	929.977	802.312	376.244	339.886	503.33	1227.86	836.854	843.758
LmjF.01.0180	984.346	991.281	801.629	1659.64	954.838	1441.35	1431.05	1054.14	1219.91	2559.72	2338.28	2041.16	1484.89	1163.23	1274.65	2278.02	2261.1	2134.32
LmjF.01.0190	3573.39	1380.16	2854.62	2174.58	3243.96	1052.37	1743.97	1846.82	1588.77	1619.43	2878.55	1317.59	1165.72	1425.47	1561.79	1402.22	1817.02	1351.93
LmjF.01.0200	6584.47	3456.31	15091.9	3497.4	6322.58	3159.64	3866.18	9636.68	5404.09	2416.87	3275.88	2793.64	2057.72	4806.74	3490.65	1615.99	1903.71	1949.27
LmjF.01.0210	1082.3	1101.22	799.913	2002.37	1136.44	1813.15	1616.27	925.486	1274.52	2266	2417.37	2044.15	1698.38	895.13	970.627	2406.29	2738.8	1952.15
LmjF.01.0220	1024.25	975.835	765.582	948.003	2064.51	1156.14	949.486	827.957	982.936	1154.3	1085.29	939.852	600.299	525.944	621.561	857.098	750.161	692.265
LmjF.01.0230	60.4635	125.387	96.1268	147.73	176.822	210.728	132.577	85.0783	131.882	220.034	228.683	249.165	107.8	64.4611	61.9309	152.314	174.271	194.64
LmjF.01.0240	771.514	666.003	511.532	1351.52	730.226	749.961	894.895	763.63	1036.51	1557.28	1499.78	1020.58	1256.61	717.862	1089.98	1951.35	1991.29	1154.41
LmjF.01.0250	952.905	640.562	729.534	1185.21	1089.6	898.298	814.959	1043.77	901.54	1114.21	1185.34	1249.81	749.317	824.809	788.212	960.644	1012.89	1190.85
LmjF.01.0260	374.874	516.992	429.138	489.619	573.476	621.997	596.597	471.043	948.935	609.981	715.587	594.01	526.319	357.466	612.553	569.84	731.584	624.189
LmjF.01.0270	1228.62	958.571	1076.28	1093.2	2183.99	795.799	1492.47	1101.87	1850.48	1367.82	1420.69	1050.48	674.28	610.915	1260.01	569.84	590.044	793.899
LmjF.01.0280	1792.14	1422.86	1793.8	1835.23	2148.62	1474.46	1750.8	1987.93	1738.17	2028.93	2170.58	2071.06	1171.01	1229.16	1226.23	1395.54	1456.98	1513.97
LmjF.01.0290	1871.95	1605.49	6442.21	1527.95	4880.28	1862.81	2338.62	5588.19	2489.28	2374.77	3369.26	1936.51	1374.98	2206.33	2302.7	1375.5	1744.48	1268.51
LmjF.01.0300	3961.57	2455.03	6356.39	1709.44	6286.26	1650.81	4224.92	6586.31	5544.21	2284.05	4005.76	1671.4	865.572	1522.16	1937.88	586.541	743.084	535.978
LmjF.01.0310	2520.12	1641.84	3252.86	1972.83	5075.26	1867.9	2364.94	2479.72	3256.88	2216.88	2207.74	1914.59	1121.33	1031.38	2565.07	1658.75	1273.86	979.91
LmjF.01.0315	504.265	359.805	341.594	188.25	683.393	140.061	402.605	188.832	633.654	194.472	333.496	89.6995	110.971	84.9714	229.707	76.8248	97.3086	42.1879
LmjF.01.0320	1489.82	1973.48	2423.77	1197.88	5643.96	2257.52	1111.31	1263.72	1172.52	1213.45	1360.66	1538.84	449.168	493.713	796.094	710.128	626.314	719.112
LmjF.01.0330	1514.01	1447.4	1611.84	1047.62	4298.2	1333.12	1336.49	1010.56	1390.95	1163.83	1742.75	889.022	556.968	501.038	870.411	499.027	668.776	500.502
LmjF.01.0335	527.242	556.062	436.004	372.279	1594.26	683.751	365.562	249.01	590.38	402.979	418.299	347.835	86.6629	105.482	228.581	171.687	156.578	158.205
LmjF.01.0340	743.701	745.959	1558.63	943.782	1735.72	877.926	1374.51	2077.16	1946.3	1584.35	1537.89	1693.33	735.578	1451.84	1227.36	1010.08	800.585	1065.24
LmjF.01.0350	1076.25	726.879	1093.44	1297.49	1031.3	1203.89	1208.79	1458.78	1742.29	1880.57	1735.13	1583.69	1491.24	1273.11	1819.64	2154.43	1696.71	1534.1
LmjF.01.0360	1251.59	1070.33	2760.21	858.521	1413.62	989.338	815.934	1844.75	1147.79	821.495	1031.93	1099.32	672.166	1346.36	895.183	737.518	584.736	918.545
LmjF.01.0370	992.81	844.088	1709.68	760.597	1642.05	892.569	1410.58	1919.45	1711.38	981.884	1273	964.768	1362.3	1917.72	1273.53	813.007	1157.09	984.704
LmjF.01.0380	2281.89	1511.91	1963.73	3092.19	1739.54	2700.62	2126.11	2315.79	2424.37	3128.6	2785.17	2628.2	1911.87	2259.07	2218.25	3234.66	2727.3	2432.52
LmjF.01.0390	4307.42	1675.46	1951.72	4637.03	1599.04	1969.13	2468.27	2873.99	3521.67	4484.89	3279.69	2553.45	2817.6	2732.27	4023.26	5326.3	3648.19	2562.91
LmjF.01.0400	429.291	312.558	345.027	537.736	742.652	453.924	288.55	228.259	265.825	323.285	461.177	299.995	239.908	209.498	260.11	300.619	341.465	256.004
LmjF.01.0410	40095.8	25046.4	56539.7	44031.9	45198.5	21091.9	25958.8	55886.1	15755.8	21207	33332.4	26872	20128	51438.5	11936.9	16146.6	28303.5	36809.9
LmjF.01.0420	38528.5	27264.3	69712.6	40275.4	45298.9	23996.2	27551.7	71389	16897.4	20386.5	34062.3	30833.7	19295.2	56432.7	11435.8	14037.6	26394.5	38852.2
LmjF.01.0430	482.499	463.385	195.687	832.352	481.72	501.035	619.018	234.484	536.803	921.237	1136.74	723.576	543.228	224.149	399.736	1015.42	1003.16	762.258
LmjF.01.0440	394.222	379.794	250.616	880.469	206.451	796.436	343.141	246.935	384.314	1133.75	491.668	664.773	568.593	313.515	263.488	1310.03	1300.4	824.581
LmjF.01.0450	948.067	1018.54	3901.72	1478.99	2699.16	2125.1	2016.93	7798.15	2325.46	2687.02	2745.15	3939.8	2082.02	5066.05	2044.85	2358.86	2293.83	3324.21
LmjF.01.0460	12.0927	55.4245	39.4807	87.7937	8.60214	189.082	63.3641	182.607	97.8815	387.942	128.634	364.778	159.587	498.108	208.313	551.803	310.503	565.701
LmjF.01.0470	4438.02	3159.2	6371.84	4343.26	4652.8	4183.99	5670.6	14139.6	6811.52	6669.7	5722.79	8217.47	7873.64	14785	9472.05	9554.33	6492.25	8232.39
LmjF.01.0480	302.317	577.869	163.072	606.114	286.738	715.583	733.073	377.665	823.235	1386.87	877.571	1292.67	1906.58	687.096	669.98	1976.07	2047.9	1425.76
LmjF.01.0490	1021.83	1186.63	940.67	1312.68	698.685	1677.55	1708.88	2336.54	2055.51	3099.03	2205.84	3659.74	2489.97	2240.02	2931.02	5061.08	3043.99	3499.68
LmjF.01.0500	257.574	248.956	305.546	315.72	306.81	491.486	236.884	323.713	225.643	292.711	194.38	301.988	220.885	241.729	155.39	272.561	290.157	265.592
LmjF.01.0510	2822.44	1621.85	6900.53	1648.66	4371.8	1525.39	1936.02	4525.75	2272.91	1165.33	1734.18	1470.08	1064.26	2415.82	1638.35	753.551	730.699	1040.31
LmjF.01.0520	54.4171	185.354	36.0476	277.732	224.612	343.785	271.003	224.109	153.519	593.942	554.556	773.409	414.291	486.388	222.951	821.691	656.391	891.699
LmjF.01.0530	684.447	964.931	1261.66	1279.76	486.499	1619.61	833.481	815.507	1175.61	2046.97	1217.74	1245.83	1404.57	968.381	951.484	2503.82	2255.79	1430.55
LmjF.01.0540	489.754	692.352	221.435	1933.15	483.632	1298.11	771.092	344.463	1033.42	2804.81	1244.42	1475.06	972.316	395.557	713.895	2435.68	1872.75	1322.21
LmjF.01.0550	948.067	1133.93	1180.99	1717.04	2789.01	1715.11	1514.89	1301.08	711.959	1416.44	2874.73	3018.89	1433.11	1343.43	686.87	1732.9	2513.22	3274.36
LmjF.01.0560	1214.11	1409.24	1711.4	1784.58	2725.92	1896.55	1555.83	1877.95	1417.74	1935.2	2568.87	2761.75	1302.06	2232.7	1132.77	1831.1	2169.98	2958.9
LmjF.01.0570	2991.73	2340.55	4847.54	2237.89	4749.34	2267.07	2203.12	4380.5	1896.84	1885.08	2623.18	2920.22	2738.34	3267	2455.84	2234.6	3130.68	2629.07
LmjF.01.0580	384.548	486.1	473.768	793.52	429.151	965.145	839.33	618.374	893.297	1432.98	1217.74	1264.76	1610.66	974.241	1369.24	2171.8	1955.9	1818.87
LmjF.01.0590	2959.08	2127.03	5201.15	2630.43	3073.83	2696.17	2827.99	5621.39	2614.98	2319.63	3412.14	3333.83	3302.7	3873.52	2835.31	2439.02	3242.15	2766.18
LmjF.01.0600	708.632	566.965	784.464	1143.85	583.034	1403.15	735.023	1141.29	813.962	1440	911.873	982.708	1196.37	1289.22	1074.22	1968.05	2010.75	1176.47
LmjF.01.0610	2212.96	1497.37	5565.06	1685.81	2928.55	1554.67	2164.13	5388.98	2423.34	1737.22	2273.49	1938.51	1857.97	3747.53	2802.66	1909.93	1887.79	1802.57
LmjF.01.0620	1541.82	1043.07	1429.89	2408.42	1116.37	1388.51	1418.38	4614.98	3794.71	3938.06	1409.26	2685.01	2647.45	4333.54	5222.47	5198.7	2422.1	2550.45
LmjF.01.0630	440.174	476.105	163.072	1176.77	613.62	1019.9	676.533	186.757	550.197	1635.47	1254.9	1048.49	752.488	303.26	445.903	1746.93	1727.67	1131.4
LmjF.01.0640	3138.05	2109.77	3204.8	4953.59	2122.82	4717.5	3170.15	3127.15	3242.45	5517.4	4353.55	4680.32	5715.52	4600.18	3893.77	7250.26	7725.42	6064.51
LmjF.01.0650	1919.11	2703.08	2676.1	2368.74	4284.82	4154.71	2924.49	2685.15	1932.9	3048.4	3854.26	5588.28	2778.5	2086.19	1856.8	2932.7	4156.85	4215.91
LmjF.01.0660	1423.31	924.044	889.173	2145.04	1167.02	1788.96	1460.3	1400.68	1571.26	2832.38	2103.88	1880.7	2553.39	1840.07	1860.18	4119.15	3918.88	2463.2
LmjF.01.0670	93.1138	277.122	128.741	285.329	155.794	516.951	221.287	329.938	252.431	521.767	309.675	781.382	220.885	338.421	112.602	312.644	304.311	668.294
LmjF.01.0680	255.156	450.665	257.483	834.884	289.606	886.839	830.557	510.47	692.383	1872.55	1562.67	1580.7	1010.36	687.096	529.228	1741.59	1752.44	1818.87
LmjF.01.0690	472.824	847.722	748.416	592.607	360.334	1277.1	746.721	1761.74	1096.27	1144.28	618.397	1759.11	1690.98	2795.27	791.59	1489.07	1794.02	1949.27
LmjF.01.0700	171.716	85.4082	75.5282	105.521	64.0382	202.451	80.911	85.0783	152.489	147.358	115.294	128.569	64.4687	21.9754	67.561	114.235	101.732	106.429
LmjF.01.0710	2586.63	1264.77	2226.37	2012.5	2306.33	1194.97	2055.92	2504.62	2380.07	1877.06	2672.73	1580.7	1828.38	2415.82	2417.56	1832.44	2030.21	2007.76
LmjF.01.0720	757.003	597.858	593.927	1381.06	624.133	947.956	1089.86	1047.92	1105.55	2026.42	1598.87	1525.89	1984.79	1466.49	1397.39	3186.56	2958.18	2233.08
LmjF.01.0730	571.985	427.041	585.344	884.69	313.5	672.291	916.342	686.852	1021.06	1885.08	1331.12	880.052	1636.03	1214.51	1637.23	3472.48	2821.07	1513.01
LmjF.01.0740	737.655	563.331	547.58	1189.44	869.772	947.32	787.664	641.2	648.078	1128.74	1092.91	1323.57	1123.45	706.142	583.277	1440.97	1816.13	1405.62
LmjF.01.0750	1384.61	1065.79	2037.55	2024.32	698.685	2849.6	1500.27	2444.45	2000.9	2384.79	1901.88	2602.28	2725.65	3384.21	2815.04	3785.12	3460.65	3140.12
LmjF.01.0760	1790.93	785.938	1053.96	1725.48	1681.24	1019.9	1076.21	682.702	992.209	1265.07	2271.58	936.862	1066.38	720.792	1332.08	1597.29	1912.56	988.539
LmjF.01.0770	470.406	427.95	190.537	1049.3	501.792	1279.01	860.776	1054.14	1396.1	2684.52	1143.41	3323.87	3616.59	3107.32	1431.17	4217.35	3157.22	5757.69
LmjF.01.0780	519.986	445.213	224.868	992.744	470.251	1261.82	844.204	904.735	1407.43	2645.42	1116.73	3321.87	3621.88	3154.2	1360.23	4459.18	3211.18	5642.63
LmjF.01.0790	2006.18	1241.15	1956.87	1711.13	2249.94	1593.51	1779.07	1799.1	1985.45	1702.63	2059.1	1882.69	1331.65	1554.39	1975.03	1467.69	1326.05	1635.74
LmjF.01.0800	2828.48	2127.03	4670.73	2230.3	2993.55	2026.42	2222.62	4112.81	2606.74	1899.11	2719.42	2510.59	1828.38	2887.56	2551.55	1819.75	1957.67	2290.61
LmjF.01.0810	93.1138	245.322	109.859	466.826	98.4468	452.014	388.958	97.5288	250.371	1095.16	767.04	528.23	517.864	158.223	254.48	1285.31	1166.82	668.294
LmjF.01.0820	105.206	203.526	350.176	173.899	281.003	373.071	225.186	477.269	202.975	427.538	330.637	439.528	266.33	395.557	175.659	494.351	544.928	563.784
LmjF.01.0830	31.441	36.3439	17.1655	27.0134	9.55794	25.4656	38.0184	16.6006	39.1526	48.6181	20.0098	39.8664	95.1178	43.9507	68.687	68.1403	35.385	27.8057
LmjF.02.0010	91.9045	310.741	58.3627	425.462	152.927	785.613	224.211	85.0783	306.008	924.746	525.971	698.66	340.31	105.482	188.045	718.145	668.776	789.105
LmjF.02.0020	9899.08	9250.44	26647.7	4263.9	13489.1	7464.6	11570.3	48141.9	19151.8	8938.71	9995.35	11790.5	8977.01	37788.8	17285.5	5867.41	7066.38	11367.7
LmjF.02.0030	116.09	95.4028	183.671	48.1177	91.7562	187.809	50.6912	114.129	60.7895	30.073	50.5008	79.7329	38.0471	57.1359	57.4269	36.7423	46.0004	41.2291
LmjF.02.0040	1747.39	1547.34	1464.22	1816.65	1650.66	1457.27	3528.89	2670.63	3186.81	3090	3464.55	2625.21	4220.06	3214.26	4125.73	3503.88	3357.15	2757.55
LmjF.02.0050	383.338	326.187	600.793	182.341	360.334	194.175	381.159	545.746	402.86	208.506	222.966	195.346	300.15	345.746	406.492	184.38	221.156	196.557
LmjF.02.0060	2318.17	1164.82	2902.69	672.804	1712.78	746.778	906.593	2288.81	1495.01	348.847	404.959	546.17	462.907	966.916	847.891	189.056	233.541	264.633
LmjF.02.0070	1950.55	1545.53	4183.23	965.731	2035.84	946.046	1899.95	2857.39	2369.76	864.6	1115.78	1042.51	986.055	1460.63	1869.19	564.495	507.774	631.859
LmjF.02.0080	882.767	745.959	542.43	1167.49	848.745	767.151	1344.29	765.705	844.872	1262.06	1809.45	883.042	1596.92	835.064	1298.3	1535.16	1980.67	1052.78
LmjF.02.0085	571.985	688.717	580.194	500.593	627.001	592.075	588.798	450.293	474.983	454.604	656.51	653.81	342.424	339.886	296.142	348.718	459.12	469.82
LmjF.02.0090	2146.45	1829.01	794.763	2287.7	2711.59	1270.1	1824.88	678.551	1135.43	1723.69	2285.88	1624.56	1233.36	568.429	1001.03	1350.78	1702.02	1151.54
LmjF.02.0100	210.413	336.181	92.6937	326.694	166.308	378.8	364.587	166.006	404.92	519.261	358.27	374.745	473.475	282.75	246.598	549.798	538.736	462.149
LmjF.02.0110	351.897	398.875	320.995	645.79	270.49	611.174	788.639	369.364	434.8	1020.98	1090.06	764.439	1171.01	386.766	416.626	1223.18	1467.59	934.845
LmjF.02.0120	436.546	228.058	109.859	577.412	210.275	101.862	736.973	444.067	891.237	1583.85	889.005	449.494	1515.54	712.002	1147.41	3011.53	2221.29	883.069
LmjF.02.0130	1816.32	1316.56	1804.09	1257.81	2247.07	1506.29	2114.41	1523.11	1594.95	1159.82	2224.89	1372.4	1157.27	969.846	787.086	601.238	1162.4	907.998
LmjF.02.0140	570.775	543.342	387.94	618.777	367.981	589.528	866.625	485.569	746.99	881.14	978.572	681.716	1028.33	520.084	907.57	1140.35	1248.2	740.206
LmjF.02.0150	452.267	387.063	308.979	714.168	206.451	582.525	474.743	518.77	657.351	909.208	477.375	597.997	820.127	643.146	1005.53	1366.15	1011.13	723.906
LmjF.02.0155	4.83708	4.54299	8.58275	6.75336	0.955794	14.6427	3.89933	10.3754	5.15166	10.5256	7.62276	6.97663	9.51178	7.32512	10.1342	9.35259	11.5001	12.4646
LmjF.02.0160	205.576	261.676	221.435	285.329	67.8614	572.339	301.223	323.713	296.735	481.168	331.59	573.08	401.609	395.557	191.423	523.745	465.312	737.329
LmjF.02.0170	349.479	350.719	393.09	377.344	107.049	723.222	437.699	489.719	447.164	567.378	385.902	643.843	676.393	692.956	320.915	678.73	627.198	836.087
LmjF.02.0180	224.924	307.106	65.2289	616.244	172.999	444.374	661.911	130.73	330.736	973.364	985.242	804.306	1065.32	243.194	341.183	1147.03	1449.01	884.028
LmjF.02.0190	118.508	143.559	87.5441	218.64	77.4193	227.28	298.298	124.505	236.976	422.526	359.223	375.741	413.234	231.474	228.581	472.306	521.928	395.032
LmjF.02.0200	119.718	109.032	70.3786	161.236	38.2317	247.016	154.998	126.58	153.519	258.628	170.559	260.129	216.657	186.058	109.224	289.262	282.195	279.974
LmjF.02.0210	540.544	620.573	372.492	872.872	259.02	758.238	1024.55	664.026	924.207	1433.48	1129.12	1115.26	1629.69	950.801	896.309	1727.56	1702.02	1406.58
LmjF.02.0220	128.183	202.617	56.6462	438.968	118.518	315.773	519.585	101.679	241.098	679.149	642.218	571.087	701.758	188.988	231.959	770.252	931.509	660.624
LmjF.02.0230	123.346	141.741	84.111	237.212	76.4635	234.92	285.626	166.006	234.916	421.524	446.884	329.895	419.575	232.939	266.866	517.732	542.274	396.95
LmjF.02.0240	748.538	537.89	329.578	831.508	427.24	527.137	996.278	522.92	947.905	1052.05	1030.03	787.362	1522.94	748.627	1571.92	1640.04	1480.86	866.769
LmjF.02.0250	815.048	657.825	264.349	1203.79	343.13	844.184	1292.63	634.975	1017.97	1720.68	1488.34	1167.09	2422.33	993.286	1355.72	2531.88	2736.14	1449.73
LmjF.02.0260	858.581	952.211	1697.67	732.74	1024.61	654.465	1335.52	2230.71	1194.15	938.278	1149.13	1105.3	746.147	1013.8	1123.76	555.811	622.775	626.107
LmjF.02.0270	1626.47	824.099	724.384	951.38	1475.75	609.901	636.565	518.77	639.836	540.813	940.458	585.04	377.301	350.141	415.5	428.215	429.043	432.426
LmjF.02.0280	870.674	926.77	1505.42	637.348	1265.47	1065.1	1343.32	2434.07	1351.79	1011.46	1111.02	1773.06	1018.82	1563.18	1033.68	732.174	945.663	1237.83
LmjF.02.0290	3552.83	2250.6	4162.64	1941.59	2931.42	1516.48	2824.09	5212.6	3089.96	1716.17	2106.74	2220.56	2972.96	3442.81	4358.81	1897.24	2080.64	1574.38
LmjF.02.0300	13.302	37.2525	18.8821	59.0919	10.5137	24.8289	35.0939	51.877	30.9099	128.312	52.4065	65.7796	87.7198	76.1813	90.0814	181.039	113.232	68.0759
LmjF.02.0310	544.171	641.47	442.87	600.205	453.046	579.342	998.228	2305.41	1537.25	1305.17	747.984	1445.16	998.737	3256.75	1801.63	1503.09	706.814	1644.37
LmjF.02.0320	3347.26	2615.85	6661.93	2328.22	4364.15	2083.08	3874.96	6167.14	1934.96	1564.8	3394.99	3439.48	2356.81	3595.17	1713.8	1326.73	1849.75	2538.94
LmjF.02.0330	663.889	606.944	641.99	693.908	589.725	658.922	1175.65	1037.54	728.444	784.405	1036.7	715.603	1429.94	1188.13	859.151	1019.43	1439.28	980.868
LmjF.02.0340	487.336	591.497	401.673	725.142	339.307	483.209	811.06	427.467	575.955	754.332	906.156	535.207	820.127	457.088	443.651	708.124	828.893	590.63
LmjF.02.0350	1441.45	1043.07	1495.12	1602.23	838.231	1205.8	1198.07	1597.81	1341.49	1499.64	1314.93	1219.91	1545.14	1775.61	1366.98	1602.63	1567.55	1336.59
LmjF.02.0360	483.708	612.395	211.136	660.141	500.836	604.171	504.963	184.682	425.527	677.144	574.566	622.913	558.025	162.618	355.821	688.083	740.43	553.237
LmjF.02.0370	408.733	438.853	200.836	922.678	675.746	663.378	899.77	429.542	982.936	1910.64	1329.22	940.848	2191.94	659.261	1637.23	3042.93	2410.6	1019.22
LmjF.02.0380	2173.06	1974.38	5226.9	1523.73	3204.78	1445.81	2801.67	4961.52	2269.82	1491.62	2267.77	2470.72	2495.26	3485.29	2040.34	1323.39	1900.17	2120.9
LmjF.02.0390	1349.54	856.808	1917.39	825.598	1206.21	546.873	1282.88	1767.97	1298.22	704.21	1052.89	865.102	716.554	965.451	1032.56	445.584	536.082	606.93
LmjF.02.0400	38.6966	47.2471	44.6303	22.7926	56.3918	68.7571	74.0872	91.3036	89.6388	58.6424	73.3691	110.629	126.824	161.153	132.87	64.8001	56.6159	115.058
LmjF.02.0410	896.069	781.395	468.618	1167.49	537.156	800.256	834.456	566.497	826.326	1171.34	1020.5	858.125	1042.07	546.454	687.996	1252.58	1403.01	946.351
LmjF.02.0420	94.323	200.8	61.7958	229.614	52.5687	204.361	238.834	68.4777	134.973	406.988	282.042	235.212	466.077	145.037	135.122	559.819	605.083	330.791
LmjF.02.0430	2786.16	1913.51	5786.49	1608.14	2557.7	1336.31	2356.17	4556.88	2140	1068.09	1666.53	1456.12	1034.67	1848.86	1087.73	509.048	611.275	707.606
LmjF.02.0440	108.834	129.021	8.58275	264.225	81.2425	139.424	138.426	18.6757	96.8511	294.214	282.042	152.489	121.539	30.7655	52.9228	291.266	316.695	150.534
LmjF.02.0450	705.004	515.175	310.696	732.74	490.322	409.359	1059.64	966.988	888.146	1537.73	1200.59	1250.81	2987.76	1615.92	1445.81	2543.9	2780.37	2198.56
LmjF.02.0460	24.1854	97.22	58.3627	74.287	56.3918	175.076	167.671	628.749	233.885	396.463	164.842	512.284	542.172	843.854	528.102	664.702	449.389	518.719
LmjF.02.0470	178.972	178.994	92.6937	312.343	119.474	71.3036	309.022	130.73	320.433	738.794	451.649	234.215	582.332	156.758	394.106	1343.43	1059.78	409.414
LmjF.02.0480	691.702	820.464	1270.25	361.305	821.027	604.171	692.13	1593.66	531.651	391.451	521.206	990.681	497.783	874.619	298.394	319.324	359.157	700.894
LmjF.02.0490	209.204	242.596	159.639	236.368	136.679	282.031	182.294	120.355	141.155	192.467	197.239	190.362	221.942	161.153	145.256	230.474	248.579	212.857
LmjF.02.0500	1607.12	877.706	1217.03	1327.88	706.332	528.411	1674.76	1913.22	1923.63	1414.43	1570.29	895.998	1911.87	2051.03	2276.81	1579.25	1487.05	1020.18
LmjF.02.0510	565.938	308.015	695.203	186.562	314.456	116.505	348.015	749.104	455.406	204.998	187.711	234.215	179.667	460.018	319.789	128.264	137.117	167.793
LmjF.02.0520	72.5562	152.645	65.2289	224.549	19.1159	138.151	151.099	76.778	228.734	589.933	221.06	237.205	404.779	203.638	221.825	1000.06	532.544	432.426
LmjF.02.0530	48.3708	130.838	27.4648	183.185	30.5854	341.875	108.206	141.105	160.732	633.538	168.654	440.524	156.416	186.058	124.988	473.642	276.887	375.856
LmjF.02.0540	434.128	589.68	583.627	714.168	692.95	611.811	1725.45	1396.53	1232.28	1691.11	1774.2	1757.11	2167.63	2141.87	1850.05	1972.73	1699.36	1910.92
LmjF.02.0550	524.823	974.017	2138.82	658.453	1282.68	904.028	2068.59	8333.52	3257.91	1581.34	1138.65	1582.7	4388.1	6917.84	6429.56	2569.29	2260.21	1138.11
LmjF.02.0560	1026.67	1009.45	612.809	1102.49	800.955	1028.81	1655.26	1189.02	1670.17	1667.05	1644.61	1731.2	1663.51	1082.65	1568.54	1724.22	1527.75	1570.54
LmjF.02.0570	12.0927	56.3331	66.9455	34.611	29.6296	111.412	45.8171	103.754	55.6379	120.793	43.8309	84.7162	54.957	123.062	97.9635	106.219	50.4236	101.634
LmjF.02.0580	313.201	262.585	209.419	474.424	96.5352	124.781	424.052	373.515	578.016	989.904	500.244	380.725	909.961	484.923	941.35	1926.63	1174.78	566.66
LmjF.02.0590	958.951	641.47	1702.82	847.547	627.956	542.417	1303.35	6306.17	1506.34	1335.74	981.431	1369.41	1160.44	8331.59	1176.69	1189.78	888.162	1515.89
LmjF.02.0600	587.705	421.59	381.074	581.633	377.539	307.497	467.919	305.037	559.47	571.889	582.188	401.654	411.12	363.326	391.854	549.798	518.39	422.838
LmjF.02.0610	530.869	354.353	475.485	585.01	533.333	338.692	786.689	1301.08	1438.34	959.831	771.805	594.01	815.9	1133.93	1829.78	1002.73	579.429	458.314
LmjF.02.0620	1622.84	1125.75	1294.28	1468.86	1143.13	751.871	1549.01	1145.44	1199.31	1025.49	1678.91	984.701	1354.9	1148.58	1269.02	1189.11	1345.51	1021.14
LmjF.02.0630	77.3933	134.473	49.78	168.834	75.5077	166.163	212.513	66.4026	121.579	248.102	333.496	215.279	213.487	68.8561	79.9472	281.246	337.926	244.498
LmjF.02.0640	873.093	554.245	484.067	889.755	503.703	583.162	709.677	570.647	847.963	1015.47	749.889	534.21	941.666	634.355	1266.77	1291.32	1004.05	637.612
LmjF.02.0650	2193.62	1383.8	4356.61	1424.11	2037.75	1189.24	3477.22	6223.17	4542.73	2027.92	2024.8	2040.17	2120.07	4332.08	3548.08	1491.74	1042.09	1639.57
LmjF.02.0660	1070.2	967.657	952.686	1037.49	881.242	1014.17	1260.46	1830.22	839.72	1114.21	1547.42	1904.62	1748.05	1952.88	1040.44	1489.73	1940.86	2253.22
LmjF.02.0670	787.235	605.126	901.189	620.465	549.581	354.608	909.518	763.63	859.296	775.383	715.587	629.89	1559.93	1176.41	1069.72	944.611	1280.05	1031.69
LmjF.02.0680	2745.04	1580.96	3455.42	1762.63	1796.89	1010.35	2035.45	3189.4	2213.15	1446.01	1748.47	1374.4	1235.47	1904.53	1743.07	1049.49	900.547	930.051
LmjF.02.0690	3441.58	1543.71	3518.93	1802.3	2377.06	760.148	2095.89	2546.12	2279.09	1230.99	1905.69	944.835	1469.04	1866.44	2190.1	1098.93	1105.78	806.364
LmjF.02.0700	726.771	490.643	420.555	896.509	173.954	542.417	965.083	686.852	1202.4	1397.89	952.845	811.282	1608.55	873.154	1463.82	1937.99	1575.52	1002.92
LmjF.02.0710	505.475	541.525	296.963	729.363	476.941	481.299	970.932	385.965	686.201	1247.53	1212.02	775.402	1235.47	542.059	1191.33	2040.2	1374.71	890.74
LmjF.02.0720	226.133	104.489	243.75	47.2735	113.739	38.1984	57.5151	87.1534	109.215	25.0609	28.5854	37.8731	38.0471	58.601	52.9228	18.7052	21.231	14.3822
LmjF.02.0730	72.5562	49.0643	116.725	40.5202	82.1983	29.9221	26.3205	70.5527	27.8189	25.5621	37.161	29.8998	20.0804	43.9507	32.6545	20.0413	12.3847	15.341
LmjF.02.0740	665.098	429.767	523.548	389.162	222.7	381.347	557.604	867.384	930.389	664.113	403.054	427.568	1079.06	1063.61	1248.75	984.026	549.351	495.708
LmjF.02.SLRNA.0010	102.788	79.9566	183.671	72.5986	69.7729	30.5587	77.9865	145.256	81.3962	41.601	64.7935	36.8765	51.7864	70.3212	40.5366	43.4227	41.5773	16.2999
LmjF.02.SLRNA.0020	101.579	89.9512	205.986	69.2219	85.0656	35.0152	77.0117	109.979	76.2445	46.112	66.6992	38.8698	49.6726	89.3665	55.1748	34.7382	34.5003	21.0939
LmjF.02.SLRNA.0030	123.346	84.4996	180.238	59.0919	72.6403	30.5587	68.2382	153.556	89.6388	40.0974	53.3593	28.9032	64.4687	73.2512	54.0488	35.4062	50.4236	18.2175
LmjF.02.SLRNA.0040	102.788	79.9566	183.671	84.417	84.1098	31.832	77.0117	188.832	87.5782	33.0803	41.9252	30.8965	43.3315	89.3665	42.7886	41.4186	54.8467	27.8057
LmjF.02.SLRNA.0050	117.299	89.0426	181.954	95.3912	74.5519	27.3755	62.3892	180.532	63.8805	43.6059	60.9821	38.8698	41.2177	82.0414	41.6626	36.0743	38.9234	15.341
LmjF.02.SLRNA.0060	113.671	91.7684	185.387	82.7287	82.1983	33.7419	65.3137	128.655	89.6388	37.0901	58.1236	33.8865	52.8432	71.7862	47.2927	34.0701	46.8851	23.9704
LmjF.02.SLRNA.0070	106.416	80.8652	175.088	68.3778	66.9056	28.6488	75.062	157.706	70.0625	45.6108	50.5008	34.8831	45.4452	61.531	40.5366	41.4186	39.8081	12.4646
LmjF.02.SLRNA.0080	93.1138	94.4942	199.12	89.482	73.5961	42.6548	64.3389	178.457	73.1535	40.5986	58.1236	32.8898	52.8432	73.2512	31.5285	38.0784	42.4619	16.2999
LmjF.02.SLRNA.0090	120.927	99.9458	207.703	77.6636	85.0656	31.832	75.062	163.931	71.0929	35.0852	60.9821	30.8965	43.3315	73.2512	38.2846	36.7423	42.4619	30.6821
LmjF.02.SLRNA.0100	88.2767	96.3114	178.521	65.8453	71.6845	30.5587	68.2382	114.129	59.7592	40.5986	61.9349	37.8731	40.1609	71.7862	54.0488	38.0784	48.6543	25.888
LmjF.02.SLRNA.0110	100.369	65.4191	164.789	84.417	89.8446	36.9251	63.3641	149.406	74.1839	51.1241	65.7463	35.8798	45.4452	62.996	46.1667	38.0784	46.0004	19.1763
LmjF.02.SLRNA.0120	113.671	80.8652	181.954	81.8845	83.1541	33.1053	79.9362	159.781	70.0625	35.5864	67.652	42.8564	47.5589	79.1113	59.6789	40.0825	46.0004	20.1351
LmjF.02.SLRNA.0130	91.9045	102.672	168.222	73.4428	72.6403	30.5587	65.3137	161.856	69.0322	40.0974	69.5577	26.9099	52.8432	62.996	34.9065	34.0701	52.1928	21.0939
LmjF.02.SLRNA.0140	94.323	90.8598	180.238	75.1311	63.0824	33.7419	59.4647	176.382	80.3658	40.0974	60.0293	29.8998	32.7628	62.996	52.9228	32.066	30.9618	23.0116
LmjF.02.SLRNA.0150	106.416	93.5856	156.206	75.9753	69.7729	30.5587	76.0369	172.232	64.9109	45.6108	61.9349	37.8731	47.5589	73.2512	43.9147	41.4186	61.039	16.2999
LmjF.02.SLRNA.0160	93.1138	82.6824	214.569	70.0661	74.5519	29.9221	69.213	118.28	75.2142	35.5864	59.0764	29.8998	61.2982	80.5763	54.0488	41.4186	44.2312	14.3822
LmjF.02.SLRNA.0170	90.6952	89.0426	178.521	75.9753	87.933	43.2915	69.213	157.706	69.0322	30.5742	60.0293	35.8798	58.1276	87.9015	52.9228	42.0866	58.3852	22.0528
LmjF.02.SLRNA.0180	97.9508	77.2309	159.639	72.5986	79.3309	37.5617	69.213	109.979	83.4568	34.584	51.4536	35.8798	45.4452	73.2512	43.9147	43.4227	46.8851	24.9292
LmjF.02.SLRNA.0190	96.7416	94.4942	204.27	72.5986	58.3034	35.0152	71.1627	151.481	79.3355	36.5889	60.0293	32.8898	50.7295	84.9714	48.4187	46.0949	43.3466	12.4646
LmjF.02.SLRNA.0200	103.997	81.7738	147.623	73.4428	72.6403	31.1953	54.5906	166.006	78.3052	43.1047	73.3691	45.8464	56.0138	89.3665	30.4025	38.7464	45.1158	25.888
LmjF.02.SLRNA.0210	129.392	78.1395	183.671	66.6894	87.933	31.832	70.1879	136.955	84.4872	41.601	74.3219	36.8765	42.2746	83.5064	46.1667	38.7464	35.385	22.0528
LmjF.02.SLRNA.0220	123.346	93.5856	195.687	70.0661	66.9056	33.1053	68.2382	172.232	70.0625	40.0974	54.3122	33.8865	36.9903	84.9714	61.9309	41.4186	45.1158	18.2175
LmjF.02.SLRNA.0230	100.369	95.4028	159.639	74.287	79.3309	35.6518	64.3389	151.481	65.9412	46.112	63.8406	26.9099	44.3883	80.5763	40.5366	38.7464	58.3852	17.2587
LmjF.02.SLRNA.0240	112.462	72.6879	159.639	78.5078	72.6403	45.838	61.4144	145.256	81.3962	36.0876	67.652	40.8631	50.7295	76.1813	49.5447	47.431	53.9621	19.1763
LmjF.02.SLRNA.0250	118.508	85.4082	176.805	68.3778	70.7287	44.5648	75.062	182.607	74.1839	43.6059	58.1236	35.8798	44.3883	79.1113	52.9228	40.7506	47.7697	17.2587
LmjF.02.SLRNA.0260	117.299	78.1395	187.104	77.6636	67.8614	35.6518	71.1627	143.181	57.6986	37.0901	58.1236	25.9132	62.355	82.0414	37.1586	42.7547	46.0004	17.2587
LmjF.02.SLRNA.0270	105.206	99.0372	163.072	88.6379	79.3309	42.0182	64.3389	170.157	65.9412	47.1144	66.6992	31.8932	47.5589	79.1113	54.0488	46.7629	60.1544	20.1351
LmjF.02.SLRNA.0280	103.997	95.4028	159.639	70.9103	77.4193	35.0152	68.2382	161.856	69.0322	38.5937	60.9821	32.8898	53.9001	74.7162	47.2927	44.0908	50.4236	17.2587
LmjF.02.SLRNA.0290	108.834	118.118	176.805	76.8195	70.7287	36.2884	57.5151	176.382	87.5782	34.584	68.6049	28.9032	40.1609	82.0414	32.6545	48.7671	45.1158	19.1763
LmjF.02.SLRNA.0300	93.1138	83.591	175.088	54.0269	64.994	34.3785	54.5906	139.03	68.0019	38.0925	70.5106	30.8965	38.0471	68.8561	40.5366	43.4227	58.3852	16.2999
LmjF.02.SLRNA.0310	101.579	84.4996	211.136	74.287	68.8171	29.2854	68.2382	172.232	66.9715	38.0925	62.8878	24.9165	42.2746	71.7862	29.2764	34.7382	49.5389	20.1351
LmjF.02.SLRNA.0320	90.6952	89.0426	200.836	62.4686	83.1541	24.8289	77.0117	141.105	96.8511	42.6035	61.9349	23.9199	48.6158	83.5064	32.6545	44.7588	49.5389	13.4234
LmjF.02.SLRNA.0330	113.671	91.7684	211.136	86.9495	77.4193	34.3785	80.911	141.105	79.3355	39.0949	61.9349	28.9032	52.8432	83.5064	28.1504	38.7464	52.1928	15.341
LmjF.02.SLRNA.0340	112.462	82.6824	190.537	69.2219	82.1983	35.0152	74.0872	172.232	81.3962	40.0974	60.0293	34.8831	48.6158	67.3911	32.6545	47.431	56.6159	16.2999
LmjF.02.SLRNA.0350	105.206	95.4028	238.601	86.1053	87.933	35.0152	64.3389	149.406	68.0019	39.0949	56.2179	41.8598	51.7864	89.3665	38.2846	36.0743	41.5773	20.1351
LmjF.02.SLRNA.0360	99.1601	89.9512	207.703	59.0919	72.6403	35.6518	75.062	166.006	72.1232	50.6229	76.2276	30.8965	40.1609	83.5064	48.4187	33.4021	39.8081	16.2999
LmjF.02.SLRNA.0370	118.508	84.4996	163.072	54.8711	72.6403	38.835	78.9614	222.034	78.3052	40.5986	67.652	39.8664	47.5589	74.7162	43.9147	41.4186	38.9234	16.2999
LmjF.02.SLRNA.0380	113.671	79.9566	236.884	72.5986	67.8614	40.7449	71.1627	151.481	81.3962	38.5937	63.8406	34.8831	34.8765	58.601	32.6545	36.0743	53.9621	26.8468
LmjF.02.SLRNA.0390	89.486	91.7684	199.12	70.0661	83.1541	42.6548	77.9865	149.406	71.0929	41.0998	51.4536	25.9132	43.3315	71.7862	47.2927	44.0908	54.8467	16.2999
LmjF.02.SLRNA.0400	114.881	91.7684	163.072	69.2219	87.933	35.6518	65.3137	145.256	79.3355	42.1022	51.4536	43.8531	49.6726	80.5763	38.2846	35.4062	53.0774	17.2587
LmjF.02.SLRNA.0410	112.462	74.5051	185.387	92.8587	73.5961	39.4716	70.1879	130.73	95.8208	47.6156	58.1236	27.9065	43.3315	71.7862	66.435	36.7423	41.5773	23.0116
LmjF.02.SLRNA.0420	107.625	108.123	193.97	71.7545	76.4635	38.1984	63.3641	136.955	91.6995	45.6108	60.9821	21.9265	36.9903	84.9714	38.2846	39.4145	39.8081	16.2999
LmjF.02.SLRNA.0430	106.416	80.8652	199.12	65.8453	64.0382	28.0121	66.2886	153.556	88.6085	37.0901	58.1236	32.8898	52.8432	87.9015	50.6708	43.4227	47.7697	23.0116
LmjF.02.SLRNA.0440	105.206	90.8598	164.789	83.5728	75.5077	47.1113	60.4396	163.931	76.2445	38.5937	58.1236	33.8865	45.4452	70.3212	54.0488	44.0908	50.4236	18.2175
LmjF.02.SLRNA.0450	112.462	82.6824	197.403	76.8195	75.5077	34.3785	75.062	182.607	70.0625	34.584	52.4065	45.8464	50.7295	60.066	40.5366	40.0825	54.8467	11.5058
LmjF.02.SLRNA.0460	110.044	88.134	154.49	68.3778	66.9056	43.2915	81.8859	141.105	63.8805	43.6059	57.1707	26.9099	52.8432	64.4611	41.6626	35.4062	47.7697	20.1351
LmjF.02.SLRNA.0470	102.788	85.4082	180.238	80.1962	70.7287	32.4686	71.1627	159.781	89.6388	52.6278	54.3122	35.8798	56.0138	80.5763	42.7886	40.7506	51.3082	29.7233
LmjF.02.SLRNA.0480	93.1138	91.7684	214.569	75.9753	76.4635	36.9251	77.9865	172.232	78.3052	35.5864	42.878	32.8898	44.3883	79.1113	52.9228	44.7588	42.4619	27.8057
LmjF.02.SLRNA.0490	97.9508	78.1395	181.954	84.417	62.1266	42.0182	67.2634	180.532	66.9715	39.0949	69.5577	28.9032	62.355	57.1359	52.9228	35.4062	41.5773	18.2175
LmjF.02.SLRNA.0500	100.369	101.763	188.821	76.8195	72.6403	46.4747	76.0369	145.256	98.9118	43.1047	71.4634	24.9165	59.1844	77.6463	60.8049	46.0949	53.9621	16.2999
LmjF.02.SLRNA.0510	125.764	87.2254	200.836	61.6244	68.8171	33.1053	88.7097	124.505	70.0625	36.5889	52.4065	33.8865	54.957	82.0414	43.9147	46.7629	49.5389	18.2175
LmjF.02.SLRNA.0520	106.416	69.9621	161.356	72.5986	83.1541	36.9251	70.1879	161.856	62.8502	44.1071	56.2179	27.9065	38.0471	70.3212	41.6626	34.7382	52.1928	23.9704
LmjF.02.SLRNA.0530	114.881	92.677	168.222	90.3262	81.2425	31.1953	68.2382	128.655	78.3052	37.0901	63.8406	41.8598	52.8432	70.3212	43.9147	35.4062	46.8851	20.1351
LmjF.02.SLRNA.0540	108.834	78.1395	185.387	68.3778	69.7729	35.0152	74.0872	149.406	87.5782	41.601	56.2179	30.8965	49.6726	71.7862	51.7968	36.7423	52.1928	23.0116
LmjF.02.SLRNA.0550	99.1601	87.2254	187.104	72.5986	68.8171	33.7419	86.76	153.556	78.3052	44.6083	60.0293	38.8698	64.4687	71.7862	31.5285	45.4268	52.1928	21.0939
LmjF.02.SLRNA.0560	122.136	90.8598	200.836	74.287	81.2425	35.0152	68.2382	147.331	74.1839	42.1022	63.8406	32.8898	50.7295	79.1113	34.9065	32.734	42.4619	25.888
LmjF.02.SLRNA.0570	110.044	83.591	193.97	64.1569	67.8614	35.6518	67.2634	172.232	87.5782	41.601	80.039	39.8664	50.7295	64.4611	38.2846	36.7423	49.5389	16.2999
LmjF.02.SLRNA.0580	103.997	90.8598	169.939	74.287	72.6403	33.7419	65.3137	161.856	66.9715	52.6278	58.1236	36.8765	47.5589	62.996	49.5447	47.431	51.3082	19.1763
LmjF.02.SLRNA.0590	107.625	86.3168	185.387	80.1962	82.1983	40.1083	71.1627	168.082	64.9109	43.6059	57.1707	29.8998	56.0138	71.7862	47.2927	45.4268	41.5773	15.341
LmjF.02.SLRNA.0600	95.5323	81.7738	169.939	67.5336	80.2867	32.4686	65.3137	159.781	86.5478	40.0974	62.8878	32.8898	44.3883	70.3212	30.4025	42.0866	47.7697	18.2175
LmjF.03.0010	42.3244	76.3223	30.8979	54.0269	55.436	128.601	62.3892	60.1773	51.5166	84.7057	52.4065	126.576	49.6726	68.8561	33.7805	54.7794	61.9237	102.593
LmjF.03.0020	648.169	587.863	561.312	351.175	1314.22	429.732	504.963	334.088	576.986	285.694	404.006	352.818	199.747	153.828	197.053	144.965	179.579	236.827
LmjF.03.0030	119.718	157.188	68.662	65.8453	216.965	159.797	87.7348	124.505	100.972	62.6521	65.7463	195.346	69.7531	67.3911	81.0732	41.4186	45.1158	111.223
LmjF.03.0040	45.9522	38.1611	27.4648	48.9619	35.3644	63.0273	38.0184	22.8259	73.1535	87.2118	44.7837	72.7563	44.3883	19.0453	61.9309	59.4557	44.2312	61.3642
LmjF.03.0060	1714.74	1077.6	1860.74	793.52	1599.04	801.529	1184.42	1178.65	882.994	511.241	970.949	822.246	759.886	801.368	657.594	404.833	590.044	637.612
LmjF.03.0070	1689.35	875.889	1189.57	1148.92	957.705	581.252	1749.82	1601.96	1819.57	1207.93	1475.96	840.185	1221.74	1459.16	2321.85	1084.23	1008.47	708.565
LmjF.03.0080	910.58	1025.81	739.833	1254.44	704.42	1091.84	1860.95	1249.2	1515.62	2159.74	1948.57	1892.66	2626.31	1788.79	1884.95	2269.34	2339.83	1829.42
LmjF.03.0090	408.733	501.546	245.467	460.073	249.462	594.621	488.391	288.436	505.893	610.482	638.406	593.013	442.826	247.589	328.797	569.84	598.89	535.019
LmjF.03.0100	1218.94	1189.36	999.033	1035.8	1834.17	1137.04	774.991	452.368	533.712	628.025	1080.53	738.526	423.803	290.075	385.098	450.928	527.236	494.749
LmjF.03.0110	688.074	342.542	242.034	537.736	304.898	336.146	463.045	282.211	548.136	487.183	476.423	375.741	449.168	316.445	520.22	498.359	434.35	418.044
LmjF.03.0120	1289.08	854.991	635.124	1466.32	815.292	904.028	1247.78	744.954	1350.76	1522.7	1382.58	984.701	1190.03	798.438	1290.42	1676.78	1370.28	961.692
LmjF.03.0130	1331.41	778.669	853.126	1002.03	2056.87	639.823	1433	803.056	1407.43	1108.69	1521.69	673.743	748.26	537.664	1049.45	703.448	765.2	558.99
LmjF.03.0140	1362.85	1042.16	1939.7	851.768	1628.67	637.913	1522.69	3019.24	2017.39	1167.84	1213.92	937.858	610.868	1438.65	1162.05	638.648	651.968	491.872
LmjF.03.0150	2441.52	1614.58	4581.47	1409.76	2083.63	828.268	4568.06	7285.61	5687.43	2675.5	3476.93	1992.33	4558.26	5741.43	4421.87	2296.06	2932.53	2447.86
LmjF.03.0160	1332.62	1418.32	1857.31	1096.58	1127.84	1047.27	1995.48	2311.64	1456.89	1506.16	1657	2293.32	1789.27	1765.35	1428.92	1562.55	1521.55	2056.66
LmjF.03.0170	1347.13	1193.9	3458.85	664.362	2360.81	680.568	1389.14	2392.57	1885.51	674.137	763.229	744.506	551.683	1138.32	832.127	328.677	364.465	478.449
LmjF.03.0180	1303.59	596.949	829.094	873.716	597.371	450.104	730.149	919.261	1008.69	841.544	788.956	583.047	804.274	958.126	1119.26	893.84	693.545	634.736
LmjF.03.0190	465.569	463.385	283.231	333.447	342.174	469.84	789.614	388.04	607.895	630.03	670.803	621.917	672.166	332.56	504.456	651.341	815.623	475.573
LmjF.03.0200	510.312	604.218	242.034	862.742	416.726	613.084	684.332	607.999	1261.13	2322.14	799.437	1417.25	2611.51	1501.65	1971.66	5052.4	1860.36	2054.74
LmjF.03.0210	2757.13	1676.36	3038.29	1558.34	1718.52	1024.35	3097.04	3162.42	3316.64	1745.74	2682.26	1230.88	1795.61	1753.63	2541.42	1154.38	1549.86	997.168
LmjF.03.0220	6126.16	3027.45	6028.53	3006.09	4989.24	1716.38	3610.78	3446.71	2800.44	2004.37	4228.73	1679.37	2006.99	1927.97	2710.32	1461.68	2430.06	1217.7
LmjF.03.0230	65.3006	198.074	49.78	254.939	72.6403	406.176	313.896	259.385	298.796	764.356	385.902	843.175	616.152	442.437	399.736	1314.04	697.084	957.857
LmjF.03.0240	3342.42	1691.81	3580.72	1267.94	2838.71	690.754	2129.03	2251.46	2490.31	766.862	1655.09	761.449	1037.84	1226.23	1694.66	488.339	690.891	630.901
LmjF.03.0250	27744.3	18332.8	45486.9	13846.9	23534.5	11628.2	22907.6	106713	20505.7	12718.9	15744.8	23239.2	7350.49	42714.2	6466.72	4508.61	5112.24	11354.3
LmjF.03.0260	1212.9	1057.61	1465.93	584.166	653.763	553.24	1021.62	1892.47	1042.7	581.913	636.501	748.493	1111.82	1404.96	1059.58	611.926	705.045	705.688
LmjF.03.0270	320.456	152.645	176.805	520.009	83.1541	82.1265	281.726	603.849	477.043	863.597	419.252	441.521	560.138	647.541	471.801	973.337	679.391	560.907
LmjF.03.0280	453.476	377.977	339.877	718.389	237.037	333.599	739.897	834.182	871.66	915.222	754.653	522.25	1068.49	962.521	919.956	1295.33	1065.97	821.705
LmjF.03.0290	365.199	362.531	293.53	376.5	145.281	250.836	450.372	452.368	473.952	524.774	427.828	463.447	321.287	341.351	253.354	386.128	333.503	472.696
LmjF.03.0310	94.323	148.102	205.986	146.886	61.1708	94.2226	203.74	186.757	190.611	292.711	243.928	216.275	332.912	206.568	219.573	472.974	423.735	248.333
LmjF.03.0320	1597.45	1192.99	1651.32	1620.81	565.83	1438.81	1520.74	2618.75	2413.04	2274.02	1534.08	1870.73	2714.03	3171.78	3660.68	2979.47	2169.98	2225.41
LmjF.03.0330	384.548	485.191	365.625	509.035	335.484	591.438	542.981	363.139	379.162	492.195	602.198	473.414	434.371	336.956	337.805	449.592	458.235	387.362
LmjF.03.0340	1610.75	1329.28	2109.64	1035.8	1787.33	1357.32	1281.9	2409.17	1066.39	745.811	1030.98	1579.71	935.325	1369.8	897.436	611.258	800.585	1039.36
LmjF.03.0350	315.619	426.133	235.167	669.427	136.679	585.708	687.256	514.62	846.932	1462.55	919.496	846.165	967.031	830.669	850.143	2031.52	1548.09	1133.32
LmjF.03.0360	6.04635	26.3494	12.0159	10.13	2.86738	26.1022	14.6225	24.901	20.6066	66.6619	22.8683	73.7529	35.9334	71.7862	33.7805	80.165	51.3082	114.099
LmjF.03.0370	1.20927	11.8118	3.4331	5.06502	4.77897	59.2075	6.82382	8.30032	4.12133	22.5548	9.52845	53.8197	5.28432	14.6502	1.12602	11.3567	12.3847	57.5289
LmjF.03.0380	45.9522	63.6019	54.9296	26.1693	45.8781	125.418	44.8423	70.5527	80.3658	58.6424	40.0195	105.646	62.355	55.6709	48.4187	57.4516	43.3466	96.8404
LmjF.03.0390	198.32	159.913	377.641	85.2612	194.982	144.517	140.376	433.692	280.25	102.248	100.049	142.523	123.653	260.774	186.919	70.8124	66.3468	109.305
LmjF.03.0400	18.139	59.9675	18.8821	43.0527	5.73476	137.514	44.8423	74.7029	44.3042	82.7008	57.1707	134.549	67.6393	74.7162	42.7886	68.1403	46.0004	137.111
LmjF.03.0410	65.3006	167.182	20.5986	287.862	52.5687	406.813	201.79	215.808	216.37	743.806	278.231	687.696	564.366	527.409	203.809	1134.34	636.929	1090.17
LmjF.03.0420	337.386	397.057	516.682	589.231	145.281	869.013	544.931	356.914	563.591	882.142	656.51	546.17	931.098	483.458	511.212	1237.88	1210.17	635.695
LmjF.03.0430	15949.1	15112.7	35029.7	9881.85	17934.5	6072.9	15313.6	111523	11095.6	7606.97	12877.7	22065.1	5757.8	32004.9	3946.69	3030.24	4602.7	11509.6
LmjF.03.0440	14277.8	12116.2	31517.6	7944.48	15610	4571.71	12927.2	99016.6	8620.78	5672.27	11157.8	17430.6	4358.51	26679.6	3326.25	2145.75	3540.26	8541.13
LmjF.03.0450	214.041	212.612	120.159	279.42	64.994	373.707	295.374	99.6039	277.159	476.657	290.618	254.149	473.475	171.408	290.512	714.805	576.775	420.92
LmjF.03.0460	12.0927	15.4462	6.8662	54.8711	19.1159	12.0961	36.0688	14.5256	19.5763	158.886	85.7561	63.7863	63.4119	54.2059	48.4187	217.782	110.578	108.346
LmjF.03.0470	1019.41	917.684	1119.19	1251.06	611.708	1149.13	1857.05	1664.21	1597.01	1705.64	1879.01	1418.25	2962.39	2270.79	2087.64	2197.19	2588.41	1734.5
LmjF.03.0480	738.864	558.788	453.169	1059.43	251.374	600.988	1419.35	931.711	1468.22	2050.48	1525.51	1222.9	3116.69	1500.18	1761.09	2987.48	3131.57	1795.86
LmjF.03.0490	274.504	612.395	818.795	397.604	145.281	1396.15	279.777	371.439	340.009	583.417	329.684	674.74	379.414	342.816	113.728	553.139	460.889	685.553
LmjF.03.0500	14.5112	110.849	41.1972	111.43	41.0991	237.467	95.5335	53.9521	61.8199	191.966	123.87	394.678	172.269	159.688	32.6545	157.658	173.386	371.062
LmjF.03.0510	197.111	168.091	221.435	320.785	87.933	227.28	327.543	468.968	490.438	762.852	404.006	452.484	804.274	835.064	587.781	1340.76	1048.28	827.458
LmjF.03.0520	2112.59	1477.38	1695.95	1921.33	876.463	1212.16	1334.54	2701.76	2103.94	1629.46	1159.61	2257.44	1764.96	2613.6	1681.14	2070.93	1539.25	2316.5
LmjF.03.0530	991.601	1016.72	1215.32	1153.14	302.987	1835.43	807.161	944.162	893.297	1383.86	812.777	1400.31	1450.02	1248.2	656.468	1619.33	1717.94	1777.64
LmjF.03.0540	887.604	976.743	647.14	968.263	809.557	953.686	1006.03	869.459	1053	1343.26	979.525	1375.39	1804.07	707.607	1007.79	1326.06	1541.9	1081.54
LmjF.03.0550	637.285	595.132	353.609	936.185	497.013	778.61	1234.14	792.681	926.268	1157.81	1371.14	833.209	1289.37	767.673	695.878	1200.47	1472.9	1028.81
LmjF.03.0560	334.968	444.305	334.727	473.579	207.407	566.609	574.176	388.04	649.109	712.731	539.31	456.471	491.442	481.993	492.069	592.553	444.081	419.961
LmjF.03.0570	4483.97	2471.39	5662.9	1731.39	2765.11	1317.21	1948.69	3481.99	1789.69	969.855	1417.83	1435.19	2027.07	2779.15	2128.17	1008.74	1483.51	1388.37
LmjF.03.0580	614.309	940.399	1064.26	660.141	1131.66	979.152	1190.27	1674.59	823.235	861.592	1135.79	2034.19	747.203	1213.04	360.325	504.372	694.43	1671.22
LmjF.03.0590	915.417	706.889	602.509	884.69	540.023	800.256	1162.97	1020.94	1192.09	1227.98	1321.6	925.898	1416.2	1336.1	1517.87	1561.88	1318.97	1305.91
LmjF.03.0600	1499.49	1436.49	2676.1	1608.99	2229.87	1678.82	2360.07	4044.33	1281.73	1730.7	2243	3177.36	4402.9	4273.48	1471.7	2366.87	3769.38	4076.88
LmjF.03.0610	1439.03	1153.92	1694.24	1121.06	2085.54	1051.09	1952.59	2380.12	1591.86	1433.48	1821.84	1729.21	1664.56	2215.12	1469.45	1187.11	1337.55	1543.69
LmjF.03.0620	810.211	774.126	384.507	822.222	324.014	751.235	1109.36	657.801	653.23	1081.63	1212.02	1242.84	816.956	521.549	564.134	1010.75	1043.86	1124.69
LmjF.03.0630	3486.32	2326.01	9770.61	1717.04	4762.72	2028.97	3492.82	8298.25	4004.9	1653.01	2506.94	2887.33	2493.14	4663.17	3707.97	1432.95	1963.86	1942.56
LmjF.03.0640	463.15	551.519	446.303	594.296	329.749	686.934	879.298	603.849	709.898	986.897	906.156	1055.46	1299.94	782.323	648.586	1175.75	1314.55	1323.17
LmjF.03.0650	746.119	743.233	1079.71	910.86	375.627	699.03	1591.9	2396.72	2233.76	2039.95	1428.32	1440.18	2727.77	2301.55	1979.54	2140.41	1934.67	1588.76
LmjF.03.0660	460.732	513.358	688.337	547.866	532.377	469.203	1042.1	1222.22	879.903	857.081	997.629	978.721	953.292	1163.23	824.244	831.712	977.509	946.351
LmjF.03.0670	347.06	469.745	626.541	334.291	341.218	390.897	554.679	865.309	501.771	483.675	540.263	547.167	556.968	811.623	439.147	466.961	597.121	575.289
LmjF.03.0680	825.931	486.1	381.074	752.156	430.107	329.143	929.989	350.689	848.993	704.21	891.863	476.404	582.332	210.963	519.094	540.446	648.429	419.961
LmjF.03.0690	417.198	418.864	393.09	1015.54	210.275	909.758	941.687	1375.78	1094.21	2527.64	1358.76	1879.7	2675.98	3299.23	2747.48	6392.49	3485.42	3890.87
LmjF.03.0700	552.636	441.579	382.791	834.884	302.987	456.471	845.179	433.692	961.299	1531.22	932.836	528.23	1553.59	687.096	1029.18	2585.99	2129.29	987.58
LmjF.03.0710	1601.07	1492.83	4116.29	1107.55	2449.7	1233.17	2204.09	5403.51	2358.43	1025.99	1405.45	1681.37	1520.83	2240.02	2179.97	920.562	1181.86	942.516
LmjF.03.0720	943.23	696.895	897.756	998.653	690.083	805.986	1135.68	1251.27	926.268	1121.22	1251.09	850.152	1526.11	1371.26	1243.12	1457.67	1606.48	1170.71
LmjF.03.0730	321.666	188.988	144.19	195.847	181.601	133.058	200.815	163.931	306.008	244.093	240.117	162.456	218.771	194.848	342.309	225.13	217.617	185.051
LmjF.03.0740	569.566	813.195	1036.8	462.605	502.748	574.885	738.922	1784.57	696.504	601.962	672.709	851.149	477.703	747.162	274.748	328.009	382.157	506.255
LmjF.03.0750	2042.46	1646.38	3529.23	1773.6	1598.09	1767.31	2217.74	4318.24	2354.31	1626.95	1703.69	2363.08	2726.71	4138.69	2071.87	1732.23	2142.56	2383.62
LmjF.03.0760	2491.1	1669.1	6387.29	974.172	1655.43	1067.01	1572.4	8933.22	2132.79	876.128	891.863	1704.29	1169.95	4759.86	1457.07	579.192	709.468	1265.64
LmjF.03.0770	1458.38	999.458	1996.35	766.506	1367.74	745.505	1527.56	2693.45	1662.95	1050.55	1241.56	1287.69	1833.66	2374.8	2770	1502.43	1266.78	1339.47
LmjF.03.0780	515.149	369.8	688.337	536.048	207.407	164.253	850.053	830.032	1014.88	1771.8	1045.27	751.483	1857.97	1163.23	1300.55	3162.51	2276.14	1418.09
LmjF.03.0790	1905.81	1462.84	2799.69	1076.32	2158.18	1295.56	1627.97	2784.76	983.966	875.626	1544.56	1926.55	1256.61	1818.1	986.391	881.147	1160.63	1641.49
LmjF.03.0800	316.829	357.988	240.317	521.697	88.8888	381.984	437.699	286.361	537.833	962.337	528.829	434.544	871.913	498.108	684.618	1374.16	1115.51	581.042
LmjF.03.0810	536.916	340.724	329.578	554.62	349.821	290.308	508.862	493.869	630.563	617.499	481.187	393.681	875.084	530.339	686.87	1027.45	960.701	560.907
LmjF.03.0820	322.875	251.682	334.727	487.93	143.369	243.833	549.805	475.194	651.169	1118.72	633.642	382.718	1165.72	839.459	915.452	1950.01	1620.63	709.524
LmjF.03.0830	56.8357	87.2254	17.1655	68.3778	20.0717	110.775	98.458	45.6518	116.427	136.832	82.8975	154.482	106.743	65.9261	68.687	102.878	100.847	105.47
LmjF.03.0840	350.688	790.481	250.616	671.959	956.75	1042.18	761.344	358.989	238.007	576.901	1389.25	1556.78	875.084	464.413	234.212	770.252	1628.59	1532.19
LmjF.03.0850	247.9	314.375	320.995	493.839	46.8339	330.416	543.956	412.941	749.051	1133.25	581.236	519.261	1131.9	666.586	602.419	1618.67	1309.24	745
LmjF.03.0860	651.796	535.164	320.995	888.911	298.208	516.951	829.582	539.521	792.325	1172.35	801.343	605.97	1123.45	697.352	743.171	1501.76	1378.24	837.046
LmjF.03.0870	497.01	295.294	278.081	542.801	354.599	346.969	648.263	595.548	705.777	821.996	745.125	674.74	860.288	889.27	994.273	1210.49	937.701	744.041
LmjF.03.0880	434.128	535.164	317.562	908.327	363.202	905.938	828.607	568.572	882.994	1523.2	839.457	894.005	1495.46	766.208	962.744	2177.82	2018.71	1086.34
LmjF.03.0890	3021.96	1665.46	1996.35	2289.39	1988.05	1079.74	2325.95	1946.43	2620.13	1853.5	2206.79	1428.22	1923.49	1922.11	2876.97	1814.4	1725.9	1471.78
LmjF.03.0900	555.055	810.47	544.147	465.982	986.379	634.73	1171.75	717.978	438.921	434.054	1116.73	1144.17	1179.46	536.199	497.699	515.06	1210.17	1168.8
LmjF.03.0910	411.152	636.927	460.036	576.568	756.989	561.516	1025.52	593.473	900.51	813.977	1153.9	816.266	619.323	377.976	624.939	507.712	728.93	656.789
LmjF.03.0920	348.27	355.262	619.675	327.538	493.19	246.379	614.144	601.773	389.465	403.981	619.349	346.838	242.022	322.305	284.882	230.474	299.003	245.457
LmjF.03.0930	1523.68	556.971	484.067	690.531	515.173	399.81	639.49	487.644	901.54	522.769	629.831	372.751	562.252	446.832	900.814	553.139	475.043	404.62
LmjF.03.0940	3049.78	1561.88	2538.78	1754.19	2757.46	887.475	1704.01	1411.05	2013.27	915.222	1392.11	860.119	847.606	649.006	1436.8	654.013	612.16	563.784
LmjF.03.0950	490.963	460.659	362.192	506.502	354.599	457.744	454.272	381.815	468.801	730.273	508.819	596.003	394.211	348.676	296.142	483.662	327.311	446.808
LmjF.03.0960	8420.14	5182.64	15232.7	3433.24	9341.93	3267.87	13056.9	20993.6	17439.4	6993.98	8340.25	5381.97	6023.07	9850.82	12261.2	3274.74	3916.23	4118.11
LmjF.03.0970	3011.08	2467.75	6996.66	1399.63	4519.95	1738.66	3218.89	13241.1	4775.59	2013.89	1811.36	2422.88	2319.82	10589.2	7124.31	1846.47	1063.32	1350.01
LmjF.03.0980	4042.59	2554.98	6025.09	2335.82	4181.6	2335.83	5459.06	20248.6	6297.38	4300.94	5121.54	7945.38	8694.83	18955.9	9546.37	7032.48	6630.26	9878.68
LmjF.03.TRNALYS.01	0	0	0	0	0	0	0	0	0	0	0	4.98331	0	0	0	0	0	0
LmjF.04.0010	1387.03	1649.11	489.217	1942.44	1587.57	1415.25	1903.85	879.834	1786.59	2813.33	2297.31	2634.18	2089.42	695.886	2493	3356.91	2484.02	1918.59
LmjF.04.0020	13.302	36.3439	5.14965	35.4551	20.0717	95.4959	22.4211	10.3754	15.455	45.1095	24.774	72.7563	24.3079	13.1852	1.12602	31.398	40.6927	59.4466
LmjF.04.0030	266.039	476.105	398.24	448.254	454.958	444.374	607.32	973.213	613.047	734.283	463.083	806.299	424.86	1166.16	442.525	484.998	328.195	575.289
LmjF.04.0035	2424.59	1262.04	3436.53	787.611	2313.02	450.741	1537.31	1813.62	2831.35	617.499	724.162	323.915	377.301	499.573	1278.03	184.38	167.194	124.646
LmjF.04.0040	0	4.54299	1.71655	4.22085	4.77897	33.7419	2.92449	14.5256	6.18199	13.5329	4.76423	32.8898	13.7392	29.3005	15.7642	14.6969	5.30774	34.5174
LmjF.04.0045	6424.85	3221.89	13895.5	1936.53	5651.61	2388.67	1563.63	5291.46	2047.27	978.376	1064.33	1347.49	610.868	1450.37	1064.09	393.477	374.196	465.984
LmjF.04.0050	228.552	378.885	51.4965	500.593	121.386	508.675	292.449	186.757	512.075	769.368	303.958	610.953	302.263	227.079	325.419	706.12	379.504	414.208
LmjF.04.0060	567.147	986.738	1313.16	463.449	901.313	746.778	1137.63	1680.82	857.236	844.05	820.4	1120.25	855.004	1002.08	444.777	533.097	915.586	798.693
LmjF.04.0070	2248.03	1922.59	2864.92	1705.22	2421.03	1109.03	2140.73	2203.74	2093.63	1530.72	1907.6	1390.34	1172.06	1201.32	1071.97	873.131	1184.51	1014.43
LmjF.04.0080	3007.45	1146.65	4708.5	933.652	2481.24	572.339	821.783	2043.95	1402.28	514.249	1009.06	535.207	555.911	1151.51	1032.56	344.71	434.35	344.215
LmjF.04.0090	454.685	528.804	350.176	808.715	203.584	592.711	1142.5	651.575	825.295	1838.97	1381.63	1067.42	1803.01	984.496	836.631	2624.74	2342.48	1636.7
LmjF.04.0100	500.638	779.577	1004.18	616.244	231.302	1127.49	557.604	2062.63	921.116	837.534	522.159	1696.32	1035.73	2493.47	342.309	668.042	860.739	1865.86
LmjF.04.0110	5158.74	2662.19	5846.57	2148.41	2594.98	1369.41	2587.2	3722.69	2777.77	1627.45	2147.71	1524.89	1701.55	2070.08	2351.12	1302.01	1283.59	1063.33
LmjF.04.0120	2836.95	2368.72	2238.38	1814.12	5048.5	1864.72	1782.97	975.288	680.019	693.684	2273.49	1471.07	1155.15	823.344	725.155	657.353	1292.44	1087.3
LmjF.04.0123	3029.22	1739.06	5002.03	1409.76	3064.27	1139.58	3753.1	7428.79	4317.09	2098.09	2724.18	2053.12	2602	4329.15	4023.26	1588.6	1873.63	1654.92
LmjF.04.0127	777.56	654.191	484.067	376.5	633.691	342.512	569.302	429.542	875.782	422.526	487.857	256.142	433.315	405.812	665.476	384.792	358.273	245.457
LmjF.04.0130	3.62781	20.8978	8.58275	9.28587	0.955794	35.0152	14.6225	72.6278	41.2133	30.5742	5.71707	53.8197	72.9237	272.495	25.8984	22.7134	18.5771	68.0759
LmjF.04.0140	6.04635	17.2634	5.14965	13.5067	0	33.7419	23.396	76.778	31.9403	25.0609	7.62276	46.8431	80.3217	279.82	21.3943	26.0536	14.154	83.417
LmjF.04.0150	4.83708	28.1665	10.2993	8.4417	2.86738	32.4686	16.5721	66.4026	27.8189	15.0365	4.76423	47.8397	62.355	222.684	20.2683	23.3815	14.154	67.1171
LmjF.04.0160	1.20927	16.3548	5.14965	10.9742	1.91159	32.4686	13.6476	47.7269	23.6976	18.545	6.66992	48.8364	49.6726	209.498	13.5122	20.0413	16.8079	56.5701
LmjF.04.0170	8.46489	31.8009	24.0317	21.9484	0	50.9312	24.3708	78.8531	47.3952	31.0755	6.66992	77.7396	128.937	420.462	37.1586	43.4227	19.4617	123.687
LmjF.04.0180	71.3469	284.391	211.136	97.0796	52.5687	422.729	142.325	684.777	310.13	156.38	85.7561	503.314	318.116	1362.47	104.72	106.219	107.039	607.889
LmjF.04.0190	60.4635	290.751	190.537	97.9237	64.994	441.828	180.344	736.654	295.705	175.927	91.4731	643.843	312.832	1813.7	114.854	142.293	130.924	643.365
LmjF.04.0200	125.764	276.214	63.5124	200.068	118.518	310.043	221.287	325.788	275.098	328.297	189.616	511.287	169.098	625.565	110.35	213.773	192.848	481.325
LmjF.04.0210	6.04635	34.5267	15.449	4.22085	4.77897	47.1113	12.6728	60.1773	36.0616	24.5596	17.1512	63.7863	24.3079	134.782	6.7561	14.6969	19.4617	89.1699
LmjF.04.0220	87.0674	198.983	75.5282	146.041	54.4802	326.596	106.257	159.781	213.279	301.733	98.1431	277.072	151.132	168.478	74.3171	208.429	121.193	210.939
LmjF.04.0230	459.522	442.487	501.233	307.278	261.887	444.374	352.889	857.008	702.686	395.962	151.502	480.391	401.609	691.491	229.707	271.893	153.04	400.785
LmjF.04.0240	401.478	748.685	698.636	303.901	638.47	647.462	882.223	1089.42	648.078	725.762	652.699	1396.32	988.169	1003.54	379.468	756.223	891.701	1090.17
LmjF.04.0250	232.18	328.004	283.231	308.122	175.866	273.118	564.428	622.524	563.591	529.285	464.036	366.771	880.368	966.916	638.452	712.133	694.43	585.836
LmjF.04.0260	4740.34	2271.5	8541.56	1642.75	3978.01	1489.74	1864.85	4627.43	1635.14	903.193	1668.43	1293.67	1216.45	2891.96	1704.79	686.747	866.931	1003.88
LmjF.04.0270	2424.59	1866.26	2550.79	1560.03	1665.95	1275.83	2438.05	2614.6	2233.76	1615.42	2105.79	1939.5	2329.33	2606.28	2347.75	1598.62	1913.44	1950.23
LmjF.04.0280	327.712	467.928	236.884	666.894	163.441	760.148	531.283	284.286	614.077	1263.07	740.361	543.18	920.529	477.598	928.964	2054.9	1272.09	661.583
LmjF.04.0290	2170.64	1724.52	1749.17	1497.56	1747.19	1194.34	2514.09	4202.04	2179.15	1888.59	2518.37	2510.59	1692.04	2724.95	2152.94	1533.16	1632.13	1903.25
LmjF.04.0300	819.885	791.389	2581.69	581.633	529.51	759.511	1415.46	4612.9	2748.92	1143.78	781.333	1093.34	2031.29	3877.92	1998.68	1090.24	985.471	1219.61
LmjF.04.0310	101.579	299.837	259.199	211.887	84.1098	392.807	225.186	261.46	331.767	700.2	271.561	709.623	521.034	761.813	212.817	937.931	510.428	1161.13
LmjF.04.0320	155.996	314.375	175.088	280.264	123.297	398.536	332.418	315.412	396.678	685.164	324.92	648.826	510.466	697.352	222.951	766.912	467.966	945.392
LmjF.04.0330	1053.27	798.658	779.314	1050.99	1073.36	846.094	1327.72	991.889	858.266	1018.47	1652.23	964.768	1346.45	1125.14	1051.7	1120.97	1345.51	977.033
LmjF.04.0340	1001.28	441.579	439.437	368.058	484.587	231.737	503.013	402.566	637.775	327.796	411.629	259.132	374.13	287.145	448.155	245.171	263.618	282.851
LmjF.04.0350	37.4874	125.387	29.1814	81.8845	48.7455	245.106	92.609	56.0272	88.6085	169.913	101.954	139.533	129.994	134.782	81.0732	204.421	178.694	184.093
LmjF.04.0370	1145.18	1793.57	3302.64	599.361	2706.81	1634.25	1383.29	1757.59	496.62	393.957	1180.58	1648.48	797.933	895.13	332.175	229.138	643.122	1087.3
LmjF.04.0380	3733.02	1815.38	3446.83	1846.2	2605.49	1024.99	2327.9	2178.83	2651.04	1350.28	2290.64	1121.24	1248.16	1410.82	2114.66	905.197	1022.63	788.146
LmjF.04.0390	96.7416	273.488	113.292	165.457	112.784	375.617	229.085	209.583	333.827	264.141	141.021	430.558	162.757	265.169	67.561	138.953	127.386	363.391
LmjF.04.0400	1515.21	1400.15	2801.41	1251.06	1582.79	1259.91	1572.4	2710.06	2031.81	1029	1139.6	1530.87	1196.37	1881.09	1260.01	753.551	842.162	1159.21
LmjF.04.0410	146.322	248.047	166.505	296.304	77.4193	492.122	210.564	168.082	329.706	433.553	183.899	400.658	233.567	257.844	211.691	342.037	264.503	325.997
LmjF.04.0420	303.527	638.745	267.782	425.462	144.325	666.562	545.906	699.302	795.416	1009.45	441.167	1438.18	1045.24	704.677	470.675	1012.08	942.124	1233.04
LmjF.04.0430	33.8596	37.2525	8.58275	65.0011	11.4695	29.2854	94.5587	58.1023	100.972	389.446	200.098	152.489	269.501	158.223	175.659	975.341	704.161	357.638
LmjF.04.0440	6.04635	48.1557	8.58275	45.5852	6.69056	90.4028	22.4211	51.877	29.8796	118.287	56.2179	90.6962	52.8432	45.4158	46.1667	96.8661	102.616	122.728
LmjF.04.0450	13.302	47.2471	37.7641	32.0785	24.8506	185.899	60.4396	396.34	77.2748	85.2069	36.2081	129.566	129.994	369.186	158.768	70.1444	69.8853	141.905
LmjF.04.0460	3144.1	2374.17	1869.32	3009.47	2097.97	2439.6	1748.85	1763.82	1678.41	2230.92	2076.25	2345.14	1706.84	1043.1	1889.46	2219.9	1923.17	1311.66
LmjF.04.0465	2957.87	1387.43	3278.61	1283.98	1097.25	1061.28	2395.16	6974.35	1861.81	1392.38	1784.68	1707.28	1747	4039.07	1834.28	1048.83	1209.28	1573.42
LmjF.04.0470	30971.8	22706.8	38310	21233.4	35132.1	13127.5	34325.8	60891.2	15264.4	17915.5	30687.3	28291.2	16798.9	28598.7	9790.72	8957.1	16154.1	18327.8
LmjF.04.0480	919.045	477.923	870.291	273.511	498.924	219.004	468.894	678.551	727.414	206	305.863	238.202	222.998	386.766	414.374	91.5217	107.924	128.481
LmjF.04.0490	1143.97	2040.71	3125.84	883.002	2074.07	2074.17	1570.45	3367.86	852.084	777.388	1398.78	3454.43	1349.62	2093.52	546.118	700.776	1225.2	2414.3
LmjF.04.0500	345.851	253.499	554.446	473.579	108.96	127.328	402.605	616.299	476.013	855.076	491.668	540.19	991.339	772.068	668.854	1862.5	1371.17	884.987
LmjF.04.0510	60.4635	132.655	18.8821	173.055	52.5687	361.611	136.476	74.7029	132.913	348.847	187.711	400.658	210.316	130.387	115.98	347.382	345.003	566.66
LmjF.04.0520	460.732	539.707	466.902	697.284	343.13	843.547	720.401	464.818	733.596	1059.57	860.419	822.246	1253.44	738.372	1017.92	1499.09	1335.78	1015.39
LmjF.04.0530	2301.24	1417.41	2530.2	1188.59	2111.35	946.046	1687.43	1863.42	1888.6	904.697	1282.53	957.791	1318.97	1413.75	1771.22	915.885	969.548	941.557
LmjF.04.0540	729.19	884.066	978.434	949.691	1060.93	660.195	1399.86	1236.75	1246.7	1301.66	1397.82	990.681	1071.66	877.549	1435.67	1020.77	904.97	687.471
LmjF.04.0550	313.201	515.175	230.018	773.26	195.938	639.186	955.335	842.483	886.085	1576.83	1141.51	1284.7	1344.33	1507.51	1113.63	2143.08	1731.21	1764.22
LmjF.04.0560	512.73	1285.67	3270.03	601.893	799.044	1021.17	1383.29	5812.3	2155.45	1084.63	671.756	1546.82	975.486	3554.15	1041.57	652.677	491.851	1032.64
LmjF.04.0570	464.36	308.923	393.09	455.008	160.573	490.849	704.803	688.927	892.267	855.076	608.868	394.678	881.425	731.047	1200.33	969.329	725.392	482.284
LmjF.04.0580	1555.12	1290.21	1112.32	1316.06	1177.54	996.341	2514.09	2182.98	1988.54	2118.14	2121.99	2130.86	5060.27	2531.56	2657.4	3203.26	3959.58	2629.07
LmjF.04.0590	1315.69	861.351	703.786	1015.54	780.883	571.066	1018.7	755.329	835.599	923.242	1018.59	869.089	866.629	540.594	556.252	675.39	938.586	680.759
LmjF.04.0600	244.272	175.359	204.27	217.796	61.1708	82.1265	214.463	336.163	326.615	358.37	188.663	233.219	465.02	735.442	462.793	619.275	414.004	330.791
LmjF.04.0610	3863.62	1408.33	4538.56	1360.8	2605.49	826.995	1137.63	1842.67	1377.55	693.684	1053.85	679.723	675.337	947.871	1440.18	533.097	555.544	474.614
LmjF.04.0620	1050.86	753.228	877.157	1195.34	508.482	695.847	1433.98	1417.28	2017.39	1990.83	1484.53	1007.62	1881.22	1696.5	2792.52	2383.57	1683.44	1217.7
LmjF.04.0625	99.1601	107.215	104.71	63.3128	130.944	79.5799	99.4328	97.5288	136.004	115.781	63.8406	88.7029	31.7059	55.6709	52.9228	48.099	59.2698	53.6937
LmjF.04.0630	1068.99	2055.25	7298.77	498.06	3478.13	2849.6	1534.39	3977.93	1924.66	984.892	1088.15	2363.08	3917.8	2319.13	7145.7	2762.35	2798.95	1975.16
LmjF.04.0640	297.48	181.72	224.868	124.937	35.3644	112.685	288.55	361.064	541.954	279.679	146.738	154.482	265.273	413.137	356.947	193.732	105.27	134.234
LmjF.04.0650	1049.65	707.798	938.953	1110.08	695.818	971.512	1356.97	1089.42	1200.34	1291.64	1480.72	1030.55	1664.56	1220.37	1404.14	1604.64	1747.13	1164.96
LmjF.04.0660	1591.4	1888.98	2525.05	1298.33	2010.03	1406.34	2251.86	2892.66	2222.42	1757.27	2095.31	2046.15	1992.19	2848.01	1503.23	1217.17	1872.75	2325.13
LmjF.04.0670	1447.5	1680	1318.31	1497.56	1913.5	1781.32	2350.32	1637.24	1500.16	1674.57	1845.66	2387	3186.45	2565.26	1573.05	1897.24	3349.19	3783.49
LmjF.04.0680	571.985	794.115	1035.08	422.085	1164.16	911.031	1916.52	5777.02	1916.42	1114.21	1288.25	2058.11	2444.53	4522.53	2908.5	1475.7	1583.48	1449.73
LmjF.04.0690	674.772	868.62	607.659	1056.06	648.984	1161.23	1285.8	1205.62	1674.29	1841.47	1428.32	1353.47	1251.33	1236.48	1476.21	2068.93	1495.9	1308.78
LmjF.04.0700	199.53	161.73	243.75	162.925	98.4468	313.863	149.149	188.832	158.671	171.416	148.644	149.499	177.553	227.079	162.146	173.691	174.271	172.587
LmjF.04.0710	1611.96	1036.71	1507.13	1442.69	1318.04	955.596	1884.35	2139.41	2118.36	1910.64	2123.89	1448.15	2265.92	2121.36	2577.45	2055.56	2001.9	1467.95
LmjF.04.0720	29.0225	67.2363	36.0476	130.846	21.0275	157.25	67.2634	51.877	84.4872	256.122	96.2374	135.546	78.208	45.4158	49.5447	208.429	159.232	147.658
LmjF.04.0730	1879.21	1264.77	1447.05	1254.44	1256.87	1012.26	1374.51	1170.35	1254.94	1134.76	1449.28	1246.82	1204.83	1355.15	1388.38	1118.3	1254.4	1308.78
LmjF.04.0740	923.882	850.448	787.897	825.598	593.548	650.646	1100.58	929.636	957.178	994.415	1074.81	1043.5	1275.64	1148.58	849.017	965.32	1073.93	1217.7
LmjF.04.0750	11861.7	8788.87	16305.5	10901.6	8797.13	8247.03	24964.5	78919.5	24467.3	19601.1	15049.2	20808.3	33617.8	168621	15315	17079.2	24785.4	44943.5
LmjF.04.0760	4213.1	7391.45	9037.64	4626.9	8335.48	4298.59	7964.37	26154.3	6170.65	5568.52	6251.62	11999.8	6332.73	26462.7	3062.77	3855.94	5903.98	15284.5
LmjF.04.0770	2072.69	3386.35	3718.05	2264.91	3955.07	2305.91	3901.28	11222	3588.64	3598.74	3152.01	6955.7	4623.78	16950.3	2083.13	3269.4	4071.92	10671.6
LmjF.04.0780	1422.1	1533.71	3515.5	1159.05	1322.82	1302.56	3199.4	5793.63	3912.17	1912.14	2034.32	2100.96	4638.58	5962.65	4821.6	2161.12	2408.83	2310.75
LmjF.04.0790	308.364	342.542	290.097	422.085	233.214	387.077	659.961	410.866	659.412	826.006	684.143	505.307	747.203	477.598	844.513	897.848	789.969	537.896
LmjF.04.0800	2732.95	1850.81	3488.03	1613.21	2077.9	1280.92	2109.54	5027.92	2572.74	1316.7	1618.88	1917.58	1175.23	2163.84	1800.5	1068.2	991.663	1185.1
LmjF.04.0810	1364.06	1813.56	1316.59	1215.6	915.65	1607.51	1965.26	2720.43	1353.86	1396.39	1604.59	3934.82	2441.36	3278.72	1222.85	1681.46	2021.37	4491.09
LmjF.04.0820	2390.73	1741.78	2564.53	1563.4	1900.12	1338.85	1868.75	1985.85	1731.99	1010.95	1671.29	1501.97	1403.52	1661.34	1427.79	937.263	1139.4	1427.68
LmjF.04.0830	475.243	678.723	581.911	711.635	259.02	827.631	1011.88	670.251	1253.91	1535.23	1069.09	738.526	1658.22	996.216	1505.48	1954.02	1457.86	1007.72
LmjF.04.0840	2842.99	2053.43	1752.6	2584.85	2621.74	1824.61	2524.81	2212.04	2178.12	2188.31	2667.01	2529.53	1900.24	1914.79	1812.89	1949.35	2282.33	2314.58
LmjF.04.0850	695.33	963.114	769.015	843.326	948.147	1154.23	981.655	879.834	507.953	828.011	1112.92	1979.37	1093.86	952.266	400.862	732.174	1183.63	1763.26
LmjF.04.0860	3315.82	2380.53	9633.28	1398.79	4218.87	2014.33	1916.52	6017.73	2156.48	1090.65	1369.24	2083.02	1416.2	2855.33	1811.76	737.518	915.586	1235.91
LmjF.04.0870	30.2317	106.306	73.8117	109.742	5.73476	213.911	58.4899	149.406	103.033	343.334	124.823	180.396	191.293	164.083	96.8375	420.198	247.695	197.516
LmjF.04.0880	367.618	424.315	1695.95	247.342	364.157	346.332	582.949	2021.13	1296.16	394.458	391.619	479.394	582.332	1656.94	899.688	352.058	291.041	516.802
LmjF.04.0890	135.438	216.246	113.292	309.81	76.4635	378.164	218.362	201.283	365.768	735.787	372.563	337.868	533.717	338.421	392.98	949.287	713.891	568.578
LmjF.04.0900	251.528	306.198	585.344	305.59	158.662	494.032	395.782	230.334	467.77	626.521	478.328	338.865	733.464	372.116	649.712	980.685	733.353	432.426
LmjF.04.0910	730.399	692.352	441.154	704.882	1503.46	644.916	720.401	402.566	516.196	526.278	876.618	739.523	456.566	282.75	410.996	418.194	627.198	594.466
LmjF.04.0920	458.313	788.663	544.147	767.351	494.145	1057.46	1335.52	1267.87	1418.77	2021.91	1437.84	1712.26	1458.47	1270.18	923.334	1830.43	1582.59	1475.62
LmjF.04.0930	2470.54	2734.88	5990.76	1463.79	3685.54	2049.98	3625.4	11479.3	3885.38	1998.35	2768.02	3521.2	1533.51	5832.26	3026.73	1058.18	1165.05	1831.34
LmjF.04.0940	2264.96	1411.96	1156.96	2129	2533.81	1210.89	1536.33	1145.44	1352.82	1775.31	1964.77	1497.98	1355.96	983.031	1365.86	1946.67	1775.44	1372.07
LmjF.04.0950	6016.12	4813.75	8905.47	5240.61	4872.64	4157.89	12482.7	40806.5	10757.7	9582.27	8142.06	12009.8	15320.3	72691.6	6962.16	7590.96	10647.3	23546.6
LmjF.04.0960	2260.13	1635.48	3312.94	1438.47	3160.81	1166.32	2964.46	4747.78	2699.47	1511.17	2127.7	1605.62	4838.33	3744.6	5757.32	2359.52	3168.72	1478.49
LmjF.04.0970	4035.33	2274.22	3324.96	2321.47	2774.67	2204.68	2225.54	2535.75	2526.37	1599.38	2056.24	2048.14	1210.11	1441.58	1370.36	988.034	1050.93	1326.04
LmjF.04.0975	706.214	584.229	490.934	548.711	701.553	604.171	424.052	385.965	487.347	394.959	495.48	443.514	358.277	304.725	415.5	349.386	412.235	405.579
LmjF.04.0980	715.888	649.648	669.455	787.611	597.371	714.946	1031.37	931.711	915.965	954.317	898.533	758.459	1247.1	1056.28	1001.03	1016.76	1131.43	829.376
LmjF.04.0990	4557.74	2720.34	9178.4	2364.52	4427.24	1999.68	6522.6	10163.7	5590.58	3143.13	4392.62	3224.2	7740.48	7571.25	6712.19	3839.9	6148.14	3645.42
LmjF.04.1000	547.799	608.761	485.784	571.503	308.721	868.376	918.291	794.756	925.238	1064.08	906.156	764.439	1504.98	1472.35	1502.11	1404.22	1169.47	936.763
LmjF.04.1010	3401.68	1658.19	2719.02	1706.91	2795.7	951.776	1843.41	1620.64	1623.8	1155.31	2223.94	990.681	1168.89	1311.2	1508.86	812.339	1117.28	885.946
LmjF.04.1020	725.562	1240.24	2593.71	805.338	842.054	1504.38	2583.3	10927.4	4952.8	2618.36	1413.07	3393.63	4705.16	15962.9	6547.79	2869.91	2032.87	3835.26
LmjF.04.1030	215.25	649.648	576.761	381.565	202.628	918.034	1274.1	3376.16	2047.27	1723.18	783.239	2259.43	2547.04	6488.59	2356.75	1889.22	1291.55	2582.09
LmjF.04.1040	201.948	290.751	87.5441	379.032	298.208	350.152	230.06	76.778	213.279	317.27	357.317	261.125	159.587	57.1359	100.216	271.893	355.619	198.475
LmjF.04.1050	1153.64	906.781	973.284	891.444	905.137	621.36	1478.82	1006.41	930.389	981.383	1299.68	823.242	1687.81	1082.65	1011.16	910.541	1424.24	847.593
LmjF.04.1060	1975.95	1460.12	3134.42	1289.05	1753.88	1070.19	1953.56	3556.69	2143.09	1328.23	1624.6	1655.45	1177.35	2166.77	1610.2	919.226	943.009	1196.6
LmjF.04.1070	1754.65	949.485	2701.85	578.257	1448.03	438.008	671.659	1626.86	716.08	357.869	463.083	404.644	645.744	1028.45	794.968	298.615	383.927	387.362
LmjF.04.1080	1859.86	1652.74	1457.35	1798.93	1016.01	1557.86	1851.21	2579.33	1971.02	2139.7	1782.77	2476.7	2417.05	2556.47	1874.82	2235.27	2352.21	2324.17
LmjF.04.1090	879.139	791.389	1160.39	1045.93	343.13	1210.89	728.199	1072.82	1178.7	1334.74	817.541	1056.46	1176.29	1355.15	1246.5	1784.34	1380.01	1275.22
LmjF.04.1100	563.52	280.757	370.775	249.03	348.865	166.8	343.141	271.836	398.738	237.076	338.26	172.422	219.828	190.453	229.707	134.276	160.117	169.71
LmjF.04.1110	1540.61	905.872	1117.47	1410.61	1003.58	683.114	1658.19	1469.16	1425.98	1370.83	1519.79	931.878	1447.9	1544.14	1802.75	1405.56	1406.55	1043.19
LmjF.04.1120	376.083	626.933	317.562	1094.89	454.958	767.151	767.193	452.368	1071.54	1783.33	1082.43	1150.15	1205.88	481.993	639.578	1543.18	1452.55	1082.5
LmjF.04.1130	1220.15	1127.57	849.693	871.184	1061.89	582.525	1797.59	1062.44	1383.73	851.067	1389.25	845.169	2232.1	1535.35	1620.34	875.135	1520.67	907.998
LmjF.04.1140	1522.47	1626.39	7049.87	956.445	1956.51	1184.79	1852.18	7808.53	2800.44	1131.25	1121.5	1782.03	1248.16	3310.95	2273.43	732.842	655.506	996.209
LmjF.04.1150	4242.12	2574.06	5940.98	1343.92	4199.76	1289.19	1504.17	2624.98	1905.08	562.366	977.619	892.012	697.531	1022.59	1091.11	343.373	459.12	517.76
LmjF.04.1160	119.718	290.751	111.576	274.355	120.43	502.945	485.466	473.118	430.678	714.736	430.686	991.678	671.109	676.841	391.854	919.226	674.968	930.051
LmjF.04.1165	840.442	462.477	1304.58	415.332	452.09	367.341	494.24	969.063	697.534	375.913	281.089	439.528	461.85	937.615	642.956	356.066	210.54	482.284
LmjF.04.1170	0	0.908598	3.4331	1.68834	0	0	6.82382	8.30032	5.15166	8.01947	3.81138	13.9533	21.1373	80.5763	52.9228	15.365	11.5001	35.4762
LmjF.04.1180	71.3469	139.924	32.6145	285.329	64.0382	160.433	190.092	51.877	159.701	577.903	384.95	238.202	333.969	70.3212	203.809	1195.13	901.432	373.938
LmjF.04.1190	2985.69	2084.32	3577.29	1642.75	3192.35	1245.27	2937.17	2795.13	2802.5	1754.26	2397.36	1438.18	2110.56	1662.8	2440.08	1213.16	1345.51	1116.06
LmjF.04.1200	1193.55	540.616	671.171	437.28	888.888	169.346	549.805	458.593	1029.3	428.541	272.514	168.436	209.259	215.359	676.736	217.782	130.924	81.4993
LmjF.04.1210	1.20927	0	1.71655	0.84417	1.91159	22.919	2.92449	12.4505	1.03033	3.50852	2.85854	5.97997	2.11373	8.79015	0	1.33608	1.76925	9.58816
LmjF.04.1220	677.191	523.353	482.351	787.611	667.144	726.406	809.11	842.483	844.872	978.376	880.429	942.842	826.468	1066.54	1194.7	1129.66	927.086	999.086
LmjF.04.1230	1276.99	1559.15	2080.46	1096.58	3075.74	1537.48	3201.35	7702.7	4316.06	3143.13	2367.82	4230.83	10806.4	12269.6	12651.9	10094.8	5910.17	4535.2
LmjF.05.0010	241.854	262.585	281.514	333.447	611.708	650.646	659.961	529.146	586.259	568.881	638.406	570.09	590.787	568.429	826.496	494.351	450.274	605.013
LmjF.05.0020	461.941	332.547	520.115	162.081	548.626	278.848	241.758	491.794	240.067	103.752	159.125	191.359	158.53	320.84	221.825	108.891	115.886	187.928
LmjF.05.0030	2203.29	1586.41	2696.7	1136.25	2375.15	1694.1	2496.54	5030	3787.5	2193.33	1771.34	2802.61	3488.71	4244.18	7326.99	3188.56	2261.1	2282.94
LmjF.05.0040	2033.99	1987.1	3343.84	1686.65	2536.68	1909.92	4051.4	17706.7	7570.87	3770.66	2731.81	5780.64	4854.18	29192.1	9628.57	5022.34	2645.91	5698.24
LmjF.05.0050	390.594	473.38	300.396	633.972	382.317	656.375	636.565	431.617	946.874	1099.17	864.231	947.825	710.213	460.018	886.175	1158.38	902.316	786.229
LmjF.05.0060	464.36	685.083	205.986	1169.18	325.926	1081.65	954.36	284.286	597.592	1691.61	1589.35	1251.81	1159.38	328.165	522.472	1568.56	1845.33	1085.38
LmjF.05.0070	1923.95	1153.01	2648.64	956.445	1927.84	514.405	1784.92	3091.87	4043.02	1177.36	978.572	529.227	968.088	1270.18	3595.37	674.722	514.851	319.286
LmjF.05.0080	2665.23	2813.02	5482.66	1064.5	4636.56	2100.27	1771.27	3158.27	1284.82	639.553	1544.56	2053.12	1116.05	1920.65	845.639	459.613	829.777	1510.13
LmjF.05.0090	721.934	310.741	755.282	175.587	279.092	204.998	587.823	1097.72	1440.4	403.981	428.78	231.225	374.13	700.282	1073.09	275.901	255.656	189.845
LmjF.05.0100	31.441	68.1449	15.449	143.509	29.6296	157.25	100.408	122.43	110.245	432.049	190.569	276.075	170.155	216.824	229.707	792.966	386.581	343.256
LmjF.05.0110	2385.89	2409.6	5335.04	1205.47	3851.85	1173.96	2244.06	3776.65	3845.2	1165.33	1262.52	1261.77	1166.78	2131.61	1848.92	631.968	637.814	907.04
LmjF.05.0120	1472.89	1291.12	1222.18	1120.21	1744.32	708.58	2178.75	1199.4	1718.59	1635.97	2675.59	991.678	1382.38	975.706	1145.16	1077.55	1285.36	875.399
LmjF.05.0130	48.3708	96.3114	34.331	119.028	60.215	181.442	95.5335	49.8019	75.2142	267.65	125.776	185.379	72.9237	62.996	74.3171	193.732	149.501	199.434
LmjF.05.0140	386.966	867.711	257.483	787.611	1170.85	1418.43	988.479	390.115	346.191	876.629	1658.9	2553.45	1390.83	448.297	319.789	1132.33	1949.71	2516.89
LmjF.05.0150	2414.91	1857.17	2059.86	1739.83	2122.82	1118.58	2437.08	2245.24	3541.25	2223.9	2263.01	1264.76	1458.47	1589.55	2554.93	1669.44	1300.4	1108.39
LmjF.05.0160	942.021	668.728	652.289	433.059	669.056	337.419	711.627	481.419	686.201	440.069	606.962	298.002	499.897	468.808	753.305	407.506	459.12	311.615
LmjF.05.0170	972.253	815.921	566.462	1318.59	1214.81	903.391	1385.24	730.428	1409.49	1489.12	1539.8	1146.16	1109.71	755.952	1343.34	1653.4	1487.05	987.58
LmjF.05.0180	258.784	551.519	152.773	559.685	320.191	571.066	588.798	217.883	552.258	937.777	739.408	948.822	782.08	262.239	466.171	1006.74	1014.66	915.669
LmjF.05.0190	10190.5	4639.3	11487.2	3844.35	4612.66	2624.23	5011.61	13901	7767.67	3648.86	3432.15	4618.53	5095.14	8650.97	8567.86	4389.7	3510.19	3502.55
LmjF.05.0200	1839.3	1856.27	1776.63	2265.75	2013.86	1832.89	2728.55	2745.33	2158.54	2523.63	3230.15	3634.82	3980.15	3148.34	2042.59	3244.68	4202.85	4375.08
LmjF.05.0210	906.952	806.835	391.374	1235.86	671.923	863.92	1892.15	842.483	1161.18	1790.35	2090.54	1237.85	2465.67	1098.77	1462.7	2420.98	2698.1	1545.61
LmjF.05.0220	165.67	180.811	183.671	192.471	90.8004	166.8	478.642	475.194	419.345	465.631	351.6	367.768	439.656	584.545	461.667	476.982	342.349	434.343
LmjF.05.0230	3243.26	2073.42	2511.31	2353.55	2270.97	1946.21	2261.61	2141.48	2151.33	1654.02	2592.69	2081.03	1560.99	1500.18	1466.07	1409.57	1751.56	1769.01
LmjF.05.0240	617.937	603.309	568.178	1022.29	340.263	623.907	669.709	547.821	913.904	1599.38	747.984	729.556	1432.05	644.611	577.647	2300.07	1905.48	933.886
LmjF.05.0250	3644.74	1408.33	2828.88	1354.05	2799.52	579.342	1626.99	1655.91	1599.07	820.492	1359.71	541.187	715.497	789.648	1022.42	457.609	549.351	379.691
LmjF.05.0260	5822.63	4045.08	9429.01	3872.21	5686.97	2862.97	4773.75	15864	7448.26	3629.81	3812.33	3925.85	3455.95	12199.3	6990.31	2895.29	2495.52	2656.88
LmjF.05.0270	4849.17	3578.97	10927.6	1787.95	3491.51	2447.24	3675.12	15388.8	4547.88	1571.82	1767.53	4278.67	2785.9	7856.92	5002.89	1381.51	1333.13	2544.7
LmjF.05.0280	758.212	1062.15	314.129	989.367	867.861	1450.26	1341.37	969.063	1435.25	1953.24	1076.72	2321.22	3044.83	2563.79	1339.96	1993.44	2091.25	3238.88
LmjF.05.0285	382.129	441.579	863.425	211.043	352.688	380.074	362.637	915.111	473.952	208.005	239.164	409.628	215.6	525.944	235.338	125.592	140.655	310.656
LmjF.05.0290	3012.29	2474.11	6023.38	2282.64	3007.88	1911.19	3691.69	6926.62	4695.22	2846.41	3113.9	2677.03	3164.25	5921.63	4858.76	2378.9	2390.25	2528.4
LmjF.05.0300	2691.83	1707.26	2629.76	1895.16	1535.96	1200.07	2171.92	2782.68	2514.01	1732.21	1756.09	1420.24	2171.86	2651.69	2371.39	2013.48	1955.9	1696.14
LmjF.05.0310	905.743	859.534	1558.63	660.141	1240.62	601.624	1395.96	1691.19	1514.59	839.539	1273.95	940.848	1166.78	1444.51	1087.73	737.518	957.163	989.498
LmjF.05.0320	281.76	250.773	744.983	167.146	390.92	161.706	340.216	771.93	436.86	193.47	295.382	230.229	266.33	581.615	368.208	172.355	220.271	209.022
LmjF.05.0330	2047.29	1563.7	1503.7	2139.13	1213.86	1357.95	2624.25	2112.43	2075.09	2542.17	2462.15	2112.92	3145.23	2301.55	2197.99	3242.67	3721.61	2438.27
LmjF.05.0340	3140.47	2084.32	3057.18	1974.51	2065.47	1679.45	2969.34	4025.66	2657.22	2081.55	2366.87	2778.69	1663.51	2357.22	1857.93	1489.07	1518.9	1923.38
LmjF.05.0350	532.079	1108.49	758.715	1178.46	937.634	1857.71	2242.11	3934.35	2507.83	4045.32	2278.25	4964.37	7929.66	10819.2	3416.34	7363.16	5799.59	7149.89
LmjF.05.0360	1584.14	1518.27	2155.99	1279.76	3097.73	1702.37	3054.15	4202.04	1431.13	1054.56	3305.42	4247.77	2027.07	2872.91	1275.78	1063.52	1999.25	3206.28
LmjF.05.0370	345.851	686.9	799.913	473.579	414.814	577.432	1231.21	2471.42	1990.6	1145.28	923.307	1222.9	856.06	2304.48	1352.35	961.98	615.698	975.115
LmjF.05.0380	24.1854	152.645	111.576	28.7018	8.60214	391.533	107.231	614.224	145.277	225.548	139.115	449.494	265.273	1193.99	765.692	315.984	173.386	594.466
LmjF.05.0390	124.555	260.768	84.111	332.603	100.358	407.449	267.104	219.959	319.403	791.923	375.421	690.686	417.462	293.005	173.407	841.065	628.083	815.952
LmjF.05.0400	1206.85	894.061	1074.56	1617.43	477.897	1446.44	1416.43	1263.72	1737.14	2367.75	1936.18	1659.44	2708.74	1700.89	3041.37	4177.27	3063.45	1932.01
LmjF.05.0410	1256.43	928.587	1423.02	1133.72	974.91	879.836	1625.04	2029.43	2048.3	1606.4	1681.77	1370.41	1994.3	2064.22	2735.1	2066.25	1702.02	1672.17
LmjF.05.0420	1260.06	618.755	1168.97	504.814	1023.66	293.491	641.439	792.681	1035.48	351.353	404.959	239.199	238.851	351.606	523.598	177.699	160.117	136.152
LmjF.05.0430	1630.1	1055.79	1526.01	1260.35	1790.2	730.862	1538.28	1622.71	1399.19	1036.02	1694.16	1035.53	1478.55	1547.07	1763.34	1060.85	1376.47	1001
LmjF.05.0440	469.197	180.811	350.176	284.485	151.015	195.448	286.601	402.566	293.644	225.548	222.013	199.332	216.657	348.676	347.939	235.819	193.733	184.093
LmjF.05.0450	4089.75	3847.01	11900.8	1976.2	8625.08	4360.98	7689.47	21159.6	8122.1	4713.95	6386.92	7610.51	8160.05	11685	12788.2	6111.91	6635.56	5271.57
LmjF.05.0460	186.228	756.862	423.988	419.553	1117.32	1304.47	629.741	574.797	289.523	288.701	724.162	2360.09	485.101	465.878	191.423	235.151	600.66	1448.77
LmjF.05.0470	1372.52	1054.88	2197.18	644.102	1319.95	668.471	819.833	1562.54	1715.5	604.468	624.114	692.68	484.044	1051.89	740.919	308.635	345.003	538.854
LmjF.05.0480	18.139	69.9621	13.7324	50.6502	25.8064	145.79	28.2701	16.6006	14.4246	61.6497	31.4439	95.6795	31.7059	8.79015	12.3862	52.1073	52.1928	91.0875
LmjF.05.0490	536.916	873.163	1158.67	455.852	882.198	846.73	1252.66	1992.08	1445.55	954.317	960.468	1437.19	1004.02	1160.3	1023.55	895.176	824.469	1042.23
LmjF.05.0500	11795.2	6470.13	9114.88	9346.65	5709.91	7330.27	5148.09	7215.06	11969.4	9549.69	4792.81	8565.31	14891.2	8117.7	22859.3	20223	9969.71	7815.31
LmjF.05.0510	9878.52	5728.71	7116.82	8183.38	4693.9	6542.11	4333.13	5403.51	10030.3	8430.97	4222.06	7918.47	12905.4	6640.95	19116.4	18017.1	9144.36	7081.81
LmjF.05.0520	4057.1	2724.89	9023.91	1948.34	2486.98	2065.9	5484.4	22288.4	6410.72	2892.02	3985.75	5469.68	2633.71	11824.2	4661.71	1530.48	1751.56	3751.85
LmjF.05.0530	2118.64	1472.84	4231.3	2989.21	632.735	2759.2	2196.3	3504.81	3425.85	4506.94	2597.46	2359.1	4570.94	4279.34	3733.87	6725.85	5184.78	3608.02
LmjF.05.0540	7405.57	3135.57	10814.3	2101.14	5490.08	1599.24	3284.21	8848.14	4158.42	1741.73	2637.48	1836.85	1557.82	4062.51	3048.13	923.234	998.74	1184.14
LmjF.05.0550	1510.38	827.733	902.906	1149.76	1441.34	668.471	1888.25	1240.9	1649.56	1473.08	2247.76	1031.54	1515.54	1167.62	1802.75	1354.12	1831.17	1074.83
LmjF.05.0560	788.444	745.051	533.847	1076.32	1059.98	769.06	1137.63	637.05	1060.21	1217.46	1464.52	782.379	1073.77	627.03	1016.79	1329.4	1334.01	896.493
LmjF.05.0570	4249.37	2346	5762.46	2559.52	2875.98	1779.41	3811.59	4644.03	3978.11	2409.85	3243.49	1958.44	4265.51	4923.95	5403.76	2958.09	3267.8	2373.07
LmjF.05.0580	233.389	287.117	437.72	334.291	121.386	436.098	274.903	744.954	374.01	621.008	307.769	446.504	422.746	465.878	302.899	740.858	520.159	464.067
LmjF.05.0590	3760.83	1923.5	2332.79	2676.02	1778.73	1543.21	3096.07	3733.07	3244.51	2766.72	2539.33	2322.22	4434.6	4304.24	5131.26	3940.11	3690.65	2740.3
LmjF.05.0600	2511.65	1744.51	2353.39	2024.32	1564.63	1279.65	2835.79	3552.54	2770.56	2297.58	2547.91	2148.8	2794.35	3546.82	3403.95	2408.29	2333.64	2188.02
LmjF.05.0610	1801.81	1868.08	4051.06	2101.98	2285.3	1899.73	4248.32	8053.39	3790.59	2909.57	3147.25	3230.18	4056.25	7938.97	4563.75	2853.87	2638.83	3204.36
LmjF.05.0620	1105.27	779.577	678.038	1192.81	871.684	695.847	1040.15	514.62	1030.33	1355.29	1246.32	645.836	1165.72	616.775	1205.96	1739.58	1567.55	788.146
LmjF.05.0630	2443.93	2163.37	1548.33	4111.95	2183.03	1940.48	4049.45	2622.9	4155.33	5438.71	5218.73	3486.32	4043.56	2716.15	3473.76	5449.22	5037.05	3724.04
LmjF.05.0640	781.188	908.598	937.237	1419.89	388.052	1408.88	1162.97	1450.48	1977.21	3119.07	1206.3	1291.67	2720.37	2398.24	1817.39	4848.65	3050.18	2100.77
LmjF.05.0650	172.926	391.606	116.725	661.829	79.3309	823.811	485.466	317.487	517.226	1305.17	499.291	711.616	598.185	314.98	399.736	1449.65	801.469	671.171
LmjF.05.0660	2462.07	2387.8	3143	1448.6	2334.05	1664.81	1609.45	1832.3	1287.91	899.184	1166.28	1291.67	981.827	962.521	1068.59	607.25	755.469	787.188
LmjF.05.0670	56.8357	168.091	65.2289	202.601	25.8064	141.971	118.929	62.2524	69.0322	448.088	249.645	239.199	213.487	92.2965	76.5692	844.405	774.046	325.997
LmjF.05.0680	3187.63	1995.28	3422.8	1650.35	1990.92	1226.17	2666.16	3085.65	2248.18	1441.5	2404.03	1570.74	2187.71	2163.84	2035.84	1155.04	1671.05	1356.72
LmjF.05.0690	575.612	857.717	569.895	783.39	316.368	611.174	476.693	307.112	524.439	966.347	574.566	477.401	904.676	373.581	593.411	1835.78	1549.86	707.606
LmjF.05.0700	343.433	463.385	379.358	727.675	247.551	777.337	771.092	309.187	791.294	1634.47	1040.51	626.9	1380.27	518.619	845.639	2491.8	2029.33	983.745
LmjF.05.0710	292.643	369.8	303.829	523.385	84.1098	711.763	629.741	533.296	828.386	1815.91	929.977	1636.52	1311.57	1183.74	851.269	2579.31	1746.25	3119.03
LmjF.05.0720	172.926	380.703	214.569	610.335	153.883	833.998	487.416	228.259	529.59	1340.25	880.429	792.346	720.782	303.26	264.614	1579.92	1336.67	1075.79
LmjF.05.0730	371.246	554.245	279.798	535.204	229.39	830.178	645.339	433.692	677.958	973.865	668.897	1178.05	661.597	432.182	420.004	939.267	809.431	1119.9
LmjF.05.0740	1437.82	1651.83	1373.24	1126.12	1037.99	1222.98	2031.55	2801.36	2336.79	1833.45	1724.65	2243.48	1798.78	2065.68	2579.7	1992.77	1532.17	1727.79
LmjF.05.0750	1335.03	1699.99	1508.85	1722.95	1087.69	2261.34	2263.56	2004.53	1488.83	2008.88	2680.35	3419.54	2610.46	2206.33	1405.27	2226.58	2927.22	3543.78
LmjF.05.0760	734.027	705.981	1083.14	1024.82	1286.5	1660.99	1430.08	2774.38	1355.92	2003.87	1778.01	2719.89	1421.48	1640.83	821.992	1794.36	1610.9	2513.06
LmjF.05.0770	331.34	481.557	89.2606	942.938	344.086	970.875	541.032	126.58	488.377	1596.88	1139.6	1170.08	651.029	203.638	301.773	1709.52	1697.59	1234.95
LmjF.05.0780	1030.3	1196.62	981.867	868.651	1037.04	1409.52	3877.88	3919.83	3445.43	3585.71	3339.72	3559.08	5774.71	6337.69	5556.89	4497.93	5346.67	5603.32
LmjF.05.0790	4190.12	2635.84	9174.96	2142.5	2759.38	2000.32	4717.21	12213.9	6496.24	2796.79	3037.67	3352.77	5655.28	9179.84	6993.69	2920.68	3569.46	3216.83
LmjF.05.0800	3718.5	2688.54	4346.31	3124.27	4392.83	2308.45	4273.66	5237.5	4118.23	3122.08	4258.27	4261.72	3370.34	3608.35	2954.67	2519.85	3196.15	3404.75
LmjF.05.0810	1266.11	899.512	2006.65	671.959	1320.91	870.923	747.696	861.159	850.023	568.38	914.731	658.793	426.973	509.828	493.195	333.353	388.35	436.261
LmjF.05.0820	881.558	1408.33	949.253	1319.44	1970.85	2053.16	1681.58	1253.35	668.685	1212.44	2920.47	3567.05	2117.96	1539.74	818.614	1901.92	3419.96	4172.77
LmjF.05.0830	650.587	815.921	549.296	841.638	817.204	1133.85	1780.04	921.336	1216.82	1491.12	1454.99	1883.69	4799.22	3006.23	1444.68	2381.57	3639.34	3243.67
LmjF.05.0840	501.847	695.986	540.713	830.663	280.048	886.202	837.38	541.596	952.026	2003.36	1374	1202.97	1294.66	865.829	729.659	2308.75	1845.33	1754.63
LmjF.05.0850	1407.59	2511.37	3609.91	2098.61	3836.56	3090.88	4670.42	9464.44	4887.89	3630.82	3856.16	7781.93	3871.3	7175.69	3658.43	3380.96	2831.68	5611.95
LmjF.05.0860	2882.9	2692.18	5853.44	1155.67	3686.5	1464.27	2289.88	3550.46	1925.69	970.858	2072.44	1316.59	1309.46	1536.81	1790.37	684.075	1148.24	727.741
LmjF.05.0870	320.456	457.025	463.469	577.412	256.153	869.013	734.048	624.599	864.448	1344.26	875.665	764.439	1216.45	956.661	1262.27	2132.39	1650.71	1107.43
LmjF.05.0880	2244.4	1956.21	4260.48	1500.09	2219.35	1828.43	3061.95	6133.94	3449.55	2023.91	2267.77	2940.15	1862.2	3094.13	2089.89	1309.36	1487.94	1745.04
LmjF.05.0890	726.771	849.539	427.421	1768.54	459.737	1783.86	1273.13	892.285	1418.77	3046.4	1758.95	2060.1	2674.92	1356.61	2104.53	5497.98	4423.12	3093.14
LmjF.05.0900	455.895	502.455	573.328	316.564	381.362	561.516	451.347	964.913	648.078	419.018	306.816	832.212	828.582	1561.72	445.903	456.273	379.504	782.394
LmjF.05.0910	943.23	1014.9	1690.8	901.574	424.372	1363.05	1956.49	3293.15	2636.62	2026.42	1596.02	2001.3	3485.54	4238.31	3138.21	2654.8	2310.64	2334.72
LmjF.05.0920	230.971	459.751	118.442	643.258	229.39	904.028	414.303	305.037	378.132	1097.16	607.915	1005.63	511.523	380.906	347.939	1119.64	819.162	1017.3
LmjF.05.0930	933.556	1136.66	1596.39	672.804	761.768	1016.08	1251.68	2043.95	1491.92	954.317	968.091	1219.91	1063.21	1488.46	1046.07	841.733	784.661	1023.06
LmjF.05.0940	249.11	513.358	303.829	786.767	277.18	960.689	876.374	883.984	1118.94	1882.57	952.845	1409.28	1456.36	1582.23	1207.09	2359.52	1515.36	1703.82
LmjF.05.0950	957.742	1159.37	626.541	1286.52	613.62	849.277	1515.86	1245.05	1368.28	1784.33	1734.18	1491.01	2282.83	1678.92	1602.32	2111.01	2343.37	1817.91
LmjF.05.0960	1211.69	1294.75	736.4	1249.37	1032.26	1449.63	1787.84	1355.03	1667.08	2077.54	1882.82	2296.31	3071.25	1938.23	2871.34	3446.43	2299.14	2227.33
LmjF.05.0970	1898.55	1441.04	1381.82	1588.73	2407.64	1127.49	2114.41	1253.35	1450.71	1422.96	2396.41	961.778	3558.46	1232.09	1783.61	1831.1	3395.19	1119.9
LmjF.05.0980	2483.84	2078.87	3189.35	2550.24	3008.84	2036.61	2902.07	6275.04	4546.85	3391.74	3151.06	3857.08	3087.1	3770.97	4649.32	3122.43	3013.91	2637.7
LmjF.05.0990	800.537	746.868	3235.7	347.798	1105.85	497.215	797.412	2261.84	1341.49	603.967	675.567	563.114	490.385	1223.3	840.009	339.365	318.465	336.544
LmjF.05.1000	287.806	401.6	779.314	197.536	188.291	376.891	318.77	643.275	370.919	443.076	428.78	622.913	193.406	272.495	234.212	271.225	284.849	332.709
LmjF.05.1010	590.124	1153.01	705.502	610.335	1383.03	1216.62	1276.05	680.626	523.408	530.288	1362.57	1428.22	882.482	530.339	488.691	546.458	860.739	1100.72
LmjF.05.1020	1627.68	1541.89	1016.2	1895.16	1316.13	1192.43	1489.54	1060.37	1380.64	1729.2	1659.86	1922.56	1377.09	871.689	1828.65	1694.82	1322.51	1438.22
LmjF.05.1030	2148.87	2763.05	5860.3	921.834	5425.09	2643.96	3641.97	11755.3	4870.38	2083.56	2240.14	3722.53	1575.79	2535.96	3390.44	1153.04	1023.51	1183.18
LmjF.05.1040	2329.05	2014.36	3300.93	1393.72	5336.2	1700.46	1975.98	1724.39	1453.8	1347.77	1746.57	1419.25	1826.26	915.64	2006.56	1235.88	1644.52	866.769
LmjF.05.1050	628.82	642.379	317.562	485.398	1179.45	561.516	615.119	479.344	795.416	607.475	713.681	875.069	447.054	253.449	860.277	593.221	395.427	451.602
LmjF.05.1060	1284.24	1798.12	3045.16	810.403	1804.54	1648.26	1510.99	2998.49	1975.15	1383.86	1233.93	1814.92	1030.44	1627.64	1186.82	941.271	881.97	1289.61
LmjF.05.1070	890.022	1110.31	521.831	1315.22	1262.6	1037.72	1823.91	713.828	2069.94	1688.1	1389.25	1232.87	1734.32	523.014	2114.66	1390.2	1311.9	822.664
LmjF.05.1080	1857.44	1550.98	1553.48	1793.02	1050.42	1494.83	1316.02	3782.87	2231.7	1917.66	1250.13	2191.66	2179.26	3627.4	2380.4	2667.49	1760.4	2038.44
LmjF.05.1090	305.945	175.359	48.0634	219.484	108.005	316.41	154.023	103.754	260.674	332.808	159.125	234.215	165.928	82.0414	238.716	374.771	245.041	224.363
LmjF.05.1100	1062.95	864.986	1117.47	961.51	1418.4	649.372	1613.35	2515	1757.75	1508.66	1527.41	1210.94	989.225	2449.52	2638.26	1406.9	841.277	791.023
LmjF.05.1110	51.9986	173.542	84.111	149.418	23.8948	204.361	156.948	141.105	167.944	760.848	217.249	491.354	363.561	345.746	213.943	1090.91	542.274	1062.37
LmjF.05.1120	1601.07	1098.5	1526.01	747.935	1225.33	567.246	1178.57	1672.52	1169.43	681.154	1091.01	616.933	327.628	546.454	414.374	252.52	322.003	317.368
LmjF.05.1130	1452.33	1194.81	2537.06	891.444	1930.7	856.28	1654.29	2322.02	1396.1	782.901	1148.18	1131.21	1369.7	1485.53	1667.63	837.724	1007.59	817.87
LmjF.05.1140	3017.13	2947.49	4425.27	1945.81	3128.31	2365.12	3463.58	6490.85	3156.94	2211.87	2380.21	3138.49	4824.59	3942.38	4755.17	3466.47	3536.73	2209.11
LmjF.05.1160	1023.04	898.604	786.18	1085.6	791.397	801.529	1159.07	935.861	1204.46	1261.56	1227.26	837.195	1125.56	883.41	1490.85	1302.01	1080.13	888.822
LmjF.05.1170	830.768	693.26	1108.89	652.543	1712.78	619.45	1449.57	1622.71	1026.21	959.831	1129.12	1168.09	2202.51	1951.41	1145.16	913.881	1312.78	1399.87
LmjF.05.1180	4833.45	3352.73	7358.85	2397.44	2787.09	2526.82	4275.61	8370.88	5243.36	2611.34	2901.41	3685.65	3273.11	5527.54	4936.46	2002.79	2106.29	2698.11
LmjF.05.1190	76.184	133.564	164.789	153.639	21.9833	495.942	49.7164	53.9521	80.3658	207.003	117.2	129.566	99.3453	54.2059	64.183	240.495	155.694	126.564
LmjF.05.1200	2579.37	1964.39	5166.82	925.21	3772.52	1293.01	2449.75	4633.66	3624.71	1289.63	1442.61	1376.39	1667.73	1958.74	3471.51	991.374	899.662	830.334
LmjF.05.1210	734.027	930.405	844.543	482.865	1009.32	872.833	956.31	1325.98	1016.94	829.013	863.278	1235.86	441.769	820.414	668.854	589.213	437.889	680.759
LmjF.05.1215	1.20927	8.17738	10.2993	3.37668	6.69056	56.6609	10.7231	24.901	3.09099	11.0268	10.4813	42.8564	15.853	36.6256	1.12602	4.67629	6.19237	35.4762
LmjF.05.1220	56.8357	132.655	84.111	48.9619	28.6738	247.016	65.3137	95.4537	61.8199	71.1728	51.4536	172.422	76.0943	155.293	29.2764	48.099	57.5005	154.369
LmjF.05.1225	193.483	108.123	243.75	98.7679	209.319	42.6548	136.476	174.307	153.519	80.696	97.1902	52.823	96.1747	99.6216	132.87	57.4516	35.385	45.0643
LmjF.05.1230	331.34	487.917	375.925	524.23	324.97	508.675	887.097	701.377	871.66	823.5	816.588	949.818	859.231	596.265	654.216	575.184	804.123	688.43
LmjF.05.5SrRNA.01	4603.69	2100.68	3079.49	1440.15	4671.92	397.9	1281.9	5420.11	1310.58	477.66	490.715	130.563	1662.45	1643.76	4138.11	251.184	510.428	144.781
LmjF.05.snoRNA0063	7.25562	3.63439	1.71655	4.22085	7.64635	12.7328	7.79865	4.15016	3.09099	3.0073	6.66992	11.9599	3.17059	4.39507	4.50407	2.00413	12.3847	5.75289
LmjF.05.snoRNA0064	10.8834	1.8172	1.71655	3.37668	16.2485	7.00303	7.79865	8.30032	3.09099	4.00974	0.952845	10.9633	3.17059	5.8601	11.2602	6.01238	7.07699	5.75289
LmjF.05.snoRNA0065	3.62781	3.63439	0	5.06502	6.69056	8.91295	7.79865	4.15016	3.09099	5.01217	8.57561	4.98331	7.39805	0	5.63008	4.67629	8.84624	6.71171
LmjF.05.snoRNA0066	3.62781	5.45159	1.71655	1.68834	5.73476	3.1832	4.87416	4.15016	1.03033	3.0073	6.66992	7.97329	2.11373	2.93005	2.25203	4.67629	6.19237	1.91763
LmjF.05.snoRNA0067	0	0	0	0	0	0	0	0	0	0	0	0	0	0	0	0	0	0
LmjF.05.snoRNA0068	0	0	0	0	0	0	0	0	0	0.501217	0	0.996661	0	1.46502	1.12602	0	0	0
LmjF.05.snoRNA0069	0	0	0	0	0	0	0	0	1.03033	0	0.952845	0.996661	0	0	0	0	0	0
LmjF.05.snoRNA0070	0	0	0	0	0	0	0	0	0	0	0	0	1.05686	0	0	0	0	0
LmjF.05.snoRNA0071	16.9298	7.26879	15.449	8.4417	18.1601	12.7328	9.74832	29.0511	9.27298	7.51826	15.2455	7.97329	9.51178	5.8601	13.5122	9.35259	15.9232	3.83526
LmjF.05.snoRNA0072	12.0927	4.54299	10.2993	3.37668	20.0717	10.1862	12.6728	29.0511	7.21232	8.52069	15.2455	10.9633	13.7392	19.0453	13.5122	8.68454	11.5001	6.71171
LmjF.05.snoRNA0073	24.1854	8.17738	15.449	10.13	22.939	12.0961	8.77348	10.3754	7.21232	8.01947	10.4813	11.9599	7.39805	21.9754	9.00814	9.35259	10.6155	7.67052
LmjF.05.snoRNA0074	12.0927	6.36019	10.2993	9.28587	30.5854	11.4595	9.74832	16.6006	11.3336	6.51582	10.4813	3.98664	12.6824	13.1852	15.7642	10.6887	7.96161	7.67052
LmjF.05.snoRNA0075	1.20927	0	1.71655	0	5.73476	0.636639	0.974832	2.07508	1.03033	0.501217	1.90569	1.99332	1.05686	2.93005	1.12602	0	1.76925	1.91763
LmjF.05.snoRNA0076	2.41854	0.908598	1.71655	1.68834	0	2.54656	1.94966	2.07508	0	1.50365	0	0	3.17059	0	1.12602	0	1.76925	0
LmjF.05.snoRNA0077	0	0	1.71655	0	1.91159	0.636639	0.974832	4.15016	3.09099	0	1.90569	2.98998	2.11373	0	1.12602	0	1.76925	2.87645
LmjF.05.snoRNA0078	1.20927	1.8172	0	1.68834	0.955794	0.636639	0.974832	0	0	0.501217	0.952845	0	2.11373	1.46502	2.25203	0	0.884624	0.958816
LmjF.05.snoRNA0079	42.3244	15.4462	97.8434	27.0134	60.215	21.0091	35.0939	47.7269	37.0919	13.0316	31.4439	23.9199	30.6491	42.4857	23.6464	15.365	15.9232	19.1763
LmjF.05.snoRNA0080	155.996	102.672	391.374	124.937	244.683	87.2196	125.753	317.487	191.642	65.1582	97.1902	95.6795	119.426	193.383	163.272	77.4929	48.6543	77.6641
LmjF.05.snoRNA0081	186.228	99.0372	427.421	133.379	241.816	92.3127	111.131	286.361	185.46	78.1899	100.049	106.643	96.1747	213.894	164.398	63.464	69.8853	93.0051
LmjF.05.snoRNA0082	33.8596	21.8064	75.5282	30.3901	53.5244	20.3725	26.3205	58.1023	27.8189	14.5353	23.8211	20.9299	16.9098	33.6956	34.9065	16.033	17.6925	19.1763
LmjF.05.snoRNA0083	18.139	11.8118	39.4807	13.5067	17.2043	11.4595	13.6476	24.901	8.24265	6.01461	9.52845	4.98331	5.28432	13.1852	11.2602	6.68042	6.19237	4.79408
LmjF.05.snoRNA0084	9.67416	1.8172	12.0159	6.75336	17.2043	8.91295	6.82382	10.3754	5.15166	9.02191	9.52845	8.96995	6.34119	2.93005	9.00814	13.3608	14.154	13.4234
LmjF.05.snoRNA0085	7.25562	3.63439	15.449	10.13	12.4253	8.91295	2.92449	16.6006	7.21232	6.51582	7.62276	9.96661	4.22746	13.1852	10.1342	11.3567	11.5001	11.5058
LmjF.05.snoRNA0086	10.8834	5.45159	18.8821	15.1951	12.4253	15.916	6.82382	10.3754	2.06066	5.51339	5.71707	6.97663	8.45492	8.79015	10.1342	9.35259	15.0386	10.547
LmjF.05.snoRNA0087	6.04635	4.54299	13.7324	5.06502	14.3369	10.1862	2.92449	4.15016	7.21232	4.51095	6.66992	9.96661	9.51178	10.2552	12.3862	8.68454	7.96161	1.91763
LmjF.05.snoRNA0088	3.62781	0	5.14965	0	2.86738	0.636639	1.94966	2.07508	1.03033	0	0.952845	2.98998	1.05686	0	1.12602	1.33608	0.884624	1.91763
LmjF.05.snoRNA0089	3.62781	0.908598	0	1.68834	0	3.1832	0.974832	4.15016	2.06066	2.00487	0.952845	0.996661	1.05686	2.93005	0	1.33608	2.65387	0.958816
LmjF.05.snoRNA0090	3.62781	5.45159	8.58275	3.37668	12.4253	6.36639	3.89933	18.6757	3.09099	6.01461	7.62276	5.97997	1.05686	7.32512	11.2602	6.68042	1.76925	4.79408
LmjF.05.snoRNA0091	7.25562	5.45159	5.14965	9.28587	16.2485	8.27631	3.89933	10.3754	7.21232	8.01947	4.76423	6.97663	2.11373	5.8601	4.50407	5.34433	4.42312	9.58816
LmjF.05.snoRNA0092	7.25562	2.72579	3.4331	4.22085	6.69056	4.45648	3.89933	8.30032	7.21232	4.00974	9.52845	7.97329	6.34119	5.8601	1.12602	8.68454	5.30774	2.87645
LmjF.05.snoRNA0093	3.62781	4.54299	0	4.22085	8.60214	10.1862	5.84899	8.30032	6.18199	5.01217	9.52845	8.96995	3.17059	5.8601	5.63008	8.0165	7.07699	6.71171
LmjF.05.SRP.RNA.01	174.135	127.204	130.458	44.741	454.002	56.6609	108.206	489.719	96.8511	36.0876	97.1902	9.96661	160.643	156.758	227.455	17.3691	69.0007	8.62934
LmjF.05.TRNAARG.01	0	0	0	0	0.955794	0	0	0	0	0	0	0	1.05686	0	0	0	0	0
LmjF.06.0010	6160.02	8418.16	20214.1	4241.11	10792.8	9771.78	11598.5	52302.4	17385.8	8814.91	9549.42	15785.1	18788.9	113810	22864.9	11879.8	13855	28055.9
LmjF.06.0020	7.25562	12.7204	13.7324	5.06502	7.64635	60.4807	9.74832	20.7508	23.6976	16.0389	20.0098	42.8564	12.6824	27.8355	11.2602	12.6928	8.84624	47.9408
LmjF.06.0030	2.41854	20.8978	20.5986	10.9742	2.86738	47.748	25.3456	62.2524	23.6976	78.1899	31.4439	125.579	42.2746	206.568	121.61	145.633	46.8851	251.21
LmjF.06.0040	1127.04	1273.85	1582.66	774.948	2679.09	905.301	2307.43	1647.61	2035.93	1086.64	1675.1	1122.24	1418.31	949.336	1464.95	811.671	1065.97	715.276
LmjF.06.0050	3.62781	16.3548	6.8662	24.4809	0.955794	39.4716	11.698	39.4265	26.7886	122.297	27.6325	114.616	31.7059	89.3665	38.2846	110.895	87.5778	139.028
LmjF.06.0060	79.8118	131.747	87.5441	100.456	136.679	147.064	198.866	120.355	213.279	196.477	160.078	166.442	114.141	93.7615	128.366	106.887	102.616	94.9227
LmjF.06.0070	282.969	203.526	116.725	209.354	303.942	136.877	217.387	85.0783	239.037	181.441	223.919	135.546	107.8	67.3911	177.911	147.637	143.309	93.9639
LmjF.06.0080	107.625	178.085	75.5282	100.456	59.2592	213.911	109.181	78.8531	134.973	145.854	103.86	132.556	86.6629	51.2758	87.8293	142.961	109.693	101.634
LmjF.06.0090	122.136	231.693	111.576	158.704	92.712	322.776	154.023	114.129	183.399	217.027	157.219	218.269	156.416	71.7862	133.996	196.404	166.309	205.187
LmjF.06.0100	337.386	393.423	374.208	226.238	173.954	422.092	301.223	340.313	363.707	235.071	162.937	242.189	264.216	263.704	291.638	226.466	178.694	211.898
LmjF.06.0110	2755.93	1998.01	2015.23	2342.57	2121.86	1549.58	3634.17	2268.06	3349.61	2966.7	3404.52	2023.22	2615.74	1494.32	2552.68	2104.33	2407.95	1651.08
LmjF.06.0120	464.36	1133.93	2113.07	851.768	1707.05	1690.91	4081.62	8387.48	5906.89	3827.8	2670.83	3935.82	9116.52	16849.2	7626.51	6224.15	6103.02	6741.43
LmjF.06.0130	702.586	974.017	1460.78	503.125	1598.09	728.952	1481.74	2492.17	1882.42	798.439	923.307	834.205	809.558	1324.38	1771.22	609.254	531.659	439.138
LmjF.06.0140	960.16	959.48	1294.28	700.661	1171.8	897.025	2209.94	6428.6	2891.11	1638.98	1589.35	2848.46	2871.5	6211.7	4293.5	2813.79	2186.79	2219.66
LmjF.06.0150	3104.2	1282.94	4354.89	1013.85	2417.2	639.186	767.193	1562.54	824.265	382.93	857.561	462.451	442.826	725.187	572.017	272.561	357.388	287.645
LmjF.06.0160	390.594	510.632	635.124	323.317	389.008	464.11	542.006	547.821	481.165	408.993	608.868	378.731	426.973	386.766	326.545	327.34	373.311	326.956
LmjF.06.0170	1136.71	1073.96	2734.47	588.387	2270.97	879.199	1510.99	2909.26	974.693	623.013	1259.66	1212.94	756.715	1164.69	543.866	321.328	561.736	735.412
LmjF.06.0180	1631.3	1145.74	1299.43	1173.4	1189.01	1173.33	1167.85	985.663	1059.18	985.894	1235.84	966.761	1191.09	1211.58	1192.45	1115.63	1308.36	1066.2
LmjF.06.0190	2021.9	1661.83	1730.28	1872.37	1280.76	1597.33	1462.25	2560.65	1950.42	1361.81	1093.87	1307.62	1221.74	1463.56	1630.47	1173.08	846.585	803.487
LmjF.06.0200	426.872	277.122	132.174	328.382	219.833	284.578	290.5	209.583	439.951	447.086	374.468	367.768	337.14	142.107	351.317	429.551	365.35	345.174
LmjF.06.0210	686.865	518.81	540.713	617.932	303.942	383.257	864.676	769.855	953.056	854.575	842.315	739.523	733.464	703.212	927.838	907.201	699.737	635.695
LmjF.06.0220	2578.16	2515.91	7758.81	1099.95	2306.33	1440.08	1971.11	8074.14	2692.26	931.261	990.006	1501.97	927.927	3022.34	1264.52	505.708	499.812	791.982
LmjF.06.0230	2980.85	1878.98	2591.99	1258.66	3426.52	794.526	2735.38	2104.13	1580.53	998.425	2430.71	1171.08	1844.23	1450.37	1668.76	776.265	1535.71	1001.96
LmjF.06.0240	809.001	883.158	633.407	1034.11	405.257	901.481	1627.97	1471.23	1865.93	2238.44	1539.8	1804.95	2196.16	1714.08	1555.03	2398.94	1973.6	2146.79
LmjF.06.0250	2339.94	1931.68	2458.1	1935.68	3065.23	1422.25	3585.43	2097.91	3266.15	2010.88	3521.72	1630.54	1923.49	1312.66	2057.23	1195.13	1755.09	1159.21
LmjF.06.0260	230.971	459.751	180.238	536.892	111.828	661.468	663.86	560.272	752.142	1640.48	1028.12	1445.16	1329.54	1088.51	1030.31	2840.51	1797.56	2213.91
LmjF.06.0270	417.198	848.631	755.282	462.605	505.615	660.195	1109.36	5160.73	2026.66	995.417	685.096	1759.11	1027.27	6649.74	1129.4	899.184	591.813	1426.72
LmjF.06.0280	1443.87	749.594	926.937	902.418	735.961	614.357	1266.31	1168.27	1489.86	969.354	1245.37	681.716	1296.77	1106.09	1784.74	1157.05	1104.9	801.57
LmjF.06.0290	1012.16	894.061	1934.55	874.56	843.01	657.012	968.008	1440.11	1035.48	1013.96	973.808	698.66	712.327	1053.35	887.301	741.526	646.66	565.701
LmjF.06.0300	1517.63	813.195	1711.4	566.438	1189.01	592.711	1518.79	2151.86	1109.67	678.648	1376.86	981.711	1138.24	1413.75	983.013	541.782	881.085	1010.59
LmjF.06.0310	43.5337	96.3114	48.0634	137.6	86.0214	256.566	88.7097	103.754	65.9412	254.618	141.974	317.935	175.44	251.984	81.0732	269.889	239.733	461.19
LmjF.06.0320	989.183	869.529	458.319	1357.43	785.662	923.764	1033.32	417.091	1041.66	1570.81	1456.9	795.336	1237.59	707.607	1199.21	1712.19	1654.25	1074.83
LmjF.06.0330	954.114	487.009	382.791	1022.29	557.228	353.335	1103.51	657.801	1571.26	1366.32	1117.69	532.217	1180.52	826.274	2331.98	1579.25	1033.24	582.001
LmjF.06.0340	1896.13	1399.24	2034.11	1353.2	1325.69	1076.56	1870.7	1666.29	2696.38	1843.48	1464.52	1095.33	1640.25	1396.17	3123.57	1618	1124.36	997.168
LmjF.06.0350	1204.43	850.448	1091.73	919.301	1791.16	702.85	1662.09	1305.23	1931.87	1355.29	1210.11	992.675	1221.74	1054.82	2791.4	1562.55	985.471	729.659
LmjF.06.0360	857.372	775.034	2102.77	346.954	1686.98	890.022	1390.11	2840.79	1261.13	589.933	674.614	1330.54	537.944	1421.07	834.379	298.615	244.156	748.835
LmjF.06.0370	587.705	769.583	331.294	852.612	1713.74	940.953	1858.03	1047.92	1201.37	1652.51	1863.77	2068.07	2597.77	1232.09	1141.78	1549.19	2323.02	2233.08
LmjF.06.0380	967.416	1062.15	1139.79	987.679	3209.56	760.784	1345.27	684.777	997.361	1157.81	1767.53	989.685	1141.41	495.178	820.866	1040.81	1435.74	793.899
LmjF.06.0390	819.885	853.174	1000.75	1186.06	1476.7	876.653	1263.38	1120.54	1285.85	1792.35	1443.56	1264.76	1083.29	1034.31	1466.07	1453.66	1066.86	1067.16
LmjF.06.0400	275.713	319.827	97.8434	405.202	144.325	207.544	501.063	188.832	528.56	727.767	655.558	374.745	362.505	149.432	246.598	609.254	429.043	349.009
LmjF.06.0410	50569.2	24541.2	59986.6	36180.3	39940.7	16907.2	31592.3	48108.7	18543.9	17047.4	24052.7	18843.9	42308.4	76342.4	17858.6	18452	35899.8	38641.2
LmjF.06.0412	2182.73	1752.69	2065.01	1369.24	3775.39	1201.34	1956.49	2402.94	2798.38	1405.91	1472.15	995.665	745.09	1050.42	1880.45	726.829	605.083	531.184
LmjF.06.0415	56711.1	27827.6	67709.3	41005.6	44603.1	18908.8	34054.8	53501.8	20552	18775.6	26570.1	20866.1	46923.7	84691.6	20088.1	20898.4	39448	43111.2
LmjF.06.0420	769.096	427.041	415.405	392.539	205.496	321.503	599.521	688.927	1295.13	616.497	381.138	281.058	614.038	646.076	1068.59	563.827	349.426	285.727
LmjF.06.0430	413.57	538.799	286.664	839.105	389.008	597.804	730.149	392.19	921.116	1235	851.844	818.259	733.464	454.158	667.728	1053.5	817.392	854.305
LmjF.06.0440	299.899	367.982	113.292	683.778	140.502	353.972	467.919	275.986	673.837	1219.96	596.481	488.364	711.27	457.088	505.582	1582.59	865.162	603.095
LmjF.06.0450	540.544	354.353	260.916	469.359	285.782	361.611	433.8	396.34	564.622	438.565	398.289	412.618	325.514	288.61	299.521	289.93	311.388	331.75
LmjF.06.0460	571.985	480.648	278.081	813.78	355.555	360.338	1077.19	695.152	1094.21	1516.68	1121.5	853.142	1687.81	972.776	1394.01	2085.63	1663.98	1099.76
LmjF.06.0470	362.781	298.02	205.986	575.724	151.015	387.713	443.548	537.446	521.348	849.563	479.281	596.003	787.364	628.495	682.366	1341.43	1008.47	673.089
LmjF.06.0480	1041.18	704.164	1896.79	780.013	706.332	439.918	1313.1	1886.25	1680.47	1043.53	914.731	708.626	1424.65	1588.09	2000.93	1370.82	950.971	818.829
LmjF.06.0490	1850.18	1236.6	1036.8	1518.66	1789.25	856.917	1720.58	1099.79	1234.34	1432.48	1950.47	1165.1	1756.51	1133.93	1478.46	1613.99	1801.98	1128.53
LmjF.06.0500	909.371	1016.72	1441.9	599.361	762.723	960.052	924.14	1222.22	759.354	535.3	909.967	771.416	967.031	1126.6	793.842	585.873	758.123	859.099
LmjF.06.0510	276.923	257.133	127.025	530.139	229.39	200.541	327.543	195.058	430.678	556.351	417.346	286.042	302.263	174.338	323.167	512.388	469.735	285.727
LmjF.06.0520	212.831	216.246	176.805	270.979	102.27	220.914	415.278	379.74	558.44	624.517	398.289	281.058	838.094	865.829	990.895	1013.42	625.429	466.943
LmjF.06.0530	2641.05	1337.46	1781.78	1338.85	1686.02	874.106	1581.18	1572.91	1709.32	1157.31	1313.97	887.029	1327.42	783.788	1685.65	947.283	1058.01	636.654
LmjF.06.0540	1211.69	844.996	715.802	1267.94	951.015	848.004	1500.27	782.305	1203.43	1222.97	1647.47	868.092	1492.29	918.57	1655.24	1266.61	1641.86	953.063
LmjF.06.0550	683.237	455.208	284.947	947.159	385.185	563.426	717.476	479.344	794.385	1320.21	828.023	484.377	998.737	654.866	1087.73	1680.79	1474.67	833.211
LmjF.06.0560	186.228	365.257	37.7641	302.213	1044.68	383.894	708.703	163.931	469.831	993.412	865.184	880.052	813.786	178.733	569.765	1030.79	1184.51	673.089
LmjF.06.0570	17096.7	22155.3	85698.8	7482.72	24785.6	11900.1	17817	119292	10011.7	6291.28	15858.2	21790	5477.73	30780.2	3086.41	1841.12	4914.97	11769.5
LmjF.06.0580	20911.9	25585.2	85025.9	9887.76	30198.3	13248.5	21554.5	123127	12989.4	8370.83	19809.7	23717.5	6550.45	30724.5	4206.8	2479.77	6069.4	12318.9
LmjF.06.0590	816.257	618.755	897.756	1009.63	771.326	694.574	1208.79	1309.38	1176.64	1320.21	1387.34	888.025	1383.44	1591.02	1757.71	1572.57	1566.67	1126.61
LmjF.06.0600	422.035	319.827	192.254	552.931	279.092	399.81	550.78	273.911	512.075	700.2	697.483	427.568	766.227	377.976	713.895	905.197	911.163	543.648
LmjF.06.0610	534.497	511.541	281.514	660.141	505.615	408.723	798.387	338.238	656.321	835.529	969.997	569.094	752.488	351.606	543.866	738.186	997.856	558.031
LmjF.06.0620	782.397	795.932	999.033	1080.54	402.389	1229.99	1793.69	1805.32	2016.36	1878.56	1530.27	1876.71	2064.06	2089.12	2030.21	2104.33	1639.21	2027.9
LmjF.06.0630	256.365	252.59	247.183	456.696	83.1541	482.573	320.72	170.157	311.16	738.794	481.187	280.062	601.356	193.383	269.118	1028.12	947.432	468.861
LmjF.06.0640	436.546	342.542	243.75	699.817	195.938	212.638	770.117	554.047	913.904	1761.78	958.562	624.907	1723.75	814.553	1686.77	3570.68	2342.48	940.598
LmjF.06.0650	501.847	538.799	281.514	807.027	175.866	599.078	984.58	894.36	1341.49	1813.4	840.41	1112.27	1910.81	1378.59	1360.23	2660.81	1706.44	1490.96
LmjF.06.0660	214.041	397.057	166.505	397.604	218.877	481.299	493.265	419.166	574.925	919.733	560.273	825.236	664.768	678.306	445.903	1011.42	743.969	964.569
LmjF.06.0670	180.181	307.106	159.639	353.707	109.916	420.819	398.706	176.382	480.134	1027.5	631.736	570.09	823.298	290.075	459.415	1478.38	1069.51	847.593
LmjF.06.0680	2189.99	2291.48	6193.32	775.792	3167.5	1330.58	2121.23	3693.64	1779.38	645.568	1273.95	1301.64	1088.57	1715.54	1136.15	395.481	662.583	807.323
LmjF.06.0685	2026.74	1542.8	2911.27	1174.24	1768.22	951.139	1843.41	3434.26	1898.9	1063.08	1588.39	1468.08	1215.39	2046.64	1418.78	895.176	857.201	1187.01
LmjF.06.0690	326.503	417.955	267.782	536.892	196.894	471.75	438.674	421.241	500.741	1115.21	646.982	779.389	1007.19	732.512	703.761	1972.06	1801.98	1668.34
LmjF.06.0700	7.25562	12.7204	6.8662	7.59753	2.86738	34.3785	18.5218	35.2764	12.364	41.601	26.6797	41.8598	21.1373	74.7162	27.0244	50.7712	33.6157	84.3758
LmjF.06.0710	415.989	326.187	564.745	348.642	630.824	324.686	354.839	720.053	442.012	336.317	316.345	379.728	303.32	760.348	370.46	267.217	267.156	328.874
LmjF.06.0720	1204.43	900.421	1217.03	1215.6	674.79	1098.2	1415.46	2091.68	1793.81	1672.06	1374	1158.12	2631.59	3056.04	3120.19	2801.1	2606.1	1737.37
LmjF.06.0730	234.598	383.428	152.773	323.317	355.555	447.558	666.785	595.548	619.229	728.77	636.501	802.312	611.925	609.45	751.053	711.465	621.891	537.896
LmjF.06.0740	798.118	476.105	420.555	750.467	495.101	355.245	457.196	394.265	524.439	491.694	584.094	369.761	486.158	363.326	582.151	645.328	515.736	413.25
LmjF.06.0750	304.736	259.859	209.419	311.499	245.639	223.46	505.938	298.812	311.16	395.46	549.792	341.855	698.588	492.248	313.033	531.761	710.353	443.932
LmjF.06.0760	686.865	892.244	1328.61	953.068	432.975	1106.48	882.223	1500.28	973.663	1148.29	944.27	1414.26	1198.48	1639.36	726.281	1328.07	1351.71	1570.54
LmjF.06.0770	1.20927	5.45159	1.71655	2.53251	0.955794	4.45648	2.92449	18.6757	8.24265	30.073	11.4341	30.8965	20.0804	27.8355	18.0163	58.7877	33.6157	47.9408
LmjF.06.0780	29.0225	47.2471	15.449	75.9753	16.2485	43.9281	51.6661	43.5767	44.3042	208.506	106.719	116.609	110.971	68.8561	70.9391	326.004	238.848	139.987
LmjF.06.0790	333.758	378.885	308.979	374.812	202.628	485.119	469.869	346.538	554.318	507.733	432.592	446.504	667.939	401.417	534.858	570.508	537.851	552.278
LmjF.06.0800	131.81	239.87	101.276	451.631	74.5519	549.42	227.136	251.085	316.312	846.556	346.836	680.72	555.911	377.976	260.11	1062.19	883.739	876.357
LmjF.06.0810	1012.16	466.111	774.164	1041.71	302.031	212.001	1006.03	1153.74	1609.38	1875.05	1005.25	731.549	2036.58	1639.36	2004.31	2920.68	2124.87	1264.68
LmjF.06.0820	211.622	193.531	78.9613	204.289	194.026	188.445	214.463	126.58	133.943	216.025	268.702	258.135	147.961	96.6916	74.3171	171.687	203.463	249.292
LmjF.06.0830	107.625	254.408	54.9296	261.693	100.358	353.335	332.418	143.181	310.13	575.397	403.054	417.601	641.517	203.638	352.443	859.102	743.969	509.131
LmjF.06.0840	1965.06	1594.59	3446.83	840.793	1751.97	1675.64	1462.25	4231.09	1037.54	671.13	985.242	2470.72	736.635	2008.55	587.781	344.042	460.889	1346.18
LmjF.06.0850	438.965	282.574	307.263	503.125	223.656	166.8	597.572	495.944	822.204	1247.53	795.626	604.973	1273.52	596.265	1064.09	2662.81	2033.75	982.786
LmjF.06.0860	773.933	784.12	532.131	877.937	737.873	954.323	1381.34	1247.12	1251.85	1563.3	1601.73	1685.35	2704.52	1784.4	2416.43	3361.59	2461.91	1862.02
LmjF.06.0870	715.888	1346.54	2631.47	534.36	1558.9	1808.69	1671.84	2375.97	469.831	444.58	1536.94	2336.17	1473.27	1733.12	441.399	433.559	1111.09	2095.01
LmjF.06.0880	812.629	659.642	369.058	628.907	351.732	609.264	695.055	587.248	823.235	864.6	647.935	793.342	1273.52	1013.8	666.602	913.213	857.201	849.511
LmjF.06.0890	2304.87	1717.25	3161.89	1974.51	2126.64	1499.29	2242.11	3293.15	2646.92	1673.06	1797.07	2051.13	1795.61	2683.92	2416.43	1281.3	1220.78	1690.39
LmjF.06.0900	665.098	516.992	575.045	772.416	295.34	649.372	750.62	798.906	922.147	1245.02	750.842	686.7	1334.82	1044.56	1091.11	1712.86	1524.21	992.374
LmjF.06.0910	4735.5	1705.44	4727.38	1994.77	3909.2	996.341	1484.67	2124.88	1790.72	797.938	1805.64	809.289	680.621	1068	1014.54	460.281	617.467	568.578
LmjF.06.0920	521.195	494.277	236.884	465.982	194.982	421.455	620.968	429.542	482.195	580.911	646.982	706.633	452.338	353.071	336.679	561.155	524.582	658.706
LmjF.06.0930	1290.29	1039.44	835.96	1371.78	841.098	1401.88	1273.13	516.695	807.78	1012.96	1688.44	851.149	932.155	503.968	788.212	945.947	1292.44	842.799
LmjF.06.0940	251.528	308.923	197.403	186.562	125.209	284.578	300.248	240.709	443.042	297.222	326.826	287.038	350.879	254.914	432.391	291.266	265.387	316.409
LmjF.06.0950	131.81	334.364	178.521	278.576	188.291	572.339	413.329	209.583	367.828	550.336	495.48	620.92	591.844	187.523	239.842	525.749	651.968	638.571
LmjF.06.0960	348.27	539.707	290.097	459.229	725.447	523.954	824.708	495.944	599.653	685.665	854.702	636.867	514.693	322.305	394.106	426.879	598.006	443.932
LmjF.06.0970	319.247	414.321	295.247	451.631	251.374	860.737	557.604	332.013	343.1	575.397	655.558	754.473	829.639	492.248	340.057	746.871	1111.09	950.186
LmjF.06.0980	157.205	254.408	54.9296	457.54	58.3034	523.954	303.173	114.129	300.857	897.68	548.839	427.568	525.262	117.202	289.386	1085.57	879.316	494.749
LmjF.06.0990	856.163	815.013	575.045	1128.66	513.261	902.118	1128.86	1373.7	1439.37	1573.82	1124.36	1446.16	1867.48	1886.95	1909.72	2400.94	1786.06	1729.7
LmjF.06.0995	639.704	311.649	987.017	238.9	449.223	203.088	298.298	834.182	349.282	132.321	248.693	201.326	253.648	470.273	299.521	128.264	141.54	233.951
LmjF.06.1000	660.261	417.955	369.058	460.073	750.298	317.683	651.188	379.74	506.923	488.687	731.785	314.945	739.805	401.417	682.366	585.205	705.045	401.744
LmjF.06.1010	2642.25	1523.72	2413.47	1545.68	1424.13	1461.09	2027.65	2467.27	1657.8	1319.2	1854.24	1365.43	2588.26	2215.12	2130.42	1522.47	2015.17	1435.35
LmjF.06.1020	2264.96	1640.93	4725.66	971.64	2308.24	1517.75	3009.31	7408.04	1876.23	1103.18	1922.84	2977.03	2144.38	4548.9	1263.39	799.646	1358.78	2413.34
LmjF.06.1030	2255.29	1323.83	2234.95	1523.73	1118.28	1021.17	2434.15	2786.83	2061.69	1436.99	2129.61	1318.58	2307.14	2944.7	2776.76	1744.26	1840.02	1619.44
LmjF.06.1040	2859.92	1582.78	2140.54	1907.82	1177.54	1147.86	1661.11	2732.88	1708.29	1626.45	1718.93	1782.03	1921.38	2418.75	2307.21	1915.94	1786.94	1668.34
LmjF.06.1050	769.096	1230.24	1757.75	541.957	938.589	1163.14	1915.54	3369.93	1861.81	1367.82	1279.67	1839.84	2932.8	5905.51	2209.25	1764.97	2039.06	2836.18
LmjF.06.1060	876.721	661.46	863.425	672.804	685.304	504.218	900.744	819.657	868.569	741.3	834.692	704.64	1055.81	732.512	710.517	825.7	867.816	797.735
LmjF.06.1070	218.878	284.391	284.947	328.382	198.805	294.764	560.528	491.794	546.076	584.419	551.697	552.15	958.576	457.088	461.667	746.203	956.278	576.248
LmjF.06.1080	353.107	345.267	320.995	329.226	273.357	361.611	579.05	379.74	451.285	490.19	557.415	466.437	652.086	326.7	516.842	527.085	683.814	496.666
LmjF.06.1090	592.542	397.966	532.131	386.63	312.545	511.858	430.876	520.845	485.286	397.966	474.517	546.17	536.887	520.084	614.805	470.969	495.389	547.484
LmjF.06.1100	1280.62	880.432	1503.7	727.675	475.985	514.405	1545.11	2442.37	1367.25	1075.11	1135.79	1152.14	1735.37	1633.5	1606.83	1189.78	1406.55	958.816
LmjF.06.1110	222.506	256.225	94.4103	483.709	126.165	493.396	320.72	172.232	186.49	634.04	501.197	366.771	477.703	194.848	186.919	729.502	775.815	391.197
LmjF.06.1120	911.789	754.137	947.536	531.827	1265.47	440.555	963.134	1025.09	621.29	431.047	1078.62	532.217	680.621	668.051	618.183	342.705	587.39	430.508
LmjF.06.1130	1948.13	881.34	2581.69	796.897	1503.46	495.306	1493.44	2562.72	1861.81	768.366	1310.16	614.94	1126.62	1651.08	1996.43	717.477	966.894	649.118
LmjF.06.1140	1239.5	805.018	1270.25	998.653	911.827	695.21	1123.01	1440.11	1112.76	943.291	1231.08	1072.41	1157.27	1255.53	1324.2	1061.52	1028.82	1092.09
LmjF.06.1150	549.008	578.777	1139.79	338.512	416.726	448.194	709.677	1147.52	682.079	393.455	576.471	612.947	663.711	1239.41	753.305	420.198	447.62	665.418
LmjF.06.1160	894.86	596.04	617.958	732.74	610.752	652.555	1170.77	1074.89	949.965	835.028	1183.43	625.903	1185.8	1012.33	1461.57	1022.1	1096.93	741.164
LmjF.06.1170	457.104	663.277	593.927	302.213	1163.2	664.652	1113.26	1257.5	427.587	517.256	1030.98	1069.42	680.621	760.348	316.411	352.726	766.084	769.929
LmjF.06.1180	457.104	842.271	1023.06	687.154	794.265	1014.8	1743.97	1973.4	2146.18	1528.21	1351.13	1727.21	2287.06	1951.41	2334.23	2042.2	1912.56	1560.95
LmjF.06.1190	2399.19	1703.62	7420.65	913.392	2909.44	908.485	2775.35	6744.01	4665.34	944.293	1753.24	1164.1	1512.37	3964.36	3378.05	609.922	803.238	838.964
LmjF.06.1200	399.059	385.246	593.927	246.498	439.665	270.572	571.251	751.179	654.26	370.901	507.867	400.658	404.779	544.989	725.155	311.307	350.311	317.368
LmjF.06.1210	289.015	293.477	127.025	502.281	231.302	299.857	427.951	184.682	471.892	625.018	539.31	455.474	391.04	224.149	310.781	523.077	484.774	392.156
LmjF.06.1220	96.7416	170.816	54.9296	276.888	89.8446	276.302	198.866	83.0032	191.642	371.903	289.665	254.149	228.283	158.223	101.342	408.174	356.503	341.338
LmjF.06.1230	1580.52	933.13	1840.14	820.533	1392.59	567.882	1149.33	1070.74	1038.57	527.28	848.985	444.511	676.393	666.586	918.83	422.202	511.313	390.238
LmjF.06.1240	320.456	448.848	355.326	328.382	406.212	568.519	825.682	589.323	658.382	643.563	803.249	861.115	961.747	580.15	575.395	702.78	935.932	762.258
LmjF.06.1245	1562.38	1204.8	4873.29	612.867	2583.51	668.471	1304.32	3481.99	1856.66	588.93	915.684	599.99	495.67	1160.3	1006.66	247.175	297.234	273.262
LmjF.06.1250	779.979	898.604	2063.29	374.812	1159.38	538.597	2029.6	4156.39	3110.57	861.091	1094.82	1012.61	1371.81	2836.29	2548.18	600.57	713.891	745.959
LmjF.06.1260	328.921	1075.78	1062.54	659.297	894.623	3616.75	1194.17	4276.74	460.558	1012.96	1364.47	7909.5	2789.07	19147.9	310.781	1033.46	2076.21	13445.5
LmjF.06.1270	486.126	609.669	219.718	557.996	398.566	561.516	1128.86	408.791	656.321	935.271	1011.92	759.456	877.198	263.704	631.696	902.524	970.432	471.737
LmjF.06.1280	605.844	1057.61	1270.25	639.881	2354.12	949.866	1713.75	1842.67	1314.7	877.13	1430.22	1448.15	922.643	1148.58	1114.76	655.349	875.778	1227.28
LmjF.06.1290	483.708	568.783	597.36	349.486	943.368	532.231	1977.93	3141.67	1176.64	757.84	1385.44	1988.34	2667.53	19175.7	985.265	650.673	1912.56	8088.57
LmjF.06.1300	159.624	207.16	137.324	131.691	125.209	173.803	260.28	205.433	388.435	309.251	202.003	302.985	261.046	147.967	359.199	267.885	214.964	235.869
LmjF.07.0010	93.1138	75.4137	61.7958	59.0919	52.5687	84.0364	77.0117	60.1773	89.6388	76.185	60.0293	71.7596	30.6491	26.3704	72.0651	54.1114	35.385	48.8996
LmjF.07.0020	4829.82	2586.78	6598.42	1386.13	4675.74	1314.66	1589.95	2820.03	2295.58	842.546	1208.21	868.092	571.764	883.41	1176.69	339.365	424.619	411.332
LmjF.07.0025	432.919	503.363	575.045	418.708	1501.55	578.705	744.771	1122.62	918.025	691.178	791.814	684.706	540.058	1094.37	894.057	508.38	562.621	611.724
LmjF.07.0030	848.907	766.857	530.414	979.237	2646.59	658.285	1068.42	481.419	1107.61	1200.42	1637.94	674.74	785.251	399.952	1173.31	1048.16	964.24	599.26
LmjF.07.0040	706.214	633.293	732.967	336.824	1271.21	532.231	601.471	886.059	568.743	387.942	471.658	560.124	360.391	474.668	471.801	283.918	245.041	319.286
LmjF.07.0050	259.993	350.719	85.8275	600.205	192.115	415.089	543.956	122.43	413.163	981.383	776.569	553.147	555.911	153.828	414.374	1151.7	994.317	589.672
LmjF.07.0060	362.781	840.453	528.698	541.957	511.35	1105.21	2210.92	3803.62	2553.16	2285.05	1423.55	4107.24	5366.76	6919.31	3590.87	5882.78	4063.08	4914.89
LmjF.07.0070	2979.64	1559.15	3810.74	1232.49	2706.81	847.367	1996.46	3106.4	2674.74	1244.02	1597.92	895.002	1342.22	1919.18	2678.79	961.98	948.317	754.588
LmjF.07.0080	588.914	590.589	413.689	601.049	456.869	388.35	1124.96	622.524	1241.55	1217.46	941.411	823.242	1520.83	634.355	1366.98	1257.92	1294.2	795.817
LmjF.07.0090	195.902	321.644	90.9772	570.659	149.104	704.76	464.02	161.856	259.643	1016.47	778.475	681.716	778.909	218.289	270.244	1334.75	1386.21	818.829
LmjF.07.0100	1179.04	974.017	854.842	1270.48	608.841	948.593	1647.47	1689.12	1846.35	2132.18	1726.56	1697.31	2271.2	1738.98	2598.85	2928.03	2074.44	1753.67
LmjF.07.0110	736.445	825.007	1119.19	734.428	926.164	907.211	1064.52	1054.14	1097.3	859.086	833.74	723.576	602.413	676.841	707.139	516.396	509.543	572.413
LmjF.07.0120	711.051	564.24	477.201	1128.66	314.456	734.682	1296.53	987.738	1589.8	2353.21	1637.94	1114.27	2532.25	1564.65	2730.59	4233.38	3136.88	1866.81
LmjF.07.0130	403.896	373.434	391.374	372.279	342.174	245.106	542.006	367.289	332.797	361.378	506.914	261.125	502.011	389.696	416.626	381.452	429.927	272.304
LmjF.07.0140	3533.49	1613.67	2741.33	1983.8	2502.27	856.28	2244.06	2201.66	1873.14	1411.43	2031.47	1138.19	2088.36	1633.5	2631.5	1449.65	1773.67	988.539
LmjF.07.0150	70.1376	150.827	89.2606	198.38	46.8339	266.115	207.639	97.5288	162.792	337.82	298.241	251.159	259.989	101.087	99.0895	416.858	460.889	325.038
LmjF.07.0160	353.107	296.203	497.8	303.057	202.628	268.025	388.958	705.527	498.68	479.164	323.967	465.441	436.485	712.002	501.078	487.002	388.35	444.89
LmjF.07.0170	33.8596	60.8761	39.4807	53.1827	12.4253	110.775	66.2886	80.9282	48.4256	120.292	60.0293	75.7463	69.7531	101.087	41.6626	174.359	150.386	82.4581
LmjF.07.0180	199.53	173.542	151.056	169.678	62.1266	264.842	131.602	101.679	93.7601	138.837	108.624	65.7796	174.383	127.457	163.272	221.122	166.309	63.2818
LmjF.07.0190	1319.31	1312.92	1826.41	825.598	1182.32	1087.38	1390.11	1614.41	1371.37	1020.48	1091.01	1375.39	1320.02	1274.57	1481.84	1015.42	1274.74	1080.59
LmjF.07.0200	1220.15	1222.06	645.423	1886.72	1142.17	1009.07	2183.62	960.762	1083.91	1676.57	2672.73	1666.42	2331.44	1069.47	915.452	1927.97	2376.98	1789.15
LmjF.07.0210	1978.37	795.932	3122.41	602.737	1341.93	405.539	378.235	1052.07	490.438	149.864	237.258	303.982	262.102	610.915	444.777	130.936	160.117	226.28
LmjF.07.0220	1885.25	1276.58	1198.15	2102.83	1279.81	1172.05	2293.78	2006.6	1560.95	2377.27	2662.25	2134.85	4139.74	2390.92	1797.12	3098.38	4077.23	2972.33
LmjF.07.0230	1879.21	1223.88	4772.01	502.281	1265.47	643.643	2381.51	10960.6	3571.13	873.621	1151.04	897.992	1206.94	5745.82	1585.43	424.875	686.468	809.24
LmjF.07.0240	1998.92	1289.3	1661.62	1319.44	1723.3	1035.81	1926.27	2016.98	1275.55	1105.18	1902.83	1419.25	1869.59	1982.18	1664.25	1197.8	1734.75	1321.25
LmjF.07.0250	347.06	259.859	272.932	442.345	133.811	224.097	460.121	261.46	583.168	894.673	600.293	366.771	607.697	392.626	644.082	1177.09	766.084	488.037
LmjF.07.0260	460.732	466.111	619.675	460.073	251.374	593.348	515.686	421.241	465.71	417.514	446.884	356.805	428.03	285.68	269.118	367.423	440.543	351.885
LmjF.07.0270	1414.85	769.583	590.493	806.182	520.908	558.969	871.5	707.603	1022.09	721.753	674.614	558.13	1649.77	851.179	1646.24	1192.45	984.586	550.36
LmjF.07.0280	74.9747	60.8761	39.4807	65.0011	52.5687	35.6518	256.381	329.938	302.917	538.808	393.525	188.369	928.984	930.29	1113.63	2106.34	1180.09	535.019
LmjF.07.0290	1110.11	788.663	719.235	1052.68	1444.2	952.413	2355.19	3286.93	1981.33	1658.03	2159.15	2717.9	2093.65	4399.47	2828.55	2598.68	2294.71	2316.5
LmjF.07.0300	578.031	890.426	648.856	926.055	669.056	965.782	1138.6	1859.27	1332.22	1559.29	1157.71	1760.1	954.349	1451.84	997.651	1297.34	955.394	1235.91
LmjF.07.0310	625.192	745.051	525.265	1051.84	518.996	815.535	1015.77	2077.16	1887.57	2155.73	1142.46	1353.47	1271.41	3372.49	2024.58	2628.08	1313.67	1456.44
LmjF.07.0320	648.169	534.256	216.285	1174.24	299.163	605.444	793.513	348.614	594.501	1359.8	1018.59	829.222	1208	481.993	915.452	1817.07	1690.52	871.563
LmjF.07.0330	665.098	504.272	410.256	532.671	369.892	379.437	836.406	493.869	716.08	616.497	668.897	401.654	913.131	565.499	835.505	599.234	701.507	385.444
LmjF.07.0335	898.487	492.46	327.861	647.478	483.632	392.17	628.766	377.665	624.381	455.105	590.764	345.841	506.238	366.256	563.008	411.514	449.389	333.668
LmjF.07.0340	1832.04	1549.16	1649.61	2001.53	1212.9	2400.77	1383.29	1857.2	1965.87	2590.79	1177.72	2697.96	5502.04	3451.6	2703.57	5160.62	3535.84	3184.23
LmjF.07.0350	2208.13	1929.86	3429.67	1802.3	2286.26	1537.48	2977.14	4031.88	2846.81	2493.05	2770.87	2682.02	3347.09	2688.32	4499.56	3042.26	2990.03	2138.16
LmjF.07.0360	903.324	655.099	1093.44	339.356	701.553	401.083	1095.71	1406.9	1284.82	528.283	683.19	476.404	691.19	1022.59	879.419	268.553	333.503	324.08
LmjF.07.0370	2.41854	7.26879	0	6.75336	0.955794	15.916	9.74832	8.30032	6.18199	16.5402	7.62276	13.9533	3.17059	11.7202	11.2602	8.68454	9.73086	9.58816
LmjF.07.0380	405.105	206.252	269.498	465.982	225.567	156.613	583.924	446.142	658.382	954.819	659.369	344.845	1169.95	731.047	1252.13	1793.69	1402.13	584.878
LmjF.07.0390	1024.25	823.19	796.48	1112.62	657.586	793.889	963.134	782.305	1155	1242.52	1236.79	991.678	1190.03	832.134	1040.44	1406.23	1340.21	1071
LmjF.07.0400	578.031	528.804	387.94	727.675	442.533	348.242	992.379	327.863	730.505	916.726	1129.12	393.681	614.038	300.33	639.578	744.867	642.237	383.526
LmjF.07.0410	61.6728	76.3223	46.3469	146.041	81.2425	92.9494	76.0369	47.7269	111.276	185.952	157.219	87.7062	104.63	43.9507	79.9472	180.371	129.155	100.676
LmjF.07.0420	2264.96	1334.73	2737.9	1110.08	2897.97	717.493	1727.4	1309.38	2527.4	1091.65	1350.18	548.164	595.015	564.034	1905.22	623.283	533.428	250.251
LmjF.07.0430	1362.85	1566.42	2933.59	961.51	2804.3	997.614	2544.31	3479.91	3825.62	1523.7	1543.61	1305.63	1555.7	1372.73	3571.73	1370.82	1321.63	566.66
LmjF.07.0440	437.756	262.585	288.381	315.72	515.173	148.337	301.223	228.259	537.833	318.273	242.023	185.379	165.928	149.432	311.907	217.114	140.655	143.822
LmjF.07.0450	2627.74	1272.04	6445.65	846.703	2139.07	787.523	1488.57	2365.59	1454.83	680.653	1411.16	686.7	647.858	1051.89	776.952	304.627	532.544	498.584
LmjF.07.0460	1056.9	1185.72	1249.65	1092.36	1269.29	1244.63	1246.81	1992.08	857.236	1296.15	1497.87	2688.99	1241.82	1410.82	603.545	883.819	1249.09	2132.41
LmjF.07.0470	240.645	656.008	508.099	319.096	2139.07	918.671	454.272	539.521	178.247	282.185	717.493	1270.74	366.732	385.301	190.297	213.773	500.697	927.175
LmjF.07.0475	3023.17	1429.23	5192.57	955.601	2866.43	699.667	1276.05	2164.31	2719.04	513.246	488.81	437.534	279.012	474.668	1157.55	211.101	144.194	143.822
LmjF.07.0480	742.492	390.697	473.768	682.934	554.36	246.379	710.652	659.876	977.784	1516.18	840.41	613.943	959.633	602.125	1351.22	2486.45	1272.97	572.413
LmjF.07.0490	33.8596	115.392	8.58275	79.352	75.5077	162.98	112.106	74.7029	83.4568	153.874	113.389	138.536	68.6962	33.6956	51.7968	84.8413	99.9625	128.481
LmjF.07.0500	65095	38968	55077.2	55051.7	46770.8	18325	60748.6	98705.4	31858.9	33479.8	52058.7	38622.6	60245.5	131785	32446.2	30674.5	57729.7	67104.6
LmjF.07.0510	38535.8	25602.5	31799.1	35489.8	31885.3	12123.5	39344.2	56878	19401.1	21762.8	34623.5	26482.3	39290	77203.8	19761.6	20213.6	38642.1	44365.4
LmjF.07.0520	319.247	317.101	230.018	267.602	336.439	217.094	249.557	184.682	245.219	307.747	282.042	271.092	132.108	92.2965	93.4594	140.289	146.848	199.434
LmjF.07.0530	348.27	271.671	595.643	150.262	204.54	152.157	256.381	446.142	229.764	253.115	161.031	134.549	180.724	298.865	181.289	158.994	130.04	138.069
LmjF.07.0540	351.897	268.945	147.623	363.837	149.104	359.701	235.909	124.505	342.07	384.935	237.258	224.249	256.818	155.293	204.935	302.623	250.349	213.816
LmjF.07.0550	336.177	228.967	178.521	463.449	159.618	117.778	379.21	211.658	427.587	723.256	419.252	290.028	645.744	392.626	590.033	1088.91	636.929	313.533
LmjF.07.0560	447.43	523.353	178.521	446.566	754.121	367.341	700.904	215.808	468.801	686.667	806.107	548.164	461.85	232.939	361.451	559.819	615.698	419.002
LmjF.07.0570	1709.91	2425.96	2844.32	1319.44	1928.79	2205.96	2308.4	3035.84	976.754	1018.97	2191.54	3129.52	1912.93	1910.39	1058.46	905.865	1609.13	2318.42
LmjF.07.0580	604.635	765.04	652.289	720.077	394.743	1172.69	759.394	730.428	572.864	741.801	890.91	1759.11	1138.24	908.315	471.801	849.749	1338.44	1964.61
LmjF.07.0590	1044.81	787.755	708.935	1195.34	320.191	917.397	1285.8	1191.1	1559.92	1668.05	1148.18	924.902	2109.5	1450.37	2486.25	2356.18	1928.48	1155.37
LmjF.07.0600	760.631	620.573	224.868	695.596	517.084	422.092	736.973	514.62	582.137	849.563	744.172	715.603	684.848	537.664	651.964	851.085	714.776	607.889
LmjF.07.0610	1765.53	1079.41	2741.33	815.468	1709.91	749.325	1412.53	2666.48	1497.07	699.198	989.053	992.675	1343.28	2212.19	1624.84	660.693	820.931	932.928
LmjF.07.0615	1996.5	1175.73	2501.01	862.742	2264.28	673.565	1350.14	1601.96	1265.25	745.31	1324.45	647.83	861.345	1075.33	1077.6	558.483	812.969	535.978
LmjF.07.0620	1819.95	1540.98	4389.22	1375.15	1464.28	1513.93	2129.03	5283.16	2840.62	1730.7	1850.43	1679.37	2200.39	4403.86	2272.3	1481.05	1432.21	1633.82
LmjF.07.0630	333.758	545.159	415.405	655.92	129.988	660.832	685.307	639.125	732.566	1235	792.767	971.745	1364.41	1305.34	1242	1810.39	1381.78	1156.33
LmjF.07.0640	1763.12	1614.58	1131.21	1969.45	3333.81	1335.67	3220.84	2313.72	2313.09	2833.88	3101.51	3014.9	4005.52	1684.78	2670.91	3324.18	4183.39	2486.21
LmjF.07.0650	84.6489	257.133	82.3944	333.447	34.4086	357.791	233.96	188.832	256.552	645.066	355.411	447.501	515.75	314.98	327.671	907.201	741.315	560.907
LmjF.07.0660	569.566	576.051	707.219	574.88	383.273	556.423	647.288	724.203	643.957	726.765	862.325	844.172	614.038	616.775	590.033	715.473	731.584	799.652
LmjF.07.0670	665.098	903.147	1592.96	404.357	965.352	968.329	1084.01	4013.21	1399.19	886.653	861.372	1851.8	479.817	1681.85	538.236	439.572	382.157	817.87
LmjF.07.0680	20719.6	22530.5	28628.6	20281.2	23002.1	12953.1	22080.9	45909.1	11654.1	13542.4	20358.5	22929.2	16984.9	48298.9	6964.41	8573.65	19407.8	29476.9
LmjF.07.0690	145.112	298.929	108.143	479.489	105.137	437.371	429.901	217.883	351.343	1171.85	687.954	555.14	667.939	300.33	360.325	1716.2	1336.67	786.229
LmjF.07.0700	1569.63	1284.76	1943.14	1486.58	1039.9	1685.82	2329.85	2450.67	1678.41	1708.15	2585.07	2650.12	2239.5	2062.75	1780.23	1823.75	2288.52	2407.59
LmjF.07.0710	1497.08	902.238	2564.53	801.117	1271.21	581.252	1400.83	4199.96	1916.42	991.407	1013.83	883.042	704.929	2626.79	1390.63	647.333	495.389	545.566
LmjF.07.0715	282.969	320.735	152.773	518.32	303.942	354.608	557.604	257.31	677.958	915.222	938.553	470.424	551.683	294.47	556.252	806.326	886.393	465.984
LmjF.07.0720	977.09	1208.44	1242.78	1419.89	1053.28	1741.21	1757.62	1740.99	888.146	1487.11	2313.51	2580.36	2557.61	2143.33	1193.58	2032.18	3412.88	3236
LmjF.07.0730	62.882	61.7847	63.5124	78.5078	28.6738	127.328	78.9614	85.0783	82.4265	117.786	72.4162	69.7663	73.9805	99.6216	83.3253	108.223	98.1932	77.6641
LmjF.07.0740	460.732	234.418	310.696	710.791	194.026	121.598	584.899	753.254	1065.36	1880.57	849.938	547.167	1761.79	1529.49	1786.99	4541.35	2670.68	1111.27
LmjF.07.0743	682.028	635.11	1702.82	232.991	923.297	375.617	743.797	3363.71	1006.63	384.434	404.006	727.563	403.722	1258.46	753.305	266.549	214.079	384.485
LmjF.07.0745	130.601	204.435	180.238	163.769	132.855	250.836	145.25	251.085	235.946	278.677	143.88	375.741	151.132	254.914	131.744	173.691	105.27	285.727
LmjF.07.0750	3667.71	1994.37	4360.04	1855.49	1532.14	1574.41	2265.51	3616.87	2653.1	1569.31	1672.24	2026.21	1668.79	2456.85	2044.85	1250.57	1361.44	1567.66
LmjF.07.0760	36.2781	153.553	54.9296	155.327	17.2043	342.512	148.174	87.1534	172.065	514.249	307.769	406.638	318.116	167.013	111.476	549.13	493.62	473.655
LmjF.07.0770	103.997	191.714	68.662	242.277	83.1541	298.584	152.074	101.679	178.247	328.798	218.202	358.798	254.704	149.432	102.468	350.054	295.464	409.414
LmjF.07.0780	1493.45	1291.12	1201.59	1024.82	1053.28	1294.29	1710.83	1738.92	1484.71	1478.59	1568.38	1973.39	1427.82	1388.84	1467.2	1358.8	1403.01	1804.49
LmjF.07.0790	694.121	489.734	477.201	523.385	416.726	492.759	548.83	427.467	641.896	643.563	711.775	541.187	389.983	319.375	490.943	555.143	525.467	457.355
LmjF.07.0800	33.8596	94.4942	15.449	32.0785	21.0275	167.436	51.6661	39.4265	57.6986	52.6278	21.9154	186.376	144.79	178.733	23.6464	50.1031	57.5005	191.763
LmjF.07.0802	117.299	441.579	120.159	115.651	239.904	309.407	253.456	174.307	214.309	253.616	202.956	342.851	153.245	187.523	76.5692	139.621	162.771	284.768
LmjF.07.0805	76.184	99.0372	147.623	92.8587	182.557	151.52	115.03	107.904	153.519	92.7252	66.6992	97.6728	56.0138	71.7862	117.106	73.4846	51.3082	81.4993
LmjF.07.0810	200.739	165.365	82.3944	131.691	171.087	88.4929	167.671	97.5288	293.644	117.786	100.049	92.6895	85.606	92.2965	82.1992	68.1403	48.6543	66.1583
LmjF.07.0820	43.5337	59.9675	29.1814	75.9753	10.5137	65.5739	34.1191	64.3275	61.8199	120.793	40.0195	95.6795	95.1178	106.947	75.4431	158.994	107.039	109.305
LmjF.07.0830	21.7669	29.9837	8.58275	60.7802	0	46.4747	26.3205	66.4026	40.1829	99.241	40.9723	72.7563	90.8904	115.737	88.9553	154.986	99.9625	95.8816
LmjF.07.0840	30.2317	47.2471	25.7483	77.6636	3.82317	62.3907	30.2198	41.5016	57.6986	127.309	36.2081	87.7062	70.8099	71.7862	49.5447	138.285	80.5008	81.4993
LmjF.07.0850	1176.62	1275.67	1493.4	664.362	1297.97	942.863	1356.97	1394.45	1667.08	782.4	813.73	861.115	1054.75	751.557	1083.23	627.959	830.662	558.031
LmjF.07.0860	9.67416	39.0697	15.449	26.1693	8.60214	36.9251	48.7416	56.0272	69.0322	186.453	74.3219	197.339	171.212	190.453	48.4187	340.701	230.887	381.609
LmjF.07.0870	199.53	226.241	125.308	471.891	192.115	382.62	340.216	531.221	499.711	1008.45	406.865	600.987	989.225	691.491	535.984	1853.82	1143.82	857.181
LmjF.07.0880	82.2303	212.612	448.02	187.406	50.6571	432.915	189.117	302.962	360.616	681.655	254.41	399.661	376.244	446.832	279.252	839.061	414.889	724.865
LmjF.07.0890	48.3708	80.8652	44.6303	93.7029	22.939	261.659	79.9362	64.3275	82.4265	215.523	133.398	225.245	108.857	136.247	63.0569	190.392	160.117	257.921
LmjF.07.0900	41.1152	158.096	82.3944	97.9237	100.358	178.896	155.973	307.112	235.946	427.037	167.701	416.604	166.985	246.124	124.988	377.444	213.194	339.421
LmjF.07.0910	141.485	241.687	233.451	276.044	113.739	373.707	370.436	371.439	323.524	541.314	425.922	318.932	555.911	461.483	418.878	686.079	736.892	470.778
LmjF.07.0920	562.31	452.482	422.271	800.273	360.334	409.359	991.404	630.825	1008.69	1594.87	1222.5	611.95	1738.54	931.755	1936.75	2718.26	2261.1	857.181
LmjF.07.0930	859.791	752.319	590.493	763.974	670.011	630.91	1175.65	1983.78	1515.62	1444.01	1129.12	1326.56	1364.41	2793.8	1481.84	1722.21	1257.94	1151.54
LmjF.07.0940	497.01	421.59	405.106	690.531	268.578	633.456	874.424	925.486	1065.36	1410.93	904.25	769.422	1929.84	1525.09	2095.52	2781.73	2169.1	1335.63
LmjF.07.0950	116.09	103.58	97.8434	208.51	47.7897	92.9494	187.168	255.235	257.583	672.132	272.514	344.845	409.007	474.668	279.252	1201.14	728.045	541.731
LmjF.07.0960	373.664	511.541	326.145	740.337	288.65	839.091	448.423	431.617	493.529	887.656	593.623	968.755	696.474	514.223	281.504	1033.46	951.855	1083.46
LmjF.07.0970	1448.71	1093.04	1299.43	1596.33	1166.07	1175.87	1476.87	1043.77	1606.29	1582.84	1632.22	1405.29	1525.06	1176.41	1666.51	1811.73	1709.98	1416.17
LmjF.07.0980	1068.99	608.761	762.149	574.036	644.205	363.521	464.995	618.374	731.535	493.699	489.762	421.588	368.846	501.038	496.573	392.141	314.041	323.121
LmjF.07.0990	1145.18	2362.36	987.017	3529.48	1255.91	5719.57	1845.36	2386.34	1234.34	3856.87	2045.76	6922.81	5165.95	5756.08	614.805	3988.21	6303.83	11983.3
LmjF.07.1000	598.589	751.411	538.997	665.206	739.784	907.211	1096.69	1311.45	783.052	1079.62	1050.99	2172.72	1407.74	1328.78	557.378	1099.6	1457.86	2288.69
LmjF.07.1010	2042.46	969.474	2085.61	696.44	1488.17	521.408	936.813	1220.15	1306.46	626.521	768.946	546.17	528.432	697.352	891.805	424.207	457.351	385.444
LmjF.07.1020	642.122	786.846	458.319	928.587	412.903	790.07	840.305	361.064	848.993	1251.04	1103.39	756.466	847.606	457.088	644.082	1189.11	1102.24	841.84
LmjF.07.1030	871.883	714.158	1543.18	554.62	1157.47	566.609	1410.58	2425.77	1601.13	934.77	1327.31	916.928	899.392	1220.37	1240.87	578.524	721.853	736.37
LmjF.07.1035	1764.32	1061.24	1946.57	797.741	2074.07	703.487	845.179	871.534	854.145	486.682	889.005	482.384	320.23	354.536	505.582	267.217	327.311	341.338
LmjF.07.1040	1521.26	676.906	940.67	826.443	931.899	428.458	735.023	541.596	875.782	541.314	656.51	392.685	442.826	540.594	812.984	452.264	442.312	374.897
LmjF.07.1050	228.552	473.38	63.5124	776.636	152.927	710.49	607.32	222.034	380.192	1750.75	1288.25	1226.89	1125.56	370.651	454.911	2787.74	2429.18	1642.45
LmjF.07.1055	3786.22	1580.96	5117.04	1470.54	2369.41	614.994	1030.4	2091.68	1821.63	745.811	1020.5	537.2	666.882	1242.34	1271.27	475.646	427.273	431.467
LmjF.07.1060	3030.43	2020.72	3340.41	2412.64	3533.57	1437.53	3148.71	2681	2806.62	2231.42	3165.35	1683.36	1947.8	1588.09	2603.35	1437.63	1518.01	1201.4
LmjF.07.1070	1934.83	1514.63	2152.55	1213.92	1618.16	1251.63	1635.77	2925.86	1359.01	1196.41	1253.94	2552.45	972.316	1709.68	604.671	774.26	785.546	1792.99
LmjF.07.1080	480.08	366.165	655.722	658.453	335.484	737.229	476.693	819.657	704.747	873.12	596.481	875.069	662.654	952.266	899.688	1225.19	843.931	982.786
LmjF.07.1090	382.129	419.772	921.788	398.448	532.377	462.837	528.359	875.684	465.71	570.385	525.018	641.85	606.64	583.08	308.529	574.516	596.236	577.207
LmjF.07.1100	4447.69	2081.6	7032.71	1847.89	2696.29	1273.28	2439.03	4031.88	2504.74	1240.01	1925.7	1353.47	1277.75	2248.81	2039.22	851.753	952.74	999.086
LmjF.07.1105	4215.51	3258.23	5359.07	1814.97	3520.19	2311	4797.15	5252.03	5776.04	3528.57	4572.7	3625.85	3004.67	2824.57	3366.79	1820.41	2445.98	2410.46
LmjF.07.1110	1221.36	943.125	1156.96	1204.63	1233.93	1003.34	1214.64	1162.05	1094.21	1207.43	1620.79	1392.34	1011.42	942.011	707.139	951.292	1394.17	1392.2
LmjF.07.1120	2333.89	2372.35	7772.54	1424.96	4040.14	1985.68	5549.72	21246.8	6780.61	2937.13	3235.86	4779.99	4059.42	14096.5	8222.18	3227.31	2659.18	3507.35
LmjF.07.1130	2491.1	2064.34	2581.69	2291.08	2856.87	1861.53	2020.83	1892.47	1601.13	1917.16	2623.18	2144.82	1334.82	1353.68	1637.23	1569.23	1664.86	1493.83
LmjF.07.1140	147.531	251.682	94.4103	137.6	211.23	280.758	336.317	147.331	239.037	361.879	310.628	557.134	250.477	162.618	136.248	329.345	352.08	424.755
LmjF.07.1150	567.147	442.487	688.337	776.636	370.848	603.534	1060.62	1130.92	1384.77	1877.06	1096.72	810.286	2289.17	1985.11	3549.21	3460.46	2355.75	1273.31
LmjF.07.1160	19.3483	82.6824	30.8979	36.2993	17.2043	263.569	39.9681	56.0272	20.6066	104.253	58.1236	184.382	45.4452	41.0207	49.5447	70.1444	58.3852	168.752
LmjF.07.1170	65.3006	161.73	22.3152	238.056	54.4802	438.645	151.099	66.4026	161.762	536.804	312.533	445.508	186.008	58.601	72.0651	416.858	402.504	421.879
LmjF.07.TRNAARG.01	0	0.908598	6.8662	0	5.73476	0.636639	0.974832	0	0	0.501217	1.90569	0.996661	0	1.46502	0	2.00413	0.884624	0
LmjF.08.0010	367.618	626.024	365.625	638.193	310.633	1089.29	867.6	1207.7	895.358	1132.25	809.919	2056.11	1018.82	1372.73	1008.91	1193.79	825.354	2242.67
LmjF.08.0020	1296.34	808.652	559.596	690.531	970.131	537.96	666.785	292.586	1080.82	590.935	619.349	401.654	355.107	203.638	615.931	470.301	382.157	347.091
LmjF.08.0030	239.435	249.865	113.292	363.837	492.234	261.659	278.802	431.617	332.797	521.266	320.156	480.391	152.189	290.075	254.48	322.664	211.425	244.498
LmjF.08.0040	2052.13	1808.11	2643.49	1968.6	2928.55	1040.27	4025.08	4789.29	3767.92	2835.89	3398.8	1993.32	1937.23	3032.6	3360.03	1833.11	1464.94	1381.65
LmjF.08.0050	2905.88	1542.8	1915.67	1140.47	3302.27	877.289	1137.63	1624.79	1314.7	791.422	986.195	704.64	502.011	555.244	891.805	470.301	505.12	374.897
LmjF.08.0060	12505.1	6672.75	23877.2	3770.91	9864.75	3766.36	4539.79	10010.2	5950.16	2294.57	3534.1	2425.87	1852.68	3464.78	4086.32	1130.99	1313.67	1020.18
LmjF.08.0070	4855.22	3081.97	4102.56	3321.81	2961.05	2240.97	4978.47	6302.02	5386.57	3988.69	3831.39	4361.39	3489.77	4831.65	4624.55	2828.49	2583.1	3324.21
LmjF.08.0080	3323.07	2490.47	2300.18	3371.62	1756.75	2200.86	3214.99	2919.64	3387.73	3861.88	2911.9	3282.01	3148.4	2765.97	3066.14	3303.47	2964.37	2656.88
LmjF.08.0090	1662.75	1531.9	835.96	2850.76	960.573	1991.41	2444.88	782.305	1681.5	3280.97	3373.07	1936.51	2726.71	874.619	1868.06	3416.37	3782.65	1996.25
LmjF.08.0100	2602.35	1883.52	1570.64	2189.78	1129.75	1274.55	2009.13	1477.46	2344	1982.81	2035.28	1120.25	844.435	868.759	1356.85	913.881	823.585	685.553
LmjF.08.0110	139.066	268.945	46.3469	468.514	217.921	420.819	218.362	49.8019	161.762	655.592	474.517	353.815	226.169	64.4611	95.7114	505.04	528.12	401.744
LmjF.08.0120	3124.75	2522.27	2813.43	2143.35	3118.75	1846.89	2070.54	1641.39	1613.5	1638.48	2861.39	1498.98	1130.85	1128.07	1209.34	1120.97	1479.09	1113.18
LmjF.08.0130	19.3483	53.6073	3.4331	90.3262	3.82317	108.865	58.4899	20.7508	56.6682	244.093	107.672	117.606	105.686	45.4158	93.4594	360.075	217.617	168.752
LmjF.08.0135	946.858	570.6	267.782	953.912	577.299	394.716	353.864	205.433	459.528	596.448	435.45	369.761	249.42	139.177	249.976	441.576	309.618	265.592
LmjF.08.0140	1160.9	982.195	995.599	1601.39	544.802	1440.08	1300.43	1072.82	1425.98	2024.42	1536.94	1152.14	1944.63	1403.49	1609.08	2636.76	2337.18	1561.91
LmjF.08.0150	1547.87	1173	782.747	1126.12	745.519	704.123	1624.07	769.855	1307.49	991.407	1347.32	785.369	1082.23	624.1	1102.37	740.858	818.277	629.942
LmjF.08.0160	2904.67	1958.94	2439.22	1601.39	3014.57	1013.53	2075.42	1834.37	3467.06	1274.09	1406.4	907.958	1079.06	928.825	2115.79	795.638	814.739	669.253
LmjF.08.0170	3.62781	3.63439	0	1.68834	0	1.27328	9.74832	10.3754	6.18199	12.0292	0.952845	5.97997	17.9667	8.79015	20.2683	4.00825	6.19237	4.79408
LmjF.08.0180	3690.69	2374.17	6284.29	1615.74	2144.8	1377.05	5310.88	12386.2	5976.95	2879.99	3737.06	3206.26	3860.73	9086.08	5589.55	2223.24	2546.83	2701.94
LmjF.08.0190	437.756	664.185	308.979	799.429	300.119	948.593	1034.3	398.416	710.929	1257.05	1204.4	954.801	1716.35	628.495	850.143	1556.54	1934.67	1163.04
LmjF.08.0200	614.309	440.67	250.616	553.776	131.9	346.969	645.339	807.206	950.996	871.617	527.876	577.067	825.411	946.406	1060.71	1013.42	651.968	555.154
LmjF.08.0210	281.76	339.816	482.351	249.874	313.5	336.146	375.31	354.839	429.648	269.655	319.203	292.022	374.13	397.022	469.549	282.582	251.233	281.892
LmjF.08.0220	952.905	904.964	588.777	1175.08	667.144	865.83	1342.34	836.258	950.996	1343.76	1445.47	979.718	1484.89	958.126	1542.64	1833.11	1809.94	1103.6
LmjF.08.0230	1853.81	1033.98	698.636	1362.49	611.708	846.73	1205.87	788.531	1410.52	1239.01	1209.16	869.089	1128.73	660.726	1182.32	1143.02	1050.05	889.781
LmjF.08.0240	4080.08	2565.88	5395.12	2063.15	4372.76	1603.69	3575.68	3608.57	2946.75	1972.29	4058.17	1893.66	2197.22	2303.02	2366.89	1477.04	2086.83	1559.03
LmjF.08.0250	2583	1720.89	2827.16	1208.01	3666.42	953.049	3641.97	3504.81	2427.46	1419.45	3270.17	1609.61	1441.56	1652.55	1004.41	625.955	987.24	972.239
LmjF.08.0260	2706.35	1852.63	3978.96	1944.97	1329.51	1509.47	3177.95	4899.27	4140.9	2535.66	2636.52	2254.45	3330.18	4691.01	4202.3	2826.48	2823.72	2526.48
LmjF.08.0270	134.229	222.607	25.7483	362.993	122.342	296.037	204.715	56.0272	204.006	630.03	434.497	314.945	294.865	49.8108	128.366	619.275	670.545	316.409
LmjF.08.0280	2261.33	2268.77	3084.64	1896.85	2289.13	1474.46	2811.41	2469.35	3078.63	2270.01	2763.25	2031.2	2180.31	1929.44	2802.66	1931.98	1855.06	1636.7
LmjF.08.0290	1771.58	1660.01	1804.09	1101.64	946.236	1155.5	2983.96	3870.03	3137.36	2253.97	1687.49	2261.42	8914.65	16160.7	4060.42	4256.76	5337.82	5845.9
LmjF.08.0300	807.792	605.126	896.039	381.565	827.717	430.368	576.126	632.9	669.715	374.91	549.792	403.648	424.86	553.779	547.244	247.175	362.696	388.32
LmjF.08.0310	1099.23	954.028	2125.09	488.774	898.446	639.823	801.312	1921.52	1003.54	501.217	767.04	889.022	714.441	1295.08	685.744	416.858	549.351	748.835
LmjF.08.0320	3032.85	2429.59	4643.27	1816.65	3973.23	2162.66	3943.19	6623.66	3105.42	2271.52	3495.99	3288.98	4990.52	7136.13	4597.53	3048.27	4901.7	3058.62
LmjF.08.0330	6025.79	3034.72	15323.6	1840.29	4088.89	1486.55	2867.95	7551.22	3066.27	1290.13	2473.59	1368.42	1215.39	2560.86	2102.27	639.984	689.122	664.459
LmjF.08.0340	302.317	168.999	89.2606	519.165	215.054	66.8471	556.629	425.392	473.952	1296.65	787.05	476.404	1287.26	848.249	834.379	2887.94	2352.21	993.333
LmjF.08.0350	88.2767	93.5856	37.7641	210.198	35.3644	190.992	174.495	47.7269	114.367	430.044	237.258	163.452	308.605	98.1566	126.114	703.448	634.275	319.286
LmjF.08.0360	642.122	760.497	1057.4	700.661	464.516	607.354	1416.43	2334.47	1329.13	1178.86	1195.82	1751.13	1840	2303.02	1489.72	1475.04	1459.63	2193.77
LmjF.08.0370	428.081	889.518	616.242	427.15	361.29	746.778	1270.21	1097.72	1253.91	764.857	835.645	1245.83	688.019	569.894	682.366	412.182	519.274	726.782
LmjF.08.0380	840.442	960.388	678.038	1551.58	541.935	1773.68	1315.05	1164.12	1745.38	2985.25	1732.27	1808.94	2454.04	1910.39	1727.31	3797.82	3049.3	2450.73
LmjF.08.0390	1284.24	1002.18	1026.5	1684.96	680.525	1218.53	2123.18	1811.55	2244.06	2926.11	2220.13	1515.92	3218.15	2657.55	3208.02	4067.04	3534.07	2086.38
LmjF.08.0400	484.917	617.847	504.666	978.393	321.147	686.297	1138.6	836.258	1025.18	1795.86	1273	1316.59	1587.41	880.48	894.057	2042.2	1873.63	1518.76
LmjF.08.0410	64.0913	146.284	32.6145	281.953	52.5687	350.788	252.481	126.58	195.763	831.519	449.743	527.234	406.893	184.593	282.63	1370.82	868.701	699.935
LmjF.08.0420	1134.29	1012.18	1225.62	1282.29	587.813	1258.64	1718.63	2153.93	2270.85	2852.43	1966.67	2093.99	4482.16	3973.15	4164.01	6632.99	4964.51	4040.45
LmjF.08.0430	1819.95	1709.98	1179.27	2456.53	1013.14	2477.16	2516.04	2492.17	2270.85	3605.25	3300.66	4192.95	4395.5	3338.79	1981.79	4623.52	5245.82	5401.01
LmjF.08.0440	787.235	849.539	583.627	1578.6	530.466	1492.28	1414.48	1180.72	1423.92	2873.98	1888.54	1720.24	3094.5	2026.13	2023.45	4697.67	4441.7	2803.58
LmjF.08.0450	557.473	638.745	556.162	550.399	1719.47	525.228	1202.94	757.404	902.57	819.991	1447.37	881.049	1009.31	748.627	761.187	681.403	1074.82	892.657
LmjF.08.0460	217.669	221.698	240.317	260.004	126.165	243.833	346.065	892.285	500.741	453.601	234.4	405.641	415.348	886.34	697.004	336.693	351.196	395.032
LmjF.08.0470	171.716	247.139	190.537	227.926	146.236	343.785	613.169	583.098	719.171	912.215	800.39	860.119	488.272	688.561	413.248	746.203	700.622	778.558
LmjF.08.0480	2264.96	2537.72	4006.43	1083.91	1925.92	1860.9	2498.49	4592.15	2029.75	1150.79	1811.36	2369.06	1556.76	2177.03	1283.66	798.978	1204.86	1403.71
LmjF.08.0490	5094.65	2771.22	4507.66	3239.92	3885.3	1943.02	2428.31	2948.69	2949.84	1669.55	2179.16	2167.74	2203.56	2656.09	2654.02	1727.56	1864.79	1967.49
LmjF.08.0500	412.361	439.762	1186.14	172.211	270.49	609.901	161.822	612.149	227.703	109.767	123.87	203.319	179.667	370.651	158.768	76.8248	82.27	140.946
LmjF.08.0510	382.129	789.572	636.84	689.687	577.299	1027.54	1427.15	1444.26	1065.36	1437.49	1265.38	2246.47	1460.59	1315.59	1240.87	1344.77	1457.86	1900.37
LmjF.08.0520	758.212	350.719	587.06	656.764	251.374	269.298	1243.89	1529.33	1724.77	1767.79	1074.81	892.012	2820.77	2453.92	2813.92	3194.58	2378.75	1467.95
LmjF.08.0530	539.334	361.622	624.824	532.671	250.418	513.131	962.159	1423.51	1227.12	1284.62	944.27	865.102	1971.05	1598.34	1883.83	2352.84	1993.06	1227.28
LmjF.08.0540	1301.17	1023.08	1005.9	924.366	1310.39	665.288	1898	983.588	1544.47	943.291	1653.19	972.741	1469.04	915.64	1251	734.178	1303.05	829.376
LmjF.08.0550	1154.85	944.942	647.14	1234.18	902.269	1009.71	1566.55	2844.94	1662.95	2187.81	1568.38	3159.42	3542.61	3227.45	1282.53	2751.66	3795.92	3971.41
LmjF.08.0560	3093.31	2962.94	5731.56	1775.29	6162	2106.64	2915.72	3172.8	2436.73	1201.92	2429.76	1896.65	1848.46	1662.8	1905.22	876.471	1618.86	1257.01
LmjF.08.0570	78.6025	102.672	39.4807	58.2477	85.0656	124.145	94.5587	76.778	84.4872	72.6765	42.878	96.6761	70.8099	80.5763	20.2683	54.1114	43.3466	67.1171
LmjF.08.0580	59.2542	59.0589	13.7324	72.5986	12.4253	93.586	29.2449	31.1262	85.5175	76.185	33.3496	74.7496	26.4216	48.3458	39.4106	64.8001	39.8081	75.7464
LmjF.08.0590	84.6489	36.3439	90.9772	15.1951	23.8948	45.838	31.1946	139.03	56.6682	14.5353	12.387	25.9132	34.8765	155.293	39.4106	12.6928	17.6925	45.0643
LmjF.08.0600	334.968	392.514	272.932	404.357	394.743	269.935	610.245	348.614	652.2	568.881	504.055	530.224	522.091	285.68	461.667	424.875	383.042	425.714
LmjF.08.0620	78.6025	99.0372	180.238	126.626	41.0991	38.1984	308.047	786.456	445.103	499.212	307.769	343.848	1213.28	2017.34	2511.02	1294	773.161	824.581
LmjF.08.0630	275.713	488.826	449.736	351.175	77.4193	537.96	250.532	232.409	254.492	532.293	346.836	483.381	584.446	394.092	245.472	684.075	627.198	535.019
LmjF.08.0640	22.9761	171.725	17.1655	115.651	77.4193	316.41	237.859	423.316	162.792	472.147	182.946	740.519	519.977	1029.91	280.378	583.201	409.581	916.628
LmjF.08.0650	197.111	309.832	159.639	216.952	74.5519	355.881	493.265	259.385	504.862	594.444	454.507	613.943	383.642	320.84	265.74	451.596	452.927	504.337
LmjF.08.0660	217.669	151.736	185.387	252.407	169.175	197.995	306.097	406.716	398.738	448.088	269.655	276.075	354.05	438.042	577.647	491.679	338.811	350.927
LmjF.08.0670	39.9059	94.4942	29.1814	70.9103	50.6571	157.887	99.4328	80.9282	99.9421	151.368	98.1431	230.229	126.824	165.548	37.1586	124.924	136.232	223.404
LmjF.08.0680	41.1152	97.22	34.331	86.1053	41.0991	129.238	96.5083	53.9521	85.5175	139.84	97.1902	194.349	101.459	159.688	37.1586	102.878	122.963	191.763
LmjF.08.0690	43.5337	96.3114	24.0317	95.3912	62.1266	155.977	107.231	64.3275	89.6388	144.351	93.3788	234.215	109.914	175.803	32.6545	128.932	130.924	221.486
LmjF.08.0700	25.3947	39.9783	13.7324	52.3385	26.7622	76.3967	40.9429	24.901	37.0919	51.1241	43.8309	100.663	82.4355	58.601	24.7724	50.1031	45.1158	93.9639
LmjF.08.0710	42.3244	109.032	24.0317	86.1053	62.1266	164.253	106.257	70.5527	96.8511	146.355	97.1902	239.199	120.483	186.058	49.5447	123.588	127.386	244.498
LmjF.08.0720	15.7205	42.7041	15.449	42.2085	33.4528	53.4777	36.0688	20.7508	43.2739	63.6546	40.0195	98.6695	52.8432	67.3911	23.6464	43.4227	50.4236	92.0463
LmjF.08.0730	47.1615	84.4996	27.4648	75.9753	44.9223	127.965	73.1124	64.3275	95.8208	104.754	69.5577	154.482	102.516	120.132	36.0325	87.5135	109.693	173.546
LmjF.08.0740	8.46489	13.629	1.71655	7.59753	8.60214	8.27631	6.82382	2.07508	6.18199	10.5256	8.57561	15.9466	5.28432	11.7202	3.37805	6.68042	15.0386	17.2587
LmjF.08.0750	38.6966	87.2254	20.5986	102.989	56.3918	153.43	111.131	78.8531	109.215	134.827	83.8504	188.369	128.937	159.688	60.8049	125.592	124.732	223.404
LmjF.08.0760	41.1152	100.854	27.4648	101.3	55.436	134.331	75.062	31.1262	80.3658	136.331	94.3317	186.376	126.824	169.943	39.4106	112.899	122.078	227.239
LmjF.08.0770	70.1376	149.919	29.1814	137.6	92.712	219.004	142.325	95.4537	158.671	229.056	137.21	334.878	197.634	240.264	73.1911	177.699	191.963	349.968
LmjF.08.0780	2740.21	2107.04	3112.11	1848.73	2012.9	1684.55	2344.47	3056.59	2510.92	1507.16	2255.38	1957.44	1935.12	2281.04	1882.7	1205.82	1438.4	1727.79
LmjF.08.0790	5343.76	2922.96	3493.18	3862.08	2705.85	2675.8	3554.24	3274.48	3380.52	3235.86	3700.85	2649.13	3364	2730.81	3473.76	3032.91	3200.57	2492.92
LmjF.08.0795	2961.5	1397.42	1297.71	2242.96	2017.68	1093.11	1320.9	1282.4	1574.35	1296.65	1381.63	1154.13	1337.99	1193.99	1067.46	1246.57	1313.67	1164
LmjF.08.0800	24.1854	37.2525	17.1655	25.3251	23.8948	62.3907	41.9178	24.901	42.2436	33.5815	30.491	45.8464	30.6491	33.6956	21.3943	26.0536	30.0772	39.3114
LmjF.08.0805	1813.9	802.292	988.733	1202.1	999.76	515.678	761.344	1037.54	967.481	607.475	634.595	613.943	811.672	1076.79	815.236	651.341	568.813	616.518
LmjF.08.0810	4.83708	6.36019	0	1.68834	0.955794	7.63967	3.89933	4.15016	3.09099	4.00974	2.85854	6.97663	0	4.39507	2.25203	3.34021	1.76925	3.83526
LmjF.08.0820	85.8581	118.118	51.4965	97.0796	74.5519	187.172	107.231	70.5527	168.974	147.859	104.813	115.613	87.7198	68.8561	56.3008	102.21	118.54	143.822
LmjF.08.0830	12.0927	27.2579	10.2993	27.0134	7.64635	46.4747	30.2198	20.7508	37.0919	27.5669	19.0569	38.8698	30.6491	17.5803	16.8903	25.3856	30.0772	29.7233
LmjF.08.0840	27.8132	36.3439	27.4648	20.2601	17.2043	66.2105	34.1191	20.7508	48.4256	43.6059	27.6325	46.8431	32.7628	27.8355	16.8903	30.0619	36.2696	45.0643
LmjF.08.0850	64.0913	89.0426	54.9296	77.6636	61.1708	219.641	83.8355	33.2013	111.276	121.295	77.1805	151.493	63.4119	79.1113	52.9228	86.1774	88.4624	148.616
LmjF.08.0860	403.896	651.465	401.673	658.453	546.714	687.571	892.946	987.738	963.36	1177.86	755.606	1298.65	905.733	854.109	632.822	965.32	958.932	834.17
LmjF.08.0870	65.3006	206.252	140.757	97.9237	55.436	219.641	280.752	547.821	376.071	356.867	206.767	692.68	368.846	1063.61	290.512	402.161	272.464	801.57
LmjF.08.0880	1324.15	1501.91	1788.65	1110.93	802.867	1214.71	1864.85	2245.24	1770.11	1191.39	1697.02	1926.55	1284.09	1582.23	1183.44	915.217	1043.86	1478.49
LmjF.08.0890	597.379	725.97	484.067	628.063	505.615	627.727	1017.72	867.384	1096.27	1109.69	923.307	1204.96	1037.84	634.355	1084.35	1125.65	989.894	869.646
LmjF.08.0900	355.525	506.089	423.988	518.32	115.651	639.186	328.518	325.788	464.679	721.753	399.242	623.91	571.764	429.252	273.622	931.918	775.815	745.959
LmjF.08.0910	501.847	467.928	542.43	482.865	293.429	674.201	707.728	776.08	508.984	603.967	858.514	774.406	1401.4	1185.2	708.265	1074.88	1597.63	1279.06
LmjF.08.0920	4474.3	3325.47	5194.28	2324	4395.7	2259.43	3470.4	4241.47	2805.59	1840.97	3124.38	2337.17	1716.35	2407.03	1689.03	1016.09	1399.47	1622.32
LmjF.08.0930	48.3708	100.854	25.7483	130.002	23.8948	229.827	113.08	97.5288	138.064	292.21	153.408	155.479	178.61	118.667	155.39	317.988	246.81	177.381
LmjF.08.0940	1299.96	1683.63	2210.92	851.768	2936.2	1433.08	1139.58	1128.84	445.103	268.151	1060.52	1286.69	565.423	420.462	282.63	167.678	486.543	604.054
LmjF.08.0950	1239.5	1185.72	2782.53	652.543	2248.98	629	944.612	1523.11	582.137	303.236	791.814	595.007	563.309	876.084	531.48	255.86	372.427	473.655
LmjF.08.0960	1455.96	1373.8	1683.94	1332.1	951.971	1583.32	1493.44	6623.66	2517.1	1979.31	1121.5	2776.7	1851.63	7892.09	2247.53	2322.11	1353.47	2406.63
LmjF.08.0970	432.919	448.848	508.099	525.074	196.894	646.189	647.288	1095.64	920.086	900.186	675.567	1204.96	832.809	1006.47	645.208	849.749	697.084	1299.2
LmjF.08.0980	6.04635	21.8064	8.58275	20.2601	0.955794	54.751	6.82382	47.7269	13.3943	37.5913	9.52845	38.8698	16.9098	27.8355	25.8984	31.398	18.5771	39.3114
LmjF.08.0990	5384.88	3027.45	7010.39	2287.7	3770.61	1716.38	3714.11	5563.29	4206.84	1629.46	2625.09	1946.48	2306.08	3165.92	3009.84	1064.86	1405.67	1291.52
LmjF.08.1000	991.601	926.77	976.717	1403.01	627.956	1208.34	1718.63	1361.25	1908.17	2651.44	1743.71	1513.93	3332.29	2354.29	4285.62	4889.4	3482.76	2274.31
LmjF.08.1010	200.739	306.198	127.025	355.396	178.733	324.049	456.221	309.187	412.133	563.869	386.855	466.437	1249.21	890.735	470.675	731.506	922.663	682.677
LmjF.08.1020	227.343	325.278	135.608	326.694	202.628	292.854	436.725	319.562	424.496	591.937	395.431	503.314	1253.44	802.833	416.626	783.613	891.701	656.789
LmjF.08.1030	330.131	476.105	248.9	554.62	311.589	462.2	787.664	587.248	658.382	842.045	623.161	720.586	1862.2	1457.7	802.85	1121.64	1347.28	1034.56
LmjF.08.1040	267.249	347.085	157.923	407.734	268.578	402.356	593.672	402.566	510.014	705.212	513.584	510.291	1544.08	991.821	578.773	982.69	1131.43	856.222
LmjF.08.1050	279.341	396.149	193.97	466.826	279.092	416.999	652.162	452.368	585.228	763.855	583.141	650.82	1789.27	1236.48	707.139	1064.86	1234.93	978.951
LmjF.08.1060	370.037	431.584	247.183	516.632	326.881	454.561	792.538	533.296	724.323	861.091	655.558	744.506	1961.54	1391.77	771.322	1167.74	1388.86	1057.57
LmjF.08.1070	239.435	271.671	121.875	329.226	204.54	281.395	472.793	354.839	452.315	555.349	370.657	453.481	1267.18	832.134	460.541	711.465	898.778	603.095
LmjF.08.1080	391.803	555.154	279.798	646.634	375.627	558.333	887.097	618.374	762.445	1054.56	714.634	858.125	2262.75	1598.34	900.814	1326.06	1645.4	1176.47
LmjF.08.1090	2135.57	2083.42	2514.75	1741.52	2309.2	1762.85	2881.6	2446.52	2286.31	2034.44	2643.19	2760.75	1787.16	1803.44	1552.78	1428.27	1547.21	1946.4
LmjF.08.1100	8347.59	6165.75	6042.26	5793.54	5691.75	5296.2	6107.32	4324.47	8738.24	7273.16	5552.23	6149.4	31086.6	10203.9	30582.6	25590	23914	10976.5
LmjF.08.1101	351.897	418.864	411.972	156.171	396.654	360.975	337.292	402.566	400.799	201.991	185.805	449.494	151.132	215.359	194.801	106.219	105.27	256.963
LmjF.08.1110	812.629	875.889	317.562	1355.74	1133.57	1348.4	1971.11	1431.81	1765.99	4280.9	2573.64	4874.67	5297.01	2639.97	2003.18	6564.85	5514.75	5565.92
LmjF.08.1120	764.258	532.439	331.294	766.506	319.235	522.044	765.243	607.999	1580.53	1339.25	558.367	664.773	789.478	821.879	1470.58	1524.47	663.468	653.912
LmjF.08.1130	592.542	1163.91	827.377	755.532	795.22	1247.18	1421.3	1176.57	1376.52	1583.85	1395.92	1650.47	1865.37	1169.09	842.261	1356.79	1651.59	1631.9
LmjF.08.1140	609.472	631.476	521.831	850.079	340.263	711.126	933.889	703.452	1159.12	1337.75	1108.16	906.962	1122.39	802.833	1025.8	1446.31	1216.36	897.451
LmjF.08.1150	694.121	825.916	509.816	1180.99	434.886	922.491	1324.8	348.614	950.996	1647.5	1699.88	932.875	1238.65	380.906	881.671	1700.83	1737.4	948.269
LmjF.08.1160	1847.76	1489.19	985.3	1421.58	1917.32	1042.18	2273.31	1066.59	1825.75	1806.39	2657.49	1487.02	2089.42	1160.3	1871.44	1692.82	2126.64	1497.67
LmjF.08.1170	838.024	1185.72	509.816	1032.42	781.839	1044.09	1200.02	778.155	906.692	1366.82	1481.67	1699.31	833.866	668.051	755.557	1218.51	1064.2	1318.37
LmjF.08.1180	2568.49	1610.04	1924.25	1862.24	2950.54	1137.04	1606.52	1278.25	1516.65	1223.47	1742.75	1225.89	1070.6	968.381	1691.28	974.673	1119.93	875.399
LmjF.08.1190	1645.82	1451.03	1594.68	2492.83	747.431	1879.36	2750	2753.63	3539.19	4042.82	2546	2365.08	3954.79	3347.58	5604.19	5621.57	3350.96	2713.45
LmjF.08.1200	2321.8	1655.47	5019.19	1011.32	2000.48	889.385	2087.11	4152.24	2240.97	1154.3	1646.52	1177.06	942.723	1649.62	1361.35	650.005	721.853	693.224
LmjF.08.1210	673.563	928.587	1616.99	839.105	1204.3	891.295	1429.1	1253.35	1227.12	914.22	1238.7	902.975	823.298	817.484	835.505	650.673	722.738	698.018
LmjF.08.1215	1293.92	821.373	980.15	1137.94	578.255	795.799	1275.08	844.558	1195.18	1171.34	1454.99	758.459	1159.38	820.414	1309.56	1291.99	1290.67	844.717
LmjF.08.1218	1373.73	1172.09	1299.43	1195.34	1081	760.784	1601.65	1498.21	1727.87	1213.45	1479.77	1108.29	1504.98	1317.06	1280.28	1220.51	1434.86	1237.83
LmjF.08.1222	2616.86	1580.05	1632.44	1988.02	2103.7	1092.47	7005.14	5820.6	6337.57	6172.99	7203.51	3305.93	3705.37	5523.14	4164.01	3723.67	3654.38	3294.49
LmjF.08.1225	170.507	240.779	37.7641	157.016	202.628	175.076	239.809	87.1534	158.671	194.973	264.891	169.432	222.998	65.9261	119.358	210.433	282.195	179.299
LmjF.08.1228	152.368	236.236	96.1268	290.395	109.916	339.329	344.116	170.157	291.584	485.178	279.184	297.005	417.462	227.079	326.545	532.429	355.619	280.933
LmjF.08.1230	1686.93	1712.71	448.02	2695.44	1260.69	2166.48	2662.27	1973.4	3852.41	6377.49	3312.09	5272.34	8795.23	7672.33	4444.39	10704	8077.5	8263.07
LmjF.08.1240	1338.66	806.835	932.087	1138.79	538.112	810.442	1330.65	823.807	1183.85	1180.87	1422.6	782.379	1139.3	833.599	1220.6	1289.32	1280.94	731.576
LmjF.08.1250	1043.6	933.13	968.135	926.055	820.071	590.801	1322.85	1147.52	1334.28	956.823	1195.82	859.122	1183.69	1056.28	1015.67	1042.81	1103.13	984.704
LmjF.08.1260	2616.86	1577.33	1654.75	2002.37	2148.62	1172.05	7035.36	5945.11	6324.17	6134.9	7106.32	3357.75	3663.09	5678.43	4272.11	3745.71	3615.46	3257.1
LmjF.08.1265	856.163	914.05	1929.4	541.113	1277.9	721.949	822.758	1682.89	1566.1	577.402	578.377	760.453	867.686	1536.81	1083.23	486.334	542.274	786.229
LmjF.08.1270	131.81	190.806	34.331	148.574	158.662	133.694	192.042	41.5016	134.973	164.9	192.475	172.422	177.553	61.531	121.61	193.732	195.502	139.028
LmjF.08.1280	153.577	270.762	78.9613	309.81	143.369	375.617	364.587	172.232	298.796	542.317	259.174	306.972	461.85	247.589	308.529	626.623	413.119	360.515
LmjF.09.0003	530.869	630.567	2349.96	133.379	800.955	331.053	341.191	919.261	484.256	116.282	159.125	179.399	105.686	306.19	226.329	54.7794	59.2698	56.5701
LmjF.09.0005	1116.16	1406.51	1814.39	719.233	4255.19	1037.72	2098.81	1967.18	1162.21	601.461	1652.23	1274.73	914.188	963.986	642.956	299.283	560.852	667.336
LmjF.09.0010	4928.98	4424.87	27536.9	1975.36	4492.23	4787.53	9017.19	19059.6	16493.5	5429.69	6057.24	4695.27	5238.88	11286.5	12849	2714.92	3207.65	4178.52
LmjF.09.0020	2560.02	2761.23	5549.61	1993.93	3127.36	2036.61	4705.51	10522.7	5178.45	2582.77	3257.78	5287.29	2379	5659.39	3184.38	1526.48	1567.55	3010.68
LmjF.09.0030	2615.65	2574.97	5575.36	1540.61	5235.84	2962.92	945.587	1597.81	1055.06	747.315	969.044	1121.24	447.054	688.561	697.004	342.037	397.196	528.307
LmjF.09.0040	858.581	680.54	722.668	412.799	1062.84	324.049	630.716	462.743	579.046	291.207	488.81	285.045	303.32	266.634	432.391	185.048	205.233	183.134
LmjF.09.0050	1188.71	1805.38	4356.61	770.727	4290.56	1250.36	3043.42	4606.68	2914.81	1283.62	2146.76	1524.89	1401.4	2338.18	2408.55	770.92	841.277	909.916
LmjF.09.0060	178.972	666.003	345.027	260.004	1339.07	1781.32	349.965	1417.28	227.703	421.022	490.715	3603.93	224.055	3041.39	67.561	225.13	368.004	4523.69
LmjF.09.0070	224.924	299.837	120.159	333.447	370.848	294.764	639.49	249.01	459.528	651.081	747.031	509.294	639.403	243.194	734.163	831.712	797.046	472.696
LmjF.09.0080	2.41854	6.36019	5.14965	0.84417	3.82317	0.636639	2.92449	2.07508	4.12133	3.0073	2.85854	3.98664	0	7.32512	3.37805	3.34021	0	2.87645
LmjF.09.0090	0	0	1.71655	0	0	0	0	6.22524	2.06066	2.50609	0	0.996661	3.17059	20.5103	11.2602	0	0.884624	14.3822
LmjF.09.0100	170.507	204.435	84.111	290.395	176.822	302.404	301.223	199.208	415.224	704.711	404.959	543.18	378.358	290.075	397.484	861.106	498.043	605.013
LmjF.09.0105	1148.81	1225.7	2823.73	799.429	1654.48	873.469	2160.23	3118.85	2217.27	1161.82	1277.77	1393.33	1420.43	1955.81	2605.6	890.5	755.469	983.745
LmjF.09.0110	2013.43	1236.6	1429.89	2134.06	1826.52	1307.02	1669.89	1091.49	1795.87	1866.53	2234.42	1109.28	1397.18	1024.05	1634.98	1867.18	1729.44	1252.21
LmjF.09.0120	31.441	115.392	42.9138	110.586	29.6296	264.205	52.6409	37.3515	89.6388	177.932	83.8504	182.389	88.7766	52.7409	36.0325	156.99	125.617	172.587
LmjF.09.0140	529.66	890.426	884.024	503.97	362.246	748.688	968.008	879.834	1060.21	745.811	868.042	765.436	881.425	858.504	530.354	501.699	646.66	798.693
LmjF.09.0150	232.18	377.977	650.573	135.911	118.518	238.103	327.543	1392.38	483.225	153.874	177.229	281.058	350.879	2377.73	208.313	120.916	161.002	359.556
LmjF.09.0152	71.3469	108.123	288.381	35.4551	24.8506	100.589	100.408	998.114	234.916	44.6083	46.6894	135.546	171.212	1583.69	108.098	46.0949	42.4619	106.429
LmjF.09.0154	91.9045	139.924	223.152	53.1827	52.5687	78.9433	113.08	466.893	144.246	58.1412	64.7935	100.663	143.734	726.652	79.9472	42.7547	76.0777	107.387
LmjF.09.0156	18.139	43.6127	65.2289	9.28587	11.4695	29.9221	45.8171	151.481	52.5469	15.5377	13.3398	32.8898	35.9334	326.7	18.0163	17.3691	20.3463	44.1055
LmjF.09.0158	82.2303	145.376	278.081	46.4294	44.9223	87.8562	124.778	471.043	143.216	55.1339	68.6049	99.6661	126.824	733.977	52.9228	41.4186	63.6929	124.646
LmjF.09.0160	29.0225	36.3439	51.4965	9.28587	15.2927	25.4656	38.0184	178.457	60.7895	13.0316	17.1512	34.8831	39.104	317.91	21.3943	12.0248	15.9232	41.2291
LmjF.09.0162	152.368	250.773	365.625	80.1962	82.1983	155.977	202.765	761.555	286.432	91.7227	101.954	159.466	224.055	1336.1	149.76	82.8372	102.616	195.598
LmjF.09.0164	16.9298	18.172	46.3469	9.28587	12.4253	21.6457	33.1443	112.054	39.1526	15.0365	11.4341	25.9132	30.6491	227.079	15.7642	12.6928	15.0386	39.3114
LmjF.09.0166	97.9508	145.376	226.585	43.0527	59.2592	90.4028	115.03	435.767	156.61	43.6059	81.9447	102.656	135.279	716.397	99.0895	42.7547	60.1544	125.605
LmjF.09.0170	342.223	536.982	1009.33	231.303	216.009	395.99	479.617	2008.68	643.957	230.56	270.608	474.411	623.55	3710.91	332.175	184.38	298.118	569.536
LmjF.09.0172	123.346	152.645	326.145	73.4428	46.8339	112.685	186.193	765.705	243.158	66.6619	96.2374	148.503	198.691	1299.48	120.484	71.4805	81.3854	157.246
LmjF.09.0174	119.718	191.714	357.043	75.1311	74.5519	117.778	154.998	701.377	234.916	71.1728	101.002	165.446	236.738	1300.94	100.216	67.4722	98.1932	182.175
LmjF.09.0180	126.973	178.994	305.546	68.3778	53.5244	114.595	184.243	809.282	267.886	81.6984	91.4731	163.452	202.918	1286.29	133.996	79.497	76.9623	191.763
LmjF.09.0190	778.77	421.59	260.916	373.967	483.632	241.923	416.253	199.208	506.923	300.73	463.083	212.289	208.202	118.667	316.411	194.4	200.81	166.834
LmjF.09.0200	1997.71	1036.71	2149.12	1066.19	1362.01	828.905	1510.01	1896.62	2161.64	1064.08	1399.73	779.389	1173.12	1328.78	1959.27	877.139	867.816	698.977
LmjF.09.0210	154.787	306.198	178.521	222.861	183.512	351.425	270.028	431.617	573.895	482.171	149.597	387.701	516.807	323.77	501.078	669.378	322.003	349.968
LmjF.09.0220	507.893	662.368	399.956	689.687	367.025	690.117	1221.46	734.579	758.324	1356.79	1445.47	1171.08	2574.52	1213.04	1337.71	1913.94	2580.45	1682.72
LmjF.09.0230	6254.34	3447.22	6730.6	2940.24	4785.66	2067.81	2889.4	4826.64	4139.87	2623.87	2487.88	2745.8	2735.17	2864.12	5183.06	2906.65	2435.37	1846.68
LmjF.09.0240	342.223	575.143	415.405	458.384	443.488	617.54	886.122	433.692	723.293	822.999	933.788	755.469	776.796	460.018	738.667	931.918	893.47	745.959
LmjF.09.0250	1104.06	777.76	647.14	1309.31	746.475	767.151	1121.06	630.825	1070.51	1272.59	1416.88	992.675	1129.79	922.965	1389.5	1684.13	1487.05	1111.27
LmjF.09.0260	4994.28	2429.59	9193.85	2049.64	3707.52	1632.98	2267.46	7322.96	2914.81	1490.12	2074.34	2090	2486.8	5312.18	3182.12	1343.43	1783.4	1777.64
LmjF.09.0270	62.882	128.112	32.6145	108.898	56.3918	233.647	147.2	62.2524	81.3962	147.859	154.361	347.835	160.643	155.293	65.309	157.658	207.887	424.755
LmjF.09.0280	634.867	581.503	822.228	571.503	497.013	433.551	864.676	1411.05	1149.85	756.337	704.153	756.466	1181.57	1629.11	1110.25	806.326	785.546	858.14
LmjF.09.0290	319.247	328.913	307.263	457.54	256.153	438.645	601.471	747.029	709.898	792.925	661.275	675.736	841.264	764.743	1040.44	1022.1	973.971	816.911
LmjF.09.0300	1429.36	1022.17	3680.28	728.519	1706.09	702.213	1178.57	2795.13	765.536	571.889	1047.18	1023.57	627.778	1441.58	618.183	408.842	460.004	685.553
LmjF.09.0310	829.559	648.739	707.219	1056.06	487.455	826.995	1084.01	840.408	1135.43	1495.13	1270.14	999.651	1243.93	805.763	1146.29	1628.02	1499.44	1015.39
LmjF.09.0320	37.4874	89.0426	34.331	79.352	20.0717	200.541	95.5335	66.4026	93.7601	111.771	115.294	194.349	113.085	128.922	50.6708	108.223	131.809	184.093
LmjF.09.0330	25.3947	56.3331	30.8979	84.417	12.4253	133.058	38.0184	43.5767	64.9109	167.407	66.6992	122.589	71.8668	80.5763	54.0488	132.272	79.6161	130.399
LmjF.09.0340	103.997	168.999	75.5282	161.236	33.4528	226.644	159.872	217.883	236.976	281.684	176.276	234.215	200.804	322.305	188.045	311.307	220.271	299.15
LmjF.09.0345	4207.05	3050.16	14206.2	1721.26	4541.93	2291.9	2558.93	7482.74	3546.4	854.575	1316.83	1794.99	982.884	2697.11	1549.4	396.817	459.12	799.652
LmjF.09.0350	610.681	732.33	1234.2	530.983	562.963	846.73	672.634	1514.81	904.631	719.247	624.114	1182.04	723.952	1592.48	730.785	658.689	580.313	1268.51
LmjF.09.0360	879.139	821.373	908.055	1063.65	573.476	976.605	1554.86	1433.88	1293.07	1684.59	1686.54	1357.45	1881.22	1542.67	1592.19	2067.59	2044.37	1729.7
LmjF.09.0365	587.705	295.294	739.833	294.615	368.936	191.628	324.619	869.459	688.261	244.594	169.606	204.316	175.44	354.536	433.517	108.223	70.7699	142.864
LmjF.09.0367	1068.99	650.556	1687.37	630.595	1138.35	398.536	1455.42	1819.85	2427.46	601.962	800.39	491.354	798.99	1237.95	1911.98	404.165	390.119	385.444
LmjF.09.0370	1908.23	1020.36	3153.3	746.246	1447.07	791.98	982.63	2162.23	1257	484.176	806.107	805.302	580.219	1331.71	1032.56	368.759	425.504	647.201
LmjF.09.0380	2338.73	1819.92	4878.44	1281.45	1532.14	1589.05	2932.29	8736.09	3437.19	1769.3	2078.16	3223.2	2046.09	5293.13	2683.3	1384.18	1447.24	2422.93
LmjF.09.0390	72.5562	199.892	116.725	127.47	44.9223	357.155	125.753	103.754	195.763	337.82	181.993	188.369	276.899	215.359	194.801	497.691	335.272	292.439
LmjF.09.0400	56.8357	172.634	70.3786	137.6	40.1433	262.932	169.621	147.331	346.191	552.341	198.192	576.07	471.362	366.256	167.777	764.908	498.043	612.683
LmjF.09.0410	43.5337	150.827	78.9613	141.821	49.7013	238.103	180.344	192.983	276.129	489.188	231.541	515.274	418.518	287.145	147.508	615.935	483.005	586.795
LmjF.09.0420	43.5337	157.188	72.0951	110.586	22.939	378.164	109.181	132.805	198.854	240.584	74.3219	298.002	144.79	222.684	111.476	240.495	158.348	301.068
LmjF.09.0430	1030.3	692.352	635.124	802.806	538.112	673.565	1086.94	774.005	1130.27	1100.17	1112.92	837.195	895.164	657.796	840.009	794.97	994.317	640.489
LmjF.09.0440	2399.19	1620.03	2962.77	1278.92	1637.27	1228.71	1917.49	4100.36	2553.16	1352.79	1374	1581.7	1524	3085.34	2219.38	1215.17	982.817	1333.71
LmjF.09.0450	980.718	640.562	581.911	931.12	641.338	573.612	955.335	728.353	1066.39	972.361	1143.41	617.93	867.686	678.306	1119.26	903.193	768.738	652.953
LmjF.09.0460	281.76	294.386	176.805	375.656	151.015	166.8	673.609	543.671	758.324	1072.6	728.927	403.648	1266.12	766.208	1442.43	2030.85	1514.48	714.318
LmjF.09.0470	146.322	314.375	411.972	281.109	172.043	571.702	463.045	1276.17	771.718	627.023	400.195	864.105	552.74	1407.89	1166.55	474.31	379.504	884.028
LmjF.09.0480	1032.72	1021.26	1165.54	1205.47	898.446	989.974	2248.94	1587.44	1752.59	1898.61	2344.95	1516.92	2289.17	1530.95	1708.17	1732.9	2073.56	1563.83
LmjF.09.0490	2358.08	1293.84	2319.06	1431.71	1755.79	814.899	2020.83	2236.94	1660.89	1251.54	2008.6	1135.2	1701.55	2115.49	2025.7	1253.91	1479.09	1196.6
LmjF.09.0500	297.48	361.622	329.578	518.32	115.651	725.132	373.361	537.446	813.962	940.283	370.657	549.16	598.185	851.179	575.395	1109.62	554.659	672.13
LmjF.09.0510	1095.6	814.104	1148.37	845.858	973.954	711.763	1087.91	834.182	956.147	775.884	1160.57	773.409	858.174	835.064	713.895	694.763	842.162	847.593
LmjF.09.0520	20.5576	59.0589	12.0159	130.846	20.0717	187.172	46.7919	35.2764	53.5772	271.158	133.398	140.529	87.7198	60.066	63.0569	294.606	265.387	147.658
LmjF.09.0530	65.3006	172.634	48.0634	295.46	42.0549	257.202	172.545	151.481	167.944	589.431	273.467	405.641	250.477	250.519	161.02	621.279	434.35	470.778
LmjF.09.0540	85.8581	283.483	109.859	300.525	65.9498	441.828	271.978	238.634	362.677	748.317	298.241	583.047	440.713	405.812	243.22	760.232	578.544	785.27
LmjF.09.0550	2159.76	1523.72	3390.19	1435.93	938.589	1031.36	2003.28	2950.76	2395.52	1218.46	1500.73	1515.92	1682.53	3035.53	2531.29	1104.94	1166.82	1530.27
LmjF.09.0560	1373.73	997.641	2468.4	657.608	818.159	752.508	1491.49	4029.81	1914.36	1070.1	1235.84	1009.62	1140.36	2506.66	1880.45	923.902	970.432	852.387
LmjF.09.0570	165.67	217.155	94.4103	232.147	173.954	374.981	214.463	91.3036	179.278	272.662	278.231	260.129	168.041	62.996	74.3171	203.753	236.195	264.633
LmjF.09.0580	16.9298	34.5267	17.1655	20.2601	6.69056	77.0334	9.74832	12.4505	20.6066	38.0925	12.387	53.8197	19.0236	19.0453	5.63008	22.0454	30.0772	45.0643
LmjF.09.0590	917.836	867.711	690.053	1074.63	519.952	1077.83	1356.97	1342.58	1209.61	1381.86	1368.29	1611.6	1591.64	1339.03	1238.62	1503.09	1473.78	1510.13
LmjF.09.0600	1691.77	1781.76	2501.01	1185.21	1836.08	1560.4	2508.24	2384.27	2123.51	1246.03	1945.71	1502.97	1828.38	1569.04	2100.02	957.972	1397.71	1140.03
LmjF.09.0610	559.892	909.507	904.622	689.687	343.13	1329.94	1489.54	900.585	1249.79	1284.12	1305.4	1239.85	2319.82	1274.57	1252.13	1318.71	1663.98	1318.37
LmjF.09.0620	453.476	483.374	590.493	293.771	228.435	357.791	516.661	796.831	693.413	437.563	402.101	444.511	460.793	755.952	506.708	365.419	317.58	431.467
LmjF.09.0630	158.414	435.219	461.752	262.537	245.639	641.096	762.318	2093.76	1011.79	1154.3	773.71	1901.63	1369.7	3129.29	886.175	1462.34	1109.32	2571.54
LmjF.09.0640	1715.95	1418.32	1764.61	1103.33	1737.63	1014.17	1423.25	1676.67	1777.32	1023.99	1288.25	1161.11	1632.86	1665.73	2059.49	1088.24	1192.47	981.827
LmjF.09.0650	235.808	388.88	405.106	415.332	359.378	487.029	577.1	394.265	442.012	562.366	687.954	512.284	625.664	424.857	537.11	559.819	693.545	595.424
LmjF.09.0660	1256.43	909.507	1901.94	790.987	1542.65	784.976	1044.04	1797.02	785.112	568.38	1159.61	839.189	1075.89	1607.13	1049.45	643.324	974.855	913.751
LmjF.09.0670	2655.56	2479.56	10867.5	1078.85	2398.09	2117.46	3912	11576.9	4404.67	1492.12	2014.31	2796.63	2352.58	4005.38	3085.29	1142.35	1476.44	1279.06
LmjF.09.0680	3984.54	1386.52	3294.06	1287.36	2696.29	832.724	1493.44	2247.31	1739.2	771.373	1090.06	773.409	1033.61	1765.35	1773.48	635.308	733.353	703.771
LmjF.09.0690	73.7655	88.134	255.766	40.5202	73.5961	61.754	132.577	377.665	150.428	48.1168	69.5577	72.7563	183.894	269.564	148.634	40.7506	85.8085	78.6229
LmjF.09.0700	210.413	179.902	243.75	303.057	108.005	160.433	352.889	728.353	716.08	643.563	243.928	352.818	329.742	769.138	653.09	461.617	235.31	416.126
LmjF.09.0710	1520.05	1312.92	2317.34	1291.58	1368.7	1150.41	1680.61	2564.8	1891.69	1236	1592.2	1775.05	1275.64	2033.45	2084.26	1097.59	1048.28	1374.94
LmjF.09.0720	2739	1792.66	6505.73	1316.91	2075.03	1267.55	2936.19	6376.72	3155.9	1707.65	2445.95	1972.39	2815.49	4036.14	3036.87	1450.99	2152.29	1746.96
LmjF.09.0730	1867.11	1350.18	2288.16	1365.02	2139.07	1236.99	1200.02	1313.53	1149.85	882.142	1273	1152.14	827.525	956.661	967.249	766.912	810.315	883.069
LmjF.09.0740	171.716	382.52	236.884	428.838	134.767	427.822	569.302	659.876	675.897	1112.2	735.597	860.119	1192.14	1060.68	1276.9	2041.54	1406.55	1319.33
LmjF.09.0750	671.145	778.669	799.913	893.976	670.967	839.091	1516.84	1693.27	1400.22	1472.58	1475	1792	1433.11	1881.09	1580.93	1531.82	1524.21	1848.6
LmjF.09.0760	120.927	67.2363	37.7641	206.822	61.1708	64.9372	266.129	379.74	345.161	957.826	508.819	364.778	745.09	427.787	641.83	2372.88	1362.32	579.125
LmjF.09.0770	334.968	820.464	283.231	601.893	306.81	713.036	765.243	765.705	1040.63	1395.39	747.031	1993.32	1400.35	1007.94	1270.15	2292.72	1129.66	1883.11
LmjF.09.0780	1972.32	1488.28	2873.51	958.977	2675.27	1085.47	1509.04	2683.08	2084.36	1123.23	1314.93	1033.54	770.454	1141.25	1448.06	700.776	650.199	606.93
LmjF.09.0790	1292.71	1410.14	1299.43	1619.12	725.447	1377.05	1835.61	1871.72	1879.32	1739.72	1800.88	1852.79	2077.8	1968.99	2772.25	2199.86	1912.56	1801.61
LmjF.09.0800	885.185	1262.95	1108.89	1654.57	938.589	1749.49	2200.2	2417.47	2380.07	3264.93	2249.67	2241.49	2287.06	3020.88	2400.67	2785.07	2123.1	2162.13
LmjF.09.0810	2341.15	1318.38	5080.99	1289.89	3376.82	916.761	1072.31	1931.9	1305.43	586.424	966.185	603.977	545.342	981.566	824.244	336.025	416.658	392.156
LmjF.09.0820	1920.32	1287.48	1682.22	1316.06	1335.24	861.373	1659.16	1788.72	1467.19	1073.11	1757.05	987.691	1528.23	1359.54	1904.09	1143.02	1441.05	1019.22
LmjF.09.0830	847.698	901.329	681.471	1300.02	1009.32	1021.81	1459.32	892.285	790.264	1475.58	2034.32	1465.09	1744.88	1276.04	1041.57	1873.19	2219.52	1841.88
LmjF.09.0840	4303.79	2631.3	6943.45	2127.31	3510.63	1856.44	2574.53	5598.57	2379.03	1701.13	1954.29	2249.46	3338.64	4066.91	3356.66	2163.79	2830.8	1912.84
LmjF.09.0850	2451.19	1704.53	6682.53	1660.48	3870.01	1660.99	2519.94	6169.22	3301.18	1350.28	1704.64	1891.66	1325.31	2717.62	2454.72	977.345	996.086	1097.84
LmjF.09.0860	1566	775.034	2250.4	654.232	1273.12	482.573	676.533	1101.87	754.203	436.059	611.727	401.654	440.713	591.87	524.724	265.213	328.195	304.903
LmjF.09.0870	854.954	642.379	954.402	1031.58	597.371	458.38	1204.89	2392.57	2165.76	1607.9	868.995	772.412	943.78	2143.33	1871.44	1301.35	743.084	636.654
LmjF.09.0880	1285.45	872.254	885.74	986.835	485.543	641.096	2075.42	2531.6	2416.13	2237.93	1959.05	1431.21	3001.5	5168.61	2575.2	2227.92	2159.37	2085.42
LmjF.09.0890	334.968	295.294	511.532	572.347	306.81	311.953	967.033	1085.27	977.784	1588.36	1191.06	664.773	1560.99	1705.29	1854.55	2431.67	2100.1	1104.56
LmjF.09.0900	1601.07	1026.72	1689.09	715.012	1905.85	675.474	734.048	1809.47	965.42	662.609	656.51	770.419	461.85	789.648	847.891	517.732	486.543	479.408
LmjF.09.0910	2470.54	1114.85	1675.35	1028.2	1520.67	885.566	3778.45	8941.52	6391.15	3696.48	2372.58	2762.74	9796.08	31874.5	12370.4	6419.21	6800.99	7936.12
LmjF.09.0920	2041.25	934.039	1464.22	833.196	1151.73	771.607	3297.86	7731.75	5678.16	3359.66	1994.31	2410.92	8924.17	29599.3	9916.83	5614.22	6111.87	7635.05
LmjF.09.0930	3032.85	1288.39	2241.82	1198.72	1664.99	938.407	4324.35	11881.9	8323.02	4537.02	2632.71	2985	12394.9	45152	15295.8	7995.79	8268.58	9581.44
LmjF.09.0940	2397.98	1831.73	1769.76	3114.14	1128.79	1993.32	2115.38	2749.48	2625.28	3312.04	2247.76	3055.76	4000.23	3762.18	2812.79	4321.56	3877.31	3345.31
LmjF.09.0950	763.049	484.283	683.187	520.009	806.69	504.855	676.533	765.705	626.441	510.239	714.634	487.367	677.45	723.722	746.549	572.512	601.544	510.09
LmjF.09.0960	2823.64	1851.72	2581.69	2224.39	2009.08	1554.67	2712.96	3125.07	2802.5	2269.51	2403.08	2417.9	2645.33	2763.04	3621.27	2558.6	2410.6	2077.75
LmjF.09.0970	7046.41	4828.29	3046.88	9718.09	6701.07	4914.22	7280.04	6555.18	7504.93	12495.3	8160.17	9107.49	20377.4	23501.9	7456.48	17266.9	17370.5	16011.3
LmjF.09.0980	65.3006	274.397	101.276	292.927	43.0107	553.876	249.557	309.187	396.678	872.118	317.297	925.898	571.764	605.055	239.842	1053.5	672.314	1305.91
LmjF.09.0990	579.24	398.875	423.988	679.557	644.205	310.043	1022.6	859.083	1180.76	1537.73	1078.62	798.326	1327.42	952.266	1319.69	2796.42	1580.82	844.717
LmjF.09.1000	1464.43	939.491	1457.35	546.178	1769.17	436.098	879.298	871.534	1355.92	478.662	562.179	299.995	268.444	275.425	537.11	168.347	209.656	164.916
LmjF.09.1010	55.6264	99.9458	58.3627	122.405	73.5961	247.653	93.5838	261.46	75.2142	239.081	134.351	358.798	147.961	234.404	144.13	328.677	214.964	280.933
LmjF.09.1020	366.409	399.783	216.285	406.89	281.959	374.981	718.451	427.467	695.474	761.85	823.258	694.673	946.951	600.66	641.83	843.069	833.316	753.629
LmjF.09.1030	654.215	790.481	1728.57	603.582	447.311	1109.03	806.186	1379.93	1072.57	800.444	710.823	880.052	998.737	1013.8	596.789	821.023	805.008	806.364
LmjF.09.1040	545.381	664.185	250.616	1131.19	393.787	1075.92	1133.73	489.719	1032.39	2027.42	1465.48	1197.99	1328.48	616.775	783.708	1839.79	1894.86	1187.97
LmjF.09.1050	276.923	536.982	430.854	712.48	995.937	710.49	1177.6	1257.5	1279.67	1500.64	1275.86	1483.03	1117.11	1010.87	1469.45	1509.11	1171.24	1088.26
LmjF.09.1060	2215.38	951.302	2044.41	958.977	1339.07	738.502	988.479	1882.1	1296.16	777.889	954.751	847.162	738.748	1450.37	1209.34	629.963	612.16	802.529
LmjF.09.1070	1894.93	1580.05	1308.01	2131.53	1069.53	2076.72	2181.67	3448.78	1998.84	3030.36	2057.19	5127.82	4095.35	3365.16	1435.67	3364.26	3962.23	4558.21
LmjF.09.1090	845.28	923.136	678.038	738.649	540.023	848.004	896.845	1014.71	819.113	992.41	804.201	1495.99	1126.62	1016.73	566.387	1028.78	1116.4	1259.88
LmjF.09.1100	859.791	893.152	617.958	810.403	1412.66	767.787	1511.96	844.558	954.087	1106.69	1722.74	1321.57	1387.66	714.932	820.866	1008.08	1694.94	1075.79
LmjF.09.1110	105.206	141.741	27.4648	130.002	70.7287	183.989	179.369	112.054	145.277	221.538	196.286	183.386	158.53	127.457	97.9635	183.043	184.002	159.163
LmjF.09.1120	5057.17	2445.04	8040.32	2553.61	3296.53	1959.58	3475.27	7198.46	4521.09	2289.56	2026.7	3059.75	4470.54	3382.74	5934.11	2865.9	3522.57	1933.93
LmjF.09.1130	1465.63	1405.6	1913.95	1096.58	2417.2	1175.24	1779.07	1743.07	945.844	1194.9	2331.61	1737.18	750.374	840.924	483.061	566.499	756.353	999.086
LmjF.09.1140	3638.69	2775.77	11482	1910.36	4499.88	2245.43	3314.43	13046	4623.1	1528.71	1841.85	2711.92	1430.99	4172.39	2856.71	823.696	871.354	1228.24
LmjF.09.1150	2151.29	1500.1	2724.17	1267.1	2944.8	1275.83	1912.62	2284.66	1144.7	888.658	1786.58	1708.28	1034.67	1432.79	961.618	688.751	966.894	1151.54
LmjF.09.1160	1544.24	1058.52	1359.51	1398.79	499.88	1003.34	1134.7	1695.34	1621.74	1603.39	1115.78	1164.1	1633.91	1973.39	2195.73	1931.98	1419.82	1212.9
LmjF.09.1170	431.709	474.288	442.87	342.733	516.129	387.713	792.538	691.002	726.384	696.191	752.748	642.847	604.527	593.335	704.887	632.636	673.199	512.008
LmjF.09.1180	841.652	810.47	245.467	1133.72	522.819	676.748	812.035	468.968	866.509	1193.4	905.203	819.256	748.26	509.828	819.74	1190.45	953.625	779.517
LmjF.09.1190	1403.96	940.399	1273.68	1301.71	1131.66	787.523	1012.85	840.408	708.868	774.882	1006.2	755.469	670.052	669.516	632.822	769.584	782.007	729.659
LmjF.09.1200	494.591	462.477	568.178	701.505	291.517	501.035	944.612	1278.25	1036.51	1186.88	889.005	822.246	1438.39	1753.63	1235.24	1692.82	1490.59	1230.16
LmjF.09.1210	1442.66	1373.8	1699.39	1277.23	1614.34	1071.46	2662.27	2658.18	2466.61	2211.87	2486.93	1781.03	1525.06	1658.41	2285.81	1452.32	1343.74	1200.44
LmjF.09.1220	489.754	630.567	295.247	857.677	526.642	974.058	1224.39	510.47	608.926	1195.4	1759.91	1335.53	2071.45	739.837	825.37	1899.91	2725.53	1860.1
LmjF.09.1230	2938.53	1898.97	5226.9	1450.28	3554.6	1127.49	2539.44	4550.65	2498.55	1157.31	1792.3	1465.09	1903.41	2954.95	2621.37	1068.87	1243.78	1293.44
LmjF.09.1240	1313.27	907.69	1313.16	1538.08	862.126	876.653	1639.67	1853.05	1952.48	2612.34	1714.17	1257.79	2986.7	2644.37	2807.16	4229.37	3460.65	1931.05
LmjF.09.1250	333.758	312.558	369.058	330.915	657.586	272.482	321.694	296.737	199.884	272.662	474.517	280.062	247.306	208.033	208.313	287.926	305.195	284.768
LmjF.09.1260	1065.37	829.55	1302.86	866.963	808.602	699.03	981.655	1209.77	1088.03	934.77	1010.97	923.905	1029.39	1051.89	1137.28	905.197	1078.36	920.463
LmjF.09.1270	640.913	476.105	430.854	541.113	562.007	427.185	514.711	377.665	604.804	503.222	603.151	420.591	285.353	304.725	291.638	359.406	396.311	366.268
LmjF.09.1280	517.567	490.643	837.677	404.357	318.279	360.975	406.505	830.032	743.899	565.373	343.977	457.468	348.765	505.433	372.712	379.448	309.618	305.862
LmjF.09.1290	2651.93	1477.38	1656.47	1522.04	1129.75	833.998	1640.64	1892.47	2198.73	1278.1	1358.76	1140.18	1406.69	1403.49	1714.92	1129.66	1051.82	985.662
LmjF.09.1300	1136.71	761.405	1616.99	557.996	1001.67	411.269	1036.25	1323.9	1526.95	534.799	612.68	367.768	465.02	518.619	1288.16	338.029	322.003	219.569
LmjF.09.1310	171.716	166.273	42.9138	165.457	106.093	110.139	101.382	49.8019	133.943	130.818	115.294	87.7062	44.3883	43.9507	86.7033	83.5052	76.0777	67.1171
LmjF.09.1315	1971.11	1571.88	2252.11	1629.25	2313.98	1428.62	1121.06	1203.55	1219.91	925.247	1147.23	1269.75	733.464	729.582	650.838	584.537	615.698	798.693
LmjF.09.1320	299.899	367.982	80.6779	647.478	202.628	439.281	489.365	454.443	793.355	1362.81	484.045	732.546	603.47	632.89	803.976	1412.91	665.237	688.43
LmjF.09.1330	99.1601	88.134	60.0793	83.5728	29.6296	112.685	117.955	85.0783	155.58	146.857	97.1902	112.623	194.463	146.502	141.878	153.65	121.193	156.287
LmjF.09.1340	5243.39	4366.72	7262.73	2643.1	5963.2	3454.41	8184.69	27268.6	9896.33	6781.47	6742.33	8033.09	12639	73273.2	17976.9	9347.24	10402.3	20111.2
LmjF.09.1350	379.711	417.955	363.909	288.706	310.633	325.959	503.013	415.016	458.497	459.115	491.668	401.654	393.154	263.704	263.488	322.664	391.004	356.679
LmjF.09.1360	224.924	183.537	159.639	150.262	252.33	180.169	189.117	130.73	131.882	148.36	205.815	145.513	166.985	188.988	158.768	147.637	166.309	157.246
LmjF.09.1370	1441.45	1066.69	1862.46	919.301	1265.47	767.151	1108.38	1641.39	1399.19	784.906	1058.61	733.543	569.65	886.34	715.021	524.413	551.121	522.555
LmjF.09.1380	251.528	280.757	73.8117	506.502	275.269	391.533	488.391	91.3036	222.552	594.945	678.426	525.24	405.836	124.527	163.272	578.524	665.237	524.472
LmjF.09.1390	148.74	172.634	115.009	227.926	86.9772	227.917	396.756	215.808	418.315	510.74	447.837	338.865	331.856	187.523	238.716	416.19	419.312	350.927
LmjF.09.1400	1544.24	1218.43	1435.04	1259.5	1639.19	676.111	2287.93	1440.11	1456.89	1231.99	2113.41	970.748	1569.44	1191.06	1439.05	995.382	1367.63	980.868
LmjF.09.1410	1466.84	1073.96	1124.34	1144.69	933.81	565.972	1127.88	946.237	1191.06	845.553	900.439	626.9	761.999	728.117	935.72	617.939	621.006	460.231
LmjF.09.1420	1926.37	1805.38	4234.73	938.717	3046.11	1515.2	2698.33	6154.69	2605.71	1284.12	1794.21	2010.27	1292.55	2431.94	1543.77	783.613	907.624	1117.98
LmjF.09.1430	2042.46	1202.08	3457.13	1225.73	1961.29	721.313	2371.77	2604.23	3315.61	1719.68	1711.31	904.968	1751.22	1743.38	3092.04	1142.35	1123.47	791.023
LmjF.09.1440	2046.08	1455.57	2870.07	1084.76	2089.37	829.541	1805.39	2936.24	1737.14	886.653	1520.74	1308.62	1160.44	1731.66	1365.86	712.801	836.854	1020.18
LmjF.09.1450	1684.51	990.372	1332.04	835.728	2024.37	469.203	1011.88	819.657	1125.12	598.453	914.731	366.771	317.059	244.659	627.191	266.549	294.58	213.816
LmjF.09.1460	4683.5	1852.63	1881.34	1679.05	3612.9	593.348	1800.51	1170.35	2226.55	907.704	1406.4	564.11	1042.07	977.171	1835.41	733.51	766.084	508.172
LmjF.09.1470	3246.89	3081.06	9363.78	1795.55	5512.06	1805.51	4474.48	7515.94	5432.94	2449.45	3331.15	2169.73	3404.16	7169.83	4149.37	1716.87	2826.37	2208.15
LmjF.09.1480	355.525	499.729	140.757	826.443	359.378	553.876	1048.92	157.706	619.229	1303.67	1578.86	749.489	711.27	196.313	560.756	1252.58	1279.17	673.089
LmjF.09.1490	1478.94	1387.43	1747.45	728.519	2505.14	900.845	2451.7	1359.18	2798.38	1083.63	1633.18	746.499	1247.1	896.595	2384.9	724.157	949.201	523.513
LmjF.09.1500	232.18	217.155	224.868	133.379	449.223	165.526	209.589	238.634	195.763	153.874	176.276	192.356	125.767	206.568	114.854	86.8454	88.4624	138.069
LmjF.09.1505	2021.9	1534.62	5369.37	644.946	3130.22	963.872	1957.46	3647.99	2676.8	1042.03	1310.16	919.918	839.151	1141.25	1705.92	636.644	575.005	393.114
LmjF.09.1510	413.57	689.626	199.12	1262.03	555.316	1113.48	922.191	574.797	988.088	2070.53	950.94	1059.45	1166.78	843.854	1401.89	2289.38	1264.13	986.621
LmjF.09.1520	7457.57	1989.83	5431.17	2789.98	3766.78	827.631	1820.01	3017.17	3763.8	1507.16	1693.21	728.559	1127.67	1766.82	2863.46	977.345	793.508	587.754
LmjF.09.1530	2059.39	882.249	1680.5	766.506	1908.72	495.306	762.318	2147.71	1187.97	545.324	565.037	462.451	362.505	833.599	700.383	271.893	255.656	266.551
LmjF.09.1540	955.323	1238.42	1035.08	579.101	2352.21	1161.23	747.696	1226.37	928.328	517.256	491.668	1348.48	503.068	969.846	799.472	326.004	318.465	859.099
LmjF.09.1550	2352.03	929.496	2444.37	743.714	1507.29	420.819	568.327	1218.07	906.692	447.086	414.488	373.748	322.344	591.87	904.192	271.225	231.771	212.857
LmjF.09.5SrRNA.01	21.7669	9.08598	10.2993	4.22085	12.4253	0	4.87416	18.6757	5.15166	2.50609	0.952845	0.996661	7.39805	11.7202	10.1342	1.33608	1.76925	0.958816
LmjF.09.5SrRNA.02	7.25562	13.629	12.0159	5.90919	15.2927	2.54656	3.89933	18.6757	5.15166	3.50852	1.90569	1.99332	9.51178	5.8601	13.5122	0.668042	0	0
LmjF.09.5SrRNA.03	14.5112	10.9032	15.449	4.22085	15.2927	1.27328	4.87416	14.5256	2.06066	1.50365	3.81138	2.98998	8.45492	11.7202	6.7561	1.33608	3.5385	1.91763
LmjF.09.TRNAARG.01	0	0.908598	0	0	1.91159	0	0	0	0	0	0	0	0	0	0	0	0	0.958816
LmjF.09.TRNAGLU.01	2.41854	4.54299	51.4965	3.37668	17.2043	8.91295	3.89933	45.6518	3.09099	2.00487	1.90569	7.97329	2.11373	13.1852	2.25203	0	0.884624	1.91763
LmjF.09.TRNAHIS.01	0	0	0	0	2.86738	1.27328	0.974832	2.07508	0	0	0	0.996661	0	1.46502	0	0	0	0.958816
LmjF.09.TRNAHIS.02	1.20927	1.8172	0	0	1.91159	0.636639	1.94966	0	1.03033	0	0	0	0	0	0	0	0	0
LmjF.09.TRNALEU.01	0	0	0	0	1.91159	0	0	0	0	0	0	0	2.11373	0	0	0	0	0
LmjF.09.TRNAMET.01	6.04635	2.72579	13.7324	2.53251	2.86738	3.1832	1.94966	14.5256	2.06066	2.00487	1.90569	1.99332	3.17059	7.32512	11.2602	2.00413	1.76925	0.958816
LmjF.09.TRNAPHE.01	1.20927	1.8172	0	4.22085	10.5137	1.90992	0.974832	2.07508	1.03033	1.50365	0	1.99332	0	2.93005	0	0.668042	3.5385	1.91763
LmjF.09.TRNAVAL.01	0	0	1.71655	0	1.91159	1.27328	0	0	0	0	0.952845	0	1.05686	0	1.12602	0	0.884624	0
LmjF.09.TRNAVAL.02	0	0	0	0	2.86738	0	0.974832	0	0	0	0.952845	0	1.05686	0	0	0	0	0.958816
LmjF.10.0010	84.6489	155.37	106.426	97.9237	108.005	268.025	97.4832	105.829	56.6682	128.813	124.823	358.798	71.8668	30.7655	40.5366	92.1898	134.463	246.416
LmjF.10.0020	14.5112	56.3331	96.1268	40.5202	58.3034	110.139	50.6912	128.655	13.3943	51.1241	34.3024	76.7429	29.5922	77.6463	23.6464	47.431	37.1542	70.9524
LmjF.10.0030	15.7205	180.811	12.0159	94.547	64.0382	341.239	61.4144	83.0032	49.4559	181.441	118.153	455.474	81.3786	62.996	13.5122	109.559	125.617	368.185
LmjF.10.0040	1206.85	1350.18	2361.97	1752.5	2203.1	1502.47	2649.59	2297.11	1400.22	2397.82	3484.56	2520.56	1621.23	1469.42	1324.2	1799.04	1863.02	1773.81
LmjF.10.0050	1273.36	1007.64	1014.48	1653.73	1240.62	923.764	1760.55	1415.21	1371.37	2053.99	2167.72	1382.37	1986.91	1769.75	1895.09	2403.61	2162.02	1502.46
LmjF.10.0060	365.199	468.837	140.757	744.558	458.781	488.302	686.281	130.73	455.406	1146.28	1198.68	546.17	561.195	95.2266	350.191	930.582	977.509	497.625
LmjF.10.0070	33368.6	37908.5	116241	24300.3	67649.2	22413.5	29123.1	129856	13872.4	12568.5	32337.7	34636	10930.1	41558.3	6327.09	4864.01	11660.2	20266.5
LmjF.10.0080	643.331	587.863	552.729	735.272	895.579	436.735	701.879	475.194	719.171	690.176	565.99	522.25	314.946	216.824	322.041	372.767	299.887	320.244
LmjF.10.0090	140.275	394.332	127.025	240.588	296.296	499.762	387.983	383.89	303.948	263.139	288.712	608.96	356.163	946.406	135.122	203.753	238.848	525.431
LmjF.10.0100	758.212	1730.88	2075.31	674.492	1760.57	2084.36	1985.73	2189.21	660.442	660.103	1504.54	2868.39	893.051	1022.59	414.374	418.194	746.623	1373.02
LmjF.10.0110	8624.51	4957.31	7288.47	5986.01	7899.64	3642.85	3700.46	3359.56	3110.57	3003.79	4712.77	2830.52	2197.22	2218.05	2587.59	2134.39	2679.53	2032.69
LmjF.10.0120	2.41854	0.908598	1.71655	0	1.91159	10.8229	1.94966	4.15016	3.09099	1.50365	0.952845	2.98998	6.34119	16.1153	23.6464	3.34021	0.884624	7.67052
LmjF.10.0130	360.362	638.745	164.789	855.144	367.025	711.126	750.62	618.374	762.445	1614.92	1022.4	1523.9	746.147	629.96	386.224	1296.67	1073.05	1291.52
LmjF.10.0140	1133.09	795.023	590.493	1522.04	531.421	624.543	1635.77	817.582	1593.92	2033.94	1957.14	1117.26	1438.39	984.496	1377.12	2064.25	1647.17	1204.27
LmjF.10.0150	1.20927	29.0751	5.14965	35.4551	4.77897	85.9463	19.4966	78.8531	17.5156	112.273	60.9821	101.659	46.502	86.4364	38.2846	116.907	77.8469	103.552
LmjF.10.0160	16.9298	208.069	25.7483	177.276	43.0107	366.704	198.866	143.181	192.672	657.096	360.176	846.165	299.093	345.746	124.988	638.648	414.004	1071
LmjF.10.0170	615.518	979.469	247.183	1666.39	985.423	1452.17	1410.58	273.911	732.566	1955.75	2232.52	1535.85	1841.06	379.441	533.732	1652.07	2402.64	1282.9
LmjF.10.0180	21.7669	96.3114	8.58275	101.3	75.5077	119.688	149.149	49.8019	84.4872	354.361	158.172	174.416	108.857	64.4611	97.9635	258.532	121.193	109.305
LmjF.10.0185	360.362	407.961	926.937	458.384	731.182	297.311	964.109	1641.39	1123.06	944.293	677.473	459.461	995.567	1429.86	2247.53	899.184	475.043	353.803
LmjF.10.0190	183.809	347.993	118.442	365.526	386.141	462.2	313.896	101.679	276.129	382.429	382.091	454.478	232.51	123.062	147.508	326.672	357.388	364.35
LmjF.10.0195	2158.55	1374.71	2331.08	1776.98	1491.04	842.911	2515.07	2757.78	2783.96	2226.91	2837.57	1340.51	2291.28	2021.73	3291.35	1922.62	2422.98	1190.85
LmjF.10.0200	66.5098	98.1286	27.4648	145.197	16.2485	204.998	72.1375	72.6278	130.852	304.74	125.776	316.938	134.222	93.7615	70.9391	291.934	191.079	289.562
LmjF.10.0210	1653.07	2435.95	2198.9	3102.33	1482.44	3217.58	2635.94	4471.8	1946.3	4733.49	3121.52	7224.8	6407.77	8270.06	1355.72	5290.22	6506.41	10590.1
LmjF.10.0218	3742.69	2806.66	3098.37	4479.17	4026.76	2185.58	4581.71	2556.5	3656.65	4214.23	5876.2	2370.06	3416.84	2316.2	4558.12	3620.12	3565.03	2103.64
LmjF.10.0219	758.212	1138.47	820.511	533.515	1640.14	849.914	1299.45	1162.05	702.686	754.332	879.476	1426.22	1199.54	575.755	671.106	659.357	968.663	848.552
LmjF.10.0220	9.67416	25.4408	17.1655	37.9877	21.0275	94.2226	48.7416	33.2013	48.4256	261.635	83.8504	180.396	110.971	73.2512	70.9391	239.159	151.271	185.051
LmjF.10.0230	114.881	142.65	121.875	157.016	197.849	173.166	92.609	85.0783	107.154	154.876	152.455	148.503	122.596	73.2512	79.9472	111.563	152.155	108.346
LmjF.10.0240	806.583	1105.76	744.983	1584.51	1190.92	1487.83	1493.44	883.984	1281.73	1772.8	2141.04	1755.12	1111.82	801.368	852.395	1415.58	1539.25	1468.91
LmjF.10.0250	3147.73	2366.9	4452.73	1929.77	3916.84	1815.06	1609.45	1726.47	1301.31	985.894	1716.07	1296.66	1086.46	1079.72	1103.5	763.572	1059.78	879.234
LmjF.10.0260	246.691	1240.24	333.011	899.885	850.656	2026.42	2020.83	1529.33	3271.3	5477.3	2260.15	3817.21	2176.08	2405.57	1327.57	3040.93	2411.48	2901.38
LmjF.10.0270	1585.35	1785.4	1747.45	2396.6	1902.99	2263.89	3163.33	3085.65	2171.94	3430.33	4188.71	3940.8	4258.11	3404.72	3281.21	4515.96	4770.78	4298.37
LmjF.10.0280	337.386	511.541	293.53	993.588	263.799	761.421	607.32	302.962	561.531	1881.07	1135.79	841.182	1331.65	591.87	726.281	2948.74	2394.68	1319.33
LmjF.10.0290	477.662	878.615	621.391	920.145	547.67	1185.42	1383.29	2180.91	1583.62	2328.15	1408.31	3789.31	2221.53	2073.01	1226.23	2704.23	1670.17	3000.13
LmjF.10.0300	326.503	337.999	236.884	460.917	289.606	495.942	401.631	284.286	414.193	819.991	778.475	692.68	575.991	376.511	413.248	974.005	807.662	758.423
LmjF.10.0310	187.437	466.111	218.002	599.361	179.689	636.003	645.339	419.166	672.806	1637.98	999.535	1149.15	936.382	577.22	838.883	2014.81	1426.01	1444.94
LmjF.10.0320	224.924	314.375	240.317	521.697	235.125	676.111	456.221	435.767	541.954	1281.11	739.408	779.389	806.388	651.936	627.191	1738.91	1418.94	1001
LmjF.10.0330	285.388	402.509	283.231	418.708	376.583	539.234	530.308	265.61	375.041	575.397	652.699	584.043	458.679	275.425	322.041	615.267	673.199	567.619
LmjF.10.0350	0	0	0	0	0	0	0	0	0	0	0	0	0	0	0	0	0	0
LmjF.10.0360	61.6728	77.2309	39.4807	60.7802	31.5412	199.268	68.2382	66.4026	51.5166	133.825	86.7089	130.563	107.8	98.1566	50.6708	131.604	121.193	157.246
LmjF.10.0370	29.0225	63.6019	15.449	37.9877	12.4253	233.01	44.8423	80.9282	28.8493	66.1607	41.9252	190.362	56.0138	93.7615	25.8984	49.4351	74.3084	177.381
LmjF.10.0380	49.5801	107.215	53.2131	92.0145	46.8339	287.761	92.609	170.157	83.4568	148.36	88.6146	211.292	128.937	218.289	114.854	148.305	144.194	265.592
LmjF.10.0385	83.4396	191.714	49.78	161.236	70.7287	370.524	157.923	151.481	153.519	343.334	156.267	298.998	395.267	218.289	216.195	501.699	388.35	392.156
LmjF.10.0390	64.0913	132.655	58.3627	124.937	41.0991	400.446	82.8607	95.4537	74.1839	215.022	122.917	222.255	178.61	117.202	74.3171	231.142	192.848	215.734
LmjF.10.0400	82.2303	218.972	147.623	263.381	80.2867	491.486	268.079	365.214	167.944	609.981	388.761	779.389	335.026	416.067	118.232	541.114	500.697	779.517
LmjF.10.0420	529.66	427.041	441.154	496.372	360.334	483.846	425.027	410.866	738.748	518.76	363.034	442.518	379.414	326.7	629.443	516.396	390.119	379.691
LmjF.10.0425	420.826	318.918	422.271	416.176	288.65	431.642	303.173	385.965	357.525	360.375	306.816	455.474	332.912	438.042	396.358	342.037	365.35	531.184
LmjF.10.0430	240.645	72.6879	77.2448	86.9495	86.9772	65.5739	55.5654	62.2524	139.095	51.6254	39.0667	34.8831	27.4785	17.5803	70.9391	24.7175	16.8079	29.7233
LmjF.10.0440	488.545	469.745	434.287	430.527	576.344	403.629	718.451	732.504	834.568	605.47	516.442	597	507.295	445.367	697.004	478.986	375.965	408.455
LmjF.10.0450	1059.32	1167.55	2928.44	698.129	2581.6	811.715	1189.29	2286.74	1480.59	946.799	1101.49	925.898	513.636	870.224	699.257	371.431	438.773	469.82
LmjF.10.0460	842.861	1341.09	568.178	1846.2	837.275	1913.1	1305.3	1141.29	1447.62	2457.47	1367.33	2946.13	3915.68	2100.84	1219.48	3875.98	3282.84	3692.4
LmjF.10.0465	593.751	1080.32	389.657	1252.75	559.139	1354.77	979.706	574.797	973.663	1763.78	976.666	2020.23	2779.55	1469.42	794.968	2785.73	2376.1	2631.95
LmjF.10.0470	1587.77	1886.25	1144.94	2441.34	1443.25	2308.45	2075.42	1564.61	1983.39	3052.41	2174.39	3289.98	4280.3	2796.73	2334.23	4534.67	4009.12	3886.08
LmjF.10.0480	1075.04	1918.05	683.187	2470.04	1063.8	2715.27	1682.56	1093.57	1826.78	3299.51	1980.01	3997.61	5168.07	2623.86	1444.68	5251.48	4582.35	5002.14
LmjF.10.0483	4324.35	2444.13	5105.02	2718.23	3143.61	1787.05	2433.18	3888.7	3078.63	1740.73	1906.64	1584.69	2124.3	3192.29	2547.05	1439.63	1515.36	1552.32
LmjF.10.0485	35.0688	54.5159	36.0476	98.7679	13.3811	148.337	53.6157	20.7508	46.3649	154.876	78.1333	100.663	66.5825	19.0453	32.6545	147.637	119.424	114.099
LmjF.10.0490	6.04635	19.9892	10.2993	42.2085	21.9833	68.1204	39.9681	31.1262	31.9403	105.757	43.8309	66.7763	58.1276	21.9754	41.6626	94.8619	78.7315	93.0051
LmjF.10.0500	12.0927	31.8009	15.449	61.6244	19.1159	19.0992	110.156	87.1534	99.9421	496.706	289.665	119.599	306.491	121.597	201.557	1780.33	1151.78	242.58
LmjF.10.0510	813.839	1127.57	2324.21	1009.63	1914.45	1322.94	1720.58	3820.22	1277.61	1559.79	1348.28	2368.07	1536.68	2339.64	1267.9	1374.16	1272.97	1628.07
LmjF.10.0520	553.846	734.147	669.455	997.809	645.161	772.88	944.612	637.05	1116.88	1286.12	1032.88	871.082	859.231	649.006	895.183	1227.19	980.163	954.022
LmjF.10.0530	1615.58	1410.14	1574.08	2259	976.821	1575.68	2678.84	3629.32	3375.37	3770.16	3007.18	3183.34	4253.88	4058.12	4116.72	4976.91	4048.04	3609.94
LmjF.10.0540	102.788	265.311	142.474	189.938	83.1541	564.699	381.159	664.026	351.343	481.67	346.836	1281.71	1271.41	4623.62	336.679	549.13	779.354	2923.43
LmjF.10.0550	4962.84	3270.95	5995.91	2957.97	5124.97	1769.86	3653.67	3602.34	3650.46	2364.24	3164.4	1631.53	1979.51	1838.61	2790.27	1525.14	1586.13	1063.33
LmjF.10.0560	2237.15	969.474	1117.47	1702.69	1504.42	752.508	1174.67	715.903	1194.15	1425.96	1281.58	633.877	1199.54	461.483	1613.58	1306.02	1104.01	518.719
LmjF.10.0570	951.695	776.852	950.969	876.249	903.225	713.036	1015.77	1012.64	926.268	977.373	948.081	789.356	570.707	625.565	791.59	674.722	541.39	559.948
LmjF.10.0580	1429.36	1654.56	4160.92	1709.44	2400	1761.58	4302.91	8779.67	3826.65	3305.53	3745.63	5200.58	2829.23	5974.37	3123.57	2615.38	2166.44	3875.53
LmjF.10.0590	1660.33	983.103	4131.74	667.739	1494.86	649.372	537.132	1369.55	1307.49	602.463	486.904	376.738	307.548	607.985	1329.83	386.128	225.579	208.063
LmjF.10.0600	1753.44	1516.45	1246.22	1528.79	3732.37	1251.63	1510.99	1000.19	1189	1442.5	2031.47	1345.49	1010.36	770.603	1276.9	1165.73	1283.59	1040.31
LmjF.10.0610	1283.04	1244.78	1538.03	1048.46	2278.61	777.973	1797.59	1483.68	1054.03	773.879	1996.21	920.915	1339.05	1264.32	1111.38	805.658	1263.24	938.68
LmjF.10.0620	65.3006	217.155	17.1655	343.577	168.22	299.857	202.765	70.5527	200.915	563.368	429.733	580.057	341.367	111.342	157.642	670.046	647.545	623.23
LmjF.10.0630	44.743	179.902	46.3469	193.315	138.59	269.935	278.802	192.983	275.098	750.823	384.95	725.569	426.973	205.103	228.581	700.108	712.122	716.235
LmjF.10.0640	1980.78	1503.73	2652.07	1638.53	2836.8	1394.24	1853.15	2629.13	1489.86	1560.79	2216.32	1924.55	1129.79	1459.16	1024.68	1022.77	1206.63	1258.92
LmjF.10.0650	744.91	753.228	983.584	955.601	1065.71	923.764	891.971	865.309	914.934	858.084	1147.23	680.72	600.299	647.541	708.265	657.353	738.661	637.612
LmjF.10.0660	59.2542	136.29	68.662	247.342	58.3034	298.584	133.552	78.8531	128.791	811.972	427.828	348.831	319.173	124.527	145.256	1237.88	838.623	648.159
LmjF.10.0670	1667.58	1857.17	1337.19	2161.08	2184.94	2207.23	2320.1	1328.05	1297.19	2722.61	3172.97	3301.94	2797.52	1507.51	980.761	2266.67	3254.53	3259.97
LmjF.10.0680	152.368	308.015	187.104	367.214	194.982	317.683	231.035	114.129	210.188	292.711	337.307	389.695	195.52	121.597	87.8293	235.151	259.195	313.533
LmjF.10.0690	608.263	568.783	442.87	1164.95	489.366	860.737	1084.99	987.738	1135.43	1957.75	1626.51	1100.31	1776.59	1340.5	1550.53	2641.44	2344.25	1581.09
LmjF.10.0700	513.94	835.002	497.8	860.209	856.391	1585.23	865.651	595.548	376.071	709.723	1254.9	2091	886.71	662.191	283.756	726.829	1250.86	1897.5
LmjF.10.0710	591.333	734.147	659.155	906.639	757.944	1493.56	683.357	551.971	692.383	1322.71	970.949	2039.17	882.482	864.364	499.952	1139.68	1230.51	2274.31
LmjF.10.0715	672.354	927.679	700.353	1173.4	897.49	1960.85	748.671	717.978	963.36	1613.92	1163.42	2511.59	1117.11	1057.75	627.191	1426.94	1492.36	2707.7
LmjF.10.0720	846.489	1185.72	918.355	1357.43	1103.94	2390.58	942.662	798.906	1119.97	2070.53	1364.47	3030.85	1415.14	1179.34	797.22	1850.48	1832.94	3403.8
LmjF.10.0730	1257.64	1347.45	2638.34	637.348	1957.47	1088.65	961.184	1863.42	1100.39	715.237	854.702	1089.35	735.578	1277.5	870.411	536.438	617.467	894.575
LmjF.10.0740	64.0913	260.768	151.056	178.964	461.648	457.744	488.391	940.012	457.467	633.538	567.896	1048.49	496.726	1081.19	324.293	629.295	674.083	834.17
LmjF.10.0750	14.5112	96.3114	36.0476	39.676	9.55794	164.253	33.1443	53.9521	39.1526	171.917	95.2845	160.462	52.8432	73.2512	36.0325	215.778	152.155	215.734
LmjF.10.0760	325.294	455.208	381.074	422.929	190.203	643.006	396.756	251.085	348.252	545.825	457.366	577.067	500.954	297.4	204.935	535.77	559.082	561.866
LmjF.10.0770	1168.15	894.061	2059.86	1029.89	946.236	1321.03	1200.02	2025.28	1126.15	1078.12	1255.85	1068.42	1357.01	1736.05	1648.49	1360.8	1256.17	1153.46
LmjF.10.0780	438.965	559.697	236.884	963.198	908.96	714.946	1242.91	412.941	1008.69	1772.3	1530.27	765.436	1068.49	300.33	1135.03	1727.56	1448.13	706.647
LmjF.10.0790	3849.11	2853	12264.8	3598.7	8016.24	3207.39	9512.41	24716.3	10570.2	7331.3	9145.41	7554.69	7484.72	11663.1	9848.14	5508	6592.22	4677.1
LmjF.10.0800	1587.77	1339.27	1254.8	2147.57	912.783	2007.96	1351.12	1083.19	1500.16	2383.79	1909.5	2102.96	2080.97	1303.87	1508.86	3218.63	2489.33	2164.05
LmjF.10.0810	390.594	536.073	516.682	681.245	131.9	1004.62	286.601	178.457	381.223	840.04	414.488	579.06	421.689	187.523	308.529	1087.57	758.123	608.848
LmjF.10.0820	2845.41	1937.13	1903.65	2570.5	2616.01	1375.78	1933.09	1597.81	1563.01	1797.87	2365.91	1963.42	1975.28	1372.73	1896.21	1999.45	2298.25	1624.23
LmjF.10.0830	622.774	487.009	593.927	795.208	384.229	734.682	1207.82	1126.77	1377.55	1664.54	1318.74	715.603	1734.32	1482.6	2390.53	2457.06	1918.75	996.209
LmjF.10.0840	2672.49	2126.12	1575.79	3976.89	2720.19	1598.6	1769.32	1253.35	1587.74	3094.51	2735.62	2625.21	2206.73	1258.46	1786.99	3338.87	2964.37	2430.6
LmjF.10.0850	1538.19	1433.77	2930.15	1478.99	3681.72	1144.68	3930.52	8860.59	3064.21	3113.56	4057.22	3445.46	2828.17	3918.94	2440.08	2012.14	2482.25	2260.89
LmjF.10.0860	516.358	833.185	928.654	393.383	1255.91	1024.35	704.803	1116.39	501.771	419.018	767.04	1245.83	524.205	719.327	349.065	285.922	550.236	1011.55
LmjF.10.0870	4800.8	3320.02	8811.06	2751.99	4396.65	3033.59	4649.95	16480.3	6577.64	4173.63	4312.58	4738.13	9796.08	39267	11659.9	6262.22	8506.54	11603.6
LmjF.10.0880	217.669	594.223	508.099	537.736	311.589	1077.19	774.991	1004.34	903.601	1641.99	1144.37	1485.03	1311.57	1599.81	702.635	1740.25	1612.67	2000.09
LmjF.10.0890	2003.76	1907.15	4291.38	2108.74	5231.06	1982.5	4954.09	7569.89	5033.17	4558.57	4115.34	3547.12	10658.5	21178.4	8003.73	6516.08	9108.97	10524.9
LmjF.10.0900	899.697	884.975	1120.91	1759.25	670.011	1402.52	1484.67	2336.54	2391.4	3601.25	1825.65	1589.67	3092.39	3625.93	2736.22	5230.77	3628.73	2373.07
LmjF.10.0910	516.358	1035.8	1778.35	564.75	792.353	1342.04	1842.43	5432.56	2353.28	1412.43	1164.38	2652.12	2183.48	2995.97	2596.6	2184.5	1799.32	1462.19
LmjF.10.0920	31.441	239.87	82.3944	179.808	120.43	352.062	527.384	356.914	403.89	774.882	713.681	1185.03	461.85	402.882	255.606	641.988	804.123	946.351
LmjF.10.0930	146.322	129.021	195.687	151.106	150.06	128.601	170.596	402.566	324.554	257.124	167.701	163.452	372.016	568.429	566.387	393.477	276.887	239.704
LmjF.10.0935	7.25562	35.4353	18.8821	38.8318	3.82317	88.4929	24.3708	16.6006	8.24265	111.27	41.9252	79.7329	41.2177	13.1852	11.2602	102.21	106.155	47.9408
LmjF.10.0940	220.087	554.245	187.104	639.037	208.363	949.866	487.416	203.358	412.133	1259.06	892.816	995.665	593.958	254.914	356.947	1383.51	1341.97	1080.59
LmjF.10.0945	939.603	1326.55	3366.16	1071.25	1214.81	1475.09	1646.49	3542.16	1633.08	1491.62	1660.81	2252.45	1093.86	1712.61	981.887	887.16	865.162	1415.21
LmjF.10.0950	2254.08	2230.61	2331.08	2742.71	3395.94	1809.97	3411.91	4289.19	2637.65	3055.92	4297.33	3988.64	2560.78	3375.42	2065.12	2655.47	2948.45	3375.99
LmjF.10.0960	715.888	795.932	240.317	1526.26	435.842	857.553	813.984	315.412	1012.82	1601.39	1021.45	954.801	852.89	452.692	687.996	1513.11	1240.24	895.534
LmjF.10.0970	4353.37	3468.12	7908.15	2375.49	3996.17	3278.69	4169.36	15328.6	5872.89	4305.96	3999.09	5565.36	8864.98	40291.1	9425.89	6443.26	7937.73	12730.2
LmjF.10.0980	35.0688	94.4942	34.331	68.3778	34.4086	298.584	35.0939	14.5256	31.9403	70.1704	40.0195	81.7262	26.4216	36.6256	11.2602	62.7959	53.9621	71.9112
LmjF.10.0990	6641.31	4931.87	12733.4	4014.87	6174.43	4313.23	6364.68	22745	9453.29	5919.88	5922.89	7079.28	13484.5	54233.7	15599.8	8882.28	11754	16293.2
LmjF.10.1000	597.379	549.702	1048.81	487.086	1121.15	383.257	539.082	558.197	404.92	378.419	520.254	471.421	452.338	386.766	405.366	364.751	435.235	384.485
LmjF.10.1010	851.326	938.582	654.006	1126.12	1335.24	884.929	1255.58	784.381	684.14	1465.06	1849.47	1456.12	1943.57	750.092	794.968	1837.78	2912.18	1455.48
LmjF.10.1020	668.726	706.889	333.011	991.9	1059.98	560.243	852.978	373.515	711.959	884.147	1154.85	635.87	425.916	232.939	451.533	653.345	567.044	438.179
LmjF.10.1030	1666.37	1874.44	2078.74	1845.36	4497.97	1669.27	2620.35	2286.74	867.539	1410.42	3596.04	3721.53	3063.85	1632.04	888.427	1451.65	3397.84	3025.06
LmjF.10.1040	1159.69	1281.12	638.557	2283.48	545.758	1526.02	1501.24	1232.6	1841.2	3010.31	1587.44	1951.46	2205.68	1481.14	1884.95	3861.28	2823.72	2111.31
LmjF.10.1050	2980.85	2104.31	5899.78	1634.31	3577.54	1293.65	2080.29	3349.18	2651.04	1090.65	1862.81	1355.46	1228.08	2073.01	1570.79	896.512	1050.93	1069.08
LmjF.10.1060	7938.86	3086.51	9413.56	4018.25	6192.59	2040.43	2859.18	7544.99	3001.36	2344.69	2928.09	2676.04	1935.12	3970.22	2718.2	1748.93	1651.59	1917.63
LmjF.10.1070	2807.92	1528.26	1623.86	2085.94	2591.16	1175.87	1628.94	1680.82	1575.38	1443	1916.17	1491.01	1545.14	1687.71	1489.72	1332.08	1532.17	1584.92
LmjF.10.1080	48.3708	163.548	49.78	207.666	37.276	279.485	148.174	157.706	161.762	436.56	164.842	298.002	177.553	115.737	128.366	388.8	238.848	278.057
LmjF.10.1081	4136.91	1634.57	2708.72	2830.5	2440.14	746.778	1936.99	3002.64	3111.6	2392.81	2651.77	1118.25	2087.31	3110.25	3876.88	2503.15	2162.91	1341.38
LmjF.10.1090	1193.55	1232.06	1735.43	769.883	1241.58	887.475	2496.54	4973.97	2168.85	1548.26	1974.3	1654.46	1725.86	4233.92	1655.24	1238.55	1394.17	1543.69
LmjF.10.1100	3081.22	1675.46	3153.3	1650.35	3644.44	1134.49	1027.47	1267.87	1293.07	902.191	1306.35	904.968	600.299	760.348	667.728	545.79	575.89	694.183
LmjF.10.1110	935.975	1368.35	1544.9	1458.73	1267.38	1289.83	1894.1	6708.74	2655.16	2272.52	1809.45	5319.18	1963.65	5860.1	1698.03	2531.88	1427.78	4722.17
LmjF.10.1120	2786.16	1826.28	5587.37	1642.75	5390.68	1752.67	2194.35	4598.38	1904.05	1670.06	2406.89	1858.77	1030.44	1973.39	1397.39	1061.52	1066.86	1156.33
LmjF.10.1130	622.774	748.685	351.893	1587.04	758.9	1277.74	1367.69	776.08	1180.76	3057.93	2022.89	1863.76	2254.29	1031.38	1372.61	4089.75	3479.23	2149.66
LmjF.10.1140	452.267	633.293	348.46	611.179	488.411	436.098	829.582	728.353	1169.43	1029	696.53	618.927	543.228	669.516	638.452	610.59	433.466	407.497
LmjF.10.1150	5523.94	3469.03	6057.71	4068.06	4497.97	2640.14	3203.3	11074.7	5611.18	3844.34	2327.8	3682.66	2352.58	7355.89	4171.89	3049.61	1778.98	2247.46
LmjF.10.1160	56.8357	175.359	169.939	104.677	149.104	240.65	305.122	610.074	314.251	512.244	286.806	677.73	352.993	704.677	220.699	495.687	345.003	662.542
LmjF.10.1170	195.902	440.67	216.285	412.799	236.081	513.131	293.424	392.19	587.289	776.385	325.873	807.296	341.367	480.528	208.313	466.293	369.773	788.146
LmjF.10.1180	239.435	268.945	111.576	189.938	365.113	183.352	204.715	151.481	292.614	175.426	206.767	259.132	100.402	86.4364	146.382	94.1939	106.155	158.205
LmjF.10.1190	1484.98	1239.33	885.74	1895.16	1030.35	1030.08	1591.9	1622.71	1789.69	2434.91	1791.35	1667.41	1582.13	1296.55	2527.91	2606.03	1732.09	1216.74
LmjF.10.1195	821.094	1217.52	3082.93	745.402	799.999	1014.17	756.469	2336.54	1338.4	823.5	687.001	1063.44	559.081	1160.3	539.362	474.978	405.158	747.876
LmjF.10.1200	991.601	775.943	729.534	1606.46	1067.62	837.818	1804.41	1124.69	1539.31	2514.61	2568.87	1242.84	1679.36	1148.58	1940.13	2569.29	1947.06	1455.48
LmjF.10.1210	1061.74	1161.19	1103.74	1207.16	1798.8	1052.37	1455.42	991.889	1666.05	1386.37	1339.7	972.741	895.164	659.261	1302.8	1004.73	874.893	695.141
LmjF.10.1220	458.313	921.319	805.062	724.298	2552.93	1261.18	1514.89	1222.22	1685.62	1359.8	1350.18	1609.61	907.847	857.039	1244.25	939.267	887.278	1235.91
LmjF.10.1225	7193.95	6272.96	26929.2	3385.12	14355.1	4604.18	5720.31	20651.2	6870.25	3765.14	4615.58	5049.09	2106.33	6415.34	3326.25	1703.51	1713.52	2237.88
LmjF.10.1227	347.06	461.568	736.4	314.031	1608.6	387.713	564.428	568.572	803.658	398.468	474.517	383.715	228.283	345.746	488.691	249.18	226.464	266.551
LmjF.10.1228	141.485	129.93	140.757	105.521	340.263	89.7662	248.582	230.334	249.34	228.054	260.127	126.576	199.747	208.033	234.212	158.326	162.771	153.41
LmjF.10.1230	60.4635	197.166	151.056	97.9237	242.772	214.548	166.696	365.214	227.703	225.046	154.361	344.845	118.369	203.638	170.029	321.996	132.694	199.434
LmjF.10.1240	84.6489	195.349	70.3786	164.613	279.092	224.097	251.507	203.358	297.766	520.263	272.514	384.711	180.724	188.988	198.179	297.947	236.195	267.51
LmjF.10.1250	42.3244	92.677	72.0951	65.8453	97.491	94.2226	109.181	91.3036	77.2748	161.392	136.257	134.549	71.8668	52.7409	75.4431	129.6	107.039	124.646
LmjF.10.1260	227.343	276.214	235.167	183.185	270.49	218.367	333.392	190.907	327.645	225.548	229.636	208.302	156.416	120.132	219.573	138.953	153.925	144.781
LmjF.10.1270	417.198	385.246	190.537	368.902	410.036	325.959	264.179	226.184	457.467	406.487	247.74	298.002	174.383	155.293	317.537	308.635	222.925	232.992
LmjF.10.1280	42.3244	209.886	42.9138	177.276	129.032	285.214	172.545	91.3036	102.003	456.108	245.834	469.427	137.392	80.5763	61.9309	269.221	250.349	310.656
LmjF.10.1290	334.968	250.773	442.87	174.743	326.881	167.436	275.877	253.16	275.098	184.448	177.229	171.426	121.539	143.572	172.281	116.239	112.347	103.552
LmjF.10.1300	14.5112	159.005	6.8662	95.3912	31.5412	315.773	74.0872	53.9521	51.5166	165.903	135.304	454.478	75.0374	74.7162	23.6464	118.243	118.54	319.286
LmjF.10.1310	19.3483	54.5159	84.111	43.8968	71.6845	135.604	40.9429	170.157	25.7583	57.1388	47.6423	92.6895	27.4785	73.2512	18.0163	46.7629	43.3466	84.3758
LmjF.10.1320	73.7655	136.29	42.9138	84.417	96.5352	264.842	75.062	64.3275	46.3649	111.27	122.917	357.801	71.8668	35.1606	30.4025	75.4887	141.54	226.28
LmjF.10.TRNAASN.01	0	0	0	0	0.955794	0	0	0	0	0	0	0	0	0	0	0	0	0
LmjF.10.TRNAGLY.01	1.20927	0	0	0	4.77897	1.27328	1.94966	0	0	0.501217	0	0	0	0	1.12602	0.668042	0	0
LmjF.10.TRNALYS.01	0	0	1.71655	0	0	0	0	2.07508	0	0	0	1.99332	0	1.46502	0	0	1.76925	0.958816
LmjF.11.0010	754.584	899.512	3874.26	218.64	1582.79	649.372	1051.84	4208.26	1396.1	276.672	425.922	784.372	428.03	1680.38	709.391	118.911	129.155	330.791
LmjF.11.0020	4423.51	2897.52	5789.93	1760.94	5922.1	1911.19	1858.03	3129.22	2472.8	1298.15	1708.45	1576.72	927.927	1749.24	1683.4	686.747	696.199	927.175
LmjF.11.0030	1105.27	858.625	902.906	684.622	1790.2	632.183	842.255	1292.78	737.717	614.492	615.538	710.619	399.495	725.187	551.748	333.353	255.656	390.238
LmjF.11.0040	666.308	321.644	803.346	264.225	567.741	245.743	374.335	956.612	461.588	273.163	319.203	295.012	305.434	706.142	492.069	225.13	261.849	281.892
LmjF.11.0050	1499.49	919.501	892.606	1303.4	1184.23	548.147	1109.36	813.432	1105.55	1222.97	1208.21	822.246	784.194	842.389	1240.87	953.964	841.277	663.5
LmjF.11.0060	165.67	269.854	329.578	338.512	245.639	385.167	446.473	491.794	359.586	491.193	363.034	355.808	303.32	335.491	433.517	320.66	276.887	289.562
LmjF.11.0070	142.694	162.639	127.025	209.354	79.3309	122.871	268.079	184.682	277.159	555.85	338.26	277.072	544.285	282.75	600.167	1356.12	833.316	517.76
LmjF.11.0080	495.801	611.487	772.448	264.225	1026.52	476.843	596.597	574.797	496.62	248.604	512.631	478.397	292.752	313.515	247.724	146.301	268.926	350.927
LmjF.11.0090	622.774	862.26	597.36	832.352	686.26	550.057	1251.68	1085.27	1545.5	1334.24	834.692	712.613	899.392	988.891	1168.81	1009.41	695.314	601.177
LmjF.11.0100	1616.79	1551.89	1702.82	1098.27	1628.67	1183.51	1550.96	2683.08	1201.37	1440.5	1325.41	2420.89	1510.26	1415.21	1293.79	1901.25	1471.13	1514.93
LmjF.11.0110	1654.28	961.297	1774.91	903.262	1254	437.371	1402.78	1278.25	1909.2	853.573	1165.33	587.033	823.298	776.463	1511.11	645.996	628.968	515.843
LmjF.11.0120	792.072	868.62	2049.56	509.879	1153.64	476.206	1355.99	1913.22	1438.34	695.689	707.011	597	912.074	940.546	1593.31	448.924	446.735	399.826
LmjF.11.0130	2995.36	1755.41	3278.61	1486.58	2619.83	995.704	2098.81	3085.65	2153.39	1243.02	1674.15	1351.47	1251.33	1422.54	2111.28	879.811	1035.01	721.988
LmjF.11.0140	1426.94	1498.28	1201.59	1334.63	2509.91	1359.86	3333.92	2346.92	2017.39	1943.22	2964.3	2801.61	1381.32	1648.15	1309.56	1206.48	1391.51	1756.55
LmjF.11.0150	66.5098	122.661	12.0159	295.46	58.3034	140.697	105.282	47.7269	120.549	527.28	287.759	166.442	183.894	46.8808	72.0651	553.807	440.543	223.404
LmjF.11.0160	758.212	423.407	478.918	628.063	383.273	474.933	763.293	510.47	873.721	830.517	652.699	444.511	960.69	575.755	1336.58	1025.44	714.776	494.749
LmjF.11.0170	470.406	630.567	964.702	416.176	429.151	564.699	733.073	1452.56	1017.97	694.687	584.094	794.339	785.251	1106.09	899.688	643.992	518.39	763.217
LmjF.11.0180	582.868	608.761	1594.68	379.877	1281.72	595.895	1228.29	2195.44	1228.15	564.872	767.04	1118.25	695.417	1336.1	988.643	493.683	498.928	829.376
LmjF.11.0190	1169.36	784.12	695.203	987.679	764.635	530.321	1026.5	630.825	769.657	865.101	1277.77	613.943	898.335	656.331	1088.86	987.366	1019.97	670.212
LmjF.11.0200	1755.86	1229.33	1757.75	873.716	2732.61	832.088	760.369	720.053	816.022	587.928	900.439	477.401	383.642	335.491	583.277	373.435	400.735	286.686
LmjF.11.0210	460.732	633.293	370.775	509.879	453.046	618.814	1030.4	655.726	764.506	1166.83	990.959	1476.06	841.264	588.94	488.691	1040.14	963.355	1238.79
LmjF.11.0220	3034.06	1352.9	7444.68	874.56	2143.85	727.679	1028.45	3589.89	1259.06	487.183	734.644	648.826	853.947	2052.5	1479.59	390.804	560.852	498.584
LmjF.11.0230	1101.64	960.388	1296	779.169	814.336	802.802	804.236	981.513	926.268	785.407	898.533	841.182	752.488	876.084	763.439	627.291	688.237	837.046
LmjF.11.0240	3193.68	2574.97	5733.28	1507.69	2711.59	1762.85	4497.87	10827.8	5487.54	3122.58	2811.85	3201.28	5047.59	7127.34	5887.94	3454.44	4117.04	3042.32
LmjF.11.0250	44.743	143.559	18.8821	75.9753	32.497	378.164	70.1879	43.5767	56.6682	121.295	80.9919	198.336	78.208	57.1359	16.8903	88.8496	103.501	170.669
LmjF.11.0260	1833.25	2228.79	3088.07	1967.76	1283.63	1701.1	3621.5	4075.46	3368.15	2959.69	3348.3	2837.49	4402.9	3393	5619.95	2922.01	3145.72	1980.91
LmjF.11.0270	51.9986	71.7793	34.331	126.626	31.5412	145.79	61.4144	18.6757	48.4256	131.82	94.3317	108.636	75.0374	23.4404	22.5203	123.588	126.501	78.6229
LmjF.11.0280	590.124	517.901	497.8	685.466	528.554	685.661	582.949	661.951	607.895	657.597	574.566	513.281	754.601	760.348	730.785	689.419	690.007	651.036
LmjF.11.0290	1558.75	1002.18	1441.9	1289.89	1291.28	734.682	1411.56	869.459	1268.34	1036.02	1838.99	972.741	891.994	657.796	1066.34	940.603	996.971	711.441
LmjF.11.0300	1642.19	548.793	1507.13	966.575	1599.04	418.272	383.109	512.545	449.224	322.784	536.452	309.962	272.671	353.071	452.659	274.565	276.887	282.851
LmjF.11.0310	490.963	642.379	720.951	1078.01	280.048	1165.05	691.156	879.834	889.176	1881.07	797.532	926.895	1056.86	953.731	707.139	2255.31	1428.67	988.539
LmjF.11.0320	339.805	387.971	588.777	640.725	271.445	1002.07	477.668	309.187	361.646	778.39	672.709	559.127	585.503	383.836	423.382	1020.77	1014.66	703.771
LmjF.11.0330	41.1152	83.591	27.4648	119.028	19.1159	232.373	84.8104	45.6518	114.367	323.786	141.974	204.316	175.44	64.4611	119.358	428.215	292.81	241.622
LmjF.11.0340	155.996	163.548	233.451	92.0145	202.628	184.625	170.596	203.358	138.064	107.762	128.634	142.523	137.392	156.758	128.366	89.5176	102.616	107.387
LmjF.11.0350	280.551	575.143	214.569	458.384	432.975	753.144	870.525	1921.52	1132.33	1252.54	800.39	1849.8	2161.29	2852.4	1722.81	2495.8	1843.56	1623.27
LmjF.11.0360	1136.71	838.636	678.038	837.417	673.835	716.856	995.303	603.849	1056.09	728.268	885.193	840.185	630.948	467.343	624.939	601.238	638.698	640.489
LmjF.11.0370	1068.99	841.362	472.051	1171.71	1240.62	804.712	1144.45	595.548	786.143	1252.04	1575.05	1454.13	1025.16	552.314	680.114	1281.3	1469.36	1165.92
LmjF.11.0380	472.824	640.562	417.122	793.52	496.057	804.712	996.278	558.197	772.748	1278.1	1302.54	1402.3	1240.76	684.166	700.383	1336.75	1677.25	1485.21
LmjF.11.0390	313.201	472.471	175.088	558.841	362.246	418.272	625.842	404.641	648.078	822.999	574.566	650.82	397.381	366.256	388.476	678.73	488.312	504.337
LmjF.11.0400	4.83708	33.6181	8.58275	43.8968	7.64635	63.6639	35.0939	64.3275	28.8493	184.448	53.3593	181.392	77.1511	98.1566	59.6789	220.454	156.578	296.274
LmjF.11.0410	424.454	834.093	393.09	782.546	801.911	1331.21	779.865	495.944	430.678	842.546	1215.83	1858.77	1175.23	539.129	420.004	1060.18	1443.71	1794.9
LmjF.11.0420	620.355	594.223	314.129	645.79	469.295	597.804	980.681	543.671	651.169	739.295	1069.09	766.433	1054.75	495.178	811.858	728.834	1030.59	810.199
LmjF.11.0430	614.309	549.702	561.312	441.501	574.432	470.477	1015.77	711.753	851.054	646.57	975.714	629.89	832.809	647.541	834.379	503.035	615.698	596.383
LmjF.11.0440	711.051	514.267	1344.06	487.086	533.333	524.591	803.261	1645.54	1340.46	742.804	717.493	627.897	655.256	1322.92	1290.42	590.549	451.158	569.536
LmjF.11.0450	725.562	730.513	1417.87	617.932	662.365	919.307	1045.02	1027.16	798.507	813.475	1179.62	1007.62	908.904	974.241	1032.56	762.904	877.547	930.051
LmjF.11.0460	1143.97	1045.8	1915.67	910.86	1226.28	885.566	1433.98	1346.73	920.086	931.763	1561.71	1237.85	1265.07	1223.3	1061.83	871.795	1140.28	1238.79
LmjF.11.0470	831.978	1652.74	1004.18	1105.86	2669.53	1945.57	1719.6	1062.44	476.013	843.548	2178.2	2785.67	1946.74	946.406	550.622	1057.51	2413.25	2285.82
LmjF.11.0475	60.4635	41.7955	37.7641	53.1827	26.7622	38.1984	61.4144	51.877	43.2739	64.657	67.652	47.8397	21.1373	38.0906	22.5203	23.3815	33.6157	37.3938
LmjF.11.0480	216.459	555.154	190.537	609.491	791.397	832.088	597.572	211.658	254.492	751.826	948.081	1471.07	461.85	205.103	179.037	615.935	761.661	1173.59
LmjF.11.0490	2817.6	1429.23	2143.97	1481.52	3058.54	916.124	1810.26	4438.6	2097.75	1320.71	1523.6	1384.36	852.89	2623.86	1346.72	678.062	589.159	764.176
LmjF.11.0500	711.051	985.829	3264.88	538.581	3196.17	1240.81	1238.04	2548.2	1205.49	475.655	646.982	1004.63	282.183	766.208	479.683	161.666	221.156	303.945
LmjF.11.0510	12.0927	49.0643	17.1655	35.4551	31.5412	75.7601	40.9429	66.4026	24.728	53.129	38.1138	80.7296	19.0236	52.7409	34.9065	32.734	26.5387	83.417
LmjF.11.0520	117.299	388.88	61.7958	311.499	285.782	337.419	612.194	170.157	402.86	876.128	772.758	870.085	397.381	162.618	184.667	547.126	593.583	812.117
LmjF.11.0530	287.806	556.971	302.113	404.357	732.138	581.888	717.476	319.562	263.765	389.947	930.93	654.806	597.129	310.585	289.386	351.39	719.199	623.23
LmjF.11.0540	489.754	684.175	259.199	1004.56	678.614	737.229	740.872	222.034	454.376	898.682	1188.2	893.008	534.774	231.474	331.049	738.854	856.316	785.27
LmjF.11.0550	124.555	352.536	41.1972	348.642	175.866	258.476	487.416	103.754	217.4	512.244	576.471	385.708	495.67	83.5064	177.911	495.019	697.084	334.627
LmjF.11.0560	403.896	717.793	252.333	956.445	303.942	1060	1071.34	520.845	622.32	1238.51	1336.84	1443.17	1344.33	600.66	544.992	1484.39	1771.9	1653
LmjF.11.0570	419.617	418.864	115.009	691.375	259.976	205.635	531.283	168.082	502.802	519.261	606.962	408.631	384.699	136.247	184.667	418.862	456.466	341.338
LmjF.11.0580	102.788	172.634	72.0951	102.145	178.733	131.784	293.424	124.505	220.491	289.703	280.137	214.282	165.928	93.7615	136.248	211.101	185.771	157.246
LmjF.11.0590	1822.37	1937.13	2616.02	1645.29	1651.61	1399.33	3088.27	5523.87	2969.41	2450.95	2318.27	3060.75	2945.48	4138.69	5397	3343.55	2045.25	2347.18
LmjF.11.0600	1261.27	1322.92	901.189	1178.46	1272.16	1386.6	1482.72	1076.97	1355.92	1525.2	1556	2097.97	1327.42	846.784	932.342	1446.31	1389.74	1746.96
LmjF.11.0610	0	0	0	2.53251	0.955794	0	1.94966	4.15016	6.18199	18.545	1.90569	6.97663	6.34119	8.79015	12.3862	17.3691	5.30774	8.62934
LmjF.11.0620	174.135	230.784	102.993	372.279	129.032	297.311	409.429	201.283	479.104	770.371	411.629	503.314	1246.04	663.656	713.895	1474.37	984.586	717.194
LmjF.11.0630	266.039	471.563	140.757	756.376	217.921	576.795	719.426	361.064	833.538	1460.55	823.258	1073.4	2308.19	1177.88	1306.18	2920.01	1829.4	1454.52
LmjF.11.0640	434.128	499.729	333.011	840.793	197.849	807.895	784.739	468.968	746.99	1568.81	1092.91	814.272	1145.64	599.195	740.919	1950.68	1821.44	1084.42
LmjF.11.0650	6.04635	34.5267	3.4331	36.2993	7.64635	76.3967	16.5721	29.0511	5.15166	64.657	27.6325	50.8297	28.5353	38.0906	6.7561	50.7712	59.2698	59.4466
LmjF.11.0660	256.365	347.993	154.49	445.722	206.451	408.723	607.32	147.331	312.19	594.444	671.756	403.648	583.389	165.548	320.915	521.073	621.891	456.396
LmjF.11.0670	160.833	109.032	73.8117	105.521	183.512	59.8441	61.4144	120.355	102.003	63.6546	78.1333	69.7663	61.2982	118.667	60.8049	46.7629	55.7313	65.1995
LmjF.11.0673	189.855	133.564	60.0793	126.626	206.451	60.4807	88.7097	99.6039	127.761	84.7057	101.002	82.7229	80.3217	84.9714	76.5692	72.1485	55.7313	79.5817
LmjF.11.0675	201.948	110.849	73.8117	135.067	217.921	57.2976	112.106	101.679	115.397	79.1923	90.5203	80.7296	68.6962	48.3458	69.8131	54.7794	71.6545	53.6937
LmjF.11.0680	432.919	268.945	317.562	272.667	460.693	140.061	244.683	267.685	299.826	178.433	253.457	140.529	143.734	230.009	220.699	132.272	137.117	142.864
LmjF.11.0690	155.996	175.359	36.0476	151.106	129.988	140.061	202.765	47.7269	153.519	204.998	227.73	158.469	127.881	39.5557	93.4594	121.584	153.925	123.687
LmjF.11.0700	1692.98	1226.61	1402.42	1223.2	1148.86	971.512	1826.83	2672.7	1572.29	1469.57	1657	2186.67	2751.02	2314.74	2424.31	2197.86	2274.37	1865.86
LmjF.11.0710	521.195	525.17	326.145	590.075	439.665	638.549	541.032	404.641	622.32	630.03	628.878	712.613	368.846	322.305	292.764	400.825	425.504	604.054
LmjF.11.0720	84.6489	198.074	41.1972	465.138	122.342	441.191	315.845	118.28	228.734	1041.03	644.123	597	333.969	158.223	164.398	863.778	811.2	664.459
LmjF.11.0730	636.076	792.298	933.804	800.273	336.439	1219.16	679.458	637.05	640.866	943.792	855.655	848.159	1125.56	805.763	852.395	1197.13	1195.13	913.751
LmjF.11.0740	197.111	311.649	109.859	341.045	104.182	341.875	214.463	222.034	398.738	518.76	242.023	475.407	282.183	334.026	172.281	450.26	362.696	443.932
LmjF.11.0750	183.809	279.848	180.238	230.458	312.545	376.891	400.656	647.425	363.707	445.081	375.421	807.296	459.736	632.89	242.094	454.268	541.39	721.988
LmjF.11.0760	30963.4	20917.7	27126.7	23559.1	20669	11090.3	14903.2	33946.2	10474.3	11043.3	14763.4	18083.4	9554.06	22520.4	5194.32	6281.6	10294.4	18488.8
LmjF.11.0780	17314.3	12422.4	13215.7	14624.4	12208.4	6850.24	8761.79	16183.6	5801.8	7075.18	9409.35	10643.3	5757.8	11282.2	2820.67	4513.29	7231.8	11151
LmjF.11.0790	1185.08	663.277	581.911	653.388	879.33	425.912	590.748	358.989	522.378	410.998	559.32	447.501	412.177	228.544	319.789	264.545	353.85	431.467
LmjF.11.0800	4886.66	2030.72	7230.11	1694.25	4247.55	1101.39	2130.98	4598.38	2575.83	873.621	1371.14	1011.61	1095.97	1913.32	2168.71	620.611	696.199	601.177
LmjF.11.0810	204.367	307.106	133.891	530.139	181.601	424.002	543.956	425.392	590.38	1278.6	708.917	893.008	740.862	732.512	865.907	1657.41	832.431	839.922
LmjF.11.0820	22.9761	84.4996	24.0317	59.9361	11.4695	192.902	111.131	157.706	190.611	468.137	102.907	426.571	263.159	445.367	158.768	609.922	215.848	763.217
LmjF.11.0830	38.6966	117.209	49.78	183.185	31.5412	311.953	97.4832	311.262	112.306	484.176	224.871	481.387	225.112	505.433	221.825	680.735	379.504	724.865
LmjF.11.0840	118.508	224.424	30.8979	238.9	168.22	185.262	303.173	95.4537	223.582	387.441	397.336	273.085	199.747	68.8561	159.894	256.528	215.848	213.816
LmjF.11.0850	922.673	909.507	714.085	1009.63	1210.03	921.854	1845.36	1066.59	1442.46	1521.19	2287.78	1495.99	1435.22	755.952	1204.84	1048.83	1561.36	1166.88
LmjF.11.0860	112.462	150.827	53.2131	227.082	75.5077	242.56	271.978	101.679	210.188	510.74	398.289	341.855	468.191	272.495	323.167	859.102	721.853	515.843
LmjF.11.0870	25.3947	21.8064	25.7483	48.1177	15.2927	43.2915	42.8926	126.58	53.5772	73.6789	67.652	94.6828	67.6393	142.107	105.846	96.8661	83.1546	98.758
LmjF.11.0880	1666.37	1501.91	1405.86	975.016	1481.48	967.692	1830.73	1166.2	1427.01	1322.21	1731.32	1204.96	797.933	558.174	901.94	708.792	821.816	641.448
LmjF.11.0890	736.445	904.964	296.963	1152.29	338.351	900.208	927.065	964.913	1162.21	1680.08	1029.07	1455.13	1074.83	1048.96	964.997	1872.52	1235.82	1327
LmjF.11.0900	302.317	746.868	1016.2	287.862	450.179	991.248	404.555	686.852	257.583	285.193	466.894	998.655	266.33	454.158	126.114	189.056	346.773	590.63
LmjF.11.0910	1009.74	1130.3	1263.38	1167.49	658.542	1738.66	1046.97	1168.27	1124.09	1493.63	1270.14	1511.94	1372.87	1341.96	1192.45	1569.9	1532.17	1599.3
LmjF.11.0920	763.049	541.525	540.713	733.584	663.321	457.107	867.6	680.626	767.597	908.707	1131.98	867.095	782.08	750.092	757.809	1010.75	1023.51	860.058
LmjF.11.0930	267.249	395.24	317.562	188.25	885.065	352.698	382.134	483.494	307.039	263.64	427.828	658.793	191.293	237.334	271.37	221.79	223.81	425.714
LmjF.11.0940	160.833	270.762	139.041	424.618	108.96	537.324	337.292	224.109	317.342	978.877	463.083	589.027	453.395	336.956	301.773	1056.84	627.198	671.171
LmjF.11.0950	446.221	506.089	406.823	385.786	410.991	612.447	601.471	543.671	360.616	357.869	531.688	671.75	498.84	483.458	306.277	317.988	429.043	690.347
LmjF.11.0960	29669.4	19991.9	20106	28294.9	34850.2	11627.6	36686.8	42408.4	13210.9	16931.1	37125.7	23787.3	18651.5	28998.7	9233.34	11034.7	23187.8	24089.3
LmjF.11.0970	32791.8	24708.4	19798.7	34323.1	43411.2	14536.4	39829.7	35716.3	12338.2	18061.4	42983.8	27241.7	19589	26388	9012.64	12043.5	25518.7	26937
LmjF.11.0980	746.119	695.078	514.965	504.814	653.763	558.333	483.517	415.016	516.196	347.343	395.431	494.344	360.391	331.095	216.195	210.433	291.041	419.002
LmjF.11.0990	186.228	152.645	75.5282	406.046	86.9772	248.926	267.104	101.679	230.794	688.672	428.78	276.075	412.177	202.173	318.663	862.442	613.044	336.544
LmjF.11.1000	230.971	485.191	260.916	653.388	109.916	627.09	569.302	701.377	1055.06	2092.58	750.842	1305.63	3034.26	4118.18	1713.8	5024.34	3400.49	3284.9
LmjF.11.1010	474.034	818.647	350.176	810.403	522.819	723.222	832.506	334.088	1025.18	1401.4	1045.27	943.838	633.062	336.956	597.915	919.226	765.2	796.776
LmjF.11.1020	168.088	218.064	104.71	351.175	126.165	154.703	217.387	290.511	379.162	650.58	259.174	269.099	479.817	534.734	586.655	825.7	463.543	468.861
LmjF.11.1030	1284.24	1009.45	628.258	974.172	665.232	988.701	1893.12	2139.41	2215.21	2320.64	1386.39	2693.98	3200.19	2319.13	2321.85	3479.16	3168.72	2634.83
LmjF.11.1040	1.20927	0.908598	3.4331	2.53251	1.91159	1.27328	4.87416	31.1262	8.24265	9.52313	6.66992	7.97329	21.1373	61.531	46.1667	16.033	13.2694	20.1351
LmjF.11.1050	224.924	312.558	108.143	473.579	436.798	509.312	542.981	404.641	367.828	1050.05	859.466	1470.08	801.103	480.528	546.118	1746.93	1006.7	1291.52
LmjF.11.1060	93.1138	115.392	120.159	122.405	54.4802	118.415	99.4328	174.307	104.063	252.613	171.512	111.626	169.098	101.087	78.8212	400.157	304.311	193.681
LmjF.11.1070	79.8118	96.3114	108.143	119.872	79.3309	69.3937	131.602	95.4537	156.61	204.497	143.88	65.7796	243.079	131.852	238.716	378.112	243.272	141.905
LmjF.11.1080	113.671	178.085	94.4103	126.626	68.8171	228.554	177.419	168.082	227.703	387.441	202.956	292.022	179.667	143.572	192.549	259.2	188.425	269.427
LmjF.11.1090	12.0927	11.8118	3.4331	20.2601	4.77897	34.3785	4.87416	16.6006	10.3033	15.0365	14.2927	13.9533	12.6824	16.1153	6.7561	12.0248	24.7695	29.7233
LmjF.11.1100	44.743	144.467	39.4807	235.523	56.3918	203.088	238.834	180.532	166.914	619.003	332.543	581.054	547.456	275.425	266.866	1004.73	826.239	732.535
LmjF.11.1110	51839	25544.3	60453.5	30951.5	45994.7	13232.6	33618	74541.1	17092.2	13798	32262.4	20610	12585.1	30101.9	10768.1	6971.02	13051.7	13281.5
LmjF.11.1120	2926.43	1691.81	2138.82	1998.99	1683.15	1059.37	1988.66	1433.88	1851.51	1467.06	2289.69	1207.95	1322.14	1050.42	1558.41	1097.59	1356.13	1032.64
LmjF.11.1130	52244.1	25730.6	60611.4	30520.1	45821.7	13267.6	33308	74136.4	17023.1	13647.1	31939.4	20627.9	12611.6	29735.6	10404.4	6822.71	13287.1	12985.2
LmjF.11.1160	41.1152	168.999	58.3627	262.537	25.8064	346.332	134.527	139.03	98.9118	552.842	294.429	365.775	222.998	95.2266	102.468	644.66	538.736	405.579
LmjF.11.1170	723.143	1141.2	1098.59	1353.2	632.735	1826.52	1402.78	2131.11	1781.44	2477.52	1390.2	3910.9	1901.3	2237.09	1576.42	3179.21	1939.1	3616.65
LmjF.11.1180	2192.41	2098.86	3326.68	2261.53	3580.4	1713.83	3299.81	2442.37	2195.64	1727.7	3112.95	1849.8	2501.6	1432.79	2683.3	1209.16	2040.83	1165.92
LmjF.11.1190	27009	30071	56424.7	24078.3	46859.7	18803.1	25178.9	54773.8	13132.6	12170.6	28676.8	24241.8	9711.53	24060.1	5993.79	5750.5	9863.56	14457
LmjF.11.1200	1372.52	1454.67	1484.82	1298.33	1351.49	1212.16	2695.41	2151.86	1897.87	1899.61	2631.76	1908.61	3440.09	2048.1	2304.96	1814.4	2843.18	1820.79
LmjF.11.1210	76.184	146.284	22.3152	251.563	159.618	292.218	368.486	180.532	386.374	1139.77	572.66	773.409	504.124	310.585	203.809	841.065	636.045	791.982
LmjF.11.1220	70.1376	59.0589	72.0951	71.7545	17.2043	59.8441	65.3137	72.6278	66.9715	127.81	83.8504	92.6895	62.355	82.0414	84.4513	150.977	105.27	113.14
LmjF.11.1230	2004.97	1439.22	1958.58	1313.53	1409.8	662.742	1412.53	1811.55	1515.62	854.074	1185.34	899.985	752.488	1063.61	745.423	490.343	575.89	639.53
LmjF.11.1240	2718.44	2526.81	2392.87	2174.58	2168.7	1539.39	2319.12	2226.56	2266.73	1810.9	2045.76	1758.11	1285.15	1315.59	1053.95	1184.44	1272.09	1238.79
LmjF.11.1250	64.0913	53.6073	54.9296	87.7937	19.1159	61.754	51.6661	60.1773	44.3042	145.353	74.3219	102.656	73.9805	76.1813	78.8212	138.953	129.155	112.181
LmjF.11.1260	2358.08	2109.77	2016.95	1697.63	1903.94	921.217	1902.87	2041.88	1890.66	1208.43	1556.95	1296.66	973.372	1122.21	871.537	718.813	796.161	835.128
LmjF.11.1270	67.7191	68.1449	109.859	85.2612	70.7287	71.9403	91.6342	271.836	97.8815	107.26	75.2748	122.589	100.402	237.334	143.004	102.21	89.347	111.223
LmjF.11.1280	1400.33	1343.82	2792.83	751.311	1341.93	806.622	1737.15	2099.98	1653.68	802.449	1170.09	959.785	1151.98	1170.55	1212.72	571.176	756.353	622.271
LmjF.11.1290	72.5562	98.1286	187.104	65.8453	68.8171	144.517	104.307	313.337	130.852	134.827	69.5577	160.462	134.222	237.334	156.516	104.883	88.4624	136.152
LmjF.11.1300	2486.26	1860.81	6128.09	972.484	3352.92	1186.06	1977.93	5225.05	2657.22	956.823	1140.56	1425.23	871.913	2103.77	1587.68	512.388	543.159	871.563
LmjF.11.1310	1278.2	1179.36	2343.09	1121.9	1712.78	737.229	1835.61	2927.94	2882.87	1402.91	1404.49	888.025	1118.16	1810.77	2452.46	969.997	828.893	596.383
LmjF.11.1320	668.726	874.98	276.365	811.247	1024.61	637.913	979.706	280.136	697.534	946.298	1309.21	774.406	683.791	303.26	567.513	827.704	1001.39	750.753
LmjF.11.1330	182.6	326.187	202.553	691.375	117.563	638.549	565.402	425.392	701.656	1574.82	736.549	695.67	1072.72	565.499	702.635	2072.27	1390.63	857.181
LmjF.11.1340	376.083	271.671	296.963	204.289	325.926	155.34	431.85	300.887	356.495	145.353	206.767	201.326	174.383	125.992	252.228	114.235	95.5394	107.387
LmjF.11.1350	858.581	911.324	1483.1	777.481	1355.32	847.367	1127.88	1595.74	1790.72	1041.03	963.327	1013.6	982.884	1152.97	1747.58	804.322	734.238	780.476
LmjF.11.1360	2035.2	1677.27	5934.12	1258.66	2365.59	1681.36	3315.4	8709.11	3871.99	2023.41	2302.07	2984	2751.02	5146.63	4505.19	2212.55	1795.79	2188.02
LmjF.11.1370	1526.1	1041.25	708.935	1786.26	2229.87	818.082	2052.02	759.48	1080.82	1844.98	3126.29	1332.54	1376.04	665.121	945.854	1398.88	1829.4	1163.04
LmjF.11.1380	1020.62	707.798	2373.99	755.532	1238.71	686.297	1220.49	2456.9	1605.26	710.726	905.203	903.972	859.231	1758.03	1217.22	530.425	621.891	820.746
LmjF.11.5SRRNA.01	4516.62	2103.41	2952.47	1440.15	4569.65	364.794	1239.99	5293.53	1298.22	500.215	477.375	100.663	1763.91	1589.55	4157.25	253.856	475.043	146.699
LmjF.11.5SRRNA.02	4324.35	1975.29	2955.9	1392.88	4529.51	369.251	1305.3	5386.91	1381.67	474.151	475.47	97.6728	1692.04	1571.97	4212.43	231.142	467.966	138.069
LmjF.11.5SRRNA.03	14.5112	10.9032	15.449	17.7276	24.8506	5.09312	13.6476	10.3754	8.24265	6.51582	7.62276	1.99332	7.39805	7.32512	13.5122	2.00413	1.76925	2.87645
LmjF.11.TRNAALA.01	0	0	0	0	0	0	0	0	0	0	0	0	0	0	0	0	0	0
LmjF.11.TRNAALA.02	0	0	0	0	0	0	0.974832	0	0	0	0	0	0	0	0	0	0	0
LmjF.11.TRNAARG.01	1.20927	0	0	1.68834	0	0	2.92449	0	0	0	0	0	0	0	0	0.668042	0	0
LmjF.11.TRNAGLY.01	0	0	0	0	2.86738	0	0	0	0	0	0	0	1.05686	1.46502	0	0	0.884624	0
LmjF.11.TRNALEU.01	0	0	0	0	0.955794	0	0	0	0	0	0	0	0	0	0	0	0	0
LmjF.11.TRNALEU.02	0	0	1.71655	0	0	0.636639	0	0	1.03033	0.501217	0	0	0	1.46502	0	1.33608	0	0
LmjF.11.TRNAMET.01	2.41854	0.908598	0	2.53251	7.64635	0.636639	1.94966	4.15016	5.15166	1.00243	0	1.99332	0	0	0	0	0.884624	0.958816
LmjF.12.0010	4510.58	2743.97	8095.25	2212.57	7349.1	2443.42	3118.49	7202.61	3159	2066.02	2707.99	3242.14	1537.74	3529.24	2053.85	1110.29	1111.09	1856.27
LmjF.12.0020	1303.59	847.722	2914.7	516.632	1652.57	818.718	522.51	1552.16	721.232	309.752	364.94	628.893	280.069	572.824	472.927	177.031	189.31	336.544
LmjF.12.0030	1630.1	1938.04	7727.91	1673.15	6293.9	3212.48	4260.99	14131.3	5193.9	3576.18	4266.84	5437.78	8210.78	8007.82	15299.2	7261.61	6906.26	4213.99
LmjF.12.0040	4396.9	2954.76	4902.47	3737.14	6115.17	2878.25	2528.71	3498.59	2223.45	2928.61	3735.15	3128.52	1176.29	1514.84	2018.95	1994.1	1817.9	1534.1
LmjF.12.0045	2761.97	1292.03	3771.26	1283.14	2641.81	701.577	1307.25	2485.95	2339.88	1054.56	1229.17	671.75	508.352	959.591	1548.27	619.943	475.043	320.244
LmjF.12.0050	740.073	692.352	394.807	904.106	2041.58	660.832	816.909	288.436	715.05	666.118	1157.71	498.331	418.518	183.128	432.391	499.027	547.582	316.409
LmjF.12.0060	778.77	717.793	748.416	625.53	1523.54	749.325	1200.02	1018.86	1322.95	1032.51	941.411	1072.41	770.454	665.121	1201.46	888.496	691.776	697.059
LmjF.12.0070	1874.37	1120.3	1725.13	2747.77	2756.51	1708.1	2154.38	2917.56	3258.94	3618.29	2946.2	3110.58	2281.77	2572.58	2927.64	3015.54	2637.06	2946.44
LmjF.12.0075	152.368	85.4082	288.381	61.6244	186.38	129.238	117.955	255.235	151.459	85.2069	96.2374	101.659	99.3453	156.758	221.825	75.4887	98.1932	101.634
LmjF.12.0080	1333.82	768.674	1344.06	967.419	2819.59	722.586	958.26	1199.4	1280.7	928.755	1100.54	709.623	512.579	506.898	1300.55	727.498	627.198	369.144
LmjF.12.0090	1532.14	1059.43	1196.44	2075.81	2309.2	1046	1654.29	1130.92	1636.17	1906.63	2216.32	1603.63	748.26	632.89	1101.24	1255.92	1066.86	935.804
LmjF.12.0100	264.83	403.418	142.474	455.008	847.789	542.417	249.557	124.505	170.005	400.974	432.592	468.431	158.53	93.7615	94.5854	246.507	291.041	369.144
LmjF.12.0110	1088.34	735.056	624.824	1759.25	755.077	1147.86	860.776	902.66	911.843	1577.83	1254.9	1618.58	720.782	736.907	581.025	1118.97	935.932	1305.91
LmjF.12.0120	160.833	205.343	115.009	796.897	64.994	548.783	257.356	178.457	342.07	1473.08	579.33	716.599	412.177	275.425	245.472	1631.36	1148.24	866.769
LmjF.12.0130	136.647	119.935	72.0951	283.641	71.6845	284.578	177.419	60.1773	215.339	557.353	411.629	342.851	188.122	65.9261	185.793	457.609	515.736	383.526
LmjF.12.0140	1360.43	1692.72	1507.13	1567.62	2202.15	1870.45	1801.49	1786.64	1761.87	1832.95	2227.75	2310.26	1210.11	1271.64	1073.09	1287.32	1380.9	1778.6
LmjF.12.0150	620.355	584.229	305.546	1384.44	698.685	1014.17	887.097	487.644	609.956	1908.13	1855.19	1136.19	1186.86	666.586	831.001	2427	2339.83	1678.89
LmjF.12.0160	129.392	198.074	85.8275	528.45	271.445	368.614	225.186	99.6039	138.064	460.117	475.47	402.651	247.306	117.202	137.374	527.753	505.12	387.362
LmjF.12.0170	2469.33	1145.74	2061.58	2399.13	2292.95	986.791	846.154	1307.3	986.027	1170.34	1289.2	875.069	450.224	782.323	789.338	758.896	674.968	572.413
LmjF.12.0180	810.211	894.969	696.92	1572.69	1093.43	1232.53	1022.6	910.96	1027.24	1689.6	1675.1	1514.93	1195.31	1103.16	849.017	1955.36	1864.79	1696.14
LmjF.12.0190	738.864	444.305	365.625	1468.86	748.386	565.972	1298.48	784.381	981.906	2422.38	2384.97	1360.44	1907.64	1095.84	1691.28	3622.79	3653.5	1975.16
LmjF.12.0200	258.784	208.069	139.041	724.298	105.137	529.047	315.845	180.532	419.345	916.726	596.481	380.725	363.561	193.383	308.529	962.648	635.16	405.579
LmjF.12.0210	1154.85	1673.64	2248.68	1561.71	2209.8	2197.68	2339.6	3867.95	2408.91	2794.29	2431.66	3419.54	3850.16	3325.6	3320.62	3201.26	3512.84	2872.61
LmjF.12.0220	987.973	872.254	1124.34	949.691	1698.45	935.223	1175.65	1726.47	842.811	1155.81	1424.5	1443.17	753.545	928.825	858.025	941.271	990.779	941.557
LmjF.12.0230	594.961	536.982	532.131	1538.08	615.531	1196.25	846.154	913.036	832.508	1920.66	1578.86	1291.67	1257.67	1148.58	974.005	2594.01	2560.99	1692.31
LmjF.12.0240	484.917	558.788	1608.41	686.31	535.244	847.367	863.701	1639.31	1147.79	1248.53	1174.86	1123.24	1192.14	1457.7	1136.15	1414.91	1393.28	1301.11
LmjF.12.0250	731.608	810.47	538.997	1360.8	579.211	1648.26	1526.59	1452.56	1877.26	3180.72	2013.36	3550.11	3587	2503.73	2532.41	6455.96	4322.27	4608.07
LmjF.12.0260	169.298	205.343	151.056	335.98	227.479	225.37	387.008	282.211	354.434	796.935	668.897	467.434	704.929	413.137	452.659	1480.38	1444.59	832.252
LmjF.12.0270	1682.09	927.679	1093.44	1752.5	1372.52	884.929	894.895	937.937	992.209	1058.07	1247.27	1087.36	682.735	754.487	886.175	923.902	978.394	962.651
LmjF.12.0280	16.9298	106.306	12.0159	101.3	25.8064	296.037	114.055	122.43	88.6085	426.035	262.985	586.037	228.283	153.828	83.3253	404.833	514.851	774.723
LmjF.12.0290	719.515	536.982	755.282	1184.37	531.421	809.169	1064.52	973.213	1113.79	1747.24	1623.65	1017.59	1386.61	1050.42	1754.33	2390.92	1903.71	1341.38
LmjF.12.0300	1186.29	778.669	944.103	2013.35	1090.56	1760.94	1743.97	1834.37	1839.14	3341.11	2666.06	2561.42	2753.13	2743.99	3490.65	5096.49	4517.77	3623.36
LmjF.12.0310	464.36	539.707	403.389	1057.75	1150.78	693.937	1007.98	527.071	728.444	1176.36	1784.68	1035.53	834.923	515.689	763.439	1282.64	1417.17	1133.32
LmjF.12.0320	151.159	92.677	145.907	336.824	128.076	120.961	353.864	319.562	390.496	912.716	541.216	400.658	698.588	492.248	611.427	1770.31	1218.13	614.601
LmjF.12.0330	938.393	560.605	607.659	1596.33	460.693	753.144	859.802	1589.51	1428.04	2083.06	1128.17	1669.41	1365.47	1944.09	1033.68	2289.38	1725.9	2102.68
LmjF.12.0340	117.299	137.198	130.458	307.278	81.2425	369.888	169.621	149.406	234.916	675.139	326.826	422.584	312.832	234.404	197.053	1016.09	674.968	535.978
LmjF.12.0350	81.0211	249.865	34.331	409.422	151.971	616.267	235.909	238.634	322.494	1418.95	604.104	1560.77	406.893	307.655	200.431	1410.24	979.279	1455.48
LmjF.12.0360	171.716	210.795	77.2448	371.435	341.218	264.842	247.607	85.0783	258.613	496.205	482.14	381.721	273.728	123.062	280.378	489.007	490.082	299.15
LmjF.12.0370	3642.32	2153.38	5645.74	2476.8	5837.99	2417.96	1833.66	3743.45	2054.48	1549.76	2198.21	2145.81	956.463	1790.26	1421.03	949.955	1070.39	1411.38
LmjF.12.0380	113.671	170.816	92.6937	333.447	141.457	234.92	308.047	176.382	365.768	1004.94	666.992	472.417	766.227	411.672	724.029	2020.83	1403.01	757.464
LmjF.12.0390	1007.32	747.776	636.84	1027.35	1068.58	916.761	771.092	634.975	692.383	911.714	1080.53	1023.57	1045.24	506.898	702.635	805.658	1191.59	937.722
LmjF.12.0400	133.02	476.105	587.06	250.719	511.35	1138.95	328.518	2066.78	382.253	822.497	421.158	2504.61	436.485	1914.79	149.76	605.246	704.161	2831.38
LmjF.12.0405	1928.79	849.539	1903.65	1426.65	2183.03	1243.36	787.664	1070.74	1255.97	890.663	1031.93	757.463	454.452	808.693	927.838	622.615	491.851	564.742
LmjF.12.0410	1328.99	987.646	801.629	1579.44	2011.95	928.22	2053.97	1201.47	2239.94	2350.71	3121.52	1468.08	1206.94	914.175	1614.71	1583.26	1694.94	1313.58
LmjF.12.0420	333.758	351.628	199.12	481.177	781.839	377.527	233.96	161.856	321.463	337.319	404.959	491.354	136.336	114.272	114.854	229.138	232.656	316.409
LmjF.12.0430	1341.08	982.195	1011.05	1457.04	1333.33	1182.24	1191.24	1572.91	1128.21	1717.17	1608.4	1961.43	1034.67	1618.85	1085.48	1535.16	1511.82	1672.17
LmjF.12.0440	1336.24	1367.44	1364.66	1912.05	3189.48	2009.23	1557.78	1155.82	848.993	1575.33	2778.5	3093.64	1244.99	1051.89	1007.79	1647.39	1997.48	2360.6
LmjF.12.0450	423.244	803.201	425.705	1277.23	455.914	2002.87	671.659	1191.1	1092.15	2125.66	1101.49	3145.46	1146.7	1204.25	824.244	2583.32	1656.02	3021.23
LmjF.12.0460	0	0	1.71655	0	0	0	0.974832	4.15016	2.06066	1.00243	2.85854	2.98998	1.05686	8.79015	5.63008	2.00413	0.884624	0.958816
LmjF.12.0470	1.20927	3.63439	3.4331	2.53251	0.955794	0.636639	0.974832	12.4505	0	4.51095	1.90569	0	4.22746	13.1852	3.37805	3.34021	5.30774	8.62934
LmjF.12.0480	0	0	0	0	0	0.636639	0	8.30032	1.03033	0.501217	0.952845	0.996661	4.22746	11.7202	1.12602	4.00825	0.884624	2.87645
LmjF.12.0490	4.83708	2.72579	5.14965	2.53251	0.955794	3.81984	5.84899	16.6006	11.3336	8.01947	2.85854	5.97997	7.39805	26.3704	29.2764	10.6887	3.5385	11.5058
LmjF.12.0500	0	1.8172	0	4.22085	0	3.81984	3.89933	2.07508	1.03033	8.52069	0.952845	1.99332	2.11373	17.5803	9.00814	6.68042	10.6155	8.62934
LmjF.12.0510	20.5576	19.9892	17.1655	34.611	28.6738	37.5617	37.0436	33.2013	40.1829	72.1753	42.878	55.813	27.4785	42.4857	65.309	61.4598	38.9234	46.0231
LmjF.12.0520	3464.56	3270.05	11444.2	1604.77	7868.09	3370.37	1593.85	7497.27	1758.78	1241.01	1654.14	2563.41	477.703	1445.98	1100.12	544.454	585.621	684.594
LmjF.12.0530	580.449	1048.52	913.205	1034.11	1528.31	2031.52	2034.47	3571.21	2574.8	3454.39	2583.16	5435.79	3671.55	5401.54	4072.8	5741.82	3763.19	5293.62
LmjF.12.0540	2781.32	2800.3	12923.9	2150.1	5832.25	2167.76	2275.26	6389.17	4380.97	1894.6	1797.07	1792.99	968.088	2130.15	2813.92	1149.7	805.892	767.052
LmjF.12.0550	175.344	197.166	89.2606	346.954	198.805	291.581	239.809	70.5527	251.401	417.013	404.006	255.145	168.041	71.7862	201.557	374.771	308.734	277.098
LmjF.12.0560	377.292	460.659	272.932	1078.01	360.334	1129.4	595.622	305.037	533.712	1487.11	1279.67	1005.63	693.303	322.305	498.826	1483.72	1506.51	990.457
LmjF.12.0570	66.5098	78.1395	73.8117	146.886	57.3476	215.184	72.1375	136.955	79.3355	290.706	101.954	155.479	127.881	114.272	137.374	259.868	148.617	196.557
LmjF.12.0590	147.531	254.408	188.821	413.643	53.5244	532.231	115.03	124.505	175.156	452.098	231.541	382.718	194.463	165.548	92.3334	477.65	373.311	379.691
LmjF.12.0600	1162.11	1336.55	1180.99	2043.74	1653.52	1403.15	2610.6	2056.41	1966.9	3267.43	3788.51	3325.86	3864.95	2452.45	2271.18	3852.6	4416.04	4069.21
LmjF.12.0610	1004.9	768.674	526.981	1518.66	832.496	780.52	960.209	668.176	948.935	1585.35	1539.8	1199.98	1109.71	712.002	1265.64	1939.99	1803.75	1358.64
LmjF.12.0620	405.105	401.6	394.807	869.495	347.909	933.313	649.238	421.241	767.597	1687.6	1212.02	824.239	889.88	651.936	970.627	2105	1656.02	910.875
LmjF.12.0630	2098.08	2849.36	6116.07	2507.19	3396.89	4558.34	2240.16	10431.4	2806.62	2658.96	2508.84	6431.46	2406.48	7519.97	2082.01	3028.23	2343.37	4526.57
LmjF.12.0640	39.9059	96.3114	13.7324	215.263	77.4193	217.731	136.476	41.5016	138.064	616.497	311.58	279.065	158.53	68.8561	145.256	687.415	460.889	304.903
LmjF.12.0650	1331.41	1505.55	1455.64	2658.29	1472.88	2226.96	1995.48	3017.17	2138.97	3505.51	2649.86	3336.82	1861.14	3274.33	1925.49	3171.19	2676.87	3312.71
LmjF.12.0660	45.9522	165.365	48.0634	305.59	105.137	401.083	184.243	224.109	235.946	684.161	283.948	567.1	212.43	237.334	280.378	621.947	416.658	440.096
LmjF.12.0670	690.493	671.454	92.6937	1635.16	1476.7	1176.51	1014.8	354.839	655.291	2357.73	1588.39	2391.99	3091.33	665.121	1282.53	5150.6	5081.28	2429.64
LmjF.12.0680	2527.37	1615.49	3845.07	3089.66	3736.2	2014.33	2118.31	3494.44	2770.56	3286.48	3281.6	2823.54	1947.8	2330.85	2571.82	3065.64	2816.64	2563.87
LmjF.12.0690	2870.81	1484.65	2753.35	2256.47	4250.41	1060.64	3038.55	2840.79	4455.15	2391.31	2675.59	1315.59	1539.85	1667.2	3955.7	1263.27	1119.93	954.022
LmjF.12.0700	1417.26	1167.55	1235.92	2485.24	1865.71	1656.54	1353.07	2189.21	2129.69	3155.16	1961.91	1972.39	1397.18	2147.73	2477.24	3362.92	1828.52	1863.94
LmjF.12.0710	126.973	181.72	137.324	152.795	333.572	291.581	324.619	261.46	384.314	332.307	363.987	363.781	271.614	168.478	305.151	206.425	241.502	252.169
LmjF.12.0715	170.507	218.064	78.9613	579.101	121.386	459.017	148.174	182.607	173.096	533.295	279.184	498.331	392.097	293.005	49.5447	669.378	863.393	659.665
LmjF.12.0730	43.5337	134.473	49.78	238.056	29.6296	513.131	114.055	151.481	127.761	409.996	151.502	513.281	201.861	282.75	67.561	442.912	414.004	608.848
LmjF.12.0740	21.7669	107.215	53.2131	140.132	41.0991	364.158	48.7416	43.5767	53.5772	251.11	151.502	321.922	104.63	61.531	27.0244	197.74	427.273	284.768
LmjF.12.0755	15.7205	33.6181	18.8821	27.8576	6.69056	134.968	19.4966	29.0511	25.7583	73.1777	36.2081	124.583	36.9903	71.7862	22.5203	60.1238	80.5008	116.976
LmjF.12.0760	77.3933	278.031	181.954	427.15	75.5077	1016.08	161.822	292.586	244.189	804.453	314.439	980.715	406.893	556.709	106.972	879.143	848.354	1183.18
LmjF.12.0765	7.25562	37.2525	24.0317	69.2219	14.3369	155.977	29.2449	58.1023	38.1223	141.844	58.1236	160.462	78.208	68.8561	29.2764	150.977	123.847	165.875
LmjF.12.0770	314.41	341.633	169.939	958.133	230.346	712.4	229.085	356.914	296.735	846.055	431.639	858.125	642.574	476.133	93.4594	1159.05	1240.24	1049.9
LmjF.12.0780	3.62781	17.2634	5.14965	21.1043	7.64635	43.9281	5.84899	12.4505	10.3033	35.0852	17.1512	38.8698	11.6255	30.7655	3.37805	24.7175	32.7311	39.3114
LmjF.12.0800	296.271	284.391	159.639	776.636	168.22	621.36	198.866	323.713	275.098	727.767	383.044	717.596	601.356	517.154	94.5854	979.349	1075.7	982.786
LmjF.12.0810	13.302	14.5376	17.1655	37.9877	10.5137	73.2135	4.87416	29.0511	15.455	52.1266	31.4439	69.7663	19.0236	32.2305	5.63008	52.7753	71.6545	81.4993
LmjF.12.0820	162.042	159.913	90.9772	438.124	110.872	353.335	116.005	149.406	120.549	402.979	225.824	385.708	292.752	212.429	56.3008	539.778	581.198	506.255
LmjF.12.0830	25.3947	84.4996	48.0634	105.521	22.939	339.965	41.9178	83.0032	84.4872	233.066	120.059	307.968	118.369	200.708	31.5285	233.147	241.502	312.574
LmjF.12.0840	214.041	269.854	85.8275	693.908	151.971	551.966	164.747	240.709	229.764	632.536	353.506	634.873	468.191	350.141	75.4431	830.376	956.278	829.376
LmjF.12.0850	35.0688	125.387	96.1268	181.497	35.3644	464.11	81.8859	190.907	103.033	336.818	134.351	457.468	143.734	206.568	60.8049	363.415	343.234	523.513
LmjF.12.0860	81.0211	226.241	73.8117	327.538	86.0214	928.857	116.98	76.778	152.489	518.259	420.205	701.65	253.648	133.317	42.7886	511.052	1049.16	758.423
LmjF.12.0867	126.973	161.73	65.2289	465.982	101.314	324.049	97.4832	130.73	138.064	357.869	206.767	350.825	255.761	169.943	52.9228	471.638	559.967	465.026
LmjF.12.0870	29.0225	67.2363	66.9455	113.963	14.3369	315.137	59.4647	109.979	62.8502	255.12	112.436	330.892	138.449	218.289	30.4025	263.208	257.426	378.732
LmjF.12.0880	43.5337	31.8009	54.9296	48.9619	39.1875	48.3846	16.5721	62.2524	30.9099	33.5815	25.7268	38.8698	24.3079	32.2305	20.2683	38.0784	40.6927	40.2703
LmjF.12.0885	18.139	25.4408	20.5986	24.4809	21.0275	25.4656	8.77348	8.30032	19.5763	17.0414	8.57561	21.9265	11.6255	10.2552	2.25203	16.033	19.4617	23.9704
LmjF.12.0890	20.5576	93.5856	41.1972	174.743	38.2317	370.524	53.6157	109.979	96.8511	265.645	121.964	328.898	166.985	227.079	51.7968	291.934	306.964	448.726
LmjF.12.0895	302.317	323.461	137.324	834.884	205.496	676.111	232.01	325.788	282.311	767.363	404.959	809.289	579.162	483.458	81.0732	1089.58	1235.82	963.61
LmjF.12.0905	1226.2	1155.74	2411.75	1328.72	1207.17	1474.46	592.698	1504.43	1053	1200.42	725.115	1500.97	837.037	1188.13	462.793	1316.71	1483.51	1488.08
LmjF.12.0910	83.4396	319.827	92.6937	419.553	132.855	1065.73	164.747	107.904	173.096	652.083	541.216	951.811	343.481	221.219	55.1748	663.366	1248.2	953.063
LmjF.12.0920	91.9045	318.009	108.143	436.436	132.855	1151.04	165.721	132.805	177.217	676.643	526.923	909.952	340.31	231.474	70.9391	654.013	1276.51	1016.34
LmjF.12.0930	391.803	436.127	242.034	1227.42	314.456	880.472	299.273	429.542	395.647	1103.68	551.697	1082.37	837.037	690.026	132.87	1374.83	1666.63	1451.65
LmjF.12.0940	6.04635	9.08598	5.14965	16.0392	3.82317	45.838	2.92449	14.5256	11.3336	36.5889	18.1041	42.8564	17.9667	29.3005	5.63008	37.4103	46.8851	40.2703
LmjF.12.0950	355.525	451.573	178.521	1217.29	297.252	909.758	284.651	406.716	421.406	1119.72	528.829	1077.39	850.776	577.22	133.996	1372.83	1616.21	1376.86
LmjF.12.0960	16.9298	39.0697	17.1655	74.287	13.3811	217.731	39.9681	47.7269	30.9099	119.29	60.9821	167.439	68.6962	93.7615	20.2683	137.617	130.924	165.875
LmjF.12.0970	189.855	216.246	118.442	552.931	120.43	516.951	131.602	273.911	206.066	501.718	279.184	558.13	421.689	331.095	64.183	694.095	821.816	679.8
LmjF.12.0980	2.41854	12.7204	3.4331	19.4159	4.77897	42.6548	11.698	8.30032	9.27298	30.5742	17.1512	42.8564	16.9098	19.0453	5.63008	27.3897	42.4619	49.8584
LmjF.12.0990	71.3469	255.316	171.655	395.916	77.4193	923.764	144.275	257.31	197.824	623.514	380.185	885.035	368.846	394.092	84.4513	706.788	941.24	917.587
LmjF.12.0995	108.834	102.672	207.703	108.054	99.4025	171.893	58.4899	147.331	119.518	105.256	80.9919	134.549	107.8	117.202	59.6789	116.907	149.501	151.493
LmjF.12.1000	10.8834	19.0806	17.1655	38.8318	11.4695	87.8562	13.6476	24.901	19.5763	72.6765	31.4439	91.6928	24.3079	36.6256	7.88212	71.4805	78.7315	90.1287
LmjF.12.1005	1153.64	1009.45	2415.19	1136.25	1232.97	1181.6	534.208	1433.88	984.997	1005.94	607.915	1192.01	697.531	1088.51	431.264	1083.56	1242.9	1229.2
LmjF.12.1015	85.8581	82.6824	185.387	102.145	88.8888	141.334	53.6157	149.406	99.9421	79.6935	62.8878	127.573	78.208	134.782	37.1586	92.1898	111.463	118.893
LmjF.12.1020	55.6264	229.875	80.6779	305.59	86.9772	832.724	109.181	107.904	133.943	468.137	359.223	664.773	221.942	140.642	51.7968	498.359	958.932	741.164
LmjF.12.1030	201.948	244.413	109.859	671.959	149.104	537.96	167.671	269.761	187.52	630.531	314.439	636.867	463.964	372.116	74.3171	831.044	978.394	800.611
LmjF.12.1040	159.624	410.686	188.821	619.621	164.397	1704.28	205.689	195.058	288.493	931.261	783.239	1460.11	485.101	285.68	91.2074	951.96	1929.36	1369.19
LmjF.12.1050	1932.41	2105.22	1035.08	5726.85	1335.24	4615.64	1446.65	2295.04	1939.08	5699.34	2868.06	5670.01	4335.26	3614.21	618.183	7214.18	8317.23	7536.29
LmjF.12.1060	206.785	706.889	266.065	1054.37	360.334	2945.09	403.58	226.184	423.466	1471.07	1330.17	2326.21	768.341	328.165	144.13	1436.29	3387.22	2398
LmjF.12.1070	65.3006	244.413	267.782	379.032	111.828	946.683	158.898	498.019	261.704	790.921	291.571	993.671	368.846	754.487	159.894	801.65	693.545	1037.44
LmjF.12.1090	47.1615	95.4028	77.2448	146.041	63.0824	285.851	69.213	132.805	71.0929	227.553	95.2845	365.775	125.767	121.597	59.6789	245.839	283.964	325.997
LmjF.12.1100	454.685	399.783	360.476	1075.47	843.01	759.511	925.115	562.347	665.594	1570.31	1763.72	1108.29	1081.17	772.068	1030.31	1923.96	1795.79	1432.47
LmjF.12.1110	476.452	693.26	231.734	1530.48	1072.4	1475.73	817.884	375.59	868.569	1985.32	1756.09	1727.21	711.27	392.626	452.659	1607.98	1570.21	1536.98
LmjF.12.1120	33.8596	107.215	66.9455	127.47	26.7622	477.48	72.1375	103.754	86.5478	438.064	199.145	498.331	198.691	193.383	93.4594	649.337	438.773	851.428
LmjF.12.1125	1446.29	793.206	1402.42	1164.95	1879.09	851.187	959.234	1265.8	1029.3	822.999	1343.51	911.945	546.399	741.302	655.342	557.815	602.429	616.518
LmjF.12.1130	217.669	231.693	142.474	605.27	272.401	693.3	356.788	141.105	253.461	899.685	789.909	909.952	511.523	152.363	183.541	833.716	1158.86	813.076
LmjF.12.1140	0	7.26879	0	7.59753	0.955794	35.6518	6.82382	14.5256	1.03033	23.5572	6.66992	15.9466	8.45492	17.5803	6.7561	20.0413	18.5771	28.7645
LmjF.12.1150	128.183	182.628	101.276	314.031	197.849	374.981	312.921	74.7029	247.28	625.018	554.556	445.508	294.865	125.992	225.203	663.366	575.005	425.714
LmjF.12.1160	207.994	206.252	75.5282	468.514	158.662	420.819	336.317	116.205	307.039	801.446	606.01	434.544	465.02	187.523	310.781	811.003	831.546	456.396
LmjF.12.1170	790.862	722.336	1052.25	1096.58	695.818	1008.44	1152.25	1203.55	984.997	1232.99	1519.79	1228.88	705.986	920.035	980.761	925.906	905.855	962.651
LmjF.12.1180	3298.89	1621.85	3579.01	2694.59	2956.27	2270.89	2536.51	4370.12	2523.28	2690.03	3718	3327.85	2297.62	4012.7	3393.82	2733.63	2890.07	3136.29
LmjF.12.1190	308.364	292.569	223.152	790.143	242.772	854.37	531.283	163.931	427.587	1403.91	1149.13	680.72	766.227	294.47	498.826	1762.96	1728.55	995.251
LmjF.12.1200	31.441	27.2579	24.0317	89.482	20.0717	113.322	33.1443	49.8019	28.8493	171.416	98.1431	106.643	46.502	52.7409	41.6626	207.093	158.348	102.593
LmjF.12.1210	48.3708	141.741	39.4807	148.574	38.2317	323.413	120.879	114.129	142.186	415.509	222.013	405.641	184.951	187.523	110.35	420.198	305.195	501.461
LmjF.12.1220	448.639	393.423	391.374	791.832	308.721	1272.01	693.105	815.507	752.142	1418.44	1328.27	1349.48	1192.14	1183.74	1270.15	2463.74	2051.44	1844.76
LmjF.12.1230	2108.97	1927.14	6148.68	1858.02	4359.38	1801.05	2531.64	3533.86	2582.01	1585.35	2705.13	1942.49	1437.34	1705.29	2647.27	919.226	1516.25	997.168
LmjF.12.1240	1208.06	843.179	779.314	1932.31	1043.73	1474.46	1105.46	1216	1108.64	2117.64	2078.16	2146.81	1202.71	1172.02	914.326	1927.97	1852.4	2055.7
LmjF.12.1250	152.368	121.752	48.0634	288.706	204.54	232.373	205.689	85.0783	228.734	383.932	410.676	217.272	208.202	130.387	228.581	440.908	369.773	285.727
LmjF.12.1260	26.6039	89.0426	12.0159	131.691	70.7287	245.106	145.25	136.955	140.125	434.555	330.637	737.529	165.928	231.474	95.7114	374.103	372.427	813.076
LmjF.12.1270	441.383	868.62	497.8	1322.81	1696.53	1768.58	1331.62	572.722	537.833	1534.23	2303.03	3215.23	1361.24	751.557	373.838	1312.03	2509.68	3082.59
LmjF.12.1280	175.344	360.714	387.94	233.835	319.235	798.346	250.532	340.313	368.859	497.709	341.119	820.252	308.605	416.067	253.354	467.629	426.389	832.252
LmjF.12.1290	1754.65	534.256	2454.67	761.441	989.247	482.573	369.461	1355.03	477.043	271.66	367.798	384.711	237.795	644.611	352.443	191.06	180.463	250.251
LmjF.12.1300	1803.02	1344.73	2410.04	1914.58	1230.11	1818.24	2164.13	3442.56	1987.51	2657.45	3014.8	3625.85	2144.38	2808.45	2470.48	3259.38	2813.99	3311.75
LmjF.12.1305	682.028	653.282	2883.81	286.174	729.271	527.774	747.696	2697.61	1150.88	317.27	476.423	555.14	269.501	808.693	328.797	106.887	131.809	279.015
LmjF.12.1310	322.875	277.122	343.31	438.968	426.284	345.059	517.636	336.163	372.98	490.19	664.133	350.825	426.973	279.82	391.854	468.965	525.467	322.162
LmjF.12.1320	374.874	583.32	492.65	1237.55	969.175	1171.42	1072.31	668.176	819.113	1795.86	2047.66	1811.93	1111.82	653.401	987.517	2005.46	2215.1	1525.48
LmjF.12.1330	14.5112	65.4191	29.1814	98.7679	24.8506	207.544	45.8171	51.877	31.9403	220.536	108.624	258.135	53.9001	35.1606	19.1423	196.404	191.963	290.521
LmjF.12.1340	1023.04	599.675	611.092	1078.85	1390.68	718.129	522.51	354.839	603.774	661.607	844.221	597	296.979	231.474	471.801	452.264	474.158	446.808
LmjF.13.0010	1678.47	1155.74	1881.34	842.482	895.579	991.884	1087.91	1911.15	1252.88	762.351	881.382	1314.6	894.108	1270.18	1562.91	783.613	643.122	901.287
LmjF.13.0020	315.619	441.579	82.3944	334.291	305.854	328.506	352.889	80.9282	263.765	338.322	373.515	311.955	205.032	105.482	162.146	249.848	354.734	335.585
LmjF.13.0030	911.789	837.728	2015.23	428.838	1511.11	667.198	1100.58	1533.48	1854.6	594.444	738.455	539.194	700.701	1172.02	1231.86	387.464	379.504	498.584
LmjF.13.0040	1718.37	1157.55	2325.93	1186.9	1355.32	955.596	2129.03	3726.85	3146.63	1496.63	1487.39	1266.76	1161.49	2613.6	2550.43	1140.35	835.97	802.529
LmjF.13.0050	2868.39	1914.42	4588.34	1362.49	2820.55	1281.56	2733.43	3604.42	2380.07	1141.27	1928.56	1465.09	1777.65	2193.14	2631.5	967.325	1355.24	1033.6
LmjF.13.0060	761.84	626.933	597.36	443.189	791.397	383.257	733.073	655.726	719.171	513.246	657.463	536.204	468.191	388.231	584.403	444.916	495.389	404.62
LmjF.13.0070	297.48	512.449	473.768	298.836	193.07	448.831	496.189	761.555	952.026	562.867	305.863	585.04	465.02	824.809	387.35	412.182	261.849	482.284
LmjF.13.0080	796.909	735.056	789.613	1133.72	776.105	1121.12	1536.33	1288.63	1643.38	2451.45	1843.76	1195.99	2108.45	1692.1	2687.8	3012.87	2491.1	1544.65
LmjF.13.0090	137.857	328.913	75.5282	239.744	94.6236	579.979	449.397	709.678	674.867	712.23	331.59	1226.89	1002.96	1545.6	526.976	814.343	571.467	1489.04
LmjF.13.0100	21.7669	28.1665	12.0159	13.5067	6.69056	29.9221	21.4463	49.8019	24.728	24.0584	19.0569	30.8965	21.1373	45.4158	15.7642	16.701	12.3847	26.8468
LmjF.13.0110	2189.99	1887.16	3632.22	1186.9	1870.49	1489.74	2535.54	5133.75	2678.86	2026.92	2119.13	2876.36	2855.65	3816.39	2559.44	1933.98	1997.48	2265.68
LmjF.13.0120	1194.76	951.302	2476.98	527.606	2024.37	695.21	1049.89	3521.41	1353.86	511.241	625.067	987.691	336.083	1101.7	526.976	213.105	199.925	375.856
LmjF.13.0130	45.9522	156.279	39.4807	200.068	32.497	313.863	84.8104	66.4026	121.579	405.485	144.832	274.082	102.516	77.6463	34.9065	252.52	172.502	231.075
LmjF.13.0140	2879.27	1810.84	2080.46	1628.4	3029.87	1211.52	2237.24	2035.65	2271.88	1481.6	2191.54	1515.92	1098.08	965.451	1443.55	982.69	1177.43	1040.31
LmjF.13.0150	1046.02	1055.79	736.4	1097.42	1565.59	727.042	972.882	630.825	632.623	685.164	1258.71	668.76	658.427	502.503	537.11	537.106	665.237	492.831
LmjF.13.0160	125.764	357.988	97.8434	270.134	118.518	518.225	289.525	533.296	668.685	890.663	316.345	970.748	523.148	760.348	386.224	883.819	459.12	825.54
LmjF.13.0170	1377.36	1163.91	921.788	1058.59	1820.79	1091.2	1239.99	1041.69	1075.67	1024.99	1604.59	1188.02	1130.85	1227.69	1324.2	1082.23	1319.86	1310.7
LmjF.13.0180	972.253	469.745	1165.54	373.123	489.366	377.527	524.459	979.438	588.319	309.251	419.252	400.658	498.84	845.319	808.48	383.456	348.542	463.108
LmjF.13.0190	59.2542	57.2417	65.2289	11.8184	28.6738	33.7419	38.0184	49.8019	32.9706	13.0316	8.57561	32.8898	19.0236	39.5557	19.1423	8.0165	9.73086	20.1351
LmjF.13.0200	3.62781	11.8118	5.14965	18.5717	6.69056	39.4716	10.7231	8.30032	1.03033	18.545	14.2927	19.9332	9.51178	13.1852	7.88212	16.033	23.0002	17.2587
LmjF.13.0210	372.455	291.66	106.426	359.616	151.015	210.728	307.072	112.054	267.886	362.881	359.223	193.352	258.932	147.967	224.077	323.332	266.272	166.834
LmjF.13.0220	3504.46	2432.32	5041.51	1631.78	2791.87	1260.55	2707.11	5019.62	3854.47	1914.15	2197.26	1471.07	1169.95	2191.68	2440.08	869.79	747.507	763.217
LmjF.13.0230	116.09	253.499	329.578	119.872	95.5794	469.84	77.9865	95.4537	110.245	75.1826	58.1236	89.6995	85.606	114.272	38.2846	53.4433	48.6543	81.4993
LmjF.13.0240	2673.7	2112.49	3005.68	1464.64	2231.78	1609.42	1900.92	3795.32	2073.03	1414.94	1438.8	1799.97	1597.98	2346.97	1826.4	1105.61	1184.51	1390.28
LmjF.13.0250	3916.82	2349.64	2502.73	3372.46	3457.11	1677.55	2572.58	1861.35	1646.47	2198.34	3135.81	1962.43	1699.44	1542.67	1985.17	2155.77	2098.33	1600.26
LmjF.13.0260	5851.66	3170.1	10210	1952.57	4817.2	2200.23	3416.78	13162.2	2774.68	1638.48	2258.24	3319.88	2290.23	5823.47	2683.3	1291.32	1514.48	1841.88
LmjF.13.0270	172.926	278.031	63.5124	543.646	56.3918	397.9	215.438	80.9282	174.126	794.429	390.667	265.112	323.401	89.3665	147.508	1214.5	950.971	335.585
LmjF.13.0280	37108.9	11792.7	16865.1	17742.8	14375.1	7826.21	13534.6	23909.1	25498.6	16980.2	12333.6	11746.6	36748.2	65382.6	73322.8	42068.6	23128.5	17710.3
LmjF.13.0290	37330.2	12011.7	16930.3	17712.4	14541.4	7956.72	13275.3	23738.9	25638.8	16921.6	12569.9	11582.2	36675.3	65716.6	74144.8	42200.2	23445.2	17993.1
LmjF.13.0300	37365.2	11781.8	17053.9	17756.3	14461.2	8103.78	13625.2	24342.8	25803.6	17086	12513.7	11850.3	37125.5	65975.9	74812.6	42583	23946.8	18090
LmjF.13.0310	37489.8	12060.7	16942.4	17736	14543.4	7963.72	13714.9	23714	25850	17333.6	12668.1	11748.6	37383.4	66706.9	74736	43174.9	23856.5	18053.5
LmjF.13.0320	37784.8	11878.1	16616.2	17791.7	14517.6	7846.58	13267.5	23697.4	25600.6	17049.9	12588	11597.2	36583.4	65592.1	74266.4	42393.9	23604.4	17945.2
LmjF.13.0330	37564.8	11725.5	16928.6	17930.2	14422.9	7861.86	13601.8	23865.5	25437.8	17128.1	12501.3	11751.6	37031.5	65890.9	74138.1	42663.8	23637.1	18067.9
LmjF.13.0340	37834.4	12185.2	16674.6	17644	14441.1	7977.73	13597	23593.7	25581.1	17208.8	12655.7	11628	36580.2	66317.3	74453.4	42317.8	23657.5	18019
LmjF.13.0350	37312	11919.9	16568.1	17751.2	14321.6	7864.41	13340.6	23691.2	25537.8	17120.6	12428.9	11853.3	36239.9	66063.8	74174.1	42407.3	23726.5	17936.6
LmjF.13.0360	37758.2	11987.1	17098.6	18016.3	14376.1	8025.48	13517	23983.8	25657.3	17272.4	12624.2	11722.7	36972.3	66636.6	74952.2	43292.5	23810.5	18113.9
LmjF.13.0370	37885.2	11924.4	16873.7	17996.9	14465	8091.69	13635	24017	25803.6	17276	12681.4	11551.3	37350.7	66534.1	75022	43006.5	23600.9	18054.5
LmjF.13.0380	37374.9	11760.9	16739.8	17937.8	14444	8000.01	13355.2	23687	25918	17119.6	12546.1	11761.6	37010.3	65647.7	74205.6	42395.3	23353.2	17984.5
LmjF.13.0390	36885.1	11620.1	16925.2	17625.4	14069.3	7831.3	13147.6	23869.7	25450.2	16955.2	12207.9	11492.5	36648.9	65146.7	73554.8	42138.7	23406.3	17623
LmjF.13.0400	319.247	290.751	276.365	368.902	257.109	403.629	690.181	626.674	734.626	803.952	802.296	367.768	1036.78	776.463	1230.74	1293.33	1122.59	589.672
LmjF.13.0410	935.975	867.711	781.031	1030.73	607.885	721.949	1355.02	925.486	1401.25	1276.6	1327.31	858.125	1335.88	1082.65	1470.58	1332.74	1181.86	900.328
LmjF.13.0420	4782.66	2849.36	2681.25	3032.26	3927.36	1467.45	3408.99	2328.24	3195.06	2386.29	3780.89	1664.42	2186.65	1623.25	2634.88	1753.61	2154.94	1342.34
LmjF.13.0430	3822.5	3270.95	6843.89	2651.54	4111.82	1883.82	3892.5	14600.3	5755.43	3070.46	2643.19	3989.63	3208.64	9201.82	6869.83	2843.19	1819.67	2840.97
LmjF.13.0440	146.322	191.714	369.058	214.419	164.397	383.894	166.696	251.085	229.764	410.497	185.805	344.845	128.937	143.572	120.484	293.938	219.387	317.368
LmjF.13.0450	6747.72	13357.3	25681.3	3687.33	21818.9	14934.3	20484.1	63242.2	29917.7	12582.6	15782	26377.6	8159	52878.6	15173.1	4105.79	6938.1	21165.9
LmjF.13.0460	224.924	647.831	255.766	395.916	1782.56	809.805	921.216	587.248	629.532	988.901	1240.6	1104.3	1241.82	665.121	495.447	632.636	1019.97	939.639
LmjF.13.0470	472.824	390.697	269.498	176.432	427.24	189.082	465.97	230.334	570.804	188.959	224.871	161.459	172.269	142.107	338.931	105.551	123.847	100.676
LmjF.13.0480	743.701	781.395	358.759	845.014	970.131	942.226	1407.66	460.668	1079.79	1215.95	1269.19	1054.47	916.302	426.322	913.2	931.918	984.586	799.652
LmjF.13.0490	3013.5	1532.81	2284.73	1779.51	2417.2	867.103	2285.01	1377.85	2858.14	1527.71	2014.31	816.266	1183.69	899.525	2840.94	901.188	892.585	587.754
LmjF.13.0500	773.933	657.825	930.371	1114.3	626.045	769.06	1669.89	2456.9	2190.48	2646.43	1538.85	1712.26	2916.95	3439.88	5365.47	4341.6	2760.03	2023.1
LmjF.13.0510	1834.46	825.007	1630.72	737.805	1167.02	480.026	800.337	937.937	989.118	547.329	669.85	469.427	674.28	754.487	1168.81	630.631	514.851	436.261
LmjF.13.0520	2146.45	2372.35	2837.46	1777.82	3535.48	2787.21	4330.2	4272.59	3258.94	2779.25	3813.29	3531.17	3959.02	2840.68	3330.76	2519.19	3642	2647.29
LmjF.13.0530	838.024	673.271	971.568	1201.25	624.133	797.709	1441.78	1875.87	1889.63	1785.34	1529.32	1281.71	1958.37	2226.84	2629.25	2253.31	1723.25	1580.13
LmjF.13.0540	3246.89	1884.43	4396.09	1396.26	2860.69	818.082	1895.07	2876.06	2229.64	1010.95	1947.62	928.888	1326.37	1919.18	1708.17	829.04	940.355	784.311
LmjF.13.0550	1803.02	1905.33	1223.9	1441	1086.74	1660.36	2082.24	2046.03	2033.87	1985.32	1850.43	2786.66	1735.37	1651.08	1495.35	1807.05	1573.75	2272.39
LmjF.13.0560	21722.1	16205.8	39969.9	17350.2	35167.5	9395.53	37023.1	135200	18876.7	16345.7	30813.1	29469.3	25373.2	88885.9	12835.5	9400.02	20548	34660.2
LmjF.13.0570	8776.88	12307.9	5046.66	16588.8	29830.3	9929.67	31165.4	26646.1	12084.8	20884.7	32802.7	36019.3	15023.3	23960.5	4749.54	8756.69	18389.6	32688.9
LmjF.13.0580	689.284	586.046	619.675	1278.92	248.506	966.419	932.914	813.432	1312.64	2502.58	1270.14	948.822	1608.55	1132.46	1139.53	3387.64	2055.87	1194.68
LmjF.13.0590	2742.62	1288.39	1761.18	1646.98	2834.88	839.091	1428.13	1296.93	1569.19	894.171	1929.51	890.018	922.643	899.525	1273.53	790.293	1004.05	759.382
LmjF.13.0600	2460.86	2072.51	3803.88	1403.85	2640.86	1389.15	1263.38	2764.01	963.36	571.388	944.27	1342.5	605.584	1249.67	593.411	348.05	414.004	715.276
LmjF.13.0610	674.772	972.2	1096.88	773.26	1018.88	1016.08	1411.56	786.456	1224.03	807.461	899.486	1025.56	531.603	417.532	420.004	418.862	528.12	600.219
LmjF.13.0620	601.007	459.751	367.342	378.188	316.368	399.81	397.731	342.388	594.501	407.49	349.694	330.892	295.922	268.099	345.687	297.279	260.079	309.697
LmjF.13.0630	2636.21	1364.71	6770.08	802.806	1841.81	830.815	1611.4	7144.5	1997.81	696.692	891.863	1299.65	956.463	3642.05	1695.78	422.202	385.696	813.076
LmjF.13.0640	1328.99	1309.29	1266.81	2124.78	684.348	1974.86	1524.64	1446.33	1455.86	2508.59	1889.49	2164.75	2287.06	1684.78	1394.01	2724.94	2813.1	2357.73
LmjF.13.0650	2041.25	1577.33	2200.62	1496.71	1936.44	1433.08	1842.43	2307.49	1733.02	1593.87	1801.83	1646.48	1502.86	1618.85	1674.39	1406.9	1276.51	1210.98
LmjF.13.0660	395.431	505.181	264.349	836.573	298.208	588.892	705.778	338.238	782.021	1172.85	966.185	463.447	759.886	361.861	787.086	1136.34	1110.2	446.808
LmjF.13.0670	3544.37	2763.05	3062.33	3040.7	3216.25	2313.55	3090.22	4604.6	4074.96	3094.01	2200.12	2876.36	10643.7	11358.3	6309.07	4591.45	6009.25	4143.04
LmjF.13.0680	1534.56	1526.45	1072.84	1267.94	1837.04	1323.57	1620.17	1230.52	1049.91	1020.98	1812.31	2369.06	1498.63	1249.67	1156.42	1169.07	1663.09	2191.85
LmjF.13.0690	44.743	80.8652	18.8821	162.925	38.2317	176.349	90.6593	68.4777	89.6388	398.468	191.522	198.336	228.283	73.2512	182.415	706.788	477.697	232.033
LmjF.13.0700	541.753	238.961	576.761	469.359	185.424	187.809	507.887	1037.54	833.538	577.903	388.761	432.551	677.45	1111.95	880.545	628.627	555.544	334.627
LmjF.13.0710	546.59	827.733	1596.39	1097.42	899.402	867.74	1038.2	2006.6	1482.65	1403.91	1044.32	1713.26	1755.45	1633.5	1379.37	1695.49	1753.32	1592.59
LmjF.13.0720	1455.96	864.077	1644.46	714.168	1646.83	607.354	1127.88	1230.52	940.692	594.945	1288.25	730.553	736.635	848.249	726.281	508.38	739.546	675.006
LmjF.13.0730	497.01	835.002	1071.13	716.7	404.301	1093.11	1468.1	2502.55	1574.35	1895.1	1427.36	2412.92	2291.28	3448.67	2008.81	2577.97	1963.86	2677.97
LmjF.13.0740	692.912	619.664	327.861	743.714	390.92	546.873	1122.03	558.197	877.842	1075.61	1310.16	688.693	1382.38	763.278	1212.72	1349.44	1544.55	851.428
LmjF.13.0750	998.857	675.089	664.305	587.542	703.464	450.741	545.906	373.515	527.53	469.139	646.982	502.317	426.973	339.886	454.911	451.596	383.927	413.25
LmjF.13.0760	559.892	451.573	430.854	846.703	347.909	619.45	1072.31	699.302	1091.12	1750.25	1432.13	922.908	1756.51	1075.33	1283.66	2495.14	2528.25	1295.36
LmjF.13.0770	1056.9	980.378	2732.75	937.873	562.963	1479.55	1355.99	2164.31	1453.8	1146.28	1287.29	1267.75	1236.53	1806.37	1359.1	1165.73	1289.78	1208.11
LmjF.13.0780	366.409	584.229	365.625	499.749	476.941	745.505	715.526	605.924	638.805	698.195	712.728	914.935	568.593	531.804	515.716	631.968	682.045	740.206
LmjF.13.0790	835.605	815.921	1019.63	622.153	1002.63	699.03	878.323	1081.12	695.474	550.336	894.722	1002.64	741.919	1116.35	886.175	622.615	731.584	977.033
LmjF.13.0800	505.475	211.703	370.775	180.652	191.159	131.784	334.367	545.746	642.927	264.643	232.494	291.025	369.903	726.652	550.622	235.819	190.194	341.338
LmjF.13.0810	95.5323	149.01	82.3944	226.238	63.0824	76.3967	243.708	130.73	186.49	763.354	467.847	335.875	458.679	197.778	283.756	1471.7	1126.13	673.089
LmjF.13.0820	4846.75	2765.77	9417	1424.11	3825.09	1399.97	2197.27	4116.96	2336.79	894.673	1555.04	1192.01	1227.02	2118.42	1737.44	627.959	740.43	850.469
LmjF.13.0830	272.086	451.573	216.285	682.089	180.645	742.958	553.704	195.058	474.983	988.4	679.379	585.04	550.627	279.82	463.919	868.454	705.93	598.301
LmjF.13.0840	963.788	755.954	875.441	930.275	742.652	626.453	1745.92	1687.04	1990.6	1624.44	1727.51	1424.23	1803.01	1973.39	1936.75	1553.87	1459.63	1482.33
LmjF.13.0850	134.229	425.224	403.389	454.164	14.3369	676.111	168.646	344.463	310.13	849.062	282.995	620.92	385.756	423.392	209.439	1047.49	684.699	627.065
LmjF.13.0860	1210.48	1321.1	1855.59	877.093	606.929	1052.37	1435.93	3210.15	2032.84	1099.17	1028.12	1131.21	825.411	1850.33	1220.6	710.128	641.352	705.688
LmjF.13.0870	1035.13	1677.27	1474.52	956.445	576.344	2127.01	1040.15	2054.33	2439.82	1717.67	726.068	3163.4	3738.13	2272.25	3052.63	3661.54	2111.6	2856.31
LmjF.13.0880	264.83	501.546	140.757	698.973	381.362	1189.88	627.792	410.866	566.682	1443	1082.43	1498.98	662.654	615.31	593.411	1815.74	1038.55	1562.87
LmjF.13.0890	3408.93	2654.02	5314.44	2220.17	2926.64	1475.73	3961.72	6210.72	3583.49	2409.35	3447.39	2399.96	2758.42	3287.51	3201.27	1999.45	2724.64	1438.22
LmjF.13.0900	2457.24	2491.38	4208.98	2840.63	2758.42	2868.7	4450.11	4625.36	2907.59	2563.73	4299.24	4345.44	3105.07	3498.48	2411.93	2175.14	2748.53	3306
LmjF.13.0910	372.455	492.46	291.814	744.558	253.285	646.826	647.288	522.92	755.233	1070.6	732.738	654.806	683.791	649.006	651.964	1088.91	870.47	772.805
LmjF.13.0920	177.763	275.305	223.152	480.333	85.0656	597.168	388.958	228.259	479.104	1043.03	513.584	489.361	804.274	392.626	407.618	1428.94	1053.59	660.624
LmjF.13.0930	3307.35	1998.92	4469.9	1739.83	2863.56	1241.45	3479.17	3863.8	3734.95	1566.3	2688.93	1460.11	2083.08	1957.27	2825.18	973.337	1516.25	992.374
LmjF.13.0940	795.699	1254.77	1337.19	797.741	1998.56	1557.22	1342.34	1394.45	605.835	620.006	1646.52	2418.9	1442.62	1334.64	593.411	832.38	1462.28	2161.17
LmjF.13.0950	1977.16	1272.04	1598.11	1206.32	1081.96	804.076	1353.07	1583.29	1535.19	1023.49	1150.08	958.788	788.421	1028.45	1318.57	781.609	682.045	687.471
LmjF.13.0960	1923.95	1252.05	1872.76	1170.86	835.364	1166.32	1388.16	1778.34	1514.59	1127.24	1192.96	1253.8	1080.12	1374.19	1023.55	996.05	1027.93	1168.8
LmjF.13.0970	792.072	1052.16	669.455	1350.67	1159.38	1189.88	1510.99	1319.75	1615.56	2397.32	1718.93	2328.2	2666.47	1513.37	1231.86	2481.78	2862.64	2577.3
LmjF.13.0980	854.954	815.921	698.636	1343.92	718.757	1168.87	1392.06	1230.52	1259.06	2031.93	1833.27	1485.03	2306.08	1550	1666.51	2722.27	3082.03	1988.58
LmjF.13.0990	4259.05	2794.85	4250.18	1856.33	2770.85	1791.5	2581.35	5525.94	2003.99	1018.47	2213.46	3106.59	2325.1	3662.56	1800.5	1015.42	1679.02	2593.6
LmjF.13.1000	2003.76	1761.77	2173.15	1649.51	2623.65	1635.53	2566.73	2021.13	1144.7	1375.84	3067.21	2309.26	2486.8	1908.93	1507.74	1618.67	2844.07	2586.88
LmjF.13.1010	908.162	830.459	595.643	977.549	2059.74	704.123	1037.22	441.992	837.659	750.322	1441.65	610.953	544.285	385.301	569.765	487.671	589.159	497.625
LmjF.13.1020	1351.96	895.878	607.659	2043.74	696.774	989.974	2575.51	1465.01	2127.63	3005.8	3030.05	2042.16	3988.61	1894.28	2372.52	3775.77	4491.24	2708.65
LmjF.13.1030	2493.51	1881.71	4394.37	1519.51	2133.33	1868.54	2215.79	2930.01	2360.49	1174.85	1703.69	1691.33	1559.93	2033.45	1919.86	922.566	1167.7	1330.84
LmjF.13.1040	511.521	637.836	401.673	720.921	254.241	1061.28	1128.86	558.197	619.229	970.356	1244.42	833.209	1094.91	583.08	542.74	1036.13	1329.59	943.475
LmjF.13.1050	903.324	988.555	2777.38	592.607	1044.68	779.247	1520.74	7493.12	3092.02	1309.18	800.39	1195.99	1549.36	5433.77	2985.07	1501.09	1014.66	786.229
LmjF.13.1060	453.476	555.154	156.206	614.556	330.705	523.954	906.593	288.436	590.38	1029.5	1016.69	1053.47	1213.28	534.734	405.366	1043.48	1331.36	1078.67
LmjF.13.1070	12.0927	65.4191	6.8662	34.611	5.73476	91.6761	22.4211	51.877	32.9706	117.285	41.9252	58.803	59.1844	68.8561	72.0651	92.8578	77.8469	56.5701
LmjF.13.1080	476.452	446.122	520.115	622.998	502.748	586.982	854.927	923.411	814.992	1071.1	909.967	660.786	1080.12	1339.03	1183.44	1246.57	1038.55	980.868
LmjF.13.1090	1563.59	1433.77	1517.43	1387.82	1436.56	1265.64	2004.25	2419.54	2565.52	2335.67	1810.41	2219.56	2240.55	1687.71	3185.5	2881.26	2253.14	1630.95
LmjF.13.1100	201.948	646.922	216.285	742.87	161.529	2003.5	512.761	491.794	448.194	1779.82	954.751	2398.96	1232.3	996.216	461.667	2211.89	1944.4	2964.66
LmjF.13.1110	1032.72	938.582	576.761	1289.05	665.232	1030.08	993.353	952.462	1593.92	1520.69	919.496	1077.39	1064.26	884.875	1748.7	1667.43	1150.9	903.204
LmjF.13.1120	1780.04	1346.54	8467.74	561.373	2550.06	933.313	1057.69	7652.9	1315.73	542.818	732.738	1083.37	421.689	2231.23	530.354	248.512	265.387	571.454
LmjF.13.1130	1370.1	929.496	415.405	1481.52	864.038	727.042	1111.31	556.122	1264.22	1381.35	1198.68	844.172	883.539	556.709	1145.16	1181.77	945.663	733.494
LmjF.13.1140	3176.75	1770.86	2782.53	2092.7	4383.27	1539.39	2556.01	2164.31	1730.96	1653.01	3105.32	1561.77	2600.94	1632.04	2444.58	1774.32	2542.41	1307.82
LmjF.13.1150	2570.91	1222.97	2543.93	1159.89	1691.75	773.517	1610.42	2500.47	2024.6	1238.01	1491.2	1149.15	1554.65	2338.18	1852.3	1068.2	1371.17	1175.51
LmjF.13.1160	399.059	876.797	1081.43	391.695	945.28	679.294	1531.46	7605.17	2025.63	1154.3	962.374	2070.07	1013.53	8992.32	1730.69	967.993	589.159	1591.63
LmjF.13.1170	1668.79	1177.54	1345.78	990.211	1958.42	978.515	1235.11	1269.95	714.02	548.833	1239.65	982.708	938.496	924.43	767.944	497.691	790.854	805.405
LmjF.13.1180	642.122	746.868	1646.17	472.735	1727.12	588.892	731.124	2454.82	1303.37	540.813	481.187	616.933	310.718	911.245	541.614	259.2	226.464	302.027
LmjF.13.1190	175.344	427.95	102.993	465.138	163.441	592.075	480.592	713.828	715.05	1226.98	601.245	1624.56	1041.01	958.126	677.862	1827.09	1134.97	1476.58
LmjF.13.1200	2405.24	1570.97	2902.69	870.339	2478.37	807.895	2093.94	2052.25	2152.36	1096.66	1960.96	814.272	1349.62	1268.71	1792.62	718.813	1280.05	753.629
LmjF.13.1210	2.41854	19.0806	6.8662	12.6626	10.5137	117.778	11.698	99.6039	18.546	28.5694	29.5382	160.462	20.0804	124.527	28.1504	30.0619	35.385	168.752
LmjF.13.1220	20655.5	18532.7	16190.5	26223.3	20806.7	11616.1	25171.1	28486.7	9701.6	17616.8	26713	21801	29610.2	45491.9	10268.1	15741.7	32114.5	37689.1
LmjF.13.1230	16154.6	14481.2	10347.4	22924.3	16924.2	9099.49	20050.3	18275.2	7498.75	15316.2	22718.7	17734.6	23070.3	31603.5	7670.43	13877.9	26453.8	29412.6
LmjF.13.1240	218.878	287.117	96.1268	248.186	108.96	252.109	297.324	97.5288	207.097	270.156	358.27	182.389	318.116	104.017	200.431	320.66	366.234	150.534
LmjF.13.1250	1507.96	1410.14	3276.9	663.518	1509.2	932.04	1407.66	3106.4	3193	678.147	530.735	868.092	707.043	1404.96	1311.81	354.73	324.657	528.307
LmjF.13.1260	71.3469	210.795	96.1268	86.9495	32.497	207.544	124.778	180.532	216.37	143.348	82.8975	191.359	91.9472	158.223	66.435	86.8454	59.2698	148.616
LmjF.13.1270	70.1376	277.122	142.474	192.471	48.7455	525.864	139.401	99.6039	160.732	290.205	156.267	280.062	170.155	145.037	66.435	261.204	214.964	304.903
LmjF.13.1280	1633.72	1798.12	1939.7	1576.91	3155.08	1870.45	2011.08	1496.13	1365.19	1205.93	1868.53	1787.01	1181.57	824.809	984.139	905.865	1166.82	1151.54
LmjF.13.1290	234.598	384.337	104.71	886.379	448.267	624.543	699.929	168.082	497.65	1413.43	1329.22	1048.49	721.839	334.026	425.634	1416.25	1419.82	1117.02
LmjF.13.1300	1160.9	729.604	1076.28	616.244	1088.65	584.435	544.931	585.173	608.926	421.022	491.668	449.494	259.989	281.285	331.049	222.458	236.195	240.663
LmjF.13.1310	45.9522	41.7955	8.58275	59.0919	18.1601	75.7601	49.7164	49.8019	57.6986	162.896	39.0667	82.7229	59.1844	46.8808	58.5529	98.2021	61.9237	75.7464
LmjF.13.1320	9.67416	36.3439	8.58275	27.8576	17.2043	129.874	27.2953	74.7029	37.0919	73.1777	42.878	114.616	22.1942	109.877	43.9147	44.7588	51.3082	115.058
LmjF.13.1330	475.243	618.755	276.365	707.415	709.199	777.973	831.531	429.542	716.08	1140.27	1236.79	810.286	625.664	294.47	515.716	898.516	857.201	570.495
LmjF.13.1340	567.147	434.31	274.648	761.441	305.854	549.42	920.241	620.449	921.116	1160.32	997.629	636.867	1019.87	782.323	1131.65	1390.86	1150.9	655.83
LmjF.13.1350	1169.36	943.125	569.895	1808.21	518.996	1280.92	1293.6	1056.22	1886.54	2614.35	1420.69	1293.67	1607.49	1343.43	1632.72	3157.17	2029.33	1463.15
LmjF.13.1360	360.362	603.309	255.766	590.075	219.833	935.223	881.248	541.596	908.752	1582.34	1003.35	1656.45	886.71	591.87	903.066	1939.33	1152.66	1534.1
LmjF.13.1370	315.619	560.605	281.514	585.01	453.046	618.177	748.671	437.842	442.012	773.378	1110.06	1436.19	528.432	336.956	198.179	488.339	756.353	1041.27
LmjF.13.1380	234.598	457.025	247.183	281.109	800.955	329.779	299.273	118.28	220.491	270.156	332.543	309.962	138.449	62.996	117.106	201.081	206.117	175.463
LmjF.13.1390	233.389	370.708	281.514	267.602	370.848	257.202	401.631	207.508	247.28	271.66	506.914	335.875	221.942	171.408	152.012	222.458	298.118	232.992
LmjF.13.1400	1886.46	1035.8	1258.23	1187.75	1149.82	797.709	1107.41	1122.62	1259.06	928.254	1185.34	951.811	1067.43	1012.33	1650.74	963.984	1006.7	890.74
LmjF.13.1410	7.25562	18.172	10.2993	3.37668	0.955794	21.0091	2.92449	20.7508	8.24265	13.0316	3.81138	29.8998	7.39805	14.6502	5.63008	18.0371	16.8079	18.2175
LmjF.13.1420	671.145	744.142	878.874	901.574	1251.13	743.595	898.795	595.548	808.81	730.775	1024.31	766.433	584.446	561.104	504.456	591.885	623.66	716.235
LmjF.13.1430	666.308	705.981	841.11	798.585	570.609	685.024	910.493	1265.8	1113.79	1029	834.692	943.838	782.08	1208.64	675.61	798.31	739.546	893.616
LmjF.13.1440	1152.43	1043.07	676.321	1751.65	1055.2	1566.13	1659.16	1255.42	1526.95	2199.84	2019.08	1633.53	1929.84	1454.77	1683.4	2210.55	2650.33	1964.61
LmjF.13.1450	958.951	1420.14	1819.54	650.011	1155.55	991.248	381.159	1286.55	609.956	289.202	328.732	849.155	248.363	615.31	166.651	148.305	186.656	439.138
LmjF.13.1460	823.513	675.089	949.253	580.789	977.777	699.03	568.327	1539.71	564.622	676.142	606.01	1242.84	374.13	774.998	385.098	430.219	421.966	757.464
LmjF.13.1470	73.7655	39.9783	18.8821	184.873	41.0991	53.4777	277.827	236.559	277.159	915.724	472.611	307.968	720.782	273.96	516.842	2221.91	1502.98	477.49
LmjF.13.1480	3459.72	2735.79	3204.8	2704.72	6122.81	2297.63	4626.55	4913.79	3419.67	3552.63	5400.73	3684.66	3166.37	4931.27	2963.68	2450.38	3549.11	3710.62
LmjF.13.1490	824.722	739.599	1538.03	753.844	463.56	694.574	853.953	879.834	859.296	766.862	838.504	588.03	782.08	766.208	912.074	784.281	651.968	466.943
LmjF.13.1500	165.67	411.595	173.372	433.059	130.944	540.507	530.308	255.235	397.708	961.836	768.946	665.77	540.058	307.655	313.033	851.753	757.238	607.889
LmjF.13.1510	252.737	264.402	168.222	342.733	158.662	374.981	379.21	199.208	398.738	551.339	379.232	381.721	309.661	336.956	251.102	396.817	277.772	422.838
LmjF.13.1520	1517.63	1588.23	969.851	2037.83	1173.71	1429.89	2265.51	2295.04	2705.65	2694.04	1895.21	1918.57	1733.26	2055.43	2840.94	2352.84	1652.48	1420.96
LmjF.13.1530	3.62781	41.7955	0	33.7668	7.64635	100.589	18.5218	8.30032	24.728	67.6643	35.2553	73.7529	17.9667	26.3704	18.0163	53.4433	33.6157	74.7876
LmjF.13.1540	2631.37	1535.53	1956.87	1554.96	1937.39	1058.73	1712.78	1475.38	1549.62	1162.32	1948.57	1080.38	1314.74	1271.64	1627.09	1102.94	1158.86	1164.96
LmjF.13.1550	222.506	327.095	51.4965	537.736	115.651	389.623	387.008	70.5527	335.888	982.386	634.595	472.417	534.774	153.828	289.386	1171.75	1058.01	607.889
LmjF.13.1560	642.122	871.346	794.763	824.754	913.739	782.43	1202.94	1201.47	1530.04	1510.17	1381.63	1451.14	1228.08	1333.17	1057.33	1188.45	1288.01	1494.79
LmjF.13.1570	370.037	152.645	254.05	248.186	113.739	175.076	253.456	217.883	485.286	314.263	229.636	176.409	196.577	320.84	489.817	277.905	162.771	177.381
LmjF.13.1580	301.108	373.434	393.09	274.355	485.543	356.518	861.751	937.937	1139.55	997.923	751.795	872.079	788.421	886.34	986.391	792.966	623.66	654.871
LmjF.13.1590	170.507	328.004	60.0793	754.688	261.887	515.678	284.651	128.655	191.642	1016.47	739.408	943.838	356.163	177.268	161.02	1090.91	971.317	915.669
LmjF.13.1600	330.131	390.697	168.222	799.429	258.064	538.597	631.691	157.706	523.408	1174.85	983.336	810.286	794.762	272.495	587.781	1422.26	1204.86	799.652
LmjF.13.1610	30.2317	178.994	41.1972	179.808	22.939	247.653	137.451	116.205	184.429	565.874	242.976	416.604	171.212	145.037	114.854	538.442	344.119	445.849
LmjF.13.1620	266.039	426.133	183.671	379.032	338.351	439.918	777.916	288.436	573.895	1020.98	847.079	754.473	865.572	334.026	572.017	925.906	949.201	658.706
LmjF.13.1630	217.669	393.423	238.601	545.334	163.441	960.689	501.063	292.586	531.651	1124.23	726.068	871.082	838.094	306.19	424.508	1307.36	1239.36	991.415
LmjF.13.1640	605.844	777.76	729.534	507.346	361.29	652.555	538.107	786.456	768.627	589.933	493.574	848.159	441.769	586.01	364.829	360.743	331.734	565.701
LmjF.13.1650	114.881	112.666	97.8434	319.096	105.137	52.2044	413.329	595.548	500.741	1193.4	641.265	628.893	942.723	700.282	1238.62	1991.43	1243.78	915.669
LmjF.13.1660	1505.54	1796.3	1373.24	1533.01	2832.02	1774.31	3622.47	4013.21	2673.71	3125.09	3699.9	5923.16	3293.19	4743.75	4022.13	5438.53	2799.83	5607.15
LmjF.13.1670	40401.7	25370.8	91742.8	19173.6	39433.2	13975.5	27217.3	104040	17226.1	11355.6	29375.3	20325.9	7160.26	23667.5	6092.88	2844.52	6092.4	8094.32
LmjF.13.1680	882.767	924.953	1841.86	619.621	1650.66	1047.27	3332.95	5332.96	4006.96	2494.06	2646.05	2692.98	7405.45	17577.4	5999.42	3902.03	5697.86	8341.7
LmjF.13.1690	15.7205	57.2417	56.6462	23.6368	43.0107	132.421	42.8926	51.877	21.637	31.0755	47.6423	141.526	40.1609	55.6709	18.0163	31.398	55.7313	162.999
LmjF.13.1700	307.155	369.8	127.025	277.732	271.445	217.731	161.822	85.0783	201.945	262.638	177.229	211.292	100.402	82.0414	87.8293	142.293	107.924	148.616
LmjF.14.0010	1836.88	3156.47	4190.1	856.833	5483.39	2076.08	2317.17	2780.61	579.046	365.889	1658.9	1972.39	921.586	1268.71	426.76	225.13	598.89	934.845
LmjF.14.0020	625.192	624.207	679.754	472.735	645.161	520.134	538.107	491.794	714.02	463.125	411.629	422.584	335.026	433.647	501.078	287.258	247.695	308.739
LmjF.14.0030	3886.59	2883.89	6941.73	1521.19	3578.49	1651.44	3130.18	6551.03	3345.49	1360.3	1700.83	1745.15	1710.01	2776.22	2101.15	788.957	893.47	983.745
LmjF.14.0040	102.788	297.112	68.662	169.678	141.457	440.555	188.143	101.679	165.883	193.971	149.597	308.965	203.975	123.062	97.9635	166.342	167.194	285.727
LmjF.14.0050	1058.11	759.588	698.636	704.038	665.232	345.059	921.216	473.118	1234.34	694.687	558.367	347.835	702.815	496.643	1431.17	607.918	412.235	308.739
LmjF.14.0060	5366.74	4340.37	13394.2	2154.32	6583.51	2048.71	5660.85	8605.36	7161.83	1979.31	2853.77	1810.93	2547.04	4178.25	6518.51	1036.8	1166.82	1006.76
LmjF.14.0070	744.91	461.568	245.467	254.095	358.423	183.352	597.572	180.532	686.201	288.2	313.486	164.449	209.259	149.432	345.687	171.687	130.04	120.811
LmjF.14.0080	9909.97	4498.47	8469.46	2874.4	4993.07	2004.14	4348.72	4606.68	4111.02	2261.49	3156.78	1533.86	1882.28	1841.54	2673.16	1348.11	1651.59	835.128
LmjF.14.0090	1215.32	790.481	1150.09	747.935	1074.31	481.299	758.419	971.138	1385.8	488.687	529.782	444.511	461.85	534.734	803.976	315.984	244.156	288.603
LmjF.14.0100	1892.51	1327.46	1100.31	1705.22	869.772	1054.91	1735.2	1936.05	2044.18	1981.31	1560.76	1427.22	1411.97	1741.91	1801.63	1633.36	1357.9	1071.96
LmjF.14.0110	4499.69	2069.79	3055.46	2101.14	1577.06	846.094	2728.55	2149.78	3730.83	1765.79	1932.37	863.109	1664.56	1656.94	2807.16	1437.63	1165.93	725.823
LmjF.14.0120	1867.11	1044.89	1613.56	698.973	1024.61	557.06	968.008	1238.82	1110.7	535.801	765.135	568.097	826.468	735.442	1230.74	522.409	509.543	508.172
LmjF.14.0130	165.67	340.724	106.426	270.979	220.788	337.419	766.218	508.395	604.804	708.721	626.972	809.289	612.982	531.804	309.655	567.836	529.005	665.418
LmjF.14.0140	2690.63	1874.44	3050.31	1455.35	1027.48	1175.87	3049.27	2946.61	3109.54	1806.39	2089.59	1521.9	2215.19	2114.03	2802.66	1696.16	1397.71	1136.2
LmjF.14.0150	4225.19	3330.01	8704.63	1235.02	4596.41	1812.51	2905	10956.4	3963.68	1297.15	1410.21	2577.37	2633.71	3760.72	5363.22	1559.88	1607.36	1137.16
LmjF.14.0160	238.226	246.23	77.2448	222.017	76.4635	204.998	267.104	95.4537	272.007	300.73	291.571	281.058	159.587	101.087	150.886	256.528	261.849	287.645
LmjF.14.0170	64.0913	156.279	130.458	61.6244	19.1159	204.998	95.5335	76.778	118.488	98.2386	81.9447	91.6928	75.0374	68.8561	76.5692	92.1898	71.6545	68.0759
LmjF.14.0180	2293.98	1604.58	1524.3	1228.27	848.745	909.121	1912.62	1732.69	2488.25	1425.96	1372.1	1038.52	2216.25	1605.67	2490.75	1539.17	1334.01	1018.26
LmjF.14.0190	3396.84	2455.03	2785.96	2036.98	2540.5	1810.6	5040.85	6990.95	4930.14	4273.88	3042.44	4541.79	11564.2	16551.8	5248.37	5083.8	7731.61	8961.09
LmjF.14.0200	2642.25	1723.61	5431.17	462.605	1617.2	510.585	1495.39	3535.94	2325.46	429.543	560.273	477.401	827.525	1884.02	1526.88	257.864	274.233	378.732
LmjF.14.0210	6101.97	2959.3	4385.79	2718.23	2188.77	1137.04	2727.58	3589.89	3354.76	1839.47	1891.4	1564.76	2357.87	2475.89	3187.75	1573.24	1564.01	1202.35
LmjF.14.0220	153.577	280.757	161.356	195.003	75.5077	204.361	427.951	506.32	542.985	537.806	328.732	495.341	596.072	811.623	561.882	636.644	352.965	494.749
LmjF.14.0230	963.788	754.137	999.033	848.391	252.33	1141.49	1084.01	1070.74	1391.98	1266.58	803.249	818.259	1796.67	1523.63	1837.66	1685.47	1494.13	965.527
LmjF.14.0240	1804.23	2139.75	8975.84	667.739	2223.18	1338.22	4184.95	15864	6492.12	1628.96	1428.32	1924.55	3405.22	6554.52	4853.13	1444.31	1661.32	1058.53
LmjF.14.0250	296.271	508.815	221.435	281.953	432.975	348.878	1032.35	852.858	710.929	804.955	867.089	933.872	1392.95	1303.87	897.436	850.417	934.163	1065.24
LmjF.14.0260	925.091	820.464	1026.5	837.417	268.578	753.144	1285.8	2081.31	2086.42	1561.29	889.958	1006.63	1664.56	2489.08	2058.36	1774.32	1227.86	1187.01
LmjF.14.0270	1056.9	944.034	1685.65	445.722	569.653	474.933	1035.27	1359.18	1530.04	472.147	489.762	489.361	602.413	755.952	913.2	258.532	283.964	360.515
LmjF.14.0280	1915.48	1619.12	2437.5	1396.26	720.668	1224.26	3026.85	5438.79	4081.14	2526.64	2054.33	2456.77	3433.75	5464.54	4922.95	3038.25	2415.91	2683.72
LmjF.14.0290	5938.72	2983.84	8603.35	1687.5	3446.59	1310.84	4290.23	7779.48	5230.99	1684.59	2090.54	1494.99	2813.37	4998.66	5202.2	1263.27	1258.82	1298.24
LmjF.14.0300	3370.23	1832.64	6710	1008.78	2256.63	1095.66	1995.48	7244.11	3055.96	945.295	1087.2	1363.43	1494.41	4286.66	2236.27	698.772	789.084	1094.97
LmjF.14.0310	1517.63	1649.11	6675.67	548.711	734.05	916.761	1597.75	19177.9	3829.74	1140.27	516.442	3199.28	2281.77	12884.9	2223.88	1244.56	1013.78	2678.93
LmjF.14.0320	239.435	661.46	322.712	487.93	249.462	592.711	1570.45	769.855	923.177	1568.81	1459.76	1246.82	2001.7	837.994	771.322	1491.74	1666.63	1265.64
LmjF.14.0330	117.299	214.429	104.71	151.106	37.276	213.274	240.783	143.181	270.977	284.19	187.711	222.255	237.795	181.663	150.886	203.085	205.233	226.28
LmjF.14.0340	47.1615	84.4996	41.1972	104.677	11.4695	103.772	112.106	68.4777	136.004	316.268	114.341	99.6661	153.245	77.6463	103.594	366.755	153.925	130.399
LmjF.14.0350	309.573	328.004	171.655	358.772	181.601	338.692	567.352	259.385	578.016	590.434	541.216	558.13	653.142	375.046	470.675	672.718	622.775	556.113
LmjF.14.0360	910.58	1242.05	1951.72	745.402	581.123	1596.06	1266.31	1483.68	1326.04	988.4	1051.94	1188.02	1604.32	1614.46	1203.71	1076.22	1199.55	1396.04
LmjF.14.0370	419.617	312.558	221.435	447.41	172.999	141.971	560.528	290.511	614.077	935.772	648.888	267.105	932.155	411.672	989.769	1625.35	1160.63	486.12
LmjF.14.0380	169.298	251.682	116.725	143.509	82.1983	170.619	234.934	170.157	293.644	285.694	194.38	202.322	235.681	194.848	345.687	309.971	222.041	213.816
LmjF.14.0390	26.6039	52.6987	41.1972	37.1435	26.7622	61.754	61.4144	87.1534	115.397	94.73	40.9723	100.663	75.0374	68.8561	47.2927	83.5052	66.3468	116.976
LmjF.14.0400	49.5801	119.935	70.3786	75.1311	28.6738	143.244	116.005	176.382	235.946	196.477	85.7561	226.242	151.132	143.572	136.248	172.355	121.193	213.816
LmjF.14.0405	5718.64	3206.44	11531.8	1131.19	2370.37	960.689	1022.6	4631.58	2434.67	554.346	551.697	1008.62	508.352	2087.66	756.683	228.47	211.425	574.331
LmjF.14.0410	734.027	1285.67	1253.08	816.312	430.107	1865.35	1231.21	1151.67	669.715	872.118	1110.06	2500.62	1374.98	1226.23	490.943	839.729	1357.9	2353.89
LmjF.14.0420	85.8581	219.881	157.923	113.119	58.3034	354.608	138.426	263.535	322.494	342.833	160.078	528.23	262.102	420.462	199.305	278.573	197.271	659.665
LmjF.14.0430	3133.22	1792.66	6220.78	1074.63	2029.15	1306.38	2418.56	5117.15	2215.21	910.21	1523.6	1452.14	1727.97	3369.56	1980.66	674.054	914.701	1079.63
LmjF.14.0440	4985.82	2757.6	4995.16	2045.42	2913.26	1668.63	1820.99	2741.18	1918.48	937.777	1338.75	1592.66	1667.73	2278.11	2318.47	852.421	1032.36	1241.67
LmjF.14.0450	5204.7	3202.81	8076.37	2282.64	3221.02	2599.4	4842.96	14183.2	6119.14	3289.49	2778.5	4285.64	6935.15	14040.8	6711.06	3401	3820.69	4512.19
LmjF.14.0460	26.6039	70.8707	42.9138	27.8576	16.2485	153.43	70.1879	51.877	88.6085	85.2069	29.5382	114.616	125.767	114.272	69.8131	104.883	86.6931	140.946
LmjF.14.0470	43.5337	62.6933	200.836	13.5067	45.8781	15.916	54.5906	213.733	41.2133	23.5572	14.2927	33.8865	23.251	79.1113	15.7642	6.01238	12.3847	18.2175
LmjF.14.0480	32.6503	36.3439	42.9138	21.1043	22.939	63.6639	55.5654	124.505	70.0625	65.1582	37.161	105.646	85.606	200.708	65.309	76.8248	33.6157	116.017
LmjF.14.0490	59.2542	67.2363	72.0951	23.6368	34.4086	94.2226	84.8104	201.283	97.8815	69.168	49.548	149.499	140.563	358.931	118.232	76.8248	63.6929	171.628
LmjF.14.0500	967.416	764.131	719.235	623.842	342.174	555.15	1130.8	977.363	1568.16	805.456	606.962	584.043	648.915	577.22	1321.94	579.192	371.542	419.002
LmjF.14.0510	22.9761	59.0589	8.58275	45.5852	6.69056	80.8532	48.7416	39.4265	72.1232	72.6765	30.491	63.7863	69.7531	80.5763	27.0244	46.0949	38.0388	86.2934
LmjF.14.0520	7871.14	3543.53	17278.8	1922.18	4053.52	1820.79	4826.39	7941.33	4783.83	1597.38	3176.79	1720.24	2968.73	4604.57	4158.38	1068.2	1366.74	1226.33
LmjF.14.0530	663.889	1545.53	925.221	769.039	1204.3	1152.32	2474.12	1848.9	2123.51	1518.69	1826.6	1983.36	2442.41	1914.79	1663.13	1382.85	1769.25	1661.63
LmjF.14.0540	2350.82	1668.19	1616.99	1456.19	2022.46	1001.43	1493.44	983.588	1658.83	1119.22	1306.35	978.721	1014.59	691.491	1128.27	832.38	980.163	757.464
LmjF.14.0550	93.1138	204.435	115.009	126.626	71.6845	157.887	163.772	114.129	159.701	162.394	143.88	139.533	100.402	51.2758	73.1911	81.5011	92.8855	95.8816
LmjF.14.0560	1.20927	10.9032	12.0159	5.06502	1.91159	31.1953	8.77348	33.2013	18.546	19.5475	4.76423	36.8765	10.5686	83.5064	9.00814	8.68454	3.5385	25.888
LmjF.14.0570	738.864	1390.16	885.74	1026.51	785.662	2445.97	1873.63	1396.53	755.233	1267.58	2063.86	2973.04	2754.19	1967.53	788.212	1624.01	3148.38	3386.54
LmjF.14.0580	1819.95	1148.47	1577.51	719.233	1581.84	698.394	1535.36	1278.25	2584.07	733.281	968.091	571.087	771.511	719.327	1390.63	480.99	520.159	391.197
LmjF.14.0590	347.06	514.267	597.36	449.943	146.236	845.457	551.755	991.889	662.503	657.597	505.008	603.977	784.194	1245.27	658.72	775.597	705.93	825.54
LmjF.14.0600	793.281	747.776	650.573	688.843	738.829	497.215	1078.16	798.906	686.201	638.049	930.93	727.563	1027.27	969.846	691.374	737.518	808.546	863.893
LmjF.14.0610	5201.07	2059.79	5896.35	1990.55	2210.75	1022.44	2202.14	3378.23	2397.58	1185.38	1547.42	1082.37	1425.71	2059.82	2205.87	933.922	973.971	828.417
LmjF.14.0620	1512.8	946.759	1682.22	500.593	491.278	416.362	1339.42	1794.94	2375.94	592.439	453.554	521.254	959.633	1126.6	1887.2	448.256	289.272	378.732
LmjF.14.0625	1894.93	1527.35	2959.33	849.235	1711.83	704.123	1667.94	3004.72	2651.04	855.578	773.71	731.549	767.284	1460.63	1371.49	388.8	314.926	405.579
LmjF.14.0630	129.392	149.919	236.884	26.1693	64.994	65.5739	164.747	388.04	149.398	66.6619	56.2179	164.449	155.359	303.26	156.516	34.0701	50.4236	107.387
LmjF.14.0640	217.669	513.358	85.8275	358.772	94.6236	370.524	488.391	441.992	605.835	962.838	431.639	1044.5	823.298	804.298	229.707	709.46	742.199	1066.2
LmjF.14.0650	20.5576	68.1449	20.5986	48.9619	32.497	117.778	140.376	215.808	139.095	259.129	145.785	274.082	366.732	651.936	243.22	278.573	318.465	471.737
LmjF.14.0660	3441.58	2662.19	3307.79	1728.02	2793.79	1642.53	5618.93	11701.4	6756.91	3821.78	3611.28	6241.09	7977.22	16982.6	7681.69	3631.48	3860.5	6397.22
LmjF.14.0665	2870.81	2041.62	2787.68	1054.37	1933.57	888.112	1674.76	3176.95	3726.71	1617.93	959.515	1198.98	2358.92	5342.94	2740.73	1350.11	1140.28	1616.56
LmjF.14.0670	43.5337	99.9458	36.0476	66.6894	33.4528	148.974	154.998	344.463	199.884	452.098	124.823	346.838	306.491	712.002	283.756	350.054	310.503	558.99
LmjF.14.0680	371.246	615.121	381.074	384.097	433.93	462.837	1055.74	574.797	693.413	890.162	908.062	1150.15	1440.51	792.578	642.956	972.001	1078.36	1113.18
LmjF.14.0690	187.437	335.273	176.805	252.407	237.037	231.737	835.431	338.238	362.677	555.85	701.294	418.598	932.155	512.758	352.443	533.765	583.852	518.719
LmjF.14.0700	60.4635	114.483	41.1972	67.5336	51.6129	169.983	67.2634	83.0032	98.9118	70.1704	47.6423	99.6661	47.5589	112.807	65.309	59.4557	42.4619	79.5817
LmjF.14.0705	36.2781	117.209	25.7483	53.1827	35.3644	163.616	103.332	91.3036	68.0019	162.394	105.766	203.319	142.677	109.877	49.5447	135.612	142.424	174.504
LmjF.14.0710	18.139	12.7204	58.3627	8.4417	3.82317	8.27631	13.6476	24.901	15.455	9.02191	1.90569	11.9599	14.7961	35.1606	9.00814	4.67629	4.42312	13.4234
LmjF.14.0720	91.9045	90.8598	108.143	19.4159	39.1875	38.835	53.6157	97.5288	84.4872	32.0779	12.387	57.8064	47.5589	86.4364	61.9309	23.3815	19.4617	58.4878
LmjF.14.0730	3.62781	29.0751	13.7324	10.9742	3.82317	48.3846	9.74832	33.2013	25.7583	20.5499	10.4813	35.8798	13.7392	38.0906	12.3862	15.365	13.2694	53.6937
LmjF.14.0740	62.882	67.2363	70.3786	28.7018	51.6129	71.3036	68.2382	155.631	72.1232	67.1631	40.0195	88.7029	60.2413	120.132	110.35	62.7959	30.0772	83.417
LmjF.14.0750	1306.01	1109.4	1093.44	1276.39	655.675	1428.62	1622.12	1222.22	1587.74	1684.59	1561.71	1411.27	2518.51	1508.97	1639.48	2370.88	2624.68	1930.1
LmjF.14.0760	2053.34	1395.61	2025.53	980.926	1145.04	1173.33	1545.11	1693.27	2172.97	837.033	949.987	826.232	838.094	1154.44	1300.55	518.4	482.12	623.23
LmjF.14.0770	113.671	234.418	77.2448	135.911	61.1708	303.677	146.225	85.0783	156.61	215.022	135.304	366.771	166.985	121.597	85.5773	130.936	149.501	313.533
LmjF.14.0780	2925.22	1565.51	5197.72	1303.4	2771.8	846.094	1763.47	6474.25	1870.05	949.305	1410.21	1363.43	954.349	2535.96	1413.15	587.209	696.199	683.636
LmjF.14.0790	424.454	285.3	281.514	354.551	119.474	112.685	997.253	1213.92	1450.71	1298.65	878.523	651.816	1576.84	1497.25	2410.8	2275.35	1458.74	793.899
LmjF.14.0800	266.039	835.002	497.8	457.54	364.157	1074.65	1207.82	1662.14	1488.83	1410.42	1062.42	2646.14	1457.42	1454.77	790.464	1316.71	1116.4	2011.6
LmjF.14.0810	68.9284	242.596	48.0634	286.174	27.718	467.293	190.092	195.058	240.067	647.071	178.182	514.277	300.15	271.029	203.809	576.52	349.426	462.149
LmjF.14.0820	4896.33	2323.29	5724.7	2127.31	1839.9	1172.05	3553.26	7928.88	4645.76	2368.25	2073.39	1886.68	3245.63	5792.71	6580.44	2783.06	1748.9	1559.03
LmjF.14.0830	256.365	321.644	272.932	262.537	113.739	397.263	250.532	188.832	438.921	408.492	282.042	291.025	381.528	307.655	335.553	539.778	362.696	383.526
LmjF.14.0840	1994.09	2035.26	1371.52	2548.55	1475.75	2144.2	3687.79	1801.17	2968.38	3915.51	3630.34	2494.64	3490.82	1983.64	2736.22	3523.92	3590.69	2349.1
LmjF.14.0850	1141.55	1791.76	827.377	1207.16	2031.06	1998.41	3991.94	3278.63	3426.88	3832.81	3194.89	3682.66	3689.51	4515.2	2391.66	2799.1	3117.41	3839.1
LmjF.14.0870	1268.52	991.281	732.967	964.042	1139.31	810.442	1351.12	1068.67	1043.73	839.037	1206.3	810.286	1241.82	1233.55	1262.27	859.102	1004.93	892.657
LmjF.14.0880	1332.62	974.017	779.314	990.211	525.687	802.166	1643.57	1201.47	1548.59	1364.81	1385.44	965.765	2161.29	1687.71	2103.4	1803.71	1765.71	1113.18
LmjF.14.0890	1272.15	1580.96	1979.18	1029.04	1039.9	1635.53	2413.68	3637.62	2704.62	1741.23	1671.29	2463.75	2234.21	2724.95	2284.69	1675.45	1765.71	1885.99
LmjF.14.0900	67.7191	141.741	70.3786	93.7029	24.8506	131.784	82.8607	153.556	128.791	269.154	72.4162	142.523	159.587	244.659	165.524	324.668	167.194	205.187
LmjF.14.0910	3309.77	2817.56	3639.09	1903.6	1732.85	1430.53	3401.19	3353.33	3987.38	2292.07	1900.93	2018.24	2766.87	2242.95	3948.94	2081.62	1620.63	1447.81
LmjF.14.0920	625.192	678.723	269.498	981.77	209.319	915.488	863.701	431.617	851.054	1534.23	1040.51	904.968	1234.42	572.824	1091.11	2247.96	1807.29	994.292
LmjF.14.0930	736.445	1077.6	329.578	1243.46	392.831	857.553	1139.58	597.623	1348.7	1586.35	1052.89	1278.72	1135.07	723.722	885.049	1593.95	1203.97	1142.91
LmjF.14.0940	39.9059	149.919	49.78	70.9103	15.2927	278.211	54.5906	45.6518	51.5166	204.998	66.6992	220.262	105.686	87.9015	39.4106	182.375	134.463	289.562
LmjF.14.0950	2171.85	2018	1704.53	886.379	2169.65	842.911	1386.21	950.387	1468.22	800.945	1040.51	705.636	635.176	455.623	610.301	355.398	448.504	400.785
LmjF.14.0960	1055.69	1163.91	693.487	1283.14	474.074	877.926	2107.59	1035.47	1641.32	1962.77	1998.12	1292.67	2271.2	1163.23	1577.55	2089.63	2039.06	1395.08
LmjF.14.0970	31.441	32.7095	12.0159	20.2601	3.82317	47.748	14.6225	10.3754	38.1223	35.5864	17.1512	23.9199	15.853	14.6502	21.3943	31.398	18.5771	38.3526
LmjF.14.0980	128.183	267.128	521.831	122.405	255.197	146.427	278.802	551.971	200.915	153.874	134.351	168.436	191.293	291.54	267.992	95.53	93.7701	103.552
LmjF.14.0990	1741.35	1041.25	829.094	774.104	661.409	572.976	891.971	838.333	1087	792.424	669.85	569.094	956.463	833.599	821.992	683.407	628.968	551.319
LmjF.14.1000	922.673	892.244	863.425	722.61	541.935	551.966	1010.9	701.377	817.053	715.237	816.588	694.673	882.482	603.59	778.078	743.531	851.893	700.894
LmjF.14.1010	2111.38	1209.34	1237.63	1734.77	744.563	600.351	1625.04	1784.57	1986.48	1559.29	1348.28	975.731	1501.8	1782.93	2018.95	1470.36	1224.32	1000.04
LmjF.14.1020	1771.58	1791.76	2435.79	1251.9	1108.72	1068.92	2834.81	7744.2	4570.55	1930.69	1471.19	1849.8	1715.29	5350.27	4899.3	1568.56	938.586	1184.14
LmjF.14.1030	3980.92	2429.59	2597.14	1931.46	2629.39	1343.31	2778.27	1855.12	3008.57	1386.87	2148.67	1167.09	1490.18	1211.58	2433.32	1006.74	1007.59	855.264
LmjF.14.1040	741.282	799.566	1496.83	242.277	1200.48	553.876	1800.51	2645.73	1645.44	495.704	820.4	1096.33	996.623	977.171	2348.87	430.887	478.581	455.437
LmjF.14.1045	838.024	852.265	1232.48	437.28	1524.49	329.779	974.832	1016.79	1842.23	540.312	444.979	281.058	323.401	462.948	845.639	227.802	114.116	154.369
LmjF.14.1050	1464.43	1194.81	4729.1	764.818	2884.59	1040.27	2676.89	4967.74	2892.14	1017.47	1313.02	1302.64	1200.6	2634.11	2220.51	464.957	482.12	686.512
LmjF.14.1060	84.6489	104.489	82.3944	157.86	33.4528	35.6518	144.275	203.358	176.187	541.314	175.324	245.179	268.444	219.754	305.151	858.434	433.466	284.768
LmjF.14.1070	19.3483	118.118	25.7483	76.8195	5.73476	137.514	85.7852	128.655	106.124	272.662	102.907	236.209	170.155	209.498	176.785	303.291	192.848	309.697
LmjF.14.1080	3433.12	1899.88	2379.14	1656.26	1614.34	986.791	2529.69	1917.37	2373.88	1232.99	1739.9	1084.37	1527.17	1350.75	1696.91	920.562	1049.16	881.152
LmjF.14.1090	3044.94	1648.2	5786.49	662.674	1702.27	1030.08	1544.13	4131.49	3056.99	559.86	513.584	763.443	1350.67	2470.03	3251.94	511.052	451.158	657.748
LmjF.14.1095	143.903	182.628	149.34	278.576	38.2317	252.109	232.985	58.1023	221.521	475.154	361.128	189.366	306.491	48.3458	165.524	553.807	478.581	265.592
LmjF.14.1100	873.093	678.723	405.106	902.418	82.1983	122.871	936.813	2544.05	2602.62	1859.01	605.057	1648.48	1733.26	3536.57	2514.4	2156.44	868.701	1752.71
LmjF.14.1110	1324.15	2119.76	1304.58	1512.75	244.683	1686.46	1087.91	2799.28	2578.92	2351.71	792.767	3023.87	1753.34	3650.84	1252.13	1638.04	783.777	3435.44
LmjF.14.1120	515.149	670.546	497.8	525.918	59.2592	692.027	1399.86	6181.67	5018.74	2555.71	780.38	2753.78	5690.16	18597	5287.78	4308.2	2110.71	8189.24
LmjF.14.1130	1509.17	973.109	2267.56	715.856	393.787	675.474	1455.42	3243.35	2429.52	1103.68	828.975	848.159	2313.48	3746.07	3032.36	1500.42	1298.63	1118.94
LmjF.14.1140	1634.93	1388.34	1146.66	1195.34	1881.96	835.271	1995.48	1043.77	1219.91	1199.41	1887.59	1374.4	1686.76	939.081	1035.94	1248.57	1665.75	1306.87
LmjF.14.1150	32.6503	83.591	22.3152	67.5336	11.4695	136.241	38.0184	64.3275	92.7298	86.2093	25.7268	81.7262	83.4923	87.9015	65.309	96.8661	48.6543	82.4581
LmjF.14.1155	4670.2	3436.32	6171	2307.96	4986.38	2377.85	6639.58	6812.49	4914.68	2131.18	3532.2	3450.44	3195.96	3951.17	3330.76	1291.99	1603.82	2392.24
LmjF.14.1160	3829.76	2728.52	2839.17	1937.37	2241.34	2223.15	4856.61	13261.8	8439.44	4070.89	2698.46	5336.12	24465.4	33294.1	33178.1	16878.1	9461.05	8024.33
LmjF.14.1170	532.079	854.082	466.902	644.946	276.224	721.313	1072.31	568.572	792.325	885.651	841.362	998.655	950.121	590.405	678.988	682.071	831.546	793.899
LmjF.14.1180	2549.14	1894.43	2813.43	1777.82	1359.14	1358.59	3152.61	4376.35	3755.56	2637.4	2735.62	2324.21	3518.3	3857.41	4514.2	2860.56	2796.3	2271.43
LmjF.14.1190	4659.32	2675.82	4226.15	2339.2	2168.7	1404.43	4888.78	4932.47	4930.14	2633.39	3410.23	2060.1	5435.46	4482.97	5655.98	2843.85	3416.42	2185.14
LmjF.14.1200	605.844	685.992	391.374	553.776	436.798	450.104	722.35	332.013	481.165	475.655	691.766	581.054	693.303	353.071	405.366	444.248	569.698	517.76
LmjF.14.1210	5251.86	2286.94	3930.9	1697.63	3491.51	957.506	3832.06	4133.56	3279.54	1508.16	2163.91	1351.47	1700.5	1878.16	2765.5	1116.3	1070.39	781.435
LmjF.14.1220	452.267	761.405	247.183	1054.37	299.163	946.683	1045.02	740.804	1346.64	1783.83	882.335	1109.28	1391.89	892.2	1165.43	2304.74	1492.36	1074.83
LmjF.14.1230	299.899	412.504	367.342	330.915	217.921	378.164	503.013	385.965	578.016	391.451	429.733	403.648	325.514	249.054	392.98	328.009	312.272	305.862
LmjF.14.1240	2332.68	1644.56	2828.88	1115.15	2041.58	988.701	2762.67	2537.82	2639.71	1390.88	2137.23	1216.92	2145.44	2065.68	3367.92	1579.92	1857.71	1022.1
LmjF.14.1250	397.85	545.159	367.342	252.407	190.203	290.308	462.07	701.377	797.476	606.473	349.694	532.217	347.709	657.796	441.399	377.444	316.695	391.197
LmjF.14.1260	443.802	1014	484.067	379.032	706.332	665.288	1242.91	1620.64	1317.79	871.115	837.551	1287.69	794.762	1040.17	955.988	635.976	613.044	653.912
LmjF.14.1270	115588	72975.9	208204	52023.7	93046.5	32420.2	75967.7	213105	48503.9	30496.1	65576.7	48066	33320.8	103226	25762.1	12742.9	26683.8	35097.4
LmjF.14.1280	927.51	839.545	973.284	608.647	454.958	537.96	1119.11	1157.9	1396.1	815.48	586	568.097	798.99	975.706	1039.31	606.582	379.504	468.861
LmjF.14.1290	230.971	336.181	593.927	251.563	144.325	607.991	193.017	294.661	187.52	204.998	154.361	227.239	212.43	191.918	167.777	216.446	176.04	150.534
LmjF.14.1300	50.7893	137.198	22.3152	184.029	25.8064	238.103	115.03	47.7269	100.972	372.906	161.031	175.412	133.165	60.066	93.4594	321.328	262.733	161.081
LmjF.14.1310	528.451	642.379	695.203	424.618	425.328	562.153	939.738	780.23	836.629	533.796	577.424	780.386	508.352	539.129	373.838	321.996	434.35	595.424
LmjF.14.1320	355.525	421.59	197.403	294.615	234.169	310.68	412.354	273.911	430.678	447.086	409.723	388.698	771.511	325.235	413.248	511.72	667.006	520.637
LmjF.14.1330	1111.32	1271.13	1014.48	1053.52	1180.41	1197.52	2196.3	1631.01	1994.72	1892.6	1922.84	1647.48	2983.53	1577.83	2044.85	1675.45	2217.75	1431.51
LmjF.14.1340	165.67	370.708	271.215	175.587	445.4	299.857	616.094	417.091	309.099	284.691	505.961	477.401	565.423	484.923	351.317	278.573	407.812	449.685
LmjF.14.1350	2359.29	1155.74	1138.07	1115.99	821.983	643.006	1366.71	1274.1	1361.07	1008.45	1097.68	925.898	1222.79	1237.95	1734.07	1033.46	977.509	946.351
LmjF.14.1355	2198.45	1086.68	2245.25	961.51	1664.99	756.328	1060.62	1639.31	1579.5	708.721	907.109	768.426	875.084	1481.14	1354.6	614.598	576.775	724.865
LmjF.14.1360	374.874	697.803	415.405	405.202	456.869	616.267	691.156	614.224	798.507	756.838	523.112	850.152	1795.61	2922.72	757.809	990.038	972.202	1425.76
LmjF.14.1370	7675.23	5834.11	9832.4	3461.94	4627	3129.08	8231.48	12396.5	8309.62	4363.1	4495.52	4929.49	13753	12820.4	9333.55	5252.14	7109.72	4829.55
LmjF.14.1380	1483.77	901.329	1021.35	921.834	881.242	474.296	1121.06	1052.07	2210.06	940.283	791.814	456.471	758.829	905.385	1610.2	660.693	490.082	430.508
LmjF.14.1390	9513.32	5002.74	13754.7	2735.96	6824.37	2207.87	6248.67	8069.99	7470.93	2141.7	3617.95	1969.4	2831.34	3646.45	4478.17	1145.69	1358.78	1133.32
LmjF.14.1395	923.882	546.068	456.603	390.851	704.42	431.642	705.778	865.309	529.59	679.65	738.455	774.406	428.03	506.898	490.943	613.93	559.082	509.131
LmjF.14.1400	204.367	224.424	108.143	358.772	121.386	310.68	349.965	246.935	264.795	580.409	449.743	302.985	432.258	275.425	361.451	728.166	773.161	349.009
LmjF.14.1410	25.3947	64.5105	12.0159	57.4036	9.55794	140.697	37.0436	58.1023	114.367	172.419	40.9723	144.516	62.355	101.087	29.2764	102.21	52.1928	144.781
LmjF.14.1420	1714.74	1078.51	2645.2	1010.47	1489.13	811.715	1945.76	2149.78	1643.38	1211.94	1681.77	1032.54	1734.32	1799.05	1909.72	1195.79	1283.59	993.333
LmjF.14.1430	333.758	625.116	245.467	832.352	234.169	844.821	651.188	491.794	745.96	1632.46	870.901	923.905	995.567	725.187	752.179	2083.62	1362.32	1071.96
LmjF.14.1440	94.323	278.031	115.009	238.9	24.8506	550.693	314.871	1172.42	572.864	677.646	282.995	943.838	436.485	1906	449.281	591.885	362.696	1256.05
LmjF.14.1450	805.374	848.631	696.92	524.23	452.09	663.378	1315.05	763.63	1047.85	702.205	1018.59	898.988	1079.06	657.796	800.598	549.798	779.354	701.853
LmjF.14.1460	124.555	289.843	151.056	99.6121	89.8446	250.836	338.267	605.924	547.106	354.862	213.437	647.83	496.726	581.615	204.935	280.578	341.465	532.143
LmjF.14.1470	2538.26	2725.79	6061.14	1452.82	4330.7	2280.44	3825.24	5907.76	3724.65	1666.55	2417.37	3355.76	2286	3527.78	2708.07	1163.73	1265.01	2281.98
LmjF.14.1480	1290.29	1700.9	1014.48	1146.38	1826.52	1252.27	2694.43	1288.63	1907.14	1783.33	1782.77	2166.74	2315.59	896.595	1361.35	1322.72	1704.67	1212.9
LmjF.14.1490	467.987	576.051	566.462	349.486	204.54	443.738	799.362	645.35	762.445	580.409	642.218	624.907	790.535	726.652	769.07	519.068	784.661	530.225
LmjF.14.snoRNA0004	50.7893	56.3331	53.2131	34.611	65.9498	82.1265	28.2701	62.2524	27.8189	17.5426	36.2081	96.6761	13.7392	57.1359	18.0163	10.6887	16.8079	45.0643
LmjF.14.snoRNA0005	95.5323	77.2309	92.6937	63.3128	89.8446	144.517	49.7164	87.1534	45.3346	35.0852	63.8406	106.643	28.5353	60.066	32.6545	28.7258	17.6925	64.2406
LmjF.15.0010	2002.55	1845.36	5650.89	1306.78	4819.11	2038.52	3029.78	11107.9	5013.59	2465.99	2876.64	3309.91	3463.35	12821.9	6878.84	2911.33	3190.84	4385.62
LmjF.15.0020	235.808	346.176	497.8	342.733	702.508	414.452	464.995	481.419	370.919	506.731	600.293	448.498	456.566	404.347	502.204	484.33	531.659	472.696
LmjF.15.0030	616.728	927.679	1421.3	749.623	1518.76	996.977	1184.42	1886.25	1125.12	1062.58	1168.19	1475.06	651.029	1022.59	460.541	522.409	551.121	886.904
LmjF.15.0040	648.169	972.2	892.606	1247.68	2826.28	1509.47	1542.18	1373.7	1504.28	2405.84	2158.19	2611.25	2090.48	1259.92	2091.01	2765.69	3015.68	1918.59
LmjF.15.0050	159.624	357.079	207.703	295.46	324.97	608.627	254.431	570.647	378.132	543.319	333.496	1527.88	212.43	552.314	129.492	326.004	265.387	1013.47
LmjF.15.0060	25.3947	29.9837	42.9138	19.4159	29.6296	44.5648	33.1443	66.4026	16.4853	30.073	27.6325	59.7997	26.4216	82.0414	18.0163	22.0454	15.9232	66.1583
LmjF.15.0070	736.445	735.965	707.219	1095.73	860.214	902.118	1254.61	881.909	1306.46	1571.82	1615.07	1414.26	858.174	732.512	779.204	1256.59	1206.63	1207.15
LmjF.15.0080	1166.95	1443.76	1790.36	1404.7	2556.75	1867.9	2107.59	1527.26	1680.47	2170.77	2647.96	2398.96	1255.56	842.389	1293.79	1432.28	1742.71	1379.74
LmjF.15.0090	478.871	669.637	243.75	1154.82	858.303	1150.41	1229.26	925.486	1078.76	2386.8	1910.45	2333.18	1072.72	890.735	915.452	2359.52	1582.59	1842.84
LmjF.15.0100	1113.74	1221.16	1120.91	1658.79	896.535	1523.48	1340.39	1359.18	1320.88	1847.99	1659.86	2105.95	1239.7	1111.95	896.309	1383.51	1630.36	1652.04
LmjF.15.0110	1449.91	1014.9	896.039	2448.94	821.983	1161.87	1389.14	954.537	1856.66	2296.58	1997.16	1326.56	1397.18	991.821	1662	2348.84	1874.52	1257.97
LmjF.15.0120	620.355	679.632	1115.76	920.145	1602.87	914.214	952.411	975.288	813.962	1082.63	1320.64	1323.57	644.687	616.775	801.724	826.368	850.124	1001.96
LmjF.15.0130	1081.09	1049.43	1102.03	2058.09	1932.61	2086.9	2051.05	1732.69	1021.06	2545.18	3478.84	4205.91	1927.72	1711.15	1084.35	2668.16	3263.38	4132.5
LmjF.15.0140	19.3483	39.0697	22.3152	17.7276	39.1875	28.6488	62.3892	56.0272	55.6379	56.6375	37.161	67.773	46.502	95.2266	50.6708	36.0743	39.8081	62.323
LmjF.15.0150	73.7655	150.827	54.9296	110.586	120.43	254.019	88.7097	109.979	104.063	171.917	174.371	404.644	51.7864	80.5763	24.7724	84.8413	107.039	186.01
LmjF.15.0160	103.997	227.15	70.3786	344.421	128.076	557.696	254.431	85.0783	166.914	753.329	460.224	504.311	247.306	111.342	157.642	710.796	508.659	562.825
LmjF.15.0170	201.948	360.714	254.05	437.28	344.086	724.496	572.226	755.329	805.719	1421.95	667.945	1499.98	869.8	692.956	618.183	1363.47	1184.51	1409.46
LmjF.15.0180	134.229	295.294	94.4103	471.047	96.5352	425.275	245.658	95.4537	322.494	1051.05	478.328	535.207	312.832	165.548	135.122	732.174	571.467	548.443
LmjF.15.0185	229.761	253.499	54.9296	547.866	388.052	330.416	237.859	66.4026	163.823	532.293	590.764	412.618	181.781	99.6216	166.651	484.33	416.658	361.473
LmjF.15.0190	2654.35	1590.05	2882.09	1353.2	2215.53	1144.04	1722.53	2091.68	2067.87	1294.64	2062.91	1253.8	1228.08	1324.38	1613.58	919.226	1094.28	1105.51
LmjF.15.0195	673.563	729.604	947.536	635.66	1171.8	856.28	718.451	987.738	861.357	820.994	812.777	1283.7	717.611	607.985	721.777	827.036	878.431	1043.19
LmjF.15.0200	29045.4	22198	34973	29838	41475.7	16251.5	25800.9	63922.9	14500.9	17383.2	27725.9	28285.2	22772.3	76031.8	12109.2	15258.1	33497.2	45205.3
LmjF.15.0210	25.3947	73.5965	13.7324	132.535	76.4635	209.454	61.4144	53.9521	59.7592	249.606	147.691	367.768	57.0707	92.2965	28.1504	136.949	127.386	251.21
LmjF.15.0220	666.308	844.088	619.675	713.324	2473.59	739.138	778.89	464.818	1393.01	877.13	805.154	641.85	438.599	328.165	731.911	472.974	521.928	534.06
LmjF.15.0223	368.827	583.32	530.414	292.927	1562.72	638.549	599.521	514.62	272.007	330.302	682.237	697.663	224.055	272.495	143.004	195.736	312.272	412.291
LmjF.15.0225	337.386	451.573	276.365	350.331	1733.81	529.684	236.884	118.28	138.064	186.453	373.515	328.898	95.1178	61.531	97.9635	102.878	128.27	170.669
LmjF.15.0230	1118.57	1402.88	1457.35	2006.59	3100.59	2489.26	2040.32	2031.5	1864.9	3838.32	3380.7	4855.73	3007.84	1516.3	1755.46	4131.17	4344.39	3825.67
LmjF.15.0240	1890.09	1671.82	1977.47	2091.85	1405.97	1350.31	1979.88	1931.9	2415.1	2260.99	2398.31	1897.64	1377.09	1232.09	1530.26	1517.12	1708.21	1382.61
LmjF.15.0250	293.853	386.154	219.718	1075.47	157.706	833.998	397.731	332.013	581.107	1999.36	717.493	775.402	774.682	613.845	531.48	2891.95	1444.59	996.209
LmjF.15.0260	2430.63	1432.86	1107.18	2611.86	2862.6	1112.21	1405.71	1873.8	1374.46	2148.22	2208.7	1959.44	853.947	1191.06	1315.19	1708.18	1449.9	1355.77
LmjF.15.0270	438.965	494.277	262.632	619.621	737.873	567.882	747.696	798.906	732.566	1186.38	1176.76	1337.52	963.861	654.866	815.236	1644.72	1713.52	1100.72
LmjF.15.0280	5099.49	3087.42	2241.82	4966.25	2721.14	4209.46	5036.96	3853.43	5428.82	8688.1	6018.17	7967.31	10424.9	3539.5	8645.56	14611.4	15070.5	8708.92
LmjF.15.0290	1735.3	1462.84	1180.99	2546.02	2235.6	1394.88	1972.08	1456.71	1837.08	2436.42	2961.44	2315.24	1811.47	1198.39	1868.06	2656.8	2711.37	2210.07
LmjF.15.0300	367.618	770.491	290.097	529.295	600.238	807.895	792.538	732.504	775.839	1210.94	985.242	1690.34	907.847	706.142	406.492	917.889	1121.7	1503.42
LmjF.15.0310	765.468	584.229	370.775	1155.67	846.833	638.549	782.79	462.743	1006.63	1506.16	1141.51	885.035	601.356	398.487	674.484	1239.22	1023.51	874.44
LmjF.15.0320	142.694	335.273	54.9296	549.555	272.401	595.895	419.178	103.754	288.493	1035.51	924.26	784.372	568.593	203.638	280.378	1082.23	1068.63	766.094
LmjF.15.0330	760.631	755.045	521.831	1676.52	840.143	784.976	1714.73	931.711	1411.55	3429.33	3271.12	1270.74	1653.99	962.521	1580.93	3450.44	2810.45	1450.69
LmjF.15.0340	2323.01	1668.19	2761.93	2518.16	3027.95	1421.62	1729.35	2454.82	1612.47	1983.82	2448.81	1963.42	1007.19	1624.71	1167.68	1406.23	1311.9	1420.96
LmjF.15.0350	904.534	578.777	638.557	1204.63	1229.15	636.003	829.582	645.35	887.115	1043.53	1348.28	584.043	574.934	397.022	832.127	888.496	837.739	594.466
LmjF.15.0360	747.329	688.717	678.038	1290.74	945.28	1475.73	964.109	452.368	596.562	1150.79	1524.55	1067.42	839.151	553.779	664.35	1262.6	1484.4	1047.99
[truncated: 7,379 more rows]

## Sheet: DrugChanges
GeneID	HR_MS_Rep1	HR_MS_Rep2	HR_MS_Rep3	HR+drug_MS_Rep1	HR+drug_MS_Rep2	HR+drug_MS_Rep3	HR_LP_Rep1	HR_LP_Rep2	HR_LP_Rep3	HR+drug_LP_Rep1	HR+drug_LP_Rep2	HR+drug_LP_Rep3	HR_HP_Rep1	HR_HP_Rep2	HR_HP_Rep3	HR+drug_HP_Rep1	HR+drug_HP_Rep2	HR+drug_HP_Rep3
LmjF.01.0010	18.1314	1.21403	135.963	10.0999	6.90337	53.9482	35.6222	8.84674	93.9578	47.7186	79.4185	37.9879	36.6342	21.0553	93.0086	39.5658	116.813	42.4343
LmjF.01.0020	1307.6	1604.95	1660.17	1624.41	1640.7	1730.26	1820.3	2614.21	2231.5	2281.16	2416.28	2411.65	1653.9	2222.51	2422.1	1869.18	2324.7	2120.68
LmjF.01.0030	444.753	135.972	605.073	228.09	249.672	313.88	1051.45	377.092	684.718	570.549	615.766	473.122	1082.94	706.524	704.024	742.158	616.918	638.585
LmjF.01.0040	1119.88	2924.61	706.051	1908.05	1858.16	1668.47	723.131	1153.39	716.429	1241.72	793.097	1221.37	528.962	586.041	714.358	832.08	680.192	711.033
LmjF.01.0050	398.891	310.793	797.488	283.64	297.996	339.383	528.99	422.432	573.143	425.318	528.732	417.867	471.777	395.373	510.256	471.193	559.12	415.028
LmjF.01.0060	4089.17	6054.39	3318.76	5072.69	4759.87	3951.95	2802.28	3276.61	3054.8	2671.2	3131.05	2493.39	1980.03	2071.61	2425.98	2165.33	2104.46	1788.45
LmjF.01.0070	1125.21	1222.53	729.904	1436.72	1365.72	1106.43	969.518	1288.31	640.088	1305	795.273	1252.45	824.715	977.904	598.097	1312.86	760.501	1353.76
LmjF.01.0080	3245.52	4922.91	1781.03	5273.85	5427.2	3705.75	2007.31	3012.31	1623.12	2685.73	2068.15	2595.84	1690.53	1866.91	1389.96	2120.97	1612.87	1961.29
LmjF.01.0090	932.168	658.007	619.385	955.286	927.353	641.493	791.407	917.849	661.228	637.977	720.206	683.782	1099.02	1294.9	813.826	821.29	775.711	923.205
LmjF.01.0100	663.397	963.944	543.055	823.145	872.126	704.269	530.771	842.652	442.776	493.784	521.116	638.887	543.258	524.044	452.125	448.412	442.307	564.066
LmjF.01.0110	2380.55	5055.24	2433.81	2349.08	2458.75	2438.46	2804.66	3598.41	2906.82	3210.63	2769.86	2872.11	1731.63	1871.59	2003.56	2155.74	2078.3	1972.68
LmjF.01.0120	358.362	297.439	516.022	304.681	279.587	347.23	790.22	826.064	948.974	744.825	849.67	736.735	1000.74	1008.32	1777.5	933.992	1467.46	889.05
LmjF.01.0130	1791.81	2369.8	1543.29	1764.12	1816.74	1498.78	1772.21	1769.35	1970.77	1603.76	1627.54	1407.85	1518.08	1278.53	1696.12	1244.52	1503.36	1121.92
LmjF.01.0140	217.577	245.235	217.063	164.966	217.456	179.5	305.164	357.187	271.303	283.2	322.026	293.543	237.675	225.76	330.697	218.211	273.78	192.507
LmjF.01.0150	1486.78	4924.13	1637.91	1817.99	1784.52	2382.55	1243.81	2238.22	2217.41	1902.52	1791.81	2240.13	608.485	859.76	1315.04	756.546	1034.89	845.581
LmjF.01.0160	700.726	1885.4	914.368	1112.68	1137.91	1294.76	825.842	948.813	1059.37	1514.55	1155.38	1338.79	485.179	619.963	1032.14	840.473	1042.8	698.614
LmjF.01.0170	1593.43	694.428	1046.36	1018.41	1057.37	893.578	1575.1	1079.3	945.451	1039.44	776.779	931.279	1642.28	1106.58	1136.77	991.543	1023.94	1024.63
LmjF.01.0180	2096.85	1212.82	1800.11	1914.78	1885.77	1672.39	3032.04	2713.74	2405.32	3021.83	2737.22	2781.17	3046.89	2989.86	2875.52	3442.22	3157.6	3148.42
LmjF.01.0190	2747.44	4120.43	1314.3	3520.67	3771.54	2410.01	1918.26	3340.75	1552.65	1696.09	1492.63	2067.46	1875.49	2402.65	1821.42	1597.02	1671.28	1746.02
LmjF.01.0200	4418.73	8030.84	3946.1	6115.51	6593.87	5715.56	2862.84	3801.89	3292.05	4237.62	3592.33	3542.08	2161.42	2517.28	2626.2	2517.82	2352.08	2243.84
LmjF.01.0210	2529.87	1443.49	2264.45	2413.04	2260.85	1912.71	2684.13	2805.52	2408.84	2431.57	2344.48	2221.72	3218.45	3621.52	2630.08	2517.82	2531.56	2756.16
LmjF.01.0220	1197.74	2622.32	1443.91	942.661	965.321	1008.34	1367.3	1259.55	1107.53	734.452	863.813	825.373	1146.38	991.941	932.67	684.608	794.572	592.01
LmjF.01.0230	186.647	224.596	263.179	103.524	140.369	146.15	260.636	265.402	293.618	261.415	308.971	269.369	203.722	230.439	262.233	224.206	291.424	200.787
LmjF.01.0240	1707.55	927.523	936.631	1227.98	1280.58	1006.38	1844.64	1740.6	1202.66	1406.66	1181.49	1406.7	2609.96	2633.09	1555.31	1903.95	1489.97	1894.02
LmjF.01.0250	1497.44	1384	1121.89	1905.52	1930.64	1427.17	1319.8	1375.67	1472.79	1322.64	1197.81	1151.15	1284.88	1339.35	1604.4	1182.18	1297.11	1129.17
LmjF.01.0260	618.601	728.421	776.815	638.821	739.811	641.493	722.537	830.487	699.986	834.038	677.777	706.805	762.169	967.376	840.953	663.027	699.053	782.447
LmjF.01.0270	1381.19	2774.07	993.878	1346.66	1327.75	1494.85	1620.22	1648.81	1237.89	1615.17	1166.26	1587.43	762.169	780.218	1069.6	1167.79	896.783	916.995
LmjF.01.0280	2318.69	2729.15	1841.46	2272.49	2342.54	2171.66	2403.31	2519.11	2440.56	2178.46	2408.67	2160.7	1866.56	1926.56	2039.73	1605.41	1889.69	1679.78
LmjF.01.0290	1930.46	6198.86	2326.47	2139.5	2072.16	2718.99	2812.97	3910.26	2282	3279.1	2608.84	3238.18	1839.75	2306.73	1709.03	2590.96	1916.46	2111.37
LmjF.01.0300	2159.77	7984.71	2061.7	3604.84	3468.94	3559.6	2705.51	4648.96	1969.59	3370.39	2445.66	3971.46	784.507	982.583	722.109	1085.06	669.241	909.75
LmjF.01.0310	2492.54	6446.52	2332.83	3233.66	3069.7	3208.44	2625.95	2562.24	2256.16	3127.64	2263.97	2781.17	2218.6	1684.43	1320.21	2436.29	1204.03	2040.99
LmjF.01.0315	237.842	868.035	174.923	492.372	423.407	484.553	230.357	387.045	105.703	384.861	129.463	372.972	102.754	128.672	56.8386	131.886	52.9309	96.2534
LmjF.01.0320	1513.44	7168.88	2819.43	2295.21	2247.05	3085.83	1437.36	1579.14	1813.39	1854.8	1976.76	1975.37	949.808	828.177	968.84	1071.87	923.553	970.814
LmjF.01.0330	1323.59	5459.51	1664.95	2382.74	2373.61	3398.73	1378.58	2022.59	1047.63	2608.96	1468.7	3248.54	667.457	884.325	674.313	1445.95	741.032	1309.25
LmjF.01.0335	470.35	2025.01	853.94	1133.72	1027.45	1473.28	477.338	485.465	409.891	904.579	588.568	697.596	229.634	207.044	213.145	446.014	242.752	272.201
LmjF.01.0340	1192.41	2204.69	1096.45	1090.79	1089.58	1327.12	1876.7	1784.83	1995.43	1725.13	1940.86	1757.8	1351	1058.62	1435.17	1250.52	1436.43	1145.73
LmjF.01.0350	1639.29	1309.94	1503.54	1708.57	1857.01	1276.12	2227.58	2013.74	1866.24	2069.54	1559	1785.43	2881.59	2243.56	2066.86	2353.56	1706.56	1980.96
LmjF.01.0360	1084.69	1795.56	1235.59	1301.21	1304.74	1313.39	973.08	1197.63	1295.44	1241.72	1376.23	1136.18	986.442	773.199	1237.53	1067.08	1232.62	956.324
LmjF.01.0370	960.965	2085.71	1114.73	1084.9	1231.1	1367.34	1163.07	1477.41	1136.89	1808.12	1196.72	1475.77	1087.41	1530.02	1326.66	1327.25	1295.89	1237.84
LmjF.01.0380	3906.79	2209.54	3372.83	3900.26	4001.65	3077.99	3705.9	3232.38	3097.09	4035.33	3222.43	3324.52	4326.41	3606.31	3277.26	4482.92	3480.05	3705.24
LmjF.01.0390	5858.58	2031.08	2459.25	4274.8	4568.88	2824.92	5312.46	3806.31	3009	2950.25	2318.37	2457.7	7124	4824.01	3452.95	3454.21	2763.36	3277.79
LmjF.01.0400	679.395	943.305	566.908	1337.4	1214.99	884.75	382.939	535.228	353.516	437.766	402.532	458.157	402.082	451.52	344.907	442.417	326.711	417.098
LmjF.01.0410	55631.5	57410.5	26341.8	71218	71410.8	41593.1	25120.2	38684.6	31666.1	29241.1	32158	31379.1	21596.3	37425.9	49593	20254.1	32121.7	25623.1
LmjF.01.0420	50885.3	57538	29969	66515.7	66470.3	46010.9	24148.3	39531.6	36334.7	30532.6	37660.7	34833.7	18775.5	34901.6	52344.5	19901.6	33309.3	25222.5
LmjF.01.0430	1051.62	611.874	625.746	1075.64	1027.45	727.81	1091.23	1319.27	852.667	992.755	802.889	1128.12	1358.14	1326.49	1026.97	1140.21	1083.56	1136.41
LmjF.01.0440	1112.42	262.232	994.674	838.295	820.351	616.971	1342.96	570.615	783.374	1006.24	822.471	612.411	1752.19	1719.52	1110.94	1342.84	1107.9	1330.99
LmjF.01.0450	1868.6	3428.43	2654.05	1071.44	1083.83	1510.55	3182.85	3185.93	4642.69	2633.86	4459.41	2702.9	3155.01	3033.14	4478.62	3189.24	4041.61	2809.98
LmjF.01.0460	110.922	10.9263	236.146	35.3498	32.2157	73.5657	459.527	149.289	429.857	201.248	400.356	245.195	738.044	410.579	762.154	474.789	986.826	442.973
LmjF.01.0470	5487.42	5909.92	5225.42	5215.78	5283.38	4846.51	7900.42	6641.69	9683.53	7739.75	8150.74	6333.62	12779.1	8584.73	11091.3	11892.5	9928.49	8959.85
LmjF.01.0480	765.786	364.21	893.696	536.138	540.764	691.517	1642.78	1018.48	1523.29	1234.46	1362.08	1084.38	2643.02	2707.95	1920.89	1576.64	1739.42	2126.89
LmjF.01.0490	1658.49	887.459	2095.1	1218.73	1307.04	1305.55	3670.87	2560.02	4312.67	3044.65	3546.64	2529.07	6769.28	4025.08	4715.02	4552.46	4246.64	3567.59
LmjF.01.0500	398.891	389.705	613.819	395.581	396.944	345.268	346.723	225.592	355.865	273.863	273.069	227.927	364.555	383.675	357.825	273.364	334.62	297.04
LmjF.01.0510	2082.98	5553	1905.07	3005.57	3086.96	2770.97	1380.36	2012.63	1732.35	1667.04	1765.7	1718.66	1007.89	966.207	1401.59	1285.29	1253.91	958.394
LmjF.01.0520	350.896	285.298	429.356	191.057	173.735	212.85	703.539	643.6	911.391	452.289	707.151	551.4	1099.02	867.948	1201.36	634.252	947.28	589.94
LmjF.01.0530	1616.9	617.944	2022.74	994.002	1143.66	1007.36	2424.69	1413.27	1468.09	1628.66	1566.61	1299.65	3348.9	2982.84	1927.35	2197.7	2290.63	2255.23
LmjF.01.0540	2442.41	614.302	1621.21	804.628	800.791	912.214	3322.37	1444.23	1738.22	1294.63	1281.58	1163.81	3257.76	2476.34	1781.37	1347.63	1598.27	1464.5
LmjF.01.0550	2169.37	3542.55	2142.01	3051.86	2974.2	2329.58	1677.81	3336.33	3557.48	1858.95	2915.64	2215.96	2317.78	3323.24	4411.45	2174.92	3425.3	2532.6
LmjF.01.0560	2254.7	3462.43	2368.61	2071.33	2123.94	2451.21	2292.29	2981.35	3254.46	1996.92	3140.84	2374.82	2449.13	2869.38	3986.45	2004.67	3602.95	2468.43
LmjF.01.0570	2827.44	6032.54	2831.36	3130.98	3297.51	3317.32	2232.92	3044.38	3441.21	2164.97	3307.29	2210.2	2988.81	4139.72	3542.08	2441.09	2905.72	2994.21
LmjF.01.0580	1002.56	545.102	1205.38	727.196	781.231	705.25	1697.4	1413.27	1490.41	1538.41	1478.49	1298.49	2904.82	2586.3	2450.52	2288.82	2314.36	2306.98
LmjF.01.0590	3323.38	3904.34	3367.26	3792.53	3524.17	3312.42	2747.66	3960.02	3928.61	3037.39	3813.18	3260.05	3262.23	4287.1	3726.8	3128.09	3633.98	3447.53
LmjF.01.0600	1445.18	740.561	1752.41	1444.29	1362.27	1037.77	1705.71	1058.29	1158.03	1742.77	1291.37	1143.09	2632.3	2658.82	1585.02	2676.09	2005.29	2464.29
LmjF.01.0610	2129.91	3719.8	1941.64	2298.58	2310.33	2069.65	2057.78	2638.54	2284.35	2855.86	2442.39	2486.48	2554.56	2496.23	2428.56	3063.35	2476.19	2623.68
LmjF.01.0620	3042.88	1417.99	1734.12	1449.34	1553.26	1100.54	4664.73	1635.54	3164.03	1581.98	2061.62	1208.71	6953.34	3202.75	3436.15	2282.83	2307.06	1655.97
LmjF.01.0630	1486.78	779.41	1273.75	1235.56	1200.04	1022.07	1937.26	1456.39	1235.55	1219.94	1209.77	1278.93	2336.54	2284.51	1524.31	1715.72	1618.35	1855.72
LmjF.01.0640	6258.54	2696.37	5891.71	6785.48	6560.5	4472.79	6535.49	5052.59	5515.33	5299.88	5264.47	4512.5	9697.33	10215.4	8170.55	7885.58	7346.44	8186.72
LmjF.01.0650	2992.75	5442.52	5188.84	3674.69	3704.81	3911.73	3610.91	4473.13	6585.27	5364.19	6086.94	4716.25	3922.54	5496.62	5679.99	5813.77	6101.65	7031.67
LmjF.01.0660	2710.11	1482.34	2234.24	2147.08	2179.16	1782.25	3355.02	2441.7	2216.23	2338.21	1803.78	1922.42	5509.42	5181.96	3318.6	3706	3143	3721.8
LmjF.01.0670	360.495	197.888	645.623	185.166	163.38	357.039	618.046	359.399	920.787	676.359	992.188	489.238	418.166	402.391	900.375	499.968	971.008	398.468
LmjF.01.0680	1054.82	367.853	1107.58	544.555	616.701	724.867	2218.08	1813.58	1862.71	1492.76	1922.36	1817.66	2329.4	2317.26	2450.52	2065.81	2712.86	2336.99
LmjF.01.0690	748.721	457.691	1594.98	770.12	763.973	1051.5	1355.43	717.692	2072.94	1988.62	2461.97	1296.19	1991.65	2372.24	2626.2	2623.33	3349.25	2807.91
LmjF.01.0700	133.319	81.3403	252.843	200.315	185.24	179.5	174.549	133.807	151.507	220.958	184.947	166.916	152.791	134.52	143.388	238.594	174.003	218.381
LmjF.01.0710	2542.67	2929.47	1492.41	2631.88	2709.57	1864.64	2223.42	3101.89	1862.71	2088.21	1817.92	2135.38	2450.92	2684.56	2705	2185.71	2301.58	2233.49
LmjF.01.0720	1744.88	792.765	1183.91	1499	1553.26	1081.91	2400.34	1855.6	1798.12	2003.14	1753.74	1706	4262.07	3911.62	3008.57	3231.21	3154.56	3542.75
LmjF.01.0730	1117.75	398.203	839.629	1057.97	1000.99	726.829	2232.92	1544.86	1037.06	1378.65	967.166	1183.38	4644.5	3730.31	2038.44	2743.23	1727.86	2831.71
LmjF.01.0740	1502.77	1104.77	1183.11	1642.92	1685.57	1237.87	1337.02	1268.4	1559.7	1231.35	1492.63	1145.39	1927.31	2401.48	1893.76	1624.6	1830.68	1805.01
LmjF.01.0750	2557.6	887.459	3558.88	2157.18	2151.55	1741.05	2824.84	2207.26	3066.55	2513.53	3112.55	2143.44	5062.66	4576.03	4230.6	3809.11	4173.63	3749.74
LmjF.01.0760	2180.04	2135.49	1273.75	2833.87	3054.74	2081.42	1498.51	2636.33	1104	1562.27	1073.78	1909.75	2136.4	2528.98	1331.83	1884.77	1239.31	2086.53
LmjF.01.0770	1325.73	637.368	1597.36	780.22	841.061	822.955	3179.88	1327.01	3916.87	2484.48	3318.17	1811.91	5640.77	4174.81	7757.18	3812.7	7367.13	4258.96
LmjF.01.0780	1254.27	597.305	1575.89	805.47	760.521	810.203	3133.57	1296.05	3914.52	2448.17	3261.6	1743.99	5964.22	4246.16	7602.16	3740.76	7623.26	4257.92
LmjF.01.0790	2161.91	2857.84	1990.14	2923.09	3135.28	2193.24	2016.81	2389.72	2218.58	2491.74	2199.78	2388.63	1963.06	1753.44	2203.79	2316.4	2023.54	1977.85
LmjF.01.0800	2817.84	3802.36	2530.81	2665.54	2752.14	2653.27	2249.54	3156.07	2958.5	2262.48	2883	2464.61	2433.94	2588.64	3086.08	2129.36	2756.06	2274.89
LmjF.01.0810	589.804	125.046	564.523	373.698	337.115	325.651	1297.24	890.203	622.471	1063.3	772.427	1105.1	1719.13	1542.89	900.375	1811.63	1230.19	1844.34
LmjF.01.0820	219.71	356.926	465.93	190.216	178.337	302.11	506.429	383.727	517.943	436.729	640.788	463.913	661.202	720.561	759.571	483.182	815.257	612.71
LmjF.01.0830	34.1297	12.1403	31.8041	31.1415	18.409	21.5793	57.5893	23.2227	46.9789	67.4285	54.3963	43.7436	91.1387	46.7897	37.4618	119.896	57.1897	62.099
LmjF.02.0010	537.543	194.246	981.157	334.981	373.933	618.933	1095.38	610.425	823.306	1076.78	1078.13	994.592	960.53	884.325	1063.14	1045.5	1403.58	1426.21
LmjF.02.0020	5387.16	17133.7	9322.58	7525.3	7425.73	10252.1	10588.1	11600.3	13894	9704.51	11375.3	11311.2	7847.75	9343.9	15315.4	6494.78	8813.9	6418.96
LmjF.02.0030	60.7936	116.547	234.555	145.607	156.476	145.17	35.6222	58.6096	93.9578	69.5032	77.2427	73.6735	49.1434	60.8266	55.5468	53.9533	62.6653	53.8191
LmjF.02.0040	2295.22	2096.64	1819.99	2186.64	2255.1	2099.07	3660.18	4020.84	3093.56	4007.33	3327.96	4144.13	4686.49	4439.17	3715.18	5226.28	4469.92	5381.91
LmjF.02.0050	230.376	457.691	242.506	289.532	230.112	272.683	246.981	258.767	230.197	286.312	314.41	292.392	246.61	292.435	264.816	279.358	243.969	272.201
LmjF.02.0060	850.044	2175.55	932.656	1428.3	1373.77	1265.33	413.218	469.983	643.611	821.59	654.931	763.211	252.865	308.812	356.533	485.58	385.726	433.658
LmjF.02.0070	1220.14	2585.89	1181.52	1642.08	1573.97	1692.01	1024.14	1294.94	1228.5	1591.31	1266.34	1458.5	755.021	671.432	851.287	1085.06	913.818	940.8
LmjF.02.0080	1475.04	1078.06	958.099	1584.01	1661.41	1171.17	1494.95	2099.99	1040.58	1376.58	1093.36	1679.52	2053.3	2619.05	1418.38	1938.72	1454.69	2122.75
LmjF.02.0085	632.467	796.407	739.446	666.596	685.735	764.102	538.489	761.925	770.454	538.39	871.428	734.432	466.415	607.096	632.975	444.815	748.333	523.701
LmjF.02.0090	2890.36	3444.22	1586.23	3221.04	2985.71	2443.36	2041.75	2652.92	1914.39	1936.75	1847.3	2119.26	1806.69	2250.58	1551.44	1696.53	1395.67	1934.38
LmjF.02.0100	412.756	211.242	473.086	318.148	301.447	365.867	615.077	415.797	441.602	520.755	405.796	440.89	735.364	712.373	622.641	655.833	583.456	693.439
LmjF.02.0110	815.914	343.572	763.299	623.671	617.852	525.749	1209.37	1265.08	900.821	886.944	827.911	984.232	1636.03	1940.6	1259.49	1183.38	1174.21	1500.73
LmjF.02.0120	729.523	267.088	127.216	595.896	581.034	328.593	1876.1	1031.75	529.687	1046.7	491.742	809.257	4027.97	2937.22	1189.74	2147.34	1132.84	2226.25
LmjF.02.0130	1589.17	2854.2	1881.21	2264.07	2370.16	2186.37	1373.83	2582.14	1617.25	1506.25	1641.68	1851.05	804.165	1537.04	1223.32	854.861	1131.02	1157.11
LmjF.02.0140	781.784	467.403	736.265	905.628	892.836	693.479	1043.73	1135.7	803.34	1247.95	857.285	1136.18	1525.23	1650.51	997.259	1630.59	1098.16	1504.87
LmjF.02.0150	902.305	262.232	727.519	680.063	661.573	483.572	1076.98	554.027	704.684	831.964	600.535	567.516	1827.24	1337.01	975.299	1374.01	970.399	1154.01
LmjF.02.0155	8.53243	1.21403	18.2874	6.73329	12.6562	7.84701	12.4678	8.84674	8.22131	8.29889	9.79133	5.75574	12.5092	15.2066	16.7932	7.19378	17.6436	17.5947
LmjF.02.0160	360.495	86.1965	714.797	380.431	402.697	278.569	569.956	384.833	675.322	441.916	623.381	423.622	700.517	615.284	993.384	606.675	944.847	669.634
LmjF.02.0170	476.75	135.972	903.237	588.321	562.625	420.796	672.073	447.866	758.71	704.368	729.998	603.202	907.812	829.347	1126.44	904.018	1142.58	829.021
LmjF.02.0180	778.585	219.74	554.982	651.446	685.735	595.392	1152.97	1143.44	947.8	854.786	926.912	968.115	1534.17	1916.04	1191.03	1136.62	1263.65	1416.89
LmjF.02.0190	276.238	98.3368	283.852	196.107	190.993	182.443	500.492	416.902	442.776	346.479	385.126	344.193	631.716	690.148	532.216	417.239	464.818	480.232
LmjF.02.0200	203.712	48.5614	308.5	197.79	204.8	143.208	306.351	197.946	306.537	283.2	271.981	197.997	386.893	373.148	377.202	318.924	390.593	328.09
LmjF.02.0210	1102.82	329.003	946.967	951.078	931.955	689.556	1697.99	1310.42	1314.24	1202.3	1267.43	1169.57	2310.63	2250.58	1895.05	1650.97	1729.08	1692.2
LmjF.02.0220	554.608	150.54	394.371	443.556	442.966	437.471	804.469	745.338	672.973	558.1	646.228	619.318	1030.22	1231.74	890.041	763.74	840.202	997.724
LmjF.02.0230	299.702	97.1228	293.393	197.79	186.391	225.601	499.305	518.64	388.751	350.628	359.015	366.065	692.475	717.052	534.8	452.009	511.057	545.436
LmjF.02.0240	1050.56	542.674	658.345	1043.66	1133.3	901.425	1246.18	1195.42	927.834	1293.59	774.603	1031.43	2193.58	1958.15	1167.78	1863.19	1170.56	1783.28
LmjF.02.0250	1520.91	435.839	1054.31	1243.98	1292.08	1068.17	2038.18	1727.33	1375.31	1514.55	1340.32	1549.45	3386.43	3618.01	1953.18	2668.89	2041.79	2885.53
LmjF.02.0260	925.769	1301.45	817.366	955.286	916.998	1061.31	1111.41	1333.65	1302.49	1083	1326.18	1153.45	743.406	823.498	843.537	924.401	951.539	818.672
LmjF.02.0270	1202.01	1874.47	761.708	1575.59	1593.53	1264.35	640.606	1091.47	689.416	881.757	715.855	957.755	572.744	567.325	582.596	641.445	552.428	561.996
LmjF.02.0280	805.248	1607.38	1330.21	680.063	765.124	815.108	1198.09	1289.41	2089.39	1119.31	1846.21	1055.6	979.294	1250.45	1667.7	890.83	1457.73	1038.09
LmjF.02.0290	2453.07	3723.44	1893.93	2592.32	2800.47	2468.86	2032.84	2445.02	2616.73	2361.03	2629.52	2212.51	2537.59	2751.23	2121.11	2441.09	2229.18	2601.95
LmjF.02.0300	74.6588	13.3544	31.009	34.5081	36.818	38.2542	151.988	60.8213	77.5152	60.1669	70.7151	57.5574	242.143	149.727	91.7168	92.3202	97.3441	123.163
LmjF.02.0310	758.32	575.453	723.544	362.756	453.321	443.356	1546	868.086	1702.99	646.276	995.452	621.62	2010.41	934.623	2215.41	716.98	1173.61	613.745
LmjF.02.0320	2941.56	5543.28	2601.58	4579.48	4576.93	3267.3	1853.54	3940.12	4053.11	2285.31	3232.23	2603.9	1774.52	2445.93	3420.65	1727.71	2594.83	1806.05
LmjF.02.0330	876.707	749.059	822.931	1059.65	1178.18	883.769	929.146	1203.16	843.272	1083	842.054	1002.65	1363.51	1903.17	1321.5	1475.92	1291.64	1614.57
LmjF.02.0340	916.17	430.982	603.483	1089.95	1042.41	743.504	893.524	1051.66	630.692	1271.8	786.57	1293.89	947.127	1096.05	795.741	1534.67	945.455	1573.17
LmjF.02.0350	2024.32	1064.71	1505.92	1563.81	1560.16	1179.99	1776.36	1526.06	1437.56	1386.95	1432.8	1243.24	2143.55	2072.78	1800.75	1491.51	1912.81	1727.39
LmjF.02.0360	834.045	636.154	754.553	763.387	841.061	791.567	802.094	666.823	734.046	598.557	778.954	684.933	920.322	979.074	745.361	687.006	739.815	735.873
LmjF.02.0370	1165.74	858.323	828.497	728.037	694.939	761.16	2263.2	1542.65	1108.7	1145.25	911.681	1031.43	4069.97	3187.55	1373.17	2297.21	1184.56	2228.32
LmjF.02.0380	1925.13	4070.66	1805.68	2142.87	2142.35	2161.85	1766.86	2631.9	2911.52	1942.98	2415.19	1936.23	1770.06	2512.6	2857.43	1609.01	2300.36	1878.49
LmjF.02.0390	1043.09	1532.11	682.993	973.802	1084.98	798.433	834.154	1221.96	1019.44	902.504	951.935	923.221	595.975	708.863	817.701	743.357	761.718	615.815
LmjF.02.0400	28.797	71.6281	85.8711	52.183	49.4742	40.2159	69.4633	85.1498	130.367	71.5779	134.903	115.115	86.6711	74.8635	155.014	89.9222	126.547	98.3234
LmjF.02.0410	1475.04	682.288	999.444	1621.88	1595.83	1172.15	1387.49	1184.36	1011.22	1264.54	1181.49	1013.01	1675.34	1855.21	1274.99	1592.22	1412.71	1625.96
LmjF.02.0420	290.103	66.7719	255.228	231.457	188.692	191.271	482.087	327.329	277.176	334.03	258.926	302.752	748.767	800.103	445.666	528.743	506.798	713.103
LmjF.02.0430	2031.79	3248.76	1668.92	2669.75	2867.2	2341.35	1265.18	1934.12	1715.91	1592.35	1913.66	1516.06	680.859	808.291	953.339	821.29	974.05	810.392
LmjF.02.0440	333.831	103.193	174.128	315.623	300.297	262.875	348.504	327.329	179.694	302.909	180.596	317.717	389.573	418.767	202.81	333.312	242.752	344.649
LmjF.02.0450	925.769	622.8	511.251	646.396	667.326	485.533	1821.48	1393.36	1473.96	1031.14	1306.6	1088.99	3402.51	3676.5	2962.07	2063.42	2441.51	2539.85
LmjF.02.0460	93.8568	71.6281	218.653	41.2414	42.5708	69.6422	469.62	191.311	603.679	334.03	543.963	275.124	889.049	594.229	698.857	454.407	764.76	643.759
LmjF.02.0470	394.625	151.754	89.0515	297.948	264.629	222.659	875.119	524.169	276.001	419.094	261.102	407.506	1796.86	1401.35	551.593	870.447	569.463	991.514
LmjF.02.0480	456.485	1042.86	754.553	629.563	517.753	569.889	463.683	604.896	1167.43	447.103	1015.03	428.227	427.101	474.915	944.296	358.49	789.704	380.874
LmjF.02.0490	298.635	173.607	352.231	357.706	331.362	332.517	227.982	228.909	224.324	294.611	166.453	291.24	308.263	328.697	286.777	327.317	276.214	344.649
LmjF.02.0500	1677.69	897.172	659.935	1589.06	1655.66	1185.88	1675.43	1822.43	1055.85	1562.27	979.133	1419.37	2112.27	1966.34	1374.46	2035.84	1381.68	1688.06
LmjF.02.0510	235.708	399.417	145.504	433.456	454.472	349.192	242.825	217.851	276.001	357.89	270.893	316.566	171.555	181.31	226.063	334.511	247.011	265.991
LmjF.02.0520	283.703	24.2807	172.537	90.8994	123.11	100.049	698.789	256.555	279.525	337.142	312.235	291.24	1337.59	704.184	582.596	664.226	594.408	709.998
LmjF.02.0530	231.442	38.8491	426.97	39.5581	77.0876	97.1067	750.441	195.734	519.117	250.004	333.993	210.66	633.503	366.129	506.38	243.39	483.07	256.676
LmjF.02.0540	902.305	880.175	764.094	605.996	535.011	711.135	2003.16	2059.08	2070.6	1722.02	2154.09	2112.36	2638.55	2247.07	2574.53	2544.2	3222.09	2906.23
LmjF.02.0550	831.912	1629.23	1129.05	483.114	446.418	637.569	1873.14	1321.48	1865.06	1060.18	1188.01	998.045	3436.46	2988.69	1533.35	1726.51	936.937	1560.75
LmjF.02.0560	1392.92	1017.36	1284.89	1004.1	976.827	1069.15	1974.66	1908.68	2040.06	1632.81	1977.85	1636.93	2306.17	2020.14	2115.95	1929.13	2089.25	1837.09
LmjF.02.0570	43.7287	37.6351	139.143	46.2914	34.5169	45.1203	143.083	50.8687	99.8302	93.3625	112.056	87.4872	142.069	66.6753	136.929	115.1	152.1	90.0435
LmjF.02.0580	599.403	122.618	155.84	516.78	533.861	264.836	1172.56	580.567	448.649	891.093	436.258	603.202	2576.9	1553.42	763.446	1775.66	747.725	1412.75
LmjF.02.0590	1070.82	797.621	677.428	700.262	666.175	630.703	1582.22	1139.02	1613.73	1005.2	1408.86	965.813	1591.35	1174.42	2042.31	887.233	1411.49	880.771
LmjF.02.0600	734.856	479.544	384.035	587.48	648.917	461.992	677.416	675.67	473.313	545.652	444.961	453.552	735.364	685.469	569.678	559.916	531.742	614.78
LmjF.02.0610	739.122	677.431	422.995	559.705	525.807	541.443	1136.94	895.732	699.986	847.524	492.83	695.293	1341.17	766.181	617.474	1028.71	447.175	706.893
LmjF.02.0620	1855.8	1451.99	939.016	1775.06	1972.06	1448.75	1214.72	1948.49	1160.38	1377.62	1140.15	1425.12	1590.46	1779.18	1375.75	1504.7	1450.43	1430.35
LmjF.02.0630	213.311	95.9088	207.522	167.491	197.897	242.276	293.883	387.045	253.686	419.094	363.367	420.169	376.17	446.841	329.406	489.177	445.958	518.527
LmjF.02.0640	1124.15	639.796	728.314	1101.73	1121.8	738.599	1202.84	870.298	629.518	972.007	677.777	789.687	1727.17	1327.66	859.038	1450.75	943.021	1217.14
LmjF.02.0650	1799.28	2588.32	1485.25	1802	1703.98	1538.99	2402.13	2349.91	2404.15	2544.65	2341.22	2306.9	1995.22	1377.96	2208.96	2143.75	1791.13	1487.27
LmjF.02.0660	1310.8	1119.34	1266.6	1382.85	1318.54	1050.52	1319.8	1795.89	2244.42	1111.01	1748.3	1259.36	1992.54	2566.41	3035.7	1547.86	2297.32	1758.44
LmjF.02.0670	783.917	698.07	442.872	699.421	605.196	514.96	918.46	830.487	742.267	706.443	675.602	724.072	1263.43	1692.62	1389.96	1043.1	1272.77	1460.36
LmjF.02.0680	2226.97	2282.39	1261.83	2545.18	2635.94	2004.91	1712.84	2029.22	1619.6	1688.82	1549.21	1526.42	1403.71	1190.8	1253.03	1240.93	1243.57	1118.82
LmjF.02.0690	2277.09	3019.3	949.353	2568.75	2535.84	1567.44	1458.14	2211.68	1113.4	1438.82	1009.59	1353.75	1469.83	1462.18	1086.39	1266.11	997.777	1122.96
LmjF.02.0700	1132.68	220.954	677.428	805.47	722.553	538.501	1655.84	1105.84	956.021	948.148	884.483	888.686	2592.09	2083.31	1351.21	1389.6	1169.35	1422.07
LmjF.02.0710	921.503	605.803	601.098	825.67	761.672	740.561	1477.73	1406.63	913.74	1393.18	1010.68	1260.51	2728.8	1817.78	1200.07	2602.95	1255.74	1964.4
LmjF.02.0720	59.727	144.47	47.7062	148.974	167.982	103.973	29.6852	33.1753	44.63	62.2417	45.6929	36.8367	25.0185	28.0738	19.3768	51.5554	41.9797	42.4343
LmjF.02.0730	51.1946	104.407	37.3698	47.133	51.7753	51.0055	30.2789	43.1278	35.2342	41.4944	48.9566	36.8367	26.8055	16.3764	20.6686	33.571	36.5041	19.6647
LmjF.02.0740	491.681	282.87	476.267	476.38	470.58	447.279	786.657	467.771	503.849	945.036	625.557	612.411	1316.15	726.41	667.854	1899.16	897.391	1073.28
LmjF.02.SLRNA.0010	91.7237	88.6245	38.1649	59.758	113.906	69.6422	49.2774	75.1973	43.4555	76.7647	18.4947	34.5344	58.0786	54.9779	21.9604	41.9637	48.6721	45.5393
LmjF.02.SLRNA.0020	87.4574	108.049	43.7307	49.658	107.002	78.4701	54.6207	77.4089	45.8044	67.4285	18.4947	37.9879	46.4628	45.6199	28.4193	29.9741	46.2385	27.9445
LmjF.02.SLRNA.0030	74.6588	92.2666	38.1649	57.233	111.604	78.4701	47.4963	61.9272	34.0597	75.7274	21.7585	48.3482	47.3564	66.6753	24.5439	27.5762	52.3225	37.2594
LmjF.02.SLRNA.0040	106.655	106.835	39.7551	63.9663	135.766	72.5848	39.1844	48.6571	36.4087	67.4285	21.7585	52.9528	55.398	72.524	37.4618	31.173	48.6721	32.0845
LmjF.02.SLRNA.0050	120.521	94.6947	34.1894	64.8079	144.971	87.2979	51.6522	70.7739	45.8044	45.6439	17.4068	51.8017	48.2499	51.4686	20.6686	38.3668	45.0217	32.0845
LmjF.02.SLRNA.0060	104.522	104.407	42.1404	58.9163	115.056	77.4892	43.9341	67.4564	39.9321	75.7274	28.2861	73.6735	45.5693	61.9963	32.2947	32.372	48.0637	36.2244
LmjF.02.SLRNA.0070	86.3909	84.9824	35.7796	61.4413	105.852	92.2023	54.027	58.6096	41.1066	62.2417	23.9344	47.1971	55.398	52.6384	16.7932	29.9741	55.3645	28.9795
LmjF.02.SLRNA.0080	113.055	93.4807	53.2719	85.8495	133.465	82.3936	48.09	67.4564	38.7576	87.1383	18.4947	59.8597	50.9304	56.1476	21.9604	39.5658	60.8401	45.5393
LmjF.02.SLRNA.0090	98.123	108.049	39.7551	66.4913	103.551	94.1641	41.5593	70.7739	36.4087	62.2417	18.4947	36.8367	49.1434	56.1476	41.3372	26.3772	46.8469	38.2944
LmjF.02.SLRNA.0100	83.1912	91.0526	38.1649	52.183	115.056	66.6995	48.09	71.8797	44.63	81.9515	20.6706	43.7436	50.9304	64.3358	34.8782	41.9637	52.9309	34.1544
LmjF.02.SLRNA.0110	106.655	114.119	46.116	67.3329	134.616	69.6422	60.5578	76.3031	42.281	61.2043	28.2861	41.4413	50.9304	60.8266	25.8357	40.7647	49.2805	30.0145
LmjF.02.SLRNA.0120	103.456	105.621	41.3453	66.4913	157.627	61.7952	42.153	78.5148	50.5023	72.6153	31.5498	55.2551	53.611	60.8266	27.1275	32.372	49.2805	40.3643
LmjF.02.SLRNA.0130	92.7902	92.2666	38.1649	66.4913	126.562	88.2788	47.4963	80.7265	31.7108	76.7647	19.5827	46.0459	45.5693	69.0148	28.4193	33.571	43.1965	40.3643
LmjF.02.SLRNA.0140	94.9233	80.1263	42.1404	68.1746	111.604	83.3744	47.4963	69.6681	35.2342	77.8021	23.9344	46.0459	42.8888	40.941	31.0029	41.9637	53.5393	35.1894
LmjF.02.SLRNA.0150	95.9899	88.6245	38.1649	67.3329	121.96	87.2979	54.027	71.8797	44.63	79.8768	11.9672	46.0459	55.398	80.7122	21.9604	26.3772	45.6301	34.1544
LmjF.02.SLRNA.0160	88.524	94.6947	37.3698	64.8079	132.315	71.6039	42.153	68.5622	35.2342	80.9142	16.3189	35.6856	55.398	58.4871	19.3768	43.1627	48.6721	41.3993
LmjF.02.SLRNA.0170	95.9899	111.691	54.067	63.1246	135.766	81.4127	36.2159	69.6681	42.281	77.8021	16.3189	43.7436	56.2915	77.2029	29.7111	41.9637	48.6721	36.2244
LmjF.02.SLRNA.0180	91.7237	100.765	46.9111	69.0162	113.906	88.2788	40.9656	59.7155	42.281	70.5406	17.4068	35.6856	58.0786	61.9963	33.5865	35.9689	51.7141	35.1894
LmjF.02.SLRNA.0190	91.7237	74.0561	43.7307	57.233	148.422	83.3744	43.3404	69.6681	38.7576	62.2417	20.6706	43.7436	61.6526	57.3173	16.7932	50.3565	49.2805	40.3643
LmjF.02.SLRNA.0200	92.7902	92.2666	38.96	47.9747	93.1955	77.4892	51.0585	85.1498	54.0258	64.3164	23.9344	46.0459	51.8239	59.6568	34.8782	40.7647	42.5881	41.3993
LmjF.02.SLRNA.0210	84.2578	111.691	39.7551	62.283	107.002	97.1067	49.2774	86.2557	43.4555	79.8768	16.3189	43.7436	51.8239	46.7897	29.7111	41.9637	45.0217	45.5393
LmjF.02.SLRNA.0220	88.524	84.9824	41.3453	54.708	115.056	81.4127	47.4963	63.033	39.9321	73.6526	27.1981	56.4062	55.398	59.6568	24.5439	49.1575	45.6301	40.3643
LmjF.02.SLRNA.0230	93.8568	100.765	44.5258	69.0162	121.96	69.6422	54.6207	74.0914	31.7108	66.3911	21.7585	48.3482	51.8239	77.2029	23.2522	35.9689	53.5393	34.1544
LmjF.02.SLRNA.0240	99.1895	92.2666	57.2474	56.3913	131.164	89.2597	42.7467	78.5148	48.1534	76.7647	22.8464	49.4994	63.4397	71.3542	25.8357	40.7647	44.4133	28.9795
LmjF.02.SLRNA.0250	86.3909	89.8386	55.6572	76.5912	121.96	82.3936	51.6522	67.4564	42.281	71.5779	23.9344	27.6276	54.5045	63.166	23.2522	39.5658	45.0217	40.3643
LmjF.02.SLRNA.0260	98.123	86.1965	44.5258	63.1246	119.658	84.3553	43.9341	67.4564	30.5363	58.0922	19.5827	49.4994	57.185	60.8266	23.2522	39.5658	41.9797	49.6792
LmjF.02.SLRNA.0270	111.988	100.765	52.4768	53.8663	113.906	73.5657	55.8081	77.4089	37.5831	60.1669	17.4068	49.4994	62.5461	79.5424	27.1275	43.1627	45.6301	40.3643
LmjF.02.SLRNA.0280	89.5905	98.3368	43.7307	58.9163	144.971	76.5083	45.7152	70.7739	38.7576	71.5779	17.4068	41.4413	58.9721	66.6753	23.2522	38.3668	46.2385	28.9795
LmjF.02.SLRNA.0290	97.0564	89.8386	45.3209	65.6496	107.002	84.3553	40.9656	79.6206	34.0597	67.4285	18.4947	41.4413	65.2267	59.6568	25.8357	28.7751	51.1057	36.2244
LmjF.02.SLRNA.0300	68.2595	82.5544	42.9356	40.3998	120.809	79.4509	45.1215	81.8323	36.4087	60.1669	20.6706	39.139	58.0786	77.2029	21.9604	23.9793	47.4553	40.3643
LmjF.02.SLRNA.0310	93.8568	87.4105	36.5747	62.283	110.454	65.7187	45.1215	72.9856	29.3618	65.3537	26.1102	40.2902	46.4628	65.5055	27.1275	41.9637	51.7141	38.2944
LmjF.02.SLRNA.0320	78.925	105.621	31.009	75.7495	117.357	83.3744	50.4648	71.8797	28.1874	72.6153	19.5827	46.0459	59.8656	65.5055	18.085	46.7596	50.4973	38.2944
LmjF.02.SLRNA.0330	109.855	98.3368	42.9356	60.5996	133.465	69.6422	46.3089	71.8797	34.0597	71.5779	15.231	54.104	51.8239	69.0148	20.6686	37.1679	36.5041	39.3294
LmjF.02.SLRNA.0340	87.4574	104.407	43.7307	62.283	124.261	89.2597	47.4963	69.6681	41.1066	62.2417	23.9344	59.8597	63.4397	74.8635	21.9604	39.5658	55.3645	36.2244
LmjF.02.SLRNA.0350	108.789	111.691	43.7307	77.4329	136.917	100.049	46.3089	65.2447	49.3279	62.2417	21.7585	46.0459	48.2499	54.9779	27.1275	45.5606	45.6301	36.2244
LmjF.02.SLRNA.0360	74.6588	92.2666	44.5258	68.1746	109.303	79.4509	59.9641	88.4674	36.4087	78.8394	18.4947	43.7436	44.6758	52.6384	21.9604	31.173	55.3645	41.3993
LmjF.02.SLRNA.0370	69.326	92.2666	48.5013	56.3913	136.917	93.1832	48.09	78.5148	46.9789	73.6526	16.3189	51.8017	55.398	51.4686	21.9604	35.9689	50.4973	38.2944
LmjF.02.SLRNA.0380	91.7237	86.1965	50.8866	55.5497	121.96	102.992	45.7152	74.0914	41.1066	74.69	15.231	62.162	48.2499	71.3542	36.17	51.5554	38.9377	33.1195
LmjF.02.SLRNA.0390	88.524	105.621	53.2719	69.0162	117.357	80.4318	48.6837	59.7155	30.5363	64.3164	18.4947	59.8597	58.9721	72.524	21.9604	28.7751	48.6721	39.3294
LmjF.02.SLRNA.0400	87.4574	111.691	44.5258	77.4329	130.013	82.3936	49.8711	59.7155	51.6768	73.6526	15.231	46.0459	47.3564	70.1845	23.2522	35.9689	45.6301	33.1195
LmjF.02.SLRNA.0410	117.321	93.4807	49.2964	58.0746	132.315	89.2597	56.4019	67.4564	32.8852	74.69	16.3189	36.8367	49.1434	54.9779	31.0029	33.571	43.1965	31.0495
LmjF.02.SLRNA.0420	90.6571	97.1228	47.7062	47.9747	116.207	82.3936	54.027	70.7739	25.8384	77.8021	18.4947	49.4994	52.7175	52.6384	21.9604	28.7751	45.0217	31.0495
LmjF.02.SLRNA.0430	83.1912	81.3403	34.9845	56.3913	105.852	87.2979	43.9341	67.4564	38.7576	77.8021	20.6706	61.0108	58.0786	63.166	31.0029	33.571	55.3645	28.9795
LmjF.02.SLRNA.0440	105.589	95.9088	58.8376	58.0746	123.11	81.4127	45.7152	67.4564	39.9321	77.8021	22.8464	48.3482	58.9721	66.6753	24.5439	38.3668	46.2385	33.1195
LmjF.02.SLRNA.0450	97.0564	95.9088	42.9356	49.658	126.562	71.6039	40.9656	60.8213	54.0258	74.69	14.143	46.0459	53.611	72.524	15.5014	33.571	48.0637	37.2594
LmjF.02.SLRNA.0460	86.3909	84.9824	54.067	70.6996	111.604	90.2406	51.6522	66.3505	31.7108	78.8394	28.2861	42.5925	47.3564	63.166	27.1275	38.3668	46.8469	40.3643
LmjF.02.SLRNA.0470	101.323	89.8386	40.5502	54.708	121.96	91.2214	62.3389	63.033	42.281	69.5032	22.8464	39.139	54.5045	67.845	40.0454	35.9689	51.1057	37.2594
LmjF.02.SLRNA.0480	95.9899	97.1228	46.116	84.1662	139.218	99.0684	42.153	49.7629	38.7576	80.9142	18.4947	48.3482	59.8656	56.1476	37.4618	38.3668	42.5881	44.5043
LmjF.02.SLRNA.0490	106.655	78.9123	52.4768	63.9663	115.056	76.5083	46.3089	80.7265	34.0597	61.2043	17.4068	41.4413	47.3564	54.9779	24.5439	46.7596	43.8049	42.4343
LmjF.02.SLRNA.0500	97.0564	92.2666	58.0425	77.4329	119.658	84.3553	51.0585	82.9382	29.3618	68.4658	20.6706	40.2902	61.6526	71.3542	21.9604	45.5606	47.4553	37.2594
LmjF.02.SLRNA.0510	77.8585	87.4105	41.3453	56.3913	127.712	77.4892	43.3404	60.8213	39.9321	57.0549	19.5827	43.7436	62.5461	65.5055	24.5439	33.571	54.7561	36.2244
LmjF.02.SLRNA.0520	91.7237	105.621	46.116	63.1246	123.11	74.5466	52.2459	65.2447	32.8852	75.7274	20.6706	43.7436	46.4628	69.0148	32.2947	41.9637	41.3713	30.0145
LmjF.02.SLRNA.0530	114.121	103.193	38.96	60.5996	130.013	85.3362	43.9341	74.0914	49.3279	66.3911	14.143	48.3482	47.3564	61.9963	27.1275	41.9637	51.1057	34.1544
LmjF.02.SLRNA.0540	86.3909	88.6245	43.7307	58.9163	124.261	74.5466	49.2774	65.2447	36.4087	56.0175	23.9344	40.2902	49.1434	69.0148	31.0029	44.3616	49.8889	42.4343
LmjF.02.SLRNA.0550	91.7237	87.4105	42.1404	63.9663	123.11	75.5274	52.8396	69.6681	45.8044	75.7274	23.9344	37.9879	60.7591	69.0148	28.4193	31.173	37.1125	31.0495
LmjF.02.SLRNA.0560	93.8568	103.193	43.7307	66.4913	111.604	90.2406	49.8711	74.0914	38.7576	60.1669	18.4947	29.9298	43.7823	56.1476	34.8782	33.571	43.8049	41.3993
LmjF.02.SLRNA.0570	81.0581	86.1965	44.5258	61.4413	102.4	77.4892	49.2774	92.8907	46.9789	63.279	20.6706	40.2902	49.1434	65.5055	21.9604	28.7751	49.2805	35.1894
LmjF.02.SLRNA.0580	93.8568	92.2666	42.1404	65.6496	112.755	76.5083	62.3389	67.4564	43.4555	87.1383	14.143	46.0459	63.4397	67.845	25.8357	26.3772	50.4973	32.0845
LmjF.02.SLRNA.0590	101.323	104.407	50.0915	69.0162	103.551	74.5466	51.6522	66.3505	35.2342	77.8021	8.7034	48.3482	60.7591	54.9779	20.6686	45.5606	43.8049	36.2244
LmjF.02.SLRNA.0600	85.3243	101.979	40.5502	61.4413	125.411	70.6231	47.4963	72.9856	38.7576	68.4658	22.8464	61.0108	56.2915	63.166	24.5439	46.7596	37.1125	36.2244
LmjF.03.0010	68.2595	70.414	160.611	153.182	139.218	165.768	100.336	60.8213	149.158	301.872	169.716	283.182	73.2683	81.8819	138.221	318.924	220.241	366.384
LmjF.03.0020	443.687	1669.3	536.694	784.429	757.07	928.889	338.411	468.877	415.763	655.612	549.402	695.293	193.893	237.458	319.071	366.883	309.676	425.378
LmjF.03.0030	83.1912	275.586	199.571	162.441	144.971	212.85	74.213	76.3031	230.197	155.604	199.09	135.835	55.398	59.6568	149.847	133.085	124.722	114.883
LmjF.03.0040	61.8601	44.9193	78.7152	26.9332	39.1191	48.0629	103.304	51.9746	85.7365	79.8768	92.4736	67.9177	79.5229	58.4871	82.6743	99.5139	103.428	82.7986
LmjF.03.0060	1002.56	2031.08	1001.03	1921.51	1922.59	1509.57	605.578	1126.85	968.94	1053.96	1060.73	1088.99	541.471	780.218	859.038	888.432	806.131	851.791
LmjF.03.0070	1451.58	1216.46	725.929	2067.12	2194.12	1343.8	1430.83	1712.95	990.081	1815.38	997.627	1520.67	1450.18	1333.51	954.63	1561.05	1024.55	1260.61
LmjF.03.0080	1584.9	894.744	1363.6	1254.08	1221.9	1293.78	2558.27	2261.45	2230.32	2281.16	2473.94	2255.1	3035.27	3093.97	2464.73	2508.23	2729.89	3125.65
LmjF.03.0090	581.272	316.863	742.626	675.013	679.982	632.665	723.131	740.914	698.811	737.564	663.634	692.991	762.169	791.915	720.817	624.66	580.414	648.934
LmjF.03.0100	1308.66	2329.73	1420.05	1880.27	1878.87	1590.98	743.911	1254.02	870.285	789.432	994.364	930.128	603.123	697.166	666.562	588.691	738.599	628.235
LmjF.03.0110	679.395	387.277	419.814	638.821	699.542	388.427	577.08	552.921	442.776	436.729	370.982	521.47	666.563	574.343	563.219	580.298	452.65	574.416
LmjF.03.0120	1852.6	1035.57	1129.05	1821.36	1830.54	1345.76	1803.67	1604.58	1160.38	1488.61	955.198	1299.65	2242.73	1811.93	1295.66	1770.87	1254.52	1587.66
LmjF.03.0130	1266	2612.6	799.078	1471.22	1371.47	1282	1313.27	1766.03	793.944	1567.45	858.373	1693.34	940.873	1011.83	753.112	1191.77	700.269	1030.84
LmjF.03.0140	1076.15	2068.72	796.693	1077.33	1116.04	1077.98	1383.33	1408.84	1105.18	945.036	1071.61	986.534	854.202	862.1	662.687	623.461	640.646	593.045
LmjF.03.0150	1781.15	2646.6	1034.43	1621.88	1637.25	1641.99	3169.19	4035.22	2347.77	3071.63	2417.37	3082.77	3071.02	3877.69	3297.93	3064.55	3082.16	3188.78
LmjF.03.0160	1385.45	1432.56	1307.94	1260.81	1238	1283.97	1784.08	1923.06	2702.46	1549.82	2181.29	1693.34	2089.93	2011.96	2770.88	1821.23	2343.56	1831.92
LmjF.03.0170	839.378	2998.67	849.965	959.494	1040.11	1307.51	798.531	885.78	877.331	1074.71	921.473	1030.28	439.61	481.934	644.602	641.445	504.364	477.127
LmjF.03.0180	1103.88	758.772	562.138	1185.06	1173.57	717.02	996.829	915.637	687.067	862.047	554.842	754.002	1195.52	917.077	855.163	983.15	692.36	841.441
LmjF.03.0190	421.289	434.624	586.786	571.488	592.539	512.998	746.286	778.513	732.871	778.021	605.974	729.828	871.178	1078.5	640.726	821.29	587.107	952.184
LmjF.03.0200	1090.02	529.319	765.684	497.422	639.712	593.43	2750.63	927.802	1670.1	1329.9	1499.16	842.64	6757.66	2459.97	2768.3	2769.6	2919.11	2138.27
LmjF.03.0210	1968.86	2182.83	1279.32	2064.6	2112.43	1779.31	2067.87	3112.95	1450.47	2123.48	1570.96	2171.07	1544	2049.39	1343.46	1638.98	1375.59	1652.87
LmjF.03.0220	3798	6337.26	2143.6	4491.95	4665.53	3365.38	2374.22	4907.73	1978.99	2746.93	2077.94	3170.26	1955.01	3213.28	1640.57	2087.39	1721.17	2312.15
LmjF.03.0230	322.099	92.2666	507.276	106.049	107.002	214.812	905.398	447.866	993.604	532.166	766.987	480.029	1757.55	921.756	1290.49	845.269	1053.75	757.608
LmjF.03.0240	1601.96	3605.68	862.687	2397.05	2233.24	1815.6	908.367	1920.85	897.297	1407.7	865.988	1433.18	653.16	913.568	849.996	918.406	687.493	819.707
LmjF.03.0250	17494.7	29893.2	14522.6	20610.6	20686	17718.5	15065.8	18272.9	27385.2	17755.5	22512.4	16704.3	6030.34	6759.94	15297.3	6072.75	10033.1	5565.1
LmjF.03.0260	738.055	830.4	690.944	817.253	842.211	635.607	689.29	738.703	882.029	688.808	756.108	593.992	818.461	932.284	950.755	678.613	802.481	564.066
LmjF.03.0270	656.997	105.621	102.568	393.056	476.333	252.085	1022.95	486.571	520.292	414.944	441.698	428.227	1301.85	898.362	755.695	815.295	659.507	499.897
LmjF.03.0280	907.638	301.081	416.634	598.421	530.409	433.547	1084.1	875.827	615.424	843.375	646.228	665.364	1732.53	1409.54	1107.06	1310.47	913.21	985.304
LmjF.03.0290	475.683	184.533	313.271	476.38	468.279	357.039	621.608	496.523	546.13	590.258	548.314	574.423	516.452	440.993	636.851	568.309	533.568	490.582
LmjF.03.0310	185.58	77.6982	117.675	201.157	202.499	134.38	346.723	283.096	254.861	346.479	221.937	262.462	632.609	560.306	334.573	514.355	377.817	468.847
LmjF.03.0320	2047.78	718.709	1796.93	1344.98	1341.56	1135.85	2693.63	1780.41	2204.49	1461.64	1724.36	1380.23	3985.08	2869.38	2998.24	2131.76	2653.84	2077.21
LmjF.03.0330	643.132	426.126	738.65	670.804	667.326	592.449	583.017	698.892	557.875	552.913	574.425	590.539	601.336	605.926	521.882	495.172	551.82	572.346
LmjF.03.0340	1308.66	2270.25	1695.16	1567.17	1435.9	1325.16	883.431	1196.52	1861.54	1009.35	1912.57	1071.72	817.567	1058.62	1400.3	841.672	1339.09	961.499
LmjF.03.0350	845.777	173.607	731.495	444.397	512	397.255	1732.43	1067.14	997.128	1095.45	954.11	965.813	2717.18	2047.05	1526.89	1794.85	1532.56	1625.96
LmjF.03.0360	12.7986	3.6421	32.5992	5.04997	3.45169	11.7705	78.9626	26.5402	86.911	29.0461	63.0997	37.9879	107.222	67.845	153.723	31.173	161.835	62.099
LmjF.03.0370	6.39932	6.07017	73.9446	2.52498	3.45169	10.7896	26.7167	11.0584	63.4215	17.6351	43.517	26.4764	15.1898	16.3764	77.5072	13.1886	85.7845	20.6997
LmjF.03.0380	33.0632	58.2737	156.635	47.9747	46.0225	95.1449	69.4633	46.4454	124.494	89.2131	130.551	92.0918	76.8424	57.3173	130.47	101.912	178.87	77.6237
LmjF.03.0390	107.722	247.663	180.488	128.774	153.025	209.907	121.116	116.113	167.95	182.576	147.958	172.672	94.7127	87.7306	147.264	161.86	141.149	101.428
LmjF.03.0400	54.3943	7.28421	171.742	26.9332	21.8607	71.6039	97.9611	66.3505	158.554	113.072	180.596	90.9407	91.1387	60.8266	184.725	91.1212	219.633	100.393
LmjF.03.0410	363.695	66.7719	508.071	111.941	128.863	172.634	881.056	322.906	810.386	674.285	848.582	508.807	1517.19	842.214	1468.76	1344.04	1696.83	1256.47
LmjF.03.0420	744.455	184.533	1085.32	591.688	595.991	485.533	1044.92	761.925	643.611	890.056	617.942	747.095	1655.69	1600.21	856.455	1322.46	963.707	1503.83
LmjF.03.0430	12485.1	22780.1	7584.49	15949.5	15518.8	14428.7	9010.64	14945.5	26001.7	12792.7	22309	14303	4052.99	6086.17	15506.6	5338.98	9419.26	4939.97
LmjF.03.0440	10037.3	19827.6	5709.63	14448.8	13751.5	12693.5	6718.94	12949.4	20540.4	10249.1	17652.7	12419.7	2869.97	4681.31	11507.2	4080.07	7033.11	3977.44
LmjF.03.0450	353.029	82.5544	466.725	343.398	294.544	234.429	564.612	337.282	299.491	538.39	325.29	468.517	956.062	762.671	567.094	802.106	546.952	821.777
LmjF.03.0460	69.326	24.2807	15.107	17.6749	26.4629	39.235	188.204	99.5258	75.1663	113.072	75.0668	112.812	291.286	146.218	145.972	160.661	184.345	189.402
LmjF.03.0470	1580.63	776.982	1435.16	1440.92	1514.14	1154.49	2020.37	2180.72	1671.28	1670.15	1491.55	1760.11	2938.77	3422.66	2336.84	2528.61	2144	2722.01
LmjF.03.0480	1338.53	319.291	750.577	961.177	990.634	777.834	2428.84	1770.45	1441.08	1668.08	1399.07	1498.79	3995.8	4140.89	2419.52	2605.35	2332	2960.05
LmjF.03.0490	502.347	184.533	1743.66	347.606	376.234	435.509	691.071	382.621	795.118	659.762	803.977	611.26	739.831	609.435	923.627	701.393	1106.07	852.826
LmjF.03.0500	140.785	52.2035	296.573	96.7911	89.7438	157.921	227.389	143.759	465.091	292.536	497.182	265.915	210.87	229.269	499.921	269.767	696.011	366.384
LmjF.03.0510	405.291	111.691	283.852	263.44	264.629	205.003	903.617	468.877	533.211	522.83	467.808	459.308	1793.29	1386.14	1114.81	1019.12	1042.8	997.724
LmjF.03.0520	2427.48	1113.27	1513.88	1681.64	1671.77	1530.17	1930.13	1345.81	2660.18	1815.38	2497.88	1432.03	2769.9	2035.35	3120.96	2292.42	2854.01	1962.33
LmjF.03.0530	1456.91	384.849	2292.28	1321.41	1195.43	976.952	1639.22	943.283	1650.13	1165.99	1400.16	980.778	2165.88	2271.64	2394.97	1664.16	2033.28	1791.56
LmjF.03.0540	1223.34	1028.29	1191.06	969.594	1026.3	1114.27	1591.13	1136.81	1620.77	1227.2	1396.9	1110.86	1773.63	2038.86	1457.14	1444.75	1322.66	1775
LmjF.03.0550	1182.81	631.298	972.411	1628.62	1751.16	1141.74	1371.46	1591.31	981.859	1678.45	1147.76	1601.25	1605.65	1947.62	1386.09	1743.29	1497.27	1849.51
LmjF.03.0560	598.337	263.446	707.641	550.447	593.69	566.946	844.247	625.907	537.909	791.506	610.326	671.119	792.549	587.21	565.803	739.76	704.528	616.85
LmjF.03.0570	2187.5	3512.2	1645.07	3562.75	3490.8	2537.53	1148.82	1645.49	1691.24	1276.99	1778.76	1304.25	1349.21	1961.66	1870.51	1411.18	1561.16	1558.68
LmjF.03.0580	834.045	1437.42	1222.87	807.153	754.769	860.228	1020.58	1318.16	2397.1	965.783	1825.54	1093.59	674.605	918.247	2251.58	582.696	1630.51	746.223
LmjF.03.0590	1117.75	685.93	999.444	1266.7	1277.12	943.602	1454.57	1533.8	1091.09	1399.4	1033.53	1262.81	2089.04	1744.08	1759.41	1897.96	1541.08	1778.1
LmjF.03.0600	2032.85	2832.34	2096.69	1836.51	1854.71	1686.13	2050.06	2603.15	3744.22	1829.9	2983.09	1988.03	3165.73	4984.27	5492.68	2604.15	4165.11	3892.57
LmjF.03.0610	1416.38	2649.02	1312.71	1380.32	1450.86	1274.16	1697.99	2114.37	2037.71	1713.72	1829.89	1799.24	1587.78	1768.65	2079.78	1638.98	1795.39	1547.3
LmjF.03.0620	1038.82	411.558	938.221	1037.77	1043.56	880.826	1281.21	1406.63	1464.57	1061.22	1331.62	1245.54	1351.89	1380.3	1515.27	1065.88	1501.53	1363.07
LmjF.03.0630	2169.37	6049.54	2533.99	2801.05	2839.59	2947.53	1958.03	2909.47	3402.45	2482.41	2825.34	2439.28	1916.59	2596.83	2617.16	2146.14	2196.94	2255.23
LmjF.03.0640	750.854	418.842	857.916	570.647	612.099	497.304	1169	1051.66	1243.77	922.214	1156.46	991.138	1572.59	1738.24	1782.67	1401.59	1720.56	1519.36
LmjF.03.0650	1150.81	477.116	873.023	696.896	676.53	610.105	2416.37	1657.66	1697.11	1601.69	1649.29	1409.01	2862.83	2558.22	2140.49	2402.72	2349.64	2240.74
LmjF.03.0660	692.194	676.217	585.991	633.771	677.681	637.569	1015.23	1157.82	1153.33	1128.65	1281.58	1231.73	1112.43	1292.56	1274.99	1274.5	1396.89	1282.34
LmjF.03.0670	422.355	433.41	488.193	414.939	425.708	492.4	572.924	627.012	644.786	620.342	669.074	640.038	624.568	789.576	775.072	565.911	730.689	678.949
LmjF.03.0680	950.3	546.316	411.068	762.545	835.308	625.799	834.154	1035.07	561.398	713.704	588.568	727.526	722.855	857.421	565.803	613.869	612.051	577.521
LmjF.03.0690	1283.06	267.088	1136.2	663.229	721.402	658.168	2994.05	1576.93	2215.06	1595.46	1907.13	1269.72	8550.06	4608.78	5242.07	4045.3	4624.45	3659.7
LmjF.03.0700	1054.82	384.849	570.089	775.17	837.609	591.468	1813.76	1082.62	622.471	1141.1	641.876	870.268	3458.8	2815.57	1330.54	2195.3	1253.31	2165.18
LmjF.03.0710	1399.32	3111.57	1540.11	1536.03	1546.36	1872.49	1215.31	1631.12	1981.34	1633.84	1977.85	1618.51	1231.27	1562.77	1269.83	1182.18	1147.44	1186.09
LmjF.03.0720	1261.73	876.533	1006.6	1164.86	1128.7	924.966	1328.12	1451.97	1001.83	1121.39	980.221	1105.1	1949.65	2124.25	1577.27	1520.29	1563.59	1718.07
LmjF.03.0730	247.441	230.667	166.176	244.924	263.479	210.888	289.134	278.672	191.439	190.874	171.892	163.463	301.115	287.756	249.315	205.023	187.387	238.046
LmjF.03.0740	584.472	638.582	717.978	430.089	476.333	520.845	713.038	780.725	1003	603.744	846.406	559.458	438.716	505.328	682.063	339.307	537.826	367.419
LmjF.03.0750	2240.83	2029.87	2207.21	1895.42	1853.56	1464.45	1927.16	1977.25	2784.68	1822.64	2522.9	1620.82	2316.89	2833.11	3211.38	1871.58	2601.52	2150.69
LmjF.03.0760	1230.8	2102.71	1332.59	1240.61	1293.23	1272.2	1037.79	1035.07	2008.35	1149.4	1869.06	1117.76	774.679	938.133	1705.16	869.248	1531.34	891.12
LmjF.03.0770	968.431	1737.28	931.065	898.895	951.515	875.922	1244.4	1440.91	1517.42	1146.28	1371.87	1154.6	2009.52	1675.07	1804.63	1587.43	1636.6	1581.45
LmjF.03.0780	677.262	263.446	205.137	520.147	480.935	386.465	2098.74	1213.11	885.553	1195.04	817.032	957.755	4229.91	3009.74	1910.55	2588.56	1894.56	2640.24
LmjF.03.0790	1359.86	2741.29	1618.03	1905.52	1911.08	1412.46	1037.2	1792.57	2270.26	1256.24	1948.47	1350.3	1178.55	1534.7	2211.54	1031.11	1715.69	1238.87
LmjF.03.0800	659.13	112.905	477.062	493.214	536.162	403.14	1139.91	613.742	512.07	703.331	465.632	526.075	1837.96	1475.04	782.823	1268.5	860.887	1103.29
LmjF.03.0810	700.726	444.337	362.567	609.363	531.56	402.159	731.443	558.45	463.917	580.922	399.269	447.797	1374.23	1270.34	755.695	950.778	654.031	899.4
LmjF.03.0820	616.468	182.105	304.524	425.881	429.16	364.886	1325.15	735.385	450.998	746.9	475.423	531.83	2608.17	2142.97	955.922	1327.25	966.749	1374.46
LmjF.03.0830	86.3909	25.4947	138.348	59.758	74.7865	57.8717	162.081	96.2083	182.043	117.222	109.88	96.6964	137.601	133.351	142.097	110.305	123.505	115.918
LmjF.03.0840	848.977	1215.25	1301.58	1444.29	1411.74	1374.21	683.353	1612.32	1834.53	813.291	1753.74	1076.32	1030.22	2153.49	2064.28	971.16	1841.63	1417.93
LmjF.03.0850	623.934	59.4877	412.658	304.681	321.007	258.951	1342.36	674.564	611.9	779.058	570.073	603.202	2164.99	1731.22	1003.72	1208.55	1084.17	1317.53
LmjF.03.0860	1123.08	378.779	645.623	902.261	844.512	717.02	1388.67	930.013	714.08	991.717	689.745	821.92	2008.62	1822.46	1127.73	1486.71	1157.79	1510.04
LmjF.03.0870	685.794	450.407	433.331	813.887	694.939	478.667	973.674	864.769	795.118	759.348	561.369	680.328	1619.05	1239.93	1002.43	983.15	880.964	1038.09
LmjF.03.0880	1147.61	461.333	1131.43	759.179	774.328	705.25	1804.27	974.247	1053.5	1279.07	917.121	910.558	2912.86	2669.35	1463.59	2158.13	1494.84	2083.42
LmjF.03.0890	2892.49	2525.19	1348.49	2875.12	2870.65	2075.53	2195.52	2561.13	1683.02	2525.97	1667.79	2139.98	2426.79	2282.17	1982.89	2570.58	1793.57	2112.4
LmjF.03.0900	588.738	1252.88	792.717	790.32	889.384	783.72	514.147	1296.05	1348.3	724.078	1147.76	975.022	688.901	1600.21	1574.69	701.393	1163.26	1081.56
LmjF.03.0910	728.456	961.516	701.281	564.755	584.485	793.528	964.175	1339.17	961.893	955.41	1151.02	1189.14	679.072	963.867	884.874	840.473	919.294	905.61
LmjF.03.0920	413.823	626.442	307.705	335.823	347.47	350.173	478.525	718.797	408.717	562.25	502.621	621.62	308.263	395.373	330.697	423.234	449	415.028
LmjF.03.0930	872.441	654.365	499.325	1434.19	1422.09	774.892	619.233	730.962	439.253	713.704	412.324	626.224	739.831	628.151	545.134	704.99	450.825	594.08
LmjF.03.0940	2216.3	3502.49	1108.37	3519.83	3417.17	2579.7	1084.1	1615.64	1013.57	1689.86	1168.43	1474.62	874.752	809.461	759.571	1111.44	723.997	950.114
LmjF.03.0950	639.932	450.407	571.679	813.887	778.93	640.512	865.026	590.52	702.335	887.981	854.021	817.315	646.906	432.804	601.973	800.907	808.565	744.153
LmjF.03.0960	4337.68	11866	4081.26	7088.47	6856.2	5852.89	8284.54	9679.44	6342.15	7547.84	6422.02	8230.71	4380.02	5178.45	5548.22	3704.8	4190.06	3365.76
LmjF.03.0970	1768.35	5741.17	2171.43	2133.61	1893.82	2280.54	2385.5	2102.21	2855.14	1782.19	1937.59	1902.85	2469.68	1406.03	1818.84	1567.04	1172.39	1108.47
LmjF.03.0980	2951.16	5311.4	2917.23	4822.72	4763.33	4069.65	5094.57	5943.9	9362.9	6599.69	7865.7	6472.9	9406.05	8767.21	13309.3	9416.66	9415	7929.01
LmjF.03.TRNALYS.01	0	0	0	0.841662	0	0	0	0	5.87237	0	0	0	0	0	0	2.39793	0	1.03498
LmjF.04.0010	2454.14	2016.51	1767.51	2003.15	1892.67	1951.94	3332.46	2666.19	3104.13	2274.93	2579.47	2310.35	4489.92	3284.63	2584.87	3003.4	2028.41	2584.35
LmjF.04.0020	44.7953	25.4947	119.265	20.1999	23.0112	66.6995	53.4333	28.7519	85.7365	30.0835	58.748	48.3482	41.9953	53.8081	80.0908	22.7803	68.1409	56.9241
LmjF.04.0030	566.34	577.881	554.982	372.856	395.793	542.424	869.776	537.439	950.149	1058.11	1170.61	1016.46	648.693	433.974	775.072	740.959	1158.4	866.281
LmjF.04.0035	995.095	2937.96	562.933	1658.07	1751.16	1515.45	731.443	840.44	381.704	1505.21	521.116	1163.81	246.61	221.081	167.932	540.732	183.129	283.585
LmjF.04.0040	5.33277	6.07017	42.1404	0.841662	0	4.90438	16.03	5.52921	38.7576	13.4857	26.1102	16.1161	19.6574	7.01845	46.5043	13.1886	30.42	10.3498
LmjF.04.0045	2446.68	7178.59	2983.23	4528.14	4582.69	4173.63	1158.91	1235.23	1587.89	1335.08	1981.11	1277.77	526.281	494.801	627.808	543.13	650.381	525.771
LmjF.04.0050	632.467	154.182	635.287	283.64	254.274	445.318	911.335	352.764	719.952	756.236	675.602	598.597	944.447	501.819	558.052	806.902	558.512	651.004
LmjF.04.0060	585.538	1144.83	932.656	694.371	610.948	931.832	999.797	952.13	1320.11	1011.43	1284.84	1052.15	713.026	1210.68	1076.06	701.393	983.176	923.205
LmjF.04.0070	2154.44	3075.15	1385.07	2422.3	2494.42	2202.07	1813.17	2213.9	1638.39	1760.4	1599.25	1760.11	1167.83	1566.28	1366.71	1035.9	1079.91	1309.25
LmjF.04.0080	1179.61	3151.63	714.797	3186.53	3282.55	2602.26	609.14	1171.09	630.692	1050.85	760.46	1144.24	461.054	574.343	463.751	740.959	510.448	636.515
LmjF.04.0090	1021.76	258.589	740.241	648.921	803.092	641.493	2178.3	1603.47	1257.86	1602.72	1260.91	1373.32	3510.63	3097.48	2205.08	2565.78	2181.12	2585.39
LmjF.04.0100	778.585	293.796	1408.13	569.805	665.025	704.269	992.079	606.001	1998.95	1266.62	1733.06	934.732	893.516	1138.16	2513.82	1164.19	2344.78	1142.62
LmjF.04.0110	2714.38	3296.1	1710.27	3806.84	4063.78	2739.59	1927.76	2492.57	1796.94	2257.3	1856	1935.08	1741.46	1697.29	1432.59	1666.56	1491.8	1389.98
LmjF.04.0120	2292.02	6412.53	2328.86	5894.16	6148.6	3865.63	821.686	2638.54	1733.52	1424.3	1622.1	1737.08	879.22	1708.99	1464.89	1200.16	1292.24	1266.82
LmjF.04.0123	1781.15	3892.2	1423.23	2285.11	2398.92	1917.61	2485.24	3161.6	2419.41	2473.07	2314.02	2596.99	2124.78	2477.51	2229.62	2383.54	2009.55	2184.85
LmjF.04.0127	475.683	804.905	427.765	611.046	619.002	540.463	500.492	566.191	301.84	628.641	248.047	481.18	514.665	473.745	330.697	508.36	279.256	432.623
LmjF.04.0130	11.7321	1.21403	43.7307	3.36665	2.30112	5.88525	36.2159	6.63505	63.4215	30.0835	33.7257	8.05804	30.3796	24.5646	91.7168	21.5813	73.0081	17.5947
LmjF.04.0140	17.0649	0	42.1404	3.36665	1.15056	7.84701	29.6852	8.84674	55.2002	25.934	25.0223	12.6626	34.8471	18.7159	112.385	31.173	75.4417	23.8046
LmjF.04.0150	10.6655	3.6421	40.5502	2.52498	3.45169	6.86613	17.8111	5.52921	56.3747	16.5978	42.4291	12.6626	31.2731	18.7159	90.4251	23.9793	60.8401	20.6997
LmjF.04.0160	13.8652	2.42807	40.5502	3.36665	2.30112	11.7705	21.967	7.74089	57.5492	25.934	43.517	14.9649	26.8055	22.2251	76.2154	25.1782	55.3645	18.6297
LmjF.04.0170	27.7304	0	63.6082	2.52498	6.90337	5.88525	36.8096	7.74089	91.6089	39.4197	64.1876	16.1161	58.0786	25.7343	166.64	40.7647	96.1273	51.7492
LmjF.04.0180	122.654	66.7719	527.948	122.883	107.002	216.774	185.236	99.5258	593.109	325.731	471.072	196.846	142.069	141.539	818.993	254.18	526.267	171.807
LmjF.04.0190	123.72	82.5544	551.801	116.149	108.153	210.888	208.39	106.161	758.71	314.32	500.446	226.776	190.319	173.122	866.789	213.415	615.702	238.046
LmjF.04.0200	252.773	150.54	387.215	137.191	162.229	236.391	388.876	220.063	602.505	327.806	626.645	273.973	285.925	255.004	648.477	196.63	641.863	231.836
LmjF.04.0210	5.33277	6.07017	58.8376	4.20831	5.75281	21.5793	29.0915	19.9052	75.1663	17.6351	65.2755	16.1161	19.6574	25.7343	120.136	8.39274	83.3509	19.6647
LmjF.04.0220	184.514	69.2	407.888	95.1078	127.712	199.118	357.41	113.902	326.504	302.909	356.839	269.369	278.777	160.255	284.193	257.777	430.748	240.116
LmjF.04.0230	388.226	332.646	554.982	384.639	431.461	523.788	469.026	175.829	566.096	883.832	749.58	539.888	363.661	202.365	539.967	601.879	703.311	504.037
LmjF.04.0240	383.959	810.975	808.62	374.539	358.975	666.995	859.683	757.502	1645.44	1531.14	1941.95	1227.12	1011.46	1179.1	1468.76	2232.47	2613.08	2384.6
LmjF.04.0250	389.292	223.382	341.099	265.965	251.973	252.085	626.951	538.545	432.206	498.971	425.379	453.552	952.488	918.247	789.282	718.179	736.773	737.943
LmjF.04.0260	2075.51	5052.81	1860.54	3186.53	3168.65	2589.51	1069.85	1936.33	1524.47	1324.71	1593.81	1441.24	918.535	1146.35	1352.5	1034.71	1219.84	913.89
LmjF.04.0270	1970.99	2116.06	1593.39	1851.66	1777.62	1392.84	1913.51	2443.91	2285.52	1698.16	1959.35	1753.2	2138.18	2530.15	2627.49	1911.15	2267.51	1906.44
LmjF.04.0280	842.578	207.6	949.353	490.689	480.935	473.763	1496.13	859.239	640.088	509.344	458.017	566.365	2748.46	1682.09	891.333	865.651	723.389	1070.17
LmjF.04.0290	1892.07	2219.26	1491.61	2585.58	2679.66	2118.69	2237.08	2922.74	2958.5	2068.5	2678.47	2291.94	2050.62	2158.17	2564.2	1754.08	2288.2	1838.13
LmjF.04.0300	734.856	672.575	948.558	501.63	513.151	663.072	1354.83	906.791	1288.4	1405.62	1265.26	1011.86	1458.22	1303.09	1643.15	1588.63	1648.77	1214.04
LmjF.04.0310	267.705	106.835	490.578	180.957	162.229	319.765	829.404	315.165	836.225	710.592	936.704	612.411	1254.5	674.941	1564.35	927.997	2159.21	1004.97
LmjF.04.0320	354.096	156.61	497.734	257.548	238.166	321.727	811.593	377.092	764.582	692.957	766.987	511.11	1025.76	618.793	1273.7	788.918	1738.2	820.742
LmjF.04.0330	1327.86	1363.36	1056.69	1579.8	1677.52	1156.45	1206.41	1917.53	1136.89	1157.69	1139.06	1389.44	1499.32	1779.18	1316.33	1402.79	1392.02	1557.65
LmjF.04.0340	465.018	615.516	289.417	777.695	834.157	585.583	388.282	477.724	305.363	468.887	283.948	457.006	327.92	348.583	381.077	441.218	331.578	369.489
LmjF.04.0350	103.456	61.9158	306.115	56.3913	41.4202	92.2023	201.266	118.325	164.426	88.1757	146.87	97.8476	273.416	236.288	248.023	100.713	201.381	140.758
LmjF.04.0370	757.253	3438.15	2041.03	1526.77	1432.45	1741.05	466.651	1370.14	1942.58	863.084	1552.47	1175.32	306.476	850.402	1464.89	538.334	1044.02	750.363
LmjF.04.0380	2332.55	3309.46	1280.12	2331.4	2305.73	1824.43	1599.44	2658.44	1321.28	1599.61	1346.85	1765.86	1210.71	1352.22	1061.85	1190.57	1091.47	1167.46
LmjF.04.0390	209.045	143.256	469.111	140.557	124.261	221.678	312.882	163.665	507.372	263.49	478.687	253.253	185.851	168.443	489.587	197.829	398.503	187.332
LmjF.04.0400	1580.63	2010.44	1573.51	1390.42	1378.37	1369.3	1218.87	1322.59	1803.99	1244.83	1759.18	1150	1007.89	1113.59	1561.77	1086.26	1511.88	945.975
LmjF.04.0410	374.36	98.3368	614.614	196.949	264.629	227.563	513.554	213.428	472.138	405.608	475.423	303.903	457.48	349.753	439.207	472.391	581.023	419.168
LmjF.04.0420	537.543	183.319	832.473	296.265	291.092	433.547	1195.72	512.005	1694.76	906.654	1522.01	710.258	1353.68	1245.77	1661.24	1093.45	1768.62	1241.98
LmjF.04.0430	82.1247	14.5684	36.5747	56.3913	47.173	58.8525	461.308	232.227	179.694	259.34	189.299	262.462	1304.53	931.114	481.836	604.277	486.721	693.439
LmjF.04.0440	57.5939	8.49824	112.905	29.4582	23.0112	31.388	140.114	65.2447	106.877	77.8021	135.991	75.9758	129.56	135.69	165.349	98.315	240.318	151.108
LmjF.04.0450	40.5291	31.5649	232.17	17.6749	21.8607	34.3306	100.93	42.022	152.681	58.0922	150.134	43.7436	93.8192	92.4096	191.184	58.7492	177.045	87.9736
LmjF.04.0460	3802.27	2664.81	3046.83	4013.88	3992.45	3181.96	2642.58	2409.63	2763.54	1756.25	2716.55	1798.09	2969.15	2543.02	1767.16	1526.28	1789.31	1626.99
LmjF.04.0465	1622.23	1393.71	1325.44	2295.21	2128.54	1449.73	1649.31	2071.24	2011.87	1791.52	2208.49	2078.97	1402.82	1599.04	2119.82	1573.04	1872.05	1633.2
LmjF.04.0470	26827	44624.3	16395	37947.2	35898.7	26978	21221.3	35614.8	33338.6	22586.5	32573.6	29971.3	11980.3	21360.7	24692.5	12486	17659.4	16218.2
LmjF.04.0480	345.564	633.726	273.515	760.02	816.899	643.454	244.012	354.975	280.699	492.747	311.147	398.297	122.412	142.708	173.099	249.384	219.633	223.556
LmjF.04.0490	1115.62	2634.46	2590.44	1784.32	1720.09	1806.77	920.834	1623.38	4070.72	1345.46	3173.48	1531.03	937.299	1620.09	3252.72	1160.6	2408.05	1460.36
LmjF.04.0500	598.337	138.4	159.021	318.148	333.663	191.271	1012.86	570.615	636.564	692.957	529.82	538.737	2491.12	1813.1	1192.32	1517.89	1158.4	1356.86
LmjF.04.0510	218.644	66.7719	451.618	79.9578	103.551	103.973	413.218	217.851	472.138	230.294	452.577	256.706	464.628	456.199	763.446	346.5	781.187	480.232
LmjF.04.0520	880.974	435.839	1053.51	893.845	859.47	733.695	1255.09	998.575	968.94	1144.21	1086.84	994.592	2005.05	1766.31	1368	1938.72	1387.15	1786.38
LmjF.04.0530	1501.71	2681.8	1181.52	2605.78	2545.04	2000.99	1071.64	1488.46	1128.67	1630.73	1085.75	1434.33	1225.01	1282.04	1268.53	1511.89	1126.15	1308.22
LmjF.04.0540	1199.87	1347.58	824.522	995.686	1060.82	1045.61	1541.85	1622.27	1167.43	1140.06	1169.52	1268.57	1365.29	1196.65	926.211	1079.07	1014.2	1050.51
LmjF.04.0550	976.964	248.877	798.283	527.722	516.602	550.271	1867.79	1324.8	1513.9	936.737	1140.15	983.08	2866.4	2289.18	2376.89	1408.78	1803.91	1680.81
LmjF.04.0560	760.453	1014.93	1275.34	462.072	510.849	894.559	1284.77	779.619	1822.78	1580.94	2010.49	1345.69	872.965	650.376	1391.25	1534.67	1685.88	1019.46
LmjF.04.0570	574.873	203.958	613.024	556.338	478.634	362.924	1012.86	706.633	465.091	976.157	575.512	704.503	1296.49	959.188	649.769	1447.15	792.138	1046.37
LmjF.04.0580	1662.76	1495.69	1244.34	1417.36	1385.28	1257.48	2508.99	2462.71	2511.02	2156.67	2297.7	2074.37	4284.41	5235.76	3542.08	2992.61	3206.88	4042.64
LmjF.04.0590	1283.06	991.866	713.207	1312.15	1330.05	1014.23	1093.6	1182.15	1024.14	978.231	1027	956.604	903.345	1241.1	917.168	809.3	874.88	971.849
LmjF.04.0600	275.171	77.6982	102.568	166.649	197.897	140.265	424.498	218.957	274.827	235.481	204.53	239.439	828.29	547.439	445.666	448.412	393.027	408.818
LmjF.04.0610	1719.29	3309.46	1032.84	3420.51	3295.21	2312.9	821.686	1223.06	800.991	1194	1022.65	1202.95	713.026	734.598	639.434	972.359	693.577	858.001
LmjF.04.0620	1510.24	645.867	869.047	1365.17	1246.06	910.253	2358.19	1722.9	1187.39	1750.03	1022.65	1397.49	3188.07	2226.02	1640.57	2300.81	1326.92	1949.91
LmjF.04.0625	79.9916	166.323	99.3878	90.8994	88.5933	117.705	137.146	74.0914	104.528	101.661	113.144	140.44	64.3332	78.3727	72.3401	70.7388	83.3509	96.2534
LmjF.04.0630	629.267	4417.87	3558.88	1641.24	1591.23	2609.13	1166.63	1262.87	2784.68	2543.61	3001.59	2461.15	3694.69	3701.06	2661.08	4476.93	2847.92	3827.37
LmjF.04.0640	157.85	44.9193	140.733	114.466	131.164	102.011	331.287	170.3	182.043	215.771	199.09	184.184	259.12	139.199	180.85	202.625	268.305	219.416
LmjF.04.0650	1402.52	883.817	1213.33	1339.08	1339.25	1011.28	1529.97	1718.48	1214.41	1438.82	1086.84	1446.99	2146.23	2310.24	1569.52	2011.86	1681.62	1994.41
LmjF.04.0660	1640.36	2553.12	1756.38	1609.26	1634.95	2024.53	2081.53	2431.75	2411.19	3868.32	3583.63	3415.46	1627.99	2476.34	3132.58	5353.37	4530.15	4333.47
LmjF.04.0670	1892.07	2430.5	2224.7	1733.82	1689.02	1628.25	1983.56	2142.02	2812.86	2175.35	3239.84	2232.08	2537.59	4428.64	5097.39	2445.88	4755.87	3355.42
LmjF.04.0680	533.277	1478.69	1137.79	511.73	470.58	695.441	1319.8	1495.1	2425.29	1503.14	2469.59	1588.58	1973.78	2093.84	1953.18	2709.66	2247.43	2361.83
LmjF.04.0690	1334.26	824.33	1450.27	866.07	935.407	856.304	2181.27	1657.66	1594.93	1243.8	1227.18	1319.22	2767.22	1978.03	1763.29	1299.68	1503.97	1566.96
LmjF.04.0700	205.845	125.046	391.986	233.982	220.908	215.793	203.047	172.511	176.171	172.202	180.596	142.742	232.314	230.439	232.522	218.211	217.808	226.661
LmjF.04.0710	1822.74	1674.15	1193.45	1760.76	1886.92	1385	2263.2	2464.92	1706.51	1851.69	1316.39	1800.4	2749.35	2647.13	1977.73	2140.15	1662.76	2094.81
LmjF.04.0720	165.316	26.7088	196.39	63.1246	66.7326	82.3936	303.383	111.69	159.728	122.409	120.76	120.871	278.777	210.553	198.935	106.708	201.381	162.492
LmjF.04.0730	1584.9	1596.46	1264.21	1769.17	1884.62	1560.57	1344.15	1681.99	1469.27	1418.07	1354.47	1473.47	1495.75	1658.69	1763.29	1577.84	1719.95	1705.65
LmjF.04.0740	1043.09	753.916	812.595	760.02	773.178	701.326	1177.91	1247.39	1229.67	984.456	1103.16	1001.5	1291.13	1420.07	1640.57	1177.38	1494.23	1263.71
LmjF.04.0750	13773.5	11174	10299.8	12641.8	13437.4	13286.9	23218	17465.7	24520.6	27164.3	24980.9	20290.1	22843.6	32773.8	60551.2	23046.5	51427.5	25556.8
LmjF.04.0760	5845.78	10587.6	5368.53	5313.41	5189.03	5227.09	6596.05	7255.43	14140.7	7403.65	12212	7454.83	5157.38	7806.86	20592.4	5112.38	13632.4	5875.6
LmjF.04.0770	2861.56	5023.68	2879.86	2478.69	2385.11	2512.02	4262.79	3658.13	8196.65	3955.46	6849.58	3947.29	4372.87	5384.32	14377.6	3572.91	10100.7	4265.17
LmjF.04.0780	1464.38	1680.22	1626.78	1249.03	1244.91	1376.17	2264.98	2360.97	2475.79	2358.96	2717.64	2298.84	2890.53	3185.21	3113.21	2774.4	3404.61	3105.98
LmjF.04.0790	533.277	296.224	483.422	377.064	430.31	325.651	978.424	793.995	595.458	649.388	483.039	684.933	1200.89	1044.58	724.692	893.228	633.954	861.106
LmjF.04.0800	2038.18	2639.31	1599.75	1849.97	1992.77	1898.98	1559.66	1878.83	2259.69	1465.79	1874.5	1536.78	1428.73	1311.28	1596.65	936.39	1364.64	1058.79
LmjF.04.0810	1535.84	1163.05	2007.63	1672.38	1692.48	1392.84	1654.06	1862.24	4636.82	1645.25	3841.46	1832.63	2248.98	2672.86	6050.73	2092.19	4629.32	2308.01
LmjF.04.0820	1975.26	2413.5	1672.1	2494.68	2372.46	1943.11	1197.5	1939.65	1769.93	1376.58	1616.66	1541.39	1253.6	1506.63	1923.47	1296.08	1515.53	1363.07
LmjF.04.0830	899.105	329.003	1033.63	542.872	533.861	456.107	1818.51	1240.75	870.285	1071.59	828.999	892.14	2613.53	1927.73	1357.67	1510.69	1263.65	1371.35
LmjF.04.0840	3265.79	3330.1	2278.76	3404.52	3397.61	2774.9	2592.11	3095.25	2980.81	2275.97	2727.43	2337.98	2607.28	3017.93	3118.37	2073.01	2699.47	2261.44
LmjF.04.0850	1065.49	1204.32	1441.52	1015.04	1133.3	1057.38	980.799	1291.62	2332.5	935.7	1982.2	1000.35	979.294	1565.11	2375.6	868.049	1963.92	1330.99
LmjF.04.0860	1767.28	5358.75	2515.71	2715.2	2688.86	2986.77	1291.9	1589.1	2454.65	1497.95	2432.6	1748.59	986.442	1210.68	1665.11	1179.78	1396.89	1192.3
LmjF.04.0870	138.652	7.28421	267.155	52.183	64.4315	102.011	406.687	144.865	212.58	146.268	193.651	153.103	562.022	327.528	266.108	252.981	301.158	291.865
LmjF.04.0880	312.5	462.547	432.536	270.173	272.683	285.435	467.245	454.501	564.922	502.083	608.15	425.925	470.883	384.845	696.273	591.089	710.612	450.218
LmjF.04.0890	391.425	97.1228	472.291	228.932	204.8	239.334	871.557	432.384	398.146	630.716	453.665	447.797	1269.69	943.981	766.029	1088.66	817.691	906.645
LmjF.04.0900	386.093	201.53	617	357.706	302.598	296.224	742.13	555.133	399.321	418.057	316.586	397.146	1311.68	969.716	582.596	722.975	493.413	730.698
LmjF.04.0910	890.573	1909.68	805.439	1060.49	1028.6	1113.29	623.389	1017.37	871.459	804.992	981.309	908.256	559.341	829.347	800.908	635.45	680.192	724.488
LmjF.04.0920	969.498	627.656	1320.67	742.345	663.874	754.293	2395	1668.72	2017.74	1636.96	1956.09	1708.3	2448.23	2092.67	1988.06	1823.62	2190.85	1960.26
LmjF.04.0930	1849.4	4681.32	2560.23	2009.05	1935.24	2453.17	2367.1	3212.47	4149.41	2513.53	3750.08	2881.32	1415.33	1540.55	2467.31	1732.5	2036.32	1506.94
LmjF.04.0940	2689.85	3218.41	1512.29	3083.01	3318.22	2260.92	2102.9	2280.25	1765.23	2027	1986.55	1936.23	2603.71	2347.67	1848.55	2106.58	2015.63	2083.42
LmjF.04.0950	6621.17	6189.15	5192.82	6729.93	6525.99	6756.27	11350.4	9449.42	14152.4	12815.6	14975.3	11015.3	10153	14079	31723.7	11106	24894.5	12590.6
LmjF.04.0960	1817.41	4014.81	1456.63	1933.3	2091.72	2123.6	1790.02	2469.35	1892.08	2113.1	1890.81	2265.46	3155.9	4190.01	1991.93	2704.86	1917.07	3181.54
LmjF.04.0970	2933.02	3524.34	2753.44	3427.25	3365.39	2845.52	1894.51	2386.41	2413.54	2192.98	2254.18	2038.68	1321.51	1389.65	1786.54	1425.57	1576.37	1282.34
LmjF.04.0975	693.26	891.102	754.553	866.911	829.555	781.758	467.839	575.038	522.641	575.735	539.611	579.027	467.309	545.1	546.426	589.89	542.085	550.611
LmjF.04.0980	995.095	758.772	892.9	1095.84	1076.93	951.449	1130.41	1042.81	893.774	1056.03	851.845	976.173	1359.93	1496.1	1117.4	1304.47	1167.52	1309.25
LmjF.04.0990	2987.42	5623.41	2497.42	3411.25	3655.33	3165.29	3723.12	5097.93	3799.42	3815.41	3515.09	3894.33	5135.93	8129.7	4911.37	4733.51	4666.43	5990.48
LmjF.04.1000	722.057	392.133	1084.52	680.904	752.467	606.181	1260.43	1051.66	900.821	1300.85	942.143	1126.97	1878.17	1546.4	1262.08	1895.56	1413.32	1762.58
LmjF.04.1010	2156.57	3551.05	1188.68	3720.99	3682.95	2680.73	1368.49	2581.04	1167.43	1608.95	1560.08	1967.31	1086.52	1477.38	1193.61	1376.41	1322.66	1443.8
LmjF.04.1020	1017.49	1069.56	1878.83	680.904	659.272	1025.02	3101.51	1639.96	3999.08	2512.49	2797.06	1834.93	3838.55	2688.07	5167.15	2685.68	3557.32	2352.52
LmjF.04.1030	482.082	257.375	1146.54	250.815	248.521	458.069	2041.15	909.002	2662.53	1510.4	1937.59	1076.32	2526.86	1707.82	3478.78	1491.51	2524.86	1367.21
LmjF.04.1040	478.883	378.779	437.307	590.846	583.335	511.036	375.814	414.691	307.712	619.305	407.972	547.946	363.661	470.236	267.4	497.57	368.083	529.911
LmjF.04.1050	1126.28	1149.69	776.02	1320.57	1296.68	973.029	1162.47	1508.37	970.115	1192.97	1090.1	1199.5	1217.86	1883.28	1141.94	1303.27	1252.7	1721.18
LmjF.04.1060	1628.63	2227.75	1336.57	1892.06	1853.56	1744.98	1573.31	1885.46	1950.8	1761.44	1830.98	1700.25	1229.48	1246.94	1612.15	1297.28	1660.33	1164.36
LmjF.04.1070	730.59	1839.26	547.031	1238.93	1219.6	1018.15	423.904	537.439	476.836	491.709	475.423	469.668	399.402	507.668	521.882	479.585	416.755	420.203
LmjF.04.1080	2272.83	1290.52	1945.62	2182.43	2202.18	1969.6	2534.52	2069.03	2918.57	2320.58	2719.81	1898.24	2989.71	3110.34	3131.29	2516.62	3065.12	2449.8
LmjF.04.1090	1321.46	435.839	1512.29	1169.91	1232.25	972.048	1581.03	948.813	1244.94	1114.13	945.407	889.837	2386.58	1824.8	1718.08	1739.7	1258.17	1439.66
LmjF.04.1100	314.633	443.123	208.317	633.771	540.764	404.121	280.822	392.574	203.184	418.057	238.256	391.39	179.597	211.723	228.646	306.935	226.325	232.871
LmjF.04.1110	1782.21	1274.74	853.145	2397.05	2215.98	1531.15	1623.78	1763.82	1098.13	1891.11	1215.21	1745.14	1879.96	1859.89	1405.46	2227.67	1540.47	1976.82
LmjF.04.1120	1383.32	577.881	958.099	626.196	693.789	699.364	2112.4	1256.24	1355.34	1257.28	1085.75	1129.28	2064.02	1920.72	1458.43	1322.46	1187.6	1407.58
LmjF.04.1130	1100.68	1348.79	727.519	1425.77	1567.07	1135.85	1008.11	1612.32	995.953	1464.75	997.627	1440.09	1170.51	2010.79	1223.32	1402.79	1362.82	1793.63
LmjF.04.1140	1208.41	2485.13	1479.69	1163.18	1110.29	1463.47	1339.99	1301.58	2099.96	1886.96	2182.38	1511.46	980.187	866.778	1342.17	1641.38	1530.13	1145.73
LmjF.04.1150	1697.95	5334.47	1610.08	3620.83	3676.05	3055.43	666.136	1134.59	1051.15	1440.89	1178.22	1333.03	459.267	607.096	697.565	780.525	663.765	657.214
LmjF.04.1160	346.63	152.968	628.131	194.424	182.939	272.683	846.621	499.841	1168.6	791.506	1243.5	695.293	1229.48	892.513	1253.03	1292.48	1505.18	1074.31
LmjF.04.1165	524.745	574.238	458.774	493.214	430.31	466.897	445.278	326.223	517.943	329.881	428.643	296.996	476.244	278.398	649.769	354.893	512.274	314.635
LmjF.04.1170	2.13311	0	0	0	0	0	9.49926	4.42337	16.4426	10.3736	13.0551	4.60459	20.5509	15.2066	47.7961	16.7855	53.5393	16.5597
LmjF.04.1180	360.495	81.3403	200.366	192.74	239.317	184.405	684.54	446.76	280.699	453.327	257.838	385.635	1598.5	1191.97	503.797	865.651	514.099	1089.84
LmjF.04.1190	2075.51	4054.88	1555.22	3076.27	3058.19	2479.65	2077.96	2782.3	1694.76	2457.51	1883.2	2439.28	1622.63	1779.18	1503.64	1877.58	1598.27	1797.77
LmjF.04.1200	552.475	1129.05	211.497	799.578	806.544	639.531	507.617	316.271	198.486	395.235	145.782	391.39	291.286	173.122	109.802	261.374	100.386	187.332
LmjF.04.1210	1.06655	2.42807	28.6237	0.841662	0	4.90438	4.15593	3.31753	7.04684	5.18681	18.4947	5.75574	1.78703	2.33948	12.9179	0	9.73441	8.27986
LmjF.04.1220	995.095	847.396	907.212	859.336	815.748	813.146	1158.91	1021.8	1111.05	1149.4	1066.17	1164.96	1510.94	1225.89	1346.04	1492.71	1250.26	1269.92
LmjF.04.1230	1385.45	3906.76	1920.17	1441.77	1410.59	1862.68	3723.12	2748.02	4985.64	4419.16	4906.54	3448.84	13501.9	7815.04	6110.15	10772.7	7108.56	9479.41
LmjF.05.0010	421.289	776.982	812.595	321.515	308.351	439.432	673.854	740.914	671.799	515.568	493.918	629.678	661.202	595.398	815.117	563.513	534.784	596.15
LmjF.05.0020	204.778	696.856	348.255	762.545	704.144	495.342	122.897	184.676	225.499	250.004	205.618	248.648	145.643	153.236	253.19	226.604	205.031	178.017
LmjF.05.0030	1435.58	3016.88	2115.77	2443.34	2244.75	1683.18	2598.05	2055.76	3302.62	3771.84	3262.69	2575.12	4264.75	2989.86	3075.74	4365.42	3119.27	3215.69
LmjF.05.0040	2130.98	3222.05	2385.31	1786.01	1759.21	1845.03	4466.43	3170.45	6811.94	2765.6	4416.98	2514.11	6717.46	3498.7	7677.09	3159.27	4398.74	2216.93
LmjF.05.0050	800.982	485.614	819.751	516.78	526.957	592.449	1301.99	1003	1116.92	833.001	766.987	795.443	1549.36	1193.14	1059.27	984.349	889.482	988.409
LmjF.05.0060	1477.18	413.986	1350.88	1281.01	1264.47	1132.91	2003.75	1844.54	1475.14	1936.75	1690.64	1816.51	2097.98	2440.08	1462.3	2290.02	1725.42	2495.34
LmjF.05.0070	1208.41	2448.71	642.443	1053.76	1061.97	1120.16	1394.61	1135.7	623.645	1121.39	598.359	905.953	902.451	680.79	430.165	806.902	363.215	498.862
LmjF.05.0080	1344.92	5889.28	2623.04	2664.7	2776.31	2904.37	757.566	1792.57	2419.41	1606.87	2063.79	1666.86	614.739	1097.22	2034.56	1192.97	1612.26	1022.56
LmjF.05.0090	221.843	354.498	256.023	403.998	387.739	433.547	478.525	497.629	272.478	1019.73	375.334	790.839	369.022	338.055	255.774	1003.53	344.963	627.2
LmjF.05.0100	181.314	37.6351	196.39	55.5497	41.4202	55.9099	511.773	221.168	325.329	250.004	337.257	234.834	1060.6	511.177	462.46	532.34	566.421	527.841
LmjF.05.0110	1523.04	4892.56	1466.17	1695.11	1830.54	2176.56	1380.36	1465.24	1486.88	1954.39	1482.84	1624.27	845.266	843.384	1222.03	1224.14	1145.01	960.464
LmjF.05.0120	1415.32	2215.61	884.949	1687.53	1587.78	1272.2	1937.85	3105.2	1168.6	2445.06	1494.81	2448.49	1441.24	1699.63	1179.4	1957.91	1524.04	1942.66
LmjF.05.0130	150.384	76.4842	226.604	74.0662	98.9483	121.629	317.038	145.971	218.452	226.145	232.816	187.637	259.12	197.686	268.692	179.844	267.088	224.591
LmjF.05.0140	995.095	1487.19	1771.49	1333.19	1250.66	1276.12	1038.39	1925.27	3009	1266.62	2153	1483.83	1514.51	2578.11	3390.94	1514.29	2614.3	2029.6
LmjF.05.0150	2198.17	2696.37	1397	1744.76	1733.9	1647.87	2634.26	2626.37	1490.41	1618.28	1366.43	1694.49	2232.9	1719.52	1493.31	1405.18	1236.88	1257.5
LmjF.05.0160	547.142	849.824	421.404	670.804	711.047	614.028	521.272	704.421	351.167	462.663	329.641	520.319	545.045	607.096	419.831	447.213	341.921	484.372
LmjF.05.0170	1665.96	1543.04	1128.25	2001.47	1812.13	1476.22	1763.89	1787.04	1350.64	1841.32	1208.68	1618.51	2211.45	1966.34	1330.54	1885.97	1357.95	1695.3
LmjF.05.0180	707.125	406.702	713.207	450.289	498.193	566.946	1110.82	858.133	1118.1	965.783	1280.49	881.779	1346.53	1341.69	1233.66	1081.46	1409.66	1053.61
LmjF.05.0190	4857.09	5858.93	3277.41	6304.89	6363.76	4107.91	4322.16	3983.24	5442.51	4810.24	4815.16	3513.3	5871.3	4641.53	4718.9	5234.67	4150.51	4007.45
LmjF.05.0200	2862.63	2557.97	2289.1	2707.63	2771.7	2069.65	2989.3	3748.8	4283.3	3013.53	3426.96	2903.2	4339.81	5557.44	5894.42	3936.2	4845.91	4126.48
LmjF.05.0210	1561.44	853.466	1078.95	1805.36	1950.2	1407.56	2120.71	2426.22	1458.7	2108.96	1564.44	2026.02	3238.1	3567.71	2082.36	2986.62	2118.45	3098.74
LmjF.05.0220	243.174	115.333	208.317	127.933	112.755	169.691	551.551	408.056	433.381	356.852	628.821	371.821	637.971	452.69	585.179	520.35	972.833	551.646
LmjF.05.0230	2973.55	2884.55	2430.63	3997.05	3967.14	2977.94	1959.22	3009	2452.3	2600.66	2518.55	2539.43	1885.32	2316.09	2383.35	2096.99	2223.1	2280.07
LmjF.05.0240	1291.6	432.196	779.201	882.061	858.319	754.293	1894.51	868.086	859.714	1056.03	803.977	825.373	3076.38	2519.62	1258.2	1567.04	1104.25	1717.04
LmjF.05.0250	1710.75	3555.91	723.544	3339.71	3161.74	2355.08	971.893	1578.04	637.739	1459.57	875.78	1564.41	612.059	726.41	511.547	888.432	562.771	803.147
LmjF.05.0260	4892.28	7223.51	3575.58	5271.33	5414.54	4099.08	4299.6	4424.47	4626.25	2993.82	3487.89	2804.2	3872.5	3299.84	3579.54	2177.32	2415.96	1942.66
LmjF.05.0270	2258.96	4434.87	3056.38	3221.04	3091.56	2907.32	1861.85	2051.34	5042.01	2234.48	4398.48	2027.17	1847.79	1762.8	3428.4	1961.5	2816.9	1667.36
LmjF.05.0280	1250	1102.34	1811.24	784.429	812.297	1021.09	2313.66	1249.6	2735.35	1169.11	2151.92	1244.39	2666.25	2765.27	4363.66	1179.78	3075.47	2021.32
LmjF.05.0285	266.639	447.979	474.676	473.014	568.378	570.87	246.387	277.566	482.708	544.615	514.589	478.878	167.981	185.989	418.539	340.506	452.042	301.18
LmjF.05.0290	2883.96	3820.57	2386.9	2840.61	3032.88	2710.16	3371.64	3613.89	3154.63	3348.6	2917.82	2960.75	3181.81	3160.64	3406.44	3128.09	3061.47	2770.65
LmjF.05.0300	2394.41	1950.95	1498.77	2700.89	2833.83	2119.67	2051.84	2038.07	1673.62	2138	1887.55	1945.44	2693.06	2586.3	2285.17	2315.2	2316.79	2388.74
LmjF.05.0310	834.045	1575.82	751.372	823.987	723.703	805.299	994.454	1478.51	1108.7	1125.54	1186.93	1293.89	986.442	1265.66	1333.12	993.94	1306.85	1095.01
LmjF.05.0320	211.178	496.54	201.956	240.715	228.962	238.353	229.17	342.811	271.303	245.855	286.124	294.694	230.527	291.266	281.609	269.767	310.284	280.48
LmjF.05.0330	2702.65	1541.82	1695.95	2752.23	2748.69	2128.5	3011.27	2857.5	2489.88	2429.5	2411.93	2355.25	4337.13	4921.1	3285.01	3294.75	3024.36	3630.72
LmjF.05.0340	2494.67	2623.53	2097.48	3470.17	3327.42	2820.02	2465.65	2746.91	3274.43	2766.64	3076.65	3034.43	1991.65	2008.45	2591.32	2029.84	2309.49	2046.16
LmjF.05.0350	1488.91	1190.97	2320.11	793.687	820.351	1353.61	4791.78	2644.07	5850.05	3983.47	4914.16	3378.62	9848.34	7668.83	9632.85	12097.5	10826.5	10436.8
LmjF.05.0360	1616.9	3934.69	2126.1	2786.74	2815.42	2268.77	1249.15	3836.17	5005.6	2597.55	3642.37	2797.29	1422.48	2643.62	4319.73	2267.24	3178.89	2401.16
LmjF.05.0370	598.337	526.891	721.158	414.097	446.418	549.29	1356.61	1071.56	1441.08	788.394	1027	835.733	1286.66	814.14	1313.75	647.44	914.426	670.669
LmjF.05.0380	36.2628	10.9263	488.988	28.6165	18.409	67.6804	267.167	161.453	529.687	121.371	382.95	171.521	422.633	229.269	800.908	292.547	1020.29	231.836
LmjF.05.0390	420.222	127.474	508.866	246.607	257.726	290.339	938.052	435.702	813.91	674.285	922.561	719.467	1124.94	830.516	1099.31	913.61	1378.64	937.695
LmjF.05.0400	2043.52	607.017	1806.47	1737.19	1791.42	1248.65	2804.66	2247.07	1955.5	2084.06	1739.59	1890.18	5587.16	4050.81	2602.95	3701.2	2450.64	3519.98
LmjF.05.0410	1432.38	1238.32	1098.83	1336.56	1316.24	1206.48	1902.82	1951.81	1614.9	1489.65	1355.55	1531.03	2763.65	2250.58	2252.88	1889.57	1699.26	1954.05
LmjF.05.0420	637.799	1300.23	366.542	1012.52	986.031	792.548	416.186	469.983	281.874	418.057	261.102	422.471	237.675	211.723	183.434	260.175	169.744	206.997
LmjF.05.0430	1592.37	2273.89	912.778	1714.46	1699.38	1364.4	1227.19	1966.19	1220.28	1261.43	1074.87	1383.68	1418.9	1820.12	1348.63	1323.66	1225.93	1414.82
LmjF.05.0440	359.429	191.818	244.097	376.223	386.589	252.085	267.167	257.661	234.895	273.863	288.3	252.101	315.411	256.173	248.023	299.741	307.242	273.236
LmjF.05.0450	2496.8	10955.5	5446.45	4263.86	3926.87	5026.99	5583.78	7412.46	8968.28	10089.4	8361.79	10107.1	8174.78	8774.23	7102.24	11770.2	6675.37	10731.7
LmjF.05.0460	530.077	1419.21	1629.17	660.704	655.82	718.001	341.973	840.44	2781.15	765.572	1866.88	819.617	314.518	794.255	1951.89	575.502	1341.52	683.089
LmjF.05.0470	813.781	1676.58	834.858	1111.83	1208.09	1361.46	716.007	724.327	816.259	1284.25	743.053	1029.13	412.804	456.199	725.984	731.368	622.394	678.949
LmjF.05.0480	63.9932	32.7789	182.079	40.3998	65.582	82.3936	73.0256	36.4928	112.749	47.7186	99.0012	61.0108	69.6943	69.0148	122.72	65.943	167.919	64.1689
LmjF.05.0490	575.939	1120.55	1057.49	499.105	491.29	660.129	1130.41	1114.69	1693.59	1137.99	1599.25	1131.58	1197.31	1090.2	1404.17	996.338	1206.46	926.31
LmjF.05.0500	11808.9	7252.64	9154.81	9895.41	9771.72	6697.42	11311.8	5562.39	10093.4	8994.96	8990.61	5721.21	27048.5	13183	10529.4	16374.2	10780.9	12824.5
LmjF.05.0510	10339.2	5962.13	8170.48	8650.6	8523.36	5898.01	9986.69	4899.99	9331.19	7932.7	8083.28	4966.05	24098.1	12091.6	9541.14	14436.7	9644.37	11416.9
LmjF.05.0520	2461.61	3158.92	2580.11	2827.98	2977.65	2569.89	3425.67	4625.74	6445.51	2936.77	5440.71	3273.86	2047.05	2316.09	5054.76	1818.83	3832.93	1683.92
LmjF.05.0530	3776.67	803.691	3445.98	2967.7	2922.43	2183.43	5338.58	3014.53	2779.98	3532.21	2525.07	2616.56	8995.92	6855.86	4860.99	6029.59	4673.74	5646.87
LmjF.05.0540	2654.65	6973.42	1997.3	4642.6	4678.18	3394.81	2063.12	3060.97	2164.55	2378.67	2158.44	2532.53	1234.84	1320.64	1595.36	1433.96	1343.35	1278.2
LmjF.05.0550	1452.65	1830.76	834.858	1654.71	1676.37	1215.31	1744.9	2608.68	1215.58	1577.83	1098.8	1841.84	1811.16	2421.37	1448.09	1638.98	1267.3	1823.64
LmjF.05.0560	1359.86	1346.36	960.484	1325.62	1298.98	1138.8	1442.11	1699.68	921.961	1292.55	975.869	1244.39	1778.1	1763.97	1207.82	1492.71	1248.44	1537.98
LmjF.05.0570	3233.79	3653.03	2222.31	3271.54	3289.46	2583.63	2854.53	3764.29	2307.84	3032.21	2397.79	2899.74	3956.49	4321.03	3197.17	3797.12	2962.3	3542.75
LmjF.05.0580	422.355	154.182	544.645	270.173	272.683	293.282	735.599	357.187	526.164	628.641	665.81	520.319	990.91	687.808	625.225	800.907	845.677	711.033
LmjF.05.0590	3380.98	2259.32	1927.33	3527.4	3578.25	2211.87	3277.24	2947.07	2736.52	2901.5	2597.97	2502.6	5269.96	4880.16	3691.93	4219.15	3609.03	3952.6
LmjF.05.0600	2557.6	1987.38	1598.16	2794.32	2851.09	2341.35	2721.54	2957.02	2532.16	2757.31	2406.49	2603.9	3221.13	3085.78	2947.86	3378.68	2883.21	2826.54
LmjF.05.0610	2655.72	2902.76	2372.59	2465.23	2426.53	2336.45	3446.45	3652.6	3806.47	3489.68	3816.44	3325.67	3817.1	3489.34	4317.15	3918.21	4134.08	3621.41
LmjF.05.0620	1507.04	1107.2	869.047	1445.13	1386.43	1103.49	1605.37	1446.44	761.059	1237.57	566.809	1151.15	2326.72	2072.78	1061.85	1631.79	865.754	1595.94
LmjF.05.0630	5195.19	2772.86	2423.47	3762.23	3751.98	3163.32	6442.28	6056.7	4108.31	5472.08	4283.16	4933.82	7288.41	6660.51	5017.3	6271.78	5083.8	6312.36
LmjF.05.0640	1793.94	492.898	1759.56	840.82	823.802	701.326	3694.62	1400	1522.12	1455.42	1091.19	1112.01	6485.14	4033.27	2830.3	2484.25	2038.14	2487.06
LmjF.05.0650	836.178	100.765	1028.86	427.564	404.998	415.891	1546	579.461	838.574	630.716	603.798	507.656	1938.93	1059.79	904.251	743.357	821.95	782.447
LmjF.05.0660	1830.21	2964.67	2079.19	2439.98	2458.75	2113.79	1065.1	1353.55	1522.12	1063.3	1480.67	1095.89	812.206	998.959	1060.56	764.938	880.356	775.202
LmjF.05.0670	255.973	32.7789	177.308	189.374	128.863	144.189	530.771	289.731	281.874	304.984	249.135	282.031	1129.4	1023.52	439.207	599.482	534.176	757.608
LmjF.05.0680	2085.11	2528.83	1531.37	2584.74	2579.56	2002.95	1707.49	2790.04	1850.97	1762.48	2025.72	2217.11	1544.89	2209.64	1827.88	1457.94	1979.13	1848.48
LmjF.05.0690	989.762	401.846	763.299	850.92	803.092	714.078	1144.66	666.823	562.573	792.544	498.27	580.179	2455.38	2049.39	953.339	1543.07	922.944	1417.93
LmjF.05.0700	919.37	314.435	970.821	645.554	551.119	596.372	1936.07	1207.58	738.744	1244.83	832.263	1098.2	3332.82	2683.39	1325.37	2275.63	1581.23	2295.59
LmjF.05.0710	661.264	106.835	888.925	290.373	262.328	290.339	2150.99	1079.3	1928.48	1227.2	1824.45	1263.96	3449.87	2309.07	4202.18	2403.92	4345.2	2479.82
LmjF.05.0720	771.119	195.46	1041.58	331.615	399.245	411.968	1587.56	1021.8	933.706	963.708	1004.15	1098.2	2113.17	1767.48	1449.38	1532.27	1849.54	1817.43
LmjF.05.0730	676.195	291.368	1036.81	454.497	379.685	488.476	1153.57	776.301	1388.23	933.625	1277.22	957.755	1256.28	1070.31	1508.81	935.191	1589.75	1237.84
LmjF.05.0740	1422.78	1318.44	1527.39	1121.93	1205.79	1478.18	2171.77	2001.57	2643.74	2335.1	2539.22	2106.6	2665.36	2025.99	2327.8	2616.14	2591.79	2170.36
LmjF.05.0750	2176.84	1381.57	2824.21	2096.58	2140.04	1913.69	2379.56	3110.73	4029.62	2489.67	3660.87	2664.91	2978.09	3870.67	4774.44	2566.98	4409.69	3418.55
LmjF.05.0760	1294.8	1634.09	2074.42	1065.54	1040.11	1157.43	2373.63	2063.5	3205.14	1898.37	2687.18	2088.18	2399.98	2130.1	3385.77	1655.77	3001.85	1964.4
LmjF.05.0770	1191.34	437.053	1212.53	689.321	708.746	833.744	1891.54	1322.59	1378.83	1319.52	1222.83	1364.11	2286.51	2244.73	1663.82	1701.33	1658.5	2099.98
LmjF.05.0780	1097.48	1317.23	1760.36	1008.31	1036.66	1110.35	4247.36	3875.98	4194.04	2783.24	4171.11	3242.78	6016.04	7069.92	7549.2	3162.86	6365.7	4306.56
LmjF.05.0790	2706.91	3504.92	2498.21	2668.91	2632.49	2328.6	3312.87	3525.42	3950.93	3128.68	3308.38	2798.44	3906.45	4719.91	4333.94	3502.17	3820.15	3868.77
LmjF.05.0800	3947.32	5579.7	2883.04	3689.84	3791.1	3594.91	3698.18	4942.01	5022.05	3768.73	4353.88	3959.95	3370.34	4226.28	4587.13	3135.29	3990.5	3487.89
LmjF.05.0810	848.977	1677.8	1087.7	2014.1	1953.65	1770.48	673.26	1061.61	776.327	943.999	984.572	1151.15	445.865	513.517	587.763	580.298	664.374	646.864
LmjF.05.0820	1667.02	2503.34	2564.21	2084.8	2234.39	2120.65	1436.17	3389.41	4203.44	1620.36	3230.05	2119.26	2543.84	4522.22	5621.86	2292.42	4379.88	3138.07
LmjF.05.0830	1063.35	1038	1416.08	975.486	921.6	1074.06	1766.27	1688.62	2219.75	1353.76	1908.22	1352.6	3185.39	4812.32	4370.11	2104.18	3925.4	3574.83
LmjF.05.0840	1049.49	355.712	1106.78	725.512	690.337	602.258	2373.03	1594.62	1417.59	1517.66	1382.75	1453.9	3087.99	2440.08	2363.97	2288.82	2607.61	2448.77
LmjF.05.0850	2651.45	4873.14	3860.22	1890.37	1905.33	2966.17	4300.79	4475.34	9170.29	4059.19	7711.21	4393.93	4522.09	3744.34	7560.83	3882.24	6705.19	3599.67
LmjF.05.0860	1460.11	4682.53	1828.74	2211.89	2071.01	2214.82	1150	2405.21	1551.48	1391.1	1689.55	1845.29	914.961	1518.32	980.466	1023.91	1004.47	1278.2
LmjF.05.0870	729.523	325.361	1085.32	481.43	463.676	465.916	1592.31	1016.27	900.821	1076.78	683.217	828.827	2852.1	2182.74	1492.01	1636.58	1347	1708.76
LmjF.05.0880	1895.27	2818.99	2283.54	1966.96	1978.97	2169.7	2397.38	2631.9	3464.7	3066.44	3264.86	3073.57	1751.29	1967.51	2351.05	2164.13	2185.38	2127.93
LmjF.05.0890	2234.43	583.951	2227.88	1407.26	1557.86	1317.32	3608.53	2041.38	2427.64	2520.79	2084.46	1945.44	7353.64	5848.71	4167.3	4431.37	3716.11	4495.97
LmjF.05.0900	399.958	484.4	701.281	331.615	324.458	426.681	496.336	356.081	980.685	663.911	931.264	483.482	610.272	501.819	1054.1	562.314	999.603	696.544
LmjF.05.0910	1139.08	539.031	1702.32	800.42	849.115	892.597	2400.34	1852.29	2358.34	2205.43	2414.11	2068.61	3550.83	3055.36	3145.5	3351.1	3414.35	3349.21
LmjF.05.0920	812.714	291.368	1129.05	291.215	349.771	415.891	1299.62	705.527	1185.04	515.568	828.999	579.027	1497.53	1083.18	1370.59	681.011	1057.4	808.322
LmjF.05.0930	850.044	967.586	1268.98	1002.42	1035.51	1104.47	1130.41	1123.54	1437.56	1574.71	1610.13	1495.34	1125.83	1037.56	1378.34	1514.29	1676.14	1476.92
LmjF.05.0940	994.028	352.07	1199.81	325.723	331.362	372.733	2229.95	1105.84	1660.7	1012.46	1132.53	994.592	3155.9	2003.77	2295.5	1384.8	1837.37	1484.17
LmjF.05.0950	1625.43	779.41	1060.67	1360.13	1393.33	1195.69	2113.59	2012.63	1757.01	1902.52	1665.61	1823.42	2823.51	3098.65	2449.23	2546.6	2344.17	2694.06
LmjF.05.0960	1578.5	1311.16	1810.45	1573.07	1621.14	1629.23	2460.9	2185.14	2705.99	2099.62	2581.65	2119.26	4609.65	3040.16	3000.82	3268.37	2791.95	3151.52
LmjF.05.0970	2007.25	3058.15	1408.13	2474.48	2532.39	2317.81	1685.52	2781.19	1133.37	1820.57	1114.04	2166.46	2449.13	4489.47	1508.81	2161.73	1440.69	3493.07
LmjF.05.0980	3222.06	3821.78	2543.53	3063.65	2977.65	2912.22	4017.59	3657.02	4545.21	3822.68	4048.17	3408.55	4176.29	3985.31	3553.7	3843.88	3453.89	3769.41
LmjF.05.0990	439.42	1404.64	620.975	635.454	614.4	743.504	715.413	784.042	663.577	727.19	840.966	803.501	453.906	421.107	453.417	527.544	419.188	445.043
LmjF.05.1000	249.574	239.165	470.701	254.182	211.703	388.427	524.834	497.629	734.046	871.383	1054.2	881.779	362.768	376.657	448.25	630.655	650.989	663.424
LmjF.05.1010	771.119	1756.71	1519.44	1432.51	1351.91	1327.12	628.139	1581.35	1683.02	1083	1287.02	1230.58	730.896	1138.16	1482.97	876.442	1199.16	1047.4
LmjF.05.1020	2394.41	1671.73	1489.23	1917.3	1906.48	1685.14	2048.28	1926.38	2265.56	1428.45	2049.65	1572.47	2266.85	1748.76	1937.68	1432.76	1732.73	1383.77
LmjF.05.1030	1164.68	6890.86	3302.06	2147.92	1935.24	3083.87	2468.03	2599.83	4386.66	2936.77	3925.23	3016.01	1542.21	1353.39	1594.06	1601.81	1040.37	1165.39
LmjF.05.1040	1760.88	6777.96	2123.72	3238.71	2962.7	3520.36	1596.47	2027.01	1672.45	2282.19	1900.61	2500.29	1653.01	2174.55	1167.78	2353.56	1160.83	2422.9
LmjF.05.1050	613.269	1498.12	701.281	550.447	529.258	679.747	719.569	828.276	1031.19	564.324	515.677	640.038	793.442	522.874	608.431	483.182	341.313	428.483
LmjF.05.1060	1023.89	2292.1	2058.52	1105.1	1116.04	1733.21	1639.22	1432.07	2138.72	1840.28	2476.12	1786.58	1258.96	1166.23	1737.45	1516.69	1692.57	1359.97
LmjF.05.1070	1661.69	1603.74	1296.02	1527.62	1521.04	1582.15	1999.59	1612.32	1452.82	1947.13	1481.75	1811.91	1859.41	1734.73	1108.35	1576.64	976.483	1487.27
LmjF.05.1080	2265.36	1334.22	1866.9	1918.15	1909.93	1347.72	2271.51	1450.86	2582.67	1559.15	1927.8	1307.7	3567.81	2327.79	2746.34	2220.48	2303.41	1836.06
LmjF.05.1090	277.304	137.186	395.166	223.04	232.413	234.429	394.219	184.676	276.001	314.32	264.366	257.857	501.263	324.018	302.278	401.653	295.683	330.16
LmjF.05.1100	1214.81	1801.63	811.005	1167.38	1075.78	1261.41	1787.05	1772.66	1426.98	1446.08	1178.22	1405.55	1881.75	1112.42	1065.72	1341.64	821.341	1087.77
LmjF.05.1110	188.78	30.3509	255.228	50.4997	52.9258	83.3744	901.242	252.132	579.015	400.421	454.753	443.192	1459.11	717.052	1431.3	726.572	1162.65	624.095
LmjF.05.1120	944.967	1556.39	708.437	1169.91	1232.25	1234.92	806.843	1266.19	726.999	850.636	858.373	1032.58	337.749	425.786	427.581	444.815	408.845	372.594
[truncated: 8,817 more rows]

## Sheet: Description
Normalized read count by DESeq2. The normalized read count is represented by each evaluated scenery on independent sheets (Basal changes and drug challenge). Wild type strain (WT). Antimony high resistant strain (HR). HR strain growing under drug challenge (HR+drug). Monosomes (MS). Light polysomes (LP). Heavy polysomes (HP). Biological replicate one (Rep1). Biological replicate two (Rep2) Biolog…
