# Supplementary material for: Translational reprogramming as a driver of antimony-drug resistance in Leishmania
Source: Nat Commun. 2023 May 5;14:2605. doi: 10.1038/s41467-023-38221-1 (PMC10163012; doi:10.1038/s41467-023-38221-1)
Supplement: Supplementary file 12 — Supplementary Data 9 [file 41467_2023_38221_MOESM12_ESM.xlsx]

## Sheet: SupFileS9
Number	Gene name	Gene label	Gene ID L. major	Gene ID L. tropica	Product size	Forward primer (5'->3')	Reverse primer (5'->3')	Fold change by RT-qPCR	Fold change by deep RNA-Seq
1	Ascorbate peroxidase	APX	LmjF.34.0070	LTRL590_340005600.1	103	GACAACTCCTTCTTCACGCAGC	GCATCATCAGTTTCGTAGTCGC	1.581	1.1999
2	RING-variant domain-containing protein	RING-P	LmjF.31.1920	LTRL590_310029200.1	132	GATGTGGAGGAGTACGTGGA	GTACTTGAGCAGGTATCCC	2.02772	1.72758
3	Amino acid permease-like protein (AAT28)	AAP	LmjF.36.0420	LTRL590_360009500.1	160	CACTCTCATTTTCGTCTGCA	CCAGCAGAAGACGACAATGA	2.17196	1.79101
4	Cytochrome p450-like protein	p450	LmjF.30.3550	LTRL590_300042200.1	164	CACCCGGAGATTCTGGAGCGT	TGGACCTTCATGGGCACCATCG	2.24663	1.9036
5	Surface antigen-like protein	SAP	LmjF.09.0580	LTRL590_090010900.1	89	CTCAACTTCACGAACACCAACC	CAGTTCTTCAGGATGACCGTCT	2.69695	2.50962
6	Vesicle coat protein	VCP	LmjF.29.1810	LTRL590_290024800.1	186	GTCGGCAGCTTTCTTTTCAGTATACC	ATACTCCTGCTGATATCGAGCAGT	3.69865	2.02165
7	Calcium/calmodulin-dependent protein kinase	CCDP	LmjF.35.1050	LTRL590_350015600.1	93	GCGAAGAACCTGATCCTGAAGA	GTGGTTAGTGAAGAAGGGGTGT	4.48108	1.88961
8	ATP-binding cassette protein subfamily H member	ABC-H	LmjF.11.0040	LTRL590_110005500.1	150	CCCCATCATATCCTGCGATAACATTC	TTGAGAAGCGTGCTCTTACCACC	5.83738	2.66352
9	Amastin	Amastin	LmjF.34.1720	LTRL590_310009200.1	145	TGATCTCCATCTTTGTGTACGG	GTCACCACCATGGCCACCCAG	4.77996	2.15973
10	Trypanothione reductase	TRYR	LmjF.05.0350	LTRL590_050008300.1	165	ACAACATCAGCGGCAGCAAGC	TGTGGAAGTCGCTGATCTTGG	5.70774	1.95645
11	Amidinotransferase	AT	LmjF.08.1225	No annotated	83	CTGTTGTGTGCCGCGCCGTG	GAGCGAGATCGTCTGGCG	6.7377	3.44571
12	Putative zinc transporter	PZP	LmjF.28.1930	LTRL590_000015500.1	74	CTGTTCGCGATGATTGCCGCTA	GTCCACCGCTCCGCAATCCA	8.39194	2.76265
13	Paraflagellar rod component	PRP	LmjF.09.1320	LTRL590_090020100.1	134	CATTTGTGTTCGTGTGTGGAGA	ATAGTGCTTGTAGTTGGGGTCG	-1.5999	-1.79328
14	Kinetoplastid membrane protein-11	KMP11	LmjF.35.2210	LTRL590_350027600.1	113	AAGCTGGACCGCCTGGATGAG	TAGTGCTCCTTCATCTCGGGCGA	-1.53688	-1.61274
15	Hypothetical protein (internal control)	internal control	LmjF.35.1945	LTRL590_350024600.1	122	GCGAAGCTGAGGCGGGAGAACGAG	AGCTTCTCCGCATCCGCAGCGAG	NA	NA

## Sheet: Description
List of primers used for the validation of translatome analysis by RT-qPCR. The primers (forward and reverse) were designed to align in specific and conserved regions. The table includes the Gene name and; the name of the gene target. Gene ID L. major; gene ID in the annotation file for L. major. Gene ID L. tropica, gene ID in the annotation file for L. tropica. Forward primer; nucleotide sequenc…
