# Supplementary material for: Translational reprogramming as a driver of antimony-drug resistance in Leishmania
Source: Nat Commun. 2023 May 5;14:2605. doi: 10.1038/s41467-023-38221-1 (PMC10163012; doi:10.1038/s41467-023-38221-1)
Supplement: Supplementary file 13 — Supplementary Data 10 [file 41467_2023_38221_MOESM13_ESM.xlsx]

## Sheet: Match_Prot_&_Translatome
Label in plot	Proteomic analysis				Translatomic analysis				Match		Variant
	Protein	FC	p-value	FDR	gene_ID	FC	p-value	FDR	Experimental condition	Polysome fraction
1	Paraflagellar rod protein 2C	-2.316	3.2e-05	0	LmjF.36.4780	-1.98	2.44e-05	0.004	Match (drug challenge)	HP	NO
2	Putative calpain-like cysteine peptidase	-1.746	0.0051	0.03	LmjF.27.0510	-1.45	0.027	0.341	Match (drug challenge)	HP	NO
3	WD_REPEATS_REGION domain-containing protein	-1.567	0.0028	0.02	LmjF.28.1110	-1.56	0.00885	0.189	Match (drug challenge)	HP	NO
4	Putative radial spoke protein 3	-1.561	0.003	0.02	LmjF.27.0520	-1.43	0.0214	0.306	Match (drug challenge)	HP	NO
5	Putative 60S acidic ribosomal protein P2	-1.549	0.0032	0.02	LmjF.15.1203	-1.28	0.0554	0.484	Match (drug challenge)	HP	NO
6	Putative paraflagellar rod protein 1D	-1.544	0.00011	0	LmjF.07.0310	-1.73	0.000657	0.041	Match (drug challenge)	HP	NO
7	Parkin_co-regulated_protein_-_putative	-1.519	0.001	0.01	LmjF.25.2200	-1.41	0.035	0.39	Match (drug challenge)	HP	NO
8	Tyrosine aminotransferase	1.512	0.0002	0	LmjF.08.1225	2.76	7.94e-09	0	Match (drug challenge)	HP	YES
9	Putative proteasome activator protein pa26	1.523	0.00068	0	LmjF.19.1420	1.96	3.67e-06	0.001	Match (drug challenge)	HP	NO
10	Gamma-glutamylcysteine synthetase	1.578	0.00065	0	LmjF.18.1660	1.67	0.000848	0.048	Match (drug challenge)	HP	NO
11	ATP_synthase_-_putative (Putative ATP synthase) (EC 3.6.3.14)	1.614	0.0014	0.01	LmjF.28.0640	1.67	0.00222	0.09	Match (drug challenge)	HP	NO
12	Ubiquitin-fold modifier 1	1.614	0.0017	0.01	LmjF.16.1065	1.36	0.0272	0.504	Match (drug challenge)	LP	NO
13	Ubiquitin-like protein	1.627	0.0089	0.05	LmjF.34.1555	1.91	0.00146	0.069	Match (drug challenge)	HP	YES
14	Protein phosphatase 2C-like protein (EC 3.1.3.16)	1.683	0.0054	0.03	LmjF.36.0530	1.43	0.00603	0.152	Match (drug challenge)	HP	NO
15	Putative syntaxin 5	2.6	0.0058	0.03	LmjF.33.1340	1.61	0.00513	0.138	Match (drug challenge)	HP	NO
16	Dimethylargininase (EC 3.5.3.18)	2.673	7.2e-05	0	LmjF.23.0260	2.14	1.42e-05	0.003	Match (drug challenge)	HP	NO
17	Putative serine peptidase	3.48	0.0003	0	LmjF.19.1420	1.96	3.67e-06	0.001	Match (drug challenge)	HP	NO
18	Amastin_surface_glycoprotein putative	3.887	0.0016	0.01	LmjF.31.0450	2.51	4.06e-13	0	Match (drug challenge)	HP	YES
19	Serine/threonine-protein phosphatase (EC 3.1.3.16)	11.049	0.00097	0.01	LmjF.30.0800	1.5	0.0255	0.33	Match (drug challenge)	HP	NO
20	Tryparedoxin 1	17.151	2.9e-06	0	LmjF.26.0800	1.85	3.28e-05	0.005	Match (drug challenge)	HP	NO
No plotted	5-methyltetrahydropteroyltriglutamate--homocysteine S-methyltransferase (EC 2.1.1.14)	1.573	0.00017	0	LmjF.31.0010	1.99	0.00963	0.043	Basal changes	HP	NO
No plotted	ATP-binding cassette protein subfamily A, member 8	5.366	0.00066	0	LmjF.15.0760	3.01	4.81e-07	0	Match (basal changes)	HR	YES
No plotted	Putative calpain-like cysteine peptidase (EC 3.4.22.-)	-1.533	0.0011	0.01	LmjF.27.0500	-2.4	0.00125	0.011	Match (basal changes)	HP	NO
No plotted	Fatty acyl-CoA reductase (EC 1.2.1.84)	-1.584	0.0012	0.01	LmjF.33.0830	2.56	9.9e-06	0	Match (basal changes)	HP	NO
No plotted	Sm protein F	-5.15	0.0019	0.01	LmjF.35.4460	-1.9	0.00747	0.036	Match (basal changes)	HP	NO
No plotted	DNA polymerase kappa	2.886	0.0043	0.02	LmjF.28.1420	1.78	0.0249	0.084	Match (basal changes)	HP	NO
No plotted	Putative heat shock protein DNAJ	1.619	8.8e-05	0	LmjF.15.1220	1.07	0.598	0.976	Unmatched	HP	YES
No plotted	Putative heat-shock protein hsp70	1.512	4.5e-05	0	LmjF.01.0640	-1.18	0.142	0.733	Unmatched	HP	YES
No plotted	Beta-tubulin (Fragment)	-12.926	0.00054	0	LmjF.21.1860	-1.28	0.0394	0.419	Unmatched	HP	YES
No plotted	Putative calpain-like cysteine peptidase	-4.446	0.00061	0	LmjF.27.0510	-1.45	0.027	0.341	Unmatched	HP	YES
No plotted	Electron transfer flavoprotein subunit alpha (Alpha-ETF)	1.824	0.0014	0.01	LmjF.28.1140	-1.12	0.455	0.946	Unmatched	HP	NO
No plotted	Fatty acid transporter protein-like protein	-2.663	0.0023	0.01	LmjF.24.1780	1	0.98	1	Unmatched	HP	NO
No plotted	Heat shock protein 83-1	1.533	0.0053	0.03	LmjF.33.0312	1.18	0.37	0.925	Unmatched	HP	NO
No plotted	Methylcrotonoyl-coa carboxylase biotinylated subunitprotein-like protein (EC 6.4.1.4)	-2.781	0.0078	0.04	LmjF.31.3130	-1.14	0.416	0.937	Unmatched	HP	NO
No plotted	Uncharacterized protein	-1.528	0.0081	0.04	Undeterminated	NA	NA	NA	Undeterminated	NA	NA
No plotted	Uncharacterized protein	-1.544	0.00029	0	Undeterminated	NA	NA	NA	Undeterminated	NA	NA
No plotted	18S rRNA aminocarboxypropyltransferase (EC 2.5.1.-)	-2.834	0.00032	0	Undeterminated	NA	NA	NA	Undeterminated	NA	NA
No plotted	Uncharacterized protein	-2.111	0.00033	0	Undeterminated	NA	NA	NA	Undeterminated	NA	NA
No plotted	Uncharacterized protein	-1.912	0.00039	0	Undeterminated	NA	NA	NA	Undeterminated	NA	NA
No plotted	Uncharacterized protein	-2.257	0.00061	0	Undeterminated	NA	NA	NA	Undeterminated	NA	NA
No plotted	Uncharacterized protein	-1.592	0.00065	0	Undeterminated	NA	NA	NA	Undeterminated	NA	NA
No plotted	Uncharacterized protein	-3.72	0.00078	0	Undeterminated	NA	NA	NA	Undeterminated	NA	NA
No plotted	Dimethylargininase (EC 3.5.3.18)	2.716	0.00078	0	Undeterminated	NA	NA	NA	Undeterminated	NA	NA
No plotted	Uncharacterized protein	-5.355	0.00092	0.01	Undeterminated	NA	NA	NA	Undeterminated	NA	NA
No plotted	Uncharacterized protein	-1.649	0.0011	0.01	Undeterminated	NA	NA	NA	Undeterminated	NA	NA
No plotted	Hypothetical_protein_-_conserved	3.383	0.0012	0.01	Undeterminated	NA	NA	NA	Undeterminated	NA	NA
No plotted	Putative fatty-acid desaturase	-1.563	0.0013	0.01	LmjF.24.2250	2.8	0.00014	0.002	Opposite tendency (Basal changes)	HP	NO
No plotted	Uncharacterized protein	-1.676	0.0018	0.01	Undeterminated	NA	NA	NA	Undeterminated	NA	NA
No plotted	RNA recognition motif	2.667	0.002	0.01	Undeterminated	NA	NA	NA	Undeterminated	NA	NA
No plotted	Uncharacterized protein	-1.712	0.0029	0.02	Undeterminated	NA	NA	NA	Undeterminated	NA	NA
No plotted	Uncharacterized protein	-6.308	0.003	0.02	Undeterminated	NA	NA	NA	Undeterminated	NA	NA
No plotted	Hypothetical protein conserved	2.268	0.004	0.02	Undeterminated	NA	NA	NA	Undeterminated	NA	NA
No plotted	Hypothetical protein conserved	2.976	0.0044	0.02	Undeterminated	NA	NA	NA	Undeterminated	NA	NA
No plotted	FYVE-type domain-containing protein	2.896	0.0048	0.03	Undeterminated	NA	NA	NA	Undeterminated	NA	NA
No plotted	Uncharacterized protein	-1.65	0.0061	0.03	Undeterminated	NA	NA	NA	Undeterminated	NA	NA
No plotted	60S ribosomal protein L30	1.553	0.0064	0.04	LmjF.35.0240	-2.05	0.0352	0.106	Opposite tendency (Basal changes)	HP	NO

## Sheet: Description
Comparison between translatomic and proteomic analyses. The translatome and proteome data were compared based on the estimated fold change (FC). The column “match” describes wether both techniques showed the same tendency or not. The matched experimental condition and polysome fraction is annotated. For proteins annotated as hypothetical or uncharacterized protein, the comparison was classified a…
