# Supplementary material for: Translational reprogramming as a driver of antimony-drug resistance in Leishmania
Source: Nat Commun. 2023 May 5;14:2605. doi: 10.1038/s41467-023-38221-1 (PMC10163012; doi:10.1038/s41467-023-38221-1)
Supplement: Supplementary file 14 — Supplementary Data 11 [file 41467_2023_38221_MOESM14_ESM.xlsx]

## Sheet: Sheet1
GeneID	Annotation	log2(FC)	Expression	P-adj	SbIII-resistance evidence	Polysome fraction	Manual category
LmjF.31.2300	3'-nucleotidase	0.978683	Up	0.00463715	10.1093/nar/gkn1069	Heavy polysome	other
LmjF.23.0260	argininosuccinate synthase, putative	1.10016	Up	0.00286965	10.1016/j.exppara.2009.05.013	Heavy polysome	Antioxidant response
LmjF.34.0070	ascorbate peroxidase	0.788748	Up	0.0109082	10.1590/0074-02760180377	Heavy polysome	Antioxidant response
LmjF.18.1660	gamma-glutamylcysteine synthetase, putative	0.742118	Up	0.0481575	10.1093/jac/dkl494	Heavy polysome	Antioxidant response
LmjF.36.6390	methylenetetrahydrofolate reductase, putative	0.825484	Up	0.04282	New	Heavy polysome	Antioxidant response
LmjF.07.1140	peptide methionine sulfoxide reductase-like	1.14504	Up	4.507e-06	New	Heavy polysome	Antioxidant response
LmjF.30.3520	S-adenosylmethionine synthetase	0.64294	Up	0.00997314	10.1016/j.molbiopara.2013.06.006	Heavy polysome	Antioxidant response
LmjF.30.3500	S-adenosylmethionine synthetase	0.625057	Up	0.00972844	10.1016/j.molbiopara.2013.06.006	Heavy polysome	Antioxidant response
LmjF.28.2660	SelR domain containing protein, putative	1.17941	Up	0.000665058	New	Heavy polysome	Antioxidant response
LmjF.26.0800	type II (glutathione peroxidase-like) tryparedoxin peroxidase	0.889471	Up	0.00506364	10.1186/1756-3305-7-406	Heavy polysome	Antioxidant response
LmjF.26.0810	type II (glutathione peroxidase-like) tryparedoxin peroxidase	0.87964	Up	0.0119898	10.1186/1756-3305-7-406	Heavy polysome	Antioxidant response
LmjF.26.0820	type II (glutathione peroxidase-like) tryparedoxin peroxidase	0.86218	Up	0.0109082	10.1186/1756-3305-7-406	Heavy polysome	Antioxidant response
LmjF.35.1050	calcium/calmodulin-dependent protein kinase	1.11085	Up	0.000240342	10.1093/nar/gkn1069	Heavy polysome	Calcium metabolism
LmjF.09.0930	calmodulin, putative	-0.78283	Down	0.00840798	10.1093/nar/gkn1069	Heavy polysome	Calcium metabolism
LmjF.09.0910	calmodulin, putative	-0.77294	Down	0.00838685	10.1093/nar/gkn1069	Heavy polysome	Calcium metabolism
LmjF.09.0920	calmodulin, putative	-0.75029	Down	0.02994	10.1093/nar/gkn1069	Heavy polysome	Calcium metabolism
LmjF.20.1220	calpain-like cysteine peptidase, Clan CA, family C2	0.830191	Up	0.0401688	10.1093/nar/gkn1069	Heavy polysome	Calcium metabolism
LmjF.36.5710	Cullin binding, putative	0.676926	Up	0.0219297	New	Heavy polysome	Calcium metabolism
LmjF.13.1520	ATPase family associated with various cellular activities (AAA), putative	-0.70502	Down	0.0361578	New	Heavy polysome	Energy metabolism
LmjF.25.1460	cAMP response protein, putative	-0.77829	Down	0.00628212	New	Heavy polysome	Energy metabolism
LmjF.27.1245	carboxypeptidase, putative	0.719722	Up	0.0414175	10.1007/s11033-020-05936-z	Heavy polysome	Energy metabolism
LmjF.34.3910	cytochrome c oxidase assembly protein PET191, putative	0.752062	Up	0.0490096	New	Heavy polysome	Energy metabolism
LmjF.17.1010	hydrolase, alpha/beta fold family-like protein	0.98733	Up	0.00701721	New	Heavy polysome	Energy metabolism
LmjF.35.5340	Dynein heavy chain and region D6 of dynein motor/Ankyrin repeats (3 copies), putative	-0.80945	Down	0.0449811	10.1186/s13071-020-04486-4	Heavy polysome	Flagellar component
LmjF.35.2400	Flagellar Member 5	-0.77598	Down	0.0449811	New	Heavy polysome	Flagellar component
LmjF.36.4780	paraflagellar rod component, putative	-0.98577	Down	0.00419535	10.1186/s13071-019-3603-8	Heavy polysome	Flagellar component
LmjF.09.1320	paraflagellar rod component, putative	-0.8426	Down	0.0310094	10.1186/s13071-019-3603-8	Heavy polysome	Flagellar component
LmjF.07.0310	paraflagellar rod protein, putative	-0.78969	Down	0.0414175	10.1186/s13071-019-3603-8	Heavy polysome	Flagellar component
LmjF.32.1680	Paraflagellar Rod Proteome Component 9, putative	-0.63225	Down	0.0267445	10.1186/s13071-019-3603-8	Heavy polysome	Flagellar component
LmjF.33.2500	Radial spokehead-like protein, putative	-0.63254	Down	0.0402436	New	Heavy polysome	Flagellar component
LmjF.34.3220	aminophospholipid translocase, putative	0.6206	Up	0.0313275	New	Heavy polysome	lipid metabolism
LmjF.36.2540	C-4 sterol methyl oxidase, putative	1.18742	Up	0.000970328	New	Heavy polysome	lipid metabolism
LmjF.30.3550	cytochrome p450-like protein	0.928729	Up	0.0134039	10.1186/s13071-020-04486-4	Heavy polysome	lipid metabolism
LmjF.32.0630	AmmeMemoRadiSam system protein A/uncharacterized protein, PH0010 family, putative	0.778111	Up	0.0192801	New	Heavy polysome	other
LmjF.13.0200	Lipase (class 3), putative	0.940841	Up	0.0136778	New	Heavy polysome	lipid metabolism
LmjF.31.2460	lipase, putative	1.0611	Up	0.00453706	New	Heavy polysome	lipid metabolism
LmjF.31.0450	amastin	1.32747	Up	7.53049e-10	10.1016/j.ijpddr.2018.04.002	Heavy polysome	Surface protein
LmjF.34.1920	amastin-like	1.96784	Up	1.20147e-16	10.1016/j.ijpddr.2018.04.002	Heavy polysome	Surface protein
LmjF.33.0295	autophagocytosis protein, putative	1.0054	Up	0.00273824	New	Heavy polysome	other
LmjF.36.1270	amastin-like	1.40963	Up	4.64317e-05	10.1016/j.ijpddr.2018.04.002	Heavy polysome	Surface protein
LmjF.34.1800	amastin-like	1.40717	Up	6.02617e-05	10.1016/j.ijpddr.2018.04.002	Heavy polysome	Surface protein
LmjF.34.1640	amastin-like	1.36756	Up	5.05735e-05	10.1016/j.ijpddr.2018.04.002	Heavy polysome	Surface protein
LmjF.34.1860	amastin-like	1.30582	Up	0.000295845	10.1016/j.ijpddr.2018.04.002	Heavy polysome	Surface protein
LmjF.34.1940	amastin-like	1.28544	Up	0.000488682	10.1016/j.ijpddr.2018.04.002	Heavy polysome	Surface protein
LmjF.34.1720	amastin-like	2.0156	Up	1.4397e-16	10.1016/j.ijpddr.2018.04.002	Heavy polysome	Surface protein
LmjF.34.1980	amastin-like	1.30507	Up	0.000295845	10.1016/j.ijpddr.2018.04.002	Heavy polysome	Surface protein
LmjF.08.0730	amastin-like protein	1.01891	Up	0.00272492	10.1016/j.ijpddr.2018.04.002	Heavy polysome	Surface protein
LmjF.32.3840	Cornichon protein, putative	0.750408	Up	0.0429915	New	Heavy polysome	other
LmjF.08.0690	amastin-like protein	0.958309	Up	0.00453706	10.1016/j.ijpddr.2018.04.002	Heavy polysome	Surface protein
LmjF.19.1420	cysteine peptidase A (CPA)	0.972057	Up	0.000972352	New	Heavy polysome	other
LmjF.08.0720	amastin-like protein	0.953903	Up	0.0111082	10.1016/j.ijpddr.2018.04.002	Heavy polysome	Surface protein
LmjF.08.0680	amastin-like protein	0.945044	Up	0.00589437	10.1016/j.ijpddr.2018.04.002	Heavy polysome	Surface protein
LmjF.08.0670	amastin-like protein	0.937307	Up	0.00628212	10.1016/j.ijpddr.2018.04.002	Heavy polysome	Surface protein
LmjF.18.0130	Domain of unknown function DUF21, putative	0.709073	Up	0.0208434	New	Heavy polysome	other
LmjF.08.0800	amastin-like protein	0.911618	Up	0.0121087	10.1016/j.ijpddr.2018.04.002	Heavy polysome	Surface protein
LmjF.08.0750	amastin-like protein	0.909833	Up	0.0121087	10.1016/j.ijpddr.2018.04.002	Heavy polysome	Surface protein
LmjF.08.0710	amastin-like protein	0.885755	Up	0.0174758	10.1016/j.ijpddr.2018.04.002	Heavy polysome	Surface protein
LmjF.08.0700	amastin-like protein	0.879647	Up	0.0282658	10.1016/j.ijpddr.2018.04.002	Heavy polysome	Surface protein
LmjF.08.0770	amastin-like protein	0.8664	Up	0.020823	10.1016/j.ijpddr.2018.04.002	Heavy polysome	Surface protein
LmjF.34.2070	FtsX-like permease family, putative	0.91944	Up	0.0194635	New	Heavy polysome	other
LmjF.08.0820	amastin-like protein	0.696508	Up	0.0499141	10.1016/j.ijpddr.2018.04.002	Heavy polysome	Surface protein
LmjF.36.1200	GPI alpha-mannosyltransferase III	0.921375	Up	0.00838685	10.1186/s13071-019-3305-2	Heavy polysome	other
LmjF.04.0240	GRAM domain containing protein, putative	0.842697	Up	0.00150927	New	Heavy polysome	lipid metabolism
LmjF.36.5500	Haemolysin-III related, putative	0.990406	Up	0.00135629	New	Heavy polysome	other
LmjF.34.1600	amastin-like surface protein	1.5227	Up	9.01277e-06	10.1016/j.ijpddr.2018.04.002	Heavy polysome	Surface protein
LmjF.34.1820	amastin-like surface protein, putative	1.23969	Up	0.000752862	10.1016/j.ijpddr.2018.04.002	Heavy polysome	Surface protein
LmjF.34.1560	amastin-like surface protein, putative	1.18295	Up	0.00155176	10.1016/j.ijpddr.2018.04.002	Heavy polysome	Surface protein
LmjF.34.1760	amastin-like surface protein, putative	1.16774	Up	0.00236121	10.1016/j.ijpddr.2018.04.002	Heavy polysome	Surface protein
LmjF.34.1700	amastin-like surface protein, putative	1.12397	Up	0.00416113	10.1016/j.ijpddr.2018.04.002	Heavy polysome	Surface protein
LmjF.34.1780	amastin-like surface protein, putative	1.12252	Up	0.0040254	10.1016/j.ijpddr.2018.04.002	Heavy polysome	Surface protein
LmjF.34.1740	amastin-like surface protein, putative	1.0459	Up	0.009465	10.1016/j.ijpddr.2018.04.002	Heavy polysome	Surface protein
LmjF.34.1580	amastin-like surface protein, putative	1.01893	Up	0.0124567	10.1016/j.ijpddr.2018.04.002	Heavy polysome	Surface protein
LmjF.22.1460	i/6 autoantigen-like protein	-0.65163	Down	0.032259	10.3390/proteomes3040328	Heavy polysome	other
LmjF.20.0090	Ion channel/Calcium-activated BK potassium channel alpha subunit, putative	0.6983	Up	0.042225	New	Heavy polysome	Calcium metabolism
LmjF.09.0120	kinesin, putative	0.804682	Up	0.0208434	10.1186/s13071-020-04397-4	Heavy polysome	other
LmjF.32.0510	LEM3 (ligand-effect modulator 3) family / CDC50 family, putative	0.788264	Up	0.0241363	New	Heavy polysome	other
LmjF.09.0530	leucine-rich repeat protein, putative	-0.88042	Down	0.0156472	10.1016/j.molbiopara.2007.11.008	Heavy polysome	other
LmjF.34.1900	amastin-like surface protein, putative	0.95422	Up	0.0245409	10.1016/j.ijpddr.2018.04.002	Heavy polysome	Surface protein
LmjF.34.1660	amastin-like surface protein, putative	0.89249	Up	0.0471754	10.1016/j.ijpddr.2018.04.002	Heavy polysome	Surface protein
LmjF.30.0550	LMBR1-like membrane protein, putative	0.740287	Up	0.0439588	New	Heavy polysome	other
LmjF.17.0890	META domain containing protein	1.17193	Up	9.01277e-06	New	Heavy polysome	other
LmjF.26.1800	methylated-DNA-[protein]-cysteine S-methyltransferase, putative	0.647461	Up	0.0487149	New	Heavy polysome	other
LmjF.08.1225	amidinotransferase	1.46606	Up	9.01277e-06	New	Heavy polysome	Surface protein
LmjF.15.0840	nucleotide-sugar transporter, putative	0.953939	Up	0.00329644	New	Heavy polysome	other
LmjF.08.1270	amidinotransferase	1.45578	Up	1.21946e-05	New	Heavy polysome	Surface protein
LmjF.36.0420	amino acid permease-like protein	0.918087	Up	0.00711512	10.3347/kjp.2013.51.4.413	Heavy polysome	Surface protein
LmjF.36.0660	Enriched in surface-labeled proteome protein 18	0.910025	Up	0.0209181	New	Heavy polysome	Surface protein
LmjF.35.3770	Enriched in surface-labeled proteome protein 9, putative	0.952647	Up	0.00828664	New	Heavy polysome	Surface protein
LmjF.32.0640	phosphatase, putative	0.812752	Up	0.0144596	10.1186/s13071-020-04486-4	Heavy polysome	other
LmjF.32.1580	phosphomannose isomerase	0.752648	Up	0.00119172	New	Heavy polysome	other
LmjF.26.2040	PQ loop repeat, putative	0.983693	Up	0.00294963	New	Heavy polysome	other
LmjF.09.0580	surface antigen-like protein	0.968236	Up	0.020541	10.1186/s13071-019-3603-8	Heavy polysome	Surface protein
LmjF.34.1500	Protein of unknown function (DUF3808), putative	0.802129	Up	0.026326	New	Heavy polysome	other
LmjF.29.0170	protein phosphatase inhibitor 2 (ipp-2), putative	0.824282	Up	0.00771007	New	Heavy polysome	other
LmjF.12.1170	Putative integral membrane protein conserved region (DUF2404), putative	0.604289	Up	0.0282658	New	Heavy polysome	other
LmjF.18.1120	AN1-like zinc finger	1.46025	Up	3.83932e-10	New	Heavy polysome	Translational control
LmjF.23.1430	DHHC zinc finger	0.932409	Up	6.79611e-05	New	Heavy polysome	Translational control
LmjF.33.1540	elongation factor 1-gamma, putative	0.797629	Up	0.00329644	New	Heavy polysome	Translational control
LmjF.35.4450	predicted zinc finger protein	1.04952	Up	0.00470588	10.1039/c2mt00176d	Heavy polysome	Translational control
LmjF.17.0030	Ring finger domain containing protein, putative	0.717629	Up	0.0449811	10.4049/jimmunol.1901362	Heavy polysome	Translational control
LmjF.31.1920	RING-variant domain containing protein, putative	0.840777	Up	0.0244246	New	Heavy polysome	Translational control
LmjF.28.1230	SMP-30/Gluconolaconase/LRE-like region, putative	0.681858	Up	0.0358572	New	Heavy polysome	Energy metabolism
LmjF.14.0980	sodium/hydrogen exchanger, putative	0.7607	Up	0.009465	New	Heavy polysome	other
LmjF.30.2780	Zinc finger CCCH type	1.14278	Up	0.000637699	10.1039/c2mt00176d	Heavy polysome	Translational control
LmjF.23.0280	Zinc finger, C3HC4 type (RING finger), putative	-0.697	Down	0.020541	10.1186/s13071-020-04486-4	Heavy polysome	Translational control
LmjF.34.3280	Zn-finger in ubiquitin-hydrolases and other protein, putative	0.623181	Up	0.0449998	New	Heavy polysome	Translational control
LmjF.11.0040	ATP-binding cassette protein subfamily H	1.41334	Up	1.32525e-05	10.1093/jac/dkl494	Heavy polysome	Vesicle transport and drug efflux
LmjF.36.5370	tyrosine specific protein phosphatase, putative	0.787808	Up	0.0170706	10.1016/j.exppara.2013.07.018	Heavy polysome	other
LmjF.30.0040	Uncharacterised protein family (UPF0220), putative	0.824984	Up	0.0481414	New	Heavy polysome	other
LmjF.30.1390	uncharacterized Cys-rich domain containing protein, putative	1.02322	Up	0.000810312	New	Heavy polysome	other
LmjF.29.0070	QA-SNARE protein putative	0.79855	Up	0.000466328	New	Heavy polysome	Vesicle transport and drug efflux
LmjF.19.0010	Qb-SNARE protein, putative	0.633382	Up	0.0182283	New	Heavy polysome	Vesicle transport and drug efflux
LmjF.28.1930	Zinc transporter 3	1.7848	Up	3.04738e-12	10.1186/s13071-019-3603-8	Heavy polysome	other
LmjF.29.1810	Vesicle coat protein	1.01554	Up	0.000593428	10.1128/AAC.00544-16	Heavy polysome	Vesicle transport and drug efflux
LmjF.21.1630	calcineurin b subunit	0.667657	Up	0.0461565	New	Light polysome	Calcium metabolism
LmjF.35.0210	Protein of unknown function (DUF1242), putative	1.02849	Up	0.00614736	New	Light polysome	other
LmjF.31.0020	Aquaglyceroporin 1	0.966627	Up	0.0137821	10.4269/ajtmh.2008.79.69	Light polysome	other
LmjF.23.1600	oxidoreductase-like protein	0.909471	Up	0.00749268	New	Light polysome	Antioxidant response
LmjF.19.0120	QA-SNARE protein putative	0.732703	Up	0.0414176	New	Light polysome	Vesicle transport and drug efflux
LmjF.28.0050	nexin-dynein regulatory complex 2	-0.6285	Down	0.0377148	New	Light polysome	Flagellar component
LmjF.36.1955	TLD, putative	1.28854	Up	7.95959e-05	New	Light polysome	other
LmjF.08.0850	amastin-like protein	0.819881	Up	0.0486367	10.1016/j.ijpddr.2018.04.002	Light polysome	Surface protein
LmjF.26.1120	axonemal dynein light chain, putative	-0.70091	Down	0.0414176	New	Light polysome	Flagellar component
LmjF.36.4675	cytochrome b5 1, putative	0.829912	Up	0.0237949	10.1186/s13071-020-04486-4	Light polysome	Energy metabolism
LmjF.24.1910	chaperone protein DnaJ, putative	0.945713	Up	0.00368406	10.1186/s13071-020-04486-4	Light polysome	other
LmjF.24.0100	Calmodulin-binding, putative	-0.6141	Down	0.0486629	New	Light polysome	Calcium metabolism
LmjF.09.1500	cytochrome b5-like protein	0.78415	Up	0.0114025	10.1186/s13071-020-04486-4	Light polysome	Energy metabolism

## Sheet: Description
Dataset summarizing known and potentially new antimony modulators. All differentially translated transcripts (DTT) detected after drug challenge with known or predicted functions were grouped into functional categories. A representative publication (doi ID) is included to annotate previously reported antimony modulators. Not evidences are annotataed for potentially new antimony modulators. Gene I…
