# Supplementary material for: Translational reprogramming as a driver of antimony-drug resistance in Leishmania
Source: Nat Commun. 2023 May 5;14:2605. doi: 10.1038/s41467-023-38221-1 (PMC10163012; doi:10.1038/s41467-023-38221-1)
Supplement: Supplementary file 15 — Supplementary Data 12 [file 41467_2023_38221_MOESM15_ESM.xlsx]

## Sheet: SupplementaryFileS12GOAnalysesB
Analysis	GO analysis	GO ID	Name	Background count	Result count	Up	Down	Result gene list Up	Result gene list Down	Percentage of background	Fold enrichment	Odds ratio	P-value	Benjamini	Bonferroni
Drug challenge	Cellular component	GO:0031410	cytoplasmic vesicle	64	6	3	3	LmjF.31.0020, LmjF.35.3770, LmjF.36.0660	LmjF.09.0910, LmjF.09.0920, LmjF.09.0930	9.4	5.87	6.76	0.000499338	0.00586263	0.00998677
Drug challenge	Cellular component	GO:0005929	flagellum	1001	29	13	16	LmjF.07.1140, LmjF.09.1500, LmjF.14.0980, LmjF.19.0010, LmjF.29.0070, LmjF.30.0770, LmjF.30.3500, LmjF.30.3520, LmjF.31.0020, LmjF.32.1580, LmjF.33.0390, LmjF.34.3220, LmjF.34.3950	LmjF.06.0440, LmjF.07.0310, LmjF.09.0530, LmjF.09.1320, LmjF.13.1520, LmjF.15.0260, LmjF.17.0150, LmjF.24.0100, LmjF.26.1120, LmjF.26.1180, LmjF.28.0050, LmjF.32.1680, LmjF.33.1170, LmjF.33.2500, LmjF.35.2400, LmjF.35.5340	2.9	1.81	2.24	0.000586263	0.00586263	0.0117253
Drug challenge	Cellular component	GO:0005773	vacuole	29	4	1	3	LmjF.31.0020	LmjF.09.0910, LmjF.09.0920, LmjF.09.0930	13.8	8.64	10.27	0.00106359	0.00709061	0.0212718
Drug challenge	Biological process	GO:0006950	response to stress	114	8	8	0	LmjF.18.1660,LmjF.26.0800,LmjF.26.0810,LmjF.26.0820,LmjF.26.1800,LmjF.31.0020,LmjF.34.0070,LmjF.34.1580,		7	4.27	4.85	0.000519915	0.0230293	0.148176
Drug challenge	Biological process	GO:0006979	response to oxidative stress	18	6	6	0	LmjF.18.1660,LmjF.26.0800,LmjF.26.0810,LmjF.26.0820,LmjF.34.0070,LmjF.34.1580,		33.3	20.27	31.94	2.66e-07	7.57e-05	7.57e-05
Drug challenge	Biological process	GO:0042221	response to chemical	24	4	4	0	LmjF.18.1660,LmjF.31.0020,LmjF.34.0070,LmjF.34.1580,		16.7	10.13	12.46	0.000565631	0.0230293	0.161205
Drug challenge	Biological process	GO:0000302	response to reactive oxygen species	7	3	3	0	LmjF.18.1660,LmjF.34.0070,LmjF.34.1580,		42.9	26.06	46.35	0.000143634	0.0136453	0.0409358
Drug challenge	Biological process	GO:1901700	response to oxygen-containing compound	7	3	3	0	LmjF.18.1660,LmjF.34.0070,LmjF.34.1580,		42.9	26.06	46.35	0.000143634	0.0136453	0.0409358
Drug challenge	Biological process	GO:0006556	S-adenosylmethionine biosynthetic process	2	2	2	0	LmjF.30.3500,LmjF.30.3520,		100	60.8	inf	0.000267572	0.0152516	0.0762581
Drug challenge	Biological process	GO:0046500	S-adenosylmethionine metabolic process	2	2	2	0	LmjF.30.3500,LmjF.30.3520,		100	60.8	inf	0.000267572	0.0152516	0.0762581
Drug challenge	Molecular function	GO:0046872	metal ion binding	312	15	5	10	LmjF.09.0910,LmjF.09.0920,LmjF.09.0930,LmjF.18.1120,LmjF.21.1630,LmjF.22.1460,LmjF.23.0280,LmjF.30.2780,LmjF.30.3550,LmjF.31.1920,LmjF.32.1580,LmjF.34.3220,LmjF.34.3280,LmjF.35.4450,LmjF.36.2540,	LmjF.09.0910, LmjF.09.0920, LmjF.09.0930, LmjF.22.1460, LmjF.23.0280	4.8	2.92	3.42	0.000145744	0.00565602	0.0228818
Drug challenge	Molecular function	GO:0043169	cation binding	318	15	5	10	LmjF.09.0910,LmjF.09.0920,LmjF.09.0930,LmjF.18.1120,LmjF.21.1630,LmjF.22.1460,LmjF.23.0280,LmjF.30.2780,LmjF.30.3550,LmjF.31.1920,LmjF.32.1580,LmjF.34.3220,LmjF.34.3280,LmjF.35.4450,LmjF.36.2540,	LmjF.09.0910, LmjF.09.0920, LmjF.09.0930,LmjF.22.1460, LmjF.23.0280	4.7	2.87	3.35	0.00018	0.00565602	0.0282801
Drug challenge	Molecular function	GO:0004601	peroxidase activity	7	4	0	4	LmjF.26.0800,LmjF.26.0810,LmjF.26.0820,LmjF.34.0070,		57.1	34.74	83.34	2.31e-06	0.000362715	0.000362715
Drug challenge	Molecular function	GO:0016684	oxidoreductase activity, acting on peroxide as acceptor	15	4	0	4	LmjF.26.0800,LmjF.26.0810,LmjF.26.0820,LmjF.34.0070,		26.7	16.21	22.7	8.14e-05	0.00426185	0.0127856
Drug challenge	Molecular function	GO:0016209	antioxidant activity	24	4	0	4	LmjF.26.0800,LmjF.26.0810,LmjF.26.0820,LmjF.34.0070,		16.7	10.13	12.46	0.000566015	0.0126949	0.0888643
Drug challenge	Molecular function	GO:0004602	glutathione peroxidase activity	4	3	0	3	LmjF.26.0800,LmjF.26.0810,LmjF.26.0820,		75	45.59	185.45	1.7e-05	0.00133653	0.00267305
Drug challenge	Molecular function	GO:0004478	methionine adenosyltransferase activity	2	2	0	2	LmjF.30.3500,LmjF.30.3520,		100	60.79	inf	0.000267669	0.007004	0.042024
Drug challenge	Molecular function	GO:0016671	oxidoreductase activity, acting on a sulfur group of donors, disulfide as acceptor	3	2	0	2	LmjF.07.1140,LmjF.28.2660,		66.7	40.53	122.25	0.000794	0.0155899	0.124719
Drug challenge	Molecular function	GO:0004725	protein tyrosine phosphatase activity	4	2	0	2	LmjF.32.0640,LmjF.36.5370,		50	30.4	61.11	0.00157176	0.0274184	0.246766
Basal changes	Cellular component	GO:0032991	protein-containing complex	818	146	0	146	NA	LmjF.02.0020,LmjF.02.0650,LmjF.03.0250,LmjF.03.0630,LmjF.03.0960,LmjF.04.0750,LmjF.04.0860,LmjF.05.0070,LmjF.05.0540,LmjF.05.0570,LmjF.05.0860,LmjF.05.1200,LmjF.06.1245,LmjF.07.1120,LmjF.08.1200,LmjF.09.0440,LmjF.09.0670,LmjF.09.0720,LmjF.11.0240,LmjF.11.0800,LmjF.11.1360,LmjF.12.1305,LmjF.13.0430,LmjF.14.0150,LmjF.14.0200,LmjF.14.0310,LmjF.14.0780,LmjF.14.1160,LmjF.15.1410,LmjF.16.0575,LmjF.16.0…	17.8	1.46	1.72	2.28e-07	4.11e-06	4.11e-06
Basal changes	Cellular component	GO:0043226	organelle	2960	415	0	415	NA	LmjF.01.0110,LmjF.01.0160,LmjF.01.0200,LmjF.02.0020,LmjF.02.0650,LmjF.02.0690,LmjF.03.0240,LmjF.03.0250,LmjF.03.0630,LmjF.03.0770,LmjF.03.0960,LmjF.03.0970,LmjF.04.0035,LmjF.04.0045,LmjF.04.0300,LmjF.04.0480,LmjF.04.0680,LmjF.04.0750,LmjF.04.0780,LmjF.04.0860,LmjF.04.0960,LmjF.05.0070,LmjF.05.0090,LmjF.05.0190,LmjF.05.0290,LmjF.05.0520,LmjF.05.0540,LmjF.05.0570,LmjF.05.0610,LmjF.05.0790,LmjF.05.0…	14	1.15	1.46	4.87e-06	4.38e-05	8.77e-05
Basal changes	Cellular component	GO:0005739	mitochondrion	746	124	0	124	NA	LmjF.01.0110,LmjF.01.0200,LmjF.02.0650,LmjF.03.0240,LmjF.03.0630,LmjF.03.0960,LmjF.04.0035,LmjF.04.0045,LmjF.04.0300,LmjF.04.0860,LmjF.05.0290,LmjF.05.0520,LmjF.05.0570,LmjF.05.0790,LmjF.05.0860,LmjF.06.1190,LmjF.07.1100,LmjF.08.0160,LmjF.08.1200,LmjF.09.1120,LmjF.09.1430,LmjF.11.0220,LmjF.11.0800,LmjF.11.1360,LmjF.12.0540,LmjF.12.0690,LmjF.13.0540,LmjF.13.0800,LmjF.14.0150,LmjF.14.0440,LmjF.14.0…	16.6	1.36	1.53	8.78e-05	0.000475209	0.00158102
Basal changes	Cellular component	GO:0005737	cytoplasm	3064	419	0	419	NA	LmjF.01.0110,LmjF.01.0200,LmjF.02.0430,LmjF.02.0650,LmjF.02.0690,LmjF.03.0240,LmjF.03.0250,LmjF.03.0630,LmjF.03.0770,LmjF.03.0960,LmjF.03.0970,LmjF.04.0035,LmjF.04.0045,LmjF.04.0300,LmjF.04.0480,LmjF.04.0680,LmjF.04.0750,LmjF.04.0860,LmjF.04.0960,LmjF.04.1190,LmjF.05.0070,LmjF.05.0090,LmjF.05.0290,LmjF.05.0520,LmjF.05.0570,LmjF.05.0790,LmjF.05.0860,LmjF.05.1130,LmjF.06.0220,LmjF.06.1190,LmjF.07.0…	13.7	1.12	1.38	0.000105602	0.000475209	0.00190084
Basal changes	Cellular component	GO:0005815	microtubule organizing center	152	36	36	0	LmjF.04.1180,LmjF.10.0810,LmjF.12.0120,LmjF.13.1610,LmjF.17.1140,LmjF.18.0530,LmjF.19.0380,LmjF.19.0450,LmjF.19.1150,LmjF.20.0160,LmjF.20.0560,LmjF.21.0980,LmjF.21.1350,LmjF.23.1165,LmjF.24.0310,LmjF.24.0640,LmjF.24.1730,LmjF.25.2000,LmjF.26.2660,LmjF.27.1760,LmjF.28.0690,LmjF.28.1110,LmjF.28.2420,LmjF.29.0100,LmjF.30.1450,LmjF.30.3190,LmjF.31.0440,LmjF.32.0380,LmjF.32.1660,LmjF.32.1840,LmjF.32.2…	NA	23.7	1.62	1.86	0.00167894	0.026863	0.026863
Basal changes	Cellular component	GO:0005886	plasma membrane	53	13	13	0	LmjF.10.0710,LmjF.10.0715,LmjF.10.0720,LmjF.19.0800,LmjF.30.1610,LmjF.31.3060,LmjF.32.2660,LmjF.35.5150,LmjF.36.1630,LmjF.36.1940,LmjF.36.6280,LmjF.36.6290,LmjF.36.6300,	NA	24.5	1.68	1.92	0.0373835	0.299068	0.598136
Basal changes	Molecular function	GO:0004602	glutathione peroxidase activity	4	4	4	0	LmjF.26.0800,LmjF.26.0810,LmjF.26.0820,LmjF.36.3010,	NA	100	8.14	inf	0.000226373	0.0155745	0.0778725
Basal changes	Molecular function	GO:0070003	threonine-type peptidase activity	21	12	0	12	NA	LmjF.11.0240,LmjF.14.0310,LmjF.21.1700,LmjF.28.0110,LmjF.34.4340,LmjF.34.4370,LmjF.34.4400,LmjF.34.4430,LmjF.34.4460,LmjF.34.4490,LmjF.34.4520,LmjF.36.0320,	57.1	4.65	9.67	1.11e-06	0.000122644	0.000380606
Basal changes	Molecular function	GO:0004298	threonine-type endopeptidase activity	21	12	0	12	NA	LmjF.11.0240,LmjF.14.0310,LmjF.21.1700,LmjF.28.0110,LmjF.34.4340,LmjF.34.4370,LmjF.34.4400,LmjF.34.4430,LmjF.34.4460,LmjF.34.4490,LmjF.34.4520,LmjF.36.0320,	57.1	4.65	9.67	1.11e-06	0.000122644	0.000380606
Basal changes	Molecular function	GO:0046982	protein heterodimerization activity	32	15	0	15	NA	LmjF.02.0020,LmjF.16.0575,LmjF.16.0610,LmjF.17.1220,LmjF.19.0030,LmjF.19.0040,LmjF.19.0050,LmjF.21.0015,LmjF.21.0930,LmjF.25.2450,LmjF.29.1720,LmjF.29.1730,LmjF.29.1740,LmjF.31.3180,LmjF.36.0020,	46.9	3.81	6.42	1.43e-06	0.000122644	0.000490574
Basal changes	Molecular function	GO:0046983	protein dimerization activity	41	19	0	19	NA	LmjF.02.0020,LmjF.08.1200,LmjF.16.0575,LmjF.16.0610,LmjF.17.1220,LmjF.19.0030,LmjF.19.0040,LmjF.19.0050,LmjF.21.0015,LmjF.21.0930,LmjF.25.2450,LmjF.27.1550,LmjF.28.2060,LmjF.29.0140,LmjF.29.1720,LmjF.29.1730,LmjF.29.1740,LmjF.31.3180,LmjF.36.0020,	46.3	3.77	6.31	6.92e-08	2.38e-05	2.38e-05
Basal changes	Molecular function	GO:0003674	molecular function	3454	603	603	0	LmjF.01.0030,LmjF.01.0180,LmjF.01.0210,LmjF.01.0430,LmjF.01.0440,LmjF.01.0460,LmjF.01.0520,LmjF.01.0530,LmjF.01.0770,LmjF.01.0780,LmjF.02.0010,LmjF.02.0180,LmjF.02.0630,LmjF.03.0230,LmjF.03.0350,LmjF.03.0500,LmjF.04.0440,LmjF.04.1040,LmjF.05.0100,LmjF.05.0130,LmjF.05.0140,LmjF.05.0390,LmjF.05.0710,LmjF.05.0720,LmjF.05.0890,LmjF.05.0920,LmjF.05.1110,LmjF.06.0050,LmjF.06.0260,LmjF.06.0980,LmjF.07.0…	NA	17.5	1.2	2.04	9.89e-17	3.26e-15	3.26e-15
Basal changes	Molecular function	GO:0016301	kinase activity	279	73	73	0	LmjF.03.0350,LmjF.04.0440,LmjF.05.0130,LmjF.05.0390,LmjF.07.0690,LmjF.07.0760,LmjF.07.0990,LmjF.10.0200,LmjF.10.0490,LmjF.11.0250,LmjF.12.0130,LmjF.13.0440,LmjF.14.1300,LmjF.15.0180,LmjF.15.0770,LmjF.16.0440,LmjF.16.0990,LmjF.17.0060,LmjF.17.0670,LmjF.18.1080,LmjF.19.0360,LmjF.19.0590,LmjF.19.1070,LmjF.19.1300,LmjF.19.1470,LmjF.20.0960,LmjF.20.1120,LmjF.21.0130,LmjF.21.0823,LmjF.21.0853,LmjF.24.0…	NA	26.2	1.79	2.19	1.41e-07	2.13e-06	4.64e-06
Basal changes	Molecular function	GO:0043167	ion binding	1079	212	212	0	LmjF.01.0030,LmjF.01.0210,LmjF.01.0430,LmjF.01.0770,LmjF.01.0780,LmjF.03.0350,LmjF.04.0440,LmjF.05.0130,LmjF.05.0140,LmjF.05.0390,LmjF.07.0090,LmjF.07.0650,LmjF.07.0690,LmjF.07.0760,LmjF.09.0100,LmjF.09.0120,LmjF.10.0200,LmjF.10.0310,LmjF.10.0490,LmjF.11.0250,LmjF.11.0320,LmjF.11.0330,LmjF.11.1100,LmjF.12.0130,LmjF.12.0250,LmjF.12.0420,LmjF.12.0660,LmjF.12.1130,LmjF.12.1190,LmjF.12.1250,LmjF.13.0…	NA	19.6	1.35	1.59	1.93e-07	2.13e-06	6.38e-06
Basal changes	Molecular function	GO:0022857	transmembrane transporter activity	134	41	41	0	LmjF.01.0180,LmjF.01.0440,LmjF.03.0500,LmjF.07.0650,LmjF.10.0030,LmjF.10.0710,LmjF.10.0715,LmjF.10.0720,LmjF.10.1300,LmjF.11.0520,LmjF.15.0890,LmjF.15.1230,LmjF.15.1240,LmjF.15.1310,LmjF.18.1520,LmjF.21.0710,LmjF.23.0210,LmjF.23.0220,LmjF.23.0250,LmjF.23.0380,LmjF.23.0830,LmjF.23.1510,LmjF.24.0680,LmjF.28.1690,LmjF.29.0920,LmjF.29.1640,LmjF.31.0540,LmjF.31.1220,LmjF.31.2390,LmjF.31.3060,LmjF.31.3…	NA	30.6	2.1	2.67	1.29e-06	1.06e-05	4.26e-05
Basal changes	Molecular function	GO:0016887	ATPase activity	110	34	34	0	LmjF.01.0770,LmjF.01.0780,LmjF.07.0650,LmjF.07.1050,LmjF.11.0320,LmjF.11.0330,LmjF.12.1190,LmjF.13.1530,LmjF.15.0090,LmjF.15.0760,LmjF.15.0890,LmjF.15.1290,LmjF.18.1520,LmjF.19.0800,LmjF.20.0260,LmjF.21.0710,LmjF.23.0210,LmjF.23.0220,LmjF.23.0250,LmjF.23.0380,LmjF.23.0560,LmjF.23.1310,LmjF.24.1530,LmjF.24.2280,LmjF.28.2880,LmjF.29.1640,LmjF.31.0540,LmjF.33.1860,LmjF.33.2090,LmjF.34.3220,LmjF.34.3…	NA	30.9	2.12	2.69	8.17e-06	5.39e-05	0.00027
Basal changes	Molecular function	GO:0016779	nucleotidyltransferase activity	61	19	19	0	LmjF.08.0900,LmjF.12.0640,LmjF.13.1370,LmjF.13.1630,LmjF.16.1350,LmjF.16.1540,LmjF.18.1330,LmjF.23.0110,LmjF.23.0680,LmjF.23.1330,LmjF.24.0890,LmjF.24.1150,LmjF.25.0620,LmjF.31.0160,LmjF.31.2610,LmjF.32.1360,LmjF.33.1680,LmjF.33.1690,LmjF.35.4360,	NA	31.1	2.14	2.69	0.000728	0.00401	0.024
Basal changes	Molecular function	GO:0008092	cytoskeletal protein binding	73	20	20	0	LmjF.01.0030,LmjF.09.0120,LmjF.13.0130,LmjF.13.1610,LmjF.16.1580,LmjF.17.1110,LmjF.19.0260,LmjF.19.0680,LmjF.19.0700,LmjF.21.0891,LmjF.21.1040,LmjF.23.0560,LmjF.23.1165,LmjF.24.0640,LmjF.30.1450,LmjF.32.0680,LmjF.33.2140,LmjF.33.2890,LmjF.34.4260,LmjF.36.5150,	NA	27.4	1.88	2.24	0.00306	0.014407	0.100849
Basal changes	Molecular function	GO:0003729	mRNA binding	129	30	30	0	LmjF.01.0460,LmjF.01.0770,LmjF.01.0780,LmjF.05.0140,LmjF.06.0260,LmjF.10.1080,LmjF.12.0380,LmjF.13.1360,LmjF.15.1380,LmjF.19.0300,LmjF.20.1365,LmjF.20.1370,LmjF.22.0210,LmjF.24.1220,LmjF.25.0920,LmjF.25.1080,LmjF.25.1830,LmjF.29.2630,LmjF.30.0780,LmjF.31.1510,LmjF.32.0950,LmjF.34.3230,LmjF.35.0670,LmjF.35.2270,LmjF.35.3200,LmjF.35.3370,LmjF.35.4380,LmjF.36.1630,LmjF.36.1640,LmjF.36.5100,	NA	23.3	1.59	1.81	0.00525423	0.0216737	0.17339
Basal changes	Molecular function	GO:0016874	ligase activity	65	17	17	0	LmjF.12.0250,LmjF.13.1100,LmjF.15.0230,LmjF.15.1440,LmjF.16.0590,LmjF.19.1040,LmjF.20.0560,LmjF.21.0810,LmjF.23.0300,LmjF.26.2560,LmjF.27.1310,LmjF.30.2600,LmjF.30.3130,LmjF.31.2970,LmjF.32.0870,LmjF.35.1410,LmjF.35.3060,	NA	26.2	1.79	2.1	0.00997484	0.0365744	0.32917
Basal changes	Biological process	GO:0000902	cell morphogenesis	5	4	4	0	LmjF.11.1100,LmjF.18.0530,LmjF.23.0560,LmjF.36.5150,	NA	80	5.49	23.55	0.00198471	0.0198471	0.0793885
Basal changes	Biological process	GO:0048856	anatomical structure development	5	4	4	0	LmjF.11.1100,LmjF.18.0530,LmjF.23.0560,LmjF.36.5150,	NA	80	5.49	23.55	0.00198471	0.0198471	0.0793885
Basal changes	Biological process	GO:0051301	cell division	26	9	9	0	LmjF.11.1100,LmjF.13.1590,LmjF.17.0060,LmjF.30.3480,LmjF.32.2610,LmjF.32.3010,LmjF.32.3320,LmjF.33.2140,LmjF.36.2660,	NA	34.6	2.37	3.13	0.00866	0.049498	0.346486
Basal changes	Biological process	GO:0007165	signal transduction	35	12	12	0	LmjF.15.0820,LmjF.15.1480,LmjF.17.0180,LmjF.17.0190,LmjF.17.0200,LmjF.17.0230,LmjF.17.0235,LmjF.17.0950,LmjF.22.1680,LmjF.23.1260,LmjF.35.5370,LmjF.36.1820,	NA	34.3	2.35	3.09	0.0028	0.0223769	0.111884
Basal changes	Biological process	GO:0006520	cellular amino acid metabolic process	72	19	19	0	LmjF.07.0090,LmjF.12.0250,LmjF.13.1100,LmjF.15.0230,LmjF.15.1010,LmjF.15.1440,LmjF.16.0590,LmjF.19.1040,LmjF.21.0810,LmjF.23.0300,LmjF.26.0030,LmjF.27.1310,LmjF.28.1280,LmjF.30.3130,LmjF.31.0010,LmjF.32.0870,LmjF.34.2850,LmjF.35.0820,LmjF.35.1410,	NA	26.4	1.81	2.13	0.006	0.0399963	0.239978
Basal changes	Biological process	GO:0055085	transmembrane transport	149	37	37	0	LmjF.01.0180,LmjF.03.0410,LmjF.05.0480,LmjF.07.0650,LmjF.10.0710,LmjF.10.0715,LmjF.10.0720,LmjF.11.0520,LmjF.15.1230,LmjF.15.1240,LmjF.15.1310,LmjF.23.0210,LmjF.23.0220,LmjF.23.0250,LmjF.23.0830,LmjF.23.1510,LmjF.24.0680,LmjF.28.2170,LmjF.28.2430,LmjF.29.0920,LmjF.31.0540,LmjF.31.0720,LmjF.31.1220,LmjF.31.2390,LmjF.31.3060,LmjF.31.3070,LmjF.33.0420,LmjF.33.1860,LmjF.34.0480,LmjF.34.2070,LmjF.35.2…	NA	24.8	1.7	1.98	0.000567	0.0113	0.0227
Basal changes	Biological process	GO:0006464	cellular protein modification process	353	82	82	0	LmjF.02.0010,LmjF.03.0350,LmjF.04.0440,LmjF.05.0130,LmjF.05.0390,LmjF.05.0720,LmjF.07.0690,LmjF.07.1170,LmjF.10.0200,LmjF.10.0490,LmjF.11.0250,LmjF.11.0400,LmjF.12.0130,LmjF.12.0160,LmjF.12.0190,LmjF.12.1270,LmjF.13.0440,LmjF.14.1300,LmjF.15.0180,LmjF.15.0770,LmjF.15.1300,LmjF.16.0990,LmjF.17.0060,LmjF.17.0670,LmjF.18.1080,LmjF.19.0360,LmjF.19.0590,LmjF.19.1300,LmjF.19.1470,LmjF.20.0960,LmjF.21.0…	NA	23.2	1.59	1.86	4.94e-06	0.000198	0.000198
Basal changes	Biological process	GO:0006397	mRNA processing	41	13	0	13	NA	LmjF.05.0190,LmjF.05.0540,LmjF.07.0020,LmjF.09.0720,LmjF.20.1740,LmjF.21.1740,LmjF.25.1705,LmjF.30.0410,LmjF.30.2410,LmjF.35.4460,LmjF.36.0120,LmjF.36.5420,LmjF.36.6985,	31.7	2.59	3.38	0.000814	0.0334	0.0334
