# Supplementary material for: Translational reprogramming as a driver of antimony-drug resistance in Leishmania
Source: Nat Commun. 2023 May 5;14:2605. doi: 10.1038/s41467-023-38221-1 (PMC10163012; doi:10.1038/s41467-023-38221-1)
Supplement: Supplementary file 16 — Supplementary Data 13 [file 41467_2023_38221_MOESM16_ESM.csv]

Cluster	shared name	amastigote_expressed	AverageShortestPathLength	Base mean	betweeness_rank	betweeness_score	canonicalName	ClusteringCoefficient	connectivity_rank	connectivity_score	Degree	Double_scoring_rank	Entrez_GENE_ID	Enzyme_ID	Exclusive_targets	FC abs	FC as a ratio	FC as ratio	FC linear	functional_description	Gene Name or Symbol	GO_biological_process	Human_Ortholog_ORTHOMCL	ID	KEGG_ORTHOLOGS	KEGG_pathway	labels	lables	log2(FC)	MCL_Cluster_ID	name	NCBI_GI	node.fillColor	orthologue_1	orthologue_10	orthologue_11	orthologue_12	orthologue_13	orthologue_14	orthologue_15	orthologue_2	orthologue_3	orthologue_4	orthologue_5	orthologue_6	orthologue_7	orthologue_8	orthologue_9	P-adj
KINASES	LmjF09.0400		3.14505495		852	60.93333	LmjF09.0400	0.84155415	50	151.06667	191	28	5649469	ec:2.7.12.1						protein kinase, putative Leishmania major chr 9		protein_modification|_|_(GO:0006464)	Human_Ortholog	LmjF09.0400	K08287					cl_1	LmjF09.0400	157865012		LbrM09_V2.0420							LinJ09_V3.0450	LinJ09_V3.0460	Tb11.01.4230	Tb11.01.4250	Tc00.1047053509027.60	Tc00.1047053509027.70	Tc00.1047053511127.320	Tc00.1047053511127.330
KINASES	LmjF24.0670		3.19487179	128.3608886	991	14.86667	LmjF24.0670	0.98688247	159	111	138		5652232			5.624003104	5.624003104		5.624003104	protein kinase, putative Leishmania major chr 24		protein_modification|_|_(GO:0006464)		LmjF24.0670				Cell division protein kinase	2.491597391	cl_1	LmjF24.0670	157870063		LbrM24_V2.0680							LinJ24_V3.0680	Tb11.02.3010	Tc00.1047053504125.90	Tc00.1047053505183.140					2.58E-09
KINASES	LmjF36.0550		2.6007326		2	105063.4	LmjF36.0550	0.54981048	4	191.16667	237		5655305							CRK3 cell division related protein kinase 2 Leishmania major chr 36		protein_modification|_|_(GO:0006464)	Human_Ortholog	LmjF36.0550						cl_1	LmjF36.0550	157876562		LbrM35_V2.0660							LinJ36_V3.0600	Tb10.70.2210	Tc00.1047053506583.40	Tc00.1047053506677.20
KINASES	LmjF24.1450		3.13772894	884.6734618	598	422.46667	LmjF24.1450	0.78114428	20	182.53333	201	6	5652312		exclusive_targets	1.899424406	1.899424406		1.899424406	protein kinase, putative Leishmania major chr 24		protein_modification|_|_(GO:0006464)		LmjF24.1450				NPK1-related protein kinase-like	0.925562297	cl_1	LmjF24.1450	157870223		LbrM24_V2.1410							LinJ24_V3.1500	Tb927.8.6810	Tc00.1047053506205.40	Tc00.1047053507991.20					0.036662203
KINASES	LmjF15.1550		3.13553114		405	1704.43333	LmjF15.1550	0.76002125	10	185.06667	204		5650542		exclusive_targets					protein kinase, putative Leishmania major chr 15		protein_modification|_|_(GO:0006464)		LmjF15.1550						cl_1	LmjF15.1550	157867040	255,102,0	LbrM15_V2.1560							LinJ15_V3.1630	Tb09.160.3480	Tc00.1047053508277.20	Tc00.1047053509941.120
KINASES	LmjF27.2460		3.17802198		850	61.2	LmjF27.2460	0.94501653	141	116.1	146		3608704							protein kinase, putative Leishmania major chr 27		protein_modification|_|_(GO:0006464)		LmjF27.2460						cl_1	LmjF27.2460	73544623		LbrM27_V2.2670							LinJ27_V3.2410	Tb927.2.5230	Tb927.4.3770	Tc00.1047053507801.70	Tc00.1047053509103.4
KINASES	LmjF24.2320		3.18901099		656	276.26667	LmjF24.2320	0.97033538	133	117.33333	146	99	5652406							mitogen-activated protein kinase Leishmania major chr 24		protein_modification|_|_(GO:0006464)	Human_Ortholog	LmjF24.2320						cl_1	LmjF24.2320	157870399		LbrM24_V2.2400							LinJ24_V3.2410	Tb927.8.5950	Tc00.1047053440099.28	Tc00.1047053511075.60
KINASES	LmjF08.0660		3.18827839		941	29.63333	LmjF08.0660	0.96785015	131	117.66667	147	98	5649350		exclusive_targets					protein kinase, putative Leishmania major chr 8		signal_transduction|_|_(GO:0007165)		LmjF08.0660						cl_1	LmjF08.0660	157864773		LbrM31_V2.2030							LbrM31_V2.2070	LbrM31_V2.2080	LinJ08_V3.0670	LinJ31_V3.1870	LinJ31_V3.1880
KINASES	LmjF15.1200		3.2014652		822	73.7	LmjF15.1200	0.99074074	165	109.36667	136		5650501							protein kinase, putative Leishmania major chr 15		signal_transduction|_|_(GO:0007165)		LmjF15.1200						cl_1	LmjF15.1200	157866958		LbrM15_V2.1140							LinJ15_V3.1180	Tc00.1047053505977.13
KINASES	LmjF29.2670		3.16410256		786	94.96667	LmjF29.2670	0.91507761	104	130.83333	165	73	3608422	ec:2.7.11.1	exclusive_targets					serine/threonine-protein kinase Nek3, putative Leishmania major chr 29		protein_modification|_|_(GO:0006464)		LmjF29.2670	K08857					cl_1	LmjF29.2670	73537027		LbrM29_V2.2640							LinJ29_V3.2780	Tb927.3.3080	Tc00.1047053506697.30	Tc00.1047053508153.510
KINASES	LmjF24.0230		3.13772894		652	280.23333	LmjF24.0230	0.78114428	21	182.5	201	7	5652189		exclusive_targets					protein kinase, putative Leishmania major chr 24		protein_modification|_|_(GO:0006464)		LmjF24.0230						cl_1	LmjF24.0230	157869979		LbrM24_V2.0220							LinJ24_V3.0220
KINASES	LmjF17.0670		3.16263736	157.9612697	927	33.36667	LmjF17.0670	0.89286487	99	132.76667	167	68	5650803		exclusive_targets	1.967287396	1.967287396		1.967287396	protein kinase, putative Leishmania major chr 17		protein_modification|_|_(GO:0006464)		LmjF17.0670				DYRK2-like protein	0.976207733	cl_1	LmjF17.0670	157867550		LbrM17_V2.0730							LinJ17_V3.0810								0.027264159
KINASES	LmjF36.6090		3.13699634		407	1695.23333	LmjF36.6090	0.77286833	43	175.7	202		5655914							hypothetical protein, conserved Leishmania major chr 36		protein_modification|_|_(GO:0006464)	Human_Ortholog	LmjF36.6090	K08869					cl_1	LmjF36.6090	157877796		LbrM35_V2.6400							LinJ36_V3.6350	Tb10.6k15.1800	Tc00.1047053508723.120	Tc00.1047053508725.4	Tc00.1047053509789.10
KINASES	LmjF36.2630		3.89010989		1047	3.76667	LmjF36.2630	1	527	34.7	41		5655540							protein kinase, putative Leishmania major chr 36		protein_modification|_|_(GO:0006464)		LmjF36.2630						cl_1	LmjF36.2630	157877001		LbrM35_V2.2840							LinJ36_V3.2760	Tc00.1047053509715.104	Tc00.1047053510105.120
KINASES	LmjF09.0410		3.14432234		714	169.56667	LmjF09.0410	0.8398233	49	151.23333	192	27	5649470	ec:2.7.1.-						protein kinase, putative Leishmania major chr 9		protein_modification|_|_(GO:0006464)	Human_Ortholog	LmjF09.0410	K00924	Phosphatidylinositol signaling system				cl_1	LmjF09.0410	157865014		LbrM09_V2.0420							LinJ09_V3.0450	LinJ09_V3.0460	Tb11.01.4230	Tb11.01.4250	Tc00.1047053509027.60	Tc00.1047053509027.70	Tc00.1047053511127.320	Tc00.1047053511127.330
KINASES	LmjF20.0770		3.18754579		731	145	LmjF20.0770	0.96515904	140	116.26667	148		5651353							protein kinase, putative Leishmania major chr 20		signal_transduction|_|_(GO:0007165)		LmjF20.0770						cl_1	LmjF20.0770	157868553		LinJ20_V3.0780							Tb927.1.1530	Tc00.1047053506477.60	Tc00.1047053508995.10
KINASES	LmjF35.0820		3.41831502	500.652679	196	7504.9	LmjF35.0820	0.39705882	753	14.16667	17		3684525	ec:2.6.1.1		2.445543513	2.445543513		2.445543513	aspartate aminotransferase, putative Leishmania major chr 35		metabolism|_|_(GO:0008152)	Human_Ortholog	LmjF35.0820	K00813	Biosynthesis of phenylpropanoids		aspartate aminotransferase, putative	1.290155134	cl_16	LmjF35.0820	72547196		LbrM34_V2.0810							LinJ35_V3.0840	Tb10.70.3710	Tc00.1047053503679.10	Tc00.1047053503841.70					0.002324427
KINASES	LmjF30.0370		3.17216117	272.6628958	865	55.8	LmjF30.0370	0.92436975	119	124.3	154	86	5653555	ec:2.7.1.-	exclusive_targets	1.973732031	1.973732031		1.973732031	MPK12 mitogen-activated protein kinase, putative Leishmania major chr 30	MPK12	protein_modification|_|_(GO:0006464)		LmjF30.0370	K00924	Phosphatidylinositol signaling system		mitogen-activated protein kinase 12, putative	0.980926131	cl_1	LmjF30.0370	157872155		LbrM30_V2.0410							LinJ30_V3.0370	Tb927.6.1780	Tc00.1047053511491.80	EMBL:DQ026026					0.023279418
KINASES	LmjF32.1290		3.16410256	38.94128484	710	175.56667	LmjF32.1290	0.89733925	103	131.96667	165	72	5656242		exclusive_targets	2.50708145	2.50708145		2.50708145	hypothetical protein, conserved Leishmania major chr 32		protein_modification|_|_(GO:0006464)		LmjF32.1290				Protein kinase domain containing protein, putative	1.326008867	cl_1	LmjF32.1290	157873890		LbrM32_V2.1450							LinJ32_V3.1350	Tb11.01.6100	Tc00.1047053507509.40	Tc00.1047053506871.90					0.013334836
KINASES	LmjF30.3580		3.16630037		833	68.7	LmjF30.3580	0.92393221	110	128.46667	162	78	5653909	ec:2.7.11.1						serine/threonine-protein kinase, putative Leishmania major chr 30		protein_modification|_|_(GO:0006464)	Human_Ortholog	LmjF30.3580	K08832					cl_1	LmjF30.3580	157872888		LbrM30_V2.3610							LinJ30_V3.3640	Tb927.6.4970	Tc00.1047053506945.220
KINASES	LmjF21.0823		3.17289377	200.7701111	815	78.5	LmjF21.0823	0.9499484	121	122	153	88	5651621		exclusive_targets	2.135767704	2.135767704		2.135767704	hypothetical protein, conserved Leishmania major chr 21		protein_modification|_|_(GO:0006464)						protein kinase, putative	1.094754741	cl_1	LmjF21.0823	157868932																	0.00887326
KINASES	LmjF31.1530		3.14871795		768	106.63333	LmjF31.1530	0.85719268	59	147.9	186	37	5654084							protein kinase, putative Leishmania major chr 31		protein_modification|_|_(GO:0006464)	Human_Ortholog	LmjF31.1530						cl_1	LmjF31.1530	157873251		LbrM31_V2.1740							LinJ31_V3.1560	Tb927.4.4590	Tc00.1047053511389.80
KINASES	LmjF15.0180		3.13992674	410.9308499	612	382.8	LmjF15.0180	0.79977439	36	177.53333	198	19	5650372	ec:2.7.12.1		2.71217626	2.71217626		2.71217626	serine/threonine-protein kinase, putative Leishmania major chr 15		protein_modification|_|_(GO:0006464)	Human_Ortholog	LmjF15.0180	K08825			CMGC/DYRK protein kinase, putative	1.43945094	cl_1	LmjF15.0180	157866754		LbrM15_V2.0170							LinJ15_V3.0180	Tb927.5.1650	Tc00.1047053506315.90	Tc00.1047053506739.190					0.001397683
KINASES	LmjF09.0310		3.13553114		610	387.1	LmjF09.0310	0.76002125	7	186.9	204		5649458		exclusive_targets					protein kinase, putative Leishmania major chr 9		protein_modification|_|_(GO:0006464)		LmjF09.0310						cl_1	LmjF09.0310	157864990		LbrM09_V2.0300							LinJ09_V3.0270	Tb11.01.4130	Tc00.1047053509023.200	Tc00.1047053511127.220
KINASES	LmjF33.1980		3.15018315		724	153.56667	LmjF33.1980	0.86285341	67	146.03333	184	45	5654622		exclusive_targets					serine/threonine-protein kinase a, putative Leishmania major chr 33		protein_modification|_|_(GO:0006464)		LmjF33.1980						cl_1	LmjF33.1980	157875108		LbrM33_V2.2260							LinJ33_V3.2100
KINASES	LmjF17.0060		3.18681319	52.95517745	893	45.56667	LmjF17.0060	0.97273033	178	106.66667	134		5650730			2.184449046	2.184449046		2.184449046	mitogen-activated protein kinase kinase 3, putative Leishmania major chr 17		protein_modification|_|_(GO:0006464)	Human_Ortholog	LmjF17.0060				calcium/calmodulin-dependent protein kinase, putative	1.127269454	cl_1	LmjF17.0060	157867404		LbrM17_V2.0070							LinJ17_V3.0070	Tb927.7.6220	Tc00.1047053506513.50	Tc00.1047053508919.70					0.015136178
KINASES	LmjF30.1780		3.16263736		805	84.43333	LmjF30.1780	0.89286487	96	133.63333	167	67	5653721		exclusive_targets					protein kinase, putative Leishmania major chr 30		protein_modification|_|_(GO:0006464)		LmjF30.1780						cl_1	LmjF30.1780	157872475		LbrM17_V2.0900							LinJ30_V3.1780	Tb927.6.3110	Tc00.1047053507023.180	Tc00.1047053511751.50
KINASES	LmjF26.2060		3.20952381	566.1371928	986	16.1	LmjF26.2060	0.99832258	224	98.6	125		5653135			2.924573227	2.924573227		2.924573227	hypothetical protein, conserved Leishmania major chr 26		protein_modification|_|_(GO:0006464)		LmjF26.2060				Protein kinase domain containing protein, putative	1.548226113	cl_1	LmjF26.2060	157871325		LbrM26_V2.1980							LinJ26_V3.2060	Tb09.160.0990	Tc00.1047053503409.10	Tc00.1047053505193.60					0.001301646
KINASES	LmjF27.1800		3.15970696		765	108.7	LmjF27.1800	0.89762642	89	136.1	171	63	3608812		exclusive_targets					protein kinase-like protein Leishmania major chr 27		protein_modification|_|_(GO:0006464)		LmjF27.1800						cl_1	LmjF27.1800	73544481		LbrM27_V2.2860							LinJ27_V3.1700	Tb927.2.4200	Tc00.1047053507547.80	Tc00.1047053508441.30
KINASES	LmjF21.0150		3.14945055		870	53.96667	LmjF21.0150	0.860047	61	147.06667	185	39	5651549		exclusive_targets					serine/threonine-protein kinase-like protein Leishmania major chr 21		protein_modification|_|_(GO:0006464)		LmjF21.0150						cl_1	LmjF21.0150	157868792		Tb10.70.5890							Tc00.1047053506493.50	Tc00.1047053510121.130
KINASES	LmjF34.0940		3.14505495	123.3317693	773	103.1	LmjF34.0940	0.84155415	53	149.66667	191	31	5654851			2.559962382	2.559962382		2.559962382	serine/threonine-protein kinase, putative Leishmania major chr 34	WEE1	protein_modification|_|_(GO:0006464)	Human_Ortholog	LmjF34.0940				Wee1-like protein kinase, putative	1.356122611	cl_1	LmjF34.0940	157875603		LbrM20_V2.0940							LinJ34_V3.0990	Tb927.4.3420	Tc00.1047053507159.10	Tc00.1047053507485.90					0.008663443
KINASES	LmjF29.0240		3.24029304		929	32.96667	LmjF29.0240	0.992	250	92.43333	125		3608492	ec:2.7.11.1						hypothetical protein, conserved Leishmania major chr 29		protein_modification|_|_(GO:0006464)	Human_Ortholog	LmjF29.0240	K07178					cl_1	LmjF29.0240	73536518		LbrM29_V2.0250							LinJ29_V3.0250	Tb927.3.5400	Tc00.1047053508409.150	Tc00.1047053510141.4
KINASES	LmjF36.0910		3.14945055		705	180.93333	LmjF36.0910	0.860047	66	146.06667	185	44	5655341		exclusive_targets					mitogen-activated protein kinase-like protein Leishmania major chr 36		protein_modification|_|_(GO:0006464)		LmjF36.0910						cl_1	LmjF36.0910	157876636		LbrM35_V2.1030							LinJ36_V3.0970
KINASES	LmjF20.0960		3.15018315	107.1207173	649	296.83333	LmjF20.0960	0.86285341	64	146.73333	184	42	5651448		exclusive_targets	2.06301128	2.06301128		2.06301128	protein kinase, putative Leishmania major chr 20		protein_modification|_|_(GO:0006464)		LmjF20.0960				protein kinase, putative	1.044751709	cl_1	LmjF20.0960	157868591		LinJ20_V3.0970							Tc00.1047053511431.10	Tc00.1047053509991.9							0.029968475
KINASES	LmjF19.0140		3.2043956		531	719.03333	LmjF19.0140	0.99479528	179	105.9	132		5651105							protein kinase, putative Leishmania major chr 19		protein_modification|_|_(GO:0006464)		LmjF19.0140						cl_1	LmjF19.0140	157868076		LbrM19_V2.0450							LinJ19_V3.0130	Tb10.61.1900	Tc00.1047053420719.9	Tc00.1047053511287.180	Tc00.1047053506211.220
KINASES	LmjF35.1010		3.01025641		268	4624.43333	LmjF35.1010	0.87060971	102	132.43333	166	71	3684400	ec:2.7.11.1						casein kinase, putative Leishmania major chr 35		protein_modification|_|_(GO:0006464)	Human_Ortholog	LmjF35.1010	K02218					cl_1	LmjF35.1010	72547358		LbrM34_V2.1000	Tc00.1047053508541.240						LinJ35_V3.1030	Tc00.1047053504929.10	Tc00.1047053507305.20	Tc00.1047053507305.30	Tc00.1047053507541.30	Tc00.1047053507541.40	Tc00.1047053508541.220	Tc00.1047053508541.230
KINASES	LmjF30.1360		3.13699634		502	890.93333	LmjF30.1360	0.76843505	5	190	202		5653666	ec:2.7.11.1						hypothetical protein, conserved Leishmania major chr 30		protein_modification|_|_(GO:0006464)	Human_Ortholog	LmjF30.1360	K07179					cl_1	LmjF30.1360	157872363		LbrM30_V2.1480							LinJ30_V3.1420	Tb927.6.2840	Tc00.1047053507021.10	Tc00.1047053511753.70
KINASES	LmjF33.2070		3.14871795		636	328	LmjF33.2070	0.85719268	58	148	186	36	5654631		exclusive_targets					protein kinase, putative Leishmania major chr 33		protein_modification|_|_(GO:0006464)		LmjF33.2070						cl_1	LmjF33.2070	157875127		LbrM33_V2.2350							LinJ33_V3.2190	Tb10.329.0030	Tc00.1047053509105.120
KINASES	LmjF18.0680		3.45934066		562	568.3	LmjF18.0680	0.61904762	780	12.93333	15		5650994	ec:2.3.3.1						citrate synthase, putative Leishmania major chr 18		tricarboxylic_acid_cycle|_|_(GO:0006099)	Human_Ortholog	LmjF18.0680	K01647	Glyoxylate and dicarboxylate metabolism				cl_2	LmjF18.0680	157867843		LbrM18_V2.0760							LbrM18_V2.0770	LinJ18_V3.0690	LinJ18_V3.0700	Tb10.05.0150	Tc00.1047053509801.30	Tc00.1047053511277.110
KINASES	LmjF32.1810		3.21318681		998	14.06667	LmjF32.1810	0.99933278	277	87	110		5656297	ec:2.7.1.-						protein kinase, putative Leishmania major chr 32		protein_modification|_|_(GO:0006464)		LmjF32.1810	K00924	Phosphatidylinositol signaling system				cl_1	LmjF32.1810	157874009		LbrM32_V2.1990							LinJ32_V3.1900	Tb11.01.6650	Tc00.1047053508445.30	Tc00.1047053511715.20
KINASES	LmjF32.0780		3.2014652		891	46.76667	LmjF32.0780	0.99074074	166	108.73333	136		5656190							protein kinase, putative Leishmania major chr 32		protein_modification|_|_(GO:0006464)		LmjF32.0780						cl_1	LmjF32.0780	157873785		LbrM32_V2.0870							LinJ32_V3.0820	Tc00.1047053511727.230
KINASES	LmjF36.4530		4.11868132		1156	0	LmjF36.4530	1	870	10.2	14		5655753							ABC1 protein, putative Leishmania major chr 36			Human_Ortholog	LmjF36.4530						cl_1	LmjF36.4530	157877440		LbrM35_V2.4770							LinJ36_V3.4750	Tb10.6k15.0390	Tc00.1047053503847.90	Tc00.1047053504103.100
KINASES	LmjF35.4770		2.93040293		3	98960.23333	LmjF35.4770	0.25185608	273	88	103		3684757	ec:5.2.1.8						peptidyl-prolyl cis-trans isomerase (cyclophilin-40), putative Leishmania major chr 35		protein_metabolism|_|_(GO:0019538)	Human_Ortholog	LmjF35.4770	K05864					cl_6	LmjF35.4770	72549741		LbrM34_V2.4730							LinJ35_V3.4830	Tb09.211.1350	Tc00.1047053503687.40	Tc00.1047053506885.400
KINASES	LmjF29.0370		3.13553114	21.84987515	458	1220.63333	LmjF29.0370	0.76002125	8	185.4	204		3608894			2.845794088	2.845794088		2.845794088	protein kinase-like protein Leishmania major chr 29		protein_modification|_|_(GO:0006464)	Human_Ortholog	LmjF29.0370				protein kinase, putative	1.508831277	cl_1	LmjF29.0370	73536542		LbrM29_V2.0310							LinJ29_V3.0380								0.008990222
KINASES	LmjF35.1000		2.98608059		168	9135.4	LmjF35.1000	0.77326024	33	179.1	199		3684399		exclusive_targets					casein kinase I, putative Leishmania major chr 35		protein_modification|_|_(GO:0006464)		LmjF35.1000						cl_1	LmjF35.1000	72547353		LbrM34_V2.0990							LinJ35_V3.1020
KINASES	LmjF04.1210		3.2007326		965	22.13333	LmjF04.1210	0.99063361	243	95.26667	121									protein kinase, putative Leishmania major chr 4		protein_modification|_|_(GO:0006464)		LmjF04.1210						cl_1	LmjF04.1210			LbrM04_V2.1230							LinJ04_V3.1230	Tb10.70.5340	Tc00.1047053506491.10	Tc00.1047053510247.20
KINASES	LmjF14.0830		3.14798535		753	118.63333	LmjF14.0830	0.84986487	55	149.03333	187	33	5650286							protein kinase, putative Leishmania major chr 14		protein_modification|_|_(GO:0006464)	Human_Ortholog	LmjF14.0830						cl_1	LmjF14.0830	157866585		LbrM14_V2.0800							LinJ14_V3.0890	Tb927.7.4090	Tc00.1047053427247.10	Tc00.1047053508675.9	Tc00.1047053511245.240
KINASES	LmjF06.0950		3.27692308		120	11991.36667	LmjF06.0950	0.15384615	877	9.9	14		5649118	ec:2.6.1.16						glucosamine-fructose-6-phosphate aminotransferase, putative Leishmania major chr 6		metabolism|_|_(GO:0008152)	Human_Ortholog	LmjF06.0950	K00820	Aminosugars metabolism				cl_16	LmjF06.0950	157864312		LbrM06_V2.0930							LinJ06_V3.0980	Tb927.7.5560	Tc00.1047053510303.200
KINASES	LmjF34.0030		3.19487179		848	61.46667	LmjF34.0030	0.98098353	196	101.63333	129		5654755							protein kinase, putative Leishmania major chr 34		protein_modification|_|_(GO:0006464)	Human_Ortholog	LmjF34.0030						cl_1	LmjF34.0030	157875398		LbrM20_V2.0110							LinJ34_V3.0030	Tc00.1047053506953.30	Tc00.1047053509287.20
KINASES	LmjF18.1080		2.89010989		51	23888.46667	LmjF18.1080	0.74756219	45	160.4	201		5651036	ec:2.7.11.11						PKAC1 protein kinase A catalytic subunit Leishmania major chr 18		protein_modification|_|_(GO:0006464)	Human_Ortholog	LmjF18.1080	K04345					cl_1	LmjF18.1080	157867921		LbrM18_V2.1180							LinJ18_V3.1090	Tb10.389.0490	Tc00.1047053509805.10	Tc00.1047053511269.50
KINASES	LmjF29.2150		3.16336996		940	29.9	LmjF29.2150	0.9120847	107	129.46667	166	75	3608745	ec:2.7.1.-	exclusive_targets					protein kinase, putative Leishmania major chr 29		protein_modification|_|_(GO:0006464)		LmjF29.2150	K00924	Phosphatidylinositol signaling system				cl_1	LmjF29.2150	73536922		LbrM29_V2.2130							LinJ29_V3.2260	Tb927.3.4670	Tc00.1047053510329.70
KINASES	LmjF28.0620		3.20512821	365.0090044	791	90.1	LmjF28.0620	0.99541985	193	102.6	131		5653268			2.128295779	2.128295779		2.128295779	protein kinase, putative Leishmania major chr 28		protein_modification|_|_(GO:0006464)	Human_Ortholog	LmjF28.0620				ULK family pseudokinase, putative	1.089698663	cl_1	LmjF28.0620	157871582		LbrM28_V2.0640							LinJ28_V3.0660	Tb11.01.0400	Tc00.1047053508815.170						0.021239368
KINASES	LmjF35.1860		3.13772894		600	417.26667	LmjF35.1860	0.78114428	40	176.33333	201	22	3684416							protein kinase-like protein Leishmania major chr 35		protein_modification|_|_(GO:0006464)	Human_Ortholog	LmjF35.1860						cl_1	LmjF35.1860	72547722		LbrM34_V2.1770							LinJ35_V3.1850
KINASES	LmjF35.4050		3.14139194		482	1022.86667	LmjF35.4050	0.81234956	42	175.86667	196	23	3684699		exclusive_targets					protein kinase, putative Leishmania major chr 35		protein_modification|_|_(GO:0006464)		LmjF35.4050						cl_1	LmjF35.4050	72549312		LbrM34_V2.4040							LinJ35_V3.4110	Tb09.211.2260	Tc00.1047053508461.230
KINASES	LmjF35.1050		3.15897436	215.8405739	945	28	LmjF35.1050	0.88174895	87	136.26667	172	62	3684628		exclusive_targets	2.159731864		2.159731864	2.159731864	protein kinase, putative Leishmania major chr 35		protein_modification|_|_(GO:0006464)		LmjF35.1050			calcium/calmodulin-dependent protein kinase		1.11085221	cl_1	LmjF35.1050	72547374		LbrM27_V2.0360							LinJ35_V3.1070	Tc00.1047053503599.10	Tc00.1047053509409.10						2.40E-04
KINASES	LmjF31.1840		3.20512821		888	47.6	LmjF31.1840	0.99541985	189	103.73333	131		5654115							hypothetical protein, unknown function Leishmania major chr 31		protein_modification|_|_(GO:0006464)		LmjF31.1840						cl_1	LmjF31.1840	157873316		LbrM31_V2.2030							LbrM31_V2.2070	LbrM31_V2.2080	LinJ08_V3.0670	LinJ31_V3.1870	LinJ31_V3.1880
KINASES	LmjF32.0120		3.14798535	334.2048957	816	77.93333	LmjF32.0120	0.85423495	65	146.7	187	43	5656120		exclusive_targets	2.587277703	2.587277703		2.587277703	MRK1 protein kinase, putative Leishmania major chr 32	MRK1	protein_modification|_|_(GO:0006464)		LmjF32.0120				MEKK-related kinase 1, putative	1.371434913	cl_1	LmjF32.0120	157873637		LbrM32_V2.0180							LinJ32_V3.0120	Tb10.61.2490	Tc00.1047053506525.140	Tc00.1047053511283.130					0.002580982
KINASES	LmjF10.0600		3.96336996		1125	0.16667	LmjF10.0600	1	884	9.36667	14		5649662							hypothetical protein, conserved Leishmania major chr 10			Human_Ortholog	LmjF10.0600	K08869					cl_1	LmjF10.0600	157865371		LbrM10_V2.0740							LinJ10_V3.0650	Tb927.8.4000	Tc00.1047053505941.30	Tc00.1047053507623.90
KINASES	LmjF35.3960		2.83809524		53	23574.9	LmjF35.3960	0.79237322	105	129.9	159		3684689	ec:2.7.11.11	exclusive_targets					protein kinase A catalytic subunit isoform 2 Leishmania major chr 35		protein_modification|_|_(GO:0006464)		LmjF35.3960	K04345					cl_1	LmjF35.3960	72549247		LbrM34_V2.3990							LinJ35_V3.4010	LinJ35_V3.4060	Tb09.211.2360	Tb09.211.2410	Tc00.1047053508461.280	Tc00.1047053508461.310
KINASES	LmjF35.1730		2.66666667	218.0504999	6	69461.43333	LmjF35.1730	0.49011858	1	203.23333	253		3684403	ec:2.7.11.1		1.795523205	1.795523205		1.795523205	casein kinase II, putative Leishmania major chr 35	CK2A1	protein_modification|_|_(GO:0006464)	Human_Ortholog	LmjF35.1730	K03097			casein kinase II, putative	0.844404298	cl_1	LmjF35.1730	72547669		LbrM34_V2.1630							LinJ35_V3.1720	Tb09.211.4890	Tc00.1047053510761.60						0.04743116
KINASES	LmjF10.0210		3.22417582		293	3799.5	LmjF10.0210	0.30555556	959	7	9		5649619							nucleolar protein, putative Leishmania major chr 10			Human_Ortholog	LmjF10.0210						cl_24	LmjF10.0210	157865287		LbrM10_V2.0210							LinJ10_V3.0210	Tb927.8.3750	Tc00.1047053503773.50	Tc00.1047053511573.58	Tc00.1047053506189.10
KINASES	LmjF35.0020		3.29010989		441	1365.9	LmjF35.0020	0.58333333	685	20	25		3684753	ec:2.7.1.40						pyruvate kinase, putative Leishmania major chr 35		metabolism|_|_(GO:0008152)	Human_Ortholog	LmjF35.0020	K00873	Biosynthesis of phenylpropanoids				cl_2	LmjF35.0020	72546713		LbrM34_V2.0010							LbrM34_V2.0040	LbrM34_V2.0060	LinJ35_V3.0030	LinJ35_V3.5450	Tb10.61.2680	Tc00.1047053507993.390	Tc00.1047053511281.60
KINASES	LmjF33.1300		4.11794872		1110	0.36667	LmjF33.1300	1	841	10.83333	15		5654543							ABC transporter, putative Leishmania major chr 33			Human_Ortholog	LmjF33.1300	K08869					cl_1	LmjF33.1300	157874961		LbrM33_V2.1520							LinJ33_V3.1370	Tb10.389.1840	Tc00.1047053506567.60	Tc00.1047053507049.50
KINASES	LmjF08.1280		3.13772894		605	400.5	LmjF08.1280	0.78114428	24	181.86667	201	9	5649416		exclusive_targets					protein kinase, putative Leishmania major chr 8		protein_modification|_|_(GO:0006464)		LmjF08.1280						cl_1	LmjF08.1280	157864905		LbrM21_V2.2140							LinJ08_V3.1250	Tb927.3.5650	Tc00.1047053507797.18	Tc00.1047053510645.9	Tc00.1047053506343.10
KINASES	LmjF35.2870		3.18827839		836	68.23333	LmjF35.2870	0.96785015	139	116.3	147		3684534							hypothetical protein, conserved Leishmania major chr 35		protein_modification|_|_(GO:0006464)		LmjF35.2870						cl_1	LmjF35.2870	72548463		LbrM34_V2.2780							LinJ35_V3.2920	Tb09.211.3820	Tc00.1047053510659.70	Tc00.1047053510745.40
KINASES	LmjF03.0780		3.15311355		910	41.03333	LmjF03.0780	0.87386716	77	142.2	180	55	809728		exclusive_targets					serine/threonine-protein kinase, putative Leishmania major chr 3		protein_modification|_|_(GO:0006464)		LmjF03.0780						cl_1	LmjF03.0780	157879089		LbrM03_V2.0680							LinJ03_V3.0760	Tb927.3.2690	Tc00.1047053484949.9	Tc00.1047053506691.90	Tc00.1047053508153.970	Tc00.1047053508181.4
KINASES	LmjF02.0290		3.14505495	2721.138052	880	49.83333	LmjF02.0290	0.84155415	51	150.2	191	29	3684255		exclusive_targets	1.864750519	0.536264766		-1.864750519	protein kinase, putative Leishmania major chr 2	NEK22	protein_modification|_|_(GO:0006464)		LmjF02.0290				Serine/threonine-protein kinase NEK22, putative	-0.898982628	cl_1	LmjF02.0290	71745990		LbrM02_V2.0340							LinJ02_V3.0260	Tb927.2.2120	Tc00.1047053505037.60	Tc00.1047053510077.30					0.014227052
KINASES	LmjF30.1560		3.19047619		935	31.1	LmjF30.1560	0.97494172	150	114.46667	144		5653687							protein kinase, putative Leishmania major chr 30		protein_modification|_|_(GO:0006464)		LmjF30.1560						cl_1	LmjF30.1560	157872403		LbrM30_V2.1620							LinJ30_V3.1580	Tb927.6.2980	Tc00.1047053507023.40	Tc00.1047053511751.170
KINASES	LmjF28.1760		3.88424908		999	13.56667	LmjF28.1760	1	571	28.7	38		5653387	ec:2.7.11.1						protein kinase, putative Leishmania major chr 28		protein_modification|_|_(GO:0006464)	Human_Ortholog	LmjF28.1760	K08333	Regulation of autophagy				cl_1	LmjF28.1760	157871818		LbrM28_V2.1930							LinJ28_V3.1880	Tb11.01.0930	Tc00.1047053510901.120
KINASES	LmjF26.0040		3.14798535		572	526.16667	LmjF26.0040	0.84986487	52	149.83333	187	30	5652739	ec:2.7.1.-	exclusive_targets					protein kinase, putative Leishmania major chr 26		protein_modification|_|_(GO:0006464)		LmjF26.0040	K00924	Phosphatidylinositol signaling system				cl_1	LmjF26.0040	157870923		LbrM26_V2.0060	Tc00.1047053506919.90	Tc00.1047053510175.160	Tc00.1047053510817.10	Tc00.1047053511471.60	Tc00.1047053511773.50	Tc00.1047053505919.40	LinJ26_V3.0050	Tb927.7.1900	Tc00.1047053503423.20	Tc00.1047053503607.10	Tc00.1047053504229.30	Tc00.1047053504863.20	Tc00.1047053506537.130	Tc00.1047053506537.260
KINASES	LmjF31.3160		3.14798535		828	71.13333	LmjF31.3160	0.84986487	57	148.03333	187	35	5654257		exclusive_targets					protein kinase, putative Leishmania major chr 31		protein_modification|_|_(GO:0006464)		LmjF31.3160						cl_1	LmjF31.3160	157873604		LbrM31_V2.3610							LinJ31_V3.3300	Tb927.4.5390	Tb927.8.6930	Tc00.1047053410199.4	Tc00.1047053510971.60
KINASES	LmjF35.1300		3.69010989	539.2497552	597	422.6	LmjF35.1300	0.61818182	885	9.33333	11		3684427	ec:6.3.2.19		1.701403404	1.701403404		1.701403404	ubiquitin-conjugating enzyme E2, putative Leishmania major chr 35		ubiquitin_cycle|_|_(GO:0006512)	Human_Ortholog	LmjF35.1300	K06689	Ubiquitin mediated proteolysis		ubiquitin-conjugating enzyme E2, putative	0.766725246	cl_2	LmjF35.1300	72547490		LbrM34_V2.1220							LinJ35_V3.1310	Tc00.1047053508303.4	Tc00.1047053511179.160						0.045060363
KINASES	LmjF14.1070		3.15238095		604	411.96667	LmjF14.1070	0.87120933	76	142.43333	181	54	5650310		exclusive_targets					protein kinase, putative Leishmania major chr 14		protein_modification|_|_(GO:0006464)		LmjF14.1070						cl_1	LmjF14.1070	157866629		LbrM14_V2.1060							LinJ14_V3.1140	Tb927.7.3880	Tc00.1047053511249.60
KINASES	LmjF05.0390		3.15311355	528.1621148	690	212.3	LmjF05.0390	0.87386716	74	143.13333	180	52	5648901			2.366692803	2.366692803		2.366692803	protein kinase, putative Leishmania major chr 5		protein_modification|_|_(GO:0006464)	Human_Ortholog	LmjF05.0390				STE/STE11 serine/threonine-protein kinase, putative	1.242872456	cl_1	LmjF05.0390	157863932		LbrM05_V2.0400							LinJ05_V3.0390	Tb10.406.0580	Tc00.1047053511633.70						0.005369329
KINASES	LmjF28.2000		3.13553114	70.28371762	392	1784.73333	LmjF28.2000	0.76002125	12	184.73333	204		5653411		exclusive_targets	2.174222281	0.459934575		-2.174222281	protein kinase, putative Leishmania major chr 28	LDK	protein_modification|_|_(GO:0006464)		LmjF28.2000				protein lipid droplet kinase (LDK)	-1.120499442	cl_1	LmjF28.2000	157871866		LbrM28_V2.2190							LinJ28_V3.2140	Tb11.01.0670	Tc00.1047053508601.90	Tc00.1047053511801.14					0.012469176
KINASES	LmjF16.0990		3.14798535	53.56013117	590	437.1	LmjF16.0990	0.84986487	56	148.26667	187	34	5650646		exclusive_targets	2.136247443	2.136247443		2.136247443	CRK protein kinase, putative Leishmania major chr 16	CRK4	protein_modification|_|_(GO:0006464)		LmjF16.0990				cdc2-related protein kinase 4, putative	1.095078765	cl_1	LmjF16.0990	157867245		LbrM16_V2.1000							LinJ16_V31000	Tb927.8.5390	Tc00.1047053507275.10	Tc00.1047053507491.90					0.027104015
KINASES	LmjF27.0100		3.16849817		874	51.93333	LmjF27.0100	0.93225062	117	125.96667	159	84	3608578	ec:2.7.1.-						protein kinase, putative Leishmania major chr 27		protein_modification|_|_(GO:0006464)	Human_Ortholog	LmjF27.0100	K00924	Phosphatidylinositol signaling system				cl_1	LmjF27.0100	73544139		LbrM27_V2.0110							LinJ27_V3.0100	Tb927.3.690	Tc00.1047053509719.50	Tc00.1047053509231.20
KINASES	LmjF36.2290		3.19194139		721	157.4	LmjF36.2290	0.97922285	154	113.3	142		5655488							protein kinase, putative Leishmania major chr 36		protein_modification|_|_(GO:0006464)		LmjF36.2290						cl_1	LmjF36.2290	157876930		LinJ36_V3.2420
KINASES	LmjF35.4620		3.93406593	600.1798988	1156	0	LmjF35.4620	1	597	25.96667	35		3684342			1.825635414	0.547754493		-1.825635414	protein kinase, putative Leishmania major chr 35		protein_modification|_|_(GO:0006464)		LmjF35.4620				protein kinase, putative	-0.868398683	cl_1	LmjF35.4620	72549624		LbrM34_V2.4600							LinJ35_V3.4690	Tb09.211.1570	Tc00.1047053510731.90	Tc00.1047053506887.100					0.026744127
KINASES	LmjF13.0780		3.18461538		966	22	LmjF13.0780	0.9661872	162	109.83333	137		5650107	ec:2.7.1.-						protein kinase, putative Leishmania major chr 13		protein_modification|_|_(GO:0006464)		LmjF13.0780	K00924	Phosphatidylinositol signaling system				cl_1	LmjF13.0780	157866232		LbrM13_V2.0600							LinJ13_V3.0670	Tc00.1047053506737.20	Tc00.1047053511855.70
KINASES	LmjF11.1190		3.40512821		967	21.9	LmjF11.1190	0.88888889	778	12.96667	18		5649870							40S ribosomal protein S15a, putative Leishmania major chr 11		protein_metabolism|_|_(GO:0019538)	Human_Ortholog	LmjF11.1190	K02957	Ribosome				cl_2	LmjF11.1190	157865756		LbrM31_V2.0190							LinJ11_V3.1180	LinJ29_V3.1920	Tb927.3.4360	Tb11.02.4000	Tc00.1047053508041.30	Tc00.1047053509381.20	Tc00.1047053506297.330
KINASES	LmjF35.2320		3.2021978		944	28.23333	LmjF35.2320	0.9920398	171	107.86667	135		3684624							protein kinase, putative Leishmania major chr 35		protein_modification|_|_(GO:0006464)	Human_Ortholog	LmjF35.2320						cl_1	LmjF35.2320	72548092		LbrM34_V2.2270							LinJ35_V3.2370	Tb11.02.4860	Tc00.1047053503613.10	Tc00.1047053511165.80
KINASES	LmjF21.1080		2.63809524		5	73935	LmjF21.1080	0.55089556	47	157.26667	191		5651663	ec:2.7.1.-						CRK1 cell division protein kinase 2 Leishmania major chr 21		protein_modification|_|_(GO:0006464)	Human_Ortholog	LmjF21.1080	K00924	Phosphatidylinositol signaling system				cl_1	LmjF21.1080	157869016		Tb10.70.7040							Tc00.1047053504181.40	Tc00.1047053509695.190
KINASES	LmjF36.3210		3.13626374		211	6675.93333	LmjF36.3210	0.36186186	533	32.86667	37		5655611							14-3-3 protein-like protein Leishmania major chr 36			Human_Ortholog	LmjF36.3210						cl_2	LmjF36.3210	157877138		LbrM35_V2.3430							LinJ36_V3.3360	Tb11.01.1290	Tc00.1047053508851.180	Tc00.1047053511589.130
KINASES	LmjF13.1640		3.13699634		410	1680.63333	LmjF13.1640	0.77286833	28	180.23333	202		5650193		exclusive_targets					mitogen-activated protein kinase 7, putative Leishmania major chr 13		protein_modification|_|_(GO:0006464)		LmjF13.1640						cl_1	LmjF13.1640	157866404		LbrM13_V2.1500							LinJ13_V3.1380
KINASES	LmjF25.1580		3.03150183	214.4225877	231	5563.5	LmjF25.1580	0.93097896	172	107.83333	137		5652637		exclusive_targets	2.466061322	2.466061322		2.466061322	casein kinase I, putative Leishmania major chr 25		protein_modification|_|_(GO:0006464)		LmjF25.1580				casein kinase I, putative	1.302208675	cl_1	LmjF25.1580	157870730		LbrM25_V2.2430							LinJ25_V3.1640	Tb927.3.1630	Tc00.1047053510089.170	Tc00.1047053510421.180					0.002082218
KINASES	LmjF30.0600		3.13772894		607	396.5	LmjF30.0600	0.78114428	16	183.46667	201	2	5653585	ec:2.7.1.-						protein kinase, putative Leishmania major chr 30		protein_modification|_|_(GO:0006464)	Human_Ortholog	LmjF30.0600	K00924	Phosphatidylinositol signaling system				cl_1	LmjF30.0600	157872203		LbrM30_V2.0680							LinJ30_V3.0620	Tb927.6.2030	Tc00.1047053507019.10
KINASES	LmjF11.0510		3.21318681		904	42.6	LmjF11.0510	0.99933278	270	88.2	110		5649800	ec:2.7.1.-						protein kinase, putative Leishmania major chr 11		protein_modification|_|_(GO:0006464)		LmjF11.0510	K00924	Phosphatidylinositol signaling system				cl_1	LmjF11.0510	157865624		LbrM11_V2.0280							LinJ11_V3.0560	Tb11.02.4530	Tc00.1047053506773.100	Tc00.1047053508799.110
KINASES	LmjF33.2290		3.13846154		457	1222.7	LmjF33.2290	0.78276382	25	181.8	200	10	5654653		exclusive_targets					protein kinase, putative Leishmania major chr 33		protein_modification|_|_(GO:0006464)		LmjF33.2290						cl_1	LmjF33.2290	157875172		LbrM33_V2.2580							LinJ33_V3.2420	Tc00.1047053506303.60	Tc00.1047053506811.180
KINASES	LmjF26.2570		3.18388278		975	18.93333	LmjF26.2570	0.96382101	160	110.7	138		5653187							protein kinase, putative Leishmania major chr 26		protein_modification|_|_(GO:0006464)		LmjF26.2570						cl_1	LmjF26.2570	157871429		LbrM26_V2.2500							LinJ26_V3.2600	Tb09.160.0450	Tc00.1047053510345.9	Tc00.1047053506469.30	Tc00.1047053506469.80
KINASES	LmjF17.0490		3.19194139		961	23.5	LmjF17.0490	0.97922285	152	113.93333	142		5650774							protein kinase, putative Leishmania major chr 17		protein_modification|_|_(GO:0006464)		LmjF17.0490						cl_1	LmjF17.0490	157867498		LbrM17_V2.0470							LinJ17_V3.0550	Tb927.7.6680	Tc00.1047053506517.14	Tc00.1047053508909.330	Tc00.1047053510055.160
KINASES	LmjF33.1830		3.13846154		349	2278.66667	LmjF33.1830	0.78276382	31	179.3	200	15	5654606							protein kinase, putative Leishmania major chr 33		protein_modification|_|_(GO:0006464)	Human_Ortholog	LmjF33.1830						cl_1	LmjF33.1830	157875075		LbrM33_V2.2090							LinJ33_V3.1930	Tb11.02.0640	Tc00.1047053510431.140
KINASES	LmjF06.1180		3.14871795		914	39.13333	LmjF06.1180	0.85719268	60	147.2	186	38	5649142	ec:2.7.1.37						protein kinase, putative Leishmania major chr 6		protein_modification|_|_(GO:0006464)	Human_Ortholog	LmjF06.1180	K00870					cl_1	LmjF06.1180	157864360		LbrM06_V2.1160							LinJ06_V3.1220	Tb927.7.5770	Tc00.1047053508173.170
KINASES	LmjF14.1300		3.18901099	171.9721294	984	16.2	LmjF14.1300	0.97815619	184	104.8	131		5650334			2.334913219	2.334913219		2.334913219	protein kinase, putative Leishmania major chr 14		protein_modification|_|_(GO:0006464)	Human_Ortholog	LmjF14.1300				STE/STE11 serine/threonine-protein kinase, putative	1.223368931	cl_1	LmjF14.1300	157866677		LbrM14_V2.1470							LinJ14_V3.1380	Tb927.7.3650	Tc00.1047053510409.10	Tc00.1047053509937.130					0.011185368
KINASES	LmjF25.1520		3.15531136		938	30.36667	LmjF25.1520	0.88161274	78	141.5	177	56	5652565		exclusive_targets					protein kinase, putative Leishmania major chr 25		protein_modification|_|_(GO:0006464)		LmjF25.1520						cl_1	LmjF25.1520	157870718		LbrM25_V2.2570							LinJ25_V3.1580	Tb927.3.1570	Tc00.1047053510089.80	Tc00.1047053510421.90
KINASES	LmjF18.0270		3.15091575		493	966.43333	LmjF18.0270	0.85489648	72	144.3	182	50	5650907	ec:2.7.1.37						protein kinase, putative Leishmania major chr 18		protein_modification|_|_(GO:0006464)	Human_Ortholog	LmjF18.0270	K00870					cl_1	LmjF18.0270	157867759		LbrM18_V2.0290							LinJ18_V3.0270	Tb10.61.3140	Tc00.1047053507993.80	Tc00.1047053511277.520
KINASES	LmjF18.0640		3.17582418		744	127.46667	LmjF18.0640	0.93723925	127	118.96667	149	94	5650990		exclusive_targets					serine/threonine kinase-like protein, putative Leishmania major chr 18		protein_modification|_|_(GO:0006464)		LmjF18.0640						cl_1	LmjF18.0640	157867835		LbrM18_V2.0720							LinJ18_V3.0650	Tb10.05.0210	Tc00.1047053464807.10	Tc00.1047053511277.140
KINASES	LmjF26.2440		3.13553114		495	931.3	LmjF26.2440	0.76002125	8	185.4	204		5653174							protein kinase, putative Leishmania major chr 26		protein_modification|_|_(GO:0006464)	Human_Ortholog	LmjF26.2440						cl_1	LmjF26.2440	157871403		LbrM26_V2.2370							LinJ26_V3.2460	Tb09.160.0570	Tc00.1047053504655.30	Tc00.1047053506715.10	Tc00.1047053510349.80
KINASES	LmjF31.2960		3.18974359	144.081404	973	20	LmjF31.2960	0.97270115	151	114.23333	145		5654234			2.260680134	2.260680134		2.260680134	serine/threonine-protein kinase, putative Leishmania major chr 31	RDK2	protein_modification|_|_(GO:0006464)		LmjF31.2960				Repressor of differentiation kinase 2, putative	1.176756878	cl_1	LmjF31.2960	157873557		LbrM31_V2.3330							LinJ31_V3.3070	Tb927.4.5310	Tb927.8.7110	Tc00.1047053507897.30	Tc00.1047053508369.40				0.004173777
KINASES	LmjF22.1150		4.04102564		1148	0.03333	LmjF22.1150	1	584	27	36		5651874							hypothetical protein, conserved Leishmania major chr 22		protein_modification|_|_(GO:0006464)		LmjF22.1150						cl_1	LmjF22.1150	157869429		LbrM22_V2.1050							LinJ22_V3.0970	Tb927.7.3190	Tc00.1047053510533.50	Tc00.1047053511821.40
KINASES	LmjF15.0770		3.16703297	475.8947645	781	97.66667	LmjF15.0770	0.92663043	113	127.03333	161	81	5650456		exclusive_targets	3.97718498	3.97718498		3.97718498	protein kinase, putative Leishmania major chr 15		protein_modification|_|_(GO:0006464)		LmjF15.0770				NAK family pseudokinase	1.991747664	cl_1	LmjF15.0770	157866870		LbrM15_V2.0790							LinJ15_V3.0810	Tb09.160.4770	Tc00.1047053510045.30	Tc00.1047053504883.10					6.31E-09
KINASES	LmjF36.1530		3.19194139		972	20.06667	LmjF36.1530	0.97922285	157	112.2	142		5655407							protein kinase, putative Leishmania major chr 36		protein_modification|_|_(GO:0006464)		LmjF36.1530						cl_1	LmjF36.1530	157876764		LbrM35_V2.1670							LinJ36_V3.1590
KINASES	LmjF07.0900		3.19194139		924	35.03333	LmjF07.0900	0.97922285	155	113.13333	142		5649254							serine/threonine kinase, putative Leishmania major chr 7		protein_modification|_|_(GO:0006464)		LmjF07.0900						cl_1	LmjF07.0900	157864582		LbrM07_V2.0960							LinJ07_V3.1030	Tb927.8.870	Tc00.1047053509607.70	Tc00.1047053510861.140
KINASES	LmjF34.2150		3.16923077		767	107.1	LmjF34.2150	0.91397243	116	126.06667	158	83	5654982	ec:2.7.11.1						protein kinase, putative Leishmania major chr 34		protein_modification|_|_(GO:0006464)	Human_Ortholog	LmjF34.2150	K08282					cl_1	LmjF34.2150	157875886		LbrM20_V2.1650							LinJ34_V3.1910	Tb927.4.2500	Tc00.1047053503673.9	Tc00.1047053510231.10	Tc00.1047053506559.129
KINASES	LmjF34.2190		3.15824176		98	14811.36667	LmjF34.2190	0.85980416	97	133.2	159	69	5654986	ec:3.1.3.48	exclusive_targets					dual specificity protein phosphatase, putative Leishmania major chr 34		protein_modification|_|_(GO:0006464)		LmjF34.2190	K01104					cl_1	LmjF34.2190	157875894		LbrM20_V2.1690							LinJ34_V3.1950	Tb927.4.2460	Tc00.1047053506559.190	Tc00.1047053510949.10
KINASES	LmjF19.0150		3.16263736		683	221.43333	LmjF19.0150	0.90916961	101	132.46667	167	70	5651114		exclusive_targets					protein kinase, putative Leishmania major chr 19		protein_modification|_|_(GO:0006464)		LmjF19.0150						cl_1	LmjF19.0150	157868078		LbrM19_V2.0460							LinJ19_V3.0140	Tb10.61.1880	Tc00.1047053506211.210	Tc00.1047053511289.14
KINASES	LmjF35.4000		3.08864469	593.1583059	18	49882.33333	LmjF35.4000	0.59826093	3	200.86667	232	21	3684693		exclusive_targets	2.589100674	2.589100674		2.589100674	protein kinase, putative Leishmania major chr 35		ubiquitin_cycle|_|_(GO:0006512)		LmjF35.4000				MAP kinase kinase-like protein	1.372451064	cl_1	LmjF35.4000	72549273		LbrM34_V2.3980							LinJ35_V3.4050								0.004046561
KINASES	LmjF11.0110		3.13699634		568	554.6	LmjF11.0110	0.77286833	22	182.36667	202		5649753		exclusive_targets					protein kinase, putative Leishmania major chr 11		protein_modification|_|_(GO:0006464)		LmjF11.0110						cl_1	LmjF11.0110	157865544		LbrM19_V2.0210							LinJ11_V3.0110	Tb11.02.5010	Tc00.1047053511163.20	Tc00.1047053506777.70
KINASES	LmjF34.2090		3.15238095		749	123.3	LmjF34.2090	0.86157152	68	145	181	46	5654975		exclusive_targets					protein kinase, putative Leishmania major chr 34		protein_modification|_|_(GO:0006464)		LmjF34.2090						cl_1	LmjF34.2090	157875869		LbrM20_V2.1580							LinJ34_V3.1840	Tc00.1047053506633.10	Tc00.1047053508051.30
KINASES	LmjF21.1565		3.16630037		734	136.53333	LmjF21.1565	0.92393221	108	129.1	162	76	5651722	ec:2.7.11.1						serine/threonine-protein kinase, putative Leishmania major chr 21		protein_modification|_|_(GO:0006464)	Human_Ortholog		K08857					cl_1	LmjF21.1565	157869126
KINASES	LmjF21.0853		3.16703297	1592.396	974	19.9	LmjF21.0853	0.90667702	112	127.4	161	80	5651630		exclusive_targets	2.546293148	2.546293148		2.546293148	hypothetical protein, conserved Leishmania major chr 21	NEK19	protein_modification|_|_(GO:0006464)						Serine/threonine-protein kinase NEK19, putative	1.348398522	cl_1	LmjF21.0853	157868950																	0.005178127
KINASES	LmjF26.2510		3.13553114	1146.551477	393	1781.16667	LmjF26.2510	0.76002125	11	184.86667	204		5653181	ec:2.7.1.-	exclusive_targets	2.157485954	0.463502438		-2.157485954	protein kinase, putative Leishmania major chr 26		protein_modification|_|_(GO:0006464)		LmjF26.2510	K00924	Phosphatidylinositol signaling system		calcium/calmodulin-dependent protein kinase, putative	-1.109351167	cl_1	LmjF26.2510	157871417		LbrM26_V2.2450							LinJ26_V3.2540	Tb09.160.0500	Tc00.1047053503925.30	Tc00.1047053510347.60					0.00790338
KINASES	LmjF32.1020		3.203663		959	23.83333	LmjF32.1020	0.99440024	246	94.03333	117		5656215							protein kinase, putative Leishmania major chr 32		protein_modification|_|_(GO:0006464)		LmjF32.1020						cl_1	LmjF32.1020	157873833		LbrM32_V2.1120							LinJ32_V3.1080	Tb11.01.5880	Tc00.1047053511725.230
KINASES	LmjF07.0170		3.15164835		812	79.1	LmjF07.0170	0.86843543	71	144.6	182	49	5649173	ec:2.7.1.-	exclusive_targets					protein kinase, putative Leishmania major chr 7		protein_modification|_|_(GO:0006464)		LmjF07.0170	K00924	Phosphatidylinositol signaling system				cl_1	LmjF07.0170	157864422		LbrM07_V2.0170							LinJ07_V3.0330	Tb927.8.1690	Tc00.1047053505071.60	Tc00.1047053511395.60
KINASES	LmjF04.0650		3.18608059		895	44.73333	LmjF04.0650	0.9708126	164	109.56667	135									serine-threonine protein kinase-like protein Leishmania major chr 4		protein_modification|_|_(GO:0006464)		LmjF04.0650						cl_1	LmjF04.0650			LbrM04_V2.0860							LinJ04_V3.0650
KINASES	LmjF26.0980		3.16556777		925	34.86667	LmjF26.0980	0.92115428	115	126.43333	163	82	5652826		exclusive_targets					protein kinase, putative Leishmania major chr 26		protein_modification|_|_(GO:0006464)		LmjF26.0980						cl_1	LmjF26.0980	157871105		LbrM26_V2.0990							LinJ26_V3.0950	Tb927.7.960	Tc00.1047053477079.10	Tc00.1047053503463.30	Tc00.1047053508215.3
KINASES	LmjF04.0440		3.17362637	77.77275172	905	41.66667	LmjF04.0440	0.92950505	122	121.7	152	89			exclusive_targets	2.082279696	2.082279696		2.082279696	serine/threonine protein kinase-like protein Leishmania major chr 4		protein_modification|_|_(GO:0006464)		LmjF04.0440				STE/STE11 serine/threonine-protein kinase, putative	1.058163867	cl_1	LmjF04.0440			LbrM04_V2.0480							LinJ04_V3.0420								0.01273243
KINASES	LmjF08.0930		3.2014652		915	38.43333	LmjF08.0930	0.99074074	163	109.83333	136		5649377							protein kinase, putative Leishmania major chr 8		protein_modification|_|_(GO:0006464)		LmjF08.0930						cl_1	LmjF08.0930	157864827		LbrM08_V2.0750							LinJ08_V3.0870	Tb927.5.2820	Tc00.1047053503953.30	Tc00.1047053507063.130
KINASES	LmjF22.1630		3.59487179		1156	0	LmjF22.1630	1	1135	2.8	4		5651936							CCR4 associated factor, putative Leishmania major chr 22		transcription|_|_(GO:0006350)	Human_Ortholog	LmjF22.1630						cl_1	LmjF22.1630	157869525		LbrM22_V2.1540							LinJ22_V3.1480	Tb927.6.600	Tc00.1047053510535.60	Tc00.1047053511827.60
KINASES	LmjF20.1330		3.15238095		617	372.8	LmjF20.1330	0.87120933	73	143.4	181	51	5651486		exclusive_targets					kinase-like protein Leishmania major chr 20		protein_modification|_|_(GO:0006464)		LmjF20.1330						cl_1	LmjF20.1330	157868665		LinJ20_V3.1370
KINASES	LmjF19.1610		3.17655678	377.2222553	853	60.9	LmjF19.1610	0.93997058	126	119.06667	148	93	5651272		exclusive_targets	2.357689458	0.424144069		-2.357689458	protein kinase, putative Leishmania major chr 19		protein_modification|_|_(GO:0006464)		LmjF19.1610				protein kinase, putative	-1.237373707	cl_1	LmjF19.1610	157868394		LbrM19_V2.1870							LinJ19_V3.1640	Tb10.61.0100	Tc00.1047053506879.109	Tc00.1047053507213.20	Tc00.1047053511301.130				0.00722675
KINASES	LmjF35.0490		3.18901099		990	15.16667	LmjF35.0490	0.97815619	180	105.73333	131		3684510							hypothetical protein, conserved Leishmania major chr 35		protein_modification|_|_(GO:0006464)		LmjF35.0490						cl_1	LmjF35.0490	72547015		LbrM34_V2.0510							LinJ35_V3.0480	Tb10.70.3410	Tc00.1047053503635.10	Tc00.1047053511001.60
KINASES	LmjF26.1730		3.13772894		454	1258.4	LmjF26.1730	0.78114428	19	182.56667	201	5	5652902		exclusive_targets					protein kinase, putative Leishmania major chr 26		signal_transduction|_|_(GO:0007165)		LmjF26.1730						cl_1	LmjF26.1730	157871257		LbrM23_V2.1950							LinJ26_V3.1710	Tb09.160.1780	Tc00.1047053508503.60	Tc00.1047053510565.70
KINASES	LmjF17.0790		3.20879121		978	18.5	LmjF17.0790	0.99822222	202	100.93333	126		5650799	ec:2.7.11.21						protein kinase, putative Leishmania major chr 17		protein_modification|_|_(GO:0006464)	Human_Ortholog	LmjF17.0790	K08250					cl_1	LmjF17.0790	157867542		LbrM17_V2.0690							LinJ17_V3.0770	Tb927.7.6310	Tc00.1047053508917.10	Tc00.1047053506513.160
KINASES	LmjF33.1380		2.63589744		12	61392	LmjF33.1380	0.54473943	6	189.26667	226		5654554	ec:2.7.11.24	exclusive_targets					MPK11 mitogen activated protein kinase, putative Leishmania major chr 33		protein_modification|_|_(GO:0006464)		LmjF33.1380	K04371					cl_1	LmjF33.1380	157874981		LbrM33_V2.1650							LinJ33_V3.1470	Tb10.389.1730	Tc00.1047053510123.20	Tc00.1047053511837.70	EMBL:DQ026028
KINASES	LmjF35.4010		2.82930403		46	25158.56667	LmjF35.4010	0.79009288	82	139.2	171		3684694	ec:2.7.11.11						protein kinase A catalytic subunit isoform 1 Leishmania major chr 35		protein_modification|_|_(GO:0006464)	Human_Ortholog	LmjF35.4010	K04345					cl_1	LmjF35.4010	72549277		LbrM34_V2.3990							LinJ35_V3.4010	LinJ35_V3.4060	Tb09.211.2360	Tb09.211.2410	Tc00.1047053508461.280	Tc00.1047053508461.310
KINASES	LmjF36.6770		4.13553114	594.564997	361	2134.2	LmjF36.6770	0.66666667	1152	2.36667	3		5655992			2.124656198	2.124656198		2.124656198	beta-adaptin, putative Leishmania major chr 36			Human_Ortholog	LmjF36.6770				beta adaptin, putative	1.08722941	cl_45	LmjF36.6770	157877956		LbrM35_V2.7120							LinJ36_V3.7080	Tb10.6k15.2500	Tc00.1047053506247.200						0.013161076
KINASES	LmjF32.0810		3.17435897		789	91.8	LmjF32.0810	0.93227373	123	121.06667	151	90	5656194		exclusive_targets					serine/threonine protein kinase, putative Leishmania major chr 32		protein_modification|_|_(GO:0006464)		LmjF32.0810						cl_1	LmjF32.0810	157873791		LbrM32_V2.0900							LinJ32_V3.0860	Tb11.01.5650	Tc00.1047053511727.210
KINASES	LmjF36.0860		3.17728938		922	35.83333	LmjF36.0860	0.94259622	141	116.1	147		5655336							protein kinase, putative Leishmania major chr 36		protein_modification|_|_(GO:0006464)	Human_Ortholog	LmjF36.0860						cl_1	LmjF36.0860	157876626		LbrM35_V2.0980							LinJ36_V3.0920	Tb10.70.1800	Tc00.1047053506679.40
KINASES	LmjF07.0160		3.16556777		928	33.03333	LmjF07.0160	0.92115428	106	129.73333	163	74	5649172		exclusive_targets					protein kinase, putative Leishmania major chr 7		protein_modification|_|_(GO:0006464)		LmjF07.0160						cl_1	LmjF07.0160	157864420		LbrM07_V2.0160							LinJ07_V3.0320	Tb927.8.1670	Tc00.1047053505071.30	Tc00.1047053511395.90
KINASES	LmjF07.0880		3.2014652		869	54.86667	LmjF07.0880	0.99074074	167	108.3	136		5649252							protein kinase, putative Leishmania major chr 7		protein_modification|_|_(GO:0006464)		LmjF07.0880						cl_1	LmjF07.0880	157864578		LbrM07_V2.1260							LinJ07_V3.1050	Tc00.1047053503715.40	Tc00.1047053509607.50
KINASES	LmjF02.0570		3.20952381		918	37.63333	LmjF02.0570	0.99832258	221	99.2	125		3684234							protein kinase, putative Leishmania major chr 2		protein_modification|_|_(GO:0006464)		LmjF02.0570						cl_1	LmjF02.0570	71746094		LbrM02_V2.0540							LinJ02_V3.0540	Tb927.2.2720	Tc00.1047053503627.20	Tc00.1047053508739.70
KINASES	LmjF12.0130		3.14798535	299.4519003	778	99.63333	LmjF12.0130	0.84986487	63	146.83333	187	41	5649903		exclusive_targets	2.714116611	2.714116611		2.714116611	protein kinase, putative Leishmania major chr 12		protein_modification|_|_(GO:0006464)		LmjF12.0130				Cell division protein kinase, putative	1.440482707	cl_1	LmjF12.0130	157865823		LbrM12_V2.0160							LinJ12_v4.0130								0.002681043
KINASES	LmjF11.0250		3.15018315		748	123.53333	LmjF11.0250	0.85572583	70	144.66667	184	48	5649767	ec:2.7.1.-						protein kinase, putative Leishmania major chr 11		protein_modification|_|_(GO:0006464)	Human_Ortholog	LmjF11.0250	K00924	Phosphatidylinositol signaling system				cl_1	LmjF11.0250	157865572		LbrM19_V2.0070							LinJ11_V3.0250	Tb11.02.4830	Tc00.1047053511165.100	Tc00.1047053506775.190
KINASES	LmjF25.2340		3.17142857		946	27.86667	LmjF25.2340	0.94386259	120	122.96667	155	87	5652718		exclusive_targets					serine/threonine-protein kinase, putative Leishmania major chr 25		protein_modification|_|_(GO:0006464)		LmjF25.2340						cl_1	LmjF25.2340	157870892		LbrM25_V2.1930							LinJ25_V3.2450	Tb927.3.2440	Tc00.1047053508479.150
KINASES	LmjF22.0810		3.13772894	547.8325204	357	2172	LmjF22.0810	0.78114428	26	180.53333	201	11	5651840		exclusive_targets	2.708405974	0.369220866		-2.708405974	protein kinase, putative Leishmania major chr 22		protein_modification|_|_(GO:0006464)		LmjF22.0810				calcium/calmodulin-dependent protein kinase, putative	-1.437444007	cl_1	LmjF22.0810	157869361		LbrM22_V2.0750							LinJ22_V3.0630	Tb927.7.2750	Tc00.1047053510525.10	Tc00.1047053511817.80					0.001772116
KINASES	LmjF25.1990		3.13846154		643	313.83333	LmjF25.1990	0.78753769	29	180.23333	200	13	5652680		exclusive_targets					protein kinase, putative Leishmania major chr 25		protein_modification|_|_(GO:0006464)		LmjF25.1990						cl_1	LmjF25.1990	157870816		LbrM25_V2.1550							LinJ25_V3.2070	Tb927.3.2060	Tc00.1047053504047.60
KINASES	LmjF21.0130		3.18974359	226.0926242	936	31	LmjF21.0130	0.97960644	191	103.4	130		5651547			2.864320324	2.864320324		2.864320324	protein kinase, putative Leishmania major chr 21		protein_modification|_|_(GO:0006464)		LmjF21.0130				STE/STE11 serine/threonine-protein kinase, putative	1.518192842	cl_1	LmjF21.0130	157868788		Tb10.70.5920							Tc00.1047053506493.70	Tc00.1047053510121.150							0.003670495
KINASES	LmjF30.1000		3.13846154		522	763.1	LmjF30.1000	0.78638191	35	178.23333	200	18	5653630		exclusive_targets					protein kinase, putative Leishmania major chr 30		protein_modification|_|_(GO:0006464)		LmjF30.1000						cl_1	LmjF30.1000	157872293		LbrM30_V2.1120							LinJ30_V3.1060	Tb927.6.2450	Tc00.1047053509053.100	Tc00.1047053509965.260
KINASES	LmjF28.0580		3.13772894		489	986.56667	LmjF28.0580	0.78114428	27	180.26667	201	12	5653264		exclusive_targets					mitogen-activated protein kinase, putative Leishmania major chr 28		protein_modification|_|_(GO:0006464)		LmjF28.0580						cl_1	LmjF28.0580	157871574		LbrM28_V2.0600							LinJ28_V3.0620	Tb11.01.0380
KINASES	LmjF27.2470		3.15384615		715	169.53333	LmjF27.2470	0.86623564	80	140.76667	179	57	3608705							protein kinase, putative Leishmania major chr 27		protein_modification|_|_(GO:0006464)	Human_Ortholog	LmjF27.2470						cl_1	LmjF27.2470	73544625		LbrM27_V2.2680							LinJ27_V3.2420	Tb927.2.5230	Tb927.4.3770	Tc00.1047053507801.70	Tc00.1047053509103.4
KINASES	LmjF29.2720		3.19047619	106.2591391	958	23.86667	LmjF29.2720	0.97494172	149	114.63333	144		3608427			2.939844062	2.939844062		2.939844062	protein kinase, putative Leishmania major chr 29		protein_modification|_|_(GO:0006464)		LmjF29.2720				Wee1-like protein kinase, putative	1.555739632	cl_1	LmjF29.2720	73537037		LbrM29_V2.2780							LinJ29_V3.2830	Tc00.1047053506695.30	Tc00.1047053508153.570						0.006606868
KINASES	LmjF27.1780		3.13553114		540	664.63333	LmjF27.1780	0.76002125	13	184.56667	204		3608810		exclusive_targets					casein kinase I-like protein Leishmania major chr 27		protein_modification|_|_(GO:0006464)		LmjF27.1780						cl_1	LmjF27.1780	73544477		LbrM27_V2.1900							LinJ27_V3.1680
KINASES	LmjF27.1940		3.2029304		1006	11.2	LmjF27.1940	0.99315453	175	107.03333	134		3608844							protein kinase-like protein Leishmania major chr 27		protein_modification|_|_(GO:0006464)		LmjF27.1940						cl_1	LmjF27.1940	73544513		LbrM27_V2.2100							LinJ27_V3.1860	Tb927.2.4510	Tc00.1047053507209.40	Tc00.1047053509099.150
KINASES	LmjF10.0490		2.98681319	64.72735433	150	10111	LmjF10.0490	0.72080292	153	113.8	137		5649651	ec:2.7.1.-		1.982585407	1.982585407		1.982585407	MPK3 mitogen-activated protein kinase 3, putative Leishmania major chr 10	MPK3	protein_modification|_|_(GO:0006464)	Human_Ortholog	LmjF10.0490	K00924	Phosphatidylinositol signaling system		mitogen-activated protein kinase 3, putative	0.987383017	cl_1	LmjF10.0490	157865349		LbrM10_V2.0620							LinJ10_V3.0540	Tb927.8.3550	Tc00.1047053509475.10	Tc00.1047053509553.60					0.04743116
KINASES	LmjF35.3170		3.14871795	52.61224731	790	90.8	LmjF35.3170	0.85155478	62	147	186	40	3684806		exclusive_targets	3.499758175	3.499758175		3.499758175	protein kinase, putative Leishmania major chr 35		protein_modification|_|_(GO:0006464)		LmjF35.3170				STE/STE11 serine/threonine-protein kinase, putative	1.807255239	cl_1	LmjF35.3170	72548729		LbrM34_V2.3080							LinJ35_V3.3220	Tb09.211.3410	Tc00.1047053510661.190	Tc00.1047053510741.70					2.13E-04
KINASES	LmjF36.4250		3.18608059		906	41.53333	LmjF36.4250	0.9708126	168	108.1	135		5655725	ec:2.7.1.-						protein kinase-like protein Leishmania major chr 36		protein_modification|_|_(GO:0006464)		LmjF36.4250	K00924	Phosphatidylinositol signaling system				cl_1	LmjF36.4250	157877375		LbrM35_V2.4500							LinJ36_V3.4460	Tb10.6k15.0770	Tc00.1047053480785.10	Tc00.1047053506839.10
KINASES	LmjF19.0360		3.15824176	333.5024643	813	79.1	LmjF19.0360	0.89218981	91	135.73333	173	64	5651135		exclusive_targets	3.709621665	3.709621665		3.709621665	protein kinase, putative Leishmania major chr 19		protein_modification|_|_(GO:0006464)		LmjF19.0360				CMGC/DYRK protein kinase, putative	1.891272058	cl_1	LmjF19.0360	157868120		LbrM19_V2.0680							LinJ19_V3.0360	Tb10.61.1520	Tc00.1047053511291.40	Tc00.1047053507683.40					3.58E-06
KINASES	LmjF36.3680		3.13846154		367	2061	LmjF36.3680	0.78276382	18	182.9	200	4	5655662		exclusive_targets					mitogen activated kinase-like protein Leishmania major chr 36		signal_transduction|_|_(GO:0007165)		LmjF36.3680						cl_1	LmjF36.3680	157877243		LbrM35_V2.3920							LinJ36_V3.3870
KINASES	LmjF19.0180		3.17655678		881	49.8	LmjF19.0180	0.93997058	129	118.5	148	96	5651117	ec:2.7.11.22						mitogen activated protein kinase, putative Leishmania major chr 19		protein_modification|_|_(GO:0006464)	Human_Ortholog	LmjF19.0180	K08829					cl_1	LmjF19.0180	157868084		LbrM19_V2.0490							LinJ19_V3.0170	Tb10.61.1850	Tc00.1047053506211.180	Tc00.1047053511289.50
KINASES	LmjF22.0490		3.13553114		449	1319.13333	LmjF22.0490	0.76002125	14	184.4	204		5651809		exclusive_targets					protein kinase, putative Leishmania major chr 22		protein_modification|_|_(GO:0006464)		LmjF22.0490						cl_1	LmjF22.0490	157869299		LbrM22_V2.0440							LinJ22_V3.0370	Tb927.7.2420	Tc00.1047053506857.10	Tc00.1047053509207.80
KINASES	LmjF27.1370		3.21245421	251.3144016	979	17.86667	LmjF27.1370	0.9988534	269	88.23333	111		3608533			3.631314021	3.631314021		3.631314021	protein kinase, putative Leishmania major chr 27		protein_modification|_|_(GO:0006464)	Human_Ortholog	LmjF27.1370				STE/STE11 serine/threonine-protein kinase, putative	1.860491694	cl_1	LmjF27.1370	73544401		LbrM27_V2.1510							LinJ27_V3.1290	Tb11.46.0003							6.33E-07
KINASES	LmjF29.2020		3.13846154	182.4425436	443	1353.53333	LmjF29.2020	0.78276382	23	182.06667	200	8	3608907	ec:2.7.1.-		2.378118552	2.378118552		2.378118552	serine/threonine protein kinase, putative Leishmania major chr 29		protein_modification|_|_(GO:0006464)	Human_Ortholog	LmjF29.2020	K00924	Phosphatidylinositol signaling system		5'-AMP-activated protein kinase catalytic subunit alpha, putative	1.249820637	cl_1	LmjF29.2020	73536896		LbrM29_V2.1990							LinJ29_V3.2140	Tb927.3.4560	Tc00.1047053510329.210						0.001363744
KINASES	LmjF28.1650		3.88424908	300.6544307	1119	0.2	LmjF28.1650	1	566	28.96667	38		5653377			2.586628359	2.586628359		2.586628359	hypothetical protein, conserved Leishmania major chr 28	FAZ20	protein_modification|_|_(GO:0006464)		LmjF28.1650				Flagellum attachment zone protein 20	1.371072786	cl_1	LmjF28.1650	157871798		LbrM28_V2.1830							LinJ28_V3.1780	Tb11.01.1050	Tc00.1047053510901.220						0.006410355
KINASES	LmjF25.0870		3.13699634		365	2101.83333	LmjF25.0870	0.76843505	39	176.7	202		5652497							protein kinase, putative Leishmania major chr 25		protein_modification|_|_(GO:0006464)	Human_Ortholog	LmjF25.0870						cl_1	LmjF25.0870	157870582		LbrM25_V2.0750							LinJ25_V3.0900	Tb11.03.0290	Tc00.1047053506925.260
KINASES	LmjF31.2860		3.2014652		887	47.76667	LmjF31.2860	0.99074074	169	108.06667	136		5654223							protein kinase, putative Leishmania major chr 31		protein_modification|_|_(GO:0006464)	Human_Ortholog	LmjF31.2860						cl_1	LmjF31.2860	157873534		LbrM31_V2.3220							LinJ31_V3.2960	Tb927.4.5180	Tb927.8.7220	Tc00.1047053506419.20	Tc00.1047053510597.9
KINASES	LmjF19.1470		3.18608059	20.35733733	732	140.5	LmjF19.1470	0.95910515	128	118.93333	150	95	5651257		exclusive_targets	2.900163063	2.900163063		2.900163063	protein kinase, putative Leishmania major chr 19		protein_modification|_|_(GO:0006464)		LmjF19.1470				protein kinase, putative	1.536134019	cl_1	LmjF19.1470	157868364		LbrM19_V2.1740							LinJ19_V3.1510								0.009246676
KINASES	LmjF35.5190		3.15824176		814	78.93333	LmjF35.5190	0.89218981	84	136.76667	173	59	3684728		exclusive_targets					NIMA-related kinase, putative Leishmania major chr 35		protein_modification|_|_(GO:0006464)		LmjF35.5190						cl_1	LmjF35.5190	72549995		LbrM34_V2.5140							LinJ35_V3.5160	Tc00.1047053506885.280	Tc00.1047053510729.140
KINASES	LmjF16.0110		4.06007326	458.0809686	1119	0.2	LmjF16.0110	1	729	16.43333	21		5650556			2.441470993	2.441470993		2.441470993	hypothetical protein, conserved Leishmania major chr 16				LmjF16.0110				Phosphotransferase enzyme family, putative	1.287750638	cl_1	LmjF16.0110	157867069		LbrM16_V2.0120							LinJ16_V30120	Tc00.1047053509109.30	Tc00.1047053510603.160						0.022869317
KINASES	LmjF32.3250		3.17362637		867	55.26667	LmjF32.3250	0.95303242	124	121.06667	152	91	5656449	ec:2.7.11.22						mitogen-activated protein kinase, putative Leishmania major chr 32		protein_modification|_|_(GO:0006464)	Human_Ortholog	LmjF32.3250	K08824					cl_1	LmjF32.3250	157874335		LbrM32_V2.3540							LinJ32_V3.3450	Tb11.01.8550	Tc00.1047053511531.59	Tc00.1047053511025.30
KINASES	LmjF07.0250		3.18827839		977	18.6	LmjF07.0250	0.96785015	136	116.7	147		5649181		exclusive_targets					protein kinase, putative Leishmania major chr 7		protein_modification|_|_(GO:0006464)		LmjF07.0250						cl_1	LmjF07.0250	157864438		LbrM07_V2.0260							LinJ07_V3.0410	Tb927.8.1780	Tc00.1047053511393.60	Tc00.1047053505071.140
KINASES	LmjF32.0260		3.2014652	481.5314507	776	100.66667	LmjF32.0260	0.99074074	174	107.56667	136		5656135	ec:2.7.1.37		1.796188729	1.796188729		1.796188729	protein kinase, putative Leishmania major chr 32	NEK16	protein_modification|_|_(GO:0006464)		LmjF32.0260	K00870			Serine/threonine-protein kinase NEK16, putative	0.844938945	cl_1	LmjF32.0260	157873669		LbrM32_V2.0330							LinJ32_V3.0270	Tb10.61.2330	Tc00.1047053511283.280						0.043722302
KINASES	LmjF33.1710		3.13919414	123.337971	555	588.53333	LmjF33.1710	0.79386833	30	179.6	199	14	5654594		exclusive_targets	3.178388037	3.178388037		3.178388037	protein kinase, putative Leishmania major chr 33		protein_modification|_|_(GO:0006464)		LmjF33.1710				CAMK/CAMKL family protein kinase, putative	1.668295268	cl_1	LmjF33.1710	157875050		LbrM33_V2.1980							LinJ33_V3.1810	Tb927.2.1820	Tc00.1047053509213.160	Tc00.1047053510257.130					4.15E-04
KINASES	LmjF05.0550		2.74285714		16	55487.43333	LmjF05.0550	0.61470806	93	135.06667	165		5648917		exclusive_targets					protein kinase, putative Leishmania major chr 5		regulation_of_DNA_replication|_|_(GO:0006275)		LmjF05.0550						cl_1	LmjF05.0550	157863966		LbrM05_V2.0560							LinJ05_V3.0550	Tb927.7.7360	Tc00.1047053503617.10	Tc00.1047053510609.70
KINASES	LmjF25.1560		3.15018315	621.6189025	834	68.53333	LmjF25.1560	0.85572583	69	144.7	184	47	5652635		exclusive_targets	2.006538346	2.006538346		2.006538346	protein kinase, putative Leishmania major chr 25		protein_modification|_|_(GO:0006464)		LmjF25.1560				CMGC/CLK family protein kinase, putative	1.004708727	cl_1	LmjF25.1560	157870726		LbrM25_V2.2530							LinJ25_V3.1620	Tb927.3.1610	Tc00.1047053510089.130	Tc00.1047053510421.150					0.013755968
KINASES	LmjF36.6470		3.13772894		560	571.83333	LmjF36.6470	0.78114428	15	183.96667	201	1	5655960	ec:2.7.1.-	exclusive_targets					LMPK mitogen activated protein kinase homologue Leishmania major chr 36		protein_modification|_|_(GO:0006464)		LmjF36.6470	K00924	Phosphatidylinositol signaling system				cl_1	LmjF36.6470	157877885		LbrM35_V2.6810							LinJ36_V3.6760	Tb10.6k15.2790	Tc00.1047053504167.30
KINASES	LmjF29.2570		3.18901099		913	39.36667	LmjF29.2570	0.97815619	188	104	131		3608412	ec:2.7.11.1						serine/threonine-protein kinase, putative Leishmania major chr 29		protein_modification|_|_(GO:0006464)		LmjF29.2570	K08857					cl_1	LmjF29.2570	73537007		LbrM29_V2.2540							LinJ29_V3.2680	Tb927.3.3190	Tc00.1047053508153.400
KINASES	LmjF07.0690		3.2029304	861.2814608	956	23.96667	LmjF07.0690	0.99315453	186	104.26667	134		5649228	ec:2.7.1.-		2.567556263	2.567556263		2.567556263	protein kinase, putative Leishmania major chr 7		protein_modification|_|_(GO:0006464)		LmjF07.0690	K00924	Phosphatidylinositol signaling system		STE/STE11 serine/threonine-protein kinase, putative	1.360395891	cl_1	LmjF07.0690	157864532		LbrM07_V2.0760							LinJ07_V3.0770	Tb927.8.1100	Tc00.1047053506401.110	Tc00.1047053508543.20					0.004788332
KINASES	LmjF05.0130		3.18681319	125.4840052	976	18.76667	LmjF05.0130	0.97048592	173	107.8	134		5648874			2.403290511	2.403290511		2.403290511	protein kinase, putative Leishmania major chr 5		protein_modification|_|_(GO:0006464)		LmjF05.0130				calcium/calmodulin-dependent protein kinase, putative	1.265011053	cl_1	LmjF05.0130	157863876		LbrM05_V2.0130							LinJ05_V3.0130	Tb927.5.4430	Tc00.1047053508205.30	Tc00.1047053506123.30					0.001545778
KINASES	LmjF21.1650		3.2029304		832	69.53333	LmjF21.1650	0.99315453	177	106.8	134		5651736							protein kinase, putative Leishmania major chr 21		protein_modification|_|_(GO:0006464)		LmjF21.1650						cl_1	LmjF21.1650	157869154		Tb10.100.0230							Tc00.1047053506869.60	Tc00.1047053510519.40
KINASES	LmjF35.5010		3.18388278		899	43.5	LmjF35.5010	0.96382101	161	110.26667	138		3684553	ec:2.7.11.22						protein kinase, putative Leishmania major chr 35		protein_modification|_|_(GO:0006464)	Human_Ortholog	LmjF35.5010	K08830					cl_1	LmjF35.5010	72549889		LbrM34_V2.4950							LinJ35_V3.5330	Tb09.211.0960	Tc00.1047053506885.120	Tc00.1047053510729.299
KINASES	LmjF29.2320		3.15824176	89.69345201	890	47.13333	LmjF29.2320	0.89218981	83	138.03333	173	58	3608403	ec:2.7.1.-		2.219108982	2.219108982		2.219108982	MKK mitogen activated protein kinase, putative Leishmania major chr 29	MKK1	protein_modification|_|_(GO:0006464)	Human_Ortholog	LmjF29.2320	K00924	Phosphatidylinositol signaling system		mitogen-activated protein kinase kinase 1	1.149980521	cl_1	LmjF29.2320	73536957		LbrM29_V2.2290							LinJ29_V3.2430	Tb927.3.4860	Tc00.1047053508153.140	UniProtKB:Q9XTM3	UniProtKB:Q7KA74	UniProtKB:Q9Y079	UniProtKB:Q9Y074	UniProtKB:Q9Y081	0.032869974
KINASES	LmjF13.0440		3.13919414	203.9477942	149	10198.5	LmjF13.0440	0.80254843	38	177.26667	197	24	5650073	ec:2.7.11.1		2.010835041	2.010835041		2.010835041	MKK2 mitogen-activated protein kinase kinase 2 Leishmania major chr 13	MKK2	protein_modification|_|_(GO:0006464)	Human_Ortholog	LmjF13.0440	K06228			mitogen-activated protein kinase kinase 2	1.007794735	cl_1	LmjF13.0440	157866164		LbrM13_V2.0260							LinJ13_V3.0280	Tb11.02.2050	Tc00.1047053504001.6	Tc00.1047053504089.54					0.009416225
KINASES	LmjF27.0560		3.12087912		215	6461.63333	LmjF27.0560	0.87140637	137	116.66667	144		3608716	ec:2.7.1.-	exclusive_targets					protein kinase, putative Leishmania major chr 27		protein_modification|_|_(GO:0006464)		LmjF27.0560	K00924	Phosphatidylinositol signaling system				cl_1	LmjF27.0560	73544231		LbrM27_V2.0670							Tb11.47.0031
KINASES	LmjF29.1330		3.16923077		811	80.3	LmjF29.1330	0.93509635	118	124.4	158	85	3608462	ec:2.7.1.37	exclusive_targets					serine/threonine-protein kinase, putative Leishmania major chr 29		protein_modification|_|_(GO:0006464)		LmjF29.1330	K00870					cl_1	LmjF29.1330	73536756		LbrM29_V2.1410							LinJ29_V3.1420	Tb927.3.3920	Tc00.1047053503685.10	Tc00.1047053509999.110
KINASES	LmjF31.0660		4.04322344	226.2557417	1038	5.06667	LmjF31.0660	1	625	24	33		5653994			2.489054108	2.489054108		2.489054108	hypothetical protein, conserved Leishmania major chr 31		protein_modification|_|_(GO:0006464)		LmjF31.0660				hypothetical protein, conserved	1.315597593	cl_1	LmjF31.0660	157873071		LbrM31_V2.0830							LinJ31_V3.0690	Tc00.1047053460747.9	Tc00.1047053509895.40						0.002553645
KINASES	LmjF19.1440	amastigote_expressed	2.94945055		124	11834.7	LmjF19.1440	0.7043239	100	132.76667	160		5651254	ec:2.7.11.24						mitogen-activated protein kinase Leishmania major chr 19		protein_modification|_|_(GO:0006464)	Human_Ortholog	LmjF19.1440	K04371					cl_1	LmjF19.1440	157868358		LbrM19_V2.1710							LinJ19_V3.1480	Tb10.61.0250	Tc00.1047053506483.69	Tc00.1047053511299.70
KINASES	LmjF06.0640		3.20805861		916	38.36667	LmjF06.0640	0.99750031	194	101.86667	127		5649086							protein kinase, putative Leishmania major chr 6		protein_modification|_|_(GO:0006464)		LmjF06.0640						cl_1	LmjF06.0640	157864246		LbrM06_V2.0640							LinJ06_V3.0660	Tb927.7.5220	Tc00.1047053506825.180	Tc00.1047053508175.80
KINASES	LmjF28.0520		3.07619048		159	9797.6	LmjF28.0520	0.69370967	44	165.2	202		5653258	ec:2.7.1.37						LMAIRK protein kinase, putative Leishmania major chr 28		protein_modification|_|_(GO:0006464)	Human_Ortholog	LmjF28.0520	K00870					cl_1	LmjF28.0520	157871562		LbrM28_V2.0540							LinJ28_V3.0550	Tb11.01.0330	Tc00.1047053503799.4	Tc00.1047053508817.80
KINASES	LmjF21.0270		3.13919414		640	316.93333	LmjF21.0270	0.79386833	37	177.36667	199	20	5651561	ec:2.7.1.-	exclusive_targets					protein kinase, putative Leishmania major chr 21		protein_modification|_|_(GO:0006464)		LmjF21.0270	K00924	Phosphatidylinositol signaling system				cl_1	LmjF21.0270	157868816		Tb10.70.5760							Tc00.1047053416891.9	Tc00.1047053508949.50	Tc00.1047053508951.4	Tc00.1047053510119.70
KINASES	LmjF31.1830		3.18754579		806	83.86667	LmjF31.1830	0.96515904	125	119.53333	148	92	5654114		exclusive_targets					protein kinase-like protein Leishmania major chr 31		signal_transduction|_|_(GO:0007165)		LmjF31.1830						cl_1	LmjF31.1830	157873314		LbrM31_V2.2030							LbrM31_V2.2070	LbrM31_V2.2080	LinJ08_V3.0670	LinJ31_V3.1870	LinJ31_V3.1880
KINASES	LmjF10.0200		2.97435897	178.5829632	156	9901.53333	LmjF10.0200	0.75741314	88	136.23333	171		5649618		exclusive_targets	2.36770702	2.36770702		2.36770702	mitogen-activated protein kinase, putative Leishmania major chr 10	MPK10	protein_modification|_|_(GO:0006464)		LmjF10.0200				Mitogen-activated protein kinase 10, putative	1.243490573	cl_1	LmjF10.0200	157865285		LbrM10_V2.0200							LinJ10_V3.0200	Tb927.8.3770	Tc00.1047053511573.40	Tc00.1047053506229.10					0.00495681
KINASES	LmjF36.1520		3.17875458		723	153.86667	LmjF36.1520	0.94741379	144	115.93333	145		5655406	ec:2.7.1.37						hypothetical protein, conserved Leishmania major chr 36		protein_modification|_|_(GO:0006464)		LmjF36.1520	K00870					cl_1	LmjF36.1520	157876762		LbrM35_V2.1660	Tc00.1047053509599.150	Tc00.1047053509599.157					LinJ36_V3.1580	Tb10.70.0970	Tb10.70.0960	Tc00.1047053463451.10	Tc00.1047053506327.80	Tc00.1047053506327.90	Tc00.1047053506327.99	Tc00.1047053509599.130
KINASES	LmjF14.1410		3.14652015		630	341.26667	LmjF14.1410	0.84819318	54	149.5	189	32	5650346							protein kinase, putative Leishmania major chr 14		protein_modification|_|_(GO:0006464)	Human_Ortholog	LmjF14.1410						cl_1	LmjF14.1410	157866701		LbrM14_V2.1600							LinJ14_V3.1510	Tb927.7.3580	Tc00.1047053510407.9	Tc00.1047053509937.220
KINASES	LmjF26.2110		4.04542125	141.7122612	1073	1.63333	LmjF26.2110	1	648	22.13333	30		5653140			2.905637983	2.905637983		2.905637983	protein kinase, putative Leishmania major chr 26		protein_modification|_|_(GO:0006464)		LmjF26.2110				protein kinase, putative	1.538854967	cl_1	LmjF26.2110	157871335		LbrM26_V2.2030							LinJ26_V3.2110	Tb09.160.0930	Tc00.1047053506465.40	Tc00.1047053507317.60					0.001542248
KINASES	LmjF16.0300		3.18974359		934	31.36667	LmjF16.0300	0.97270115	146	115.23333	145		5650575							protein kinase, putative Leishmania major chr 16		protein_modification|_|_(GO:0006464)	Human_Ortholog	LmjF16.0300						cl_1	LmjF16.0300	157867107		LbrM16_V2.0300							LinJ16_V30310	Tb927.8.5730	Tc00.1047053503473.10	Tc00.1047053506743.160
KINASES	LmjF30.0800		3.18754579		952	26.16667	LmjF30.0800	0.96515904	130	117.66667	148	97	5653608							rac serine-threonine kinase, putative Leishmania major chr 30		protein_modification|_|_(GO:0006464)	Human_Ortholog	LmjF30.0800						cl_1	LmjF30.0800	157872249		LbrM30_V2.0920							LinJ30_V3.0850	Tb927.6.2250	Tc00.1047053509047.110	Tc00.1047053507927.4
KINASES	LmjF33.1400		3.13699634		533	714.33333	LmjF33.1400	0.77311462	17	183.06667	202	3	5654556		exclusive_targets					protein kinase, putative Leishmania major chr 33		protein_modification|_|_(GO:0006464)		LmjF33.1400						cl_1	LmjF33.1400	157874985		LbrM33_V2.1670							LinJ33_V3.1490	Tc00.1047053476421.9	Tc00.1047053511837.90
KINASES	LmjF24.1730		3.18681319	139.8076961	896	44.46667	LmjF24.1730	0.97273033	181	105.66667	134		5652345			2.439004863	2.439004863		2.439004863	protein kinase, putative Leishmania major chr 24		protein_modification|_|_(GO:0006464)		LmjF24.1730				Calcium/calmodulin-dependent protein kinase kinase, putative	1.286292635	cl_1	LmjF24.1730	157870279		LbrM24_V2.1790							LinJ24_V3.1800	Tb927.8.6490	Tc00.1047053506801.120	Tc00.1047053511907.240					0.001914008
KINASES	LmjF30.3470		3.03663004		178	8682.36667	LmjF30.3470	0.93268563	176	106.8	132		5653898	ec:2.7.11.1	exclusive_targets					casein kinase 1 isoform 2, putative Leishmania major chr 30		protein_modification|_|_(GO:0006464)		LmjF30.3470	K02218					cl_1	LmjF30.3470	157872861		LbrM30_V2.3520							LinJ30_V3.3530	Tc00.1047053510445.10	Tc00.1047053506835.159	Tc00.1047053506945.110
KINASES	LmjF02.0360		2.69230769		15	55568.73333	LmjF02.0360	0.48222213	41	176.3	218		3684262	ec:2.7.11.1	exclusive_targets					casein kinase II, alpha chain, putative Leishmania major chr 2		protein_modification|_|_(GO:0006464)		LmjF02.0360	K03097					cl_1	LmjF02.0360	71746016		LbrM02_V2.0390							LinJ02_V3.0330	Tb927.2.2430	Tc00.1047053503513.10	Tc00.1047053508741.320
KINASES	LmjF10.0830		3.15238095		951	26.56667	LmjF10.0830	0.87120933	75	142.5	181	53	5649686		exclusive_targets					protein kinase, putative Leishmania major chr 10		protein_modification|_|_(GO:0006464)		LmjF10.0830						cl_1	LmjF10.0830	157865419		LbrM10_V2.0930							LinJ10_V3.0880	Tb927.8.4260	Tc00.1047053509567.30	Tc00.1047053508987.30
KINASES	LmjF36.5350		3.12893773	111.7371737	96	14976.46667	LmjF36.5350	0.74624674	2	200.96667	206		5655837		exclusive_targets	2.77730788	2.77730788		2.77730788	protein kinase, putative Leishmania major chr 36	kkt2	protein_modification|_|_(GO:0006464)		LmjF36.5350				kinetoplastid kinetochore protein 2, putative	1.473687117	cl_1	LmjF36.5350	157877608		LbrM35_V2.5600							LinJ36_V3.5580	Tb11.01.2290	Tc00.1047053503823.169	Tc00.1047053510285.70	Tc00.1047053504827.170				0.004045099
KINASES	LmjF36.0900		3.13919414		582	480.16667	LmjF36.0900	0.78894472	34	178.66667	199	17	5655340							protein kinase, putative Leishmania major chr 36		protein_modification|_|_(GO:0006464)	Human_Ortholog	LmjF36.0900						cl_1	LmjF36.0900	157876634		LbrM35_V2.1020							LinJ36_V3.0960	Tb10.70.1760	Tc00.1047053506679.80
KINASES	LmjF08.0230		3.96117216		1141	0.06667	LmjF08.0230	1	786	12.63333	17		5649307							hypothetical protein, conserved Leishmania major chr 8			Human_Ortholog	LmjF08.0230	K08869					cl_1	LmjF08.0230	157864687		LbrM08_V2.0240							LinJ08_V3.0240	Tb927.5.3420	Tc00.1047053509117.19	Tc00.1047053509777.90
KINASES	LmjF20.1340		3.15970696		779	98.96667	LmjF20.1340	0.88407293	92	135.43333	171	65	5651487		exclusive_targets					kinase-like protein Leishmania major chr 20		protein_modification|_|_(GO:0006464)		LmjF20.1340						cl_1	LmjF20.1340	157868667		LinJ20_V3.1380
KINASES	LmjF22.0950		3.2007326		879	50.1	LmjF22.0950	0.99063361	238	96.33333	121		5651854							protein kinase, putative Leishmania major chr 22		protein_modification|_|_(GO:0006464)		LmjF22.0950						cl_1	LmjF22.0950	157869389		LbrM22_V2.0850							LinJ22_V3.0770	Tc00.1047053510525.139	Tc00.1047053511817.210
KINASES	LmjF16.0870		3.21245421		863	56.16667	LmjF16.0870	0.9988534	263	89.46667	111		5650633							protein kinase, putative Leishmania major chr 16		protein_modification|_|_(GO:0006464)		LmjF16.0870						cl_1	LmjF16.0870	157867223		LbrM16_V2.0880							LinJ16_V30870	Tb927.8.5500
KINASES	LmjF30.3050		3.20586081		970	21.13333	LmjF30.3050	0.99689489	265	89.03333	114		5653854							protein kinase-like protein Leishmania major chr 30		protein_modification|_|_(GO:0006464)		LmjF30.3050						cl_1	LmjF30.3050	157872770		LbrM30_V2.3040							LinJ30_V3.3090	Tc00.1047053509065.180	Tc00.1047053509167.190
KINASES	LmjF32.2950		3.3032967		485	1016.66667	LmjF32.2950	0.30769231	878	9.86667	13		5656416	ec:2.7.4.6						nucleoside diphosphate kinase b Leishmania major chr 32		UTP_biosynthesis|_|_(GO:0006228)	Human_Ortholog	LmjF32.2950	K00940	Pyrimidine metabolism				cl_2	LmjF32.2950	157874264		LbrM32_V2.3200							LbrM32_V2.3210	LinJ32_V3.3100	LinJ32_V3.3110	Tb11.01.7800	Tc00.1047053508707.200
KINASES	LmjF03.0210		3.18754579		920	37.26667	LmjF03.0210	0.96515904	135	116.96667	148		809673	ec:2.7.-.-	exclusive_targets					protein kinase, putative Leishmania major chr 3		protein_modification|_|_(GO:0006464)		LmjF03.0210						cl_1	LmjF03.0210	157878972		LbrM03_V2.0220							LinJ03_V3.0200	Tb10.70.4250	Tc00.1047053503575.60	Tc00.1047053510943.40
KINASES	LmjF29.2490		3.17728938		733	140.06667	LmjF29.2490	0.94259622	134	117.3	147	100	3608922	ec:2.7.1.37	exclusive_targets					protein kinase, putative Leishmania major chr 29		protein_modification|_|_(GO:0006464)		LmjF29.2490	K00870					cl_1	LmjF29.2490	73536991		LbrM29_V2.2460							LinJ29_V3.2600	Tb927.3.3290	Tc00.1047053508153.310	Tc00.1047053510323.10
KINASES	LmjF17.0390		3.15970696		751	120.36667	LmjF17.0390	0.88407293	94	134.93333	171	66	5650764		exclusive_targets					protein kinase, putative Leishmania major chr 17		protein_modification|_|_(GO:0006464)		LmjF17.0390						cl_1	LmjF17.0390	157867478		LbrM17_V2.0370							LinJ17_V3.0440
KINASES	LmjF28.1670		3.16556777		930	32.83333	LmjF28.1670	0.92115428	111	128.43333	163	79	5653379	ec:2.7.1.-	exclusive_targets					zinc finger protein kinase-like Leishmania major chr 28		signal_transduction|_|_(GO:0007165)		LmjF28.1670	K00924	Phosphatidylinositol signaling system				cl_1	LmjF28.1670	157871802		LbrM28_V2.1850							LinJ28_V3.1800	Tb11.01.1030	Tc00.1047053510901.200
KINASES	LmjF08.0530		3.1992674		746	125.5	LmjF08.0530	0.98827136	229	97.56667	123		5649337							protein kinase , putative Leishmania major chr 8		protein_modification|_|_(GO:0006464)		LmjF08.0530						cl_1	LmjF08.0530	157864747		LbrM08_V2.0570							LinJ08_V3.0540	Tb927.5.3150	Tc00.1047053503955.100	Tc00.1047053511661.120
KINASES	LmjF36.0720		2.95457875		78	18259.1	LmjF36.0720	0.73297455	79	141.06667	174		5655322	ec:2.7.11.24						protein kinase, putative Leishmania major chr 36		protein_modification|_|_(GO:0006464)	Human_Ortholog	LmjF36.0720	K08293					cl_1	LmjF36.0720	157876596		LbrM35_V2.0840							LinJ36_V3.0780	Tb10.70.2070	Tc00.1047053506007.40	Tc00.1047053510295.50
KINASES	LmjF03.0350		3.15970696	1226.794952	883	49.56667	LmjF03.0350	0.88407293	85	136.63333	171	60	809686		exclusive_targets	1.710916188	1.710916188		1.710916188	protein kinase, putative Leishmania major chr 3		protein_modification|_|_(GO:0006464)		LmjF03.0350				protein kinase, putative	0.774769089	cl_1	LmjF03.0350	157878999		LbrM03_V2.0340							LinJ03_V3.0330	Tb10.70.4100	Tc00.1047053510941.3	Tc00.1047053504269.10	Tc00.1047053508179.60				0.049048361
KINASES	LmjF30.2130		3.16556777	243.1078205	884	49.23333	LmjF30.2130	0.92115428	109	129	163	77	5653758		exclusive_targets	2.717662089	2.717662089		2.717662089	protein kinase, putative Leishmania major chr 30	NEK10	protein_modification|_|_(GO:0006464)		LmjF30.2130				Serine/threonine-protein kinase NEK10, putative	1.442366084	cl_1	LmjF30.2130	157872555		LbrM30_V2.2080							LinJ30_V3.2140	Tb927.6.3430	Tc00.1047053509169.39	Tc00.1047053511509.30					0.012046128
KINASES	LmjF11.0060		3.17875458		755	117.6	LmjF11.0060	0.94741379	143	116	145		5649744	ec:2.7.11.1						protein kinase, putative Leishmania major chr 11		protein_modification|_|_(GO:0006464)	Human_Ortholog	LmjF11.0060	K08860					cl_1	LmjF11.0060	157865534		LbrM19_V2.0260							LinJ11_V3.0060	Tb11.02.5050	Tc00.1047053504113.10	Tc00.1047053508237.9	Tc00.1047053506777.120	Tc00.1047053508795.19
KINASES	LmjF30.2910		3.2021978		783	96.23333	LmjF30.2910	0.99259365	242	95.33333	119		5653838							mitogen-activated protein kinase 5, putative Leishmania major chr 30		protein_modification|_|_(GO:0006464)		LmjF30.2910						cl_1	LmjF30.2910	157872733		LbrM30_V2.2890							LinJ30_V3.2930	Tb927.6.4220	Tc00.1047053506943.10	Tc00.1047053509065.20
KINASES	LmjF08.1228		3.13846154		660	272.66667	LmjF08.1228	0.78753769	32	179.16667	200	16	5649410		exclusive_targets					protein kinase, putative Leishmania major chr 8		protein_modification|_|_(GO:0006464)								cl_1	LmjF08.1228	157864893
KINASES	LmjF22.1170		3.1970696		855	59.73333	LmjF22.1170	0.98463492	198	101.36667	126		5651876							hypothetical protein, conserved Leishmania major chr 22		protein_modification|_|_(GO:0006464)		LmjF22.1170						cl_1	LmjF22.1170	157869433		LbrM22_V2.1070							LinJ22_V3.0990	Tb927.7.3210	Tc00.1047053510533.70	Tc00.1047053511821.60
KINASES	LmjF34.3020		3.18974359		835	68.33333	LmjF34.3020	0.97270115	148	114.63333	145		5655075	ec:2.7.11.26						protein kinase, putative Leishmania major chr 34		protein_modification|_|_(GO:0006464)	Human_Ortholog	LmjF34.3020	K08815					cl_1	LmjF34.3020	157876089		LbrM20_V2.2600							LinJ34_V3.2850	Tb927.4.1700	Tc00.1047053504057.170	Tc00.1047053510879.229
KINASES	LmjF35.1470		3.14432234	156.832096	698	195.3	LmjF35.1470	0.83524215	48	156.1	192	26	3684571		exclusive_targets	2.104595377	2.104595377		2.104595377	choline/ethanolamine kinase, putative Leishmania major chr 35				LmjF35.1470				choline/ethanolamine kinase, putative	1.073542892	cl_1	LmjF35.1470	72547563		LbrM34_V2.1390							LinJ35_V3.1480	Tc00.1047053508805.30	Tc00.1047053511181.160						0.018233123
KINASES	LmjF01.0750		3.88351648		1007	11.06667	LmjF01.0750	1	570	28.73333	39		800655							protein kinase, putative Leishmania major chr 1		protein_modification|_|_(GO:0006464)		LmjF01.0750						cl_1	LmjF01.0750	157878915		LbrM01_V2.0720							LinJ01_V3.0770	Tc00.1047053510155.160	Tc00.1047053511585.170
KINASES	LmjF28.3000		3.2014652		882	49.66667	LmjF28.3000	0.99074074	170	108	136		5653515	ec:2.7.1.37						protein kinase, putative Leishmania major chr 28		protein_modification|_|_(GO:0006464)		LmjF28.3000	K00870					cl_1	LmjF28.3000	157872074		LbrM28_V2.3220							LinJ28_V3.3240	Tb11.01.2900	Tc00.1047053511671.80	Tc00.1047053508831.110
KINASES	LmjF27.1420		3.14432234		741	129.53333	LmjF27.1420	0.83524215	46	158.83333	192	25	3608538							choline/ethanolamine kinase, putative Leishmania major chr 27			Human_Ortholog	LmjF27.1420						cl_1	LmjF27.1420	73544411		LbrM27_V2.1560							LinJ27_V3.1330	Tb11.18.0017	Tc00.1047053508355.190
KINASES	LmjF19.0590		3.15970696	85.00695212	825	72.33333	LmjF19.0590	0.88407293	86	136.33333	171	61	5651158		exclusive_targets	2.77590555	2.77590555		2.77590555	protein kinase, putative Leishmania major chr 19		protein_modification|_|_(GO:0006464)		LmjF19.0590				Calcium/calmodulin-dependent protein kinase kinase, putative	1.472958481	cl_1	LmjF19.0590	157868166		LbrM19_V2.0910							LinJ19_V3.0590	Tb10.61.1180	Tc00.1047053507031.170	Tc00.1047053506505.40					0.003702017
HELICASES	LmjF22.1500		4.40659341		1156	0	LmjF22.1500	0.92647059	789	12.56667	17		5651923							ATP-dependent DEAD/H RNA helicase, putative Leishmania major chr 22				LmjF22.1500						cl_5	LmjF22.1500	157869499		LbrM22_V2.1400							LinJ22_V3.1350	Tb927.6.740	Tc00.1047053506861.10	Tc00.1047053508323.199	Tc00.1047053511825.180
HELICASES	LmjF14.0840		3.41978022		155	9902.4	LmjF14.0840	0.44835893	353	69.16667	82		5650287							SNF2 family helicase-like protein, putative Leishmania major chr 14			Human_Ortholog	LmjF14.0840	K10841	Nucleotide excision repair				cl_5	LmjF14.0840	157866587		LbrM14_V2.0810							LinJ14_V3.0900	Tb927.7.4080	Tc00.1047053506983.60	Tc00.1047053508675.20
HELICASES	LmjF36.5190		3.41978022		239	5279.53333	LmjF36.5190	0.44835893	352	69.46667	82		5655821							helicase, putative Leishmania major chr 36			Human_Ortholog	LmjF36.5190						cl_5	LmjF36.5190	157877576		LbrM35_V2.5440							LinJ36_V3.5420	Tb11.01.2500	Tc00.1047053506155.70
HELICASES	LmjF36.2130		3.23516484	142.8887444	86	17053	LmjF36.2130	0.67198582	500	37.26667	48		5655472			2.157254664	2.157254664		2.157254664	DEAD box RNA helicase, putative Leishmania major chr 36	DBP2A		Human_Ortholog	LmjF36.2130				ATP-dependent RNA helicase DBP2A, putative	1.109196497	cl_5	LmjF36.2130	157876896		LbrM35_V2.2370							LinJ36_V3.2260	Tb10.70.0140	Tc00.1047053510187.290						0.018147009
HELICASES	LmjF09.0830		3.81172161		613	379.93333	LmjF09.0830	0.93589744	542	31.56667	40		5649515							DEAD/DEAH box helicase-like protein Leishmania major chr 9				LmjF09.0830						cl_5	LmjF09.0830	157865098		LbrM09_V2.0910							LinJ09_V3.0880	Tb11.52.0011	Tc00.1047053509083.9	Tc00.1047053505171.70
HELICASES	LmjF26.1560		3.77582418		694	205.23333	LmjF26.1560	0.87707641	517	36.03333	43		5652884							hypothetical protein, conserved Leishmania major chr 26		ubiquitin_cycle|_|_(GO:0006512)		LmjF26.1560						cl_5	LmjF26.1560	157871221		LbrM26_V2.1580							LinJ26_V3.1540	Tb927.7.1090
HELICASES	LmjF36.2530		4.40879121		1135	0.1	LmjF36.2530	0.98901099	865	10.3	14		5655525							DEAD/DEAH box helicase, putative Leishmania major chr 36				LmjF36.2530						cl_5	LmjF36.2530	157876981		LbrM35_V2.2740							LinJ36_V3.2660	Tb10.6k15.3650	Tc00.1047053510181.30	Tc00.1047053507609.30
HELICASES	LmjF24.0760		3.41904762	631.1195678	223	5917.96667	LmjF24.0760	0.43931825	331	73.9	83		5652241	ec:3.6.1.-		2.325302881	2.325302881		2.325302881	DNA repair and recombination protein RAD54, putative Leishmania major chr 24			Human_Ortholog	LmjF24.0760	K10877	Homologous recombination		DNA repair and recombination protein RAD54, putative	1.217418646	cl_5	LmjF24.0760	157870081		LbrM24_V2.0770							LinJ24_V3.0770	Tb11.02.3110	Tc00.1047053505183.40	Tc00.1047053508647.290					0.014136973
HELICASES	LmjF31.0070		3.81391941		678	235.63333	LmjF31.0070	0.94294294	566	28.96667	37		5653928							helicase-like protein Leishmania major chr 31		nucleobase,_nucleoside,_nucleotide_and_nucleic_acid_metabolism|_|_(GO:0006139)		LmjF31.0070						cl_5	LmjF31.0070	157872939		LbrM31_V2.0070							LinJ31_V3.0080	Tb10.389.1430	Tc00.1047053506495.20	Tc00.1047053506561.10
HELICASES	LmjF34.1550		4.40659341		1156	0	LmjF34.1550	0.92647059	767	13.4	17		5654920							hypothetical protein, conserved Leishmania major chr 34				LmjF34.1550						cl_5	LmjF34.1550	157875747		LbrM20_V2.1100							LbrM20_V2.1450	LinJ34_V3.1650	Tb927.4.2720	Tc00.1047053506635.100	Tc00.1047053508029.30
HELICASES	LmjF21.0610		3.74358974		802	85.66667	LmjF21.0610	0.93234672	519	35.6	44		5651597							RNA helicase, putative Leishmania major chr 21				LmjF21.0610						cl_5	LmjF21.0610	157868884		Tb10.70.6180							Tc00.1047053508637.70	Tc00.1047053511911.110
HELICASES	LmjF35.2270		4.40659341	331.1050129	1148	0.03333	LmjF35.2270	0.92647059	772	13.16667	17		3684619			2.678258989	2.678258989		2.678258989	ATP-dependent RNA helicase-like protein Leishmania major chr 35				LmjF35.2270				ATP-dependent RNA helicase-like protein	1.421295477	cl_5	LmjF35.2270	72548063		LbrM34_V2.2220							LinJ35_V3.2320	Tb09.211.4430	Tc00.1047053508469.59	Tc00.1047053510753.9	Tc00.1047053510655.30				7.15E-04
HELICASES	LmjF11.0050		3.51428571		279	4276.83333	LmjF11.0050	0.510312	417	48.2	62		5649752							SNF2/RAD54 related DNA helicase, putative Leishmania major chr 11				LmjF11.0050						cl_5	LmjF11.0050	157865532		LbrM19_V2.0270							LinJ11_V3.0050	Tb11.02.5060	Tc00.1047053508237.18	Tc00.1047053506905.59	Tc00.1047053508795.10
HELICASES	LmjF23.1380		4.40659341	1153.295602	1080	1.26667	LmjF23.1380	0.92647059	785	12.73333	17		5652133	ec:2.7.7.7		2.077960607	2.077960607		2.077960607	DNA polymerase theta (helicase domain only), putative Leishmania major chr 23			Human_Ortholog	LmjF23.1380	K02349			DNA polymerase theta (helicase domain only), putative	1.055168305	cl_5	LmjF23.1380	157869866		LbrM23_V2.1500							LinJ23_V3.1640	Tb927.8.3350	Tc00.1047053509769.70						0.024667813
HELICASES	LmjF09.0070		4.40659341		1116	0.26667	LmjF09.0070	0.92647059	774	13.1	17		5649425							RNA helicase, putative Leishmania major chr 9			Human_Ortholog	LmjF09.0070						cl_5	LmjF09.0070	157864924		LbrM09_V2.0090							LinJ09_V3.0090	Tb11.01.3930	Tc00.1047053504005.3	Tc00.1047053511481.60
HELICASES	LmjF08.0080		4.05641026		993	14.76667	LmjF08.0080	0.96022727	588	26.43333	33		5649289							ATP-dependent DEAD/H RNA helicase, putative Leishmania major chr 8			Human_Ortholog	LmjF08.0080						cl_5	LmjF08.0080	157864657		LbrM08_V2.0080							LinJ08_V3.0080	Tb927.5.3600	Tc00.1047053511649.169	Tc00.1047053511651.10	Tc00.1047053507811.30
HELICASES	LmjF24.2210		3.99194139		1018	8.76667	LmjF24.2210	0.66666667	1184	2.16667	3		5652395							60S ribosomal protein L12, putative Leishmania major chr 24		protein_metabolism|_|_(GO:0019538)	Human_Ortholog	LmjF24.2210	K02870	Ribosome				cl_24	LmjF24.2210	157870377		LbrM24_V2.2290	Tc00.1047053511071.171						LbrM34_V2.2120	LinJ24_V3.2300	LinJ35_V3.2230	Tb927.8.6030	Tb09.211.4550	Tc00.1047053504037.30	Tc00.1047053508413.44	Tc00.1047053510755.129
HELICASES	LmjF31.0250		4.40879121		1100	0.6	LmjF31.0250	0.98901099	830	11.16667	14		5653950							ATP-dependent RNA helicase, putative Leishmania major chr 31				LmjF31.0250						cl_5	LmjF31.0250	157872978		LbrM31_V2.0360							LinJ31_V3.0260	Tb927.4.3890	Tc00.1047053505123.4	Tc00.1047053508141.40
HELICASES	LmjF34.1190		4.40659341		1156	0	LmjF34.1190	0.92647059	780	12.93333	17		5654883							ATP-dependent RNA helicase-like protein Leishmania major chr 34				LmjF34.1190						cl_5	LmjF34.1190	157875663		LbrM20_V2.1240							LinJ34_V3.1290	Tb927.4.3020	Tc00.1047053506265.100	Tc00.1047053506435.120
HELICASES	LmjF32.0570		3.80879121		957	23.93333	LmjF32.0570	0.96491228	547	31	39		5656168							ATP-dependent RNA helicase-like protein, putative Leishmania major chr 32		nucleobase,_nucleoside,_nucleotide_and_nucleic_acid_metabolism|_|_(GO:0006139)	Human_Ortholog	LmjF32.0570						cl_5	LmjF32.0570	157873736		LbrM32_V2.0650							LinJ32_V3.0600	Tb11.01.5370	Tc00.1047053509161.130
HELICASES	LmjF30.2290		4.40659341		1156	0	LmjF30.2290	0.92647059	791	12.53333	17		5653774							ATP-dependent DEAD/H DNA helicase recQ family-like protein Leishmania major chr 30				LmjF30.2290						cl_5	LmjF30.2290	157872593		LbrM30_V2.2240							LinJ30_V3.2300	Tb927.6.3580	Tc00.1047053506941.90	Tc00.1047053511511.90
HELICASES	LmjF32.3920		3.74212454		729	146.86667	LmjF32.3920	0.91111111	516	36.06667	46		5656516	ec:3.6.1.-						helicase, putative Leishmania major chr 32		nucleotide-excision_repair|_|_(GO:0006289)	Human_Ortholog	LmjF32.3920	K10843	Nucleotide excision repair				cl_5	LmjF32.3920	157874471		LbrM32_V2.4160							LinJ32_V3.4070	Tb11.01.7950	Tc00.1047053511527.20
HELICASES	LmjF30.1300		3.42197802		180	8614.36667	LmjF30.1300	0.42291464	373	65.13333	79		5653661		exclusive_targets					hypothetical protein, unknown function Leishmania major chr 30				LmjF30.1300						cl_5	LmjF30.1300	157872353		LbrM30_V2.1430							LinJ30_V3.1370
HELICASES	LmjF35.3100		3.74432234		771	105.1	LmjF35.3100	0.94019934	529	34.06667	43		3684477							ATP-dependent RNA helicase, putative Leishmania major chr 35				LmjF35.3100						cl_5	LmjF35.3100	72548684		LbrM34_V2.3010							LinJ35_V3.3150	Tb09.211.3510	Tc00.1047053510661.90	Tc00.1047053510741.180
HELICASES	LmjF14.0040		3.41978022		227	5774.86667	LmjF14.0040	0.44835893	355	69.03333	82		5650208		exclusive_targets					j-binding protein, putative Leishmania major chr 14				LmjF14.0040						cl_5	LmjF14.0040	157866423		LbrM14_V2.0040							LinJ14_V3.0040	Tb927.7.4650	Tc00.1047053506605.229	Tc00.1047053508859.74
HELICASES	LmjF13.0500		3.74432234		844	62.76667	LmjF13.0500	0.94019934	524	34.9	43		5650079	ec:3.6.1.-						RNA helicase, putative Leishmania major chr 13		nucleobase,_nucleoside,_nucleotide_and_nucleic_acid_metabolism|_|_(GO:0006139)	Human_Ortholog	LmjF13.0500	K01529	Folate biosynthesis				cl_5	LmjF13.0500	157866176		LbrM13_V2.0320							LinJ13_V3.0390	Tb11.02.1930	Tc00.1047053509625.10	Tc00.1047053506179.59	Tc00.1047053507663.50
HELICASES	LmjF11.0190		3.74212454		823	73.4	LmjF11.0190	0.91111111	501	37.13333	46		5649761							DEAD-boc ATP-dependent (RNA) helicase, putative Leishmania major chr 11				LmjF11.0190						cl_5	LmjF11.0190	157865560		LbrM19_V2.0130							LinJ11_V3.0190	Tb11.02.4920	Tc00.1047053511165.10	Tc00.1047053506777.10
HELICASES	LmjF24.2280		3.30915751	1248.150486	102	14193.03333	LmjF24.2280	0.85487805	530	33.86667	41		5652402	ec:3.6.1.-		1.999328821	1.999328821		1.999328821	TFIIH basal transcription factor complex helicase subunit, putative Leishmania major chr 24		nucleotide-excision_repair|_|_(GO:0006289)	Human_Ortholog	LmjF24.2280	K10844	Nucleotide excision repair		TFIIH basal transcription factor complex helicase subunit, putative	0.999515765	cl_5	LmjF24.2280	157870391		LbrM24_V2.2360							LinJ24_V3.2370	Tb927.8.5980	Tc00.1047053511897.10	Tc00.1047053511075.30					0.029310923
HELICASES	LmjF35.4030		3.74358974		763	110.83333	LmjF35.4030	0.93234672	525	34.83333	44		3684696							ATP-dependent RNA helicase, putative Leishmania major chr 35		protein_metabolism|_|_(GO:0019538)	Human_Ortholog	LmjF35.4030						cl_5	LmjF35.4030	72549287		LbrM34_V2.4010							LinJ35_V3.4080	Tb09.211.2300	Tc00.1047053508461.250
HELICASES	LmjF29.0200		3.42124542		273	4497.33333	LmjF29.0200	0.44841772	366	66.3	80		3608651		exclusive_targets					hypothetical protein, conserved Leishmania major chr 29				LmjF29.0200						cl_5	LmjF29.0200	73536510		LbrM29_V2.0210							LinJ29_V3.0210	Tb927.3.5440	Tc00.1047053508409.100
HELICASES	LmjF34.2050		3.74432234		843	63.3	LmjF34.2050	0.94019934	522	35.1	43		5654971							ATP-dependent RNA helicase, putative Leishmania major chr 34			Human_Ortholog	LmjF34.2050						cl_5	LmjF34.2050	157875861		LbrM20_V2.1540							LinJ34_V3.1800	Tb927.4.2630	Tc00.1047053506635.20	Tc00.1047053508027.70
HELICASES	LmjF36.5670		4.40805861		1156	0	LmjF36.5670	0.97142857	821	11.6	15		5655871							RNA helicase, putative Leishmania major chr 36				LmjF36.5670						cl_5	LmjF36.5670	157877699		LbrM35_V2.5950							LinJ36_V3.5920	Tb10.6k15.1290	Tc00.1047053503525.50	Tc00.1047053504179.9	Tc00.1047053507825.20
HELICASES	LmjF32.2230		4.40732601		1156	0	LmjF32.2230	0.95	820	11.76667	16		5656343							ATP-dependent RNA helicase, putative Leishmania major chr 32				LmjF32.2230						cl_5	LmjF32.2230	157874102		LbrM32_V2.2450							LinJ32_V3.2380	Tb11.01.7100	Tc00.1047053510031.50	Tc00.1047053509267.90
HELICASES	LmjF36.2830		3.92600733		259	4876	LmjF36.2830	0.75833333	793	12.46667	16		5655572							pre-mrna splicing factor ATP-dependent RNA helicase, putative Leishmania major chr 36			Human_Ortholog	LmjF36.2830						cl_5	LmjF36.2830	157877058		LbrM35_V2.3050							LinJ36_V3.2970	Tb10.6k15.3410	Tc00.1047053422041.9	Tc00.1047053507681.220	Tc00.1047053509537.10
HELICASES	LmjF31.2320		3.45201465		238	5338.06667	LmjF31.2320	0.47581954	376	64.06667	79		5654164		exclusive_targets					helicase-like protein Leishmania major chr 31				LmjF31.2320						cl_5	LmjF31.2320	157873415		LbrM31_V2.2590							LinJ31_V3.2390
HELICASES	LmjF29.2660		3.74358974		570	528.26667	LmjF29.2660	0.87737844	506	36.7	44		3608421							helicase, putative Leishmania major chr 29		nucleotide-excision_repair|_|_(GO:0006289)	Human_Ortholog	LmjF29.2660	K11136					cl_5	LmjF29.2660	73537025		LbrM29_V2.2630							LinJ29_V3.2770	Tb927.3.3090	Tc00.1047053506697.40	Tc00.1047053508153.500
HELICASES	LmjF36.0870		4.40732601		1156	0	LmjF36.0870	0.95	798	12.26667	16		5655337							DEAH-box RNA helicase, putative Leishmania major chr 36				LmjF36.0870						cl_5	LmjF36.0870	157876628		LbrM35_V2.0990							LinJ36_V3.0930	Tb10.70.1790	Tc00.1047053506679.50
HELICASES	LmjF28.1830		3.41978022		265	4683.6	LmjF28.1830	0.44835893	348	70.36667	82		5653394							DNA repair protein-like protein Leishmania major chr 28		ubiquitin_cycle|_|_(GO:0006512)	Human_Ortholog	LmjF28.1830						cl_5	LmjF28.1830	157871832		LbrM28_V2.2000							LinJ28_V3.1950	Tb11.01.0860
HELICASES	LmjF28.1310		3.74212454	510.4633033	707	176.5	LmjF28.1310	0.90531401	508	36.66667	46		5653342			2.15803319	2.15803319		2.15803319	ATP-dependent RNA helicase, putative Leishmania major chr 28			Human_Ortholog	LmjF28.1310				ATP-dependent RNA helicase, putative	1.109717053	cl_5	LmjF28.1310	157871728		LbrM28_V2.1410							LinJ28_V3.1420	Tb927.5.4270	Tc00.1047053510351.40	Tc00.1047053507601.140					0.030360997
HELICASES	LmjF32.0400		3.55824176		530	726.56667	LmjF32.0400	0.88571429	736	15.86667	21		5656149							ATP-dependent RNA helicase, putative Leishmania major chr 32			Human_Ortholog	LmjF32.0400						cl_5	LmjF32.0400	157873697		LbrM32_V2.0470							LinJ32_V3.0410	Tb10.61.2130	Tc00.1047053511285.120	Tc00.1047053506213.120
HELICASES	LmjF12.0260		4.40952381	887.9912968	1135	0.1	LmjF12.0260	1	892	9.13333	13		5649916			2.216085377	2.216085377		2.216085377	hypothetical protein, conserved Leishmania major chr 12		nitrogen_compound_metabolism|_|_(GO:0006807)		LmjF12.0260				Helicase associated domain (HA2), putative	1.148013464	cl_5	LmjF12.0260	157865849		LbrM12_V2.0280	Tc00.1047053509399.60	Tc00.1047053509399.9					LinJ12_v4.0260	Tb06.3A7.270	Tb927.6.920	Tb927.6.950	Tc00.1047053506531.40	Tc00.1047053506531.60	Tc00.1047053507297.20	Tc00.1047053507537.30	0.008205783
HELICASES	LmjF05.0360		3.81172161		761	112.56667	LmjF05.0360	0.93589744	539	32.03333	40		5648898							ATP-dependent RNA helicase, putative Leishmania major chr 5			Human_Ortholog	LmjF05.0360						cl_5	LmjF05.0360	157863926		LbrM05_V2.0360							LinJ05_V3.0360	Tb10.406.0540	Tc00.1047053484299.4	Tc00.1047053503555.40
HELICASES	LmjF05.0140		3.74212454	1292.975507	820	75.43333	LmjF05.0140	0.90531401	518	35.9	46		5648875			2.217507242	2.217507242		2.217507242	nucleolar RNA helicase II, putative Leishmania major chr 5			Human_Ortholog	LmjF05.0140				nucleolar RNA helicase II, putative	1.148938816	cl_5	LmjF05.0140	157863878		LbrM05_V2.0140							LinJ05_V3.0140	Tb927.5.4420	Tc00.1047053508205.20	Tc00.1047053506123.40					0.045782682
HELICASES	LmjF24.1050		3.51208791		330	2775.23333	LmjF24.1050	0.48413462	409	50.53333	65		5652270							helicase-like protein , putative Leishmania major chr 24			Human_Ortholog	LmjF24.1050						cl_5	LmjF24.1050	157870139		LbrM24_V2.1060							LinJ24_V3.1070	Tb11.02.3400	Tc00.1047053506203.30	Tc00.1047053508645.10
HELICASES	LmjF17.0920		3.81172161	2029.941915	758	115.83333	LmjF17.0920	0.93589744	537	32.2	40		5650824			1.893466633	1.893466633		1.893466633	ATP-dependent RNA helicase, putative Leishmania major chr 17		nucleobase,_nucleoside,_nucleotide_and_nucleic_acid_metabolism|_|_(GO:0006139)	Human_Ortholog	LmjF17.0920				ATP-dependent RNA helicase, putative	0.921029998	cl_5	LmjF17.0920	157867592		LbrM17_V2.0940							LinJ17_V3.1030	Tb927.5.2290	Tc00.1047053511313.40	Tc00.1047053511315.9	Tc00.1047053511755.60				0.035261269
HELICASES	LmjF36.1850		4.40659341		1062	2.3	LmjF36.1850	0.92647059	762	13.6	17		5655441							DEAD box RNA helicase, putative Leishmania major chr 36			Human_Ortholog	LmjF36.1850						cl_5	LmjF36.1850	157876834		LbrM35_V2.2040							LinJ36_V3.1930	Tb10.70.0540	Tc00.1047053507641.140
HELICASES	LmjF01.0240		3.41904762		188	7951.03333	LmjF01.0240	0.43931825	341	72.53333	83		800603							DNA excision/repair protein SNF2, putative Leishmania major chr 1			Human_Ortholog	LmjF01.0240						cl_5	LmjF01.0240	157878809		LbrM01_V2.0280							LinJ01_V3.0240	Tc00.1047053504797.70	Tc00.1047053511577.60
HELICASES	LmjF33.1700		3.41978022		187	8263.93333	LmjF33.1700	0.44835893	347	71.1	82		5654593							transcription activator Leishmania major chr 33			Human_Ortholog	LmjF33.1700						cl_5	LmjF33.1700	157875048		LbrM33_V2.1970							LinJ33_V3.1800	Tb927.2.1810	Tc00.1047053509213.170	Tc00.1047053510257.139
HELICASES	LmjF15.0130		3.80879121	2464.542592	868	55.2	LmjF15.0130	0.96491228	551	30.86667	39		5650360			2.010480203	2.010480203		2.010480203	ATP-dependent RNA helicase, putative Leishmania major chr 15			Human_Ortholog	LmjF15.0130				ATP-dependent RNA helicase, putative	1.00754013	cl_5	LmjF15.0130	157866744		LbrM15_V2.0130							LinJ15_V3.0130	Tb927.5.1560	Tc00.1047053506739.90	Tc00.1047053510819.110					0.014191357
HELICASES	LmjF14.0410		3.46227106		294	3709.63333	LmjF14.0410	0.48557692	403	51.46667	65		5650241							hypothetical protein, conserved Leishmania major chr 14			Human_Ortholog	LmjF14.0410						cl_5	LmjF14.0410	157866499		LbrM14_V2.0420							LinJ14_V3.0420	Tb927.7.4340	Tc00.1047053504213.20	Tc00.1047053508857.100
HELICASES	LmjF24.0250		3.80879121		878	50.76667	LmjF24.0250	0.96491228	545	31.26667	39		5652191							ATP-dependent RNA helicase, putative Leishmania major chr 24			Human_Ortholog	LmjF24.0250						cl_5	LmjF24.0250	157869983		LbrM24_V2.0240							LinJ24_V3.0240	Tb11.02.2620	Tc00.1047053507669.84	Tc00.1047053507857.40
HELICASES	LmjF05.0590		3.74212454		743	128.53333	LmjF05.0590	0.91111111	505	36.76667	46		5648921							ATP-dependent RNA helicase, putative Leishmania major chr 5				LmjF05.0590						cl_5	LmjF05.0590	157863974		LbrM23_V2.1900							LinJ05_V3.0590	Tb927.7.7300	Tc00.1047053506793.80	Tc00.1047053510609.110
HELICASES	LmjF27.0050		3.80879121		933	31.76667	LmjF27.0050	0.96491228	549	30.96667	39		3608665							DEAD-box helicase-like protein Leishmania major chr 27			Human_Ortholog	LmjF27.0050						cl_5	LmjF27.0050	73544129		LbrM27_V2.0060							LinJ27_V3.0050	Tb927.3.620	Tc00.1047053509719.20	Tc00.1047053506713.30
HELICASES	LmjF24.1530		4.40732601	1177.339348	1092	0.83333	LmjF24.1530	0.95	811	11.96667	16		5652320	ec:3.6.1.-		2.058292449	2.058292449		2.058292449	ATP-dependent DEAD/H DNA helicase recQ, putative Leishmania major chr 24		nucleobase,_nucleoside,_nucleotide_and_nucleic_acid_metabolism|_|_(GO:0006139)	Human_Ortholog	LmjF24.1530	K10901	Homologous recombination		ATP-dependent DEAD/H DNA helicase recQ, putative	1.041447979	cl_5	LmjF24.1530	157870239		LbrM24_V2.1330							LinJ24_V3.1590	Tb927.8.6690	Tc00.1047053507433.9	Tc00.1047053503391.10	Tc00.1047053507989.40	Tc00.1047053509243.60	Tc00.1047053510063.20		0.010222156
HELICASES	LmjF03.0690		4.40512821		1156	0	LmjF03.0690	0.89473684	737	15.63333	19		809720							hypothetical protein, conserved Leishmania major chr 3			Human_Ortholog	LmjF03.0690						cl_5	LmjF03.0690	157879069		LbrM03_V2.0590							LinJ03_V3.0670	Tb927.3.2600	Tc00.1047053508153.1050	Tc00.1047053468941.9	Tc00.1047053510313.20	Tc00.1047053506691.14
HELICASES	LmjF21.1552		3.80879121		901	43.16667	LmjF21.1552	0.96491228	552	30.53333	39		5651717							RNA helicase, putative Leishmania major chr 21			Human_Ortholog							cl_5	LmjF21.1552	157869116
HELICASES	LmjF34.2260		3.61318681		342	2538.43333	LmjF34.2260	0.57142857	732	16.26667	22		5654993							ATP-dependent RNA helicase-like protein Leishmania major chr 34				LmjF34.2260						cl_24	LmjF34.2260	157875912		LbrM20_V2.1760							LinJ34_V3.2030	Tb927.4.2390	Tc00.1047053506559.260
HELICASES	LmjF24.1100		4.40732601		1108	0.5	LmjF24.1100	0.95	806	12.1	16		5652275							pre-mRNA splicing factor, putative Leishmania major chr 24			Human_Ortholog	LmjF24.1100						cl_5	LmjF24.1100	157870149		LbrM24_V2.1110							LinJ24_V3.1120	Tb11.02.3460	Tc00.1047053508643.9	Tc00.1047053506203.70	Tc00.1047053508641.330
HELICASES	LmjF25.1100		4.54652015		926	34.76667	LmjF25.1100	1	950	7.13333	9		5652521							DNAJ-like protein Leishmania major chr 25		protein_metabolism|_|_(GO:0019538)		LmjF25.1100						cl_25	LmjF25.1100	157870630		LbrM25_V2.0990							LinJ25_V3.1140	Tb927.3.1430	Tc00.1047053509233.80	Tc00.1047053509437.40
HELICASES	LmjF34.3230		4.40952381	962.9789916	1113	0.3	LmjF34.3230	1	896	9.03333	13		5655100			1.937412547	1.937412547		1.937412547	hypothetical protein, conserved Leishmania major chr 34	REH2			LmjF34.3230				RNA editing associated helicase 2, putative	0.95413119	cl_5	LmjF34.3230	157876133		LbrM20_V2.2810							LinJ34_V3.3010	Tb927.4.1500	Tc00.1047053511003.30						0.029058167
HELICASES	LmjF30.3250		4.05641026		1014	9.46667	LmjF30.3250	0.96022727	590	26.23333	33		5653875							ATP-dependent RNA helicase, putative Leishmania major chr 30			Human_Ortholog	LmjF30.3250						cl_5	LmjF30.3250	157872815		LbrM30_V2.3290							LinJ30_V3.3300	Tb927.6.4600	Tc00.1047053432067.10	Tc00.1047053506831.79	Tc00.1047053511731.50
HELICASES	LmjF24.0610		3.45201465	454.0704674	287	3970.66667	LmjF24.0610	0.47581954	375	64.13333	79		5652226			1.944701604	1.944701604		1.944701604	DNA helicase, putative Leishmania major chr 24			Human_Ortholog	LmjF24.0610				SWI/SNF-related matrix-associated actin-dependent regulator of chromatin subfamily A-like protein, putative	0.959548804	cl_5	LmjF24.0610	157870051		LbrM24_V2.0620							LinJ24_V3.0620	Tb11.02.2930	Tc00.1047053504125.10	Tc00.1047053504131.150					0.007480464
HELICASES	LmjF36.4400		4.40659341		1054	2.96667	LmjF36.4400	0.92647059	775	13.03333	17		5655740							ATP-dependent RNA helicase-like protein Leishmania major chr 36			Human_Ortholog	LmjF36.4400						cl_5	LmjF36.4400	157877414		LbrM35_V2.4640							LinJ36_V3.4620	Tb10.6k15.0530	Tc00.1047053504147.150
HELICASES	LmjF36.1840		3.10842491		35	30919.06667	LmjF36.1840	0.53846154	446	41.53333	53		5655440							DEAD box RNA helicase, putative Leishmania major chr 36			Human_Ortholog	LmjF36.1840						cl_5	LmjF36.1840	157876832		LbrM35_V2.2030							LinJ36_V3.1920	Tb10.70.0570	Tc00.1047053507641.120
HELICASES	LmjF21.0230		3.56630037		1156	0	LmjF21.0230	1	971	6.8	9		5651557							actin-like protein, putative Leishmania major chr 21			Human_Ortholog	LmjF21.0230						cl_2	LmjF21.0230	157868808		Tb10.70.5830							Tc00.1047053508951.29	Tc00.1047053510121.30
HELICASES	LmjF28.0760		3.45128205		299	3612	LmjF28.0760	0.46582278	360	67.7	80		5653283							DNA repair protein, putative Leishmania major chr 28		ubiquitin_cycle|_|_(GO:0006512)	Human_Ortholog	LmjF28.0760						cl_5	LmjF28.0760	157871612		LbrM28_V2.0790							LinJ28_V3.0810	Tb11.01.0530	Tc00.1047053504041.29	Tc00.1047053508815.30
HELICASES	LmjF25.2050		3.41904762		195	7507.06667	LmjF25.2050	0.43931825	344	72.36667	83		5652686		exclusive_targets					helicase-like protein, putative Leishmania major chr 25		transcription|_|_(GO:0006350)		LmjF25.2050						cl_5	LmjF25.2050	157870828		LbrM25_V2.1610							LinJ25_V3.2130	Tb927.3.2140	Tc00.1047053507081.60
HELICASES	LmjF34.2620		4.40879121		1077	1.33333	LmjF34.2620	0.98901099	855	10.56667	14		5655034							RNA helicase, putative Leishmania major chr 34			Human_Ortholog	LmjF34.2620						cl_5	LmjF34.2620	157876001		LbrM20_V2.2180							LinJ34_V3.2450	Tb927.4.1990	Tc00.1047053510877.70
HELICASES	LmjF32.3760		4.46593407		1156	0	LmjF32.3760	0	1285	0.83333	1		5656500							hypothetical protein, conserved Leishmania major chr 32				LmjF32.3760						cl_57	LmjF32.3760	157874437		LbrM32_V2.4000							LinJ32_V3.3910	Tb11.01.8100	Tc00.1047053511029.10	Tc00.1047053511529.90
HELICASES	LmjF32.3490		4.40659341		1156	0	LmjF32.3490	0.92647059	799	12.26667	17		5656473							DEAD/DEAH box helicase, putative Leishmania major chr 32				LmjF32.3490						cl_5	LmjF32.3490	157874383		LbrM32_V2.3780							LinJ32_V3.3690	Tb11.01.8290	Tc00.1047053504085.50	Tc00.1047053507089.50
HELICASES	LmjF25.0740		3.51428571	205.3257806	323	2897.26667	LmjF25.0740	0.510312	418	47.36667	62		5652484			2.488800388	2.488800388		2.488800388	DNA repair protein, putative Leishmania major chr 25		ubiquitin_cycle|_|_(GO:0006512)		LmjF25.0740				DNA repair protein, putative	1.315450525	cl_5	LmjF25.0740	157870556		LbrM25_V2.0620							LinJ25_V3.0770	Tb11.03.0400	Tc00.1047053506925.140						0.002346633
HELICASES	LmjF32.1400		4.05860806		1005	12.03333	LmjF32.1400	0.95862069	618	24.43333	30		5656253							DEAD/DEAH box helicase-like protein, putative Leishmania major chr 32			Human_Ortholog	LmjF32.1400						cl_5	LmjF32.1400	157873914		LbrM32_V2.1560							LinJ32_V3.1460	Tb11.01.6260	Tc00.1047053504051.20	Tc00.1047053506873.4	Tc00.1047053509159.10
HELICASES	LmjF32.1590		4.41391941		1135	0.1	LmjF32.1590	1	1016	5.33333	7		5656273							helicase-like protein Leishmania major chr 32 Partial				LmjF32.1590						cl_5	LmjF32.1590	157873957		LbrM32_V2.1760							LinJ32_V3.1670	Tb11.01.6420	Tc00.1047053503677.20	Tc00.1047053511717.80
HELICASES	LmjF20.0870		3.74212454		774	102.13333	LmjF20.0870	0.90531401	513	36.4	46		5651439							ATP-dependent RNA helicase, putative Leishmania major chr 20				LmjF20.0870						cl_5	LmjF20.0870	157868573		LinJ20_V3.0880							Tb927.1.1620	Tc00.1047053504247.20	Tc00.1047053507945.10
HELICASES	LmjF11.0320		4.41245421	688.6539816	1156	0	LmjF11.0320	1	976	6.73333	9		5649774			1.874459533	1.874459533		1.874459533	PIF1 helicase-like protein, putative Leishmania major chr 11	PIF2			LmjF11.0320				DNA repair and recombination helicase protein PIF2, putative	0.90647468	cl_5	LmjF11.0320	157865586		LbrM11_V2.0010							LinJ11_V3.0320	Tb11.02.4740	Tc00.1047053506775.100	Tc00.1047053511167.70					0.022265457
HELICASES	LmjF16.0050		4.40659341		1156	0	LmjF16.0050	0.92647059	768	13.36667	17		5650554							hypothetical protein, conserved Leishmania major chr 16				LmjF16.0050						cl_5	LmjF16.0050	157867057		LbrM16_V2.0060							LinJ16_V30060	Tb927.5.3940	Tc00.1047053507057.50	Tc00.1047053506947.60
HELICASES	LmjF36.3000		3.30622711		21	38839.4	LmjF36.3000	0.62962963	422	44.66667	55		5655590	ec:3.6.1.-						ATP-dependent RNA helicase, putative Leishmania major chr 36			Human_Ortholog	LmjF36.3000	K01529	Folate biosynthesis				cl_5	LmjF36.3000	157877094		LbrM35_V2.3220							LinJ36_V3.3150	Tb10.6k15.3220	Tc00.1047053506553.40	Tc00.1047053510105.9
HELICASES	LmjF10.0140		4.40659341		1156	0	LmjF10.0140	0.92647059	777	13	17		5649610							DEAD/DEAH box helicase, putative Leishmania major chr 10				LmjF10.0140						cl_5	LmjF10.0140	157865269		LbrM10_V2.0140							LinJ10_V3.0120	Tb927.8.3830	Tc00.1047053503595.19	Tc00.1047053511571.10	Tc00.1047053506229.70
HELICASES	LmjF29.0590		3.74139194		787	93.4	LmjF29.0590	0.89916744	514	36.4	47		3608759							DNA repair helicase, putative Leishmania major chr 29		nucleotide-excision_repair|_|_(GO:0006289)	Human_Ortholog	LmjF29.0590						cl_5	LmjF29.0590	73536586		LbrM29_V2.0600							LinJ29_V3.0610	Tb927.3.5100	Tc00.1047053508411.90	Tc00.1047053510149.50
HELICASES	LmjF06.0390		4.41391941		1156	0	LmjF06.0390	1	1014	5.53333	7		5649059							hypothetical protein, conserved Leishmania major chr 6				LmjF06.0390						cl_5	LmjF06.0390	157864191		LbrM06_V2.0370							LinJ06_V3.0390	Tb927.7.4990	Tc00.1047053508175.340	Tc00.1047053509149.30
HELICASES	LmjF28.2080		3.81098901		696	202.53333	LmjF28.2080	0.96349206	574	28.66667	36		5653419							mitochondrial DEAD box protein, putative Leishmania major chr 28				LmjF28.2080						cl_5	LmjF28.2080	157871882		LbrM28_V2.2270							LinJ28_V3.2220	Tb11.01.0610	Tc00.1047053508601.10	Tc00.1047053511801.60
OXIDOREDUCTASES	LmjF34.4510		4.94065934	145.1286638	133	11202.66667	LmjF34.4510	0.92753623	667	20.96667	24		5655236	ec:1.5.1.34		1.964779342	0.508963006		-1.964779342	QDPR-7 quinonoid dihydropteridine reductase Leishmania major chr 34	QDPR-7	metabolism|_|_(GO:0008152)	Human_Ortholog	LmjF34.4510	K00357	Folate biosynthesis		quinonoid dihydropteridine reductase	-0.974367297	cl_12	LmjF34.4510	157876405		LbrM20_V2.3970							LinJ34_V3.4270	Tc00.1047053510689.20							0.023741168
OXIDOREDUCTASES	LmjF35.2150		6.47545788		1148	0.03333	LmjF35.2150	1	967	6.9	8		3684335							hypothetical protein, conserved Leishmania major chr 35		metabolism|_|_(GO:0008152)		LmjF35.2150						cl_12	LmjF35.2150	72547959		LbrM34_V2.2080							LinJ35_V3.2190	Tb09.211.4600	Tc00.1047053510759.10	Tc00.1047053510763.30
OXIDOREDUCTASES	LmjF33.2300		5.48205128	424.9918998	335	2723.83333	LmjF33.2300	0.71827957	564	29.33333	31		5654654	ec:5.1.3.2		2.267519655	2.267519655		2.267519655	udp-glc 4'-epimerase, putative Leishmania major chr 33		nucleotide-sugar_metabolism|_|_(GO:0009225)	Human_Ortholog	LmjF33.2300	K01784	Nucleotide sugars metabolism		udp-glc 4'-epimerase, putative	1.181115056	cl_12	LmjF33.2300	157875174		LbrM33_V2.2590							LinJ33_V3.2430	Tb11.02.0330	Tc00.1047053506811.190	Tc00.1047053506303.50					0.019765144
OXIDOREDUCTASES	LmjF14.0290		6.47032967	2805.759667	1135	0.1	LmjF14.0290	0.97142857	805	12.13333	15		5650228			3.119415124	0.320572915		-3.119415124	hypothetical protein, conserved Leishmania major chr 14				LmjF14.0290				hypothetical protein, conserved	-1.641275556	cl_12	LmjF14.0290	157866473		LbrM14_V2.0290							LinJ14_V3.0290	Tb927.7.4440	Tc00.1047053504213.140	Tc00.1047053506985.10					1.66E-05
OXIDOREDUCTASES	LmjF34.4330		4.94065934	119.8072065	262	4789.5	LmjF34.4330	0.92753623	661	21.46667	24		5655218	ec:1.5.1.34		2.217132999	0.451032933		-2.217132999	QDPR-1 quinonoid dihydropteridine reductase Leishmania major chr 34	QDPR-1	metabolism|_|_(GO:0008152)	Human_Ortholog	LmjF34.4330	K00357	Folate biosynthesis		quinonoid dihydropteridine reductase	-1.148695316	cl_12	LmjF34.4330	157876368		LbrM20_V2.3970							LinJ34_V3.4270	Tc00.1047053510689.20							0.01172703
OXIDOREDUCTASES	LmjF29.2080		6.47399267		1156	0	LmjF29.2080	1	927	8.03333	10		3608913							hypothetical protein, conserved Leishmania major chr 29				LmjF29.2080						cl_12	LmjF29.2080	73536908		LbrM29_V2.2050							LinJ29_V3.2200	Tc00.1047053510329.150
OXIDOREDUCTASES	LmjF35.0330		5.85421245		738	132.36667	LmjF35.0330	0.90769231	653	21.93333	26		3684800							short chain dehydrogenase, putative Leishmania major chr 35		metabolism|_|_(GO:0008152)	Human_Ortholog	LmjF35.0330						cl_12	LmjF35.0330	72546952		LbrM34_V2.0370							LinJ35_V3.0330	Tb10.70.3240	Tc00.1047053506959.64	Tc00.1047053510997.10
OXIDOREDUCTASES	LmjF24.1640		5.48351648	167.9714866	348	2278.9	LmjF24.1640	0.75615764	613	24.7	29		5652331			3.250625657	3.250625657		3.250625657	hypothetical protein, conserved Leishmania major chr 24			Human_Ortholog	LmjF24.1640				Male sterility protein, putative	1.700717424	cl_12	LmjF24.1640	157870261		LbrM24_V2.1700							LinJ24_V3.1710	Tb927.8.6640	Tc00.1047053511909.10	Tc00.1047053510721.10					2.96E-04
OXIDOREDUCTASES	LmjF27.2440		5.48205128		370	2048.73333	LmjF27.2440	0.71827957	568	28.9	31		3608702	ec:1.1.1.100						3-oxoacyl-(acyl-carrier protein) reductase-like protein Leishmania major chr 27		metabolism|_|_(GO:0008152)	Human_Ortholog	LmjF27.2440	K00059	Biosynthesis of unsaturated fatty acids				cl_12	LmjF27.2440	73544619		LbrM27_V2.2650							LinJ27_V3.2390	Tb927.2.5210	Tc00.1047053507801.90	Tc00.1047053511627.150
OXIDOREDUCTASES	LmjF24.1820		5.85641026		766	107.2	LmjF24.1820	0.8972332	691	19.56667	23		5652354							short chain dehydrogenase/reductase, putative Leishmania major chr 24		metabolism|_|_(GO:0008152)		LmjF24.1820						cl_12	LmjF24.1820	157870297		LbrM24_V2.1890							LinJ24_V3.1890	Tb927.8.6410	Tc00.1047053506797.90	Tc00.1047053511907.70
OXIDOREDUCTASES	LmjF10.0090		5.48424908		412	1660.26667	LmjF10.0090	0.82804233	611	24.9	28		5649605							dehydrogenase-like protein Leishmania major chr 10		metabolism|_|_(GO:0008152)	Human_Ortholog	LmjF10.0090						cl_12	LmjF10.0090	157865259		LbrM10_V2.0090							LinJ10_V3.0070
OXIDOREDUCTASES	LmjF34.4450		4.94065934	155.2850458	303	3492.83333	LmjF34.4450	0.92753623	676	20.53333	24		5655230	ec:1.5.1.34		2.215392953	0.45138719		-2.215392953	QDPR-5 quinonoid dihydropteridine reductase Leishmania major chr 34	QDPR-5	metabolism|_|_(GO:0008152)	Human_Ortholog	LmjF34.4450	K00357	Folate biosynthesis		quinonoid dihydropteridine reductase	-1.147562618	cl_12	LmjF34.4450	157876393		LbrM20_V2.3970							LinJ34_V3.4270	Tc00.1047053510689.20							0.006410355
OXIDOREDUCTASES	LmjF36.3410		5.85567766		730	145.56667	LmjF36.3410	0.94565217	681	20.36667	24		5655632							short chain dehydrogenase-like protein Leishmania major chr 36		metabolism|_|_(GO:0008152)	Human_Ortholog	LmjF36.3410						cl_12	LmjF36.3410	157877181		LbrM35_V2.3640							LinJ36_V3.3570	Tb11.01.1780	Tc00.1047053509749.39	Tc00.1047053510719.20	Tc00.1047053506337.4
OXIDOREDUCTASES	LmjF34.3190		5.48205128	122.4462621	292	3802.56667	LmjF34.3190	0.71827957	556	29.86667	31		5655096			3.667865937	0.2726381		-3.667865937	hypothetical protein, conserved Leishmania major chr 34	POMP27			LmjF34.3190				NAD dependent epimerase/dehydratase family, putative	-1.874940908	cl_12	LmjF34.3190	157876125		LbrM20_V2.2770							LinJ34_V3.2970	Tb927.4.1540	Tc00.1047053504057.40						0.001550314
OXIDOREDUCTASES	LmjF34.4390	amastigote_expressed	4.94065934	149.1067454	286	4110.3	LmjF34.4390	0.92753623	665	21.16667	24		5655224	ec:1.5.1.34		2.180179899	0.458677745		-2.180179899	QDPR-3 quinonoid dihydropteridine reductase Leishmania major chr 34	QDPR-3	metabolism|_|_(GO:0008152)	Human_Ortholog	LmjF34.4390	K00357	Folate biosynthesis		quinonoid dihydropteridine reductase	-1.124447185	cl_12	LmjF34.4390	157876380		LbrM20_V2.3970							LinJ34_V3.4270	Tc00.1047053510689.20							0.010401777
OXIDOREDUCTASES	LmjF24.1810		5.48424908		373	2021.03333	LmjF24.1810	0.82804233	603	25.7	28		5652353							short chain dehydrogenase/reductase, putative Leishmania major chr 24		metabolism|_|_(GO:0008152)		LmjF24.1810						cl_12	LmjF24.1810	157870295		LbrM24_V2.1880							LinJ24_V3.1880	Tb927.8.6420	Tc00.1047053506797.100	Tc00.1047053511907.80
OXIDOREDUCTASES	LmjF35.2020		6.47106227		1156	0	LmjF35.2020	0.97802198	835	11	14		3684657	ec:1.6.99.3						hypothetical protein, conserved Leishmania major chr 35			Human_Ortholog	LmjF35.2020	K03953	Oxidative phosphorylation				cl_12	LmjF35.2020	72547826		LbrM34_V2.1930							LinJ35_V3.2010	Tb09.244.2620	Tc00.1047053506241.160	Tc00.1047053510769.60
OXIDOREDUCTASES	LmjF34.4480		4.94065934	153.3516145	282	4225.43333	LmjF34.4480	0.92753623	674	20.6	24		5655233	ec:1.5.1.34		1.989944135	0.50252667		-1.989944135	QDPR-6 quinonoid dihydropteridine reductase Leishmania major chr 34	QDPR-6	metabolism|_|_(GO:0008152)	Human_Ortholog	LmjF34.4480	K00357	Folate biosynthesis		quinonoid dihydropteridine reductase	-0.99272793	cl_12	LmjF34.4480	157876399		LbrM20_V2.3970							LinJ34_V3.4270	Tc00.1047053510689.20							0.026884038
OXIDOREDUCTASES	LmjF35.1220		5.85421245	2494.127753	736	135.26667	LmjF35.1220	0.90769231	645	22.23333	26		3684419			1.920600868	0.520670388		-1.920600868	short chain dehydrogenase, putative Leishmania major chr 35		metabolism|_|_(GO:0008152)		LmjF35.1220				short chain dehydrogenase, putative	-0.941557735	cl_12	LmjF35.1220	72547444		LbrM34_V2.1140							LinJ35_V3.1230	Tc00.1047053508297.50	Tc00.1047053508805.80						0.014165763
OXIDOREDUCTASES	LmjF34.0010		6.47545788		1141	0.06667	LmjF34.0010	1	972	6.76667	8		5655248							hypothetical protein, conserved Leishmania major chr 34		metabolism|_|_(GO:0008152)	Human_Ortholog	LmjF34.0010						cl_12	LmjF34.0010	157875394		LbrM20_V2.0090							LinJ34_V3.0010	Tb927.5.1210	Tc00.1047053506219.40	Tc00.1047053509767.170
OXIDOREDUCTASES	LmjF34.4360		4.93992674	149.141047	248	5094.5	LmjF34.4360	0.91333333	666	21.06667	25		5655221	ec:1.5.1.34		2.105555832	0.474933975		-2.105555832	QDPR-2 quinonoid dihydropteridine reductase Leishmania major chr 34	QDPR-2	metabolism|_|_(GO:0008152)	Human_Ortholog	LmjF34.4360	K00357	Folate biosynthesis		quinonoid dihydropteridine reductase	-1.074201131	cl_12	LmjF34.4360	157876374		LbrM20_V2.3970							LinJ34_V3.4270	Tc00.1047053510689.20							0.013830119
OXIDOREDUCTASES	LmjF35.1230		5.85934066		1036	5.26667	LmjF35.1230	0.98245614	735	15.9	19		3684420							short chain dehydrogenase, putative Leishmania major chr 35		metabolism|_|_(GO:0008152)	Human_Ortholog	LmjF35.1230						cl_12	LmjF35.1230	72547448		LbrM34_V2.1150							LinJ35_V3.1240	Tc00.1047053508297.50	Tc00.1047053508805.80
OXIDOREDUCTASES	LmjF12.0390		6.47985348		1156	0	LmjF12.0390	1	1232	1.53333	2		5649929							hypothetical protein, conserved Leishmania major chr 12			Human_Ortholog	LmjF12.0390						cl_12	LmjF12.0390	157865875		LbrM12_V2.0410							LinJ12_V3.0340	Tb927.8.670	Tc00.1047053508567.40	Tc00.1047053509611.50
OXIDOREDUCTASES	LmjF33.1590		5.85494505		686	218.4	LmjF33.1590	0.91	651	22.03333	25		5654582							hypothetical protein, conserved Leishmania major chr 33		metabolism|_|_(GO:0008152)		LmjF33.1590						cl_12	LmjF33.1590	157875026		LbrM33_V2.1860							LinJ33_V3.1690	Tb10.389.1500	Tc00.1047053510257.60	Tc00.1047053509213.100
OXIDOREDUCTASES	LmjF36.2340		5.85494505	1226.860532	780	98.43333	LmjF36.2340	0.91	663	21.33333	25		5655493			2.000180271	0.499954936		-2.000180271	hypothetical protein, conserved Leishmania major chr 36				LmjF36.2340				short-chain dehydrogenase, putative	-1.000130033	cl_12	LmjF36.2340	157876940		LbrM35_V2.2570							LinJ36_V3.2470	Tb10.6k15.3880	Tc00.1047053510187.74						0.011057355
OXIDOREDUCTASES	LmjF06.0350		5.48131868		290	3842.76667	LmjF06.0350	0.67540323	548	31	32		5649055							NAD(p)-dependent steroid dehydrogenase-like protein Leishmania major chr 6		steroid_biosynthesis|_|_(GO:0006694)	Human_Ortholog	LmjF06.0350						cl_12	LmjF06.0350	157864183		LbrM06_V2.0330							LinJ06_V3.0350	Tb927.7.4950	Tc00.1047053510873.10
OXIDOREDUCTASES	LmjF34.4420		4.93992674	155.8192237	247	5104.96667	LmjF34.4420	0.91333333	672	20.66667	25		5655227	ec:1.5.1.34		1.920258406	0.520763246		-1.920258406	QDPR-4 quinonoid dihydropteridine reductase Leishmania major chr 34	QDPR-4	metabolism|_|_(GO:0008152)	Human_Ortholog	LmjF34.4420	K00357	Folate biosynthesis		quinonoid dihydropteridine reductase	-0.941300465	cl_12	LmjF34.4420	157876386		LbrM20_V2.3970							LinJ34_V3.4270	Tc00.1047053510689.20							0.033306032
OXIDOREDUCTASES	LmjF26.2230		5.48131868	1341.119447	278	4286.63333	LmjF26.2230	0.67540323	546	31.2	32		5653152	ec:4.2.1.46		2.016688254	0.495862461		-2.016688254	GDP-mannose 4,6 dehydratase, putative Leishmania major chr 26		nucleotide-sugar_metabolism|_|_(GO:0009225)	Human_Ortholog	LmjF26.2230	K01710	Streptomycin biosynthesis		GDP-mannose 4,6 dehydratase, putative	-1.011988085	cl_12	LmjF26.2230	157871359		LbrM26_V2.2150							LinJ26_V3.2240	Tb10.61.0880	Tc00.1047053437575.9	Tc00.1047053503881.20	Tc00.1047053507039.20	Tc00.1047053508119.120	Tc00.1047053508897.10	Tc00.1047053510027.10	0.014011573
OXIDOREDUCTASES	LmjF23.0270		6.47545788		1156	0	LmjF23.0270	1	963	6.93333	8		5651987	ec:1.5.1.33						PTR1 pteridine reductase 1 Leishmania major chr 23		metabolism|_|_(GO:0008152)		LmjF23.0270	K03793					cl_12	LmjF23.0270	157869600		LbrM23_V2.0300							LinJ23_V3.0310	Tb927.8.2210	Tc00.1047053510785.20
OXIDOREDUCTASES	LmjF28.0380		5.85567766	2387.654965	1024	7.06667	LmjF28.0380	0.97101449	704	18.2	24		5653243			1.681253602	0.594794265		-1.681253602	hypothetical protein, conserved Leishmania major chr 28			Human_Ortholog	LmjF28.0380				saccharopine dehydrogenase, putative	-0.749537359	cl_12	LmjF28.0380	157871534		LbrM28_V2.0390							LinJ28_V3.0520	Tc00.1047053506163.50	Tc00.1047053508177.90	Tc00.1047053508821.40	Tc00.1047053511691.39				0.041358987
OXIDOREDUCTASES	LmjF24.2030		5.48205128		366	2088.76667	LmjF24.2030	0.71827957	575	28.53333	31		5652377	ec:1.1.1.35						3-oxoacyl-(acyl-carrier protein) reductase, putative Leishmania major chr 24		metabolism|_|_(GO:0008152)	Human_Ortholog	LmjF24.2030	K00022	Caprolactam degradation				cl_12	LmjF24.2030	157870341		LbrM24_V2.2110							LinJ24_V3.2110
OXIDOREDUCTASES	LmjF18.0080		5.48205128		409	1691	LmjF18.0080	0.71827957	583	27.1	31		5650884							hypothetical protein, conserved Leishmania major chr 18				LmjF18.0080						cl_12	LmjF18.0080	157867721		LbrM18_V2.0100							LinJ18_V3.0080	Tb10.05.0070	Tc00.1047053507993.270	Tc00.1047053508893.10
ASSOCIATED MOTOR PROTEINS	LmjF25.0130		3.30549451		739	130.96667	LmjF25.0130	0.83326733	235	97.1	101		5652421							elongation factor, putative Leishmania major chr 25		translational_elongation|_|_(GO:0006414)		LmjF25.0130						cl_3	LmjF25.0130	157870430		LbrM25_V2.0130							LinJ25_V3.0130	Tb11.03.0940	Tc00.1047053504109.150
ASSOCIATED MOTOR PROTEINS	LmjF36.6230		3.02417582		191	7846.16667	LmjF36.6230	0.76336634	241	95.53333	101		5655928							ARL-3B ADP ribosylation factor 3, putative Leishmania major chr 36		transport|_|_(GO:0006810)	Human_Ortholog	LmjF36.6230	K07944					cl_3	LmjF36.6230	157877826		LbrM35_V2.6550							LinJ36_V3.6490	Tb927.3.3450	Tb10.6k15.1960	Tc00.1047053504433.10	Tc00.1047053507951.170
ASSOCIATED MOTOR PROTEINS	LmjF28.1880		3.31062271		571	527.6	LmjF28.1880	0.90139556	272	88.13333	94		5653399							hypothetical protein, conserved Leishmania major chr 28		proteolysis_and_peptidolysis|_|_(GO:0006508)	Human_Ortholog	LmjF28.1880						cl_3	LmjF28.1880	157871842		LbrM28_V2.2050							LinJ28_V3.2000	Tb11.01.0820	Tc00.1047053511799.9	Tc00.1047053507077.9	Tc00.1047053510899.59	Tc00.1047053510901.10
ASSOCIATED MOTOR PROTEINS	LmjF10.1160		3.25641026		427	1503.96667	LmjF10.1160	0.78958178	204	100.7	104		5649721							rab1 small GTP-binding protein, putative Leishmania major chr 10		transport|_|_(GO:0006810)		LmjF10.1160	K07976					cl_3	LmjF10.1160	157865485		LbrM10_V2.1270							LinJ10_V3.1250	Tb927.8.4610	Tc00.1047053503689.4	Tc00.1047053509571.79
ASSOCIATED MOTOR PROTEINS	LmjF19.0280		3.34505495		1059	2.46667	LmjF19.0280	0.98126126	362	67.33333	75		5651127							sarcoplasmic reticulum glycoprotein, putative Leishmania major chr 19			Human_Ortholog	LmjF19.0280						cl_3	LmjF19.0280	157868104		LbrM19_V2.0590							LinJ19_V3.0270	Tb10.61.1710	Tc00.1047053506211.100	Tc00.1047053508895.30
ASSOCIATED MOTOR PROTEINS	LmjF14.0060		3.74505495	2742.363559	1110	0.36667	LmjF14.0060	0.91133005	647	22.13333	29		5650202			3.619109751	0.276311046		-3.619109751	hypothetical protein, conserved Leishmania major chr 14				LmjF14.0060				hypothetical protein, conserved	-1.855634859	cl_3	LmjF14.0060	157866427		LbrM14_V2.0060							LinJ14_V3.0060	Tb927.7.4630	Tc00.1047053506605.214	Tc00.1047053508859.50					1.37E-05
ASSOCIATED MOTOR PROTEINS	LmjF10.1170		3.33626374		1017	9.23333	LmjF10.1170	0.93023256	310	78.36667	87		5649722							small GTP-binding protein Rab7, putative Leishmania major chr 10		transport|_|_(GO:0006810)		LmjF10.1170	K07976					cl_3	LmjF10.1170	157865487		LbrM10_V2.1280							LinJ10_V3.1260	Tb927.8.4620	Tc00.1047053503689.10	Tc00.1047053509573.10
ASSOCIATED MOTOR PROTEINS	LmjF07.0560		2.95970696		97	14876.56667	LmjF07.0560	0.58477419	138	116.63333	125		5649214							ras-related protein rab-14, putative Leishmania major chr 7		transport|_|_(GO:0006810)	Human_Ortholog	LmjF07.0560	K07881					cl_3	LmjF07.0560	157864504		LbrM07_V2.0620							LinJ07_V3.0610	Tc00.1047053504741.240	Tc00.1047053511621.120
ASSOCIATED MOTOR PROTEINS	LmjF32.3230		3.33699634		1058	2.76667	LmjF32.3230	0.95348837	324	75	86		5656447							dynein light intermediate chain, putative Leishmania major chr 32		small_GTPase_mediated_signal_transduction|_|_(GO:0007264)	Human_Ortholog	LmjF32.3230	K10417					cl_3	LmjF32.3230	157874331		LbrM32_V2.3520							LinJ32_V3.3430	Tb11.01.8570	Tc00.1047053503927.9	Tc00.1047053511533.19	Tc00.1047053511025.10
ASSOCIATED MOTOR PROTEINS	LmjF10.0290		4.17582418		1156	0	LmjF10.0290	1	1240	1.46667	2		5649629	ec:1.1.1.42						isocitrate dehydrogenase [NADP], mitochondrial precursor, putative Leishmania major chr 10		metabolism|_|_(GO:0008152)	Human_Ortholog	LmjF10.0290	K00031	Reductive carboxylate cycle (CO2 fixation)				cl_3	LmjF10.0290	157865307		LbrM10_V2.0310							LinJ10_V3.0310	Tb927.8.3690	Tc00.1047053511575.60
ASSOCIATED MOTOR PROTEINS	LmjF36.5120		3.7003663		898	44	LmjF36.5120	0	1222	1.63333	2		5655814							40S ribosomal protein SA, putative Leishmania major chr 36		protein_metabolism|_|_(GO:0019538)	Human_Ortholog	LmjF36.5120	K02998	Ribosome				cl_8	LmjF36.5120	157877562		LbrM35_V2.5370	Tc00.1047053510425.19						LinJ36_V3.5240	LinJ36_V3.5350	Tb11.01.2560	Tb11.01.2680	Tc00.1047053442383.9	Tc00.1047053503719.20	Tc00.1047053503757.10	Tc00.1047053509825.14
ASSOCIATED MOTOR PROTEINS	LmjF18.0890		2.96043956		59	21839.2	LmjF18.0890	0.59362707	132	117.36667	124		5651017							RAB7 rab7 GTP binding protein, putative Leishmania major chr 18		transport|_|_(GO:0006810)	Human_Ortholog	LmjF18.0890	K07897					cl_3	LmjF18.0890	157867883		LbrM18_V2.0950							LinJ18_V3.0890	Tb09.211.2330	Tc00.1047053508461.270
ASSOCIATED MOTOR PROTEINS	LmjF36.6250		3.33186813		963	23.03333	LmjF36.6250	0.91795231	283	84.96667	93		5655930							small G-protein, putative Leishmania major chr 36		transport|_|_(GO:0006810)	Human_Ortholog	LmjF36.6250	K07976					cl_3	LmjF36.6250	157877830		LbrM35_V2.6570							LinJ36_V3.6510	Tb10.6k15.1990	Tc00.1047053506355.60	Tc00.1047053511043.20
ASSOCIATED MOTOR PROTEINS	LmjF28.1960		3.34505495		639	325.13333	LmjF28.1960	0.86923303	313	77.86667	83		5653407	ec:3.6.5.3						elongation factor G2-like protein Leishmania major chr 28		translational_elongation|_|_(GO:0006414)	Human_Ortholog	LmjF28.1960	K02355					cl_3	LmjF28.1960	157871858		LbrM28_V2.2160							LinJ28_V3.2090	Tb11.01.0710	Tc00.1047053508601.130	Tc00.1047053508699.110	Tc00.1047053509199.10	Tc00.1047053509205.110
ASSOCIATED MOTOR PROTEINS	LmjF32.3210		3.33846154		1003	12.5	LmjF32.3210	0.96471601	322	75.86667	84		5656445							hypothetical protein, conserved Leishmania major chr 32			Human_Ortholog	LmjF32.3210	K07976					cl_3	LmjF32.3210	157874327		LbrM32_V2.3500							LinJ32_V3.3410	Tb11.01.8590	Tc00.1047053511535.20	Tc00.1047053508713.20
ASSOCIATED MOTOR PROTEINS	LmjF36.0820		3.31794872		964	22.76667	LmjF36.0820	0.90492117	284	84.9	92		5655332							ADP-ribosylation factor-like protein Leishmania major chr 36		transport|_|_(GO:0006810)	Human_Ortholog	LmjF36.0820	K07977					cl_3	LmjF36.0820	157876618		LbrM35_V2.0940							LinJ36_V3.0880	Tb10.70.1880	Tc00.1047053506009.100	Tc00.1047053510297.100
ASSOCIATED MOTOR PROTEINS	LmjF36.5880		3.33772894		1032	5.63333	LmjF36.5880	0.96358543	316	77.4	85		5655893							small GTPase, putative Leishmania major chr 36			Human_Ortholog	LmjF36.5880						cl_3	LmjF36.5880	157877751		LbrM35_V2.6180							LinJ36_V3.6140	Tb10.6k15.1520	Tc00.1047053508721.10	Tc00.1047053509791.170
ASSOCIATED MOTOR PROTEINS	LmjF27.2000		3.87765568		1156	0	LmjF27.2000	1	956	7.06667	8		3608883							hypothetical protein, conserved Leishmania major chr 27			Human_Ortholog	LmjF27.2000						cl_3	LmjF27.2000	73544527		LbrM27_V2.2180							LinJ27_V3.1920	Tb927.2.4580	Tc00.1047053503499.10	Tc00.1047053506979.50
ASSOCIATED MOTOR PROTEINS	LmjF07.1130		3.33919414		969	21.36667	LmjF07.1130	0.96591243	325	74.73333	83		5649279							hypothetical protein, conserved Leishmania major chr 7				LmjF07.1130						cl_3	LmjF07.1130	157864630		LbrM07_V2.1210							LinJ07_V3.1310	Tb927.8.560	Tc00.1047053509611.170	Tc00.1047053510855.20
ASSOCIATED MOTOR PROTEINS	LmjF34.2460		3.30549451		692	208.1	LmjF34.2460	0.83326733	232	97.2	101		5655013							hypothetical protein, conserved Leishmania major chr 34				LmjF34.2460						cl_3	LmjF34.2460	157875957		LbrM20_V2.1960							LinJ34_V3.2230	Tb927.4.2190	Tc00.1047053506559.454
ASSOCIATED MOTOR PROTEINS	LmjF35.0130		3.02344322	597.0895247	197	7414.3	LmjF35.0130	0.76412347	239	96.13333	102		3684780			3.639828319	0.274738233		-3.639828319	ADP-ribosylation factor, putative Leishmania major chr 35	ARL2	small_GTPase_mediated_signal_transduction|_|_(GO:0007264)	Human_Ortholog	LmjF35.0130	K07943			ADP-ribosylation factor-like 2, arl2, putative	-1.863870404	cl_3	LmjF35.0130	72546759		LbrM34_V2.0170							LinJ35_V3.0130	Tb10.70.3000	Tc00.1047053506295.80	Tc00.1047053511469.24					3.66E-05
ASSOCIATED MOTOR PROTEINS	LmjF34.4030		3.8974359	2173.66871	1156	0	LmjF34.4030	1	1013	5.56667	6		5655188	ec:2.5.1.60		1.898559583	0.5267151		-1.898559583	geranylgeranyltransferase, putative Leishmania major chr 34			Human_Ortholog	LmjF34.4030	K05956			geranylgeranyltransferase, putative	-0.924905276	cl_3	LmjF34.4030	157876303		LbrM20_V2.3660							LinJ34_V3.3860	Tb927.4.690	Tc00.1047053507053.70						0.016084363
ASSOCIATED MOTOR PROTEINS	LmjF32.0370		3.65641026		1053	3.06667	LmjF32.0370	0.91341463	528	34.16667	41		5656146							hypothetical protein, conserved Leishmania major chr 32				LmjF32.0370						cl_3	LmjF32.0370	157873691		LbrM32_V2.0440							LinJ32_V3.0380	Tb10.61.2200	Tc00.1047053509649.59	Tc00.1047053511285.50	Tc00.1047053398345.10
ASSOCIATED MOTOR PROTEINS	LmjF17.0085		3.0981685		296	3632.23333	LmjF17.0085	0.77303649	253	91.86667	99		5650733	ec:3.6.5.3						elongation factor 1-alpha Leishmania major chr 17		translational_elongation|_|_(GO:0006414)	Human_Ortholog		K03231					cl_3	LmjF17.0085	157867418
ASSOCIATED MOTOR PROTEINS	LmjF17.0083		3.09450549		307	3369.86667	LmjF17.0083	0.76343434	244	94.56667	100		5650724	ec:3.6.5.3						elongation factor 1-alpha Leishmania major chr 17		translational_elongation|_|_(GO:0006414)	Human_Ortholog		K03231					cl_3	LmjF17.0083	157867414
ASSOCIATED MOTOR PROTEINS	LmjF33.1840		3.30695971		614	376.76667	LmjF33.1840	0.84914791	248	93.83333	98		5654607							small GTP-binding protein Rab18, putative Leishmania major chr 33		transport|_|_(GO:0006810)		LmjF33.1840	K07976					cl_3	LmjF33.1840	157875077		LbrM33_V2.2110							LinJ33_V3.1940	Tb927.8.4770	Tc00.1047053508837.74	Tc00.1047053508963.20
ASSOCIATED MOTOR PROTEINS	LmjF32.1840		3.25787546	117.6895867	403	1727.16667	LmjF32.1840	0.8031601	207	100.3	103		5656300			2.331534781	2.331534781		2.331534781	rab11B GTPase, putative Leishmania major chr 32		transport|_|_(GO:0006810)	Human_Ortholog	LmjF32.1840	K07976			rab11B GTPase, putative	1.221279952	cl_3	LmjF32.1840	157874015		LbrM32_V2.2020							LinJ32_V3.1930	Tb11.01.6670	Tc00.1047053508445.10						0.006586962
ASSOCIATED MOTOR PROTEINS	LmjF30.0840		3.34578755		424	1553.63333	LmjF30.0840	0.90609391	358	68.16667	78		5653614							hypothetical protein, conserved Leishmania major chr 30			Human_Ortholog	LmjF30.0840						cl_3	LmjF30.0840	157872261		LbrM30_V2.0970							LinJ30_V3.0910	Tb927.6.2290	Tb927.6.2310	Tb927.6.2350	Tc00.1047053509049.51	Tc00.1047053511497.10	Tc00.1047053509965.400
ASSOCIATED MOTOR PROTEINS	LmjF28.0630		3.87838828	100.7323596	1156	0	LmjF28.0630	1	1008	5.63333	7		5653269			1.890324895	1.890324895		1.890324895	ER lumen retaining receptor-like protein Leishmania major chr 28		transport|_|_(GO:0006810)	Human_Ortholog	LmjF28.0630				ER lumen retaining receptor-like protein	0.918634215	cl_3	LmjF28.0630	157871584		LbrM28_V2.0650							LinJ28_V3.0670	Tb11.01.0410	Tc00.1047053508815.160						0.02696837
ASSOCIATED MOTOR PROTEINS	LmjF36.1860		3.93040293		1044	3.83333	LmjF36.1860	0.86111111	979	6.66667	9		5655442							hypothetical protein, conserved Leishmania major chr 36				LmjF36.1860						cl_3	LmjF36.1860	157876836		LbrM35_V2.2050							LinJ36_V3.1940	Tb10.70.0530	Tc00.1047053507641.150
ASSOCIATED MOTOR PROTEINS	LmjF28.2130		3.77509158	422.6138795	659	274.33333	LmjF28.2130	1	1054	4.43333	6		5653425			3.733511869	0.267844334		-3.733511869	dynein light chain lc6, flagellar outer arm, putative Leishmania major chr 28		microtubule-based_process|_|_(GO:0007017)		LmjF28.2130				Dynein light chain LC6, flagellar outer arm, putative	-1.900533318	cl_33	LmjF28.2130	157871894		LbrM28_V2.2330							LinJ28_V3.2280	Tb11.01.3265	Tc00.1047053510897.6	Tc00.1047053511803.15					1.44E-04
ASSOCIATED MOTOR PROTEINS	LmjF31.1280		3.41684982		77	18259.53333	LmjF31.1280	0.6005291	634	22.96667	28		5654058		exclusive_targets					p-glycoprotein e, putative Leishmania major chr 31		transport|_|_(GO:0006810)		LmjF31.1280						cl_10	LmjF31.1280	157873199		LbrM23_V2.0230	LinJ31_V3.1290	LinJ31_V3.1300	LinJ31_V3.1310	LinJ31_V3.1460			LbrM23_V2.0280	LbrM23_V2.0740	LbrM31_V2.1500	LbrM31_V2.1510	LbrM31_V2.1650	LinJ23_V3.0230	LinJ23_V3.0240	LinJ23_V3.0290
ASSOCIATED MOTOR PROTEINS	LmjF34.2840		3.25421245		499	908.16667	LmjF34.2840	0.75597092	183	105.53333	108		5655057							selenocysteine-specific elongation factor, putative Leishmania major chr 34		protein_metabolism|_|_(GO:0019538)	Human_Ortholog	LmjF34.2840						cl_3	LmjF34.2840	157876047		LbrM20_V2.2460							LinJ34_V3.2700	Tb927.4.1820	Tc00.1047053504013.50	Tc00.1047053510879.70
ASSOCIATED MOTOR PROTEINS	LmjF18.1130		3.18388278		318	3098.03333	LmjF18.1130	0.65300419	185	104.4	114		5651041							ras-related protein rab-5, putative Leishmania major chr 18		transport|_|_(GO:0006810)	Human_Ortholog	LmjF18.1130	K07976					cl_3	LmjF18.1130	157867931		LbrM18_V2.1230							LinJ18_V3.1140	Tb10.389.0550	Tc00.1047053509805.60	Tc00.1047053511269.4
ASSOCIATED MOTOR PROTEINS	LmjF32.2030		3.1025641		104	14105.33333	LmjF32.2030	0.44248867	98	132.96667	152		5656322							ras-related protein rab-2a, putative Leishmania major chr 32		transport|_|_(GO:0006810)	Human_Ortholog	LmjF32.2030	K07976					cl_3	LmjF32.2030	157874060		LbrM32_V2.2240							LinJ32_V3.2160	Tb11.01.6890	Tc00.1047053503987.4	Tc00.1047053511711.80	Tc00.1047053506425.169
ASSOCIATED MOTOR PROTEINS	LmjF27.1830		3.34578755		923	35.66667	LmjF27.1830	0.94117647	326	74.66667	86		3608832							GTP binding protein, putative Leishmania major chr 27				LmjF27.1830						cl_3	LmjF27.1830	73544489		LbrM27_V2.1970							LinJ27_V3.1730	Tb927.2.4240	Tc00.1047053509321.19	Tc00.1047053509099.10
ASSOCIATED MOTOR PROTEINS	LmjF35.5170		3.65347985		1156	0	LmjF35.5170	1	881	9.5	12		3684726							hypothetical protein, conserved Leishmania major chr 35				LmjF35.5170						cl_3	LmjF35.5170	72549980		LbrM34_V2.5120							LinJ35_V3.5140	Tb09.211.0830	Tc00.1047053504123.40
ASSOCIATED MOTOR PROTEINS	LmjF16.0940	amastigote_expressed	3.77509158	842.7847231	573	526.06667	LmjF16.0940	1	1025	5.16667	6		5650641			2.939303613	0.34021664		-2.939303613	dynein light chain, putative Leishmania major chr 16		microtubule-based_process|_|_(GO:0007017)	Human_Ortholog	LmjF16.0940	K10412			dynein light chain, putative	-1.555474389	cl_33	LmjF16.0940	157867235		LbrM16_V2.0950							LinJ16_V30950	Tb10.70.2520	Tc00.1047053503891.120	Tc00.1047053510287.10					0.006876528
ASSOCIATED MOTOR PROTEINS	LmjF13.0220		3.18021978	1363.703173	244	5127.56667	LmjF13.0220	0.64834653	190	103.63333	114		5650051			2.267679133	0.440979496		-2.267679133	small Rab GTP binding protein, putative Leishmania major chr 13	RAB5B	transport|_|_(GO:0006810)	Human_Ortholog	LmjF13.0220	K07976			ras-related protein RAB5B, putative	-1.181216519	cl_3	LmjF13.0220	157866120		LbrM29_V2.2670							LinJ13_V3.0220	Tb11.02.2160	Tc00.1047053506227.180						0.00475221
ASSOCIATED MOTOR PROTEINS	LmjF13.1280		3.35604396		337	2700.3	LmjF13.1280	0.90919158	526	34.83333	43		5650157							XPA-interacting protein, putative Leishmania major chr 13		small_GTPase_mediated_signal_transduction|_|_(GO:0007264)	Human_Ortholog	LmjF13.1280	K06883					cl_3	LmjF13.1280	157866332		LbrM13_V2.1050							LinJ13_V3.1180	Tb11.02.1040	Tc00.1047053504011.40	Tc00.1047053506257.60
ASSOCIATED MOTOR PROTEINS	LmjF33.2790		3.33260073	605.791751	810	80.96667	LmjF33.2790	0.87386527	276	87.1	92		5654705			2.191367952	2.191367952		2.191367952	GTP-binding protein, putative Leishmania major chr 33		protein_metabolism|_|_(GO:0019538)	Human_Ortholog	LmjF33.2790				GTP-binding elongation factor tu family protein, putative	1.131831747	cl_3	LmjF33.2790	157875286		LbrM33_V2.3070							LinJ33_V3.2930	Tb927.2.3620	Tc00.1047053507715.40	Tc00.1047053511115.20					0.01775127
ASSOCIATED MOTOR PROTEINS	LmjF04.0480		2.91648352	225.3443699	131	11325.2	LmjF04.0480	0.75466766	222	98.9	104				exclusive_targets	2.834987365	0.352735258		-2.834987365	ADP-ribosylation factor, putative Leishmania major chr 4		transport|_|_(GO:0006810)		LmjF04.0480				ADP-ribosylation factor, putative	-1.503342305	cl_3	LmjF04.0480			LbrM04_V2.0530							LinJ04_V3.0470	Tb09.160.5600	Tc00.1047053434945.4	Tc00.1047053509297.30	Tc00.1047053508197.20	Tc00.1047053508199.10			3.95E-04
ASSOCIATED MOTOR PROTEINS	LmjF21.0790		3.31575092	915.3168757	821	73.73333	LmjF21.0790	0.89894888	267	88.36667	92		5651617			1.95592754	0.511266384		-1.95592754	small GTPase, putative Leishmania major chr 21	RAB21	transport|_|_(GO:0006810)	Human_Ortholog	LmjF21.0790	K07976			ras-related protein Rab21, putative	-0.967852925	cl_3	LmjF21.0790	157868924		Tb10.70.6420							Tc00.1047053509247.20	Tc00.1047053506977.130							0.037361586
ASSOCIATED MOTOR PROTEINS	LmjF19.0960		3.77509158	805.804236	637	326.23333	LmjF19.0960	1	1035	5.03333	6		5651200			2.92921046	0.341388922		-2.92921046	dynein light chain, putative Leishmania major chr 19		microtubule-based_process|_|_(GO:0007017)		LmjF19.0960				dynein light chain, putative	-1.550511853	cl_33	LmjF19.0960	157868250		LbrM19_V2.1220							LinJ19_V3.0910	Tb10.61.0770	Tc00.1047053508897.100						0.001684947
ASSOCIATED MOTOR PROTEINS	LmjF05.0030		3.27032967	3798.746679	302	3497.33333	LmjF05.0030	0.85966758	245	94.13333	98		5648864			1.837586591	0.544192042		-1.837586591	small GTP-binding protein, putative Leishmania major chr 5		vesicle-mediated_transport|_|_(GO:0016192)	Human_Ortholog	LmjF05.0030	K07977			ras-like small GTPases, putative	-0.877812235	cl_3	LmjF05.0030	157863855		LbrM05_V2.0030							LinJ05_V3.0030	Tb927.5.4500	Tc00.1047053419417.4	Tc00.1047053509539.50					0.045300094
ASSOCIATED MOTOR PROTEINS	LmjF33.2400		3.33626374		1012	9.76667	LmjF33.2400	0.95696338	303	79.7	87		5654664							GTPase protein, putative Leishmania major chr 33			Human_Ortholog	LmjF33.2400						cl_3	LmjF33.2400	157875196		LbrM33_V2.2680							LinJ33_V3.2530	Tb11.02.0240	Tc00.1047053504153.300
ASSOCIATED MOTOR PROTEINS	LmjF17.0080		3.0974359		270	4522.56667	LmjF17.0080	0.76140351	264	89.3	96		5650721	ec:3.6.5.3						elongation factor 1-alpha Leishmania major chr 17		translational_elongation|_|_(GO:0006414)	Human_Ortholog	LmjF17.0080	K03231					cl_3	LmjF17.0080	157867408		LbrM17_V2.0090	Tb10.70.5670	Tb10.70.5650	Tc00.1047053508949.4	Tc00.1047053510119.20	Tc00.1047053510119.9	Tc00.1047053511367.360	LinJ17_V3.0090	LinJ17_V3.0100	LinJ17_V3.0110	LinJ17_V3.0170	LinJ17_V3.0180	LinJ17_V3.0190	LinJ17_V3.0200	Tb10.70.5680
ASSOCIATED MOTOR PROTEINS	LmjF35.5310		3.04688645		34	31371.73333	LmjF35.5310	0.71536388	234	97.13333	106		3684679							GTP-binding protein, putative Leishmania major chr 35			Human_Ortholog	LmjF35.5310						cl_3	LmjF35.5310	72550046		LbrM34_V2.5250							LinJ35_V3.5280	Tb09.211.0720	Tc00.1047053506883.30
ASSOCIATED MOTOR PROTEINS	LmjF22.1650		3.34871795		137	11149.16667	LmjF22.1650	0.74612245	470	40.73333	50		5651938		exclusive_targets					hypothetical protein, unknown function Leishmania major chr 22				LmjF22.1650						cl_22	LmjF22.1650	157869529		LbrM22_V2.1560							LinJ22_V3.1500
ASSOCIATED MOTOR PROTEINS	LmjF18.0740		3.26153846		326	2861.1	LmjF18.0740	0.80683362	233	97.16667	102		5651002	ec:3.6.5.3						elongation factor TU, putative Leishmania major chr 18		translational_elongation|_|_(GO:0006414)	Human_Ortholog	LmjF18.0740	K02358					cl_3	LmjF18.0740	157867853		LbrM18_V2.0830							LinJ18_V3.0740	Tb10.389.0070	Tc00.1047053506357.40	Tc00.1047053511277.70
ASSOCIATED MOTOR PROTEINS	LmjF03.0160		3.35531136		69	18997.5	LmjF03.0160	0.53230769	683	20.26667	26		809668							ABC transporter protein, putative Leishmania major chr 3			Human_Ortholog	LmjF03.0160	K06158					cl_44	LmjF03.0160	157878962		LbrM03_V2.0170							LinJ03_V3.0150	Tb10.70.4330	Tc00.1047053504867.20	Tc00.1047053510943.80
ASSOCIATED MOTOR PROTEINS	LmjF16.1380		3.25787546		488	994.2	LmjF16.1380	0.8031601	210	100.1	103		5650689							ADP-ribosylation factor-like, putative Leishmania major chr 16		transport|_|_(GO:0006810)	Human_Ortholog	LmjF16.1380	K07977					cl_3	LmjF16.1380	157867329		LbrM16_V2.1430							LinJ16_V31450	Tb927.8.5060	Tc00.1047053508839.60	Tc00.1047053508961.4
ASSOCIATED MOTOR PROTEINS	LmjF32.3050		3.33919414		861	56.96667	LmjF32.3050	0.93652038	301	81.16667	88		5656429							hypothetical protein, conserved Leishmania major chr 32		small_GTPase_mediated_signal_transduction|_|_(GO:0007264)		LmjF32.3050						cl_3	LmjF32.3050	157874295		LbrM32_V2.3340							LinJ32_V3.3240	Tc00.1047053511537.30	Tc00.1047053511021.30
ASSOCIATED MOTOR PROTEINS	LmjF36.0180		3.2029304		242	5225.73333	LmjF36.0180	0.77128589	294	84.03333	90		5655266	ec:3.6.5.3						EF2-1 elongation factor 2 Leishmania major chr 36		translational_elongation|_|_(GO:0006414)	Human_Ortholog	LmjF36.0180	K03234					cl_3	LmjF36.0180	157876477		LbrM35_V2.0270	Tc00.1047053510963.90						LinJ36_V3.0190	LinJ36_V3.0200	LinJ36_V3.0210	Tb10.70.2660	Tb10.70.2650	Tc00.1047053508625.10	Tc00.1047053508169.20	Tc00.1047053508169.9
ASSOCIATED MOTOR PROTEINS	LmjF17.0082		3.1010989		272	4516.66667	LmjF17.0082	0.76068376	292	84.16667	91		5650723	ec:3.6.5.3						elongation factor 1-alpha Leishmania major chr 17		translational_elongation|_|_(GO:0006414)	Human_Ortholog		K03231					cl_3	LmjF17.0082	157867412
ASSOCIATED MOTOR PROTEINS	LmjF09.1070		3.28791209		152	10067.73333	LmjF09.1070	0.79326099	226	97.86667	103		5649548							eukaryotic translation initiation factor 2 subunit, putative Leishmania major chr 9		protein_metabolism|_|_(GO:0019538)	Human_Ortholog	LmjF09.1070	K03242					cl_3	LmjF09.1070	157865146		LbrM09_V2.1130							LinJ09_V3.1130	Tb11.01.4830	Tc00.1047053503819.30	Tc00.1047053510359.310
ASSOCIATED MOTOR PROTEINS	LmjF09.1090		3.3025641		507	837.3	LmjF09.1090	0.82432148	254	91.76667	98		5649549							translation initiation factor eif-2b gamma subunit, putative Leishmania major chr 9		protein_metabolism|_|_(GO:0019538)	Human_Ortholog	LmjF09.1090						cl_3	LmjF09.1090	157865148		LbrM09_V2.1140							LinJ09_V3.1140
ASSOCIATED MOTOR PROTEINS	LmjF32.3020		3.32820513		585	461.8	LmjF32.3020	0.84031138	275	87.1	98		5656426							hypothetical protein, conserved Leishmania major chr 32			Human_Ortholog	LmjF32.3020						cl_3	LmjF32.3020	157874287		LbrM32_V2.3310							LinJ32_V3.3210	Tb11.01.8760	Tc00.1047053511537.60	Tc00.1047053508707.320
ASSOCIATED MOTOR PROTEINS	LmjF25.0450		3.33333333		390	1820.83333	LmjF25.0450	0.90438871	300	81.43333	88		5652454							hypothetical protein, conserved Leishmania major chr 25			Human_Ortholog	LmjF25.0450						cl_3	LmjF25.0450	157870496		LbrM25_V2.0400							LinJ25_V3.0460	Tb11.03.0660	Tc00.1047053507093.184
ASSOCIATED MOTOR PROTEINS	LmjF10.0910		3.07179487		79	18248.96667	LmjF10.0910	0.41933403	81	140.06667	158		5649694							small GTP-binding protein Rab11, putative Leishmania major chr 10		transport|_|_(GO:0006810)	Human_Ortholog	LmjF10.0910	K07976					cl_3	LmjF10.0910	157865435		LbrM10_V2.1010							LinJ10_V3.0960	Tb927.8.4330	Tc00.1047053511407.60	Tc00.1047053506151.30
ASSOCIATED MOTOR PROTEINS	LmjF09.0850		3.33260073	1594.820124	831	69.53333	LmjF09.0850	0.92259914	297	82.86667	92		5649517			1.994215602	0.501450294		-1.994215602	ras family protein-like protein Leishmania major chr 9		transport|_|_(GO:0006810)	Human_Ortholog	LmjF09.0850				ras family protein-like protein	-0.995821393	cl_3	LmjF09.0850	157865102		LbrM09_V2.0930							LinJ09_V3.0900	Tb11.52.0014	Tc00.1047053511559.30	Tc00.1047053505171.50					0.016604547
ASSOCIATED MOTOR PROTEINS	LmjF30.1710		3.31575092		808	82.6	LmjF30.1710	0.89894888	268	88.26667	92		5653714							small GTP-binding protein Rab28, putative Leishmania major chr 30		transport|_|_(GO:0006810)	Human_Ortholog	LmjF30.1710	K07976					cl_3	LmjF30.1710	157872460		LbrM30_V2.1750							LinJ30_V3.1710	Tb927.6.3040	Tc00.1047053507023.110	Tc00.1047053511751.130
ASSOCIATED MOTOR PROTEINS	LmjF31.2790		2.91721612	720.9212798	129	11524.06667	LmjF31.2790	0.75061869	230	97.53333	103		5654216			1.952221872	1.952221872		1.952221872	adp-ribosylation factor, putative Leishmania major chr 31		transport|_|_(GO:0006810)	Human_Ortholog	LmjF31.2790	K07977			ADP-ribosylation factor, putative	0.965117026	cl_3	LmjF31.2790	157873520		LbrM31_V2.3150	Tc00.1047053510755.60						LinJ31_V3.2890	Tb09.211.4460	Tb09.211.4470	Tb09.211.4480	Tb09.211.4490	Tc00.1047053508415.40	Tc00.1047053508415.50	Tc00.1047053510755.50	0.042272975
ASSOCIATED MOTOR PROTEINS	LmjF23.0740		3.38241758	1367.39503	1082	1.13333	LmjF23.0740	0.98196078	445	41.73333	51		5652058			3.004261004	3.004261004		3.004261004	hypothetical protein, conserved Leishmania major chr 23				LmjF23.0740				50S ribosome-binding GTPase, putative	1.587010157	cl_3	LmjF23.0740	157869716		LbrM23_V2.0830							LinJ23_V3.0910	Tb927.8.2760	Tc00.1047053510509.20	Tc00.1047053509461.80					1.05E-04
ASSOCIATED MOTOR PROTEINS	LmjF35.2760		3.44981685		1037	5.2	LmjF35.2760	0.98484848	502	36.86667	45		3684299							hypothetical protein, conserved Leishmania major chr 35				LmjF35.2760						cl_3	LmjF35.2760	72548359		LbrM34_V2.2660							LinJ35_V3.2810	Tb09.211.3900	Tc00.1047053507001.130	Tc00.1047053508465.70
ASSOCIATED MOTOR PROTEINS	LmjF34.0570		3.33992674		603	414.8	LmjF34.0570	0.85518207	311	78.33333	85		5654812							GTP-binding protein, putative Leishmania major chr 34		translational_elongation|_|_(GO:0006414)	Human_Ortholog	LmjF34.0570	K03596					cl_3	LmjF34.0570	157875518		LbrM20_V2.0500							LinJ34_V3.0590	Tb10.70.4600	Tc00.1047053503697.90	Tc00.1047053504105.210
ASSOCIATED MOTOR PROTEINS	LmjF36.6240		3.74505495		1056	2.9	LmjF36.6240	0.91133005	662	21.36667	29		5655929							hypothetical protein, conserved Leishmania major chr 36			Human_Ortholog	LmjF36.6240						cl_3	LmjF36.6240	157877828		LbrM35_V2.6560							LinJ36_V3.6500	Tb10.6k15.1970	Tc00.1047053506355.70	Tc00.1047053511043.10
ASSOCIATED MOTOR PROTEINS	LmjF29.2200		3.35164835		980	16.83333	LmjF29.2200	0.98148834	364	67	74		3608752	ec:3.6.5.5						GTP-binding protein, putative Leishmania major chr 29			Human_Ortholog	LmjF29.2200	K01528					cl_3	LmjF29.2200	73536933		LbrM29_V2.2180							LinJ29_V3.2310	Tb927.3.4720	Tb927.3.4760	Tc00.1047053503671.39	Tc00.1047053508187.10	Tc00.1047053508153.20
ASSOCIATED MOTOR PROTEINS	LmjF34.2270		3.33626374		942	29.23333	LmjF34.2270	0.95268645	308	78.93333	87		5654994							hypothetical protein, conserved Leishmania major chr 34			Human_Ortholog	LmjF34.2270						cl_3	LmjF34.2270	157875916		LbrM20_V2.1770							LinJ34_V3.2040	Tb927.4.2380	Tc00.1047053506559.270
ASSOCIATED MOTOR PROTEINS	LmjF17.0084		3.0981685		228	5767.9	LmjF17.0084	0.77303649	251	92.2	99		5650732	ec:3.6.5.3						elongation factor 1-alpha Leishmania major chr 17		translational_elongation|_|_(GO:0006414)	Human_Ortholog		K03231					cl_3	LmjF17.0084	157867416
ASSOCIATED MOTOR PROTEINS	LmjF33.2620		3.31648352		902	42.8	LmjF33.2620	0.91672772	282	85.6	91		5654687							hypothetical protein, conserved Leishmania major chr 33			Human_Ortholog	LmjF33.2620						cl_3	LmjF33.2620	157875247		LbrM33_V2.2900							LinJ33_V3.2760	Tb927.2.4090	Tc00.1047053504157.120	Tc00.1047053511109.20
ASSOCIATED MOTOR PROTEINS	LmjF11.1170		3.34505495		803	85.2	LmjF11.1170	0.89009697	314	77.63333	83		5649868							eukaryotic release factor 3, putative Leishmania major chr 11		protein_metabolism|_|_(GO:0019538)	Human_Ortholog	LmjF11.1170	K03266					cl_3	LmjF11.1170	157865752		LbrM11_V2.0970							LinJ11_V3.1160	Tb11.02.4030	Tc00.1047053508041.60	Tc00.1047053506297.300
ASSOCIATED MOTOR PROTEINS	LmjF32.2200		3.26080586		408	1695.2	LmjF32.2200	0.77240478	219	99.4	104		5656340							small nuclear ribonucleoprotein component-like protein Leishmania major chr 32		translational_elongation|_|_(GO:0006414)		LmjF32.2200						cl_3	LmjF32.2200	157874096		LbrM32_V2.2420							LinJ32_V3.2350	Tb11.01.7080	Tc00.1047053510031.9	Tc00.1047053509267.50
ASSOCIATED MOTOR PROTEINS	LmjF30.2370		3.30695971	799.2643394	550	592	LmjF30.2370	0.83583427	261	90.2	95		5653782			2.251455873	0.44415705		-2.251455873	ADP-ribosylation factor-like protein Leishmania major chr 30		transport|_|_(GO:0006810)		LmjF30.2370	K07977			ADP-ribosylation factor-like protein	-1.170858202	cl_3	LmjF30.2370	157872611		LbrM30_V2.2320							LinJ30_V3.2380	Tb927.6.3650	Tc00.1047053506941.170	Tc00.1047053511511.170					0.0178888
ASSOCIATED MOTOR PROTEINS	LmjF13.1560		3.74505495		1041	4.33333	LmjF13.1560	0.91133005	640	22.6	29		5650185							ras-family member, GTP-binding protein, putative Leishmania major chr 13		small_GTPase_mediated_signal_transduction|_|_(GO:0007264)	Human_Ortholog	LmjF13.1560						cl_3	LmjF13.1560	157866388		LbrM13_V2.1420							LinJ13_V3.1620	Tb11.02.0820	Tc00.1047053503999.70	Tc00.1047053509591.30
ASSOCIATED MOTOR PROTEINS	LmjF32.3790		3.46080586		483	1017.76667	LmjF32.3790	0.49090909	881	9.5	11		5656503							CKS1 cyclin-dependent kinase regulatory subunit Leishmania major chr 32		cell_cycle|_|_(GO:0007049)	Human_Ortholog	LmjF32.3790	K02219					cl_3	LmjF32.3790	157874443		LbrM32_V2.4030							LinJ32_V3.3940	Tb11.01.8085	Tc00.1047053425969.9	Tc00.1047053511529.68
ASSOCIATED MOTOR PROTEINS	LmjF22.0720		3.33113553		996	14.26667	LmjF22.0720	0.90597117	278	86.73333	94		5651831							hypothetical protein, conserved Leishmania major chr 22				LmjF22.0720						cl_3	LmjF22.0720	157869343		LbrM22_V2.0650							LinJ22_V3.0640	Tb927.7.2630	Tc00.1047053511815.160	Tc00.1047053506859.160
ASSOCIATED MOTOR PROTEINS	LmjF29.2160		3.79194139		383	1938.86667	LmjF29.2160	0.83333333	824	11.56667	12		3608746							rab-GDP dissociation inhibitor, putative Leishmania major chr 29		transport|_|_(GO:0006810)	Human_Ortholog	LmjF29.2160						cl_56	LmjF29.2160	73536924		LbrM29_V2.2140							LinJ29_V3.2270	Tb927.3.4680	Tc00.1047053510329.60
ASSOCIATED MOTOR PROTEINS	LmjF17.0081		3.09377289		225	5820.4	LmjF17.0081	0.77029703	247	93.96667	101		5650722	ec:3.6.5.3						elongation factor 1-alpha Leishmania major chr 17		translational_elongation|_|_(GO:0006414)	Human_Ortholog		K03231					cl_3	LmjF17.0081	157867410
ASSOCIATED MOTOR PROTEINS	LmjF22.0820		3.32234432		374	2018.73333	LmjF22.0820	0.83547233	252	92.2	98		5651841							hypothetical protein, conserved Leishmania major chr 22				LmjF22.0820						cl_3	LmjF22.0820	157869363		LbrM22_V2.0650							LinJ22_V3.0640	Tb927.7.2630	Tc00.1047053511815.160	Tc00.1047053506859.160
ASSOCIATED MOTOR PROTEINS	LmjF31.2280		2.91428571	284.561695	157	9861.93333	LmjF31.2280	0.74025745	197	101.5	107		5654160			3.259788008	3.259788008		3.259788008	adp-ribosylation factor, putative Leishmania major chr 31		transport|_|_(GO:0006810)	Human_Ortholog	LmjF31.2280	K07977			ADP-ribosylation factor, putative	1.704778145	cl_3	LmjF31.2280	157873407		LbrM31_V2.2550							LinJ31_V3.2350								0.001799939
ASSOCIATED MOTOR PROTEINS	LmjF08.1230		3.4021978		478	1044.06667	LmjF08.1230	0.91120507	460	40.96667	44		5649411							beta tubulin Leishmania major chr 8		transport|_|_(GO:0006810)	Human_Ortholog	LmjF08.1230	K07375					cl_8	LmjF08.1230	157864895		LbrM21_V2.2150	Tb927.1.2350	Tb927.1.2370	Tb927.1.2390	Tb927.1.2410	Tc00.1047053509003.70	Tc00.1047053506563.40	LbrM33_V2.0920	LbrM33_V2.0930	LbrM33_V2.0960	LinJ08_V3.1280	LinJ08_V3.1290	LinJ21_V3.2240	LinJ33_V3.0860	Tb927.1.2330
ASSOCIATED MOTOR PROTEINS	LmjF33.1870		2.99267399	370.4864098	23	36854.46667	LmjF33.1870	0.61631274	187	104.06667	112		5654610			3.139240846	3.139240846		3.139240846	nucleolar GTP-binding protein, putative Leishmania major chr 33			Human_Ortholog	LmjF33.1870				nucleolar GTP-binding protein, putative	1.650415718	cl_3	LmjF33.1870	157875083		LbrM33_V2.2140							LinJ33_V3.1970	Tb11.02.0620	Tc00.1047053510431.160						0.010420722
ASSOCIATED MOTOR PROTEINS	LmjF27.0760		2.95091575		42	27806.3	LmjF27.0760	0.4246646	90	135.96667	153		3608867							small GTP-binding protein Rab1, putative Leishmania major chr 27		transport|_|_(GO:0006810)	Human_Ortholog	LmjF27.0760	K07976					cl_3	LmjF27.0760	73544271		LbrM27_V2.0850							LinJ27_V3.0620	Tb927.8.890	Tc00.1047053503715.30
ASSOCIATED MOTOR PROTEINS	LmjF31.1290		3.42857143		84	17138.03333	LmjF31.1290	0.61538462	664	21.23333	27		5654059		exclusive_targets					multidrug resistance protein, copy 1-like protein Leishmania major chr 31		transport|_|_(GO:0006810)		LmjF31.1290						cl_10	LmjF31.1290	157873201		LbrM23_V2.0230	LinJ31_V3.1290	LinJ31_V3.1300	LinJ31_V3.1310	LinJ31_V3.1460	Tb927.4.4490	Tc00.1047053457101.30	LbrM23_V2.0280	LbrM23_V2.0740	LbrM31_V2.1500	LbrM31_V2.1510	LbrM31_V2.1650	LinJ23_V3.0230	LinJ23_V3.0240	LinJ23_V3.0290
ASSOCIATED MOTOR PROTEINS	LmjF24.1340		3.25934066		505	857	LmjF24.1340	0.82277228	231	97.23333	101		5652301							translation initiation factor IF-2, putative Leishmania major chr 24		translational_initiation|_|_(GO:0006413)		LmjF24.1340						cl_3	LmjF24.1340	157870201		LbrM24_V2.1540							LinJ24_V3.1380	Tb927.8.6880	Tc00.1047053504035.90	Tc00.1047053507991.120
ASSOCIATED MOTOR PROTEINS	LmjF27.2330	amastigote_expressed	3.33992674	9372.516129	437	1397.06667	LmjF27.2330	0.92009132	379	62.7	73		3608674			1.839664369	0.543577414		-1.839664369	GTP binding protein, putative Leishmania major chr 27			Human_Ortholog	LmjF27.2330	K06942			GTP binding protein, putative	-0.879442583	cl_3	LmjF27.2330	73544595		LbrM27_V2.2520							LinJ27_V3.2260	Tb927.2.5060	Tc00.1047053504741.20	Tc00.1047053511625.50					0.015039109
ASSOCIATED MOTOR PROTEINS	LmjF25.0730	amastigote_expressed	3.38168498		175	8836.2	LmjF25.0730	0.24285714	723	16.83333	21		5652483							EIF5A2 eukaryotic initiation factor 5a, putative Leishmania major chr 25		translational_initiation|_|_(GO:0006413)	Human_Ortholog	LmjF25.0730	K03263					cl_17	LmjF25.0730	157870554		LbrM25_V2.0580	Tc00.1047053506925.130						LbrM25_V2.0590	LbrM25_V2.0600	LbrM25_V2.0610	LinJ25_V3.0740	LinJ25_V3.0750	LinJ25_V3.0760	Tb11.03.0410	Tc00.1047053506925.120
ASSOCIATED MOTOR PROTEINS	LmjF14.1170		3.33113553		988	15.9	LmjF14.1170	0.90391215	274	87.23333	94		5650321							hypothetical protein, conserved Leishmania major chr 14				LmjF14.1170						cl_3	LmjF14.1170	157866651		LbrM14_V2.1340							LinJ14_V3.1250	Tb927.7.3790	Tc00.1047053506795.60
ASSOCIATED MOTOR PROTEINS	LmjF32.0230		3.58095238		448	1320.76667	LmjF32.0230	0.57142857	823	11.6	15		5656132							dynein light chain, flagellar outer arm, putative Leishmania major chr 32		microtubule-based_process|_|_(GO:0007017)	Human_Ortholog	LmjF32.0230	K10418					cl_33	LmjF32.0230	157873662		LbrM32_V2.0300							LinJ32_V3.0240	Tb11.50.0007	Tc00.1047053506925.104
ASSOCIATED MOTOR PROTEINS	LmjF29.0090		3.25787546	495.0222482	466	1144.96667	LmjF29.0090	0.8031601	223	98.63333	103		3608640			1.956981605	0.510991006		-1.956981605	GTP-binding protein-like protein Leishmania major chr 29	IFT27	transport|_|_(GO:0006810)	Human_Ortholog	LmjF29.0090	K07976			intraflagellar transport protein 27	-0.968630195	cl_3	LmjF29.0090	73536488		LbrM29_V2.0100							LinJ29_V3.0090	Tb927.3.5550	Tc00.1047053507795.30	Tc00.1047053510647.60					0.038699147
ASSOCIATED MOTOR PROTEINS	LmjF26.1370		3.43956044		1105	0.5	LmjF26.1370	0.9877551	447	41.43333	50		5652865							guanine nucleotide-binding protein-like protein Leishmania major chr 26				LmjF26.1370						cl_3	LmjF26.1370	157871183		LbrM26_V2.1390							LinJ26_V3.1350	Tb927.7.580	Tc00.1047053506287.150	Tc00.1047053508881.110
ASSOCIATED MOTOR PROTEINS	LmjF03.0610		3.37362637		258	4890.83333	LmjF03.0610	0.87836735	424	43.53333	50		809712	ec:2.7.-.-						kinase-like protein Leishmania major chr 3			Human_Ortholog	LmjF03.0610	K07588					cl_3	LmjF03.0610	157879053		LbrM03_V2.0510							LinJ03_V3.0590
ASSOCIATED MOTOR PROTEINS	LmjF25.1420		3.06886447	2559.415187	28	33080.3	LmjF25.1420	0.52045319	146	115.23333	130		5652553			1.884666348	1.884666348		1.884666348	GTP-binding protein, putative Leishmania major chr 25		transport|_|_(GO:0006810)	Human_Ortholog	LmjF25.1420	K07936			GTP-binding protein, putative	0.914309138	cl_3	LmjF25.1420	157870694		LbrM25_V2.2050							LinJ25_V3.1460	Tb927.3.1120	Tc00.1047053503539.30	Tc00.1047053509455.80					0.0448936
ASSOCIATED MOTOR PROTEINS	LmjF36.2250		3.08864469	690.6245584	100	14275.4	LmjF36.2250	0.75993455	285	84.86667	93		5655484			2.014914073	2.014914073		2.014914073	developmentally regulated GTP-binding protein 1, putative Leishmania major chr 36			Human_Ortholog	LmjF36.2250	K06944			developmentally regulated GTP-binding protein 1, putative	1.010718315	cl_3	LmjF36.2250	157876922		LbrM35_V2.2490							LinJ36_V3.2380	Tb10.6k15.3970	Tc00.1047053510187.160						0.030854818
ASSOCIATED MOTOR PROTEINS	LmjF35.5210		3.36849817		426	1517.66667	LmjF35.5210	0.89605735	398	54.03333	63		3684730							hypothetical protein, conserved Leishmania major chr 35			Human_Ortholog	LmjF35.5210	K06948					cl_3	LmjF35.5210	72550003		LbrM34_V2.5160							LinJ35_V3.5180	Tb09.211.0810	Tc00.1047053506883.100
ASSOCIATED MOTOR PROTEINS	LmjF11.0560		4.04615385		558	574.86667	LmjF11.0560	0.56043956	866	10.26667	14		5649805							transcription modulator/accessory protein, putative Leishmania major chr 11		nucleobase,_nucleoside,_nucleotide_and_nucleic_acid_metabolism|_|_(GO:0006139)	Human_Ortholog	LmjF11.0560						cl_17	LmjF11.0560	157865634		LbrM11_V2.0350							LinJ11_V3.0510	Tb11.02.4500	Tc00.1047053506773.70	Tc00.1047053508799.140
ASSOCIATED MOTOR PROTEINS	LmjF33.0812		3.4021978		329	2783.36667	LmjF33.0812	0.91120507	448	41.26667	44		5654487							beta-tubulin Leishmania major chr 33		transport|_|_(GO:0006810)	Human_Ortholog	LmjF33.0812	K07375					cl_8	LmjF33.0812	157874842		LbrM21_V2.2150	Tb927.1.2330	Tb927.1.2370	Tb927.1.2390	Tb927.1.2410	Tc00.1047053506563.40	Tc00.1047053509003.70	LbrM33_V2.0920	LbrM33_V2.0930	LbrM33_V2.0960	LinJ08_V3.1280	LinJ08_V3.1290	LinJ21_V3.2240	LinJ33_V3.0860	Tb927.1.2350
ASSOCIATED MOTOR PROTEINS	LmjF25.2080		3.33772894		706	176.83333	LmjF25.2080	0.86891386	281	85.73333	90		5652689	ec:3.6.5.3						elongation factor 2-like protein Leishmania major chr 25		translational_elongation|_|_(GO:0006414)	Human_Ortholog	LmjF25.2080	K03234					cl_3	LmjF25.2080	157870834		LbrM25_V2.1640							LinJ25_V3.2160	Tb927.3.2170	Tc00.1047053504077.40	Tc00.1047053507081.30
ASSOCIATED MOTOR PROTEINS	LmjF34.0670		3.41391941		39	28242.83333	LmjF34.0670	0.52643678	617	24.46667	30		5654822		exclusive_targets					ABC transporter-like protein Leishmania major chr 34		transport|_|_(GO:0006810)		LmjF34.0670						cl_10	LmjF34.0670	157875540		LbrM20_V2.0600							LinJ34_V3.0690
ASSOCIATED MOTOR PROTEINS	LmjF36.2990		3.34871795		782	96.4	LmjF36.2990	0.85546522	333	73.6	82		5655589							GTP-binding protein, putative Leishmania major chr 36			Human_Ortholog	LmjF36.2990	K03979					cl_3	LmjF36.2990	157877092		LbrM35_V2.3210							LinJ36_V3.3140	Tb10.6k15.3230	Tc00.1047053506553.30	Tc00.1047053507769.40
ASSOCIATED MOTOR PROTEINS	LmjF05.0200		3.36923077		983	16.26667	LmjF05.0200	0.98055179	393	55.7	67		5648881							hypothetical protein, conserved Leishmania major chr 5			Human_Ortholog	LmjF05.0200						cl_3	LmjF05.0200	157863891		LbrM05_V2.0200							LinJ05_V3.0200	Tb927.5.4310	Tc00.1047053510351.70	Tc00.1047053507601.90
ASSOCIATED MOTOR PROTEINS	LmjF05.0070		3.77509158	1223.74919	684	221	LmjF05.0070	1	1064	4.23333	6		5648866			3.155758477	0.316881031		-3.155758477	dynein light chain, putative Leishmania major chr 5		microtubule-based_process|_|_(GO:0007017)		LmjF05.0070				dynein light chain, putative	-1.657986794	cl_33	LmjF05.0070	157863864		LbrM05_V2.0070							LinJ05_V3.0070	Tb927.5.4440	Tc00.1047053508205.39	Tc00.1047053506123.24					0.002346633
ASSOCIATED MOTOR PROTEINS	LmjF31.0860		3.26666667		541	653.53333	LmjF31.0860	0.84232456	256	91.46667	96		5654014							hypothetical protein, conserved Leishmania major chr 31		transport|_|_(GO:0006810)		LmjF31.0860						cl_3	LmjF31.0860	157873113		LbrM31_V2.1020							LinJ31_V3.0890	Tb927.4.4220	Tb08.6H23.400	Tc00.1047053507277.10	Tc00.1047053509895.100	Tc00.1047053510007.60
ASSOCIATED MOTOR PROTEINS	LmjF29.0880		2.88351648	8418.070337	75	18531	LmjF29.0880	0.68967181	182	105.66667	112		3608431			2.467467152	0.405273886		-2.467467152	ADP ribosylation factor 3, putative Leishmania major chr 29	arl3a	transport|_|_(GO:0006810)	Human_Ortholog	LmjF29.0880	K07944			ADP-ribosylation factor-like protein 3A, putative	-1.303030879	cl_3	LmjF29.0880	73536662		LbrM29_V2.0940							LinJ29_V3.0950	Tb927.3.3450	Tb10.6k15.1960	Tc00.1047053504433.10	Tc00.1047053507951.170				0.005221475
ASSOCIATED MOTOR PROTEINS	LmjF26.2630		4.01611722		1063	2.3	LmjF26.2630	1	1161	2.3	3		5653193							hypothetical protein, conserved Leishmania major chr 26			Human_Ortholog	LmjF26.2630						cl_3	LmjF26.2630	157871441		LbrM26_V2.2560							LinJ26_V3.2660	Tb09.160.0380	Tc00.1047053506469.139	Tc00.1047053506715.44
ASSOCIATED MOTOR PROTEINS	LmjF21.0640		3.66886447		264	4723.23333	LmjF21.0640	0.26666667	1064	4.23333	6		5651600	ec:5.4.2.2						phosphoglucomutase, putative Leishmania major chr 21		metabolism|_|_(GO:0008152)	Human_Ortholog	LmjF21.0640	K01835	Streptomycin biosynthesis				cl_49	LmjF21.0640	157868890		Tc00.1047053508637.90							Tc00.1047053511911.130
ASSOCIATED MOTOR PROTEINS	LmjF30.0130		3.83516484		263	4724.23333	LmjF30.0130	0.52941176	744	14.96667	18		5653531	ec:6.1.1.6	exclusive_targets					lysyl-tRNA synthetase, putative Leishmania major chr 30		tRNA_modification|_|_(GO:0006400)		LmjF30.0130	K04567	Aminoacyl-tRNA biosynthesis				cl_18	LmjF30.0130	157872107		LbrM30_V2.0140							LinJ30_V3.0130	Tb927.6.1510	Tc00.1047053503815.20	Tc00.1047053505807.120
ASSOCIATED MOTOR PROTEINS	LmjF25.0260		3.58095238	926.4762249	400	1751.13333	LmjF25.0260	0.57142857	809	12	15		5652434			2.372757331	0.4214506		-2.372757331	dynein light chain 1, cytoplasmic, putative Leishmania major chr 25		microtubule-based_process|_|_(GO:0007017)		LmjF25.0260				Dynein light chain 1, cytoplasmic, putative	-1.246564559	cl_33	LmjF25.0260	157870456		LbrM25_V2.0260							LinJ25_V3.0260	Tb11.03.0815	Tc00.1047053504109.24	Tc00.1047053507093.44					0.012243507
ASSOCIATED MOTOR PROTEINS	LmjF17.0086		3.0952381		253	4967.03333	LmjF17.0086	0.76314162	249	92.96667	99		5650734	ec:3.6.5.3						elongation factor 1-alpha Leishmania major chr 17		translational_elongation|_|_(GO:0006414)	Human_Ortholog		K03231					cl_3	LmjF17.0086	157867420
ASSOCIATED MOTOR PROTEINS	LmjF05.0460		3.32600733		271	4519.8	LmjF05.0460	0.84076607	328	74.2	86		5648908							GTPase, putative Leishmania major chr 5			Human_Ortholog	LmjF05.0460						cl_3	LmjF05.0460	157863947		LbrM05_V2.0470							LinJ05_V3.0460	Tb927.7.7450	Tc00.1047053510609.30
ASSOCIATED MOTOR PROTEINS	LmjF26.0270		3.25641026		324	2896.26667	LmjF26.0270	0.78040293	192	103.33333	105		5652757							GTP-binding protein-like protein Leishmania major chr 26		small_GTPase_mediated_signal_transduction|_|_(GO:0007264)		LmjF26.0270	K03977					cl_3	LmjF26.0270	157870969		LbrM26_V2.0300							LinJ26_V3.0260	Tb927.7.1640	Tc00.1047053509509.60	Tc00.1047053508207.200
ASSOCIATED MOTOR PROTEINS	LmjF26.2190		3.33992674		1027	6.56667	LmjF26.2190	0.95724179	357	68.36667	82		5653148							hypothetical protein, conserved Leishmania major chr 26				LmjF26.2190						cl_3	LmjF26.2190	157871351		LbrM26_V2.2110							LinJ26_V3.2200	Tb09.160.0850	Tc00.1047053507939.40	Tc00.1047053508119.180
ASSOCIATED MOTOR PROTEINS	LmjF36.4290		3.35091575		1049	3.56667	LmjF36.4290	0.98597919	381	61.76667	67		5655729							hypothetical protein, conserved Leishmania major chr 36				LmjF36.4290						cl_3	LmjF36.4290	157877384		LbrM35_V2.4540							LinJ36_V3.4500	Tb10.6k15.0670	Tc00.1047053504147.310
ASSOCIATED MOTOR PROTEINS	LmjF26.0480		3.56849817		1156	0	LmjF26.0480	1	572	28.7	35		5652778							hypothetical protein, conserved Leishmania major chr 26			Human_Ortholog	LmjF26.0480						cl_3	LmjF26.0480	157871011		LbrM26_V2.0500							LinJ26_V3.0470	Tb927.7.1450	Tc00.1047053503579.40	Tc00.1047053507517.30
ASSOCIATED MOTOR PROTEINS	LmjF22.0480		3.33919414		1010	9.83333	LmjF22.0480	0.96738172	327	74.43333	83		5651808							hypothetical protein, conserved Leishmania major chr 22				LmjF22.0480						cl_3	LmjF22.0480	157869297		LbrM22_V2.0430							LinJ22_V3.0360	Tb927.7.2410	Tc00.1047053508321.60	Tc00.1047053509207.70
ASSOCIATED MOTOR PROTEINS	LmjF32.3110		3.41831502		819	75.56667	LmjF32.3110	0.83943662	377	63.93333	71		5656436							hypothetical protein, conserved Leishmania major chr 32			Human_Ortholog	LmjF32.3110						cl_3	LmjF32.3110	157874309		LbrM32_V2.3400							LinJ32_V3.3310	Tb11.01.8680	Tc00.1047053503749.10	Tc00.1047053508709.10	Tc00.1047053511021.99
ASSOCIATED MOTOR PROTEINS	LmjF28.2470		3.95311355	1251.229449	552	590.93333	LmjF28.2470	0.6	1090	3.7	5		5653461			2.128855218	0.469736031		-2.128855218	MRP protein-like protein Leishmania major chr 28			Human_Ortholog	LmjF28.2470	K03593			MRP protein-like protein	-1.090077837	cl_22	LmjF28.2470	157871966		LbrM28_V2.2670							LinJ28_V3.2660	Tb11.01.3600	Tc00.1047053506025.10	Tc00.1047053511209.60					0.007143794
ASSOCIATED MOTOR PROTEINS	LmjF36.0190		3.19413919		250	5022.4	LmjF36.0190	0.77324791	228	97.66667	102		5655267	ec:3.6.5.3						EF2-2 elongation factor 2 Leishmania major chr 36		translational_elongation|_|_(GO:0006414)	Human_Ortholog	LmjF36.0190	K03234					cl_3	LmjF36.0190	157876480		LbrM35_V2.0270	Tc00.1047053510963.90						LinJ36_V3.0190	LinJ36_V3.0200	LinJ36_V3.0210	Tb10.70.2660	Tb10.70.2650	Tc00.1047053508625.10	Tc00.1047053508169.20	Tc00.1047053508169.9
ASSOCIATED MOTOR PROTEINS	LmjF33.2740		3.18095238		55	22803.36667	LmjF33.2740	0.58767507	156	113.03333	120		5654700							translation initiation factor if-2, putative Leishmania major chr 33		translational_initiation|_|_(GO:0006413)	Human_Ortholog	LmjF33.2740	K03243					cl_3	LmjF33.2740	157875274		LbrM33_V2.3020							LinJ33_V3.2880	Tb927.2.3780	Tc00.1047053506235.10	Tc00.1047053511111.10
ASSOCIATED MOTOR PROTEINS	LmjF04.0340		3.02344322		210	6706.8	LmjF04.0340	0.7899437	236	96.73333	102				exclusive_targets					ADP-ribosylation factor, putative Leishmania major chr 4		transport|_|_(GO:0006810)		LmjF04.0340						cl_3	LmjF04.0340			LbrM04_V2.0370							LinJ04_V3.0330	Tb09.160.5300	Tc00.1047053506627.60
ASSOCIATED MOTOR PROTEINS	LmjF22.1240		3.25641026		492	969.33333	LmjF22.1240	0.77838828	194	101.86667	105		5651883							translation initiation factor IF-2, putative Leishmania major chr 22		translational_initiation|_|_(GO:0006413)	Human_Ortholog	LmjF22.1240	K02519					cl_3	LmjF22.1240	157869447		LbrM22_V2.1120							LinJ22_V3.1060	Tb927.7.3280	Tc00.1047053510533.120	Tc00.1047053511821.110
ASSOCIATED MOTOR PROTEINS	LmjF25.1390		3.39487179		1071	1.63333	LmjF25.1390	0.9984917	419	46.5	52		5652550							hypothetical protein, conserved Leishmania major chr 25			Human_Ortholog	LmjF25.1390	K06883					cl_3	LmjF25.1390	157870688		LbrM25_V2.1090							LinJ25_V3.1430	Tb927.3.1150	Tc00.1047053503879.30	Tc00.1047053509455.50
ASSOCIATED MOTOR PROTEINS	LmjF14.0760		3.31062271	819.4721649	817	75.96667	LmjF14.0760	0.88652482	262	89.56667	94		5650279			1.938050704	0.515982372		-1.938050704	guanine nucleotide-binding protein-like protein Leishmania major chr 14		transport|_|_(GO:0006810)		LmjF14.0760	K07976			guanine nucleotide-binding protein-like protein	-0.954606315	cl_3	LmjF14.0760	157866571		LbrM14_V2.0740							LinJ14_V3.0820	Tc00.1047053510989.30	Tc00.1047053511245.180						0.01172703
ASSOCIATED MOTOR PROTEINS	LmjF32.0490	amastigote_expressed	3.1025641	441.147883	125	11768.9	LmjF32.0490	0.44248867	95	134.7	152		5656160			2.077760045	0.48128753		-2.077760045	ras-related rab-4, putative Leishmania major chr 32	RAB4	transport|_|_(GO:0006810)	Human_Ortholog	LmjF32.0490	K07976			Ras-related protein Rab4, putative	-1.055029051	cl_3	LmjF32.0490	157873719		LbrM32_V2.0600							LinJ32_V3.0520	Tb11.01.5320	Tc00.1047053510911.30						0.019838052
ASSOCIATED MOTOR PROTEINS	LmjF17.0070		2.91648352		122	11911.7	LmjF17.0070	0.75466766	225	98.53333	104		5650731							ARL-1 ADP-ribosylation factor, putative Leishmania major chr 17		transport|_|_(GO:0006810)	Human_Ortholog	LmjF17.0070	K07977					cl_3	LmjF17.0070	157867406		LbrM17_V2.0080							LinJ17_V3.0080	Tb927.7.6230	Tc00.1047053506513.60	Tc00.1047053508919.60
ASSOCIATED MOTOR PROTEINS	LmjF36.1820		3.33772894	42.35529044	1019	8.73333	LmjF36.1820	0.93165266	321	75.93333	85		5655438			2.264696243	2.264696243		2.264696243	ras-like small GTPases, putative Leishmania major chr 36		small_GTPase_mediated_signal_transduction|_|_(GO:0007264)		LmjF36.1820				ras-like small GTPases, putative	1.179317559	cl_3	LmjF36.1820	157876828		LbrM35_V2.2010							LinJ36_V3.1900	Tb10.70.0590	Tc00.1047053507641.104						0.033479489
ASSOCIATED MOTOR PROTEINS	LmjF35.4150		3.32893773		587	455.46667	LmjF35.4150	0.86512027	255	91.73333	97		3684440							elongation factor 1-alpha, putative Leishmania major chr 35		protein_metabolism|_|_(GO:0019538)		LmjF35.4150						cl_3	LmjF35.4150	72549361		LbrM34_V2.4150							LinJ35_V3.4220	Tb09.211.2110	Tc00.1047053508461.130
[truncated: 5 more columns]
