# Supplementary material for: Translational reprogramming as a driver of antimony-drug resistance in Leishmania
Source: Nat Commun. 2023 May 5;14:2605. doi: 10.1038/s41467-023-38221-1 (PMC10163012; doi:10.1038/s41467-023-38221-1)
Supplement: Supplementary file 17 — Supplementary Data 14 [file 41467_2023_38221_MOESM17_ESM.xlsx]

## Sheet: Sheet1
#node1	annotation	automated_textmining	AverageShortestPathLength	Base mean	BetweennessCentrality	ClosenessCentrality	ClusteringCoefficient	coexpression	combined_score	database_annotated	Degree	domain_summary_url	Eccentricity	experimentally_determined_interaction	FC abs	FC as a ratio	FC linear	Gene Name or Symbol	gene_fusion	homology	identifier	IsSingleNode	lables	log2(FC)	name	neighborhood_on_chromosome	NeighborhoodConnectivity	node2	node2_string_id	NumberOfDirectedEdges	NumberOfUndirectedEdges	other_names_and_aliases	P-adj	P-value	PartnerOfMultiEdgedNodePairs	phylogenetic_cooccurrence	Radiality	selected	SelfLoops	shared name	StdErr	Stress	TopologicalCoefficient	Wald-Stats
LmjF.21.0840	Methionine aminopeptidase 2; Cotranslationally removes the N-terminal methionine from nascent proteins. The N-terminal methionine is often cleaved when the second residue in the primary sequence is small and uncharged (Met-Ala-, Cys, Gly, Pro, Ser, Thr, or Val)	0	4.71117	715.875	0.000330761	0.212262	0	0.891	0.893	0	2	https://smart.embl.de/smart/DDvec.cgi?smart=465:Pfam_Peptidase_M24(153|453)+	9	0	2.03913	2.03913	2.03913	MetAP2	0	0	LmjF21.0840	FALSE	metallo-peptidase, Clan MG, Family M24	1.02795	LmjF.21.0840	0.066	7	LmjF.27.1310	LmjF.27.1310	0	2	3.4.11.18,5651626,CAJ04319.1,EC 3.4.11.18,LMJF_21_0840,LmjF.21.0840,LmjF.21.0840:mRNA,LmjF21.0840,Methionine aminopeptidase 2,Peptidase M,Q4QCC5,Q4QCC5_LEIMA,UPI0000538FF4,XM_001682971,XM_001682971.1,XP_001683023,XP_001683023.1,lma:LMJF_21_0840	0.0409224	0.00902078	0	0	0.928631	FALSE	0	LmjF.21.0840	0.393661	198	0.5	2.61127
	Histone H4.[Source:GeneDB;Acc:LmjF.02.0020]; Core component of nucleosome. Nucleosomes wrap and compact DNA into chromatin, limiting DNA accessibility to the cellular machineries which require DNA as a template. Histones thereby play a central role in transcription regulation, DNA repair, DNA replication and chromosomal stability. DNA accessibility is regulated via a complex set of post-translati…		3.84223	14725.5	0.00181062	0.260265	0.2				6	https://smart.embl.de/smart/DDvec.cgi?smart=100:H4(14|88)+	11		2.28747	0.437165	-2.28747				LmjF02.0020	FALSE	histone H4	-1.19375	L7845.05		16.3333			0	6	12981674,12982358,5652728,5654259,5655254,Histone H4,Histone H4.[Source:GeneDB;Acc:LmjF.02.0020],L7845.05,LMJF_02_0020,LMJF_25_2450,LMJF_31_3180,LMJF_35_1310,LMJF_36_0020,LmjF.02.0020,LmjF.02.0020:mRNA,LmjF02.0020,LmjF25.2450,LmjF31.3180,LmjF35.1310,LmjF36.0020,Q4FWY7,Q4Q277,Q4Q277_LEIMA,Q9GRP6,UPI0000074DAF,XP_001684005,XP_001684005.1,XP_001685311,XP_001685311.1,XP_001686571,XP_001686571.1,XP_00…	0.0293736	0.00545444	0		0.945342	FALSE	0	L7845.05	0.429578	7020	0.266667	-2.77889
LmjF.35.1400	RNA binding protein, putative.[Source:GeneDB;Acc:LmjF.35.1400]	0	3.93689	3332.55	9.09097e-06	0.254007	0.955556	0.455	0.478	0	10	https://smart.embl.de/smart/DDvec.cgi?smart=232:COIL(116|148)+	10	0.082	2.15692	0.463625	-2.15692	RBP22	0	0	LmjF35.1400	FALSE	RNA binding protein, putative	-1.10897	LmjF.35.1400	0	28.5	LmjF.36.4210	LmjF.36.4210	0	10	12982367,CBZ12767.1,E9AEW3,E9AEW3_LEIMA,LMJF_35_1400,LmjF.35.1400,LmjF.35.1400:mRNA,LmjF35.1400,UPI0000562455,Uncharacterized protein,XM_838153,XM_838153.1,XP_003722533,XP_003722533.1,XP_843246,XP_843246.1,lma:LMJF_35_1400	0.00911549	0.000950897	0	0	0.943521	FALSE	0	LmjF.35.1400	0.335577	42	0.425373	-3.30467
LmjF.30.3720	60S acidic ribosomal protein P2, putative.[Source:GeneDB;Acc:LmjF.30.3720]; Belongs to the eukaryotic ribosomal protein P1/P2 family	0	3.77427	5264.35	0	0.264952	1	0.707	0.912	0	11	https://smart.embl.de/smart/DDvec.cgi?smart=106:Pfam_Ribosomal_60s(16|105)+	11	0.714	2.04605	0.488747	-2.04605	LIP1	0	0	LmjF30.3720	FALSE	60S acidic ribosomal protein P2, putative	-1.03284	LmjF.30.3720	0	22.5455	UB-EP52	LmjF.31.2030	0	11	5653923,CAJ06911.1,LIP1,LMJF_30_3720,LmjF.30.3720,LmjF.30.3720:mRNA,LmjF30.3720,Putative 60S acidic ribosomal protein P2,Q4Q6R6,Q4Q6R6_LEIMA,UPI0000539680,XP_001684982,XP_001684982.1,lma:LMJF_30_3720,putative 60S acidic ribosomal protein P2	0.0365425	0.00763028	0	0	0.946649	FALSE	0	LmjF.30.3720	0.38712	0	0.322078	-2.66801
LmjF.14.0150	60S ribosomal protein, putative.[Source:GeneDB;Acc:LmjF.14.0150]	0	3.93447	2677.01	4.62932e-05	0.254164	0.933333	0.759	0.95	0	6	https://smart.embl.de/smart/DDvec.cgi?smart=181:Pfam_Ribosomal_L12(114|181)+	11	0.796	2.51639	0.397395	-2.51639		0	0	LmjF14.0150	FALSE	60S ribosomal protein, putative	-1.33135	LmjF.14.0150	0.067	22.8333	LmjF.14.0780	LmjF.14.0780	0	6	5650214,CAJ02633.1,LMJF_14_0150,LmjF.14.0150,LmjF.14.0150:mRNA,LmjF14.0150,Putative 60S ribosomal protein,Q4QFX0,Q4QFX0_LEIMA,UPI0000076EDE,XM_001687562,XM_001687562.1,XP_001687614,XP_001687614.1,lma:LMJF_14_0150	0.00149497	6.35226e-05	0	0	0.943568	FALSE	0	LmjF.14.0150	0.332894	400	0.407738	-3.99933
	Eukaryotic translation initiation factor 4e, putative.[Source:GeneDB;Acc:LmjF.28.2500]		4.77913	130.215	1.07374e-06	0.209243	0				2	https://smart.embl.de/smart/DDvec.cgi?smart=349:Pfam_IF4E(142|320)+	11		2.1189	2.1189	2.1189	EIF4E3			LmjF28.2500	FALSE	Eukaryotic translation initiation factor 4E-3	1.08331	LmjF.28.2500		11			0	2	5653464,CAJ05707.1,LMJF_28_2500,LmjF.28.2500,LmjF.28.2500:mRNA,LmjF28.2500,Q4Q813,Q4Q813_LEIMA,UPI00005394E4,XM_001684483,XM_001684483.1,XP_001684535,XP_001684535.1,lma:LMJF_28_2500	0.0426408	0.00961526	0		0.927324	FALSE	0	LmjF.28.2500	0.41837	2	1	2.58937
	RNA binding protein, putative.[Source:GeneDB;Acc:LmjF.18.0590]		4.51942	33.9746	0.000350291	0.221267	0				3	https://smart.embl.de/smart/DDvec.cgi?smart=417:RRM(183|258)+	11		2.61853	0.381893	-2.61853				LmjF18.0590	FALSE	RNA binding protein, putative	-1.38876	LmjF.18.0590		13.3333			0	3	5650984,CAJ03648.1,LMJF_18_0590,LmjF.18.0590,LmjF.18.0590:mRNA,LmjF18.0590,Putative RNA binding protein,Q4QDY3,Q4QDY3_LEIMA,UPI0000538E4C,XM_001682413,XM_001682413.1,XP_001682465,XP_001682465.1,lma:LMJF_18_0590	0.0312994	0.00606038	0		0.932319	FALSE	0	LmjF.18.0590	0.506016	650	0.474359	-2.7445
LmjF.01.0780	Probable eukaryotic initiation factor 4A; ATP-dependent RNA helicase which is a subunit of the eIF4F complex involved in cap recognition and is required for mRNA binding to ribosome. In the current model of translation initiation, eIF4A unwinds RNA secondary structures in the 5'-UTR of mRNAs which is necessary to allow efficient binding of the small ribosomal subunit, and subsequent scanning for …	0	4.46117		0.000156706	0.224157	0	0.095	0.543	0	3	https://smart.embl.de/smart/DDvec.cgi?smart=403:DEXDc(45|245)+HELICc(281|362)+	11	0.516					0	0	LmjF01.0780	FALSE			LmjF.01.0780	0	12.6667	LmjF.10.1080	LmjF.10.1080	0	3	12983087,12983088,ATP-dependent RNA helicase eIF4A,E9AC68,E9AC68_LEIMA,IF4A_LEIMA,LmjF.01.0770,LmjF.01.0780,LmjF.01.0780:mRNA,LmjF01.0770,LmjF01.0780,O62591,Probable eukaryotic initiation factor 4A,XM_001687418,XM_001687418.1,XM_001687419,XM_001687419.1,XP_001687470,XP_001687470.1,XP_001687471,XP_001687471.1,XP_003721599,XP_003721599.1,XP_003721600.1,lma:LMJF_01_0770			0	0	0.933439	TRUE	0	LmjF.01.0780		262	0.486111
	Eukaryotic translation initiation factor 4e, putative.[Source:GeneDB;Acc:LmjF.19.1500]		5.76699	848.031	0	0.173401	0				1	https://smart.embl.de/smart/DDvec.cgi?smart=281:Pfam_IF4E(20|204)+	12		2.19422	0.455743	-2.19422	EIF4E2			LmjF19.1500	FALSE	Eukaryotic translation initiation factor 4E-2	-1.13371	LmjF.19.1500		4			0	1	5651258,5651260,Eukaryotic translation initiation factor-like,LMJF_19_1480,LMJF_19_1500,LmjF.19.1500,LmjF.19.1500:mRNA,LmjF19.1480,LmjF19.1500,Q4QD60,Q4QD60_LEIMA,XM_001682684,XM_001682684.1,XM_001682686,XM_001682686.1,XP_001682736,XP_001682736.1,XP_001682738,XP_001682738.1,lma:LMJF_19_1480	0.0140811	0.00183453	0		0.908327	FALSE	0	LmjF.19.1500	0.363858	0	0	-3.11579
	Eukaryotic translation initiation factor 4 gamma, putative.[Source:GeneDB;Acc:LmjF.16.1600]		3.78641	417.534	0.0141269	0.264103	0.272727				11	https://smart.embl.de/smart/DDvec.cgi?smart=635:MIF4G(60|285)+	10		2.5915	2.5915	2.5915	EIF4G3			LmjF16.1600	FALSE	eukaryotic translation initiation factor 4 gamma 3	1.37379	EIF4G3		20.8182			0	11	5650713,CAJ04202.1,EIF4G3,LMJF_16_1600,LmjF.16.1600,LmjF.16.1600:mRNA,LmjF16.1600,Q4QEK5,Q4QEK5_LEIMA,UPI0000538D79,XM_001682191,XM_001682191.1,XP_001682243,XP_001682243.1,lma:LMJF_16_1600	0.0122273	0.00147811	0		0.946415	FALSE	0	EIF4G3	0.432151	38194	0.257768	3.17895
LmjF.10.1080	Eukaryotic translation initation factor 4 gamma, putative.[Source:GeneDB;Acc:LmjF.10.1080]	0	3.78641	221.227	0.0141269	0.264103	0.272727	0.757	0.759	0	11	https://smart.embl.de/smart/DDvec.cgi?smart=782:MIF4G(169|393)+	10	0.051	2.01645	2.01645	2.01645	eif4g5	0	0	LmjF10.1080	FALSE	Eukaryotic translation initiation factor 4 gamma 5	1.01182	LmjF.10.1080	0	20.8182	LmjF.16.1350	LmjF.16.1350	0	11	5649713,CAJ02966.1,LMJF_10_1080,LmjF.10.1080,LmjF.10.1080:mRNA,LmjF10.1080,Q4QHA6,Q4QHA6_LEIMA,UPI0000538B25,XM_001681390,XM_001681390.1,XP_001681442,XP_001681442.1,lma:LMJF_10_1080	0.0165592	0.00235097	0	0	0.946415	FALSE	0	LmjF.10.1080	0.332628	38194	0.257768	3.04189
	Eukaryotic translation initiation factor eIF-4E, putative.[Source:GeneDB;Acc:LmjF.27.1620]		4.76942	1428.14	0.009698	0.209669	0				4	https://smart.embl.de/smart/DDvec.cgi?smart=214:Pfam_IF4E(17|207)+	11		2.06503	0.484255	-2.06503	EIF4E1			LmjF27.1620	FALSE	Eukaryotic translation initiation factor 4E-1	-1.04616	EIF4E1		6			0	4	12982753,CBZ12229.1,E9ADE1,E9ADE1_LEIMA,EIF4E1,LMJF_27_1620,LmjF.27.1620,LmjF.27.1620:mRNA,LmjF27.1620,UPI000007E298,XM_843026,XM_843026.1,XP_003721970,XP_003721970.1,XP_848119,XP_848119.1,lma:LMJF_27_1620	0.00558464	0.000462196	0		0.927511	FALSE	0	EIF4E1	0.298753	25692	0.5	-3.50176
	Ubiquitin-60S ribosomal protein L40; Ubiquitin: exists either covalently attached to another protein, or free (unanchored). When covalently bound, it is conjugated to target proteins via an isopeptide bond either as a monomer (monoubiquitin), a polymer linked via different Lys residues of the ubiquitin (polyubiquitin chains) or a linear polymer linked via the initiator Met of the ubiquitin (linea…		3.08981		0.206065	0.323645	0.117647				52	https://smart.embl.de/smart/DDvec.cgi?smart=128:UBQ(1|72)+Ribosomal_L40e(77|128)+	10								LmjF31.2030	FALSE			UB-EP52		10.5962			0	52	5654121,5654134,CAA78598.1,CAA78599.1,CAJ08378.1,CAJ08391.1,CT005268,LmjF.31.2030,LmjF.31.2030:mRNA,LmjF31.1900,LmjF31.2030,LmjF_31_1900,LmjF_31_2030,P69201,Q05550,Q05551,Q4Q672,RL40_LEIMA,UB-EP52,Ubiquitin-60S ribosomal protein L40,XM_001685137,XM_001685137.1,XP_001685176,XP_001685176.1,XP_001685189.1,Z14232,lma:LMJF_31_1900			0		0.959811	TRUE	0	UB-EP52		284552	0.0833846
LmjF.30.3590	40S ribosomal protein S14.[Source:GeneDB;Acc:LmjF.30.3590]	0	3.23544		0.0146028	0.309077	0.434483	0.869	0.976	0	30	https://smart.embl.de/smart/DDvec.cgi?smart=203:Pfam_Ribosomal_S11(31|120)+	10	0.829					0	0	LmjF30.3590	FALSE			LmjF.30.3590	0	25.1333	LmjF.36.0990	LmjF.36.0990	0	30	40S ribosomal protein S14,5653910,CAJ06879.1,LMJF_30_3590,LmjF.30.3590,LmjF.30.3590:mRNA,LmjF30.3590,Q4Q6S9,Q4Q6S9_LEIMA,UPI0000539674,XM_001684917,XM_001684917.1,XP_001684969,XP_001684969.1,lma:LMJF_30_3590			0	0	0.957011	TRUE	0	LmjF.30.3590		64852	0.167556
LmjF.36.0990	40S ribosomal protein S10, putative.[Source:GeneDB;Acc:LmjF.36.0990]	0	3.64078		0.000188648	0.274667	0.904762	0.869	0.995	0	15	https://smart.embl.de/smart/DDvec.cgi?smart=168:Pfam_S10_plectin(5|102)+	10	0.964					0	0	LmjF36.0990	FALSE			LmjF.36.0990	0	22.9333	LmjF.36.1100	LmjF.36.1100	0	15	5655348,5655349,LMJF_36_0980,LMJF_36_0990,LmjF.36.0990,LmjF.36.0990:mRNA,LmjF36.0980,LmjF36.0990,Putative 40S ribosomal protein S10,Q4Q1X7,Q4Q1X7_LEIMA,XM_001686619,XM_001686619.1,XP_001686670,XP_001686670.1,XP_001686671,XP_001686671.1,lma:LMJF_36_0980			0	0	0.949216	TRUE	0	LmjF.36.0990		852	0.260606
LmjF.36.1100	Ribosomal protein L24, putative.[Source:GeneDB;Acc:LmjF.36.1100]	0	3.50728		0.00130241	0.285121	0.719298	0.869	0.995	0	19	https://smart.embl.de/smart/DDvec.cgi?smart=124:Pfam_Ribosomal_L24e(1|70)+	10	0.964					0	0	LmjF36.1100	FALSE			LmjF.36.1100	0.047	23.4737	UB-EP52	LmjF.31.2030	0	19	5655357,5655360,LMJF_36_1070,LMJF_36_1100,LmjF.36.1100,LmjF.36.1100:mRNA,LmjF36.1070,LmjF36.1100,Putative ribosomal protein L24,Q4Q1W6,Q4Q1W6_LEIMA,XM_001686627,XM_001686627.1,XM_001686630,XM_001686630.1,XP_001686679,XP_001686679.1,XP_001686682,XP_001686682.1,lma:LMJF_36_1070			0	0	0.951783	TRUE	0	LmjF.36.1100		6000	0.209586
LmjF.29.2860	40S ribosomal protein S19-like protein.[Source:GeneDB;Acc:LmjF.29.2860]	0	3.59951		0.000358623	0.277815	0.883333	0.869	0.977	0	16	https://smart.embl.de/smart/DDvec.cgi?smart=161:Pfam_Ribosomal_S19e(18|154)+	10	0.835					0	0	LmjF29.2860	FALSE			LmjF.29.2860	0	22.8125	LmjF.36.0990	LmjF.36.0990	0	16	12981147,40S ribosomal protein S19-like protein,CBZ12627.1,E9AEE8,E9AEE8_LEIMA,LMJF_29_2860,LmjF.29.2860,LmjF.29.2860:mRNA,LmjF29.2860,UPI0000562408,XM_842858,XM_842858.1,XP_003722369,XP_003722369.1,XP_847951,XP_847951.1,lma:LMJF_29_2860			0	0	0.950009	TRUE	0	LmjF.29.2860		1426	0.245296
	60S ribosomal protein L32.[Source:GeneDB;Acc:LmjF.21.1720]		3.51214		0.00109327	0.284727	0.745098				18	https://smart.embl.de/smart/DDvec.cgi?smart=133:Ribosomal_L32e(15|122)+	10								LmjF21.1720	FALSE			RPL32		23.9444			0	18	5651744,60S ribosomal protein L32,CAJ05087.1,LMJF_21_1720,LmjF.21.1720,LmjF.21.1720:mRNA,LmjF21.1720,Q4QC11,Q4QC11_LEIMA,RPL32,UPI000007AFC6,XM_001683085,XM_001683085.1,XP_001683137,XP_001683137.1,lma:LMJF_21_1720			0		0.95169	TRUE	0	RPL32		5258	0.215716
	40S ribosomal protein S33, putative.[Source:GeneDB;Acc:LmjF.26.1630]		3.40777		0.00749147	0.293447	0.47				25	https://smart.embl.de/smart/DDvec.cgi?smart=87:Pfam_Ribosomal_S28e(20|86)+	10								LmjF26.1630	FALSE			S33-1		22.36			0	25	5652891,5652892,LMJF_26_1630,LMJF_26_1640,LmjF.26.1630,LmjF.26.1630:mRNA,LmjF26.1630,LmjF26.1640,Putative 40S ribosomal protein S33,Q4Q931,Q4Q931_LEIMA,S33-1,S33-2,UPI0000078F4C,XP_001684167,XP_001684167.1,XP_001684168,XP_001684168.1			0		0.953697	TRUE	0	S33-1		29658	0.181789
LmjF.28.2310	Eukaryotic translation initiation factor 3 subunit E; Component of the eukaryotic translation initiation factor 3 (eIF-3) complex, which is involved in protein synthesis of a specialized repertoire of mRNAs and, together with other initiation factors, stimulates binding of mRNA and methionyl-tRNAi to the 40S ribosome. The eIF-3 complex specifically targets and initiates translation of a subset of…	0	3.69175	1762.93	0.00572662	0.270874	0.358333	0.766	0.96	0	16	https://smart.embl.de/smart/DDvec.cgi?smart=405:eIF3_N(2|126)+PINT(318|403)+	10	0.84	1.98283	1.98283	1.98283	EIF3E	0	0	LmjF28.2310	FALSE	Eukaryotic translation initiation factor 3 subunit E	0.987564	LmjF.28.2310	0	17.625	LmjF.36.0990	LmjF.36.0990	0	16	5653444,CAJ05687.1,LMJF_28_2310,LmjF.28.2310,LmjF.28.2310:mRNA,LmjF28.2310,Q4Q833,Q4Q833_LEIMA,UPI0000076AEE,XM_001684463,XM_001684463.1,XP_001684515,XP_001684515.1,lma:LMJF_28_2310	0.0264133	0.00462292	0	0	0.948236	TRUE	0	LmjF.28.2310	0.348692	13536	0.205882	2.8322
LmjF.22.1560	40S ribosomal protein L14, putative.[Source:GeneDB;Acc:LmjF.22.1560]	0	3.51699		0.000953922	0.284334	0.779412	0.869	0.979	0	17	https://smart.embl.de/smart/DDvec.cgi?smart=175:KOW(6|33)+Pfam_Ribosomal_L14e(47|121)+	10	0.83					0	0	LmjF22.1560	FALSE			LmjF.22.1560	0.153	23.2353	LmjF.30.3590	LmjF.30.3590	0	17	5651925,5651929,LMJF_22_1520,LMJF_22_1560,LmjF.22.1560,LmjF.22.1560:mRNA,LmjF22.1520,LmjF22.1560,Putative 40S ribosomal protein L14,Q4QBJ1,Q4QBJ1_LEIMA,XM_001683255,XM_001683255.1,XP_001683303,XP_001683303.1,XP_001683307,XP_001683307.1,lma:LMJF_22_1520			0	0	0.951596	TRUE	0	LmjF.22.1560		4454	0.21123
LmjF.30.0690	40S ribosomal protein S30, putative.[Source:GeneDB;Acc:LmjF.30.0690]; Belongs to the eukaryotic ribosomal protein eS30 family	0	3.59951	877.037	0.000358623	0.277815	0.883333	0.753	0.989	0	16	https://smart.embl.de/smart/DDvec.cgi?smart=66:Pfam_Ribosomal_S30(3|60)+	10	0.957	2.11628	0.472528	-2.11628		0	0	LmjF30.0690	FALSE	40S ribosomal protein S30, putative	-1.08153	LmjF.30.0690	0	22.8125	LmjF.36.0990	LmjF.36.0990	0	16	40S ribosomal protein S30,5653592,5653593,5653594,LMJF_30_0670,LMJF_30_0680,LMJF_30_0690,LmjF.30.0690,LmjF.30.0690:mRNA,LmjF30.0670,LmjF30.0680,LmjF30.0690,Q4Q7P0,Q4Q7P0_LEIMA,UPI0000539559,XM_001684607,XM_001684607.1,XP_001684657,XP_001684657.1,XP_001684658,XP_001684658.1,XP_001684659,XP_001684659.1,lma:LMJF_30_0670	0.0395179	0.00855544	0	0	0.950009	FALSE	0	LmjF.30.0690	0.411333	1426	0.245296	-2.62933
	Eukaryotic translation initiation factor 6; Binds to the 60S ribosomal subunit and prevents its association with the 40S ribosomal subunit to form the 80S initiation complex in the cytoplasm. May also be involved in ribosome biogenesis		3.48058	107.45	0.00185488	0.287308	0.690909				11	https://smart.embl.de/smart/DDvec.cgi?smart=249:eIF6(3|204)+	10		2.87111	2.87111	2.87111				LmjF36.0890	FALSE	eukaryotic translation initiation factor 6 (eIF-6), putative	1.52161	EIF6		29.9091			0	11	5655339,CAJ09042.1,EIF6,Eukaryotic translation initiation factor 6,LMJF_36_0890,LmjF.36.0890,LmjF.36.0890:mRNA,LmjF36.0890,Q4Q1Y7,Q4Q1Y7_LEIMA,UPI0000539C72,XM_001686609,XM_001686609.1,XP_001686661,XP_001686661.1,lma:LMJF_36_0890	0.0127411	0.00157545	0		0.952296	FALSE	0	EIF6	0.481458	8040	0.260079	3.16041
LmjF.35.3850	30S Ribosomal protein S17-like protein.[Source:GeneDB;Acc:LmjF.35.3850]	0	3.25971	2022.87	0.0291473	0.306776	0.409195	0.406	0.661	0	30	https://smart.embl.de/smart/DDvec.cgi?smart=312:Pfam_Ribosomal_S17(96|163)+	10	0.453	1.63367	0.612118	-1.63367		0	0	LmjF35.3850	FALSE	30S Ribosomal protein S17-like protein	-0.708118	LmjF.35.3850	0	24.4667	LmjF.36.0990	LmjF.36.0990	0	30	12980540,30S Ribosomal protein S17-like protein,CBZ13013.1,E9AFK9,E9AFK9_LEIMA,LMJF_35_3850,LmjF.35.3850,LmjF.35.3850:mRNA,LmjF35.3850,UPI0000562509,XM_838397,XM_838397.1,XP_003722779,XP_003722779.1,XP_843490,XP_843490.1,lma:LMJF_35_3850	0.047509	0.0113044	0	0	0.956544	TRUE	0	LmjF.35.3850	0.279541	83004	0.16509	-2.53315
	60S ribosomal protein L10, putative.[Source:GeneDB;Acc:LmjF.04.0950]		3.3932		0.00780492	0.294707	0.52381				22	https://smart.embl.de/smart/DDvec.cgi?smart=213:Pfam_Ribosomal_L16(12|166)+	10								LmjF04.0950	FALSE			L4830.09		21.5909			0	22	3684921,3684937,L2256.04,L4830.09,LMJF_04_0750,LMJF_04_0950,LmjF.04.0950,LmjF.04.0950:mRNA,O97213,O97213_LEIMA,Putative 60S ribosomal protein L10,XM_883513,XM_883513.1,XP_888577,XP_888577.1,XP_888606,XP_888606.1,lma:LMJF_04_0750			0		0.953977	TRUE	0	L4830.09		28378	0.173754
LmjF.03.0250	Ribosomal protein L38, putative.[Source:GeneDB;Acc:LmjF.03.0250]; Belongs to the eukaryotic ribosomal protein eL38 family	0	3.51214		0.00109327	0.284727	0.745098	0.868	0.995	0	18	https://smart.embl.de/smart/DDvec.cgi?smart=83:Pfam_Ribosomal_L38e(2|69)+	10	0.964					0	0	LmjF03.0250	FALSE			LmjF.03.0250	0	23.9444	LmjF.36.0990	LmjF.36.0990	0	18	12981470,5653151,LMJF_03_0250,LMJF_26_2220,LmjF.03.0250,LmjF.03.0250:mRNA,LmjF03.0250,LmjF26.2220,Putative ribosomal protein L38,Q4Q8X0,Q4Q8X0_LEIMA,UPI000007D9A4,XM_001687269,XM_001687269.1,XP_001684228,XP_001684228.1,XP_001687321,XP_001687321.1,XP_003721703.1			0	0	0.95169	TRUE	0	LmjF.03.0250		5258	0.215716
LmjF.33.1870	Nucleolar GTP-binding protein 1; Involved in the biogenesis of the 60S ribosomal subunit	0	3.46602	370.486	0.0173613	0.288515	0.354196	0.911	0.945	0	38	https://smart.embl.de/smart/DDvec.cgi?smart=652:Pfam_MMR_HSR1(171|291)+Pfam_NOGCT(397|450)+COIL(451|481)+	9	0.411	3.13924	3.13924	3.13924		0	0	LmjF33.1870	FALSE	nucleolar GTP-binding protein, putative	1.65042	LmjF.33.1870	0	20.4211	LmjF.36.4210	LmjF.36.4210	0	38	5654610,CAJ06481.1,LMJF_33_1870,LmjF.33.1870,LmjF.33.1870:mRNA,LmjF33.1870,Nucleolar GTP-binding protein 1,Q4Q401,Q4Q401_LEIMA,UPI00005399F6,XM_001685895,XM_001685895.1,XP_001685947,XP_001685947.1,lma:LMJF_33_1870	0.0104207	0.00114797	0	0	0.952577	FALSE	0	LmjF.33.1870	0.507586	50726	0.174314	3.2515
LmjF.15.1380	Nucleolar RNA binding protein, putative.[Source:GeneDB;Acc:LmjF.15.1380]	0	3.24515	4236.99	0.075395	0.308153	0.254106	0.911	0.994	0	46	https://smart.embl.de/smart/DDvec.cgi?smart=602:NOSIC(300|352)+	10	0.943	2.34487	2.34487	2.34487		0	0	LmjF15.1380	FALSE	nucleolar RNA binding protein, putative	1.22951	LmjF.15.1380	0	19.913	LmjF.18.0940	LmjF.18.0940	0	46	5650523,CAJ03368.1,LMJF_15_1380,LmjF.15.1380,LmjF.15.1380:mRNA,LmjF15.1380,Putative nucleolar RNA binding protein,Q4QF42,Q4QF42_LEIMA,UPI0000538CC6,XM_001682004,XM_001682004.1,XP_001682056,XP_001682056.1,lma:LMJF_15_1380	0.00501225	0.000389328	0	0	0.956824	FALSE	0	LmjF.15.1380	0.346612	156758	0.130864	3.54721
LmjF.11.0410	Ribosome biogenesis protein BOP1 homolog; Required for maturation of ribosomal RNAs and formation of the large ribosomal subunit	0	3.34223		0.0094385	0.299201	0.408403	0.911	0.989	0	35	https://smart.embl.de/smart/DDvec.cgi?smart=808:BOP1NT(157|421)+WD40(421|460)+WD40(631|669)+WD40(672|711)+WD40(715|757)+WD40(769|807)+	10	0.891					0	0	LmjF11.0410	FALSE			LmjF.11.0410	0	21.7714	LmjF.15.1380	LmjF.15.1380	0	35	5649783,BOP1_LEIMA,CAJ02534.1,LmjF.11.0410,LmjF.11.0410:mRNA,LmjF11.0410,LmjF_11_0410,Q4QH39,Ribosome biogenesis protein BOP1 homolog,UPI0000538B66,XM_001681457,XM_001681457.1,XP_001681509,XP_001681509.1,lma:LMJF_11_0410			0	0	0.954957	TRUE	0	LmjF.11.0410		31618	0.181429
LmjF.25.0500	RNA-binding protein, putative, UPB2.[Source:GeneDB;Acc:LmjF.25.0500]	0	1.5	958.501	0	0.666667	0	0	0.443	0	1	https://smart.embl.de/smart/DDvec.cgi?smart=167:RRM(30|103)+	2	0	3.44445	0.290322	-3.44445	UBP2	0	0	LmjF25.0500	FALSE	RNA-binding protein UBP2, putative	-1.78427	LmjF.25.0500	0	2	LmjF.35.2200	LmjF.35.2200	0	1	5652459,CAJ04748.1,LMJF_25_0500,LmjF.25.0500,LmjF.25.0500:mRNA,LmjF25.0500,Putative RNA-binding protein, UPB2,Q4QA45,Q4QA45_LEIMA,UPI0000539234,XM_001683751,XM_001683751.1,XP_001683803,XP_001683803.1,lma:LMJF_25_0500	4.29414e-05	5.59937e-07	0	0.443	0.75	FALSE	0	LmjF.25.0500	0.35653	0	0	-5.00455
	RNA-binding protein, putative.[Source:GeneDB;Acc:LmjF.35.2200]		1	83.2232	1	1	0				2	https://smart.embl.de/smart/DDvec.cgi?smart=274:RRM(30|102)+RRM(196|268)+	1		2.4417	0.40955	-2.4417				LmjF35.2200	FALSE	RNA-binding protein, putative	-1.28789	LmjF.35.2200		1			0	2	12982517,CBZ12848.1,E9AF44,E9AF44_LEIMA,LMJF_35_2200,LmjF.35.2200,LmjF.35.2200:mRNA,LmjF35.2200,Putative RNA-binding protein,UPI000056249C,XM_838233,XM_838233.1,XP_003722614,XP_003722614.1,XP_843326,XP_843326.1,lma:LMJF_35_2200	0.0105255	0.00116717	0		1	FALSE	0	LmjF.35.2200	0.396666	2	0	-3.24678
LmjF.25.0490	RNA-binding protein, putative, UPB1.[Source:GeneDB;Acc:LmjF.25.0490]	0	1.5	412.319	0	0.666667	0	0	0.443	0	1	https://smart.embl.de/smart/DDvec.cgi?smart=177:RRM(40|113)+	2	0	2.57523	0.388316	-2.57523	UBP1	0	0	LmjF25.0490	FALSE	RNA-binding protein UBP1, putative	-1.3647	LmjF.25.0490	0	2	LmjF.35.2200	LmjF.35.2200	0	1	5652458,CAJ04738.1,LMJF_25_0490,LmjF.25.0490,LmjF.25.0490:mRNA,LmjF25.0490,Putative RNA-binding protein, UPB1,Q4QA46,Q4QA46_LEIMA,UPI0000539233,XM_001683750,XM_001683750.1,XP_001683802,XP_001683802.1,lma:LMJF_25_0490	0.00132205	5.41371e-05	0	0.443	0.75	FALSE	0	LmjF.25.0490	0.338047	0	0	-4.03701
LmjF.07.0990	Nucleolar RNA-binding protein, putative.[Source:GeneDB;Acc:LmjF.07.0990]	0	3.86165		0	0.258957	1	0.911	0.911	0	10	http://smart.embl.de/smart/DDt.cgi?smart=352:	10	0					0	0	LmjF07.0990	FALSE			LmjF.07.0990	0	32.7	LmjF.16.1350	LmjF.16.1350	0	10	5649263,CAJ07065.1,LMJF_07_0990,LmjF.07.0990,LmjF.07.0990:mRNA,LmjF07.0990,Putative nucleolar RNA-binding protein,Q4QII8,Q4QII8_LEIMA,UPI00005389AE,XM_001680958,XM_001680958.1,XP_001681010,XP_001681010.1,lma:LMJF_07_0990			0	0	0.944968	TRUE	0	LmjF.07.0990		0	0.467143
LmjF.17.1250	RNA cytidine acetyltransferase; RNA cytidine acetyltransferase with specificity toward both 18S rRNA and tRNAs. Catalyzes the formation of N(4)- acetylcytidine (ac4C) in 18S rRNA. Required for early nucleolar cleavages of precursor rRNA at sites A0, A1 and A2 during 18S rRNA synthesis. Catalyzes the formation of ac4C in serine and leucine tRNAs. Requires a tRNA-binding adapter protein for full tR…	0	3.26456	1374.74	0.0157436	0.30632	0.415126	0.911	0.993	0	35	https://smart.embl.de/smart/DDvec.cgi?smart=1061:Pfam_DUF1726(108|202)+Pfam_Helicase_RecD(288|480)+Pfam_GNAT_acetyltr_2(520|775)+Pfam_tRNA_bind_2(778|1006)+	10	0.93	2.29628	2.29628	2.29628	NAT10	0	0	LmjF17.1250	FALSE	RNA cytidine acetyltransferase	1.1993	LmjF.17.1250	0	22	LmjF.28.1880	LmjF.28.1880	0	35	18S rRNA cytosine acetyltransferase,2.3.1.-,5650856,CAJ03973.1,EC 2.3.1.-,LMJF_17_1250,LmjF.17.1250,LmjF.17.1250:mRNA,LmjF17.1250,Q4QE66,Q4QE66_LEIMA,RNA cytidine acetyltransferase,UPI0000538DFB,XM_001682330,XM_001682330.1,XP_001682382,XP_001682382.1,lma:LMJF_17_1250	0.0233761	0.0038496	0	0	0.956451	FALSE	0	LmjF.17.1250	0.41495	39342	0.170543	2.89023
LmjF.36.4100	Glycosyl hydrolase-like protein.[Source:GeneDB;Acc:LmjF.36.4100]; Belongs to the glycosyl hydrolase 31 family	0	5.29369	233.276	0	0.188904	0	0.091	0.492	0	1	https://smart.embl.de/smart/DDvec.cgi?smart=1469:TRANS(20|42)+Pfam_Glyco_hydro_31(530|1132)+	12	0.465	1.99977	1.99977	1.99977		0	0	LmjF36.4100	FALSE	glycosyl hydrolase-like protein	0.999835	LmjF.36.4100	0	4	PDI-2	LmjF.36.6940	0	1	5655708,CAJ09376.1,Glycosyl hydrolase-like protein,LMJF_36_4100,LmjF.36.4100,LmjF.36.4100:mRNA,LmjF36.4100,Q4Q105,Q4Q105_LEIMA,UPI0000539DB1,XM_001686941,XM_001686941.1,XP_001686993,XP_001686993.1,lma:LMJF_36_4100	0.0074806	0.000725692	0	0	0.917429	TRUE	0	LmjF.36.4100	0.295837	0	0	3.37968
LmjF.35.4670	Katanin, putative.[Source:GeneDB;Acc:LmjF.35.4670]	0	4.3301	282.985	0	0.230942	0	0.106	0.494	0	1	https://smart.embl.de/smart/DDvec.cgi?smart=589:WD40(43|82)+WD40(85|125)+WD40(128|167)+WD40(170|209)+WD40(214|248)+Pfam_Katanin_con80(418|582)+	11	0.458	2.12623	2.12623	2.12623		0	0	LmjF35.4670	FALSE	katanin, putative	1.08829	LmjF.35.4670	0	32	LmjF.36.4210	LmjF.36.4210	0	1	12980623,CBZ13098.1,E9AFU4,E9AFU4_LEIMA,LMJF_35_4670,LmjF.35.4670,LmjF.35.4670:mRNA,LmjF35.4670,Putative katanin,UPI000007FC88,XM_838480,XM_838480.1,XP_003722864,XP_003722864.1,XP_843573,XP_843573.1,lma:LMJF_35_4670	0.00665996	0.000605655	0	0	0.93596	FALSE	0	LmjF.35.4670	0.317373	0	0	3.42907
	Centrin, putative.[Source:GeneDB;Acc:LmjF.36.6110]		5.75485	1740.91	0	0.173766	0				1	https://smart.embl.de/smart/DDvec.cgi?smart=165:EFh(25|53)+EFh(135|164)+	13		3.3516	0.298365	-3.3516	CETN3			LmjF36.6110	FALSE	centrin-3	-1.74485	LmjF.36.6110		6			0	1	5655916,CAJ09586.1,LMJF_36_6110,LmjF.36.6110,LmjF.36.6110:mRNA,LmjF36.6110,Putative centrin,Q4Q0E9,Q4Q0E9_LEIMA,UPI0000539E7A,XM_001687147,XM_001687147.1,XP_001687199,XP_001687199.1,lma:LMJF_36_6110	0.00124071	4.7977e-05	0		0.90856	FALSE	0	LmjF.36.6110	0.429209	0	0	-4.06527
LmjF.35.1740	Putative ubiquitin hydrolase; Cysteine peptidase, Clan CA, family C19, putative.[Source:GeneDB;Acc:LmjF.35.1740]; Belongs to the peptidase C19 family	0	4.08738	229.023	0	0.244656	0	0	0.477	0	1	https://smart.embl.de/smart/DDvec.cgi?smart=1164:Pfam_UCH_1(145|433)+Pfam_USP7_ICP0_bdg(734|874)+Pfam_USP7_C2(887|1151)+	11	0.477	2.26654	2.26654	2.26654		0	0	LmjF35.1740	FALSE	ubiquitin hydrolase, putative	1.18049	LmjF.35.1740	0	52	UB-EP52	LmjF.31.2030	0	1	12982397,3.4.19.12,CBZ12799.1,E9AEZ5,E9AEZ5_LEIMA,EC 3.4.19.12,LMJF_35_1740,LmjF.35.1740,LmjF.35.1740:mRNA,LmjF35.1740,Putative ubiquitin hydrolase,UPI0000562472,XM_838185,XM_838185.1,XP_003722565,XP_003722565.1,XP_843278,XP_843278.1,lma:LMJF_35_1740	0.0111993	0.0012841	0	0	0.940627	FALSE	0	LmjF.35.1740	0.366668	0	0	3.21951
LmjF.35.1730	Casein kinase II, putative.[Source:GeneDB;Acc:LmjF.35.1730]; Belongs to the protein kinase superfamily	0	4.6432	218.05	0.00555744	0.215369	0	0.103	0.848	0	2	https://smart.embl.de/smart/DDvec.cgi?smart=372:Pfam_Pkinase_Tyr(45|254)+	12	0.838	1.79552	1.79552	1.79552	CK2A1	0	0	LmjF35.1730	FALSE	casein kinase II, putative	0.844404	LmjF.35.1730	0	10.5	PAR45	LmjF.22.0530	0	2	12980701,2.7.11.1,CBZ12798.1,E9AEZ4,E9AEZ4_LEIMA,EC 2.7.11.1,LMJF_35_1730,LmjF.35.1730,LmjF.35.1730:mRNA,LmjF35.1730,Putative casein kinase II,UPI0000562471,XM_838184,XM_838184.1,XP_003722564,XP_003722564.1,XP_843277,XP_843277.1,lma:LMJF_35_1730	0.0474312	0.0112604	0	0	0.929938	TRUE	0	LmjF.35.1730	0.333162	4996	0.5	2.53451
LmjF.35.1390	Hypothetical protein, conserved.[Source:GeneDB;Acc:LmjF.35.1390]	0	4.08738	55.5047	0	0.244656	0	0	0.835	0	1	https://smart.embl.de/smart/DDvec.cgi?smart=680:ZnF_RBZ(184|208)+COIL(374|398)+Pfam_OTU(405|512)+	11	0.835	2.61457	2.61457	2.61457		0	0	LmjF35.1390	FALSE	Zn-finger in Ran binding protein and others/OTU-like cysteine protease, putative	1.38657	LmjF.35.1390	0	52	UB-EP52	LmjF.31.2030	0	1	12982366,CBZ12766.1,E9AEW2,E9AEW2_LEIMA,LMJF_35_1390,LmjF.35.1390,LmjF.35.1390:mRNA,LmjF35.1390,UPI0000562454,Uncharacterized protein,XM_838152,XM_838152.1,XP_003722532,XP_003722532.1,XP_843245,XP_843245.1,lma:LMJF_35_1390	0.00395585	0.000279702	0	0	0.940627	FALSE	0	LmjF.35.1390	0.381617	0	0	3.63341
LmjF.34.2770	Serine/threonine protein phosphatase-like protein.[Source:GeneDB;Acc:LmjF.34.2770]	0	4.85922	88.2871	0	0.205794	0	0.049	0.478	0	1	https://smart.embl.de/smart/DDvec.cgi?smart=628:PP2Ac(56|566)+	12	0.458	3.82443	3.82443	3.82443		0	0	LmjF34.2770	FALSE	calcineurin-like phosphoesterase-like protein	1.93524	LmjF.34.2770	0.069	11	PAR45	LmjF.22.0530	0	1	3.1.3.16,5655050,CAJ07998.1,EC 3.1.3.16,LMJF_34_2770,LmjF.34.2770,LmjF.34.2770:mRNA,LmjF34.2770,Q4Q2R7,Q4Q2R7_LEIMA,Serine/threonine-protein phosphatase,UPI0000539B7D,XM_001686329,XM_001686329.1,XP_001686381,XP_001686381.1,lma:LMJF_34_2770	2.91477e-05	3.47308e-07	0	0	0.925784	FALSE	0	LmjF.34.2770	0.379774	0	0	5.09578
LmjF.34.2450	Hypothetical protein, conserved.[Source:GeneDB;Acc:LmjF.34.2450]	0	4.0801	505.504	0	0.245092	0	0.556	0.593	0	1	https://smart.embl.de/smart/DDvec.cgi?smart=1872:Sec7(643|887)+	11	0.123	2.53337	2.53337	2.53337		0	0	LmjF34.2450	FALSE	Sec7 domain containing protein, putative	1.34106	LmjF.34.2450	0	19	LmjF.35.4000	LmjF.35.4000	0	1	5655012,CAJ07958.1,LMJF_34_2450,LmjF.34.2450,LmjF.34.2450:mRNA,LmjF34.2450,Q4Q2V5,Q4Q2V5_LEIMA,UPI0000539B59,Uncharacterized protein,XM_001686291,XM_001686291.1,XP_001686343,XP_001686343.1,lma:LMJF_34_2450	0.0119953	0.00142795	0	0	0.940767	FALSE	0	LmjF.34.2450	0.420534	0	0	3.18894
LmjF.34.0800	Serine/threonine-protein phosphatase PP1, putative.[Source:GeneDB;Acc:LmjF.34.0800]	0	4.85922	36.5098	0	0.205794	0	0.049	0.478	0	1	https://smart.embl.de/smart/DDvec.cgi?smart=300:PP2Ac(30|300)+	12	0.458	2.29729	2.29729	2.29729		0	0	LmjF34.0800	FALSE	serine/threonine-protein phosphatase PP1, putative	1.19993	LmjF.34.0800	0.069	11	PAR45	LmjF.22.0530	0	1	3.1.3.16,5654836,CAJ07786.1,EC 3.1.3.16,LMJF_34_0800,LmjF.34.0800,LmjF.34.0800:mRNA,LmjF34.0800,Q4Q3C6,Q4Q3C6_LEIMA,Serine/threonine-protein phosphatase,UPI0000539ACD,XM_001686120,XM_001686120.1,XP_001686172,XP_001686172.1,lma:LMJF_34_0800	0.0369468	0.00775746	0	0	0.925784	FALSE	0	LmjF.34.0800	0.450688	0	0	2.66245
	Calmodulin, putative.[Source:GeneDB;Acc:LmjF.36.3675]		1.85714	1212.1	0	0.538462	0				1	https://smart.embl.de/smart/DDvec.cgi?smart=155:EFh(12|40)+EFh(48|76)+EFh(86|114)+EFh(122|150)+	2		3.46221	0.288833	-3.46221				LmjF36.3675	FALSE	calmodulin, putative	-1.79169	LmjF.36.3675		7			0	1	5655661,CAJ09333.1,LMJF_36_3675,LmjF.36.3675,LmjF.36.3675:mRNA,LmjF36.3675,Putative calmodulin,Q4Q148,Q4Q148_LEIMA,UPI0000539D87,XM_001686898,XM_001686898.1,XP_001686950,XP_001686950.1,lma:LMJF_36_3675	0.000500762	1.33409e-05	0		0.877551	FALSE	0	LmjF.36.3675	0.411464	0	0	-4.35444
LmjF.33.2390	Heat shock protein, putative.[Source:GeneDB;Acc:LmjF.33.2390]	0	4.67476		0	0.213915	0	0	0.457	0	1	https://smart.embl.de/smart/DDvec.cgi?smart=634:HATPase_c(21|180)+Pfam_HSP90(206|634)+	12	0.458					0	0	LmjF33.2390	FALSE			LmjF.33.2390	0	22	LmjF.34.0940	LmjF.34.0940	0	1	5654663,CAJ06652.1,LMJF_33_2390,LmjF.33.2390,LmjF.33.2390:mRNA,LmjF33.2390,Putative heat shock protein,Q4Q3U8,Q4Q3U8_LEIMA,UPI0000539A25,XM_001685948,XM_001685948.1,XP_001686000,XP_001686000.1,lma:LMJF_33_2390			0	0	0.929332	TRUE	0	LmjF.33.2390		0	0
	UDP-glucose pyrophosphorylase.[Source:GeneDB;Acc:LmjF.18.0990]		1.5	3908.21	0	0.666667	0				1	https://smart.embl.de/smart/DDvec.cgi?smart=494:Pfam_UDPGP(29|459)+	2		1.87906	0.532181	-1.87906				LmjF18.0990	FALSE	UDP-glucose pyrophosphorylase	-0.910011	UGP		2			0	1	2.7.7.9,2OEF,2OEG,4J18,4M28,4M2A,4M2B,5651027,ABC55734.1,CAJ03894.1,DQ328944,EC 2.7.7.9,LMJF_18_0990,LmjF.18.0990,LmjF.18.0990:mRNA,LmjF18.0990,PWY-3801,Q1PQK3,Q4QDU3,Q4QDU3_LEIMA,UDP-glucose pyrophosphorylase,UGP,UPI0000538E73,XM_001682453,XM_001682453.1,XP_001682505,XP_001682505.1,lma:LMJF_18_0990	0.0324685	0.00638079	0		0.75	TRUE	0	UGP	0.333638	0	0	-2.72754
LmjF.33.2090	Copper-transporting ATPase-like protein, putative.[Source:GeneDB;Acc:LmjF.33.2090]	0	5.02913		0	0.198842	0	0.742	0.743	0	1	https://smart.embl.de/smart/DDvec.cgi?smart=1163:Pfam_HMA(19|81)+Pfam_HMA(247|306)+Pfam_HMA(354|413)+TRANS(446|468)+TRANS(483|502)+TRANS(515|537)+TRANS(541|563)+Pfam_E1-E2_ATPase(580|775)+Pfam_Hydrolase(791|1054)+TRANS(1100|1122)+TRANS(1127|1149)+	12	0					0	0	LmjF33.2090	FALSE			LmjF.33.2090	0.046	14	LmjF.35.4360	LmjF.35.4360	0	1	3.6.3.54,5654633,CAJ06550.1,EC 3.6.3.54,LMJF_33_2090,LmjF.33.2090,LmjF.33.2090:mRNA,LmjF33.2090,Putative copper-transporting ATPase-like protein,Q4Q3X8,Q4Q3X8_LEIMA,UPI0000539A0D,XM_001685918,XM_001685918.1,XP_001685970,XP_001685970.1,lma:LMJF_33_2090			0	0	0.922517	TRUE	0	LmjF.33.2090		0	0
LmjF.33.1710	Protein kinase, putative.[Source:GeneDB;Acc:LmjF.33.1710]	0	4.67476	123.338	0	0.213915	0	0.049	0.434	0	1	https://smart.embl.de/smart/DDvec.cgi?smart=640:S_TKc(32|291)+EFh(345|373)+EFh(383|411)+EFh(439|467)+	12	0.43	3.17839	3.17839	3.17839		0	0.549	LmjF33.1710	FALSE	CAMK/CAMKL family protein kinase, putative	1.6683	LmjF.33.1710	0	22	LmjF.34.0940	LmjF.34.0940	0	1	5654594,CAJ06441.1,LMJF_33_1710,LmjF.33.1710,LmjF.33.1710:mRNA,LmjF33.1710,Q4Q416,Q4Q416_LEIMA,UPI00005399E7,Uncharacterized protein,XM_001685880,XM_001685880.1,XP_001685932,XP_001685932.1,lma:LMJF_33_1710	0.000414678	1.04148e-05	0	0	0.929332	FALSE	0	LmjF.33.1710	0.378438	0	0	4.40838
LmjF.32.0660	Centrin, putative.[Source:GeneDB;Acc:LmjF.32.0660]	0	5.75485	693.461	0	0.173766	0	0	0.751	0	1	https://smart.embl.de/smart/DDvec.cgi?smart=209:EFh(54|82)+EFh(127|155)+	13	0.751	2.82848	0.353547	-2.82848		0	0	LmjF32.0660	FALSE	centrin, putative	-1.50003	LmjF.32.0660	0	6	LmjF.35.3450	LmjF.35.3450	0	1	5656177,CAJ08561.1,LMJF_32_0660,LmjF.32.0660,LmjF.32.0660:mRNA,LmjF32.0660,Putative centrin,Q4Q5L7,Q4Q5L7_LEIMA,UPI00005397F4,XM_001685329,XM_001685329.1,XP_001685381,XP_001685381.1,lma:LMJF_32_0660	0.00360004	0.000243213	0	0	0.90856	FALSE	0	LmjF.32.0660	0.408804	0	0	-3.6693
LmjF.31.2970	acetyl-CoA carboxylase, putative.[Source:GeneDB;Acc:LmjF.31.2970]	0	4.09466	1926.9	0.0244985	0.244221	0.333333	0.049	0.901	0.9	3	https://smart.embl.de/smart/DDvec.cgi?smart=2168:Pfam_Biotin_carb_N(30|151)+Pfam_CPSase_L_D2(183|381)+Biotin_carb_C(414|521)+Pfam_Biotin_lipoyl(662|728)+Pfam_ACC_central(830|1336)+Pfam_Carboxyl_trans(1510|2046)+	10	0	2.35983	2.35983	2.35983	ACC	0	0	LmjF31.2970	FALSE	acetyl-CoA carboxylase	1.23868	LmjF.31.2970	0.047	10.3333	LmjF.36.2660	LmjF.36.2660	0	3	2.1.3.15,5654235,6.3.4.14,6.4.1.2,CAJ08551.1,EC 2.1.3.15,EC 6.3.4.14,EC 6.4.1.2,LMJF_31_2970,LmjF.31.2970,LmjF.31.2970:mRNA,LmjF31.2970,Putative acetyl-CoA carboxylase,Q4Q5W1,Q4Q5W1_LEIMA,REACT_1505,REACT_22258,UPI0000539798,XM_001685235,XM_001685235.1,XP_001685287,XP_001685287.1,lma:LMJF_31_2970	0.018216	0.00267771	0	0	0.940487	FALSE	0	LmjF.31.2970	0.412551	37498	0.454545	3.0025
LmjF.31.2630	Serine/threonine protein phosphatase pp1(5.9), putative.[Source:GeneDB;Acc:LmjF.31.2630]	0	4.85922	200.206	0	0.205794	0	0.049	0.478	0	1	https://smart.embl.de/smart/DDvec.cgi?smart=365:PP2Ac(88|359)+	12	0.458	2.86594	2.86594	2.86594		0	0	LmjF31.2630	FALSE	serine/threonine protein phosphatase pp1(5.9), putative	1.51901	LmjF.31.2630	0.069	11	PAR45	LmjF.22.0530	0	1	3.1.3.16,5654195,CAJ08472.1,EC 3.1.3.16,LMJF_31_2630,LmjF.31.2630,LmjF.31.2630:mRNA,LmjF31.2630,Q4Q5Z8,Q4Q5Z8_LEIMA,Serine/threonine-protein phosphatase,UPI0000539773,XM_001685198,XM_001685198.1,XP_001685250,XP_001685250.1,lma:LMJF_31_2630	0.0082811	0.000828944	0	0	0.925784	FALSE	0	LmjF.31.2630	0.454392	0	0	3.34294
LmjF.31.2390	Zinc transporter-like protein.[Source:GeneDB;Acc:LmjF.31.2390]	0	5.02913	86.1255	0	0.198842	0	0.795	0.795	0	1	https://smart.embl.de/smart/DDvec.cgi?smart=457:Pfam_Cation_efflux(59|356)+	12	0	2.76243	2.76243	2.76243		0	0	LmjF31.2390	FALSE	zinc transporter, putative	1.46594	LmjF.31.2390	0.042	14	LmjF.35.4360	LmjF.35.4360	0	1	5654171,CAJ08428.1,LMJF_31_2390,LmjF.31.2390,LmjF.31.2390:mRNA,LmjF31.2390,Q4Q622,Q4Q622_LEIMA,UPI000053975B,XM_001685174,XM_001685174.1,XP_001685226,XP_001685226.1,Zinc transporter-like protein,lma:LMJF_31_2390	0.00126434	5.01699e-05	0	0	0.922517	FALSE	0	LmjF.31.2390	0.361529	0	0	4.05483
LmjF.35.2450	Hypothetical protein, conserved.[Source:GeneDB;Acc:LmjF.35.2450]	0	3.93932	48.7678	0.00485437	0.253851	0.333333	0.705	0.711	0	3	https://smart.embl.de/smart/DDvec.cgi?smart=2311:Pfam_HECT(1882|2311)+	11	0.061	2.39471	2.39471	2.39471		0	0	LmjF35.2450	FALSE	ubiquitin-protein ligase, putative	1.25985	LmjF.35.2450	0	9.66667	LmjF.35.4000	LmjF.35.4000	0	3	12982540,2.3.2.26,CBZ12873.1,E9AF69,E9AF69_LEIMA,EC 2.3.2.26,LMJF_35_2450,LmjF.35.2450,LmjF.35.2450:mRNA,LmjF35.2450,UPI000052C7AF,Uncharacterized protein,XM_838258,XM_838258.1,XP_003722639,XP_003722639.1,XP_843351,XP_843351.1,lma:LMJF_35_2450	0.00760343	0.000744446	0	0	0.943475	FALSE	0	LmjF.35.2450	0.373547	4116	0.373333	3.37266
LmjF.31.1210	Hypothetical protein, conserved.[Source:GeneDB;Acc:LmjF.31.1210]	0	4.93689		0	0.202557	0	0.544	0.544	0	1	https://smart.embl.de/smart/DDvec.cgi?smart=4939:UBQ(1|73)+Pfam_DUF3638(3303|3559)+Pfam_DUF3645(3751|3783)+COIL(4331|4368)+ZnF_RBZ(4789|4813)+ZnF_RBZ(4850|4875)+ZnF_RBZ(4902|4930)+	12	0					0	0	LmjF31.1210	FALSE			LmjF.31.1210	0	3	LmjF.35.2450	LmjF.35.2450	0	1	5654049,CAJ08308.1,LMJF_31_1210,LmjF.31.1210,LmjF.31.1210:mRNA,LmjF31.1210,Q4Q6E2,Q4Q6E2_LEIMA,UPI0000539EF4,Uncharacterized protein,XM_001685054,XM_001685054.1,XP_001685106,XP_001685106.1,lma:LMJF_31_1210			0	0	0.924291	TRUE	0	LmjF.31.1210		0	0
LmjF.30.3360	Calmodulin-related protein, putative.[Source:GeneDB;Acc:LmjF.30.3360]	0	1.85714	326.741	0	0.538462	0	0.049	0.438	0	1	https://smart.embl.de/smart/DDvec.cgi?smart=725:EFh(33|61)+EFh(73|101)+EFh(128|156)+EFh(172|200)+EFh(229|257)+EFh(332|360)+EFh(656|684)+	2	0.434	1.83347	1.83347	1.83347		0	0	LmjF30.3360	FALSE	calmodulin-related protein, putative	0.874576	LmjF.30.3360	0	7	LmjF.34.0480	LmjF.34.0480	0	1	5653886,CAJ06800.1,LMJF_30_3360,LmjF.30.3360,LmjF.30.3360:mRNA,LmjF30.3360,Putative calmodulin-related protein,Q4Q6V3,Q4Q6V3_LEIMA,UPI000053965E,XM_001684893,XM_001684893.1,XP_001684945,XP_001684945.1,lma:LMJF_30_3360	0.0407432	0.00897211	0	0	0.877551	TRUE	0	LmjF.30.3360	0.334687	0	0	2.61311
LmjF.30.1200	Putative ubiquitin hydrolase; Cysteine peptidase, Clan CA, family C19, putative.[Source:GeneDB;Acc:LmjF.30.1200]	0	4.08738	480.781	0	0.244656	0	0	0.83	0	1	https://smart.embl.de/smart/DDvec.cgi?smart=1006:Pfam_UCH(493|1005)+	11	0.83	2.10031	2.10031	2.10031		0	0	LmjF30.1200	FALSE	ubiquitin hydrolase, putative	1.0706	LmjF.30.1200	0	52	UB-EP52	LmjF.31.2030	0	1	3.4.19.12,5653650,CAJ06173.1,EC 3.4.19.12,LMJF_30_1200,LmjF.30.1200,LmjF.30.1200:mRNA,LmjF30.1200,Putative ubiquitin hydrolase,Q4Q7I3,Q4Q7I3_LEIMA,UPI000053958D,XM_001684663,XM_001684663.1,XP_001684715,XP_001684715.1,lma:LMJF_30_1200	0.0110574	0.00125663	0	0	0.940627	FALSE	0	LmjF.30.1200	0.331898	0	0	3.2257
LmjF.35.4090	Hypothetical protein, conserved.[Source:GeneDB;Acc:LmjF.35.4090]	0	5.09951	486.199	0	0.196097	1	0	0.8	0.8	2	https://smart.embl.de/smart/DDvec.cgi?smart=84:Pfam_SF3b10(10|84)+	12	0	1.67328	0.59763	-1.67328		0	0	LmjF35.4090	FALSE	Splicing factor 3B subunit 10 (SF3b10), putative	-0.742676	LmjF.35.4090	0	11	LmjF.36.3040	LmjF.36.3040	0	2	12980565,CBZ13039.1,E9AFN5,E9AFN5_LEIMA,LMJF_35_4090,LmjF.35.4090,LmjF.35.4090:mRNA,LmjF35.4090,UPI0000562522,Uncharacterized protein,XM_838423,XM_838423.1,XP_003722805,XP_003722805.1,XP_843516,XP_843516.1,lma:LMJF_35_4090	0.0427844	0.00966209	0	0	0.921163	TRUE	0	LmjF.35.4090	0.287003	0	0.733333	-2.58769
LmjF.32.3680	3-hydroxyisobutyryl-CoA hydrolase, mitochondrial; Hydrolyzes 3-hydroxyisobutyryl-CoA (HIBYL-CoA), a saline catabolite; Belongs to the enoyl-CoA hydratase/isomerase family	0	4.13107	305.848	0.00114188	0.242068	0	0.073	0.811	0	2	https://smart.embl.de/smart/DDvec.cgi?smart=371:Pfam_ECH_2(20|350)+	11	0.805	2.19661	2.19661	2.19661		0	0	LmjF32.3680	FALSE	3-hydroxyisobutyryl-coenzyme A hydrolase, putative	1.13528	LmjF.32.3680	0	17	LmjF.35.3850	LmjF.35.3850	0	2	3-hydroxyisobutyryl-CoA hydrolase, mitochondrial,3-hydroxyisobutyryl-coenzyme A hydrolase,3.1.2.4,5656492,CAJ08899.1,EC 3.1.2.4,LMJF_32_3680,LmjF.32.3680,LmjF.32.3680:mRNA,LmjF32.3680,Q4Q4Q4,Q4Q4Q4_LEIMA,UPI000053991E,XM_001685642,XM_001685642.1,XP_001685694,XP_001685694.1,lma:LMJF_32_3680	0.0446308	0.010273	0	0	0.939787	FALSE	0	LmjF.32.3680	0.442344	790	0.5	2.5665
	Ubiquitin-related modifier 1 homolog; Acts as a sulfur carrier required for 2-thiolation of mcm(5)S(2)U at tRNA wobble positions of cytosolic tRNA(Lys), tRNA(Glu) and tRNA(Gln). Serves as sulfur donor in tRNA 2- thiolation reaction by being thiocarboxylated (-COSH) at its C- terminus by the MOCS3 homolog. The sulfur is then transferred to tRNA to form 2-thiolation of mcm(5)S(2)U. Also acts as a u…		5.0801	678.781	0	0.196847	0				1	https://smart.embl.de/smart/DDvec.cgi?smart=103:Pfam_ThiS(18|103)+	12		3.68552	0.271332	-3.68552				LmjF34.2830	FALSE	ubiquitin related modifier (urm1)-like protein	-1.88187	LmjF.34.2830		2			0	1	5655056,CAJ08004.1,LMJF_34_2830,LmjF.34.2830,LmjF.34.2830:mRNA,LmjF34.2830,Q4Q2R1,Q4Q2R1_LEIMA,UPI0000539B83,Ubiquitin-related modifier 1 homolog,XM_001686335,XM_001686335.1,XP_001686387,XP_001686387.1,lma:LMJF_34_2830	0.000112632	1.79785e-06	0		0.921537	FALSE	0	LmjF.34.2830	0.394115	0	0	-4.77491
LmjF.29.2300	Ubiquitinyl hydrolase 1; Cysteine peptidase, Clan CA, family C19, putative.[Source:GeneDB;Acc:LmjF.29.2300]	0	4.08252	752.198	0.00485437	0.244946	0	0.051	0.84	0	2	https://smart.embl.de/smart/DDvec.cgi?smart=748:ZnF_UBP(177|231)+UBA(608|645)+	11	0.839	1.8423	1.8423	1.8423		0	0	LmjF29.2300	FALSE	ubiquitin carboxyl-terminal hydrolase, putative	0.881506	LmjF.29.2300	0	26.5	UB-EP52	LmjF.31.2030	0	2	12981092,3.4.19.12,CBZ12571.1,E9AE92,E9AE92_LEIMA,EC 3.4.19.12,LMJF_29_2300,LmjF.29.2300,LmjF.29.2300:mRNA,LmjF29.2300,UPI00005623D2,Ubiquitinyl hydrolase 1,XM_842802,XM_842802.1,XP_003722313,XP_003722313.1,XP_847895,XP_847895.1,lma:LMJF_29_2300	0.0262529	0.00458305	0	0	0.940721	TRUE	0	LmjF.29.2300	0.310941	9542	0.5	2.83497
LmjF.29.2020	Serine/threonine protein kinase, putative.[Source:GeneDB;Acc:LmjF.29.2020]	0	4.67476	182.443	0	0.213915	0	0.049	0.434	0	1	https://smart.embl.de/smart/DDvec.cgi?smart=814:S_TKc(36|288)+	12	0.43	2.37812	2.37812	2.37812		0	0.548	LmjF29.2020	FALSE	5'-AMP-activated protein kinase catalytic subunit alpha, putative	1.24982	LmjF.29.2020	0	22	LmjF.34.0940	LmjF.34.0940	0	1	12981064,2.7.11.11,CBZ12543.1,E9AE64,E9AE64_LEIMA,EC 2.7.11.11,LMJF_29_2020,LmjF.29.2020,LmjF.29.2020:mRNA,LmjF29.2020,Non-specific serine/threonine protein kinase,UPI00005623B6,XM_842774,XM_842774.1,XP_003722285,XP_003722285.1,XP_847867,XP_847867.1,lma:LMJF_29_2020	0.00136374	5.64139e-05	0	0	0.929332	FALSE	0	LmjF.29.2020	0.310335	0	0	4.02733
LmjF.28.0640	Hypothetical protein, conserved.[Source:GeneDB;Acc:LmjF.28.0640]	0	6.63835	323.81	0	0.15064	0	0	0.65	0.65	1	https://smart.embl.de/smart/DDvec.cgi?smart=68:Pfam_ATP_synt_H(2|65)+	14	0	2.34456	0.426519	-2.34456		0	0	LmjF28.0640	FALSE	ATP synthase subunit H, putative	-1.22932	LmjF.28.0640	0	5	LmjF.31.1220	LmjF.31.1220	0	1	5653270,CAJ05076.1,LMJF_28_0640,LmjF.28.0640,LmjF.28.0640:mRNA,LmjF28.0640,Q4Q8K6,Q4Q8K6_LEIMA,UPI000053942E,Uncharacterized protein,XM_001684290,XM_001684290.1,XP_001684342,XP_001684342.1,lma:LMJF_28_0640	0.00438258	0.000324654	0	0	0.89157	FALSE	0	LmjF.28.0640	0.341972	0	0	-3.59479
	Protein YIPF; Terbinafine resistance locus protein (yip1).[Source:GeneDB;Acc:LmjF.23.0240]		6.90534	507.707	0	0.144815	0				1	https://smart.embl.de/smart/DDvec.cgi?smart=189:Pfam_Yip1(25|189)+	14		1.91277	1.91277	1.91277	YIP1			LmjF23.0240	FALSE	terbinafine resistance locus protein (yip1)	0.935665	YIP1		2			0	1	5651984,AAO73006.1,AY227807,CAJ03976.1,LMJF_23_0240,LmjF.23.0240,LmjF.23.0240:mRNA,LmjF23.0240,Protein YIPF,Q4QBF0,Q86MW5,Q86MW5_LEIMA,UPI000005F9C6,XM_001683296,XM_001683296.1,XP_001683348,XP_001683348.1,YIP1,lma:LMJF_23_0240,terbinafine resistance locus protein (yip1)	0.0110488	0.0012515	0		0.886436	TRUE	0	YIP1	0.28996	0	0	3.22688
	SNF-7-like protein, conserved.[Source:GeneDB;Acc:LmjF.35.0580]; Belongs to the SNF7 family		1	923.081	0	1	0				1	https://smart.embl.de/smart/DDvec.cgi?smart=224:Pfam_Snf7(11|201)+	1		1.85385	0.539419	-1.85385				LmjF35.0580	FALSE	SNF-7-like protein, conserved	-0.890523	LmjF.35.0580		1			0	1	12982242,CBZ12686.1,Conserved SNF-7-like protein,E9AEN3,E9AEN3_LEIMA,LMJF_35_0580,LmjF.35.0580,LmjF.35.0580:mRNA,LmjF35.0580,UPI0000562423,XM_838074,XM_838074.1,XP_003722453,XP_003722453.1,XP_843167,XP_843167.1,lma:LMJF_35_0580	0.0439886	0.0100404	0		1	TRUE	0	LmjF.35.0580	0.34591	0	0	-2.57443
LmjF.27.1440	Hypothetical protein, conserved.[Source:GeneDB;Acc:LmjF.27.1440]; Belongs to the SNF7 family	0	1	189.442	0	1	0	0.212	0.867	0	1	https://smart.embl.de/smart/DDvec.cgi?smart=215:Pfam_Snf7(19|195)+	1	0.839	1.96719	1.96719	1.96719		0	0	LmjF27.1440	FALSE	Snf7, putative	0.976136	LmjF.27.1440	0	1	LmjF.35.0580	LmjF.35.0580	0	1	12982738,CBZ12212.1,E9ADC5,E9ADC5_LEIMA,LMJF_27_1440,LmjF.27.1440,LmjF.27.1440:mRNA,LmjF27.1440,UPI000056227F,Uncharacterized protein,XM_843009,XM_843009.1,XP_003721954,XP_003721954.1,XP_848102,XP_848102.1,lma:LMJF_27_1440	0.0255112	0.00436754	0	0	1	TRUE	0	LmjF.27.1440	0.342466	0	0	2.85032
LmjF.27.0300	Methylmalonyl-coenzyme a mutase, putative.[Source:GeneDB;Acc:LmjF.27.0300]	0	5.63107	46.4796	0	0.177586	1	0.05	0.918	0.9	3	https://smart.embl.de/smart/DDvec.cgi?smart=723:Pfam_MM_CoA_mutase(36|547)+Pfam_B12-binding(594|708)+	10	0	2.27025	2.27025	2.27025		0	0	LmjF27.0300	FALSE	methylmalonyl-coenzyme a mutase, putative	1.18285	LmjF.27.0300	0.209	10.6667	LmjF.36.2950	LmjF.36.2950	0	3	12982958,5.4.99.2,CBZ12090.1,E9AD07,E9AD07_LEIMA,EC 5.4.99.2,LMJF_27_0300,LmjF.27.0300,LmjF.27.0300:mRNA,LmjF27.0300,Putative methylmalonyl-coenzyme a mutase,UPI000056220F,XM_842891,XM_842891.1,XP_003721836,XP_003721836.1,XP_847984,XP_847984.1,lma:LMJF_27_0300	0.0117908	0.00138597	0	0	0.910941	FALSE	0	LmjF.27.0300	0.369924	0	0.711111	3.19756
	N-acetylglucosamine-6-phosphate deacetylase-like protein.[Source:GeneDB;Acc:LmjF.36.0040]		6.59951	1151.74	0	0.151526	0				1	https://smart.embl.de/smart/DDvec.cgi?smart=432:Pfam_Amidohydro_1(64|426)+	11		2.12293	0.471048	-2.12293				LmjF36.0040	FALSE	N-acetylglucosamine-6-phosphate deacetylase-like protein	-1.08605	LmjF.36.0040		2			0	1	3.5.1.25,5655256,CAJ08954.1,EC 3.5.1.25,LMJF_36_0040,LmjF.36.0040,LmjF.36.0040:mRNA,LmjF36.0040,Q4Q275,Q4Q275_LEIMA,UPI0000539C1F,XM_001686521,XM_001686521.1,XP_001686573,XP_001686573.1,lma:LMJF_36_0040	0.0264133	0.00462013	0		0.892317	FALSE	0	LmjF.36.0040	0.383441	0	0	-2.83239
LmjF.32.0640	Phosphatase, putative.[Source:GeneDB;Acc:LmjF.32.0640]	0	4.58738	190.61	1.7471e-05	0.217989	0.666667	0.071	0.494	0	4	https://smart.embl.de/smart/DDvec.cgi?smart=605:Pfam_CDKN3(142|226)+	12	0.477	2.05417	2.05417	2.05417		0	0	LmjF32.0640	FALSE	phosphatase, putative	1.03856	LmjF.32.0640	0.043	13.5	LmjF.34.0940	LmjF.34.0940	0	4	3.1.3.-,5656175,CAJ08557.1,EC 3.1.3.-,LMJF_32_0640,LmjF.32.0640,LmjF.32.0640:mRNA,LmjF32.0640,Putative phosphatase,Q4Q5L9,Q4Q5L9_LEIMA,UPI00005397F2,XM_001685327,XM_001685327.1,XP_001685379,XP_001685379.1,lma:LMJF_32_0640	0.0269279	0.0047542	0	0	0.931012	FALSE	0	LmjF.32.0640	0.36786	82	0.465517	2.82323
LmjF.26.2100	Serine/threonine protein phosphatase-like protein.[Source:GeneDB;Acc:LmjF.26.2100]	0	4.85922	77.8458	0	0.205794	0	0.049	0.478	0	1	https://smart.embl.de/smart/DDvec.cgi?smart=1007:PP2Ac(376|1004)+	12	0.458	2.55182	2.55182	2.55182		0	0	LmjF26.2100	FALSE	kinetoplastid-specific phospho-protein phosphatase, putative	1.35152	LmjF.26.2100	0.069	11	PAR45	LmjF.22.0530	0	1	5653139,CAJ05524.1,LMJF_26_2100,LmjF.26.2100,LmjF.26.2100:mRNA,LmjF26.2100,Q4Q8Y2,Q4Q8Y2_LEIMA,UPI00005393B7,XM_001684164,XM_001684164.1,XP_001684216,XP_001684216.1,lma:LMJF_26_2100	0.0405432	0.00887365	0	0	0.925784	FALSE	0	LmjF.26.2100	0.516463	0	0	2.61688
LmjF.26.2070	Cysteine peptidase, Clan CA, family C48, putative.[Source:GeneDB;Acc:LmjF.26.2070]	0	4.80097	1055.3	0	0.208291	0	0	0.42	0	1	https://smart.embl.de/smart/DDvec.cgi?smart=1351:Pfam_Peptidase_C48(983|1136)+Pfam_Peptidase_C48(1267|1334)+	12	0.421	2.35415	2.35415	2.35415		0	0	LmjF26.2070	FALSE	SUMO1/Ulp2, putative	1.2352	LmjF.26.2070	0	10	LmjF.34.0490	LmjF.34.0490	0	1	5653136,CAJ05515.1,LMJF_26_2070,LmjF.26.2070,LmjF.26.2070:mRNA,LmjF26.2070,Putative cysteine peptidase, Clan CA,family C48,Q4Q8Y5,Q4Q8Y5_LEIMA,UPI00005393B4,XM_001684161,XM_001684161.1,XP_001684213,XP_001684213.1,lma:LMJF_26_2070	0.0104018	0.00114354	0	0	0.926904	FALSE	0	LmjF.26.2070	0.379759	0	0	3.2526
	Type II (glutathione peroxidase-like) tryparedoxin peroxidase.[Source:GeneDB;Acc:LmjF.26.0820]; Belongs to the glutathione peroxidase family		1	498.348	0	1	1				2	https://smart.embl.de/smart/DDvec.cgi?smart=174:Pfam_GSHPx(3|111)+	1		1.70898	0.585144	-1.70898	TDPX			LmjF26.0820	FALSE	type II (glutathione peroxidase-like) tryparedoxin peroxidase	-0.773137	LmjF.26.0820		2			0	2	1.11.1.-,5652810,CAJ04927.1,EC 1.11.1.-,Glutathione peroxidase,LMJF_26_0820,LmjF.26.0820,LmjF.26.0820:mRNA,LmjF26.0820,Q4Q9B2,Q4Q9B2_LEIMA,TDPX,UPI000053933E,XM_001684034,XM_001684034.1,XP_001684086,XP_001684086.1,lma:LMJF_26_0820	0.0400017	0.00872788	0		1	TRUE	0	LmjF.26.0820	0.294805	0	1	-2.62253
LmjF.26.0810	Type II (glutathione peroxidase-like) tryparedoxin peroxidase.[Source:GeneDB;Acc:LmjF.26.0810]; Belongs to the glutathione peroxidase family	0	1	388.458	0	1	1	0	0.801	0.8	2	https://smart.embl.de/smart/DDvec.cgi?smart=190:Pfam_GSHPx(19|127)+	1	0	1.91967	0.520922	-1.91967	TDPX	0	0.985	LmjF26.0810	FALSE	type II (glutathione peroxidase-like) tryparedoxin peroxidase	-0.940861	LmjF.26.0810	0	2	LmjF.26.0820	LmjF.26.0820	0	2	1.11.1.-,5652809,CAJ04923.1,EC 1.11.1.-,Glutathione peroxidase,LMJF_26_0810,LmjF.26.0810,LmjF.26.0810:mRNA,LmjF26.0810,Q4Q9B3,Q4Q9B3_LEIMA,TDPX,UPI000053933D,XM_001684033,XM_001684033.1,XP_001684085,XP_001684085.1,lma:LMJF_26_0810	0.0166842	0.00237623	0	0.449	1	TRUE	0	LmjF.26.0810	0.309629	0	1	-3.03867
LmjF.26.0800	Type II (glutathione peroxidase-like) tryparedoxin peroxidase.[Source:GeneDB;Acc:LmjF.26.0800]; Belongs to the glutathione peroxidase family	0	1	473.185	0	1	1	0	0.801	0.8	2	https://smart.embl.de/smart/DDvec.cgi?smart=183:Pfam_GSHPx(19|127)+	1	0	1.83391	0.545282	-1.83391	TDPX	0	0.983	LmjF26.0800	FALSE	type II (glutathione peroxidase-like) tryparedoxin peroxidase	-0.874924	LmjF.26.0800	0	2	LmjF.26.0820	LmjF.26.0820	0	2	1.11.1.-,5652808,CAJ04920.1,EC 1.11.1.-,Glutathione peroxidase,LMJF_26_0800,LmjF.26.0800,LmjF.26.0800:mRNA,LmjF26.0800,Q4Q9B4,Q4Q9B4_LEIMA,TDPX,UPI000053933C,XM_001684032,XM_001684032.1,XP_001684084,XP_001684084.1,lma:LMJF_26_0800	0.0317394	0.00618324	0	0.449	1	TRUE	0	LmjF.26.0800	0.31956	0	1	-2.7379
LmjF.26.0670	Hypothetical protein, conserved.[Source:GeneDB;Acc:LmjF.26.0670]	0	5.29369	603.321	0	0.188904	0	0.298	0.446	0	1	https://smart.embl.de/smart/DDvec.cgi?smart=167:TRANS(12|31)+Pfam_Thioredoxin(48|157)+	12	0.244	2.48269	0.402789	-2.48269		0	0.673	LmjF26.0670	FALSE	thioredoxin, putative	-1.31191	LmjF.26.0670	0	4	PDI-2	LmjF.36.6940	0	1	5652795,CAJ04840.1,LMJF_26_0670,LmjF.26.0670,LmjF.26.0670:mRNA,LmjF26.0670,Q4Q9C7,Q4Q9C7_LEIMA,UPI000053932F,Uncharacterized protein,XM_001684019,XM_001684019.1,XP_001684071,XP_001684071.1,lma:LMJF_26_0670	0.00557017	0.000453954	0	0	0.917429	FALSE	0	LmjF.26.0670	0.37413	0	0	-3.50655
	Mitochondrial phosphate transporter, putative.[Source:GeneDB;Acc:LmjF.35.4430]; Belongs to the mitochondrial carrier (TC 2.A.29) family		5.76942		0	0.173328	1				2	https://smart.embl.de/smart/DDvec.cgi?smart=317:Pfam_Mito_carr(20|113)+Pfam_Mito_carr(124|212)+	10								LmjF35.4430	FALSE			LmjF.35.4430		12.5			0	2	12980599,CBZ13074.1,E9AFS0,E9AFS0_LEIMA,LMJF_35_4430,LmjF.35.4430,LmjF.35.4430:mRNA,LmjF35.4430,Putative mitochondrial phosphate transporter,UPI000052B838,XM_838456,XM_838456.1,XP_003722840,XP_003722840.1,XP_843549,XP_843549.1,lma:LMJF_35_4430			0		0.90828	TRUE	0	LmjF.35.4430		0	0.694444
	Mitochondrial phosphate transporter, putative.[Source:GeneDB;Acc:LmjF.35.4420]; Belongs to the mitochondrial carrier (TC 2.A.29) family		5.76942		0	0.173328	1				2	https://smart.embl.de/smart/DDvec.cgi?smart=337:Pfam_Mito_carr(44|137)+Pfam_Mito_carr(148|236)+	10								LmjF35.4420	FALSE			LmjF.35.4420		12.5			0	2	12980694,CBZ13073.1,E9AFR9,E9AFR9_LEIMA,LMJF_35_4420,LmjF.35.4420,LmjF.35.4420:mRNA,LmjF35.4420,Putative mitochondrial phosphate transporter,UPI000052B839,XM_838455,XM_838455.1,XP_003722839,XP_003722839.1,XP_843548,XP_843548.1,lma:LMJF_35_4420			0		0.90828	TRUE	0	LmjF.35.4420		0	0.694444
LmjF.25.1705	Hypothetical protein, conserved.[Source:GeneDB;Acc:LmjF.25.1705]	0	4.72087	817.689	0	0.211825	0	0	0.8	0.8	1	https://smart.embl.de/smart/DDvec.cgi?smart=131:Sm(1|102)+	12	0	2.25234	0.443982	-2.25234		0	0	LmjF25.1705	FALSE	LSM domain containing protein, putative	-1.17143	LmjF.25.1705	0	14	LmjF.26.0005	LmjF.26.0005	0	1	5652651,CAJ05392.1,LMJF_25_1705,LmjF.25.1705,LmjF.25.1705:mRNA,LmjF25.1705,Q4Q9R9,Q4Q9R9_LEIMA,UPI00005392AD,Uncharacterized protein,XM_001683877,XM_001683877.1,XP_001683929,XP_001683929.1,lma:LMJF_25_1705	0.0044622	0.00033257	0	0	0.928445	FALSE	0	LmjF.25.1705	0.326438	0	0	-3.58851
	Thiamine biosynthesis-like protein.[Source:GeneDB;Acc:LmjF.33.1680]		1.5	478.135	0	0.666667	0				1	https://smart.embl.de/smart/DDvec.cgi?smart=795:Pfam_ThiI(222|400)+Pfam_Aminotran_5(470|553)+Pfam_Aminotran_5(574|780)+	2		3.73318	3.73318	3.73318				LmjF33.1680	FALSE	thiamine biosynthesis-like protein	1.90041	LmjF.33.1680		2			0	1	5654591,CAJ06434.1,LMJF_33_1680,LmjF.33.1680,LmjF.33.1680:mRNA,LmjF33.1680,Q4Q419,Q4Q419_LEIMA,Thiamine biosynthesis-like protein,UPI00005399E4,XM_001685877,XM_001685877.1,XP_001685929,XP_001685929.1,lma:LMJF_33_1680	0.000425613	1.0978e-05	0		0.75	FALSE	0	LmjF.33.1680	0.432209	0	0	4.39696
	Hypothetical protein, conserved.[Source:GeneDB;Acc:LmjF.28.0200]		1.5	86.5546	0	0.666667	0				1	http://smart.embl.de/smart/DDt.cgi?smart=604:	2		2.95236	2.95236	2.95236				LmjF28.0200	FALSE	hypothetical protein, conserved	1.56187	LmjF.28.0200		2			0	1	5653225,CAJ04761.1,LMJF_28_0200,LmjF.28.0200,LmjF.28.0200:mRNA,LmjF28.0200,Q4Q8Q0,Q4Q8Q0_LEIMA,UPI0000539405,Uncharacterized protein,XM_001684246,XM_001684246.1,XP_001684298,XP_001684298.1,lma:LMJF_28_0200	0.00559776	0.000465885	0		0.75	FALSE	0	LmjF.28.0200	0.446293	0	0	3.49964
LmjF.25.1050	Frataxin-like protein.[Source:GeneDB;Acc:LmjF.25.1050]	0	1	375.837	1	1	0	0.051	0.822	0	2	https://smart.embl.de/smart/DDvec.cgi?smart=189:Frataxin_Cyay(76|188)+	1	0.821	1.88476	1.88476	1.88476		0	0	LmjF25.1050	FALSE	frataxin-like protein	0.914379	LmjF.25.1050	0	1	LmjF.33.1680	LmjF.33.1680	0	2	1.16.3.1,5652516,CAJ05122.1,EC 1.16.3.1,Frataxin-like protein,LMJF_25_1050,LmjF.25.1050,LmjF.25.1050:mRNA,LmjF25.1050,Q4Q9Y8,Q4Q9Y8_LEIMA,UPI000053926A,XM_001683808,XM_001683808.1,XP_001683860,XP_001683860.1,lma:LMJF_25_1050	0.0268159	0.00471449	0	0	1	TRUE	0	LmjF.25.1050	0.323568	2	0	2.82592
	Methylthioribose-1-phosphate isomerase; Catalyzes the interconversion of methylthioribose-1- phosphate (MTR-1-P) into methylthioribulose-1-phosphate (MTRu-1- P); Belongs to the eIF-2B alpha/beta/delta subunits family. MtnA subfamily		4.07039	607.273	0	0.245677	0				1	https://smart.embl.de/smart/DDvec.cgi?smart=506:Pfam_IF-2B(182|490)+	10		1.73042	1.73042	1.73042				LmjF36.4930	FALSE	translation initiation factor 2 subunit, putative	0.791118	LmjF.36.4930		47			0	1	2A0U,5.3.1.23,5655795,CAJ09465.1,EC 5.3.1.23,LmjF.36.4930,LmjF.36.4930:mRNA,LmjF36.4930,LmjF_36_4930,MTNA_LEIMA,Methylthioribose-1-phosphate isomerase,Q4Q0R9,S-methyl-5-thioribose-1-phosphate isomerase,UPI0000539E04,XM_001687027,XM_001687027.1,XP_001687079,XP_001687079.1,lma:LMJF_36_4930	0.0479934	0.0114498	0		0.940954	TRUE	0	LmjF.36.4930	0.31286	0	0	2.52866
	Hypothetical protein, conserved.[Source:GeneDB;Acc:LmjF.36.1000]		1	1202.14	0	1	0				1	https://smart.embl.de/smart/DDvec.cgi?smart=1296:WD40(11|45)+WD40(48|87)+WD40(89|126)+WD40(130|166)+WD40(167|210)+WD40(212|251)+WD40(253|292)+WD40(445|485)+	1		1.9408	1.9408	1.9408	IFT122			LmjF36.1000	FALSE	intraflagellar transport protein 122, putative	0.956654	LmjF.36.1000		1			0	1	5655350,CAJ09053.1,LMJF_36_1000,LmjF.36.1000,LmjF.36.1000:mRNA,LmjF36.1000,Q4Q1X6,Q4Q1X6_LEIMA,UPI0000539C7B,Uncharacterized protein,XM_001686620,XM_001686620.1,XP_001686672,XP_001686672.1,lma:LMJF_36_1000	0.0318234	0.00620657	0		1	TRUE	0	LmjF.36.1000	0.349569	0	0	2.73666
LmjF.25.0200	Hypothetical protein, conserved.[Source:GeneDB;Acc:LmjF.25.0200]	0	1	1242.64	0	1	0	0.326	0.861	0	1	https://smart.embl.de/smart/DDvec.cgi?smart=1376:Pfam_WD40_3(520|576)+	1	0.803	2.14086	2.14086	2.14086	PIFTF6	0	0	LmjF25.0200	FALSE	Putative intraflagellar transport protein F6	1.09819	LmjF.25.0200	0	1	LmjF.36.1000	LmjF.36.1000	0	1	5652428,CAJ04484.1,LMJF_25_0200,LmjF.25.0200,LmjF.25.0200:mRNA,LmjF25.0200,Q4QA76,Q4QA76_LEIMA,UPI0000539215,Uncharacterized protein,XM_001683720,XM_001683720.1,XP_001683772,XP_001683772.1,lma:LMJF_25_0200	0.0341956	0.00689217	0	0	1	FALSE	0	LmjF.25.0200	0.406435	0	0	2.70201
LmjF.28.1140	Electron-transfer-flavoprotein, alpha polypeptide, putative.[Source:GeneDB;Acc:LmjF.28.1140]	0	4.66505	302.476	0.00405663	0.21436	0	0.333	0.428	0	3	https://smart.embl.de/smart/DDvec.cgi?smart=325:ETF(12|192)+Pfam_ETF_alpha(199|282)+	10	0.061	1.81206	1.81206	1.81206		0.024	0	LmjF28.1140	FALSE	electron-transfer-flavoprotein, alpha polypeptide, putative	0.857633	LmjF.28.1140	0.161	5.66667	LmjF.29.2310	LmjF.29.2310	0	3	5653324,CAJ05301.1,LMJF_28_1140,LmjF.28.1140,LmjF.28.1140:mRNA,LmjF28.1140,Q4Q8F2,Q4Q8F2_LEIMA,UPI0000539463,XM_001684344,XM_001684344.1,XP_001684396,XP_001684396.1,lma:LMJF_28_1140	0.0251014	0.00427197	0	0	0.929518	TRUE	0	LmjF.28.1140	0.30015	4234	0.333333	2.85735
	Hypothetical protein, conserved.[Source:GeneDB;Acc:LmjF.32.2090]		5.45631	734.475	0	0.183274	0				1	http://smart.embl.de/smart/DDt.cgi?smart=337:	12		1.69483	0.590028	-1.69483				LmjF32.2090	FALSE	eRF1 methyltransferase catalytic subunit, putative	-0.761145	LmjF.32.2090		3			0	1	2.1.1.297,5656328,CAJ08735.1,EC 2.1.1.297,LMJF_32_2090,LmjF.32.2090,LmjF.32.2090:mRNA,LmjF32.2090,Q4Q567,Q4Q567_LEIMA,UPI000053988A,Uncharacterized protein,XM_001685479,XM_001685479.1,XP_001685531,XP_001685531.1,lma:LMJF_32_2090	0.0355563	0.00729033	0		0.914302	TRUE	0	LmjF.32.2090	0.283662	0	0	-2.68328
	Qc-SNARE protein, putative.[Source:GeneDB;Acc:LmjF.29.0630]		1	378.843	0	1	0				1	https://smart.embl.de/smart/DDvec.cgi?smart=139:TRANS(117|136)+	1		2.24665	0.445107	-2.24665				LmjF29.0630	FALSE	Qc-SNARE protein, putative	-1.16778	LmjF.29.0630		1			0	1	12981155,CBZ12394.1,E9ADR5,E9ADR5_LEIMA,LMJF_29_0630,LmjF.29.0630,LmjF.29.0630:mRNA,LmjF29.0630,Putative Qc-SNARE protein,UPI0000562326,XM_842628,XM_842628.1,XP_003722137,XP_003722137.1,XP_847721,XP_847721.1,lma:LMJF_29_0630	0.00484386	0.000371892	0		1	FALSE	0	LmjF.29.0630	0.328095	0	0	-3.55927
LmjF.25.0090	Qc-SNARE protein, putative.[Source:GeneDB;Acc:LmjF.25.0090]	0	1	640.428	0	1	0	0	0.8	0.8	1	https://smart.embl.de/smart/DDvec.cgi?smart=120:TRANS(98|117)+	1	0	1.85361	0.539487	-1.85361		0	0	LmjF25.0090	FALSE	Qc-SNARE protein, putative	-0.890339	LmjF.25.0090	0	1	LmjF.29.0630	LmjF.29.0630	0	1	5652417,CAJ04404.1,LMJF_25_0090,LmjF.25.0090,LmjF.25.0090:mRNA,LmjF25.0090,Putative Qc-SNARE protein,Q4QA87,Q4QA87_LEIMA,UPI000053920A,XM_001683709,XM_001683709.1,XP_001683761,XP_001683761.1,lma:LMJF_25_0090	0.0436378	0.00993819	0	0	1	TRUE	0	LmjF.25.0090	0.345364	0	0	-2.57797
	Hypothetical protein, conserved.[Source:GeneDB;Acc:LmjF.36.3980]		1	166.757	0	1	0				1	https://smart.embl.de/smart/DDvec.cgi?smart=363:Pfam_CDC73_C(171|344)+	1		2.28982	2.28982	2.28982				LmjF36.3980	FALSE	RNA polymerase-associated protein CDC73, putative	1.19523	LmjF.36.3980		1			0	1	5655692,CAJ09364.1,LMJF_36_3980,LmjF.36.3980,LmjF.36.3980:mRNA,LmjF36.3980,Q4Q117,Q4Q117_LEIMA,UPI0000539DA5,Uncharacterized protein,XM_001686929,XM_001686929.1,XP_001686981,XP_001686981.1,lma:LMJF_36_3980	0.0111854	0.00127619	0		1	FALSE	0	LmjF.36.3980	0.371042	0	0	3.22128
LmjF.24.1540	Adaptor complex AP-3 small subunit, putative.[Source:GeneDB;Acc:LmjF.24.1540]	0	1	516.088	0	1	0	0	0.839	0	1	https://smart.embl.de/smart/DDvec.cgi?smart=166:Pfam_Clat_adaptor_s(1|149)+	1	0.839	1.729	0.578368	-1.729		0	0	LmjF24.1540	FALSE	adaptor complex AP-3 small subunit, putative	-0.78994	LmjF.24.1540	0	1	LmjF.36.3980	LmjF.36.3980	0	1	5652321,AP complex subunit sigma,CAJ05098.1,LMJF_24_1540,LmjF.24.1540,LmjF.24.1540:mRNA,LmjF24.1540,Q4QAH7,Q4QAH7_LEIMA,UPI00005391C6,XM_001683619,XM_001683619.1,XP_001683671,XP_001683671.1,lma:LMJF_24_1540	0.0290582	0.00536912	0	0	1	TRUE	0	LmjF.24.1540	0.283742	0	0	-2.78401
LmjF.24.1390	Hypothetical protein, conserved.[Source:GeneDB;Acc:LmjF.24.1390]	0	5.75485	212.702	0	0.173766	0	0	0.751	0	1	https://smart.embl.de/smart/DDvec.cgi?smart=334:RING(16|50)+EFh(188|216)+EFh(224|252)+EFh(269|297)+EFh(305|333)+	13	0.751	2.04381	2.04381	2.04381		0	0	LmjF24.1390	FALSE	Zinc finger, C3HC4 type (RING finger)/EF-hand domain pair, putative	1.03126	LmjF.24.1390	0	6	LmjF.35.3450	LmjF.35.3450	0	1	5652306,CAJ05009.1,LMJF_24_1390,LmjF.24.1390,LmjF.24.1390:mRNA,LmjF24.1390,Q4QAJ2,Q4QAJ2_LEIMA,UPI00005391B8,Uncharacterized protein,XM_001683604,XM_001683604.1,XP_001683656,XP_001683656.1,lma:LMJF_24_1390	0.0153252	0.00209825	0	0	0.90856	FALSE	0	LmjF.24.1390	0.335264	0	0	3.07596
LmjF.24.1380	Hypothetical protein, conserved.[Source:GeneDB;Acc:LmjF.24.1380]	0	5.75485	169.923	0	0.173766	0	0	0.751	0	1	https://smart.embl.de/smart/DDvec.cgi?smart=394:RING(16|50)+EFh(248|276)+EFh(284|312)+EFh(329|357)+EFh(365|393)+	13	0.751	2.41497	2.41497	2.41497		0	0	LmjF24.1380	FALSE	Zinc finger, C3HC4 type (RING finger)/EF-hand domain pair, putative	1.27201	LmjF.24.1380	0	6	LmjF.35.3450	LmjF.35.3450	0	1	5652305,CAJ05001.1,LMJF_24_1380,LmjF.24.1380,LmjF.24.1380:mRNA,LmjF24.1380,Q4QAJ3,Q4QAJ3_LEIMA,UPI00005391B7,Uncharacterized protein,XM_001683603,XM_001683603.1,XP_001683655,XP_001683655.1,lma:LMJF_24_1380	0.000678261	2.03393e-05	0	0	0.90856	FALSE	0	LmjF.24.1380	0.298514	0	0	4.26113
LmjF.24.1150	Mitochondrial DNA-directed RNA polymerase, putative.[Source:GeneDB;Acc:LmjF.24.1150]	0	4.07039	973.236	0	0.245677	0	0.753	0.753	0	1	https://smart.embl.de/smart/DDvec.cgi?smart=1509:Pfam_RNA_pol(1102|1509)+	10	0	2.69366	2.69366	2.69366	MTRNAP	0	0	LmjF24.1150	FALSE	DNA-directed RNA polymerase, mitochondrial	1.42957	LmjF.24.1150	0	47	LmjF.25.0620	LmjF.25.0620	0	1	2.7.7.6,5652281,CAJ04832.1,EC 2.7.7.6,LMJF_24_1150,LmjF.24.1150,LmjF.24.1150:mRNA,LmjF24.1150,Q4QAL7,Q4QAL7_LEIMA,UPI000053919F,XM_001683579,XM_001683579.1,XP_001683631,XP_001683631.1,lma:LMJF_24_1150	0.00128022	5.10878e-05	0	0	0.940954	FALSE	0	LmjF.24.1150	0.352927	0	0	4.05059
LmjF.24.0620	Putative ubiquitin hydrolase; Cysteine peptidase, Clan CA, family C19, putative.[Source:GeneDB;Acc:LmjF.24.0620]; Belongs to the peptidase C19 family	0	4.46359	1065.12	0	0.224035	0	0.887	0.887	0	1	https://smart.embl.de/smart/DDvec.cgi?smart=809:Pfam_UCH_1(121|475)+	10	0	2.51312	2.51312	2.51312		0	0	LmjF24.0620	FALSE	ubiquitin carboxyl-terminal hydrolase, putative	1.32948	LmjF.24.0620	0	38	LmjF.33.1870	LmjF.33.1870	0	1	3.4.19.12,5652227,CAJ04347.1,EC 3.4.19.12,LMJF_24_0620,LmjF.24.0620,LmjF.24.0620:mRNA,LmjF24.0620,Putative ubiquitin hydrolase,Q4QAS1,Q4QAS1_LEIMA,UPI0000539169,XM_001683525,XM_001683525.1,XP_001683577,XP_001683577.1,lma:LMJF_24_0620	0.00772747	0.000762664	0	0	0.933392	FALSE	0	LmjF.24.0620	0.394973	0	0	3.366
LmjF.29.1960	Fumarate hydratase, putative.[Source:GeneDB;Acc:LmjF.29.1960]	0	4.73301	165.644	0.0122374	0.211282	0.5	0	0.834	0.8	4	https://smart.embl.de/smart/DDvec.cgi?smart=568:Pfam_Fumerase(76|355)+Pfam_Fumerase_C(360|566)+	9	0	2.53953	2.53953	2.53953	FHc	0	0	LmjF29.1960	FALSE	Fumarate hydratase class I, cytosolic	1.34456	LmjF.29.1960	0.206	7	asat	LmjF.35.0820	0	4	12981057,4.2.1.2,5L2R,CBZ12536.1,E9AE57,E9AE57_LEIMA,EC 4.2.1.2,LMJF_29_1960,LmjF.29.1960,LmjF.29.1960:mRNA,LmjF29.1960,Putative fumarate hydratase,UPI00005623B0,XM_842769,XM_842769.1,XP_003722278,XP_003722278.1,XP_847862,XP_847862.1,lma:LMJF_29_1960	0.000904413	2.98896e-05	0	0	0.928211	FALSE	0	LmjF.29.1960	0.322105	66836	0.318182	4.17431
LmjF.24.0320	Fumarate hydratase, putative.[Source:GeneDB;Acc:LmjF.24.0320]	0	4.73301	688.875	0.0122374	0.211282	0.5	0	0.918	0.9	4	https://smart.embl.de/smart/DDvec.cgi?smart=549:Pfam_Fumerase(57|337)+Pfam_Fumerase_C(342|549)+	9	0	2.56005	2.56005	2.56005		0	0	LmjF24.0320	FALSE	fumarate hydratase, putative	1.35617	LmjF.24.0320	0.221	7	LmjF.24.0770	LmjF.24.0770	0	4	4.2.1.2,5652198,CAJ04118.1,EC 4.2.1.2,LMJF_24_0320,LmjF.24.0320,LmjF.24.0320:mRNA,LmjF24.0320,Putative fumarate hydratase,Q4QAU9,Q4QAU9_LEIMA,UPI000053914D,XM_001683497,XM_001683497.1,XP_001683549,XP_001683549.1,lma:LMJF_24_0320	0.00252537	0.000147616	0	0	0.928211	FALSE	0	LmjF.24.0320	0.357353	66836	0.318182	3.79505
	Dynein-associated roadblock protein-like protein.[Source:GeneDB;Acc:LmjF.35.1750]		1.25	302.96	0.25	0.8	0				3	https://smart.embl.de/smart/DDvec.cgi?smart=119:Robl_LC7(26|115)+	2		3.41046	0.293216	-3.41046				LmjF35.1750	FALSE	dynein-associated roadblock protein-like protein	-1.76997	LmjF.35.1750		2			0	3	12982398,CBZ12800.1,Dynein light chain roadblock,E9AEZ6,E9AEZ6_LEIMA,LMJF_35_1750,LmjF.35.1750,LmjF.35.1750:mRNA,LmjF35.1750,UPI0000562473,XM_838186,XM_838186.1,XP_003722566,XP_003722566.1,XP_843279,XP_843279.1,lma:LMJF_35_1750	0.000761634	2.43148e-05	0		0.916667	FALSE	0	LmjF.35.1750	0.419317	6	1	-4.22107
	Cytochrome oxidase assembly protein-like protein.[Source:GeneDB;Acc:LmjF.28.2680]		1	2280.52	0	1	0				1	https://smart.embl.de/smart/DDvec.cgi?smart=415:Pfam_COX15-CtaA(67|401)+	1		1.69402	0.59031	-1.69402				LmjF28.2680	FALSE	cytochrome oxidase assembly protein-like protein	-0.760454	LmjF.28.2680		1			0	1	5653483,CAJ05726.1,Cytochrome oxidase assembly protein-like protein,LMJF_28_2680,LmjF.28.2680,LmjF.28.2680:mRNA,LmjF28.2680,Q4Q7Z4,Q4Q7Z4_LEIMA,UPA00269,UPI00005394F6,XM_001684502,XM_001684502.1,XP_001684554,XP_001684554.1,lma:LMJF_28_2680	0.0488486	0.0117674	0		1	TRUE	0	LmjF.28.2680	0.301882	0	0	-2.51904
LmjF.23.1520	Protoheme IX farnesyltransferase, mitochondrial; Converts protoheme IX and farnesyl diphosphate to heme O	0	1	291.333	0	1	0	0.146	0.94	0.9	1	https://smart.embl.de/smart/DDvec.cgi?smart=433:Pfam_UbiA(138|399)+	1	0.198	3.60553	3.60553	3.60553		0	0	LmjF23.1520	FALSE	protoheme IX farnesyltransferase, putative	1.85021	LmjF.23.1520	0.231	1	LmjF.28.2680	LmjF.28.2680	0	1	2.5.1.141,5652161,CAJ05090.1,EC 2.5.1.141,Heme O synthase,LMJF_23_1520,LmjF.23.1520,LmjF.23.1520:mRNA,LmjF23.1520,Protoheme IX farnesyltransferase, mitochondrial,Q4QAY6,Q4QAY6_LEIMA,UPA00834,UPI000053912A,XM_001683460,XM_001683460.1,XP_001683512,XP_001683512.1,lma:LMJF_23_1520	5.76893e-07	1.89006e-09	0	0	1	FALSE	0	LmjF.23.1520	0.30801	0	0	6.00698
LmjF.23.1510	V-type proton ATPase subunit a; Essential component of the vacuolar proton pump (V- ATPase), a multimeric enzyme that catalyzes the translocation of protons across the membranes. Required for assembly and activity of the V-ATPase	0	5.64806	2082.61	0	0.177052	1	0.333	0.907	0	2	https://smart.embl.de/smart/DDvec.cgi?smart=775:Pfam_V_ATPase_I(32|142)+Pfam_V_ATPase_I(138|767)+	13	0.837	2.48857	2.48857	2.48857	VAa	0	0	LmjF23.1510	FALSE	V-type proton ATPase subunit a, putative	1.31532	LmjF.23.1510	0.221	4.5	LmjF.28.2430	LmjF.28.2430	0	2	5652160,CAJ05081.1,LMJF_23_1510,LmjF.23.1510,LmjF.23.1510:mRNA,LmjF23.1510,Q4QAY7,Q4QAY7_LEIMA,UPI000007C98D,V-type proton ATPase subunit a,XM_001683459,XM_001683459.1,XP_001683511,XP_001683511.1,lma:LMJF_23_1510	0.00207677	0.000109159	0	0	0.910614	FALSE	0	LmjF.23.1510	0.339939	0	0.75	3.86928
LmjF.24.0760	DNA repair and recombination protein RAD54, putative.[Source:GeneDB;Acc:LmjF.24.0760]	0	5.60194	631.12	1.47639e-06	0.17851	0.666667	0.167	0.771	0	3	https://smart.embl.de/smart/DDvec.cgi?smart=1127:DEXDc(431|630)+HELICc(824|908)+	13	0.72	2.3253	2.3253	2.3253		0	0	LmjF24.0760	FALSE	DNA repair and recombination protein RAD54, putative	1.21742	LmjF.24.0760	0.1	9.66667	LmjF.30.2290	LmjF.30.2290	0	3	3.6.4.-,5652241,CAJ04466.1,EC 3.6.4.-,LMJF_24_0760,LmjF.24.0760,LmjF.24.0760:mRNA,LmjF24.0760,Q4QAQ7,Q4QAQ7_LEIMA,UPI0000539177,XM_001683539,XM_001683539.1,XP_001683591,XP_001683591.1,lma:LMJF_24_0760	0.014137	0.00184817	0	0	0.911501	FALSE	0	LmjF.24.0760	0.391	2	0.690476	3.1136
	Invertase; Sucrose hydrolase-like protein.[Source:GeneDB;Acc:LmjF.23.0880]		1	1026.28	0	1	0				1	https://smart.embl.de/smart/DDvec.cgi?smart=513:Glyco_32(46|471)+	1		2.47677	2.47677	2.47677				LmjF23.0880	FALSE	beta-fructosidase-like protein	1.30846	LmjF.23.0880		1			0	1	3.2.1.26,5652072,CAJ04511.1,EC 3.2.1.26,Invertase,LMJF_23_0880,LmjF.23.0880,LmjF.23.0880:mRNA,LmjF23.0880,Q4QB75,Q4QB75_LEIMA,UPI000007AC9C,XM_001683371,XM_001683371.1,XP_001683423,XP_001683423.1,lma:LMJF_23_0880	0.00420157	0.000305577	0		1	FALSE	0	LmjF.23.0880	0.362401	0	0	3.61053
LmjF.23.0870	Sucrose hydrolase-like protein.[Source:GeneDB;Acc:LmjF.23.0870]; Belongs to the glycosyl hydrolase 32 family	0	1	1040.48	0	1	0	0	0.802	0.8	1	https://smart.embl.de/smart/DDvec.cgi?smart=552:Glyco_32(53|510)+	1	0	3.36413	3.36413	3.36413		0	0.97	LmjF23.0870	FALSE	beta-fructosidase-like protein	1.75023	LmjF.23.0870	0	1	LmjF.23.0880	LmjF.23.0880	0	1	3.2.1.26,5652071,Beta-fructosidase-like protein,CAJ04509.1,EC 3.2.1.26,LMJF_23_0870,LmjF.23.0870,LmjF.23.0870:mRNA,LmjF23.0870,Q4QB76,Q4QB76_LEIMA,UPI00005390F7,XM_001683370,XM_001683370.1,XP_001683422,XP_001683422.1,lma:LMJF_23_0870	0.00038618	9.37668e-06	0	0.449	1	FALSE	0	LmjF.23.0870	0.394991	0	0	4.43107
LmjF.23.0543	5'-3' exonuclease XRNC, putative.[Source:GeneDB;Acc:LmjF.23.0543]	0	4.20388	1667.93	0	0.237875	0	0.125	0.489	0	1	https://smart.embl.de/smart/DDvec.cgi?smart=1068:Pfam_XRN_N(1|270)+COIL(1040|1068)+	11	0.44	2.45472	2.45472	2.45472	XRNC	0	0	LmjF23.0543	FALSE	5'-3' exoribonuclease C, putative	1.29556	LmjF.23.0543	0	31	LmjF.31.0160	LmjF.31.0160	0	1	5652015,CAJ04205.1,LMJF_23_0543,LmjF.23.0543,LmjF.23.0543:mRNA,LmjF23.0543,Putative 5'-3' exonuclease XRNC,Q4QBB9,Q4QBB9_LEIMA,UPI00005390E1,XM_001683327,XM_001683327.1,XP_001683379,XP_001683379.1,lma:LMJF_23_0543	0.000610771	1.77821e-05	0	0	0.938387	FALSE	0	LmjF.23.0543	0.30192	0	0	4.29106
LmjF.33.2300	Udp-glc 4'-epimerase, putative.[Source:GeneDB;Acc:LmjF.33.2300]	0	1	424.992	1	1	0	0.104	0.923	0.9	2	https://smart.embl.de/smart/DDvec.cgi?smart=391:Pfam_Polysacc_synt_2(3|149)+	1	0	2.26752	2.26752	2.26752		0	0	LmjF33.2300	FALSE	udp-glc 4'-epimerase, putative	1.18112	LmjF.33.2300	0.215	1	UGP	LmjF.18.0990	0	2	5.1.3.2,5654654,CAJ06618.1,EC 5.1.3.2,LMJF_33_2300,LmjF.33.2300,LmjF.33.2300:mRNA,LmjF33.2300,PWY-6397,PWY-7328,PWY-7344,Putative udp-glc 4'-epimerase,Q4Q3V7,Q4Q3V7_LEIMA,UPI0000539A1C,XM_001685939,XM_001685939.1,XP_001685991,XP_001685991.1,lma:LMJF_33_2300	0.0197651	0.00301975	0	0	1	FALSE	0	LmjF.33.2300	0.398256	2	0	2.96572
LmjF.23.0430	Aldose 1-epimerase-like protein.[Source:GeneDB;Acc:LmjF.23.0430]	0	1.5	1045.13	0	0.666667	0	0	0.496	0	1	https://smart.embl.de/smart/DDvec.cgi?smart=408:Pfam_Aldose_epim(27|390)+	2	0	2.32308	2.32308	2.32308		0.385	0	LmjF23.0430	FALSE	aldose 1-epimerase-like protein	1.21604	LmjF.23.0430	0.215	2	LmjF.33.2300	LmjF.33.2300	0	1	5.1.3.3,5652003,Aldose 1-epimerase-like protein,CAJ04105.1,EC 5.1.3.3,LMJF_23_0430,LmjF.23.0430,LmjF.23.0430:mRNA,LmjF23.0430,Q4QBD1,Q4QBD1_LEIMA,UPI0000075F2B,XM_001683315,XM_001683315.1,XP_001683367,XP_001683367.1,lma:LMJF_23_0430	0.00026304	5.73626e-06	0	0	0.75	FALSE	0	LmjF.23.0430	0.268093	0	0	4.53588
LmjF.22.0810	Serine/threonine protein kinase sos2, putative.[Source:GeneDB;Acc:LmjF.22.0810]; Belongs to the protein kinase superfamily	0	4.67476	547.833	0	0.213915	0	0.049	0.434	0	1	https://smart.embl.de/smart/DDvec.cgi?smart=372:S_TKc(8|266)+	12	0.43	2.70841	0.369221	-2.70841		0	0.591	LmjF22.0810	FALSE	calcium/calmodulin-dependent protein kinase, putative	-1.43744	LmjF.22.0810	0	22	LmjF.34.0940	LmjF.34.0940	0	1	5651840,CAJ04320.1,LMJF_22_0810,LmjF.22.0810,LmjF.22.0810:mRNA,LmjF22.0810,Q4QBR6,Q4QBR6_LEIMA,UPI0000539075,Uncharacterized protein,XM_001683180,XM_001683180.1,XP_001683232,XP_001683232.1,lma:LMJF_22_0810	0.00177212	8.26695e-05	0	0	0.929332	FALSE	0	LmjF.22.0810	0.365155	0	0	-3.93653
	Golgi reassembly stacking protein (GRASP homologue), putative.[Source:GeneDB;Acc:LmjF.33.2380]		4.40049	103.111	0	0.227248	0				1	https://smart.embl.de/smart/DDvec.cgi?smart=541:Pfam_GRASP55_65(103|265)+	12		2.63898	2.63898	2.63898				LmjF33.2380	FALSE	Golgi reassembly stacking protein (GRASP homologue), putative	1.39998	LmjF.33.2380		15			0	1	5654662,CAJ06649.1,LMJF_33_2380,LmjF.33.2380,LmjF.33.2380:mRNA,LmjF33.2380,Putative Golgi reassembly stacking protein,Q4Q3U9,Q4Q3U9_LEIMA,UPI0000539A24,XM_001685947,XM_001685947.1,XP_001685999,XP_001685999.1,lma:LMJF_33_2380	0.0112142	0.00128706	0		0.934606	FALSE	0	LmjF.33.2380	0.434931	0	0	3.21885
LmjF.26.2530	Serine/threonine protein phosphatase, putative.[Source:GeneDB;Acc:LmjF.26.2530]	0	4.89806	74.5949	0.00231576	0.204163	0	0.761	0.761	0	2	https://smart.embl.de/smart/DDvec.cgi?smart=499:PP2Ac(46|337)+	10	0	2.6044	2.6044	2.6044		0	0	LmjF26.2530	FALSE	Serine/threonine protein phosphatase 2B, putative	1.38095	LmjF.26.2530	0	6.5	LmjF.36.5590	LmjF.36.5590	0	2	3.1.3.16,5653183,CAJ05636.1,EC 3.1.3.16,LMJF_26_2530,LmjF.26.2530,LmjF.26.2530:mRNA,LmjF26.2530,Q4Q8T8,Q4Q8T8_LEIMA,Serine/threonine-protein phosphatase,UPI00005393DF,XM_001684208,XM_001684208.1,XP_001684260,XP_001684260.1,lma:LMJF_26_2530	0.00579928	0.000493487	0	0	0.925037	FALSE	0	LmjF.26.2530	0.39634	4518	0.5	3.48427
LmjF.21.1630	Calcineurin B subunit, putative.[Source:GeneDB;Acc:LmjF.21.1630]	0	5.16019	394.55	0.000972338	0.193791	0	0.107	0.906	0	3	https://smart.embl.de/smart/DDvec.cgi?smart=175:EFh(27|55)+EFh(59|87)+EFh(96|124)+EFh(137|165)+	11	0.836	1.95915	0.510426	-1.95915	CNB	0	0	LmjF21.1630	FALSE	calcineurin b subunit	-0.970226	LmjF.21.1630	0	3.33333	LmjF.26.2530	LmjF.26.2530	0	3	5651734,CAJ05036.1,LMJF_21_1630,LmjF.21.1630,LmjF.21.1630:mRNA,LmjF21.1630,Putative calcineurin B subunit,Q4QC21,Q4QC21_LEIMA,UPI0000077C71,XM_001683075,XM_001683075.1,XP_001683127,XP_001683127.1,lma:LMJF_21_1630	0.0223435	0.00361308	0	0.415	0.919996	TRUE	0	LmjF.21.1630	0.333399	1442	0.466667	-2.9101
LmjF.21.1430	2-oxoisovalerate dehydrogenase alpha subunit, putative.[Source:GeneDB;Acc:LmjF.21.1430]	0	5.45388	737.078	0	0.183356	1	0.767	0.993	0	3	https://smart.embl.de/smart/DDvec.cgi?smart=479:Pfam_E1_dh(125|441)+	10	0.796	2.71346	2.71346	2.71346		0.787	0	LmjF21.1430	FALSE	2-oxoisovalerate dehydrogenase alpha subunit, putative	1.44014	LmjF.21.1430	0.221	11.6667	LmjF.25.1710	LmjF.25.1710	0	3	1.2.4.4,5651703,CAJ04806.1,EC 1.2.4.4,LMJF_21_1430,LmjF.21.1430,LmjF.21.1430:mRNA,LmjF21.1430,Q4QC52,Q4QC52_LEIMA,UPI000007CDB1,XM_001683044,XM_001683044.1,XP_001683096,XP_001683096.1,lma:LMJF_21_1430	0.000507247	1.37164e-05	0	0.311	0.914348	FALSE	0	LmjF.21.1430	0.331191	0	0.614035	4.34835
LmjF.27.1900	Golgi apparatus membrane protein TVP23 homolog; Hypothetical protein, conserved.[Source:GeneDB;Acc:LmjF.27.1900]	0	5.90777	359.357	0.00485437	0.169269	0	0.138	0.529	0	2	https://smart.embl.de/smart/DDvec.cgi?smart=245:Pfam_DUF846(58|195)+	13	0.476	1.98835	1.98835	1.98835		0	0	LmjF27.1900	FALSE	Eukaryotic protein of unknown function (DUF846), putative	0.99157	LmjF.27.1900	0	2	YIP1	LmjF.23.0240	0	2	12982781,CBZ12259.1,E9ADG9,E9ADG9_LEIMA,Golgi apparatus membrane protein TVP23 homolog,LMJF_27_1900,LmjF.27.1900,LmjF.27.1900:mRNA,LmjF27.1900,UPI00005622A5,XM_843054,XM_843054.1,XP_003721998,XP_003721998.1,XP_848147,XP_848147.1,lma:LMJF_27_1900	0.0238238	0.00396167	0	0	0.90562	TRUE	0	LmjF.27.1900	0.344152	2932	0.5	2.8812
	Ras-like small GTPases, putative.[Source:GeneDB;Acc:LmjF.29.0090]		1	495.022	0	1	0				1	https://smart.embl.de/smart/DDvec.cgi?smart=186:Pfam_Ras(7|170)+	1		1.95698	0.510991	-1.95698	IFT27			LmjF29.0090	FALSE	intraflagellar transport protein 27	-0.96863	LmjF.29.0090		1			0	1	12980865,CBZ12340.1,E9ADL1,E9ADL1_LEIMA,LMJF_29_0090,LmjF.29.0090,LmjF.29.0090:mRNA,LmjF29.0090,Putative ras-like small GTPases,UPI00005622F1,XM_842575,XM_842575.1,XP_003722083,XP_003722083.1,XP_847668,XP_847668.1,lma:LMJF_29_0090	0.0386991	0.00829578	0		1	TRUE	0	LmjF.29.0090	0.366935	0	0	-2.63979
LmjF.21.0790	Putative small GTPase; Similar to Ras-related protein Rab-21.[Source:GeneDB;Acc:LmjF.21.0790]	0	1	915.317	0	1	0	0	0.416	0	1	https://smart.embl.de/smart/DDvec.cgi?smart=288:RAB(10|184)+	1	0	1.95593	0.511266	-1.95593	RAB21	0	0	LmjF21.0790	FALSE	ras-related protein Rab21, putative	-0.967853	LmjF.21.0790	0	1	LmjF.29.0090	LmjF.29.0090	0	1	5651617,CAJ04282.1,LMJF_21_0790,LmjF.21.0790,LmjF.21.0790:mRNA,LmjF21.0790,Putative small GTPase,Q4QCD4,Q4QCD4_LEIMA,UPI000007DB97,XM_001682962,XM_001682962.1,XP_001683014,XP_001683014.1,lma:LMJF_21_0790	0.0373616	0.00787927	0	0.416	1	TRUE	0	LmjF.21.0790	0.364238	0	0	-2.6572
LmjF.21.0740	ATPase subunit 9, putative.[Source:GeneDB;Acc:LmjF.21.0740]; Belongs to the ATPase C chain family	0	5.64806	4705.12	0	0.177052	1	0	0.675	0.65	2	https://smart.embl.de/smart/DDvec.cgi?smart=106:Pfam_ATP-synt_C(41|103)+	13	0	1.79884	0.555913	-1.79884		0	0	LmjF21.0740	FALSE	ATPase subunit 9, putative	-0.847068	LmjF.21.0740	0.111	4.5	LmjF.31.1220	LmjF.31.1220	0	2	5651612,CAJ04246.1,LMJF_21_0740,LmjF.21.0740,LmjF.21.0740:mRNA,LmjF21.0740,Putative ATPase subunit 9,Q4QCD9,Q4QCD9_LEIMA,UPI000007D99F,XM_001682957,XM_001682957.1,XP_001683009,XP_001683009.1,lma:LMJF_21_0740	0.0380466	0.0080831	0	0	0.910614	TRUE	0	LmjF.21.0740	0.31982	0	0.75	-2.64858
LmjF.21.0220	Calmodulin-like protein.[Source:GeneDB;Acc:LmjF.21.0220]	0	1.85714	680.211	0	0.538462	0	0.049	0.438	0	1	https://smart.embl.de/smart/DDvec.cgi?smart=154:EFh(11|39)+EFh(84|112)+EFh(120|148)+	2	0.434	3.87763	0.25789	-3.87763		0	0	LmjF21.0220	FALSE	calmodulin-like protein	-1.95517	LmjF.21.0220	0	7	LmjF.34.0480	LmjF.34.0480	0	1	5651556,CAJ03811.1,Calmodulin-like protein,LMJF_21_0220,LmjF.21.0220,LmjF.21.0220:mRNA,LmjF21.0220,Q4QCJ3,Q4QCJ3_LEIMA,UPI0000076853,XM_001682903,XM_001682903.1,XP_001682955,XP_001682955.1,lma:LMJF_21_0220	0.000471378	1.23991e-05	0	0	0.877551	FALSE	0	LmjF.21.0220	0.447362	0	0	-4.37045
LmjF.21.0823	Hypothetical protein, conserved.[Source:GeneDB;Acc:LmjF.21.0823]	0	4.91505	200.77	0.0383153	0.203457	0	0.104	0.481	0	3	https://smart.embl.de/smart/DDvec.cgi?smart=978:Pfam_Pkinase_Tyr(161|265)+	12	0.445	2.13577	2.13577	2.13577		0	0	LmjF21.0823	FALSE	protein kinase, putative	1.09475	LmjF.21.0823	0	5	LmjF.33.0295	LmjF.33.0295	0	3	5651621,CAJ04298.1,LMJF_21_0823,LmjF.21.0823,LmjF.21.0823:mRNA,LmjF21.0823,Q4QCD0,Q4QCD0_LEIMA,UPI0000538FEF,Uncharacterized protein,XM_001682966,XM_001682966.1,XP_001683018,XP_001683018.1,lma:LMJF_21_0823	0.00887326	0.000911664	0	0	0.924711	FALSE	0	LmjF.21.0823	0.330098	32068	0.333333	3.31646
	Ras-like small GTPases, putative.[Source:GeneDB;Acc:LmjF.36.1820]		4.95388	42.3553	0	0.201862	0				1	https://smart.embl.de/smart/DDvec.cgi?smart=873:Pfam_Ras(21|187)+	12		2.2647	2.2647	2.2647				LmjF36.1820	FALSE	ras-like small GTPases, putative	1.17932	LmjF.36.1820		8			0	1	5655438,CAJ09137.1,LMJF_36_1820,LmjF.36.1820,LmjF.36.1820:mRNA,LmjF36.1820,Putative ras-like small GTPases,Q4Q1P2,Q4Q1P2_LEIMA,UPI0000539CCA,XM_001686704,XM_001686704.1,XP_001686756,XP_001686756.1,lma:LMJF_36_1820	0.0334795	0.00668385	0		0.923964	FALSE	0	LmjF.36.1820	0.43482	0	0	2.7122
LmjF.36.0230	Peptidyl-prolyl cis-trans isomerase, putative.[Source:GeneDB;Acc:LmjF.36.0230]	0	4.77427	2134.17	0.00207951	0.209456	0	0.054	0.416	0	3	https://smart.embl.de/smart/DDvec.cgi?smart=109:Pfam_FKBP_C(13|106)+	12	0.405	1.80636	0.553599	-1.80636		0	0	LmjF36.0230	FALSE	peptidyl-prolyl cis-trans isomerase, putative	-0.853088	LmjF.36.0230	0.047	7.33333	PAR45	LmjF.22.0530	0	3	5.2.1.8,5655271,CAJ08974.1,EC 5.2.1.8,LMJF_36_0230,LmjF.36.0230,LmjF.36.0230:mRNA,LmjF36.0230,Peptidylprolyl isomerase,Q4Q255,Q4Q255_LEIMA,UPI0000539C32,XM_001686541,XM_001686541.1,XP_001686593,XP_001686593.1,lma:LMJF_36_0230	0.0170189	0.00244493	0	0	0.927418	TRUE	0	LmjF.36.0230	0.28154	2554	0.395833	-3.03007
LmjF.20.0960	Protein kinase, putative.[Source:GeneDB;Acc:LmjF.20.0960]	0	3.99757	107.121	0	0.250152	0	0.052	0.81	0	1	https://smart.embl.de/smart/DDvec.cgi?smart=3440:Pfam_Pkinase_Tyr(2845|3139)+	11	0.808	2.06301	2.06301	2.06301		0	0	LmjF20.0960	FALSE	protein kinase, putative	1.04475	LmjF.20.0960	0	37	RPOIILS	LmjF.31.2610	0	1	5651448,CAJ03974.1,LMJF_20_0960,LmjF.20.0960,LmjF.20.0960:mRNA,LmjF20.0960,Q4QCV0,Q4QCV0_LEIMA,UPI0000538F6C,Uncharacterized protein,XM_001682796,XM_001682796.1,XP_001682848,XP_001682848.1,lma:LMJF_20_0960	0.0299685	0.0056393	0	0	0.942354	FALSE	0	LmjF.20.0960	0.377433	0	0	2.76805
LmjF.20.0346	Hypothetical protein, conserved.[Source:GeneDB;Acc:LmjF.20.0346]	0	5.49272	1164.1	0	0.182059	1	0.231	0.536	0	2	https://smart.embl.de/smart/DDvec.cgi?smart=310:Pfam_Acetyltransf_13(241|308)+	13	0.422	1.90274	0.525558	-1.90274		0	0	LmjF20.0346	FALSE	ESCO acetyltransferase domain-containing protein	-0.928077	LmjF.20.0346	0	13.5	LmjF.21.1330	LmjF.21.1330	0	2	5651313,CAJ03635.1,LMJF_20_0346,LmjF.20.0346,LmjF.20.0346:mRNA,LmjF20.0346,Q4QD07,Q4QD07_LEIMA,UPI0000538F3C,Uncharacterized protein,XM_001682739,XM_001682739.1,XP_001682791,XP_001682791.1,lma:LMJF_20_0346	0.0117936	0.00139334	0	0	0.913602	TRUE	0	LmjF.20.0346	0.290385	0	0.794118	-3.19603
	Peroxisomal membrane protein 4, putative.[Source:GeneDB;Acc:LmjF.26.2400]		4.46602	1851.77	0	0.223913	0				1	https://smart.embl.de/smart/DDvec.cgi?smart=226:Pfam_Tim17(37|148)+TRANS(171|188)+	10		2.75443	0.363051	-2.75443				LmjF26.2400	FALSE	peroxisomal membrane protein 4, putative	-1.46176	LmjF.26.2400		18			0	1	5653170,CAJ05603.1,LMJF_26_2400,LmjF.26.2400,LmjF.26.2400:mRNA,LmjF26.2400,Putative peroxisomal membrane protein 4,Q4Q8V1,Q4Q8V1_LEIMA,UPI00005393D2,XM_001684195,XM_001684195.1,XP_001684247,XP_001684247.1,lma:LMJF_26_2400	0.000347219	8.07939e-06	0		0.933346	FALSE	0	LmjF.26.2400	0.327523	0	0	-4.46307
	Hypothetical protein, conserved.[Source:GeneDB;Acc:LmjF.23.1260]		4.95146	1533.69	0	0.201961	1				2	https://smart.embl.de/smart/DDvec.cgi?smart=1526:RICTOR_N(168|589)+RICTOR_M(659|901)+RasGEF_N_2(902|1020)+	12		3.03276	3.03276	3.03276	AVO3			LmjF23.1260	FALSE	Rapamycin-insensitive companion of TOR2	1.60063	LmjF.23.1260		5			0	2	5652119,CAJ04835.1,LMJF_23_1260,LmjF.23.1260,LmjF.23.1260:mRNA,LmjF23.1260,Q4QB28,Q4QB28_LEIMA,UPI000053910D,Uncharacterized protein,XM_001683418,XM_001683418.1,XP_001683470,XP_001683470.1,lma:LMJF_23_1260	0.00213277	0.000114351	0		0.92401	FALSE	0	LmjF.23.1260	0.414894	0	0.625	3.85793
LmjF.19.1010	Hypothetical protein, conserved.[Source:GeneDB;Acc:LmjF.19.1010]	0	4.95146	662.957	0	0.201961	1	0	0.891	0	2	https://smart.embl.de/smart/DDvec.cgi?smart=814:WD40(22|60)+WD40(144|185)+WD40(188|229)+WD40(294|335)+WD40(536|575)+WD40(741|780)+	12	0.891	1.76211	1.76211	1.76211		0	0	LmjF19.1010	FALSE	WD domain, G-beta repeat, putative	0.817303	LmjF.19.1010	0	5	LmjF.23.1260	LmjF.23.1260	0	2	5651206,CAJ07192.1,LMJF_19_1010,LmjF.19.1010,LmjF.19.1010:mRNA,LmjF19.1010,Q4QDB4,Q4QDB4_LEIMA,UPI0000538EF2,Uncharacterized protein,XM_001682632,XM_001682632.1,XP_001682684,XP_001682684.1,lma:LMJF_19_1010	0.021725	0.00347268	0	0	0.92401	TRUE	0	LmjF.19.1010	0.279662	0	0.625	2.92247
LmjF.19.0550	Methionine aminopeptidase; Removes the N-terminal methionine from nascent proteins. The N-terminal methionine is often cleaved when the second residue in the primary sequence is small and uncharged (Met-Ala-, Cys, Gly, Pro, Ser, Thr, or Val)	0	4.32039	871.479	0.000769695	0.231461	0	0.911	0.917	0	2	https://smart.embl.de/smart/DDvec.cgi?smart=401:Pfam_zf-MYND(3|45)+Pfam_Peptidase_M24(137|364)+	10	0.113	2.05555	2.05555	2.05555		0	0	LmjF19.0550	FALSE	metallo- peptidase, Clan MG, Family M24	1.03953	LmjF.19.0550	0	14	LmjF.21.0840	LmjF.21.0840	0	2	3.4.11.18,5651153,CAJ07139.1,EC 3.4.11.18,LMJF_19_0550,LmjF.19.0550,LmjF.19.0550:mRNA,LmjF19.0550,M24.001,Methionine aminopeptidase,Q4QDG7,Q4QDG7_LEIMA,UPI0000538ED3,XM_001682579,XM_001682579.1,XP_001682631,XP_001682631.1,lma:LMJF_19_0550	0.0376301	0.00796933	0	0	0.936146	FALSE	0	LmjF.19.0550	0.391776	1376	0.5	2.65337
LmjF.19.0260	Kinesin-like protein; C-terminal motor kinesin, putative.[Source:GeneDB;Acc:LmjF.19.0260]; Belongs to the TRAFAC class myosin-kinesin ATPase superfamily. Kinesin family	0	5.04126	398.707	0.000158606	0.198363	0.333333	0.05	0.476	0	3	https://smart.embl.de/smart/DDvec.cgi?smart=839:Pfam_VHS(15|147)+COIL(314|379)+KISc(499|832)+	13	0.472	2.24863	2.24863	2.24863		0	0	LmjF19.0260	FALSE	C-terminal motor kinesin, putative	1.16905	LmjF.19.0260	0	11	LmjF.30.1760	LmjF.30.1760	0	3	5651125,CAJ07111.1,Kinesin-like protein,LMJF_19_0260,LmjF.19.0260,LmjF.19.0260:mRNA,LmjF19.0260,Q4QDJ5,Q4QDJ5_LEIMA,UPI0000538EC5,XM_001682551,XM_001682551.1,XP_001682603,XP_001682603.1,lma:LMJF_19_0260	0.00128955	5.17503e-05	0	0	0.922283	FALSE	0	LmjF.19.0260	0.288826	76	0.484848	4.04758
	Hypothetical protein, conserved.[Source:GeneDB;Acc:LmjF.34.4130]		5.68204		3.93704e-06	0.175993	0				2	https://smart.embl.de/smart/DDvec.cgi?smart=815:SIGNAL(1|22)+Pfam_DUF1620(594|814)+	13								LmjF34.4130	FALSE			LmjF.34.4130		3			0	2	5655198,CAJ08137.1,LMJF_34_4130,LmjF.34.4130,LmjF.34.4130:mRNA,LmjF34.4130,Q4Q2C8,Q4Q2C8_LEIMA,UPI0000539C01,Uncharacterized protein,XM_001686468,XM_001686468.1,XP_001686520,XP_001686520.1,lma:LMJF_34_4130			0		0.909961	TRUE	0	LmjF.34.4130		2	1
	Qb-SNARE protein, putative.[Source:GeneDB;Acc:LmjF.21.0050]		1	589.923	0	1	0				1	https://smart.embl.de/smart/DDvec.cgi?smart=233:COIL(38|62)+Pfam_SNARE(178|230)+	1		2.85523	0.350235	-2.85523				LmjF21.0050	FALSE	Qb-SNARE protein, putative	-1.5136	LmjF.21.0050		1			0	1	5651533,CAJ03721.1,LMJF_21_0050,LmjF.21.0050,LmjF.21.0050:mRNA,LmjF21.0050,Putative Qb-SNARE protein,Q4QCL2,Q4QCL2_LEIMA,UPI0000538FBD,XM_001682884,XM_001682884.1,XP_001682936,XP_001682936.1,lma:LMJF_21_0050	0.000414678	1.05814e-05	0		1	FALSE	0	LmjF.21.0050	0.343615	0	0	-4.40494
LmjF.19.0010	Qb-SNARE protein, putative.[Source:GeneDB;Acc:LmjF.19.0010]	0	1	1356.82	0	1	0	0	0.8	0.8	1	https://smart.embl.de/smart/DDvec.cgi?smart=295:COIL(55|99)+TRANS(270|292)+	1	0	1.7938	0.557475	-1.7938		0	0	LmjF19.0010	FALSE	Qb-SNARE protein, putative	-0.843022	LmjF.19.0010	0	1	LmjF.21.0050	LmjF.21.0050	0	1	5651277,CAJ07086.1,LMJF_19_0010,LmjF.19.0010,LmjF.19.0010:mRNA,LmjF19.0010,Putative Qb-SNARE protein,Q4QDM0,Q4QDM0_LEIMA,UPI0000538EB6,XM_001682526,XM_001682526.1,XP_001682578,XP_001682578.1,lma:LMJF_19_0010	0.0198082	0.0030364	0	0	1	TRUE	0	LmjF.19.0010	0.284418	0	0	-2.96403
LmjF.24.0770	Malic enzyme, putative.[Source:GeneDB;Acc:LmjF.24.0770]	0	5.41262	632.086	0.00476703	0.184753	0.4	0.053	0.901	0.9	5	https://smart.embl.de/smart/DDvec.cgi?smart=573:malic(83|263)+Malic_M(273|531)+	9	0	2.60916	2.60916	2.60916		0	0	LmjF24.0770	FALSE	malic enzyme, putative	1.38359	LmjF.24.0770	0	6	LmjF.25.1710	LmjF.25.1710	0	5	1.1.1.38,5652242,CAJ04473.1,EC 1.1.1.38,LMJF_24_0770,LmjF.24.0770,LmjF.24.0770:mRNA,LmjF24.0770,Putative malic enzyme,Q4QAQ6,Q4QAQ6_LEIMA,UPI0000539178,XM_001683540,XM_001683540.1,XP_001683592,XP_001683592.1,lma:LMJF_24_0770	0.00553634	0.000449952	0	0	0.915142	FALSE	0	LmjF.24.0770	0.394307	22592	0.352941	3.50891
	D-lactate dehydrogenase-like protein.[Source:GeneDB;Acc:LmjF.27.2020]		5.91505		0	0.16906	1				3	https://smart.embl.de/smart/DDvec.cgi?smart=493:Pfam_FAD_binding_4(62|198)+Pfam_FAD-oxidase_C(234|480)+	10								LmjF27.2020	FALSE			LmjF.27.2020		8			0	3	1.1.2.4,12982794,CBZ12272.1,D-lactate dehydrogenase-like protein,E9ADI2,E9ADI2_LEIMA,EC 1.1.2.4,LMJF_27_2020,LmjF.27.2020,LmjF.27.2020:mRNA,LmjF27.2020,UPI00005622B2,XM_843067,XM_843067.1,XP_003722011,XP_003722011.1,XP_848160,XP_848160.1,lma:LMJF_27_2020			0		0.90548	TRUE	0	LmjF.27.2020		0	0.533333
LmjF.18.1370	Heat shock protein, putative.[Source:GeneDB;Acc:LmjF.18.1370]	0	4.3932	811.871	0	0.227624	1	0.76	0.81	0	2	https://smart.embl.de/smart/DDvec.cgi?smart=823:Pfam_HSP70(3|421)+	11	0.223	2.06284	2.06284	2.06284	HSP110	0	0	LmjF18.1370	FALSE	heat shock protein 110, putative	1.04463	LmjF.18.1370	0.063	12	LmjF.32.3270	LmjF.32.3270	0	2	5651068,CAJ04184.1,LMJF_18_1370,LmjF.18.1370,LmjF.18.1370:mRNA,LmjF18.1370,Putative heat shock protein,Q4QDQ2,Q4QDQ2_LEIMA,UPI0000538E96,XM_001682494,XM_001682494.1,XP_001682546,XP_001682546.1,lma:LMJF_18_1370	0.0281148	0.00508823	0	0	0.934746	FALSE	0	LmjF.18.1370	0.372898	0	0.705882	2.80139
LmjF.27.1630	Hypothetical protein, conserved.[Source:GeneDB;Acc:LmjF.27.1630]	0	1.5	684.016	0.0555556	0.666667	0	0.051	0.467	0	2	https://smart.embl.de/smart/DDvec.cgi?smart=841:WD40(311|350)+WD40(422|475)+WD40(573|614)+WD40(621|657)+	2	0.462	1.97397	1.97397	1.97397	IC140	0	0	LmjF27.1630	FALSE	inner dynein arm I1 intermediate chain, axonemal	0.981104	LmjF.27.1630	0	3	LmjF.35.1750	LmjF.35.1750	0	2	12982959,CBZ12230.1,E9ADE2,E9ADE2_LEIMA,LMJF_27_1630,LmjF.27.1630,LmjF.27.1630:mRNA,LmjF27.1630,UPI000007CF3A,Uncharacterized protein,XM_843027,XM_843027.1,XP_003721971,XP_003721971.1,XP_848120,XP_848120.1,lma:LMJF_27_1630	0.0148778	0.00199853	0	0	0.833333	TRUE	0	LmjF.27.1630	0.317463	2	1	3.09045
LmjF.24.0280	Dynein intermediate-chain-like protein.[Source:GeneDB;Acc:LmjF.24.0280]	0	1.5	728.857	0.0555556	0.666667	0	0.051	0.467	0	2	https://smart.embl.de/smart/DDvec.cgi?smart=686:WD40(354|393)+WD40(411|451)+WD40(513|553)+WD40(556|595)+	2	0.462	1.93654	1.93654	1.93654	DNAI1	0	0	LmjF24.0280	FALSE	Dynein intermediate chain 1, axonemal	0.953479	LmjF.24.0280	0	3	LmjF.35.1750	LmjF.35.1750	0	2	5652194,CAJ04075.1,Dynein intermediate-chain-like protein,LMJF_24_0280,LmjF.24.0280,LmjF.24.0280:mRNA,LmjF24.0280,Q4QAV3,Q4QAV3_LEIMA,UPI0000539149,XM_001683493,XM_001683493.1,XP_001683545,XP_001683545.1,lma:LMJF_24_0280	0.0307406	0.00585282	0	0	0.833333	TRUE	0	LmjF.24.0280	0.345976	2	1	2.75591
LmjF.29.0100	Hypothetical protein, conserved.[Source:GeneDB;Acc:LmjF.29.0100]	0	1.5	279.654	0.0555556	0.666667	0	0.051	0.467	0	2	https://smart.embl.de/smart/DDvec.cgi?smart=536:WD40(188|227)+WD40(236|283)+WD40(360|400)+WD40(403|446)+WD40(453|493)+	2	0.462	2.08579	2.08579	2.08579		0	0	LmjF29.0100	FALSE	hypothetical protein, conserved	1.06059	LmjF.29.0100	0	3	LmjF.35.1750	LmjF.35.1750	0	2	12980866,CBZ12341.1,E9ADL2,E9ADL2_LEIMA,LMJF_29_0100,LmjF.29.0100,LmjF.29.0100:mRNA,LmjF29.0100,UPI00005622F2,Uncharacterized protein,XM_842576,XM_842576.1,XP_003722084,XP_003722084.1,XP_847669,XP_847669.1,lma:LMJF_29_0100	0.0163968	0.00231318	0	0	0.833333	FALSE	0	LmjF.29.0100	0.348104	2	1	3.04677
LmjF.18.1010	Dynein light chain 2B, cytoplasmic, putative.[Source:GeneDB;Acc:LmjF.18.1010]	0	1.25	1288.74	0.25	0.8	0	0.051	0.467	0	3	https://smart.embl.de/smart/DDvec.cgi?smart=112:Robl_LC7(10|101)+	2	0.462	2.89388	0.345556	-2.89388	LC7	0	0	LmjF18.1010	FALSE	Outer arm dynein light chain 7	-1.53301	LmjF.18.1010	0	2	LmjF.27.1630	LmjF.27.1630	0	3	5651029,CAJ03907.1,Dynein light chain roadblock,LMJF_18_1010,LmjF.18.1010,LmjF.18.1010:mRNA,LmjF18.1010,Q4QDU1,Q4QDU1_LEIMA,UPI0000538E75,XM_001682455,XM_001682455.1,XP_001682507,XP_001682507.1,lma:LMJF_18_1010	0.0032163	0.000211194	0	0	0.916667	FALSE	0	LmjF.18.1010	0.413741	6	1	-3.70524
LmjF.27.0380	Putative nucleoporin; Serine peptidase, Clan SP, family S59, putative.[Source:GeneDB;Acc:LmjF.27.0380]	0	4.79854	2231.83	0	0.208397	1	0.091	0.487	0	2	https://smart.embl.de/smart/DDvec.cgi?smart=1556:Pfam_Nucleoporin2(741|838)+Pfam_Nup96(1220|1521)+	12	0.459	1.98412	1.98412	1.98412	Nup158	0	0	LmjF27.0380	FALSE	Nuclear pore complex protein 158	0.988499	LmjF.27.0380	0	6.5	LmjF.34.0490	LmjF.34.0490	0	2	12982629,CBZ12098.1,E9AD15,E9AD15_LEIMA,LMJF_27_0380,LmjF.27.0380,LmjF.27.0380:mRNA,LmjF27.0380,Putative nucleoporin,UPI0000562217,XM_842899,XM_842899.1,XP_003721844,XP_003721844.1,XP_847992,XP_847992.1,lma:LMJF_27_0380	0.0271831	0.00485576	0	0	0.926951	TRUE	0	LmjF.27.0380	0.350974	0	0.65	2.81645
LmjF.18.0600	Hypothetical protein, conserved.[Source:GeneDB;Acc:LmjF.18.0600]	0	4.71359	170.317	0.000156357	0.212152	0.666667	0.705	0.95	0	3	https://smart.embl.de/smart/DDvec.cgi?smart=636:ZnF_RBZ(262|286)+ZnF_RBZ(323|347)+ZnF_RBZ(379|403)+ZnF_RBZ(437|461)+ZnF_RBZ(505|529)+FYVE(555|622)+	12	0.84	2.46961	2.46961	2.46961		0	0	LmjF18.0600	FALSE	Zn-finger in Ran binding protein and others/FYVE zinc finger, putative	1.30429	LmjF.18.0600	0	7.66667	LmjF.25.1420	LmjF.25.1420	0	3	5650986,CAJ03660.1,LMJF_18_0600,LmjF.18.0600,LmjF.18.0600:mRNA,LmjF18.0600,Q4QDY1,Q4QDY1_LEIMA,UPI0000538E4E,Uncharacterized protein,XM_001682415,XM_001682415.1,XP_001682467,XP_001682467.1,lma:LMJF_18_0600	0.00122448	4.60412e-05	0	0	0.928585	FALSE	0	LmjF.18.0600	0.320081	146	0.479167	4.07486
LmjF.18.0510	Aconitate hydratase; Catalyzes the isomerization of citrate to isocitrate via cis-aconitate	0	5.95146	236.347	0	0.168026	0	0.148	0.939	0.9	1	https://smart.embl.de/smart/DDvec.cgi?smart=896:Pfam_Aconitase(71|574)+Pfam_Aconitase_C(697|828)+	10	0.189	1.87535	1.87535	1.87535		0	0	LmjF18.0510	FALSE	aconitase, putative	0.907158	LmjF.18.0510	0.231	8	LmjF.33.2550	LmjF.33.2550	0	1	4.2.1.3,5650976,Aconitate hydratase,CAJ03619.1,EC 4.2.1.3,LMJF_18_0510,LmjF.18.0510,LmjF.18.0510:mRNA,LmjF18.0510,Q4QDZ1,Q4QDZ1_LEIMA,UPA00048,UPI0000538E44,XM_001682405,XM_001682405.1,XP_001682457,XP_001682457.1,lma:LMJF_18_0510	0.0466148	0.0109725	0	0	0.90478	TRUE	0	LmjF.18.0510	0.356647	0	0	2.54357
LmjF.18.0490	Hypothetical protein, conserved.[Source:GeneDB;Acc:LmjF.18.0490]	0	4.08738	1778.38	0	0.244656	0	0	0.456	0	1	https://smart.embl.de/smart/DDvec.cgi?smart=288:Pfam_BTB_2(24|115)+	11	0.456	2.0938	0.477602	-2.0938		0	0	LmjF18.0490	FALSE	btb/poz domain containing protein, putative	-1.06612	LmjF.18.0490	0	52	UB-EP52	LmjF.31.2030	0	1	5650974,CAJ03608.1,LMJF_18_0490,LmjF.18.0490,LmjF.18.0490:mRNA,LmjF18.0490,Q4QDZ3,Q4QDZ3_LEIMA,UPI0000538E42,Uncharacterized protein,XM_001682403,XM_001682403.1,XP_001682455,XP_001682455.1,lma:LMJF_18_0490	0.0145463	0.0019282	0	0	0.940627	FALSE	0	LmjF.18.0490	0.343791	0	0	-3.10107
LmjF.25.1630	Putative diacylglycerol acyltransferase; Hypothetical protein, conserved.[Source:GeneDB;Acc:LmjF.25.1630]	0	7.21602	257.077	0	0.138581	1	0	0.9	0.9	2	https://smart.embl.de/smart/DDvec.cgi?smart=611:Pfam_DAGAT(314|611)+	15	0	2.16202	2.16202	2.16202		0	0	LmjF25.1630	FALSE	diacylglycerol acyltransferase, putative	1.11238	LmjF.25.1630	0	3.5	LmjF.35.5370	LmjF.35.5370	0	2	2.3.1.22,5652642,CAJ05359.1,EC 2.3.1.22,LMJF_25_1630,LmjF.25.1630,LmjF.25.1630:mRNA,LmjF25.1630,Putative diacylglycerol acyltransferase,Q4Q9S8,Q4Q9S8_LEIMA,UPI00005392A4,XM_001683868,XM_001683868.1,XP_001683920,XP_001683920.1,lma:LMJF_25_1630	0.00295379	0.000186326	0	0	0.880461	FALSE	0	LmjF.25.1630	0.297677	0	0.875	3.73687
	3-keto-dihydrosphingosine reductase.[Source:GeneDB;Acc:LmjF.35.0330]; Belongs to the short-chain dehydrogenases/reductases (SDR) family		7.21845		0	0.138534	0				1	https://smart.embl.de/smart/DDvec.cgi?smart=338:TRANS(2|24)+Pfam_adh_short(35|238)+	15								LmjF35.0330	FALSE			LmjF.35.0330		4			0	1	1.1.1.102,12982215,3-keto-dihydrosphingosine reductase,CBZ12663.1,E9AEL0,E9AEL0_LEIMA,EC 1.1.1.102,LMJF_35_0330,LmjF.35.0330,LmjF.35.0330:mRNA,LmjF35.0330,UPI000052C4B9,XM_838051,XM_838051.1,XP_003722430,XP_003722430.1,XP_843144,XP_843144.1,lma:LMJF_35_0330			0		0.880414	TRUE	0	LmjF.35.0330		0	0
	Diacylglycerol kinase-like protein.[Source:GeneDB;Acc:LmjF.35.5370]		6.2233	100.786	0.00241537	0.160686	0.666667				3	https://smart.embl.de/smart/DDvec.cgi?smart=387:DAGKc(16|157)+DAGKa(177|329)+TRANS(363|382)+	14		2.09038	2.09038	2.09038				LmjF35.5370	FALSE	diacylglycerol kinase-like protein	1.06376	LmjF.35.5370		3			0	3	12980696,2.7.1.107,CBZ13165.1,Diacylglycerol kinase,E9AG10,E9AG10_LEIMA,EC 2.7.1.107,LMJF_35_5370,LmjF.35.5370,LmjF.35.5370:mRNA,LmjF35.5370,UPI000052C4BF,XM_838545,XM_838545.1,XP_003722930,XP_003722930.1,XP_843638,XP_843638.1,lma:LMJF_35_5370	0.0260125	0.00450013	0		0.899552	FALSE	0	LmjF.35.5370	0.37446	4180	0.6	2.84079
LmjF.28.0240	Glycerol-3-phosphate dehydrogenase (FAD-dependent), mitochondrial.[Source:GeneDB;Acc:LmjF.28.0240]	0	5.23544	130.622	0.0192757	0.191006	0.333333	0.137	0.826	0	3	https://smart.embl.de/smart/DDvec.cgi?smart=608:TRANS(5|27)+Pfam_DAO(69|447)+Pfam_DAO_C(471|591)+	13	0.084	3.05157	3.05157	3.05157		0.673	0	LmjF28.0240	FALSE	glycerol-3-phosphate dehydrogenase (FAD-dependent), mitochondrial	1.60955	LmjF.28.0240	0.124	3.66667	LmjF.35.3080	LmjF.35.3080	0	3	1.1.5.3,5653229,CAJ04787.2,EC 1.1.5.3,Glycerol-3-phosphate dehydrogenase,LMJF_28_0240,LmjF.28.0240,LmjF.28.0240:mRNA,LmjF28.0240,PWY-4261,PWY-6118,PWY-6952,Q4Q8P6,Q4Q8P6_LEIMA,UPI0001F7D4AB,XM_001684250,XM_001684250.1,XP_001684302,XP_001684302.1,XP_001684302.2,lma:LMJF_28_0240	0.00400333	0.000285759	0	0.353	0.918549	FALSE	0	LmjF.28.0240	0.443662	20890	0.47619	3.62788
LmjF.18.0440	Phosphatidic acid phosphatase, putative.[Source:GeneDB;Acc:LmjF.18.0440]	0	6.22087	650.492	0.00726974	0.160749	0.333333	0	0.9	0.9	4	https://smart.embl.de/smart/DDvec.cgi?smart=423:TRANS(13|35)+TRANS(66|88)+acidPPc(248|386)+	14	0	2.67355	0.374035	-2.67355		0	0	LmjF18.0440	FALSE	phosphatidic acid phosphatase, putative	-1.41875	LmjF.18.0440	0	2.25	LmjF.25.1630	LmjF.25.1630	0	4	3.1.3.4,5650969,CAJ03579.1,EC 3.1.3.4,LMJF_18_0440,LmjF.18.0440,LmjF.18.0440:mRNA,LmjF18.0440,Putative phosphatidic acid phosphatase,Q4QDZ8,Q4QDZ8_LEIMA,UPI0000538E3D,XM_001682398,XM_001682398.1,XP_001682450,XP_001682450.1,lma:LMJF_18_0440	0.00266475	0.000160855	0	0	0.899599	FALSE	0	LmjF.18.0440	0.37596	8364	0.5	-3.77368
LmjF.31.1610	Diphthine synthase-like protein.[Source:GeneDB;Acc:LmjF.31.1610]	0	3.98544	2486.57	5.44806e-05	0.250914	0.5	0.521	0.521	0	4	https://smart.embl.de/smart/DDvec.cgi?smart=271:Pfam_TP_methylase(1|238)+	10	0	1.83078	0.546215	-1.83078		0	0	LmjF31.1610	FALSE	diphthine synthase-like protein	-0.87246	LmjF.31.1610	0	26.25	LmjF.36.4210	LmjF.36.4210	0	4	2.1.1.314,5654092,CAJ08349.1,Diphthine synthase-like protein,EC 2.1.1.314,LMJF_31_1610,LmjF.31.1610,LmjF.31.1610:mRNA,LmjF31.1610,Q4Q6A1,Q4Q6A1_LEIMA,UPI0000539711,XM_001685095,XM_001685095.1,XP_001685147,XP_001685147.1,lma:LMJF_31_1610	0.0334147	0.00664234	0	0	0.942588	TRUE	0	LmjF.31.1610	0.321435	168	0.472727	-2.71426
LmjF.17.0360	Cytidine deaminase-like protein.[Source:GeneDB;Acc:LmjF.17.0360]	0	4.38592	1478.5	0	0.228002	0	0	0.443	0	1	https://smart.embl.de/smart/DDvec.cgi?smart=182:Pfam_dCMP_cyt_deam_1(22|150)+	11	0.443	2.36852	0.422204	-2.36852		0	0	LmjF17.0360	FALSE	cytidine deaminase-like protein	-1.24399	LmjF.17.0360	0	22	LmjF.28.0810	LmjF.28.0810	0	1	3.5.4.5,5650761,CAJ03496.1,Cytidine deaminase-like protein,EC 3.5.4.5,LMJF_17_0360,LmjF.17.0360,LmjF.17.0360:mRNA,LmjF17.0360,Q4QEF8,Q4QEF8_LEIMA,UPI0000538DA2,XM_001682238,XM_001682238.1,XP_001682290,XP_001682290.1,lma:LMJF_17_0360	0.0206696	0.00322729	0	0	0.934886	FALSE	0	LmjF.17.0360	0.422375	0	0	-2.94522
	DNA polymerase zeta catalytic subunit, putative.[Source:GeneDB;Acc:LmjF.23.1330]		5.00485	1786.29	0	0.199806	0				1	https://smart.embl.de/smart/DDvec.cgi?smart=3096:POLBc(1795|2482)+	12		1.99065	1.99065	1.99065				LmjF23.1330	FALSE	DNA polymerase zeta catalytic subunit, putative	0.993239	LmjF.23.1330		17			0	1	2.7.7.7,5652128,CAJ04879.1,EC 2.7.7.7,LMJF_23_1330,LmjF.23.1330,LmjF.23.1330:mRNA,LmjF23.1330,Putative DNA polymerase zeta catalytic subunit,Q4QB19,Q4QB19_LEIMA,UPI00000832DA,XM_001683427,XM_001683427.1,XP_001683479,XP_001683479.1,lma:LMJF_23_1330	0.0440307	0.0100734	0		0.922984	TRUE	0	LmjF.23.1330	0.385979	0	0	2.5733
	Protein kinase, putative.[Source:GeneDB;Acc:LmjF.36.5350]		4.1432	111.737	0.00733852	0.241359	0.333333				9	https://smart.embl.de/smart/DDvec.cgi?smart=1255:Pfam_Pkinase(71|347)+	12		2.77731	2.77731	2.77731	kkt2			LmjF36.5350	FALSE	kinetoplastid kinetochore protein 2, putative	1.47369	LmjF.36.5350		13.4444			0	9	5655837,CAJ09507.1,LMJF_36_5350,LmjF.36.5350,LmjF.36.5350:mRNA,LmjF36.5350,Q4Q0M7,Q4Q0M7_LEIMA,UPI0000539E2D,Uncharacterized protein,XM_001687069,XM_001687069.1,XP_001687121,XP_001687121.1,lma:LMJF_36_5350	0.0040451	0.00028971	0		0.939554	FALSE	0	LmjF.36.5350	0.406609	22996	0.263617	3.62433
LmjF.26.2510	Protein kinase, putative.[Source:GeneDB;Acc:LmjF.26.2510]; Belongs to the protein kinase superfamily	0	4.1432	1146.55	0.00733852	0.241359	0.333333	0.174	0.845	0	9	https://smart.embl.de/smart/DDvec.cgi?smart=481:FYVE(8|74)+Pfam_Pkinase_Tyr(137|407)+	12	0.821	2.15749	0.463502	-2.15749		0	0	LmjF26.2510	FALSE	calcium/calmodulin-dependent protein kinase, putative	-1.10935	LmjF.26.2510	0	13.4444	LmjF.35.3510	LmjF.35.3510	0	9	5653181,CAJ05629.1,LMJF_26_2510,LmjF.26.2510,LmjF.26.2510:mRNA,LmjF26.2510,Q4Q8U0,Q4Q8U0_LEIMA,UPI00005393DD,Uncharacterized protein,XM_001684206,XM_001684206.1,XP_001684258,XP_001684258.1,lma:LMJF_26_2510	0.00790338	0.000782698	0	0	0.939554	FALSE	0	LmjF.26.2510	0.330278	22996	0.263617	-3.35884
	DNA-dependent ATPase, putative.[Source:GeneDB;Acc:LmjF.33.1700]		5.00485		0	0.199806	0				1	https://smart.embl.de/smart/DDvec.cgi?smart=1103:DEXDc(162|357)+HELICc(504|588)+Pfam_HAND(815|918)+Pfam_SLIDE(981|1083)+	12								LmjF33.1700	FALSE			LmjF.33.1700		17			0	1	3.6.4.-,5654593,CAJ06440.1,EC 3.6.4.-,LMJF_33_1700,LmjF.33.1700,LmjF.33.1700:mRNA,LmjF33.1700,Putative DNA-dependent ATPase,Q4Q417,Q4Q417_LEIMA,UPI00005399E6,XM_001685879,XM_001685879.1,XP_001685931,XP_001685931.1,lma:LMJF_33_1700			0		0.922984	TRUE	0	LmjF.33.1700		0	0
LmjF.32.2650	Hypothetical protein, conserved.[Source:GeneDB;Acc:LmjF.32.2650]	0	4.03641	693.488	0	0.247745	1	0.911	0.911	0	3	https://smart.embl.de/smart/DDvec.cgi?smart=2043:Pfam_SpoU_methylase(1885|2028)+	10	0	2.40723	2.40723	2.40723		0	0	LmjF32.2650	FALSE	SpoU rRNA Methylase family, putative	1.26737	LmjF.32.2650	0	28	LmjF.35.0670	LmjF.35.0670	0	3	2.1.1.34,5656385,CAJ08792.1,EC 2.1.1.34,LMJF_32_2650,LmjF.32.2650,LmjF.32.2650:mRNA,LmjF32.2650,Q4Q510,Q4Q510_LEIMA,UPI00005398C3,Uncharacterized protein,XM_001685536,XM_001685536.1,XP_001685588,XP_001685588.1,lma:LMJF_32_2650	0.00930189	0.000980798	0	0	0.941608	FALSE	0	LmjF.32.2650	0.384521	0	0.595745	3.29598
LmjF.30.3710	CPSF-domain protein, putative.[Source:GeneDB;Acc:LmjF.30.3710]	0	4.68204		0.000478999	0.213582	0.333333	0.092	0.473	0	4	https://smart.embl.de/smart/DDvec.cgi?smart=1347:Pfam_MMS1_N(240|515)+Pfam_CPSF_A(863|1253)+	12	0.444					0	0	LmjF30.3710	FALSE			LmjF.30.3710	0	5.5	LmjF.36.3060	LmjF.36.3060	0	4	5653922,CAJ06910.1,LMJF_30_3710,LmjF.30.3710,LmjF.30.3710:mRNA,LmjF30.3710,Putative CPSF-domain protein,Q4Q6R7,Q4Q6R7_LEIMA,UPI000053967F,XM_001684929,XM_001684929.1,XP_001684981,XP_001684981.1,lma:LMJF_30_3710			0	0	0.929192	TRUE	0	LmjF.30.3710		1474	0.477273
LmjF.34.4270	Defective in cullin neddylation protein; Neddylation of cullins play an essential role in the regulation of SCF-type complexes activity	0	4.68204	1042.06	0.000478999	0.213582	0.333333	0.049	0.831	0	4	https://smart.embl.de/smart/DDvec.cgi?smart=236:Pfam_Cullin_binding(117|230)+	12	0.83	1.95427	0.5117	-1.95427		0	0	LmjF34.4270	FALSE	Cullin binding, putative	-0.966629	LmjF.34.4270	0	5.5	LmjF.36.3060	LmjF.36.3060	0	4	5655212,CAJ08161.1,Defective in cullin neddylation protein,LMJF_34_4270,LmjF.34.4270,LmjF.34.4270:mRNA,LmjF34.4270,Q4Q2B4,Q4Q2B4_LEIMA,UPI0000539C0E,XM_001686482,XM_001686482.1,XP_001686534,XP_001686534.1,lma:LMJF_34_4270	0.0265959	0.00466545	0	0	0.929192	TRUE	0	LmjF.34.4270	0.341653	1474	0.477273	-2.82927
	Hypothetical protein, conserved.[Source:GeneDB;Acc:LmjF.34.1470]		1	1669.83	0	1	0				1	https://smart.embl.de/smart/DDvec.cgi?smart=394:Pfam_EAP30(5|331)+	1		1.9523	0.512216	-1.9523				LmjF34.1470	FALSE	EAP30/Vps36 family, putative	-0.965177	LmjF.34.1470		1			0	1	5654912,CAJ07858.1,LMJF_34_1470,LmjF.34.1470,LmjF.34.1470:mRNA,LmjF34.1470,Q4Q355,Q4Q355_LEIMA,UPI0000539B10,Uncharacterized protein,XM_001686191,XM_001686191.1,XP_001686243,XP_001686243.1,lma:LMJF_34_1470	0.0195966	0.00296724	0		1	TRUE	0	LmjF.34.1470	0.324854	0	0	-2.97111
LmjF.16.0930	Hypothetical protein, conserved.[Source:GeneDB;Acc:LmjF.16.0930]; Belongs to the SNF7 family	0	1	724.531	0	1	0	0.084	0.843	0	1	https://smart.embl.de/smart/DDvec.cgi?smart=220:Pfam_Snf7(27|198)+	1	0.836	3.3016	0.302884	-3.3016		0	0	LmjF16.0930	FALSE	Snf7, putative	-1.72316	LmjF.16.0930	0	1	LmjF.34.1470	LmjF.34.1470	0	1	5650640,CAJ03710.1,LMJF_16_0930,LmjF.16.0930,LmjF.16.0930:mRNA,LmjF16.0930,Q4QES7,Q4QES7_LEIMA,UPI0000538D33,Uncharacterized protein,XM_001682119,XM_001682119.1,XP_001682171,XP_001682171.1,lma:LMJF_16_0930	0.000395009	9.81307e-06	0	0	1	FALSE	0	LmjF.16.0930	0.389746	0	0	-4.42125
LmjF.17.1220	Histone H2B.[Source:GeneDB;Acc:LmjF.17.1220]	0	4.03883	244.691	1.18111e-05	0.247596	0.6	0.238	0.456	0	6	https://smart.embl.de/smart/DDvec.cgi?smart=111:H2B(15|111)+	11	0.316	2.32523	0.430065	-2.32523		0.001	0	LmjF17.1220	FALSE	histone H2B	-1.21737	LmjF.17.1220	0	14.6667	LmjF.21.0930	LmjF.21.0930	0	6	5650853,AAF04632.1,AF099109,CAJ03947.1,H2B,Histone H2B,Histone H2B variant 2,Histone H2B.[Source:GeneDB;Acc:LmjF.17.1220],LMJF_17_1220,LmjF.17.1220,LmjF.17.1220:mRNA,LmjF17.1220,Q4QE69,Q9U8C0,Q9U8C0_LEIMA,UPI0000083148,XM_001682327,XM_001682327.1,XP_001682379,XP_001682379.1,histone H2B.[Source:GeneDB;Acc:LmjF.17.1220],lma:LMJF_17_1220	0.0196942	0.00299453	0	0	0.941561	FALSE	0	LmjF.17.1220	0.410124	12	0.266667	-2.9683
LmjF.19.0050	Histone H2B.[Source:GeneDB;Acc:LmjF.19.0050]	0	4.03883	31719.8	1.18111e-05	0.247596	0.6	0.238	0.456	0	6	https://smart.embl.de/smart/DDvec.cgi?smart=107:H2B(11|107)+	11	0.316	3.03814	0.329148	-3.03814		0.001	0	LmjF19.0050	FALSE	histone H2B	-1.60319	LmjF.19.0050	0	14.6667	LmjF.21.0930	LmjF.21.0930	0	6	5651107,5651108,5651109,H2B,Histone H2B,Histone H2B.[Source:GeneDB;Acc:LmjF.19.0050],LMJF_19_0030,LMJF_19_0040,LMJF_19_0050,LmjF.19.0050,LmjF.19.0050:mRNA,LmjF19.0030,LmjF19.0040,LmjF19.0050,Q4QDL6,Q4QDL6_LEIMA,Q9U8C1,UPI000003AE76,XM_001682528,XM_001682528.1,XM_001682529,XM_001682529.1,XM_001682530,XM_001682530.1,XP_001682580,XP_001682580.1,XP_001682581,XP_001682581.1,XP_001682582,XP_001682582.1…	0.00749533	0.000728807	0	0	0.941561	FALSE	0	LmjF.19.0050	0.474526	12	0.266667	-3.37851
LmjF.29.1730	Histone H2A, putative.[Source:GeneDB;Acc:LmjF.29.1730]	0	3.89078	10457.5	0.00109679	0.257018	0.4	0	0.473	0	6	https://smart.embl.de/smart/DDvec.cgi?smart=132:H2A(4|124)+	11	0.473	2.2124	0.451997	-2.2124		0	0	LmjF29.1730	FALSE	histone H2A, putative	-1.14561	LmjF.29.1730	0	15.3333	UB-EP52	LmjF.31.2030	0	6	12981035,CBZ12513.1,E9AE34,E9AE34_LEIMA,Histone H2A,LMJF_29_1730,LmjF.29.1730,LmjF.29.1730:mRNA,LmjF29.1730,UPI000056239B,XM_842746,XM_842746.1,XP_003722255,XP_003722255.1,XP_847839,XP_847839.1,lma:LMJF_29_1730	0.0352613	0.00719415	0	0	0.944408	FALSE	0	LmjF.29.1730	0.42624	5282	0.257062	-2.68772
LmjF.21.0930	Histone H2A, putative.[Source:GeneDB;Acc:LmjF.21.0930]	0	3.89078	18199.4	0.00109679	0.257018	0.4	0	0.452	0	6	https://smart.embl.de/smart/DDvec.cgi?smart=132:H2A(4|124)+	11	0.452	2.18618	0.457419	-2.18618		0	0	LmjF21.0930	FALSE	histone H2A, putative	-1.12841	LmjF.21.0930	0	15.3333	PRMT5	LmjF.21.1450	0	6	5651646,5651647,5651648,Histone H2A,LMJF_21_0915,LMJF_21_0920,LMJF_21_0930,LmjF.21.0930,LmjF.21.0930:mRNA,LmjF21.0915,LmjF21.0920,LmjF21.0930,Q4QCA4,Q4QCA4_LEIMA,XM_001682993,XM_001682993.1,XP_001683043,XP_001683043.1,XP_001683044,XP_001683044.1,XP_001683045,XP_001683045.1,lma:LMJF_21_0915	0.0466148	0.0109686	0	0	0.944408	FALSE	0	LmjF.21.0930	0.44361	5282	0.257062	-2.5437
LmjF.29.1740	Histone H2A, putative.[Source:GeneDB;Acc:LmjF.29.1740]	0	3.89078	62326	0.00109679	0.257018	0.4	0	0.473	0	6	https://smart.embl.de/smart/DDvec.cgi?smart=132:H2A(4|124)+	11	0.473	2.50275	0.39956	-2.50275		0	0	LmjF29.1740	FALSE	histone H2A, putative	-1.32352	LmjF.29.1740	0	15.3333	UB-EP52	LmjF.31.2030	0	6	12981036,CBZ12514.1,E9AE35,E9AE35_LEIMA,Histone H2A,LMJF_29_1740,LmjF.29.1740,LmjF.29.1740:mRNA,LmjF29.1740,UPI000056239C,XM_842747,XM_842747.1,XP_003722256,XP_003722256.1,XP_847840,XP_847840.1,lma:LMJF_29_1740	0.0146413	0.00195195	0	0	0.944408	FALSE	0	LmjF.29.1740	0.427292	5282	0.257062	-3.09745
LmjF.29.1720	Histone H2A, putative.[Source:GeneDB;Acc:LmjF.29.1720]	0	3.89078	49656.9	0.00109679	0.257018	0.4	0	0.473	0	6	https://smart.embl.de/smart/DDvec.cgi?smart=132:H2A(4|124)+	11	0.473	2.45395	0.407506	-2.45395		0	0	LmjF29.1720	FALSE	histone H2A, putative	-1.29511	LmjF.29.1720	0	15.3333	UB-EP52	LmjF.31.2030	0	6	12981034,CBZ12512.1,E9AE33,E9AE33_LEIMA,Histone H2A,LMJF_29_1720,LmjF.29.1720,LmjF.29.1720:mRNA,LmjF29.1720,UPI000056239A,XM_842745,XM_842745.1,XP_003722254,XP_003722254.1,XP_847838,XP_847838.1,lma:LMJF_29_1720	0.0179765	0.00262494	0	0	0.944408	FALSE	0	LmjF.29.1720	0.430475	5282	0.257062	-3.00855
	Hypothetical protein, conserved.[Source:GeneDB;Acc:LmjF.35.2330]		4.31553	333.003	0.00204121	0.231721	0.333333				3	http://smart.embl.de/smart/DDt.cgi?smart=919:	12		1.81236	1.81236	1.81236	IMP1			LmjF35.2330	FALSE	Importin 1	0.85787	LmjF.35.2330		11			0	3	12982528,CBZ12861.1,E9AF57,E9AF57_LEIMA,LMJF_35_2330,LmjF.35.2330,LmjF.35.2330:mRNA,LmjF35.2330,UPI00005624A7,Uncharacterized protein,XM_838246,XM_838246.1,XP_003722627,XP_003722627.1,XP_843339,XP_843339.1,lma:LMJF_35_2330	0.0261696	0.00455673	0		0.93624	TRUE	0	LmjF.35.2330	0.302407	1994	0.395062	2.83681
LmjF.35.4360	DNA polymerase epsilon catalytic subunit, putative.[Source:GeneDB;Acc:LmjF.35.4360]	0	4.03155	334.282	0.0248986	0.248043	0.373626	0.05	0.653	0.65	14	https://smart.embl.de/smart/DDvec.cgi?smart=2304:POLBc(228|913)+DUF1744(1644|2000)+	11	0	2.23087	2.23087	2.23087		0	0	LmjF35.4360	FALSE	DNA polymerase epsilon catalytic subunit, putative	1.15761	LmjF.35.4360	0	11.9286	LmjF.36.4630	LmjF.36.4630	0	14	12980593,2.7.7.7,CBZ13067.1,E9AFR3,E9AFR3_LEIMA,EC 2.7.7.7,LMJF_35_4360,LmjF.35.4360,LmjF.35.4360:mRNA,LmjF35.4360,UPI0000562530,XM_838450,XM_838450.1,XP_003722833,XP_003722833.1,XP_843543,XP_843543.1,lma:LMJF_35_4360	0.0121417	0.00146176	0	0	0.941701	FALSE	0	LmjF.35.4360	0.36378	100210	0.203202	3.18217
LmjF.35.3510	Structural maintenance of chromosome (SMC) family protein, putative.[Source:GeneDB;Acc:LmjF.35.3510]	0	4.53155	482.435	0.00562085	0.220675	0.454545	0.911	0.928	0	11	https://smart.embl.de/smart/DDvec.cgi?smart=1321:Pfam_AAA_23(7|305)+SMC_hinge(560|675)+	12	0.231	2.06461	2.06461	2.06461		0	0	LmjF35.3510	FALSE	structural maintenance of chromosome (SMC) family protein, putative	1.04587	LmjF.35.3510	0	10.8182	LmjF.35.4360	LmjF.35.4360	0	11	12980505,CBZ12979.1,E9AFH5,E9AFH5_LEIMA,LMJF_35_3510,LmjF.35.3510,LmjF.35.3510:mRNA,LmjF35.3510,Structural maintenance of chromosomes protein,UPI00005624F4,XM_838363,XM_838363.1,XP_003722745,XP_003722745.1,XP_843456,XP_843456.1,lma:LMJF_35_3510	0.00905906	0.000942973	0	0	0.932086	FALSE	0	LmjF.35.3510	0.316258	24754	0.275058	3.30701
	Protein kinase, putative.[Source:GeneDB;Acc:LmjF.28.0620]		5.81068	365.009	0	0.172097	0				1	https://smart.embl.de/smart/DDvec.cgi?smart=1315:Pfam_Pkinase(4|250)+	13		2.1283	2.1283	2.1283				LmjF28.0620	FALSE	ULK family pseudokinase, putative	1.0897	LmjF.28.0620		12			0	1	2.7.11.1,5653268,CAJ05063.1,EC 2.7.11.1,LMJF_28_0620,LmjF.28.0620,LmjF.28.0620:mRNA,LmjF28.0620,Q4Q8K8,Q4Q8K8_LEIMA,UPI000053942C,Uncharacterized protein,XM_001684288,XM_001684288.1,XP_001684340,XP_001684340.1,lma:LMJF_28_0620	0.0212394	0.00337356	0		0.907487	FALSE	0	LmjF.28.0620	0.371724	0	0	2.93148
	Hypothetical protein, conserved.[Source:GeneDB;Acc:LmjF.34.3280]		5.81068	482.559	0	0.172097	0				1	https://smart.embl.de/smart/DDvec.cgi?smart=477:Pfam_zf-UBP(148|209)+COIL(404|430)+	13		1.97194	1.97194	1.97194				LmjF34.3280	FALSE	Zn-finger in ubiquitin-hydrolases and other protein, putative	0.979613	LmjF.34.3280		12			0	1	5655105,CAJ08049.1,LMJF_34_3280,LmjF.34.3280,LmjF.34.3280:mRNA,LmjF34.3280,Q4Q2L6,Q4Q2L6_LEIMA,UPI0000539BAB,Uncharacterized protein,XM_001686380,XM_001686380.1,XP_001686432,XP_001686432.1,lma:LMJF_34_3280	0.00560031	0.000467112	0		0.907487	TRUE	0	LmjF.34.3280	0.279974	0	0	3.49894
	DNA topoisomerase 2; Control of topological states of DNA by transient breakage and subsequent rejoining of DNA strands. Topoisomerase II makes double-strand breaks		4.64563	2162.83	0.00649146	0.215256	0.444444				10	https://smart.embl.de/smart/DDvec.cgi?smart=1236:TOP2c(54|649)+TOP4c(663|1099)+	12		1.89028	1.89028	1.89028	TOP2			LmjF15.1290	FALSE	mitochondrial DNA topoisomerase II	0.918599	TOP2		11.3			0	10	5.99.1.3,5650512,ADB78707.1,CAJ03357.1,D3KCQ1_LEIMA,DNA topoisomerase 2,EC 5.99.1.3,GU459065,LMJF_15_1290,LmjF.15.1290,LmjF.15.1290:mRNA,Q4QF53,Q4QF53_LEIMA,TOP2,UPI0000538CBB,XM_001681993,XM_001681993.1,XP_001682045,XP_001682045.1,lma:LMJF_15_1290,mitochondrial DNA topoisomerase II	0.0204503	0.00317927	0		0.929892	TRUE	0	TOP2	0.311405	9290	0.302703	2.94985
	Mitogen-activated protein kinase kinase 2.[Source:GeneDB;Acc:LmjF.13.0440]		5.81068	203.948	0	0.172097	0				1	https://smart.embl.de/smart/DDvec.cgi?smart=1090:S_TKc(8|262)+	13		2.01084	2.01084	2.01084	MKK2			LmjF13.0440	FALSE	mitogen-activated protein kinase kinase 2	1.00779	MKK2		12			0	1	2.7.11.1,5650073,CAJ02527.1,EC 2.7.11.1,LMJF_13_0440,LmjF.13.0440,LmjF.13.0440:mRNA,LmjF13.0440,MKK2,Mitogen-activated protein kinase kinase 2,Q4QGB0,Q4QGB0_LEIMA,UPI000007F3DF,XM_001681736,XM_001681736.1,XP_001681788,XP_001681788.1,lma:LMJF_13_0440,mitogen-activated protein kinase kinase 2	0.00941623	0.000995241	0		0.907487	FALSE	0	MKK2	0.306147	0	0	3.29187
LmjF.33.1800	Derlin; May be involved in the degradation of misfolded endoplasmic reticulum (ER) luminal proteins	0	4.68932		0.00242128	0.213251	0.333333	0.053	0.479	0	3	https://smart.embl.de/smart/DDvec.cgi?smart=215:Pfam_DER1(12|198)+	12	0.473					0	0	LmjF33.1800	FALSE			LmjF.33.1800	0	3.33333	LmjF.36.1370	LmjF.36.1370	0	3	5654603,CAJ06459.1,Derlin,LMJF_33_1800,LmjF.33.1800,LmjF.33.1800:mRNA,LmjF33.1800,Q4Q408,Q4Q408_LEIMA,UPI00005399EF,XM_001685888,XM_001685888.1,XP_001685940,XP_001685940.1,lma:LMJF_33_1800			0	0	0.929052	TRUE	0	LmjF.33.1800		4644	0.6
LmjF.19.0130	Derlin; May be involved in the degradation of misfolded endoplasmic reticulum (ER) luminal proteins	0	4.68932	1069.05	0.00242128	0.213251	0.333333	0.053	0.479	0	3	https://smart.embl.de/smart/DDvec.cgi?smart=253:Pfam_DER1(12|199)+	12	0.473	1.85951	0.537776	-1.85951		0	0	LmjF19.0130	FALSE	Der1-like family, putative	-0.894924	LmjF.19.0130	0	3.33333	LmjF.36.1370	LmjF.36.1370	0	3	5651104,CAJ07098.1,Derlin,LMJF_19_0130,LmjF.19.0130,LmjF.19.0130:mRNA,LmjF19.0130,Q4QDK8,Q4QDK8_LEIMA,UPI0000538EBF,XM_001682538,XM_001682538.1,XP_001682590,XP_001682590.1,lma:LMJF_19_0130	0.018216	0.00268038	0	0	0.929052	TRUE	0	LmjF.19.0130	0.29809	4644	0.6	-3.0022
LmjF.36.1370	Transitional endoplasmic reticulum ATPase, putative.[Source:GeneDB;Acc:LmjF.36.1370]	0	3.9199		0.00836153	0.255108	0.333333	0.051	0.808	0	4	https://smart.embl.de/smart/DDvec.cgi?smart=784:CDC48_N(16|99)+CDC48_2(116|182)+AAA(227|363)+AAA(500|637)+	11	0.806					0	0	LmjF36.1370	FALSE			LmjF.36.1370	0	11.75	RPOIILS	LmjF.31.2610	0	4	5655391,AAF66087.1,AF110662,CAJ09090.1,LMJF_36_1370,LmjF.36.1370,LmjF.36.1370:mRNA,LmjF36.1370,Q4Q1T9,Q4Q1T9_LEIMA,Q9NJU2_LEIMA,UPI0000539C9E,XM_001686657,XM_001686657.1,XP_001686709,XP_001686709.1,lma:LMJF_36_1370			0	0	0.943848	TRUE	0	LmjF.36.1370		12316	0.280488
LmjF.15.1410	Hypothetical protein, conserved.[Source:GeneDB;Acc:LmjF.15.1410]	0	3.97087	1898.82	0.0072908	0.251834	0.333333	0	0.83	0	4	https://smart.embl.de/smart/DDvec.cgi?smart=478:TRANS(7|29)+TRANS(44|66)+TRANS(79|98)+TRANS(102|119)+TRANS(140|162)+TRANS(177|199)+TRANS(212|234)+RING(289|329)+COIL(445|474)+	11	0.83	2.09761	0.476733	-2.09761		0	0	LmjF15.1410	FALSE	ERAD-associated E3 ubiquitin-protein ligase HRD1, putative	-1.06875	LmjF.15.1410	0	15.5	UB-EP52	LmjF.31.2030	0	4	2.3.2.27,5650526,CAJ03371.1,EC 2.3.2.27,LMJF_15_1410,LmjF.15.1410,LmjF.15.1410:mRNA,LmjF15.1410,Q4QF39,Q4QF39_LEIMA,UPI0000538CC9,Uncharacterized protein,XM_001682007,XM_001682007.1,XP_001682059,XP_001682059.1,lma:LMJF_15_1410	0.0089043	0.000922388	0	0	0.942868	FALSE	0	LmjF.15.1410	0.322574	7194	0.272321	-3.31319
	Deoxyhypusine synthase, putative.[Source:GeneDB;Acc:LmjF.20.0250]		4.24272	1454.82	0	0.235698	0				1	https://smart.embl.de/smart/DDvec.cgi?smart=379:Pfam_DS(74|369)+	11		1.76941	0.565159	-1.76941				LmjF20.0250	FALSE	deoxyhypusine synthase, putative	-0.82327	LmjF.20.0250		46			0	1	2.5.1.46,5651301,CAJ03600.1,EC 2.5.1.46,LMJF_20_0250,LmjF.20.0250,LmjF.20.0250:mRNA,LmjF20.0250,Putative deoxyhypusine synthase,Q4QD19,Q4QD19_LEIMA,UPI0000538F31,XM_001682727,XM_001682727.1,XP_001682779,XP_001682779.1,lma:LMJF_20_0250	0.0372542	0.00784365	0		0.93764	TRUE	0	LmjF.20.0250	0.309648	0	0	-2.65873
LmjF.15.1300	Putative ubiquitin hydrolase; Cysteine peptidase, Clan CA, family C19, putative.[Source:GeneDB;Acc:LmjF.15.1300]; Belongs to the peptidase C19 family	0	4.08738	1209.03	0	0.244656	0	0	0.477	0	1	https://smart.embl.de/smart/DDvec.cgi?smart=1412:Pfam_UCH(115|457)+COIL(476|506)+	11	0.477	2.69136	2.69136	2.69136		0	0	LmjF15.1300	FALSE	ubiquitin hydrolase, putative	1.42834	LmjF.15.1300	0	52	UB-EP52	LmjF.31.2030	0	1	5650513,CAJ03358.1,LMJF_15_1300,LmjF.15.1300,LmjF.15.1300:mRNA,LmjF15.1300,Putative ubiquitin hydrolase,Q4QF52,Q4QF52_LEIMA,UPI0000538CBC,XM_001681994,XM_001681994.1,XP_001682046,XP_001682046.1,lma:LMJF_15_1300	0.000557532	1.57934e-05	0	0	0.940627	FALSE	0	LmjF.15.1300	0.330838	0	0	4.31732
LmjF.16.1065	Ubiquitin fold modifier protein, putative.[Source:GeneDB;Acc:LmjF.16.1065]	0	3.69903	652.957	0.000300424	0.270341	0.666667	0	0.465	0	3	https://smart.embl.de/smart/DDvec.cgi?smart=249:Pfam_Ufm1(152|227)+	11	0.465	2.33833	0.427655	-2.33833	UFM1	0	0	LmjF16.1065	FALSE	ubiquitin fold modifier protein, putative	-1.22548	LmjF.16.1065	0	31	RPOIILS	LmjF.31.2610	0	3	5650656,CAJ03822.1,LMJF_16_1065,LmjF.16.1065,LmjF.16.1065:mRNA,LmjF16.1065,Q4QER1,Q4QER1_LEIMA,UPI0000538D43,Uncharacterized protein,XM_001682135,XM_001682135.1,XP_001682187,XP_001682187.1,lma:LMJF_16_1065	0.0129734	0.00162168	0	0	0.948096	FALSE	0	LmjF.16.1065	0.388797	2774	0.378049	-3.15198
LmjF.28.2430	Vacuolar ATP synthase subunit b, putative.[Source:GeneDB;Acc:LmjF.28.2430]	0	4.65777		0.0240415	0.214695	0.333333	0	0.651	0.65	4	https://smart.embl.de/smart/DDvec.cgi?smart=495:Pfam_ATP-synt_ab_N(39|105)+Pfam_ATP-synt_ab(162|383)+	12	0					0	0	LmjF28.2430	FALSE			LmjF.28.2430	0.044	3.25	LmjF.31.1220	LmjF.31.1220	0	4	5653456,CAJ05699.1,LMJF_28_2430,LmjF.28.2430,LmjF.28.2430:mRNA,LmjF28.2430,Putative vacuolar ATP synthase subunit b,Q4Q821,Q4Q821_LEIMA,UPI00005394DD,XM_001684475,XM_001684475.1,XP_001684527,XP_001684527.1,lma:LMJF_28_2430			0	0	0.929658	TRUE	0	LmjF.28.2430		23162	0.375
LmjF.15.1250	Ubiquitin-fold modifier-conjugating enzyme 1; E2-like enzyme which forms an intermediate with UFM1 via a thioester linkage	0	3.68447	1543.79	0.0290723	0.27141	0.333333	0.117	0.779	0	4	https://smart.embl.de/smart/DDvec.cgi?smart=171:Pfam_UFC1(5|159)+	11	0.761	1.72372	0.58014	-1.72372	UFC1	0	0	LmjF15.1250	FALSE	E2-like ubiquitin-conjugation enzyme, putative	-0.785528	LmjF.15.1250	0	24	LmjF.16.1065	LmjF.16.1065	0	4	3KPA,5650508,CAJ03353.1,LMJF_15_1250,LmjF.15.1250,LmjF.15.1250:mRNA,LmjF15.1250,Q4QF57,Q4QF57_LEIMA,UPI0000538CB7,Ubiquitin-fold modifier-conjugating enzyme 1,XM_001681989,XM_001681989.1,XP_001682041,XP_001682041.1,lma:LMJF_15_1250	0.0407357	0.0089613	0	0	0.948376	TRUE	0	LmjF.15.1250	0.300562	30554	0.282738	-2.61353
LmjF.36.5590	Adenylyl cyclase-associated protein; G-actin binding protein, putative.[Source:GeneDB;Acc:LmjF.36.5590]; Belongs to the CAP family	0	4.01214	1629.63	0.0436925	0.249244	0.0222222	0.475	0.475	0	10	https://smart.embl.de/smart/DDvec.cgi?smart=272:Pfam_CAP_N(1|75)+CARP(146|183)+CARP(184|223)+	9	0	2.10845	0.474281	-2.10845		0	0	LmjF36.5590	FALSE	adenylyl cyclase-associated protein, putative	-1.07619	LmjF.36.5590	0	9.3	PKAC1	LmjF.18.1080	0	10	5655862,A5JUV5,ABQ43164.1,Adenylyl cyclase-associated protein,CAJ09532.1,EF577436,LMJF_36_5590,LmjF.36.5590,LmjF.36.5590:mRNA,LmjF36.5590,Q4Q0K2,Q4Q0K2_LEIMA,UPI0000539E46,XM_001687094,XM_001687094.1,XP_001687146,XP_001687146.1,lma:LMJF_36_5590	0.00889129	0.000917514	0	0	0.942074	FALSE	0	LmjF.36.5590	0.324674	230568	0.354167	-3.31467
	DNA helicase, putative.[Source:GeneDB;Acc:LmjF.24.0610]		5.83738	454.07	0	0.17131	0				1	https://smart.embl.de/smart/DDvec.cgi?smart=1029:DEXDc(174|347)+HELICc(492|583)+	13		1.9447	1.9447	1.9447				LmjF24.0610	FALSE	SWI/SNF-related matrix-associated actin-dependent regulator of chromatin subfamily A-like protein, putative	0.959549	LmjF.24.0610		6			0	1	5652226,CAJ04339.1,LMJF_24_0610,LmjF.24.0610,LmjF.24.0610:mRNA,LmjF24.0610,Putative DNA helicase,Q4QAS2,Q4QAS2_LEIMA,UPI0000539168,XM_001683524,XM_001683524.1,XP_001683576,XP_001683576.1,lma:LMJF_24_0610	0.00748046	0.000724838	0		0.906973	TRUE	0	LmjF.24.0610	0.28389	0	0	3.38001
LmjF.25.1830	Hypothetical protein, conserved.[Source:GeneDB;Acc:LmjF.25.1830]	0	4.89806	829.74	0.000125971	0.204163	0.5	0.762	0.762	0	4	https://smart.embl.de/smart/DDvec.cgi?smart=996:Pfam_SLBP_RNA_bind(484|556)+	12	0	2.4847	2.4847	2.4847		0	0	LmjF25.1830	FALSE	Histone RNA hairpin-binding protein RNA-binding domain containing protein, putative	1.31307	LmjF.25.1830	0	12.75	LmjF.33.2320	LmjF.33.2320	0	4	5652664,CAJ05444.1,LMJF_25_1830,LmjF.25.1830,LmjF.25.1830:mRNA,LmjF25.1830,Q4Q9Q6,Q4Q9Q6_LEIMA,UPI00005392BA,Uncharacterized protein,XM_001683890,XM_001683890.1,XP_001683942,XP_001683942.1,lma:LMJF_25_1830	0.000678261	2.02141e-05	0	0	0.925037	FALSE	0	LmjF.25.1830	0.308051	100	0.480769	4.26251
LmjF.30.0340	KU80 protein, putative.[Source:GeneDB;Acc:LmjF.30.0340]	0	4.6432	418.224	0.0041804	0.215369	0.333333	0.05	0.778	0	4	https://smart.embl.de/smart/DDvec.cgi?smart=798:Pfam_Ku_N(14|185)+Pfam_Ku(252|451)+Pfam_Ku_PK_bind(650|774)+	11	0.776	2.17255	2.17255	2.17255		0	0	LmjF30.0340	FALSE	KU80 protein, putative	1.11939	LmjF.30.0340	0	9	LmjF.30.2290	LmjF.30.2290	0	4	5653552,CAJ05844.1,LMJF_30_0340,LmjF.30.0340,LmjF.30.0340:mRNA,LmjF30.0340,Putative KU80 protein,Q4Q7S5,Q4Q7S5_LEIMA,UPI0000539537,XM_001684571,XM_001684571.1,XP_001684623,XP_001684623.1,lma:LMJF_30_0340	0.00676609	0.000622913	0	0	0.929938	FALSE	0	LmjF.30.0340	0.32717	8810	0.4375	3.42144
LmjF.36.3660	Nudix hydrolase-like protein.[Source:GeneDB;Acc:LmjF.36.3660]	0	3.7767	568.22	0.00118315	0.264781	0.333333	0.049	0.407	0	4	https://smart.embl.de/smart/DDvec.cgi?smart=222:Pfam_NUDIX(64|198)+	11	0.403	3.25507	0.307213	-3.25507	Nudix3	0	0	LmjF36.3660	FALSE	NUDIX hydrolase 3, putative	-1.70269	LmjF.36.3660	0	24.75	UB-EP52	LmjF.31.2030	0	4	5655659,CAJ09331.1,LMJF_36_3660,LmjF.36.3660,LmjF.36.3660:mRNA,LmjF36.3660,Nudix hydrolase-like protein,Q4Q150,Q4Q150_LEIMA,UPI0000539D85,XM_001686896,XM_001686896.1,XP_001686948,XP_001686948.1,lma:LMJF_36_3660	2.91477e-05	3.46195e-07	0	0	0.946602	FALSE	0	LmjF.36.3660	0.334097	3076	0.376923	-5.09639
LmjF.32.1530	NUDIX hydrolase dihydroneopterin triphosphate pyrophosphohydrolase/hydrolase, putative.[Source:GeneDB;Acc:LmjF.32.1530]	0	3.7767	822.499	0.00118315	0.264781	0.333333	0.049	0.407	0	4	https://smart.embl.de/smart/DDvec.cgi?smart=215:Pfam_NUDIX(11|182)+	11	0.403	1.92679	0.518998	-1.92679		0	0	LmjF32.1530	FALSE	NUDIX hydrolase dihydroneopterin triphosphate pyrophosphohydrolase/hydrolase, putative	-0.9462	LmjF.32.1530	0	24.75	UB-EP52	LmjF.31.2030	0	4	5656267,CAJ08674.1,LMJF_32_1530,LmjF.32.1530,LmjF.32.1530:mRNA,LmjF32.1530,Q4Q5C8,Q4Q5C8_LEIMA,UPI000053984D,XM_001685418,XM_001685418.1,XP_001685470,XP_001685470.1,lma:LMJF_32_1530	0.0211929	0.00335668	0	0	0.946602	TRUE	0	LmjF.32.1530	0.322601	3076	0.376923	-2.93303
	Geranylgeranyltransferase, putative.[Source:GeneDB;Acc:LmjF.34.4030]		4.37136	2173.67	0.0039699	0.228762	0				2	https://smart.embl.de/smart/DDvec.cgi?smart=330:Pfam_Prenyltrans(58|97)+Pfam_Prenyltrans(102|145)+Pfam_Prenyltrans(150|193)+Pfam_Prenyltrans(198|241)+Pfam_Prenyltrans(246|290)+	12		1.89856	0.526715	-1.89856				LmjF34.4030	FALSE	geranylgeranyltransferase, putative	-0.924905	LmjF.34.4030		7.5			0	2	2.5.1.60,5655188,CAJ08127.1,EC 2.5.1.60,LMJF_34_4030,LmjF.34.4030,LmjF.34.4030:mRNA,LmjF34.4030,Putative geranylgeranyltransferase,Q4Q2D8,Q4Q2D8_LEIMA,UPI0000539BF7,XM_001686458,XM_001686458.1,XP_001686510,XP_001686510.1,lma:LMJF_34_4030	0.0160844	0.0022474	0		0.935166	TRUE	0	LmjF.34.4030	0.302709	3496	0.5	-3.05543
LmjF.17.0270	NADH-ubiquinone oxidoreductase, mitochondrial, putative.[Source:GeneDB;Acc:LmjF.17.0270]	0	6.14563	1488.95	0.0052651	0.162717	0	0	0.805	0.8	3	https://smart.embl.de/smart/DDvec.cgi?smart=273:Pfam_2Fe-2S_thioredx(63|219)+	11	0	2.81361	0.355415	-2.81361		0	0	LmjF17.0270	FALSE	NADH-ubiquinone oxidoreductase, mitochondrial, putative	-1.49242	LmjF.17.0270	0.066	5.33333	LmjF.36.5380	LmjF.36.5380	0	3	1.6.5.3,1.6.99.3,5650752,CAJ03471.1,EC 1.6.5.3,EC 1.6.99.3,LMJF_17_0270,LmjF.17.0270,LmjF.17.0270:mRNA,LmjF17.0270,Q4QEG7,Q4QEG7_LEIMA,UPI0000538D99,XM_001682229,XM_001682229.1,XP_001682281,XP_001682281.1,lma:LMJF_17_0270	0.000254657	5.52482e-06	0	0	0.901046	FALSE	0	LmjF.17.0270	0.328452	16668	0.333333	-4.5438
LmjF.14.0290	Hypothetical protein, conserved.[Source:GeneDB;Acc:LmjF.14.0290]	0	7.1432	2805.76	0	0.139993	0	0.244	0.564	0	1	http://smart.embl.de/smart/DDt.cgi?smart=280:	12	0.444	3.11942	0.320573	-3.11942		0	0	LmjF14.0290	FALSE	hypothetical protein, conserved	-1.64128	LmjF.14.0290	0.047	3	LmjF.17.0270	LmjF.17.0270	0	1	5650228,CAJ02719.1,LMJF_14_0290,LmjF.14.0290,LmjF.14.0290:mRNA,LmjF14.0290,Q4QFV6,Q4QFV6_LEIMA,UPI0000538C3C,Uncharacterized protein,XM_001687576,XM_001687576.1,XP_001687628,XP_001687628.1,lma:LMJF_14_0290	1.6609e-05	1.71766e-07	0	0	0.881861	FALSE	0	LmjF.14.0290	0.313966	0	0	-5.22756
LmjF.13.1470	Hypothetical protein, conserved.[Source:GeneDB;Acc:LmjF.13.1470]	0	4.84709	952.326	0	0.206309	0	0.05	0.478	0	1	https://smart.embl.de/smart/DDvec.cgi?smart=5636:Pfam_SPRY(4340|4497)+Pfam_SPRY(4615|4747)+HECTc(5088|5420)+	12	0.474	2.35162	2.35162	2.35162		0	0	LmjF13.1470	FALSE	SPRY domain/HECT-domain (ubiquitin-transferase), putative	1.23366	LmjF.13.1470	0	11	LmjF.25.1420	LmjF.25.1420	0	1	5650176,CAJ03148.1,LMJF_13_1470,LmjF.13.1470,LmjF.13.1470:mRNA,LmjF13.1470,Q4QG07,Q4QG07_LEIMA,UPI000011013C,Uncharacterized protein,XM_001681839,XM_001681839.1,XP_001681891,XP_001681891.1,lma:LMJF_13_1470	0.0312994	0.00605572	0	0	0.926018	FALSE	0	LmjF.13.1470	0.44946	0	0	2.74475
LmjF.13.1160	Calmodulin, putative.[Source:GeneDB;Acc:LmjF.13.1160]	0	1.85714	2480.89	0	0.538462	0	0.049	0.438	0	1	https://smart.embl.de/smart/DDvec.cgi?smart=202:EFh(11|39)+EFh(175|202)+	2	0.434	2.74433	0.364388	-2.74433		0	0	LmjF13.1160	FALSE	calmodulin, putative	-1.45645	LmjF.13.1160	0	7	LmjF.34.0480	LmjF.34.0480	0	1	5650145,CAJ02998.1,LMJF_13_1160,LmjF.13.1160,LmjF.13.1160:mRNA,LmjF13.1160,Putative calmodulin,Q4QG38,Q4QG38_LEIMA,UPI00000788D8,XM_001681808,XM_001681808.1,XP_001681860,XP_001681860.1,lma:LMJF_13_1160	0.0260836	0.00451965	0	0	0.877551	FALSE	0	LmjF.13.1160	0.512941	0	0	-2.83941
LmjF.28.0810	RNA polymerase B subunit RPB8, putative.[Source:GeneDB;Acc:LmjF.28.0810]	0	3.38835	684.137	0.00767625	0.295129	0.61039	0.911	0.994	0	22	https://smart.embl.de/smart/DDvec.cgi?smart=149:Pfam_RNA_pol_Rpb8(9|146)+	10	0.945	1.85166	0.540057	-1.85166		0	0	LmjF28.0810	FALSE	RNA polymerase B subunit RPB8, putative	-0.888817	LmjF.28.0810	0	21.5	LmjF.28.2060	LmjF.28.2060	0	22	5653288,CAJ05166.1,LMJF_28_0810,LmjF.28.0810,LmjF.28.0810:mRNA,LmjF28.0810,Putative RNA polymerase B subunit RPB8,Q4Q8I8,Q4Q8I8_LEIMA,UPI0000539440,XM_001684308,XM_001684308.1,XP_001684360,XP_001684360.1,lma:LMJF_28_0810	0.0453487	0.0105267	0	0	0.95407	TRUE	0	LmjF.28.0810	0.347461	17600	0.212421	-2.55803
LmjF.32.1280	RNA polymerase-like protein, putative.[Source:GeneDB;Acc:LmjF.32.1280]	0	3.44903	1304.48	0.000419784	0.289937	0.80117	0.119	0.738	0.65	19	https://smart.embl.de/smart/DDvec.cgi?smart=199:Pfam_SHS2_Rpb7-N(8|95)+	10	0	1.92016	0.520791	-1.92016		0	0	LmjF32.1280	FALSE	RNA polymerase-like protein, putative	-0.941225	LmjF.32.1280	0.221	23.5789	LmjF.36.4630	LmjF.36.4630	0	19	5656241,CAJ08648.1,LMJF_32_1280,LmjF.32.1280,LmjF.32.1280:mRNA,LmjF32.1280,Putative RNA polymerase-like protein,Q4Q5F4,Q4Q5F4_LEIMA,UPI0000539833,XM_001685392,XM_001685392.1,XP_001685444,XP_001685444.1,lma:LMJF_32_1280	0.0188013	0.0028109	0	0	0.952903	TRUE	0	LmjF.32.1280	0.315034	2580	0.264932	-2.98769
LmjF.19.0420	DNA-directed RNA polymerase subunit; DNA-dependent RNA polymerase catalyzes the transcription of DNA into RNA using the four ribonucleoside triphosphates as substrates	0	3.71602	526.415	0.00719182	0.269105	0.704762	0.139	0.827	0	15	https://smart.embl.de/smart/DDvec.cgi?smart=151:SIGNAL(1|19)+ZnF_C2C2(107|150)+	10	0.808	2.28448	0.437736	-2.28448	RPC11	0	0	LmjF19.0420	FALSE	DNA-directed RNA polymerase III subunit C11, putative	-1.19187	LmjF.19.0420	0	19.3333	LmjF.28.0810	LmjF.28.0810	0	15	5651141,CAJ07127.1,DNA-directed RNA polymerase subunit,LMJF_19_0420,LmjF.19.0420,LmjF.19.0420:mRNA,LmjF19.0420,Q4QDH9,Q4QDH9_LEIMA,UPI0000079BE1,XM_001682567,XM_001682567.1,XP_001682619,XP_001682619.1,lma:LMJF_19_0420	0.0223435	0.00361424	0	0	0.947769	FALSE	0	LmjF.19.0420	0.409576	13054	0.321111	-2.91
LmjF.24.2280	Putative DNA excision repair protein; TFIIH basal transcription factor complex helicase subunit, putative.[Source:GeneDB;Acc:LmjF.24.2280]	0	3.78398	1248.15	0	0.264272	1	0	0.904	0	7	https://smart.embl.de/smart/DDvec.cgi?smart=813:DEXDc(8|275)+HELICc(551|695)+	11	0.904	1.99933	1.99933	1.99933		0	0	LmjF24.2280	FALSE	TFIIH basal transcription factor complex helicase subunit, putative	0.999516	LmjF.24.2280	0	26.1429	LmjF.29.0140	LmjF.29.0140	0	7	3.6.4.12,5652402,CAJ05417.1,EC 3.6.4.12,LMJF_24_2280,LmjF.24.2280,LmjF.24.2280:mRNA,LmjF24.2280,Putative DNA excision repair protein,Q4QAA2,Q4QAA2_LEIMA,UPI00005391FC,XM_001683694,XM_001683694.1,XP_001683746,XP_001683746.1,lma:LMJF_24_2280	0.0293109	0.0054299	0	0	0.946462	TRUE	0	LmjF.24.2280	0.359492	0	0.466837	2.78036
	Receptor-type adenylate cyclase a.[Source:GeneDB;Acc:LmjF.17.0200]		3.3835		0.00912838	0.295552	0.685714				15	https://smart.embl.de/smart/DDvec.cgi?smart=1377:CYCc(847|1112)+	10								LmjF17.0200	FALSE			RAC-A		25.2667			0	15	4.6.1.1,5650735,CAJ03424.1,EC 4.6.1.1,LMJF_17_0200,LmjF.17.0200,LmjF.17.0200:mRNA,Q4QEI3,Q4QEI3_LEIMA,RAC-A,Receptor-type adenylate cyclase a,UPI0000538D89,XM_001682213,XM_001682213.1,XP_001682265,XP_001682265.1,lma:LMJF_17_0200,receptor-type adenylate cyclase A			0		0.954164	TRUE	0	RAC-A		56592	0.27619
	Receptor-type adenylate cyclase b.[Source:GeneDB;Acc:LmjF.17.0230]		3.3835	774.83	0.00912838	0.295552	0.685714				15	https://smart.embl.de/smart/DDvec.cgi?smart=1264:TRANS(34|56)+CYCc(854|1119)+	10		2.24122	2.24122	2.24122	RAC-B2			LmjF17.0230	FALSE	receptor-type adenylate cyclase b	1.16428	RAC-B2		25.2667			0	15	4.6.1.1,5650738,CAJ03429.1,EC 4.6.1.1,LMJF_17_0230,LmjF.17.0230,LmjF.17.0230:mRNA,Q4QEI1,Q4QEI1_LEIMA,RAC-B,RAC-B2,Receptor-type adenylate cyclase b,UPI0000538D8B,XM_001682215,XM_001682215.1,XP_001682267,XP_001682267.1,lma:LMJF_17_0230,receptor-type adenylate cyclase B	0.00662616	0.000601837	0		0.954164	FALSE	0	RAC-B2	0.339363	56592	0.27619	3.43079
	Receptor-type adenylate cyclase b.[Source:GeneDB;Acc:LmjF.17.0237]		3.3835	4299.75	0.00912838	0.295552	0.685714				15	https://smart.embl.de/smart/DDvec.cgi?smart=1328:TRANS(34|56)+CYCc(854|1119)+	10		1.82821	0.546982	-1.82821	RAC-B4			LmjF17.0237	FALSE	receptor-type adenylate cyclase b	-0.870435	RAC-B4		25.2667			0	15	4.6.1.1,5650740,CAJ03434.1,EC 4.6.1.1,LMJF_17_0237,LmjF.17.0237,LmjF.17.0237:mRNA,Q4QEH9,Q4QEH9_LEIMA,RAC-B,RAC-B4,Receptor-type adenylate cyclase b,UPI0000538D8D,XM_001682217,XM_001682217.1,XP_001682269,XP_001682269.1,lma:LMJF_17_0237,receptor-type adenylate cyclase B	0.0426069	0.00959806	0		0.954164	TRUE	0	RAC-B4	0.336078	56592	0.27619	-2.58998
LmjF.17.0190	Receptor-type adenylate cyclase, putative.[Source:GeneDB;Acc:LmjF.17.0190]	0	3.3835	492.699	0.00912838	0.295552	0.685714	0	0.9	0.9	15	https://smart.embl.de/smart/DDvec.cgi?smart=1414:TRANS(46|68)+CYCc(869|1134)+	10	0	1.75936	1.75936	1.75936		0	0	LmjF17.0190	FALSE	receptor-type adenylate cyclase, putative	0.815051	LmjF.17.0190	0	25.2667	LmjF.36.4630	LmjF.36.4630	0	15	4.6.1.1,5650736,CAJ03426.1,EC 4.6.1.1,LMJF_17_0190,LmjF.17.0190,LmjF.17.0190:mRNA,LmjF17.0190,Putative receptor-type adenylate cyclase,Q4QEI2,Q4QEI2_LEIMA,UPI0000538D8A,XM_001682214,XM_001682214.1,XP_001682266,XP_001682266.1,lma:LMJF_17_0190	0.0422794	0.00949576	0	0	0.954164	TRUE	0	LmjF.17.0190	0.314246	56592	0.27619	2.59367
	Receptor-type adenylate cyclase b.[Source:GeneDB;Acc:LmjF.17.0235]		3.3835	1178.57	0.00912838	0.295552	0.685714				15	https://smart.embl.de/smart/DDvec.cgi?smart=1328:TRANS(34|56)+CYCc(854|1119)+	10		1.79682	1.79682	1.79682	RAC-B3			LmjF17.0235	FALSE	receptor-type adenylate cyclase b	0.845446	RAC-B3		25.2667			0	15	4.6.1.1,5650739,CAJ03432.1,EC 4.6.1.1,LMJF_17_0235,LmjF.17.0235,LmjF.17.0235:mRNA,Q4QEI0,Q4QEI0_LEIMA,RAC-B,RAC-B3,Receptor-type adenylate cyclase b,UPI0000538D8C,XM_001682216,XM_001682216.1,XP_001682268,XP_001682268.1,lma:LMJF_17_0235,receptor-type adenylate cyclase B	0.0318297	0.00621137	0		0.954164	TRUE	0	RAC-B3	0.308962	56592	0.27619	2.73641
LmjF.13.1120	DNA-directed RNA polymerase ii 8.2 Kd polypeptide, putative.[Source:GeneDB;Acc:LmjF.13.1120]	0	3.32039	711.438	0.0162	0.30117	0.573123	0.911	0.985	0	23	https://smart.embl.de/smart/DDvec.cgi?smart=89:Pfam_RNA_pol_N(1|59)+	10	0.84	2.37546	0.420972	-2.37546		0	0	LmjF13.1120	FALSE	DNA-directed RNA polymerase I subunit, putative	-1.2482	LmjF.13.1120	0.046	22.0435	LmjF.27.1550	LmjF.27.1550	0	23	5650141,CAJ02972.1,LMJF_13_1120,LmjF.13.1120,LmjF.13.1120:mRNA,LmjF13.1120,Q4QG42,Q4QG42_LEIMA,UPI000007B1FA,XM_001681804,XM_001681804.1,XP_001681856,XP_001681856.1,lma:LMJF_13_1120	0.0426759	0.00963277	0	0	0.955377	FALSE	0	LmjF.13.1120	0.482167	43796	0.2	-2.58874
LmjF.30.1760	Hypothetical protein, conserved.[Source:GeneDB;Acc:LmjF.30.1760]	0	4.51214	147.655	0.00749074	0.221625	0	0.141	0.841	0	5	https://smart.embl.de/smart/DDvec.cgi?smart=1934:TOG(3|211)+TOG(255|493)+TOG(990|1229)+	12	0.823	2.52859	2.52859	2.52859	XMAP215	0	0	LmjF30.1760	FALSE	microtubule associated protein xmap215	1.33833	LmjF.30.1760	0	10.2	LmjF.35.3510	LmjF.35.3510	0	5	5653719,CAJ06319.1,LMJF_30_1760,LmjF.30.1760,LmjF.30.1760:mRNA,LmjF30.1760,Q4Q7B8,Q4Q7B8_LEIMA,UPI00005395C1,Uncharacterized protein,XM_001684728,XM_001684728.1,XP_001684780,XP_001684780.1,lma:LMJF_30_1760	0.00631469	0.000562189	0	0	0.932459	FALSE	0	LmjF.30.1760	0.388009	11624	0.2875	3.44923
LmjF.13.0290	Alpha tubulin.[Source:GeneDB;Acc:LmjF.13.0290]; Tubulin is the major constituent of microtubules. It binds two moles of GTP, one at an exchangeable site on the beta chain and one at a non-exchangeable site on the alpha chain	0	5.50971	43362.5	0	0.181498	0	0	0.402	0	1	https://smart.embl.de/smart/DDvec.cgi?smart=451:Tubulin(49|246)+Tubulin_C(248|393)+COIL(413|441)+	13	0.402	1.94705	0.513598	-1.94705		0	0	LmjF13.0290	FALSE	alpha tubulin	-0.96129	LmjF.13.0290	0	5	LmjF.30.1760	LmjF.30.1760	0	1	5650057,5650058,5650059,5650060,5650061,5650062,5650063,5650064,5650065,5650066,5650067,5650068,Alpha tubulin.[Source:GeneDB;Acc:LmjF.13.0290],LMJF_13_0280,LMJF_13_0290,LMJF_13_0300,LMJF_13_0310,LMJF_13_0320,LMJF_13_0330,LMJF_13_0340,LMJF_13_0350,LMJF_13_0360,LMJF_13_0370,LMJF_13_0380,LMJF_13_0390,LmjF.13.0290,LmjF.13.0290:mRNA,LmjF13.0280,LmjF13.0290,LmjF13.0300,LmjF13.0310,LmjF13.0320,LmjF13.03…	0.0464165	0.0108945	0	0	0.913275	TRUE	0	LmjF.13.0290	0.377559	0	0	-2.54606
LmjF.20.1120	Phosphatidylinositol 3-kinase, putative.[Source:GeneDB;Acc:LmjF.20.1120]	0	3.95631		0.0668368	0.252761	0.0357143	0.1	0.778	0	8	https://smart.embl.de/smart/DDvec.cgi?smart=3279:Pfam_FAT(2266|2626)+PI3Kc(2928|3231)+FATC(3247|3279)+	11	0.764					0	0	LmjF20.1120	FALSE			LmjF.20.1120	0	4.625	LmjF.23.1260	LmjF.23.1260	0	8	2.7.1.137,5651464,CAJ04126.1,EC 2.7.1.137,LMJF_20_1120,LmjF.20.1120,LmjF.20.1120:mRNA,LmjF20.1120,Putative phosphatidylinositol 3-kinase,Q4QCT4,Q4QCT4_LEIMA,UPI0000538F7C,XM_001682812,XM_001682812.1,XP_001682864,XP_001682864.1,lma:LMJF_20_1120			0	0	0.943148	TRUE	0	LmjF.20.1120		52326	0.149038
LmjF.15.0820	Hypothetical protein, conserved.[Source:GeneDB;Acc:LmjF.15.0820]	0	5.12864	2599.29	0.000483737	0.194983	0	0	0.762	0	2	https://smart.embl.de/smart/DDvec.cgi?smart=1033:Pfam_Methyltransf_16(75|189)+Pfam_GDI(334|526)+Pfam_GDI(603|698)+	13	0.762	1.69371	1.69371	1.69371		0	0	LmjF15.0820	FALSE	GDP dissociation inhibitor, putative	0.760189	LmjF.15.0820	0	2	LmjF.34.4030	LmjF.34.4030	0	2	2.1.1.1,5650462,CAJ03307.1,EC 2.1.1.1,LMJF_15_0820,LmjF.15.0820,LmjF.15.0820:mRNA,LmjF15.0820,Q4QFA2,Q4QFA2_LEIMA,UPI0000538C9A,Uncharacterized protein,XM_001681944,XM_001681944.1,XP_001681996,XP_001681996.1,lma:LMJF_15_0820	0.0458821	0.0107381	0	0	0.920603	TRUE	0	LmjF.15.0820	0.297984	224	0.5	2.55111
LmjF.13.0220	Small Rab GTP binding protein, putative.[Source:GeneDB;Acc:LmjF.13.0220]	0	4.92476	1363.7	0.00134458	0.203056	0	0	0.811	0.8	2	https://smart.embl.de/smart/DDvec.cgi?smart=212:RAB(22|185)+	12	0.096	2.26768	0.440979	-2.26768	RAB5B	0	0	LmjF13.0220	FALSE	ras-related protein RAB5B, putative	-1.18122	LmjF.13.0220	0	5	LmjF.20.1120	LmjF.20.1120	0	2	5650051,CAJ02473.1,LMJF_13_0220,LmjF.13.0220,LmjF.13.0220:mRNA,LmjF13.0220,Putative small Rab GTP binding protein,Q4QGD2,Q4QGD2_LEIMA,UPI000007BFD9,XM_001681714,XM_001681714.1,XP_001681766,XP_001681766.1,lma:LMJF_13_0220	0.00475221	0.000362185	0	0	0.924524	FALSE	0	LmjF.13.0220	0.331225	604	0.5	-3.56621
LmjF.12.1320	Hypothetical protein, conserved.[Source:GeneDB;Acc:LmjF.12.1320]	0	4.4199	1416.46	0	0.226249	0	0	0.43	0	1	https://smart.embl.de/smart/DDvec.cgi?smart=971:Pfam_Vps39_1(487|575)+Pfam_Vps39_2(841|949)+	12	0.43	1.9785	1.9785	1.9785		0	0	LmjF12.1320	FALSE	Vacuolar sorting protein 39 domain 1/Vacuolar sorting protein 39 domain 2, putative	0.984409	LmjF.12.1320	0	13	LmjF.14.0310	LmjF.14.0310	0	1	5650027,CAJ03134.1,LMJF_12_1320,LmjF.12.1320,LmjF.12.1320:mRNA,LmjF12.1320,Q4QGF6,Q4QGF6_LEIMA,UPI000052CF08,Uncharacterized protein,XM_001681690,XM_001681690.1,XP_001681742,XP_001681742.1,lma:LMJF_12_1320	0.0138047	0.00177524	0	0	0.934233	TRUE	0	LmjF.12.1320	0.314964	0	0	3.12547
LmjF.12.0560	Hypothetical protein, conserved.[Source:GeneDB;Acc:LmjF.12.0560]	0	5.7233	915.854	0	0.174724	0	0	0.416	0	1	https://smart.embl.de/smart/DDvec.cgi?smart=1369:COIL(497|524)+	13	0.416	2.41006	2.41006	2.41006		0	0	LmjF12.0560	FALSE	hypothetical protein, conserved	1.26907	LmjF.12.0560	0	4	LmjF.30.2410	LmjF.30.2410	0	1	5649947,CAJ02662.1,LMJF_12_0560,LmjF.12.0560,LmjF.12.0560:mRNA,LmjF12.0560,Q4QGN6,Q4QGN6_LEIMA,UPI000052CECD,Uncharacterized protein,XM_001681610,XM_001681610.1,XP_001681662,XP_001681662.1,lma:LMJF_12_0560	0.00365634	0.000248249	0	0	0.909167	FALSE	0	LmjF.12.0560	0.346356	0	0	3.66406
LmjF.23.0360	NADP-dependent alcohol dehydrogenase, putative.[Source:GeneDB;Acc:LmjF.23.0360]	0	4.48058	823.933	0.00477154	0.223185	0	0	0.9	0.9	3	https://smart.embl.de/smart/DDvec.cgi?smart=352:Pfam_ADH_N(29|146)+Pfam_2-Hacid_dh_C(169|244)+	11	0	3.08529	3.08529	3.08529		0	0	LmjF23.0360	FALSE	NADP-dependent alcohol dehydrogenase, putative	1.62541	LmjF.23.0360	0.048	7.33333	LmjF.35.3080	LmjF.35.3080	0	3	1.1.1.2,5651996,CAJ04055.1,EC 1.1.1.2,LMJF_23_0360,LmjF.23.0360,LmjF.23.0360:mRNA,LmjF23.0360,Putative NADP-dependent alcohol dehydrogenase,Q4QBD8,Q4QBD8_LEIMA,UPI00000761C7,XM_001683308,XM_001683308.1,XP_001683360,XP_001683360.1,lma:LMJF_23_0360	0.000144049	2.54223e-06	0	0	0.933066	FALSE	0	LmjF.23.0360	0.345485	5620	0.333333	4.70471
LmjF.29.2310	enoyl-CoA hydratase/isomerase-like protein.[Source:GeneDB;Acc:LmjF.29.2310]; Belongs to the enoyl-CoA hydratase/isomerase family	0	4.23786	17.4239	0.00427865	0.235968	0.166667	0.088	0.918	0.9	4	https://smart.embl.de/smart/DDvec.cgi?smart=267:Pfam_ECH_2(24|203)+	10	0	2.52617	2.52617	2.52617		0.097	0.639	LmjF29.2310	FALSE	enoyl-CoA hydratase/isomerase-like protein	1.33695	LmjF.29.2310	0	6.5	LmjF.32.3680	LmjF.32.3680	0	4	12981093,4.2.1.17,CBZ12572.1,E9AE93,E9AE93_LEIMA,EC 4.2.1.17,Enoyl-CoA hydratase/isomerase-like protein,LMJF_29_2310,LmjF.29.2310,LmjF.29.2310:mRNA,LmjF29.2310,UPI00005623D3,XM_842803,XM_842803.1,XP_003722314,XP_003722314.1,XP_847896,XP_847896.1,lma:LMJF_29_2310	0.0389071	0.00837167	0	0.288	0.937733	FALSE	0	LmjF.29.2310	0.507056	4196	0.272727	2.6367
LmjF.12.0420	Hypothetical protein, unknown function.[Source:GeneDB;Acc:LmjF.12.0420]	0	4.33981	190.611	0.00125244	0.230425	0.333333	0.106	0.858	0	3	https://smart.embl.de/smart/DDvec.cgi?smart=141:Pfam_Fe-ADH(19|140)+	10	0.813	2.01817	2.01817	2.01817		0	0	LmjF12.0420	FALSE	Iron-containing alcohol dehydrogenase, putative	1.01305	LmjF.12.0420	0.219	8.33333	LmjF.23.0360	LmjF.23.0360	0	3	5649933,CAJ02579.1,LMJF_12_0420,LmjF.12.0420,LmjF.12.0420:mRNA,LmjF12.0420,Q4QGQ0,Q4QGQ0_LEIMA,UPI0000538BD3,Uncharacterized protein,XM_001681596,XM_001681596.1,XP_001681648,XP_001681648.1,lma:LMJF_12_0420	0.00948514	0.00100438	0	0	0.935773	FALSE	0	LmjF.12.0420	0.307984	1140	0.363636	3.2893
LmjF.25.1840	Hypothetical protein, conserved.[Source:GeneDB;Acc:LmjF.25.1840]	0	3.82524		0.00245906	0.261421	0.5	0.759	0.759	0	4	https://smart.embl.de/smart/DDvec.cgi?smart=641:Pfam_Not3(3|223)+Pfam_NOT2_3_5(508|636)+	11	0					0	0	LmjF25.1840	FALSE			LmjF.25.1840	0	13.5	LmjF.33.3090	LmjF.33.3090	0	4	5652665,CAJ05446.1,LMJF_25_1840,LmjF.25.1840,LmjF.25.1840:mRNA,LmjF25.1840,Q4Q9Q5,Q4Q9Q5_LEIMA,UPI00005392BB,Uncharacterized protein,XM_001683891,XM_001683891.1,XP_001683943,XP_001683943.1,lma:LMJF_25_1840			0	0	0.945668	TRUE	0	LmjF.25.1840		4650	0.3
LmjF.12.0350	Hypothetical protein, conserved.[Source:GeneDB;Acc:LmjF.12.0350]	0	3.87379	793.329	0.00198591	0.258145	0.666667	0.235	0.96	0	3	https://smart.embl.de/smart/DDvec.cgi?smart=562:COIL(53|86)+COIL(156|197)+Pfam_NOT2_3_5(371|503)+	11	0.95	3.71967	3.71967	3.71967		0	0	LmjF12.0350	FALSE	CCR4-NOT transcription complex subunit 2, putative	1.89517	LmjF.12.0350	0	15.3333	LmjF.25.1840	LmjF.25.1840	0	3	5649925,CAJ02538.1,LMJF_12_0350,LmjF.12.0350,LmjF.12.0350:mRNA,LmjF12.0350,Q4QGQ8,Q4QGQ8_LEIMA,UPI000052CE5A,Uncharacterized protein,XM_001681588,XM_001681588.1,XP_001681640,XP_001681640.1,lma:LMJF_12_0350	3.0681e-06	2.20726e-08	0	0	0.944735	FALSE	0	LmjF.12.0350	0.338731	3982	0.373984	5.59492
LmjF.30.3130	valyl-tRNA synthetase, putative.[Source:GeneDB;Acc:LmjF.30.3130]; Belongs to the class-I aminoacyl-tRNA synthetase family	0	4.09709	1769.49	0.00327574	0.244076	0.4	0.739	0.787	0	6	https://smart.embl.de/smart/DDvec.cgi?smart=967:Pfam_tRNA-synt_1g(39|205)+Pfam_Anticodon_1(684|836)+Pfam_Val_tRNA-synt_C(899|964)+	9	0	2.15967	2.15967	2.15967		0	0	LmjF30.3130	FALSE	valyl-tRNA synthetase, putative	1.11081	LmjF.30.3130	0.219	10.6667	LmjF.32.0870	LmjF.32.0870	0	6	5653862,6.1.1.9,CAJ06733.1,EC 6.1.1.9,LMJF_30_3130,LmjF.30.3130,LmjF.30.3130:mRNA,LmjF30.3130,Putative valyl-tRNA synthetase,Q4Q6X7,Q4Q6X7_LEIMA,UPI0000539647,XM_001684869,XM_001684869.1,XP_001684921,XP_001684921.1,lma:LMJF_30_3130	0.015409	0.00211492	0	0	0.940441	FALSE	0	LmjF.30.3130	0.361404	5262	0.276316	3.0736
	threonyl-tRNA synthetase, putative.[Source:GeneDB;Acc:LmjF.35.1410]		3.96602		0.00408212	0.252142	0.377778				10	https://smart.embl.de/smart/DDvec.cgi?smart=787:Pfam_TGS(47|107)+tRNA_SAD(214|263)+Pfam_tRNA-synt_2b(362|606)+Pfam_HGTP_anticodon(689|779)+	9								LmjF35.1410	FALSE			LmjF.35.1410		10.4			0	10	12982368,6.1.1.3,CBZ12768.1,E9AEW4,E9AEW4_LEIMA,EC 6.1.1.3,LMJF_35_1410,LmjF.35.1410,LmjF.35.1410:mRNA,LmjF35.1410,Putative threonyl-tRNA synthetase,UPI0000562456,XM_838154,XM_838154.1,XP_003722534,XP_003722534.1,XP_843247,XP_843247.1,lma:LMJF_35_1410			0		0.942961	TRUE	0	LmjF.35.1410		9604	0.214583
LmjF.12.0250	cysteinyl-tRNA synthetase, putative.[Source:GeneDB;Acc:LmjF.12.0250]	0	3.90534	4001.57	0.00185925	0.25606	0.25	0.909	0.916	0	8	https://smart.embl.de/smart/DDvec.cgi?smart=784:Pfam_tRNA-synt_1e(50|475)+	9	0.104	1.71584	1.71584	1.71584		0	0	LmjF12.0250	FALSE	cysteinyl-tRNA synthetase, putative	0.778916	LmjF.12.0250	0.06	15.875	LmjF.14.1370	LmjF.14.1370	0	8	5649915,6.1.1.16,CAJ02484.1,EC 6.1.1.16,LMJF_12_0250,LmjF.12.0250,LmjF.12.0250:mRNA,LmjF12.0250,Putative cysteinyl-tRNA synthetase,Q4QGR8,Q4QGR8_LEIMA,UPI000052CE5C,XM_001681578,XM_001681578.1,XP_001681630,XP_001681630.1,lma:LMJF_12_0250	0.0458447	0.0107139	0	0	0.944128	TRUE	0	LmjF.12.0250	0.305231	4708	0.248047	2.55189
LmjF.12.0190	Putative ubiquitin hydrolase; Cysteine peptidase, Clan CA, family C19, putative.[Source:GeneDB;Acc:LmjF.12.0190]; Belongs to the peptidase C19 family	0	4.08738	2324.37	0	0.244656	0	0	0.463	0	1	https://smart.embl.de/smart/DDvec.cgi?smart=1623:Pfam_UCH(677|1260)+	11	0.463	1.85633	1.85633	1.85633		0	0	LmjF12.0190	FALSE	ubiquitin hydrolase, putative	0.892455	LmjF.12.0190	0	52	UB-EP52	LmjF.31.2030	0	1	3.4.19.12,5649909,CAJ02449.1,EC 3.4.19.12,LMJF_12_0190,LmjF.12.0190,LmjF.12.0190:mRNA,LmjF12.0190,Putative ubiquitin hydrolase,Q4QGS4,Q4QGS4_LEIMA,UPI000052CEEF,XM_001681572,XM_001681572.1,XP_001681624,XP_001681624.1,lma:LMJF_12_0190	0.0423847	0.00954145	0	0	0.940627	TRUE	0	LmjF.12.0190	0.344309	0	0	2.59202
LmjF.12.0130	Protein kinase, putative.[Source:GeneDB;Acc:LmjF.12.0130]	0	4.34951	299.452	1.61586e-05	0.229911	0.666667	0.088	0.779	0	3	https://smart.embl.de/smart/DDvec.cgi?smart=583:Pfam_Pkinase_Tyr(9|174)+Pfam_Pkinase_Tyr(322|396)+	12	0.768	2.71412	2.71412	2.71412		0	0	LmjF12.0130	FALSE	Cell division protein kinase, putative	1.44048	LmjF.12.0130	0	17.6667	LmjF.34.0940	LmjF.34.0940	0	3	5649903,CAJ02420.1,LMJF_12_0130,LmjF.12.0130,LmjF.12.0130:mRNA,LmjF12.0130,Q4QGT0,Q4QGT0_LEIMA,UPI000052CFE6,Uncharacterized protein,XM_001681566,XM_001681566.1,XP_001681618,XP_001681618.1,lma:LMJF_12_0130	0.00268104	0.000163346	0	0	0.935586	FALSE	0	LmjF.12.0130	0.382106	80	0.552083	3.76985
LmjF.21.0023	Ring-box protein 1, putative.[Source:GeneDB;Acc:LmjF.21.0023]	0	4.43447	545.158	0.00534602	0.225506	0.4	0	0.84	0	6	https://smart.embl.de/smart/DDvec.cgi?smart=106:RING(41|95)+	12	0.84	2.33183	0.428847	-2.33183		0	0	LmjF21.0023	FALSE	ring-box protein 1, putative	-1.22146	LmjF.21.0023	0	7.66667	LmjF.34.4270	LmjF.34.4270	0	6	2.3.2.32,5651538,CAJ03696.1,EC 2.3.2.32,LMJF_21_0023,LmjF.21.0023,LmjF.21.0023:mRNA,LmjF21.0023,Putative ring-box protein 1,Q4QCL6,Q4QCL6_LEIMA,UPI0000538FB9,XM_001682880,XM_001682880.1,XP_001682932,XP_001682932.1,lma:LMJF_21_0023	0.0339748	0.00682856	0	0	0.933953	FALSE	0	LmjF.21.0023	0.451543	6882	0.25	-2.70509
	Cullin-like protein.[Source:GeneDB;Acc:LmjF.36.3060]; Belongs to the cullin family		4.88835	791.218	0.000105095	0.204568	0.5				4	https://smart.embl.de/smart/DDvec.cgi?smart=706:CULLIN(387|535)+Cullin_Nedd8(634|701)+	13		1.94454	0.51426	-1.94454				LmjF36.3060	FALSE	cullin-like protein	-0.959431	LmjF.36.3060		5.5			0	4	5655596,CAJ09268.1,Cullin-like protein,LMJF_36_3060,LmjF.36.3060,LmjF.36.3060:mRNA,LmjF36.3060,Q4Q1B3,Q4Q1B3_LEIMA,UPI0000539D47,XM_001686833,XM_001686833.1,XP_001686885,XP_001686885.1,lma:LMJF_36_3060	0.0360031	0.00740621	0		0.925224	TRUE	0	LmjF.36.3060	0.358263	122	0.5	-2.678
LmjF.16.1220	Hypothetical protein, conserved.[Source:GeneDB;Acc:LmjF.16.1220]; Belongs to the cullin family	0	4.88835	1013.39	0.000105095	0.204568	0.5	0.092	0.473	0	4	https://smart.embl.de/smart/DDvec.cgi?smart=2202:CULLIN(1776|1958)+Cullin_Nedd8(2129|2196)+	13	0.444	3.21333	3.21333	3.21333		0	0	LmjF16.1220	FALSE	Cullin family/Cullin protein neddylation domain containing protein, putative	1.68407	LmjF.16.1220	0	5.5	LmjF.30.3710	LmjF.30.3710	0	4	5650673,CAJ03943.1,LMJF_16_1220,LmjF.16.1220,LmjF.16.1220:mRNA,LmjF16.1220,Q4QEP5,Q4QEP5_LEIMA,UPI0000538D53,Uncharacterized protein,XM_001682151,XM_001682151.1,XP_001682203,XP_001682203.1,lma:LMJF_16_1220	0.00134329	5.54169e-05	0	0	0.925224	FALSE	0	LmjF.16.1220	0.417726	122	0.5	4.03152
LmjF.32.1650	Hypothetical protein, conserved.[Source:GeneDB;Acc:LmjF.32.1650]	0	3.96117	193.107	0.00475078	0.252451	0.266667	0.049	0.779	0	6	http://smart.embl.de/smart/DDt.cgi?smart=923:	11	0.778	2.99937	2.99937	2.99937		0	0	LmjF32.1650	FALSE	hypothetical protein, conserved	1.58466	LmjF.32.1650	0	11.8333	LmjF.34.0940	LmjF.34.0940	0	6	5656280,CAJ08687.1,LMJF_32_1650,LmjF.32.1650,LmjF.32.1650:mRNA,LmjF32.1650,Q4Q5B5,Q4Q5B5_LEIMA,UPI000053985A,Uncharacterized protein,XM_001685431,XM_001685431.1,XP_001685483,XP_001685483.1,lma:LMJF_32_1650	0.000530564	1.46716e-05	0	0	0.943055	FALSE	0	LmjF.32.1650	0.365671	8912	0.280488	4.33356
	Protein disulfide isomerase.[Source:GeneDB;Acc:LmjF.36.6940]		4.29612	22133.8	0.00969693	0.232768	0.166667				4	https://smart.embl.de/smart/DDvec.cgi?smart=477:SIGNAL(1|20)+Pfam_Thioredoxin(21|122)+Pfam_Thioredoxin_6(179|331)+Pfam_Thioredoxin_2(367|453)+	11		2.01848	0.495422	-2.01848	PDI2			LmjF36.6940	FALSE	protein disulfide isomerase 2	-1.01327	PDI-2		7.25			0	4	5.3.4.1,5656011,AAN75008.1,AY155573,CAJ09676.1,EC 5.3.4.1,LMJF_36_6940,LmjF.36.6940,LmjF.36.6940:mRNA,LmjF36.6940,PDI-2,Protein disulfide-isomerase,Q4Q059,Q4Q059_LEIMA,Q8I8E1_LEIMA,UPI0000539ED2,XM_001687237,XM_001687237.1,XP_001687289,XP_001687289.1,lma:LMJF_36_6940,protein disulfide isomerase	0.0067374	0.000619514	0		0.936613	FALSE	0	PDI-2	0.296025	10458	0.28125	-3.42292
	Aspartic peptidase, clan AD, family A22B, putative.[Source:GeneDB;Acc:LmjF.29.0910]		4.3568	1675.17	0	0.229526	0				1	https://smart.embl.de/smart/DDvec.cgi?smart=309:PSN(6|240)+	11		2.24788	0.444863	-2.24788				LmjF29.0910	FALSE	signal peptide peptidase, putative	-1.16857	LmjF.29.0910		22			0	1	12980951,3.4.23.-,CBZ12427.1,E9ADU8,E9ADU8_LEIMA,EC 3.4.23.-,LMJF_29_0910,LmjF.29.0910,LmjF.29.0910:mRNA,LmjF29.0910,Putative signal peptide peptidase,UPI0000562346,XM_842661,XM_842661.1,XP_003722170,XP_003722170.1,XP_847754,XP_847754.1,lma:LMJF_29_0910	0.0020019	0.00010203	0		0.935446	FALSE	0	LmjF.29.0910	0.300735	0	0	-3.88571
	ER lumen retaining receptor-like protein.[Source:GeneDB;Acc:LmjF.28.0630]		4.3568	100.732	0	0.229526	0				1	https://smart.embl.de/smart/DDvec.cgi?smart=219:Pfam_ER_lumen_recept(28|174)+TRANS(183|205)+	11		1.89032	1.89032	1.89032				LmjF28.0630	FALSE	ER lumen retaining receptor-like protein	0.918634	LmjF.28.0630		22			0	1	5653269,CAJ05069.1,ER lumen protein-retaining receptor,LMJF_28_0630,LmjF.28.0630,LmjF.28.0630:mRNA,LmjF28.0630,Q4Q8K7,Q4Q8K7_LEIMA,UPI000053942D,XM_001684289,XM_001684289.1,XP_001684341,XP_001684341.1,lma:LMJF_28_0630	0.0269684	0.0047807	0		0.935446	TRUE	0	LmjF.28.0630	0.325589	0	0	2.82145
LmjF.31.2790	ADP-ribosylation factor, putative.[Source:GeneDB;Acc:LmjF.31.2790]; Belongs to the small GTPase superfamily. Arf family	0	5.34466	720.921	1.07374e-06	0.187103	0.666667	0	0.473	0	3	https://smart.embl.de/smart/DDvec.cgi?smart=178:ARF(1|177)+	11	0.473	1.95222	1.95222	1.95222		0	0	LmjF31.2790	FALSE	ADP-ribosylation factor, putative	0.965117	LmjF.31.2790	0	9	LmjF.36.6770	LmjF.36.6770	0	3	5654216,CAJ08513.1,LMJF_31_2790,LmjF.31.2790,LmjF.31.2790:mRNA,LmjF31.2790,Putative ADP-ribosylation factor,Q4Q5Y0,Q4Q5Y0_LEIMA,UPI0000539785,XM_001685216,XM_001685216.1,XP_001685268,XP_001685268.1,lma:LMJF_31_2790	0.042273	0.00948956	0	0	0.916449	TRUE	0	LmjF.31.2790	0.372073	2	0.75	2.59389
LmjF.35.0560	Phosphatidylinositol-4-phosphate 5-kinase-like, putative.[Source:GeneDB;Acc:LmjF.35.0560]	0	5.34709	701.891	1.07374e-06	0.187018	0	0	0.422	0	2	https://smart.embl.de/smart/DDvec.cgi?smart=1072:Pfam_PIP5K(736|1070)+	11	0.423	1.97473	1.97473	1.97473		0	0	LmjF35.0560	FALSE	phosphatidylinositol-4-phosphate 5-kinase-like, putative	0.981657	LmjF.35.0560	0	11	LmjF.36.6770	LmjF.36.6770	0	2	12982240,CBZ12684.1,E9AEN1,E9AEN1_LEIMA,LMJF_35_0560,LmjF.35.0560,LmjF.35.0560:mRNA,LmjF35.0560,UPI0000562421,XM_838072,XM_838072.1,XP_003722451,XP_003722451.1,XP_843165,XP_843165.1,lma:LMJF_35_0560	0.0206052	0.00320798	0	0	0.916402	TRUE	0	LmjF.35.0560	0.333096	2	1	2.94707
	ADP-ribosylation factor, putative.[Source:GeneDB;Acc:LmjF.04.0480]; Belongs to the small GTPase superfamily. Arf family		5.34466	225.344	1.07374e-06	0.187103	0.666667				3	https://smart.embl.de/smart/DDvec.cgi?smart=190:ARF(1|190)+	11		2.83499	0.352735	-2.83499				LmjF04.0480	FALSE	ADP-ribosylation factor, putative	-1.50334	P1421.05		9			0	3	3684866,CAC22699.1,LMJF_04_0480,LmjF.04.0480,LmjF.04.0480:mRNA,P1421.05,Putative ADP-ribosylation factor,Q9U0T6,Q9U0T6_LEIMA,UPI000007CC84,XM_883487,XM_883487.1,XP_888580,XP_888580.1,lma:LMJF_04_0480	0.000395009	9.78674e-06	0		0.916449	FALSE	0	P1421.05	0.339982	2	0.75	-4.42183
LmjF.12.1270	Arginine N-methyltransferase-like protein.[Source:GeneDB;Acc:LmjF.12.1270]; Belongs to the class I-like SAM-binding methyltransferase superfamily. Protein arginine N- methyltransferase family	0	3.81796	1565.16	0	0.26192	1	0.872	0.872	0	8	https://smart.embl.de/smart/DDvec.cgi?smart=343:Pfam_Methyltransf_9(20|160)+	10	0	2.40181	2.40181	2.40181		0	0	LmjF12.1270	FALSE	arginine N-methyltransferase-like protein	1.26412	LmjF.12.1270	0	36.375	LmjF.33.1870	LmjF.33.1870	0	8	2.1.1.319,5650021,Arginine N-methyltransferase-like protein,CAJ03105.1,EC 2.1.1.319,LMJF_12_1270,LmjF.12.1270,LmjF.12.1270:mRNA,LmjF12.1270,Q4QGG2,Q4QGG2_LEIMA,UPI0000538BFC,XM_001681684,XM_001681684.1,XP_001681736,XP_001681736.1,lma:LMJF_12_1270	0.0190963	0.00287217	0	0	0.945808	FALSE	0	LmjF.12.1270	0.424047	0	0.466346	2.9811
LmjF.20.0260	Midasin; Nuclear chaperone required for maturation and nuclear export of pre-60S ribosome subunits	0	3.86165	945.344	0	0.258957	1	0.908	0.908	0	10	https://smart.embl.de/smart/DDvec.cgi?smart=4825:AAA(22|164)+AAA(350|589)+AAA(755|900)+AAA(1051|1206)+AAA(1370|1585)+AAA(1723|1872)+COIL(3985|4009)+COIL(4417|4452)+VWA(4563|4769)+	10	0	2.28084	2.28084	2.28084	MDN1	0	0	LmjF20.0260	FALSE	Midasin, putative	1.18956	LmjF.20.0260	0	32.7	LmjF.26.1790	LmjF.26.1790	0	10	5651302,CAJ03601.1,LMJF_20_0260,LmjF.20.0260,LmjF.20.0260:mRNA,LmjF20.0260,Midasin,Q4QD18,Q4QD18_LEIMA,UPI0000539EE9,XM_001682728,XM_001682728.1,XP_001682780,XP_001682780.1,lma:LMJF_20_0260	0.0109108	0.00123017	0	0	0.944968	FALSE	0	LmjF.20.0260	0.368081	0	0.467143	3.23179
LmjF.31.0160	DNA-directed RNA polymerase subunit beta; DNA-dependent RNA polymerase catalyzes the transcription of DNA into RNA using the four ribonucleoside triphosphates as substrates	0	3.20631	2501.33	0.017089	0.311885	0.451613	0.911	0.996	0	31	https://smart.embl.de/smart/DDvec.cgi?smart=1185:Pfam_RNA_pol_Rpb2_2(218|406)+Pfam_RNA_pol_Rpb2_3(480|544)+Pfam_RNA_pol_Rpb2_4(580|641)+Pfam_RNA_pol_Rpb2_5(669|711)+Pfam_RNA_pol_Rpb2_6(718|1089)+Pfam_RNA_pol_Rpb2_7(1091|1183)+	10	0.95	2.06358	2.06358	2.06358	RPB2	0	0	LmjF31.0160	FALSE	DNA-directed RNA polymerase II subunit 2, putative	1.04515	LmjF.31.0160	0.179	25.129	RPOIILS	LmjF.31.2610	0	31	2.7.7.6,5653941,CAJ08180.2,DNA-directed RNA polymerase subunit beta,EC 2.7.7.6,LMJF_31_0160,LmjF.31.0160,LmjF.31.0160:mRNA,LmjF31.0160,Q4Q6P8,Q4Q6P8_LEIMA,UPI0001F7D485,XM_001684948,XM_001684948.1,XP_001685000,XP_001685000.1,XP_001685000.2,lma:LMJF_31_0160	0.0329451	0.00651791	0	0	0.957571	FALSE	0	LmjF.31.0160	0.384173	62950	0.194549	2.72052
LmjF.32.3270	Putative chaperonin alpha subunit; Molecular chaperone; assists the folding of proteins upon ATP hydrolysis	0	3.4199	1285.92	0.0364252	0.292406	0.190476	0.707	0.707	0	15	https://smart.embl.de/smart/DDvec.cgi?smart=546:Pfam_Cpn60_TCP1(32|539)+	10	0	2.16893	2.16893	2.16893		0	0	LmjF32.3270	FALSE	chaperonin alpha subunit, putative	1.11698	LmjF.32.3270	0	16.3333	LmjF.34.0490	LmjF.34.0490	0	15	5656451,AAY51371.1,AY973259,CAJ08858.1,Chaperonin subunit alpha,LMJF_32_3270,LmjF.32.3270,LmjF.32.3270:mRNA,LmjF32.3270,Putative chaperonin alpha subunit,Q1X7L3,Q4Q4U5,Q4Q4U5_LEIMA,UPI00005398FA,XM_001685601,XM_001685601.1,XP_001685653,XP_001685653.1,lma:LMJF_32_3270	0.0201691	0.00311061	0	0	0.953463	FALSE	0	LmjF.32.3270	0.377794	59828	0.12963	2.95659
	Aromatic amino acid hydroxylase-like; Phenylalanine-4-hydroxylase, putative.[Source:GeneDB;Acc:LmjF.28.1280]		5.87864	105.5	0.0144922	0.170107	0.5				4	https://smart.embl.de/smart/DDvec.cgi?smart=453:SIGNAL(1|16)+Pfam_Biopterin_H(125|451)+	10		3.07057	3.07057	3.07057	PAH			LmjF28.1280	FALSE	phenylalanine-4-hydroxylase	1.61851	PAH		4.5			0	4	1.14.16.1,5653339,AAAHL,AAQ02690.1,AY273788,Aromatic amino acid hydroxylase-like,CAJ05368.1,EC 1.14.16.1,LMJF_28_1280,LmjF.28.1280,LmjF.28.1280:mRNA,LmjF28.1280,PAH,Phenylalanine-4-hydroxylase,Q4Q8D8,Q6WRI4,Q6WRI4_LEIMA,UPI0000225AA8,XM_001684358,XM_001684358.1,XP_001684410,XP_001684410.1,lma:LMJF_28_1280,phenylalanine-4-hydroxylase	0.00203531	0.000106158	0		0.90618	FALSE	0	PAH	0.417564	41718	0.386364	3.87607
	Quinonoid dihydropteridine reductase.[Source:GeneDB;Acc:LmjF.34.4330]		6.87136	119.807	0	0.145532	1				3	https://smart.embl.de/smart/DDvec.cgi?smart=229:Pfam_adh_short_C2(8|199)+	11		2.21713	0.451033	-2.21713	QDPR-1			LmjF34.4330	FALSE	quinonoid dihydropteridine reductase	-1.1487	QDPR-1		3.33333			0	3	1.5.1.34,5655218,CAJ08172.1,EC 1.5.1.34,LMJF_34_4330,LmjF.34.4330,LmjF.34.4330:mRNA,LmjF34.4330,Q4Q2A8,Q4Q2A8_LEIMA,QDPR-1,Quinonoid dihydropteridine reductase,UPI0000539C13,XM_001686488,XM_001686488.1,XP_001686540,XP_001686540.1,lma:LMJF_34_4330,quinonoid dihydropteridine reductase	0.011727	0.0013729	0		0.887089	FALSE	0	QDPR-1	0.358935	0	0.833333	-3.20029
	Quinonoid dihydropteridine reductase.[Source:GeneDB;Acc:LmjF.34.4510]		6.87136	145.129	0	0.145532	1				3	https://smart.embl.de/smart/DDvec.cgi?smart=229:Pfam_adh_short(2|186)+	11		1.96478	0.508963	-1.96478	QDPR-7			LmjF34.4510	FALSE	quinonoid dihydropteridine reductase	-0.974367	QDPR		3.33333			0	3	1.5.1.34,5655221,5655224,5655227,5655230,5655233,5655236,EC 1.5.1.34,LMJF_34_4360,LMJF_34_4390,LMJF_34_4420,LMJF_34_4450,LMJF_34_4480,LMJF_34_4510,LmjF.34.4510,LmjF.34.4510:mRNA,LmjF34.4360,LmjF34.4390,LmjF34.4420,LmjF34.4450,LmjF34.4480,LmjF34.4510,Q4Q290,Q4Q290_LEIMA,Q6YIR7_LEIMA,Q8I6Y4,QDPR,QDPR-2,QDPR-3,QDPR-4,QDPR-5,QDPR-6,QDPR-7,Quinonoid dihydropteridine reductase,XM_001686491,XM_001686491…	0.0237412	0.00394154	0		0.887089	TRUE	0	QDPR	0.337993	0	0.833333	-2.8828
LmjF.11.0220	Pterin-4-alpha-carbinolamine dehydratase, putative.[Source:GeneDB;Acc:LmjF.11.0220]	0	6.87136	972.712	0	0.145532	1	0.086	0.928	0.9	3	https://smart.embl.de/smart/DDvec.cgi?smart=111:Pfam_Pterin_4a(11|104)+	11	0.108	2.72754	0.366631	-2.72754		0	0	LmjF11.0220	FALSE	pterin-4-alpha-carbinolamine dehydratase, putative	-1.4476	LmjF.11.0220	0.231	3.33333	PAH	LmjF.28.1280	0	3	4.2.1.96,5649764,CAJ02422.1,EC 4.2.1.96,LMJF_11_0220,LmjF.11.0220,LmjF.11.0220:mRNA,LmjF11.0220,Q4QH58,Q4QH58_LEIMA,UPI0000538B53,XM_001681438,XM_001681438.1,XP_001681490,XP_001681490.1,lma:LMJF_11_0220	0.00115121	4.24458e-05	0	0	0.887089	FALSE	0	LmjF.11.0220	0.353613	0	0.833333	-4.09375
LmjF.10.0840	Hypothetical protein, conserved.[Source:GeneDB;Acc:LmjF.10.0840]	0	3.85194		0	0.259609	1	0.769	0.769	0	5	https://smart.embl.de/smart/DDvec.cgi?smart=728:Pfam_A_deaminase(394|490)+	10	0					0	0	LmjF10.0840	FALSE			LmjF.10.0840	0	40.2	LmjF.33.1870	LmjF.33.1870	0	5	5649687,CAJ02824.1,LMJF_10_0840,LmjF.10.0840,LmjF.10.0840:mRNA,LmjF10.0840,Q4QHD0,Q4QHD0_LEIMA,UPI0000538B0E,Uncharacterized protein,XM_001681366,XM_001681366.1,XP_001681418,XP_001681418.1,lma:LMJF_10_0840			0	0	0.945155	TRUE	0	LmjF.10.0840		0	0.543243
LmjF.25.1340	Protein transport protein Sec24C, putative.[Source:GeneDB;Acc:LmjF.25.1340]	0	4.10922	1775.67	0.00345083	0.243355	0.5	0.911	0.918	0	5	https://smart.embl.de/smart/DDvec.cgi?smart=1022:Pfam_zf-Sec23_Sec24(327|363)+Pfam_Sec23_trunk(411|648)+Pfam_Sec23_BS(653|737)+Pfam_Sec23_helical(748|864)+	11	0.119	1.85027	1.85027	1.85027		0	0	LmjF25.1340	FALSE	protein transport protein Sec24C, putative	0.887732	LmjF.25.1340	0	9.8	LmjF.34.4310	LmjF.34.4310	0	5	5652545,CAJ05242.1,LMJF_25_1340,LmjF.25.1340,LmjF.25.1340:mRNA,LmjF25.1340,Q4Q9V9,Q4Q9V9_LEIMA,UPI0000539285,Uncharacterized protein,XM_001683837,XM_001683837.1,XP_001683889,XP_001683889.1,lma:LMJF_25_1340	0.0255672	0.00438	0	0	0.940207	TRUE	0	LmjF.25.1340	0.311549	5572	0.288235	2.84941
LmjF.28.0800	Calmodulin-like protein.[Source:GeneDB;Acc:LmjF.28.0800]	0	1.57143	1147.06	0	0.636364	1	0	0.8	0.8	3	https://smart.embl.de/smart/DDvec.cgi?smart=154:EFh(12|40)+EFh(48|76)+EFh(85|113)+	2	0	2.84883	0.351021	-2.84883		0	0	LmjF28.0800	FALSE	calmodulin-like protein	-1.51037	LmjF.28.0800	0	4.33333	LmjF.35.3890	LmjF.35.3890	0	3	5653287,CAJ05165.1,Calmodulin-like protein,LMJF_28_0800,LmjF.28.0800,LmjF.28.0800:mRNA,LmjF28.0800,Q4Q8I9,Q4Q8I9_LEIMA,UPI000053943F,XM_001684307,XM_001684307.1,XP_001684359,XP_001684359.1,lma:LMJF_28_0800	0.0073573	0.000709596	0	0	0.918367	FALSE	0	LmjF.28.0800	0.446084	0	0.619048	-3.38584
	EF hand containing protein.[Source:GeneDB;Acc:LmjF.35.3890]		1.57143	1426.4	0	0.636364	1				3	https://smart.embl.de/smart/DDvec.cgi?smart=139:Pfam_EF-hand_6(66|98)+	2		3.09358	0.32325	-3.09358				LmjF35.3890	FALSE	calmodulin-like protein	-1.62928	LmjF.35.3890		4.33333			0	3	12980544,CBZ13017.1,Calmodulin-like protein,E9AFL3,E9AFL3_LEIMA,LMJF_35_3890,LmjF.35.3890,LmjF.35.3890:mRNA,LmjF35.3890,UPI000056250D,XM_838401,XM_838401.1,XP_003722783,XP_003722783.1,XP_843494,XP_843494.1,lma:LMJF_35_3890	0.00224428	0.000124121	0		0.918367	FALSE	0	LmjF.35.3890	0.42453	0	0.619048	-3.83784
LmjF.34.0480	Calcium channel protein, putative.[Source:GeneDB;Acc:LmjF.34.0480]	0	1	503.256	0.857143	1	0.142857	0.049	0.438	0	7	https://smart.embl.de/smart/DDvec.cgi?smart=2555:Pfam_Ion_trans(142|421)+COIL(814|841)+Pfam_Ion_trans(890|1124)+Pfam_Ion_trans(1588|1861)+Pfam_Ion_trans(1906|2155)+COIL(2425|2449)+	1	0.434	1.92856	1.92856	1.92856		0	0	LmjF34.0480	FALSE	calcium channel protein, putative	0.947522	LmjF.34.0480	0	1.85714	LmjF.35.3890	LmjF.35.3890	0	7	5654802,CAJ07749.1,LMJF_34_0480,LmjF.34.0480,LmjF.34.0480:mRNA,LmjF34.0480,Putative calcium channel protein,Q4Q3G0,Q4Q3G0_LEIMA,UPI0000539AAB,XM_001686086,XM_001686086.1,XP_001686138,XP_001686138.1,lma:LMJF_34_0480	0.0323038	0.00633612	0	0	1	TRUE	0	LmjF.34.0480	0.347095	36	0.428571	2.72986
LmjF.09.0930	Calmodulin, putative.[Source:GeneDB;Acc:LmjF.09.0930]	0	1.57143	16448.1	0	0.636364	1	0	0.8	0.8	3	https://smart.embl.de/smart/DDvec.cgi?smart=149:EFh(12|40)+EFh(48|76)+EFh(85|113)+EFh(121|149)+	2	0	2.45269	0.407716	-2.45269		0	0.83	LmjF09.0930	FALSE	calmodulin, putative	-1.29436	LmjF.09.0930	0	4.33333	LmjF.28.0800	LmjF.28.0800	0	3	5649523,5649524,5649525,LMJF_09_0910,LMJF_09_0920,LMJF_09_0930,LmjF.09.0930,LmjF.09.0930:mRNA,LmjF09.0910,LmjF09.0920,LmjF09.0930,Putative calmodulin,Q4QHT2,Q4QHT2_LEIMA,UPI000016C0A6,XM_001681214,XM_001681214.1,XM_001681215,XM_001681215.1,XP_001681265,XP_001681265.1,XP_001681266,XP_001681266.1,XP_001681267,XP_001681267.1,lma:LMJF_09_0910	0.0138458	0.00178365	0	0	0.918367	FALSE	0	LmjF.09.0930	0.414319	0	0.619048	-3.12408
LmjF.27.1550	DNA-directed RNA polymerase II-like protein.[Source:GeneDB;Acc:LmjF.27.1550]	0	3.28883	1395.41	0.0304027	0.304059	0.44	0.557	0.976	0	25	https://smart.embl.de/smart/DDvec.cgi?smart=134:Pfam_RNA_pol_L(41|112)+	10	0.95	2.04281	0.489521	-2.04281		0	0	LmjF27.1550	FALSE	DNA-directed RNA polymerase II-like protein	-1.03056	LmjF.27.1550	0	19.88	LmjF.28.0810	LmjF.28.0810	0	25	12982747,CBZ12222.1,DNA-directed RNA polymerase II-like protein,E9ADD4,E9ADD4_LEIMA,LMJF_27_1550,LmjF.27.1550,LmjF.27.1550:mRNA,LmjF27.1550,UPI000056228A,XM_843020,XM_843020.1,XP_003721963,XP_003721963.1,XP_848113,XP_848113.1,lma:LMJF_27_1550	0.0237412	0.00393823	0	0	0.955984	FALSE	0	LmjF.27.1550	0.357452	58018	0.17287	-2.88307
LmjF.09.0810	Hypothetical protein, conserved.[Source:GeneDB;Acc:LmjF.09.0810]	0	3.93447	582.665	5.48513e-05	0.254164	0.666667	0.745	0.745	0	3	https://smart.embl.de/smart/DDvec.cgi?smart=214:Pfam_Prefoldin(115|210)+	10	0	1.94932	0.513	-1.94932		0	0	LmjF09.0810	FALSE	prefoldin subunit, putative	-0.962971	LmjF.09.0810	0	27.3333	LmjF.27.1550	LmjF.27.1550	0	3	5649513,CAJ02717.1,LMJF_09_0810,LmjF.09.0810,LmjF.09.0810:mRNA,LmjF09.0810,Q4QHU3,Q4QHU3_LEIMA,UPI0000538A7D,Uncharacterized protein,XM_001681203,XM_001681203.1,XP_001681255,XP_001681255.1,lma:LMJF_09_0810	0.0159348	0.00221264	0	0	0.943568	TRUE	0	LmjF.09.0810	0.314686	190	0.448087	-3.0601
LmjF.28.0690	Serine/threonine protein phosphatase catalytic subunit, putative.[Source:GeneDB;Acc:LmjF.28.0690]	0	4.76942	314.792	0.000483084	0.209669	0	0.049	0.478	0	2	https://smart.embl.de/smart/DDvec.cgi?smart=301:PP2Ac(24|294)+	12	0.458	1.73767	1.73767	1.73767		0	0	LmjF28.0690	FALSE	serine/threonine protein phosphatase catalytic subunit, putative	0.797158	LmjF.28.0690	0.069	8.5	PAR45	LmjF.22.0530	0	2	3.1.3.16,5653275,CAJ05106.1,EC 3.1.3.16,LMJF_28_0690,LmjF.28.0690,LmjF.28.0690:mRNA,LmjF28.0690,Q4Q8K1,Q4Q8K1_LEIMA,Serine/threonine-protein phosphatase,UPI0000539433,XM_001684295,XM_001684295.1,XP_001684347,XP_001684347.1,lma:LMJF_28_0690	0.048139	0.0115207	0	0	0.927511	TRUE	0	LmjF.28.0690	0.315519	342	0.535714	2.5265
	NADH dehydrogenase, putative.[Source:GeneDB;Acc:LmjF.36.5380]		5.60194		0.00155314	0.17851	0				2	https://smart.embl.de/smart/DDvec.cgi?smart=527:Pfam_Pyr_redox(182|266)+	10								LmjF36.5380	FALSE			LmjF.36.5380		4			0	2	1.6.99.3,5655841,CAJ09511.1,EC 1.6.99.3,LMJF_36_5380,LmjF.36.5380,LmjF.36.5380:mRNA,LmjF36.5380,Putative NADH dehydrogenase,Q4Q0M3,Q4Q0M3_LEIMA,UPI0000539E31,XM_001687073,XM_001687073.1,XP_001687125,XP_001687125.1,lma:LMJF_36_5380			0		0.911501	TRUE	0	LmjF.36.5380		5652	0.5
	Hypothetical protein, conserved.[Source:GeneDB;Acc:LmjF.14.0440]		5.70146	1565.13	0	0.175394	0				1	https://smart.embl.de/smart/DDvec.cgi?smart=550:SIGNAL(1|16)+Pfam_Pyr_redox(183|262)+	10		1.91786	0.521414	-1.91786				LmjF14.0440	FALSE	pyridine nucleotide-disulphide oxidoreductase, putative	-0.9395	LmjF.14.0440		5			0	1	5650244,CAJ02830.1,LMJF_14_0440,LmjF.14.0440,LmjF.14.0440:mRNA,LmjF14.0440,Q4QFU0,Q4QFU0_LEIMA,UPI000007D68F,Uncharacterized protein,XM_001687592,XM_001687592.1,XP_001687644,XP_001687644.1,lma:LMJF_14_0440	0.0123416	0.00149692	0		0.909587	TRUE	0	LmjF.14.0440	0.295879	0	0	-3.17528
	Hypothetical protein, conserved.[Source:GeneDB;Acc:LmjF.28.2660]		1	171.203	0	1	0				1	https://smart.embl.de/smart/DDvec.cgi?smart=146:Pfam_SelR(24|142)+	1		2.07835	0.481151	-2.07835				LmjF28.2660	FALSE	SelR domain containing protein, putative	-1.05544	LmjF.28.2660		1			0	1	5653481,CAJ05724.1,LMJF_28_2660,LmjF.28.2660,LmjF.28.2660:mRNA,LmjF28.2660,Q4Q7Z6,Q4Q7Z6_LEIMA,UPI00005394F4,Uncharacterized protein,XM_001684500,XM_001684500.1,XP_001684552,XP_001684552.1,lma:LMJF_28_2660	0.0210882	0.00333059	0		1	FALSE	0	LmjF.28.2660	0.359549	0	0	-2.93546
LmjF.07.1140	Putative methionine-S-sulfoxide reductase; Peptide methionine sulfoxide reductase-like.[Source:GeneDB;Acc:LmjF.07.1140]	0	1	275.92	0	1	0	0.141	0.964	0	1	https://smart.embl.de/smart/DDvec.cgi?smart=176:Pfam_PMSR(6|171)+	1	0.188	1.90194	1.90194	1.90194		0.9	0	LmjF07.1140	FALSE	peptide methionine sulfoxide reductase-like	0.927472	LmjF.07.1140	0.231	1	LmjF.28.2660	LmjF.28.2660	0	1	1.8.4.11,5649280,CAJ07082.1,EC 1.8.4.11,LMJF_07_1140,LmjF.07.1140,LmjF.07.1140:mRNA,LmjF07.1140,Putative methionine-S-sulfoxide reductase,Q4QIH2,Q4QIH2_LEIMA,UPI00005389BE,XM_001680974,XM_001680974.1,XP_001681026,XP_001681026.1,lma:LMJF_07_1140	0.027083	0.00481578	0	0.435	1	TRUE	0	LmjF.07.1140	0.328995	0	0	2.8191
LmjF.14.0310	Proteasome subunit alpha type; The proteasome is a multicatalytic proteinase complex which is characterized by its ability to cleave peptides with Arg, Phe, Tyr, Leu, and Glu adjacent to the leaving group at neutral or slightly basic pH; Belongs to the peptidase T1A family	0	3.42233	3721.3	0.0208713	0.292199	0.371795	0.911	0.995	0	13	https://smart.embl.de/smart/DDvec.cgi?smart=285:Proteasome_A_N(5|27)+Pfam_Proteasome(28|221)+COIL(257|285)+	11	0.95	2.68229	0.372816	-2.68229		0	0	LmjF14.0310	FALSE	proteasome alpha 3 subunit, putative	-1.42346	LmjF.14.0310	0	13.7692	LmjF.36.0320	LmjF.36.0320	0	13	3.4.25.1,5650230,CAJ02729.1,EC 3.4.25.1,LMJF_14_0310,LmjF.14.0310,LmjF.14.0310:mRNA,LmjF14.0310,Proteasome subunit alpha type,Q4QFV4,Q4QFV4_LEIMA,UPI0000538C3E,XM_001687578,XM_001687578.1,XP_001687630,XP_001687630.1,lma:LMJF_14_0310	0.0256354	0.0044186	0	0	0.953417	FALSE	0	LmjF.14.0310	0.500054	30420	0.136752	-2.84662
LmjF.28.0110	Proteasome subunit beta type; The proteasome is a multicatalytic proteinase complex which is characterized by its ability to cleave peptides with Arg, Phe, Tyr, Leu, and Glu adjacent to the leaving group at neutral or slightly basic pH; Belongs to the peptidase T1B family	0	3.45631	3402.82	0.00571096	0.289326	0.644444	0.911	0.995	0	10	https://smart.embl.de/smart/DDvec.cgi?smart=205:Pfam_Proteasome(5|190)+	11	0.95	1.88956	0.529223	-1.88956		0	0	LmjF28.0110	FALSE	proteasome beta 3 subunit, putative	-0.918053	LmjF.28.0110	0	18.1	LmjF.36.0320	LmjF.36.0320	0	10	3.4.25.1,5653216,CAJ04676.1,EC 3.4.25.1,LMJF_28_0110,LmjF.28.0110,LmjF.28.0110:mRNA,LmjF28.0110,Proteasome subunit beta type,Q4Q8Q9,Q4Q8Q9_LEIMA,UPI00005393FC,XM_001684237,XM_001684237.1,XP_001684289,XP_001684289.1,lma:LMJF_28_0110	0.0307891	0.00589062	0	0	0.952763	TRUE	0	LmjF.28.0110	0.333376	10708	0.158772	-2.75381
LmjF.11.0240	Proteasome subunit alpha type; The proteasome is a multicatalytic proteinase complex which is characterized by its ability to cleave peptides with Arg, Phe, Tyr, Leu, and Glu adjacent to the leaving group at neutral or slightly basic pH; Belongs to the peptidase T1A family	0	3.85194	4779.45	0.00299004	0.259609	0.666667	0.911	0.995	0	9	https://smart.embl.de/smart/DDvec.cgi?smart=247:Proteasome_A_N(3|25)+Pfam_Proteasome(26|209)+COIL(218|247)+	11	0.95	1.64946	0.606257	-1.64946		0	0	LmjF11.0240	FALSE	proteasome alpha 7 subunit, putative	-0.721998	LmjF.11.0240	0	11.3333	LmjF.36.0320	LmjF.36.0320	0	9	3.4.25.1,5649766,CAJ02435.1,EC 3.4.25.1,LMJF_11_0240,LmjF.11.0240,LmjF.11.0240:mRNA,LmjF11.0240,Proteasome subunit alpha type,Q4QH56,Q4QH56_LEIMA,T01.974,UPI0000538B55,XM_001681440,XM_001681440.1,XP_001681492,XP_001681492.1,lma:LMJF_11_0240	0.0482235	0.0115463	0	0	0.945155	TRUE	0	LmjF.11.0240	0.285859	6922	0.298246	-2.52572
LmjF.36.0320	Proteasome beta 2 subunit, putative.[Source:GeneDB;Acc:LmjF.36.0320]	0	3.36408	2620.47	0.0358916	0.297258	0.509091	0	0.707	0	11	https://smart.embl.de/smart/DDvec.cgi?smart=206:Pfam_Proteasome(1|194)+	11	0.707	1.99651	0.500874	-1.99651		0	0	LmjF36.0320	FALSE	proteasome subunit beta type-2, putative	-0.997481	LmjF.36.0320	0	17.2727	RPOIILS	LmjF.31.2610	0	11	3.4.25.1,5655280,CAJ08983.1,EC 3.4.25.1,LMJF_36_0320,LmjF.36.0320,LmjF.36.0320:mRNA,LmjF36.0320,Putative proteasome beta 2 subunit,Q4Q246,Q4Q246_LEIMA,UPI0000539C3B,XM_001686550,XM_001686550.1,XP_001686602,XP_001686602.1,lma:LMJF_36_0320	0.0111854	0.00127768	0	0	0.954537	TRUE	0	LmjF.36.0320	0.309686	54930	0.151247	-3.22095
	Ankyrin repeat protein, putative.[Source:GeneDB;Acc:LmjF.35.2670]		4.64078	1105.64	0	0.215481	1				2	https://smart.embl.de/smart/DDvec.cgi?smart=173:ANK(49|80)+ANK(86|115)+ANK(119|148)+	12		2.08516	0.47958	-2.08516				LmjF35.2670	FALSE	ankyrin repeat protein, putative	-1.06016	LmjF.35.2670		11			0	2	12982561,CBZ12894.1,E9AF90,E9AF90_LEIMA,LMJF_35_2670,LmjF.35.2670,LmjF.35.2670:mRNA,LmjF35.2670,Putative ankyrin repeat protein,UPI00005624B9,XM_838279,XM_838279.1,XP_003722660,XP_003722660.1,XP_843372,XP_843372.1,lma:LMJF_35_2670	0.0124503	0.0015199	0		0.929985	FALSE	0	LmjF.35.2670	0.334343	0	0.846154	-3.17086
LmjF.34.0650	19S proteasome regulatory subunit, Metallo- peptidase, Clan MP, Family M67.[Source:GeneDB;Acc:LmjF.34.0650]	0	3.67718	3752.73	0.00401034	0.271947	0.6	0.769	0.961	0	10	https://smart.embl.de/smart/DDvec.cgi?smart=309:JAB_MPN(29|164)+	11	0.84	2.0577	0.485979	-2.0577	RPN11	0	0	LmjF34.0650	FALSE	proteasome regulatory non-ATPase subunit 11, putative	-1.04103	LmjF.34.0650	0	14.7	LmjF.36.0320	LmjF.36.0320	0	10	5654820,CAJ07770.1,LMJF_34_0650,LmjF.34.0650,LmjF.34.0650:mRNA,LmjF34.0650,M67.001,Q4Q3E2,Q4Q3E2_LEIMA,UPI0000539ABD,XM_001686104,XM_001686104.1,XP_001686156,XP_001686156.1,lma:LMJF_34_0650	0.00772747	0.000762671	0	0	0.948516	FALSE	0	LmjF.34.0650	0.309279	6668	0.202778	-3.366
LmjF.34.4520	Proteasome subunit beta; The proteasome is a multicatalytic proteinase complex which is characterized by its ability to cleave peptides with Arg, Phe, Tyr, Leu, and Glu adjacent to the leaving group at neutral or slightly basic pH; Belongs to the peptidase T1B family	0	4.12136	781.755	0	0.242638	1	0.742	0.939	0	7	https://smart.embl.de/smart/DDvec.cgi?smart=220:Pfam_Proteasome(1|189)+	12	0.774	1.92533	0.519391	-1.92533		0	0	LmjF34.4520	FALSE	proteasome beta 7 subunit, putative	-0.945106	LmjF.34.4520	0	11.4286	LmjF.36.0320	LmjF.36.0320	0	7	3.4.25.1,5655219,5655222,5655225,5655228,5655231,5655234,5655237,EC 3.4.25.1,LMJF_34_4340,LMJF_34_4370,LMJF_34_4400,LMJF_34_4430,LMJF_34_4460,LMJF_34_4490,LMJF_34_4520,LmjF.34.4520,LmjF.34.4520:mRNA,LmjF34.4340,LmjF34.4370,LmjF34.4400,LmjF34.4430,LmjF34.4460,LmjF34.4490,LmjF34.4520,Proteasome subunit beta,Q4Q289,Q4Q289_LEIMA,Q6YIR8_LEIMA,Q8I6Y3,XM_001686489,XM_001686489.1,XM_001686492,XM_00168649…	0.0256354	0.0044205	0	0	0.939974	TRUE	0	LmjF.34.4520	0.332026	0	0.457143	-2.84648
	Xylulokinase, putative.[Source:GeneDB;Acc:LmjF.36.0260]; Belongs to the FGGY kinase family		4.38592	176.587	0	0.228002	1				2	https://smart.embl.de/smart/DDvec.cgi?smart=487:Pfam_FGGY_N(1|240)+Pfam_FGGY_C(249|437)+	12		2.57861	2.57861	2.57861				LmjF36.0260	FALSE	xylulokinase, putative	1.3666	LmjF.36.0260		13.5			0	2	2.7.1.17,5655274,CAJ08977.1,EC 2.7.1.17,LMJF_36_0260,LmjF.36.0260,LmjF.36.0260:mRNA,LmjF36.0260,Putative xylulokinase,Q4Q252,Q4Q252_LEIMA,UPI0000539C35,XM_001686544,XM_001686544.1,XP_001686596,XP_001686596.1,lma:LMJF_36_0260	0.00558464	0.000457886	0		0.934886	FALSE	0	LmjF.36.0260	0.389982	0	0.794118	3.50426
	Glycerol kinase, glycosomal, putative.[Source:GeneDB;Acc:LmjF.35.3080]; Belongs to the FGGY kinase family		4.25728	128.641	0.0250422	0.234892	0.166667				4	https://smart.embl.de/smart/DDvec.cgi?smart=512:Pfam_FGGY_N(3|261)+Pfam_FGGY_C(270|461)+	12		2.2667	2.2667	2.2667				LmjF35.3080	FALSE	glycerol kinase, glycosomal, putative	1.18059	LmjF.35.3080		8.25			0	4	12980462,2.7.1.30,CBZ12936.1,E9AFD2,E9AFD2_LEIMA,EC 2.7.1.30,LMJF_35_3080,LmjF.35.3080,LmjF.35.3080:mRNA,LmjF35.3080,Putative glycerol kinase, glycosomal,UPA00618,UPI000052C4C3,XM_838320,XM_838320.1,XP_003722702,XP_003722702.1,XP_843413,XP_843413.1,lma:LMJF_35_3080	0.0241059	0.00403481	0		0.93736	FALSE	0	LmjF.35.3080	0.41058	26006	0.369048	2.87543
LmjF.25.0120	Electron transfer flavoprotein, putative.[Source:GeneDB;Acc:LmjF.25.0120]	0	4.45874	387.25	0.00700338	0.224279	0	0.911	0.994	0	3	https://smart.embl.de/smart/DDvec.cgi?smart=258:ETF(29|221)+	11	0.836	2.59196	2.59196	2.59196		0.186	0	LmjF25.0120	FALSE	electron transfer flavoprotein, putative	1.37405	LmjF.25.0120	0.231	5.33333	LmjF.28.1140	LmjF.28.1140	0	3	5652420,CAJ04418.1,LMJF_25_0120,LmjF.25.0120,LmjF.25.0120:mRNA,LmjF25.0120,Putative electron transfer flavoprotein,Q4QA84,Q4QA84_LEIMA,UPI000053920D,XM_001683712,XM_001683712.1,XP_001683764,XP_001683764.1,lma:LMJF_25_0120	0.00388679	0.000271324	0	0.446	0.933486	FALSE	0	LmjF.25.0120	0.377356	5242	0.333333	3.64124
LmjF.07.1120	Proteasome regulatory non-ATP-ase subunit, putative.[Source:GeneDB;Acc:LmjF.07.1120]	0	3.66505	5961.98	0.0216975	0.272848	0.439394	0.911	0.995	0	12	https://smart.embl.de/smart/DDvec.cgi?smart=346:VWA(1|181)+UIM(211|230)+UIM(279|298)+UIM(323|342)+	11	0.95	2.48886	0.40179	-2.48886		0	0	LmjF07.1120	FALSE	proteasome regulatory non-ATP-ase subunit, putative	-1.31549	LmjF.07.1120	0	11.5	LmjF.14.0310	LmjF.14.0310	0	12	5649278,CAJ07080.1,LMJF_07_1120,LmjF.07.1120,LmjF.07.1120:mRNA,LmjF07.1120,Q4QIH4,Q4QIH4_LEIMA,UPI00005389BC,XM_001680972,XM_001680972.1,XP_001681024,XP_001681024.1,lma:LMJF_07_1120	0.00768352	0.000756605	0	0	0.948749	FALSE	0	LmjF.07.1120	0.39056	22690	0.154279	-3.3682
LmjF.21.0800	Hypothetical protein, conserved.[Source:GeneDB;Acc:LmjF.21.0800]	0	4.31796	598.191	0.00468137	0.231591	0.2	0.109	0.953	0	5	https://smart.embl.de/smart/DDvec.cgi?smart=2253:Pfam_CNOT1_TTP_bind(586|772)+Pfam_CNOT1_CAF1_bind(841|1065)+Pfam_DUF3819(1180|1321)+Pfam_Not1(1850|2212)+	10	0.95	2.89144	2.89144	2.89144	NOT1	0	0	LmjF21.0800	FALSE	CCR4-NOT transcription complex subunit 1	1.53179	LmjF.21.0800	0	6.6	LmjF.25.1840	LmjF.25.1840	0	5	5651618,CAJ04283.1,LMJF_21_0800,LmjF.21.0800,LmjF.21.0800:mRNA,LmjF21.0800,Q4QCD3,Q4QCD3_LEIMA,UPI0000538FED,Uncharacterized protein,XM_001682963,XM_001682963.1,XP_001683015,XP_001683015.1,lma:LMJF_21_0800	0.000123589	2.04222e-06	0	0	0.936193	FALSE	0	LmjF.21.0800	0.322536	6244	0.256	4.7492
LmjF.07.1050	Cation-transporting ATPase, putative.[Source:GeneDB;Acc:LmjF.07.1050]	0	4.8835	1468.41	3.34976e-05	0.204771	0.666667	0.887	0.897	0	3	https://smart.embl.de/smart/DDvec.cgi?smart=1244:TRANS(23|45)+TRANS(65|87)+TRANS(202|224)+TRANS(228|250)+Pfam_E1-E2_ATPase(263|473)+COIL(928|955)+TRANS(1060|1077)+TRANS(1098|1120)+TRANS(1142|1164)+TRANS(1177|1199)+TRANS(1219|1241)+	10	0.126	3.00366	3.00366	3.00366		0	0	LmjF07.1050	FALSE	cation-transporting ATPase, putative	1.58672	LmjF.07.1050	0	7.33333	LmjF.36.1630	LmjF.36.1630	0	3	3.6.3.-,5649269,CAJ07071.1,Cation-transporting ATPase,EC 3.6.3.-,LMJF_07_1050,LmjF.07.1050,LmjF.07.1050:mRNA,LmjF07.1050,Q4QII2,Q4QII2_LEIMA,UPI00005389B4,XM_001680964,XM_001680964.1,XP_001681016,XP_001681016.1,lma:LMJF_07_1050	0.00170125	7.8216e-05	0	0	0.925317	FALSE	0	LmjF.07.1050	0.401722	22	0.52381	3.9498
LmjF.35.0670	Hypothetical protein, conserved.[Source:GeneDB;Acc:LmjF.35.0670]	0	3.57767	1017.64	0.0140975	0.279512	0.720588	0.911	0.972	0	17	https://smart.embl.de/smart/DDvec.cgi?smart=4174:Pfam_DRIM(2011|2514)+COIL(4142|4165)+	10	0.707	2.44505	2.44505	2.44505		0	0	LmjF35.0670	FALSE	hypothetical protein, conserved	1.28986	LmjF.35.0670	0	26.9412	LmjF.36.4210	LmjF.36.4210	0	17	12982251,CBZ12695.1,E9AEP2,E9AEP2_LEIMA,LMJF_35_0670,LmjF.35.0670,LmjF.35.0670:mRNA,LmjF35.0670,UPI00005626FA,Uncharacterized protein,XM_838083,XM_838083.1,XP_003722462,XP_003722462.1,XP_843176,XP_843176.1,lma:LMJF_35_0670	0.00177826	8.37559e-05	0	0	0.950429	FALSE	0	LmjF.35.0670	0.327926	35418	0.282972	3.93339
LmjF.35.4500	Anaphase promoting complex subunit protein, putative.[Source:GeneDB;Acc:LmjF.35.4500]	0	3.8301	378.061	0.0136405	0.26109	0	0	0.815	0	8	https://smart.embl.de/smart/DDvec.cgi?smart=82:RING(23|76)+	11	0.815	3.00751	0.332501	-3.00751		0	0	LmjF35.4500	FALSE	anaphase promoting complex subunit protein, putative	-1.58857	LmjF.35.4500	0	10.75	UCE	LmjF.35.1300	0	8	12980606,CBZ13081.1,E9AFS7,E9AFS7_LEIMA,LMJF_35_4500,LmjF.35.4500,LmjF.35.4500:mRNA,LmjF35.4500,UPI0000562538,XM_838463,XM_838463.1,XP_003722847,XP_003722847.1,XP_843556,XP_843556.1,lma:LMJF_35_4500	0.000302625	6.83764e-06	0	0	0.945575	FALSE	0	LmjF.35.4500	0.353119	21688	0.191176	-4.49868
LmjF.35.3060	Ubiquitin-activating enzyme e1, putative.[Source:GeneDB;Acc:LmjF.35.3060]	0	3.97087	875.226	3.54333e-06	0.251834	0.5	0	0.748	0	4	https://smart.embl.de/smart/DDvec.cgi?smart=1154:Pfam_ThiF(13|468)+Pfam_UBA_e1_thiolCys(657|943)+	11	0.742	2.13587	2.13587	2.13587		0	0	LmjF35.3060	FALSE	ubiquitin-activating enzyme E1, putative	1.09482	LmjF.35.3060	0.067	20.5	UCE	LmjF.35.1300	0	4	12980460,6.2.1.45,CBZ12934.1,E9AFD0,E9AFD0_LEIMA,EC 6.2.1.45,LMJF_35_3060,LmjF.35.3060,LmjF.35.3060:mRNA,LmjF35.3060,Putative ubiquitin-activating enzyme e1,UPI00005624DF,XM_838318,XM_838318.1,XP_003722700,XP_003722700.1,XP_843411,XP_843411.1,lma:LMJF_35_3060	0.0405697	0.00889742	0	0	0.942868	FALSE	0	LmjF.35.3060	0.418515	6	0.372727	2.61597
LmjF.32.3930	Hypothetical protein, conserved.[Source:GeneDB;Acc:LmjF.32.3930]	0	3.65291	361.315	0.0012243	0.273754	0.3	0	0.806	0	5	https://smart.embl.de/smart/DDvec.cgi?smart=4087:Pfam_SPRY(1569|1687)+Pfam_SPRY(1921|2054)+ZnF_ZZ(2461|2509)+Pfam_SPRY(3445|3566)+HECTc(3764|4087)+	11	0.806	2.01489	2.01489	2.01489		0	0	LmjF32.3930	FALSE	SPRY domain/HECT-domain (ubiquitin-transferase), putative	1.0107	LmjF.32.3930	0	23.8	UCE	LmjF.35.1300	0	5	5656517,CAJ08924.1,LMJF_32_3930,LmjF.32.3930,LmjF.32.3930:mRNA,LmjF32.3930,Q4Q4M9,Q4Q4M9_LEIMA,UPI0000539EF5,Uncharacterized protein,XM_001685667,XM_001685667.1,XP_001685719,XP_001685719.1,lma:LMJF_32_3930	0.0329548	0.00652355	0	0	0.948982	FALSE	0	LmjF.32.3930	0.371549	6356	0.284337	2.72024
LmjF.16.1140	Hypothetical protein, conserved.[Source:GeneDB;Acc:LmjF.16.1140]	0	3.65291	1515.07	0.0012243	0.273754	0.3	0	0.806	0	5	https://smart.embl.de/smart/DDvec.cgi?smart=639:WW(444|477)+WW(499|532)+WW(550|583)+WW(606|639)+	11	0.806	2.17483	0.459806	-2.17483		0	0	LmjF16.1140	FALSE	WW domain containing protein, putative	-1.1209	LmjF.16.1140	0	23.8	UCE	LmjF.35.1300	0	5	5650665,CAJ03892.1,LMJF_16_1140,LmjF.16.1140,LmjF.16.1140:mRNA,LmjF16.1140,Q4QEQ3,Q4QEQ3_LEIMA,UPI0000538D4B,Uncharacterized protein,XM_001682143,XM_001682143.1,XP_001682195,XP_001682195.1,lma:LMJF_16_1140	0.0146933	0.00196384	0	0	0.948982	FALSE	0	LmjF.16.1140	0.36209	6356	0.284337	-3.09565
LmjF.17.1400	Ubiquitin thioesterase; Otubain cysteine peptidase, Clan CA, family C65, putative.[Source:GeneDB;Acc:LmjF.17.1400]	0	3.97087	2816.62	3.54333e-06	0.251834	0.5	0	0.836	0	4	https://smart.embl.de/smart/DDvec.cgi?smart=270:Pfam_Peptidase_C65(19|267)+	11	0.836	1.92244	0.520172	-1.92244		0	0	LmjF17.1400	FALSE	otubain cysteine peptidase, Clan CA, family C65, putative	-0.94294	LmjF.17.1400	0	20.5	UCE	LmjF.35.1300	0	4	3.4.19.12,5650873,CAJ04142.1,EC 3.4.19.12,LMJF_17_1400,LmjF.17.1400,LmjF.17.1400:mRNA,LmjF17.1400,Q4QE49,Q4QE49_LEIMA,UPI0000538E0C,Ubiquitin thioesterase,XM_001682347,XM_001682347.1,XP_001682399,XP_001682399.1,lma:LMJF_17_1400	0.027644	0.00497195	0	0	0.942868	TRUE	0	LmjF.17.1400	0.335704	6	0.372727	-2.80885
LmjF.21.0440	Ubiquitin-conjugating enzyme-like protein.[Source:GeneDB;Acc:LmjF.21.0440]	0	4.69175	426.595	3.54333e-06	0.21314	0	0	0.824	0	3	https://smart.embl.de/smart/DDvec.cgi?smart=270:TRANS(39|61)+Pfam_TMEM189_B_dmain(81|263)+	12	0.824	2.01922	2.01922	2.01922		0	0	LmjF21.0440	FALSE	ubiquitin-conjugating enzyme-like protein	1.0138	LmjF.21.0440	0	10	UCE	LmjF.35.1300	0	3	5651578,CAJ03993.1,LMJF_21_0440,LmjF.21.0440,LmjF.21.0440:mRNA,LmjF21.0440,Q4QCH1,Q4QCH1_LEIMA,UPI0000075250,Ubiquitin-conjugating enzyme-like protein,XM_001682925,XM_001682925.1,XP_001682977,XP_001682977.1,lma:LMJF_21_0440	0.0299086	0.00561795	0	0	0.929005	FALSE	0	LmjF.21.0440	0.366087	6	1	2.76929
LmjF.16.0610	Histone H3, putative.[Source:GeneDB;Acc:LmjF.16.0610]	0	3.88107	18864	0.00548098	0.257661	0.318182	0.176	0.401	0	12	https://smart.embl.de/smart/DDvec.cgi?smart=130:H3(28|130)+	11	0.304	2.29185	0.436329	-2.29185		0.003	0	LmjF16.0610	FALSE	histone H3, putative	-1.19651	LmjF.16.0610	0	10.5833	LmjF.17.1220	LmjF.17.1220	0	12	5649690,5649704,5650602,5650603,5650607,Histone H3,LMJF_10_0870,LMJF_10_0990,LMJF_16_0570,LMJF_16_0575,LMJF_16_0610,LmjF.16.0610,LmjF.16.0610:mRNA,LmjF10.0870,LmjF10.0990,LmjF16.0570,LmjF16.0575,LmjF16.0610,Putative histone H3,Q4QHB5,Q4QHB5_LEIMA,UPI0000538B11,XM_001682083,XM_001682083.1,XM_001682084,XM_001682084.1,XM_001682088,XM_001682088.1,XP_001681421,XP_001681421.1,XP_001681433,XP_001681433.…	0.0337498	0.00674542	0	0	0.944595	FALSE	0	LmjF.16.0610	0.441655	9294	0.177966	-2.70916
	Protein kinase A catalytic subunit.[Source:GeneDB;Acc:LmjF.18.1080]		4.40534		0.00793988	0.226997	0				4	https://smart.embl.de/smart/DDvec.cgi?smart=332:S_TKc(15|269)+S_TK_X(270|328)+	10								LmjF18.1080	FALSE			PKAC1		7.25			0	4	2.7.11.11,5651036,AAC47172.1,CAJ03956.1,EC 2.7.11.11,LMJF_18_1080,LmjF.18.1080,LmjF.18.1080:mRNA,PKAC1,Protein kinase A catalytic subunit,Q27687,Q27687_LEIMA,Q4QDT4,U43906,UPI00000750A9,Uncharacterized protein pkac1,XM_001682462,XM_001682462.1,XP_001682514,XP_001682514.1,lma:LMJF_18_1080,pkac1,protein kinase A catalytic subunit			0		0.934513	TRUE	0	PKAC1		17170	0.3125
LmjF.07.0760	6-phosphofructo-2-kinase/fructose-2,6-biphosphatase, putative.[Source:GeneDB;Acc:LmjF.07.0760]	0	5.40291	352.168	0	0.185085	0	0.087	0.449	0	1	https://smart.embl.de/smart/DDvec.cgi?smart=1241:Pfam_6PF2K(417|503)+PGAM(982|1175)+	11	0.422	2.29991	2.29991	2.29991		0	0	LmjF07.0760	FALSE	6-phosphofructo-2-kinase/fructose-2,6-biphosphatase, putative	1.20158	LmjF.07.0760	0	4	PKAC1	LmjF.18.1080	0	1	5649237,CAJ07040.1,LMJF_07_0760,LmjF.07.0760,LmjF.07.0760:mRNA,LmjF07.0760,Q4QIL3,Q4QIL3_LEIMA,UPI0000538996,XM_001680933,XM_001680933.1,XP_001680985,XP_001680985.1,lma:LMJF_07_0760	0.0115019	0.00133514	0	0	0.915329	FALSE	0	LmjF.07.0760	0.37452	0	0	3.20832
LmjF.07.0710	Caltractin, putative.[Source:GeneDB;Acc:LmjF.07.0710]	0	5.75485	1068.44	0	0.173766	0	0	0.751	0	1	https://smart.embl.de/smart/DDvec.cgi?smart=187:EFh(29|57)+EFh(120|148)+EFh(156|184)+	13	0.751	2.46007	0.406493	-2.46007		0	0	LmjF07.0710	FALSE	centrin, putative	-1.2987	LmjF.07.0710	0	6	LmjF.35.3450	LmjF.35.3450	0	1	5649230,CAJ07033.1,LMJF_07_0710,LmjF.07.0710,LmjF.07.0710:mRNA,LmjF07.0710,Putative centrin,Q4QIM0,Q4QIM0_LEIMA,UPI0000538991,XM_001680926,XM_001680926.1,XP_001680978,XP_001680978.1,lma:LMJF_07_0710	0.0108008	0.00121047	0	0	0.90856	FALSE	0	LmjF.07.0710	0.401278	0	0	-3.2364
LmjF.21.0810	methionyl-tRNA synthetase.[Source:GeneDB;Acc:LmjF.21.0810]; Belongs to the class-I aminoacyl-tRNA synthetase family	0	4.46117	2282.53	0.0515235	0.224157	0.333333	0	0.912	0.9	4	https://smart.embl.de/smart/DDvec.cgi?smart=747:Pfam_tRNA-synt_1g(211|586)+	9	0.046	2.72078	2.72078	2.72078	MetRS	0	0	LmjF21.0810	FALSE	methionyl-tRNA synthetase	1.44402	LmjF.21.0810	0.16	8.75	LmjF.31.0010	LmjF.31.0010	0	4	3KFL,5651619,6.1.1.10,CAJ04288.1,EC 6.1.1.10,LMJF_21_0810,LmjF.21.0810,LmjF.21.0810:mRNA,LmjF21.0810,Putative methionyl-tRNA synthetase,Q4QCD2,Q4QCD2_LEIMA,UPI0000078672,XM_001682964,XM_001682964.1,XP_001683016,XP_001683016.1,lma:LMJF_21_0810	0.000507247	1.37879e-05	0	0	0.933439	FALSE	0	LmjF.21.0810	0.332172	131176	0.380435	4.34721
LmjF.36.1630	Clathrin heavy chain; Clathrin is the major protein of the polyhedral coat of coated pits and vesicles	0	4.36408	207.861	0.0191542	0.229143	0.285714	0.116	0.481	0	8	https://smart.embl.de/smart/DDvec.cgi?smart=1680:Pfam_Clathrin-link(334|355)+Pfam_Clathrin_H_link(358|423)+CLH(541|695)+CLH(701|843)+CLH(848|986)+CLH(994|1138)+CLH(1142|1285)+CLH(1290|1436)+CLH(1439|1597)+	9	0.437	1.91058	1.91058	1.91058		0	0	LmjF36.1630	FALSE	clathrin heavy chain, putative	0.934011	LmjF.36.1630	0	7.5	LmjF.36.6770	LmjF.36.6770	0	8	5655418,CAJ09117.1,Clathrin heavy chain,LMJF_36_1630,LmjF.36.1630,LmjF.36.1630:mRNA,LmjF36.1630,Q4Q1R2,Q4Q1R2_LEIMA,UPI0000539CB7,XM_001686684,XM_001686684.1,XP_001686736,XP_001686736.1,lma:LMJF_36_1630	0.0376473	0.00797719	0	0	0.935306	TRUE	0	LmjF.36.1630	0.352054	20770	0.25431	2.65303
LmjF.15.0770	Protein kinase, putative.[Source:GeneDB;Acc:LmjF.15.0770]	0	4.56796	475.895	0.00381288	0.218916	0.333333	0.76	0.76	0	4	https://smart.embl.de/smart/DDvec.cgi?smart=666:Pfam_Pkinase_Tyr(64|306)+	10	0	3.97718	3.97718	3.97718		0	0	LmjF15.0770	FALSE	NAK family pseudokinase	1.99175	LmjF.15.0770	0	9.75	LmjF.36.5590	LmjF.36.5590	0	4	5650456,CAJ03301.1,LMJF_15_0770,LmjF.15.0770,LmjF.15.0770:mRNA,LmjF15.0770,Q4QFA8,Q4QFA8_LEIMA,UPI0000538C95,Uncharacterized protein,XM_001681938,XM_001681938.1,XP_001681990,XP_001681990.1,lma:LMJF_15_0770	6.30894e-09	2.83675e-12	0	0	0.931385	FALSE	0	LmjF.15.0770	0.285123	13858	0.431818	6.98558
	Prefoldin subunit 2, putative.[Source:GeneDB;Acc:LmjF.09.0670]		5.3932	2223.52	0	0.185419	0				1	https://smart.embl.de/smart/DDvec.cgi?smart=138:Pfam_Prefoldin_2(15|116)+	13		2.2831	0.438002	-2.2831				LmjF09.0670	FALSE	prefoldin subunit 2, putative	-1.19099	LmjF.09.0670		2			0	1	5649496,CAJ02635.1,LMJF_09_0670,LmjF.09.0670,LmjF.09.0670:mRNA,LmjF09.0670,Putative prefoldin subunit 2,Q4QHV7,Q4QHV7_LEIMA,UPI0000079B30,XM_001681189,XM_001681189.1,XP_001681241,XP_001681241.1,lma:LMJF_09_0670	0.00186277	8.98299e-05	0		0.915515	FALSE	0	LmjF.09.0670	0.304093	0	0	-3.91654
LmjF.21.1700	Proteasome subunit alpha type; The proteasome is a multicatalytic proteinase complex which is characterized by its ability to cleave peptides with Arg, Phe, Tyr, Leu, and Glu adjacent to the leaving group at neutral or slightly basic pH; Belongs to the peptidase T1A family	0	3.40291	2773.76	0.0474023	0.293866	0.295238	0.911	0.996	0	15	https://smart.embl.de/smart/DDvec.cgi?smart=231:Proteasome_A_N(6|26)+Pfam_Proteasome(27|211)+	11	0.95	2.28411	0.437807	-2.28411		0	0	LmjF21.1700	FALSE	proteasome alpha 2 subunit, putative	-1.19163	LmjF.21.1700	0	12.8667	LmjF.28.0110	LmjF.28.0110	0	15	3.4.25.1,5651742,CAJ05080.1,EC 3.4.25.1,LMJF_21_1700,LmjF.21.1700,LmjF.21.1700:mRNA,LmjF21.1700,Proteasome subunit alpha type,Q4QC13,Q4QC13_LEIMA,T01.972,UPI00000780E7,XM_001683083,XM_001683083.1,XP_001683135,XP_001683135.1,lma:LMJF_21_1700	0.0129734	0.00162036	0	0.21	0.95379	FALSE	0	LmjF.21.1700	0.37803	50484	0.105556	-3.15222
LmjF.05.1200	Prefoldin subunit, putative.[Source:GeneDB;Acc:LmjF.05.1200]	0	4.39563	1636.56	0.00485437	0.227499	0	0.911	0.995	0	2	https://smart.embl.de/smart/DDvec.cgi?smart=132:Pfam_Prefoldin_2(16|127)+	12	0.947	2.40971	0.414988	-2.40971		0	0	LmjF05.1200	FALSE	prefoldin subunit, putative	-1.26886	LmjF.05.1200	0	8	LmjF.09.0670	LmjF.09.0670	0	2	5648985,CAJ02040.1,LMJF_05_1200,LmjF.05.1200,LmjF.05.1200:mRNA,LmjF05.1200,Putative prefoldin subunit,Q4QJ82,Q4QJ82_LEIMA,UPI000007DF49,XM_001687545,XM_001687545.1,XP_001687597,XP_001687597.1,lma:LMJF_05_1200	0.00254799	0.000150084	0	0	0.934699	FALSE	0	LmjF.05.1200	0.334709	4420	0.5	-3.79093
LmjF.17.0920	ATP-dependent RNA helicase, putative.[Source:GeneDB;Acc:LmjF.17.0920]	0	3.84223	2029.94	0.00596813	0.260265	0.704762	0.328	0.964	0	15	https://smart.embl.de/smart/DDvec.cgi?smart=2368:DEXDc(480|693)+HELICc(778|870)+Sec63(990|1303)+DEXDc(1350|1591)+	11	0.95	1.89347	1.89347	1.89347		0	0	LmjF17.0920	FALSE	ATP-dependent RNA helicase, putative	0.92103	LmjF.17.0920	0	14.3333	LmjF.23.1550	LmjF.23.1550	0	15	5650824,CAJ03742.1,LMJF_17_0920,LmjF.17.0920,LmjF.17.0920:mRNA,LmjF17.0920,Putative ATP-dependent RNA helicase,Q4QE98,Q4QE98_LEIMA,UPI0000538DDD,XM_001682298,XM_001682298.1,XP_001682350,XP_001682350.1,lma:LMJF_17_0920	0.0352613	0.00719385	0	0	0.945342	TRUE	0	LmjF.17.0920	0.342679	7228	0.291156	2.68773
LmjF.23.1550	Hypothetical protein, conserved.[Source:GeneDB;Acc:LmjF.23.1550]	0	3.82524	1162.56	0.00669333	0.261421	0.714286	0.072	0.946	0	14	https://smart.embl.de/smart/DDvec.cgi?smart=794:HAT(42|74)+HAT(84|116)+	10	0.945	3.4337	3.4337	3.4337		0	0	LmjF23.1550	FALSE	hypothetical protein, conserved	1.77977	LmjF.23.1550	0	14.5	LmjF.34.3860	LmjF.34.3860	0	14	5652164,CAJ05124.1,LMJF_23_1550,LmjF.23.1550,LmjF.23.1550:mRNA,LmjF23.1550,Q4QAY3,Q4QAY3_LEIMA,UPI0000080CAC,Uncharacterized protein,XM_001683463,XM_001683463.1,XP_001683515,XP_001683515.1,lma:LMJF_23_1550	0.000374852	8.8488e-06	0	0	0.945668	FALSE	0	LmjF.23.1550	0.400528	8838	0.294461	4.44355
LmjF.30.0570	Spliceosome-associated protein, putative.[Source:GeneDB;Acc:LmjF.30.0570]	0	4.10437	4420.76	0.00519272	0.243643	0.657143	0.072	0.966	0.8	15	https://smart.embl.de/smart/DDvec.cgi?smart=472:COIL(1|32)+COIL(54|93)+PSP(262|316)+	11	0.835	1.89998	0.526321	-1.89998		0	0	LmjF30.0570	FALSE	spliceosome-associated protein, putative	-0.925985	LmjF.30.0570	0	13.7333	LmjF.36.3040	LmjF.36.3040	0	15	5653582,CAJ05935.1,LMJF_30_0570,LmjF.30.0570,LmjF.30.0570:mRNA,LmjF30.0570,Putative spliceosome-associated protein,Q4Q7P9,Q4Q7P9_LEIMA,UPI000053954F,XM_001684595,XM_001684595.1,XP_001684647,XP_001684647.1,lma:LMJF_30_0570	0.0122231	0.00147568	0	0	0.940301	TRUE	0	LmjF.30.0570	0.291243	13430	0.305185	-3.17942
LmjF.27.1970	Small nuclear ribonucleoprotein protein, putative.[Source:GeneDB;Acc:LmjF.27.1970]	0	4.09223	828.233	0.000776631	0.244365	0.802198	0.76	0.997	0.8	14	https://smart.embl.de/smart/DDvec.cgi?smart=111:Sm(4|78)+	11	0.95	2.08144	0.480436	-2.08144		0	0	LmjF27.1970	FALSE	small nuclear ribonucleoprotein protein, putative	-1.05759	LmjF.27.1970	0	15.1429	LmjF.34.3860	LmjF.34.3860	0	14	12982789,CBZ12267.1,E9ADH7,E9ADH7_LEIMA,LMJF_27_1970,LmjF.27.1970,LmjF.27.1970:mRNA,LmjF27.1970,Putative small nuclear ribonucleoprotein,UPI00005622AD,XM_843062,XM_843062.1,XP_003722006,XP_003722006.1,XP_848155,XP_848155.1,lma:LMJF_27_1970	0.0138047	0.0017739	0	0	0.940534	FALSE	0	LmjF.27.1970	0.338353	1098	0.322188	-3.12569
LmjF.22.1060	SmD-1 like small nuclear ribonucleoprotein.[Source:GeneDB;Acc:LmjF.22.1060]	0	3.9199	613.189	0.00115616	0.255108	0.813187	0.911	0.999	0.8	14	https://smart.embl.de/smart/DDvec.cgi?smart=103:Sm(15|80)+	11	0.95	1.98548	0.503657	-1.98548		0	0	LmjF22.1060	FALSE	small nuclear ribonucleoprotein, putative	-0.989488	LmjF.22.1060	0	16.0714	LmjF.34.3860	LmjF.34.3860	0	14	5651865,CAJ04478.1,LMJF_22_1060,LmjF.22.1060,LmjF.22.1060:mRNA,LmjF22.1060,Putative small nuclear ribonucleoprotein,Q4QBP1,Q4QBP1_LEIMA,UPI0000075E39,XM_001683205,XM_001683205.1,XP_001683257,XP_001683257.1,lma:LMJF_22_1060	0.0344208	0.00696077	0	0	0.943848	TRUE	0	LmjF.22.1060	0.366651	5788	0.277094	-2.69872
LmjF.35.4460	Sm-f snRNP core complex protein, putative.[Source:GeneDB;Acc:LmjF.35.4460]	0	3.66748	544.021	0.00881978	0.272667	0.538012	0.89	0.89	0	19	https://smart.embl.de/smart/DDvec.cgi?smart=76:Sm(8|71)+	11	0	1.89571	0.527506	-1.89571		0	0	LmjF35.4460	FALSE	sm-f snRNP core complex protein, putative	-0.922742	LmjF.35.4460	0	18.4211	LmjF.36.3040	LmjF.36.3040	0	19	12980602,CBZ13077.1,E9AFS3,E9AFS3_LEIMA,LMJF_35_4460,LmjF.35.4460,LmjF.35.4460:mRNA,LmjF35.4460,Putative sm-f snRNP core complex protein,UPI0000562534,XM_838459,XM_838459.1,XP_003722843,XP_003722843.1,XP_843552,XP_843552.1,lma:LMJF_35_4460	0.0361914	0.00746528	0	0	0.948702	TRUE	0	LmjF.35.4460	0.344906	34958	0.189908	-2.67534
	pre-mRNA branch site protein p14, putative.[Source:GeneDB;Acc:LmjF.36.3040]		4.25	656.85	0.00162571	0.235294	0.761905				7	https://smart.embl.de/smart/DDvec.cgi?smart=183:RRM(71|143)+	12		2.06141	0.485104	-2.06141				LmjF36.3040	FALSE	pre-mRNA branch site protein p14, putative	-1.04363	LmjF.36.3040		15.2857			0	7	5655594,CAJ09266.1,LMJF_36_3040,LmjF.36.3040,LmjF.36.3040:mRNA,LmjF36.3040,Putative pre-mRNA branch site protein p14,Q4Q1B5,Q4Q1B5_LEIMA,UPI0000539D45,XM_001686831,XM_001686831.1,XP_001686883,XP_001686883.1,lma:LMJF_36_3040	0.0103506	0.00113094	0		0.9375	FALSE	0	LmjF.36.3040	0.320551	6296	0.493088	-3.25575
LmjF.34.3860	Small nuclear ribonucleoprotein, putative.[Source:GeneDB;Acc:LmjF.34.3860]	0	4.09709	1209.38	0.00121466	0.244076	0.733333	0.911	0.999	0.8	15	https://smart.embl.de/smart/DDvec.cgi?smart=113:Sm(8|73)+	11	0.95	2.47333	0.404313	-2.47333	SMD3	0	0	LmjF34.3860	FALSE	small nuclear ribonucleoprotein sm d3	-1.30646	LmjF.34.3860	0	14.6	LmjF.35.4460	LmjF.35.4460	0	15	5655170,CAJ08109.1,LMJF_34_3860,LmjF.34.3860,LmjF.34.3860:mRNA,LmjF34.3860,Putative small nuclear ribonucleoprotein,Q4Q2F6,Q4Q2F6_LEIMA,UPI0000539BE6,XM_001686440,XM_001686440.1,XP_001686492,XP_001686492.1,lma:LMJF_34_3860	0.00114361	4.20368e-05	0	0	0.940441	FALSE	0	LmjF.34.3860	0.31896	1880	0.330303	-4.09599
LmjF.26.0005	Lsm7p protein, putative.[Source:GeneDB;Acc:LmjF.26.0005]	0	3.7233		0.00739056	0.268579	0.56044	0.911	0.995	0	14	https://smart.embl.de/smart/DDvec.cgi?smart=91:Sm(16|80)+	11	0.95					0	0	LmjF26.0005	FALSE			LmjF.26.0005	0	16.7857	LmjF.35.4460	LmjF.35.4460	0	14	5653202,CAJ04433.1,LMJF_26_0005,LmjF.26.0005,LmjF.26.0005:mRNA,LmjF26.0005,Putative Lsm7p protein,Q4Q9J1,Q4Q9J1_LEIMA,UPI00005392F3,XM_001683955,XM_001683955.1,XP_001684007,XP_001684007.1,lma:LMJF_26_0005			0	0	0.947629	TRUE	0	LmjF.26.0005		12218	0.19898
LmjF.26.0760	Hypothetical protein, conserved.[Source:GeneDB;Acc:LmjF.26.0760]	0	4.16505	381.753	0	0.240093	1	0.108	0.888	0	10	https://smart.embl.de/smart/DDvec.cgi?smart=158:RRM(25|111)+	11	0.88	2.5252	0.396008	-2.5252		0	0	LmjF26.0760	FALSE	RNA recognition motif. (a.k.a. RRM, RBD, or RNP domain), putative	-1.3364	LmjF.26.0760	0	16.6	LmjF.30.0570	LmjF.30.0570	0	10	5652804,CAJ04897.1,LMJF_26_0760,LmjF.26.0760,LmjF.26.0760:mRNA,LmjF26.0760,Q4Q9B8,Q4Q9B8_LEIMA,UPI0000539338,Uncharacterized protein,XM_001684028,XM_001684028.1,XP_001684080,XP_001684080.1,lma:LMJF_26_0760	0.00730999	0.000700103	0	0	0.939134	FALSE	0	LmjF.26.0760	0.394272	0	0.425641	-3.38954
LmjF.29.0865	Hypothetical protein, conserved.[Source:GeneDB;Acc:LmjF.29.0865]	0	3.84709	498.012	0.00201484	0.259937	0.791209	0.768	0.987	0	14	https://smart.embl.de/smart/DDvec.cgi?smart=114:RRM(7|81)+	11	0.95	2.41162	0.41466	-2.41162		0	0	LmjF29.0865	FALSE	RNA recognition motif. (a.k.a. RRM, RBD, or RNP domain), putative	-1.27	LmjF.29.0865	0	17.5	LmjF.34.3860	LmjF.34.3860	0	14	12980943,CBZ12419.1,E9ADU0,E9ADU0_LEIMA,LMJF_29_0865,LmjF.29.0865,LmjF.29.0865:mRNA,LmjF29.0865,UPI000056233E,Uncharacterized protein,XM_842653,XM_842653.1,XP_003722162,XP_003722162.1,XP_847746,XP_847746.1,lma:LMJF_29_0865	0.00438258	0.000324259	0	0	0.945248	FALSE	0	LmjF.29.0865	0.353258	5636	0.221519	-3.59511
LmjF.33.3090	Hypothetical protein, conserved.[Source:GeneDB;Acc:LmjF.33.3090]	0	3.41262	2041.75	0.0231878	0.29303	0.194444	0.911	0.912	0	9	https://smart.embl.de/smart/DDvec.cgi?smart=1407:COIL(25|55)+Pfam_YqgF(631|780)+Pfam_SH2_2(1172|1373)+	11	0.06	1.72871	1.72871	1.72871		0	0	LmjF33.3090	FALSE	Holliday-junction resolvase-like of SPT6/SH2 domain containing protein, putative	0.789692	LmjF.33.3090	0	16.5556	LmjF.35.2450	LmjF.35.2450	0	9	5654735,CAJ06857.1,LMJF_33_3090,LmjF.33.3090,LmjF.33.3090:mRNA,LmjF33.3090,Q4Q3M7,Q4Q3M7_LEIMA,UPI0000539A6A,Uncharacterized protein,XM_001686019,XM_001686019.1,XP_001686071,XP_001686071.1,lma:LMJF_33_3090	0.0484719	0.0116533	0	0	0.953603	TRUE	0	LmjF.33.3090	0.313063	29416	0.191214	2.52247
LmjF.28.2960	U5 snRNP-specific 40 kDa protein, putative.[Source:GeneDB;Acc:LmjF.28.2960]	0	3.85437	4025.3	0.00112973	0.259446	0.863636	0.096	0.945	0	12	https://smart.embl.de/smart/DDvec.cgi?smart=447:WD40(140|177)+WD40(180|220)+WD40(311|350)+WD40(406|446)+	11	0.942	2.19249	0.456103	-2.19249	U5-40K	0	0	LmjF28.2960	FALSE	U5 snRNP-specific 40 kDa protein, putative	-1.13257	LmjF.28.2960	0	18.75	LmjF.29.0865	LmjF.29.0865	0	12	5653511,CAJ05754.1,LMJF_28_2960,LmjF.28.2960,LmjF.28.2960:mRNA,LmjF28.2960,Putative U5 snRNP-specific 40 kDa protein,Q4Q7W6,Q4Q7W6_LEIMA,UPI000053950F,XM_001684530,XM_001684530.1,XP_001684582,XP_001684582.1,lma:LMJF_28_2960	0.0133271	0.00167936	0	0	0.945108	FALSE	0	LmjF.28.2960	0.360489	2958	0.240385	-3.14176
LmjF.28.2620	Coatomer subunit gamma; The coatomer is a cytosolic protein complex that binds to dilysine motifs and reversibly associates with Golgi non- clathrin-coated vesicles, which further mediate biosynthetic protein transport from the ER, via the Golgi up to the trans Golgi network. Coatomer complex is required for budding from Golgi membranes, and is essential for the retrograde Golgi-to-ER transport o…	0	4.2233	483.676	0.00693136	0.236782	0.392857	0.911	0.993	0	8	https://smart.embl.de/smart/DDvec.cgi?smart=865:Pfam_Adaptin_N(23|538)+Pfam_COP-gamma_platf(606|746)+Pfam_Coatomer_g_Cpla(748|863)+	11	0.928	2.21232	2.21232	2.21232	COPG	0	0	LmjF28.2620	FALSE	Coatomer subunit gamma	1.14556	LmjF.28.2620	0	10.5	LmjF.34.4310	LmjF.34.4310	0	8	5653477,CAJ05720.1,Coatomer subunit gamma,LMJF_28_2620,LmjF.28.2620,LmjF.28.2620:mRNA,LmjF28.2620,Q4Q800,Q4Q800_LEIMA,UPI00005394F0,XM_001684496,XM_001684496.1,XP_001684548,XP_001684548.1,lma:LMJF_28_2620	0.00475221	0.000362131	0	0	0.938013	FALSE	0	LmjF.28.2620	0.321224	14024	0.283784	3.56625
LmjF.07.0050	AP-2 complex subunit alpha; Adaptins are components of the adaptor complexes which link clathrin to receptors in coated vesicles. Clathrin-associated protein complexes are believed to interact with the cytoplasmic tails of membrane proteins, leading to their selection and concentration	0	4.21117	643.301	0.00653932	0.237464	0.571429	0.911	0.914	0	7	https://smart.embl.de/smart/DDvec.cgi?smart=961:Pfam_Adaptin_N(23|598)+	10	0.081	2.15873	2.15873	2.15873		0	0	LmjF07.0050	FALSE	alpha-adaptin-like protein	1.11018	LmjF.07.0050	0	10.1429	LmjF.28.2620	LmjF.28.2620	0	7	5649161,AP-2 complex subunit alpha,CAJ06964.1,LMJF_07_0050,LmjF.07.0050,LmjF.07.0050:mRNA,LmjF07.0050,Q4QIT9,Q4QIT9_LEIMA,REACT_13685,REACT_18266,REACT_9417,UPI000053894F,XM_001680857,XM_001680857.1,XP_001680909,XP_001680909.1,lma:LMJF_07_0050	0.0356769	0.00732307	0	0	0.938247	FALSE	0	LmjF.07.0050	0.413971	11654	0.281746	2.68178
LmjF.34.4310	Coatomer subunit alpha; The coatomer is a cytosolic protein complex that binds to dilysine motifs and reversibly associates with Golgi non- clathrin-coated vesicles, which further mediate biosynthetic protein transport from the ER, via the Golgi up to the trans Golgi network	0	4.12136		0.00969317	0.242638	0.416667	0.83	0.83	0	9	https://smart.embl.de/smart/DDvec.cgi?smart=1196:WD40(2|37)+WD40(40|79)+WD40(82|121)+WD40(124|163)+WD40(185|224)+WD40(229|267)+Pfam_Coatomer_WDAD(324|750)+Pfam_COPI_C(798|1195)+	10	0					0	0	LmjF34.4310	FALSE			LmjF.34.4310	0	8.77778	LmjF.36.1630	LmjF.36.1630	0	9	5655216,CAJ08170.1,Coatomer subunit alpha,LMJF_34_4310,LmjF.34.4310,LmjF.34.4310:mRNA,LmjF34.4310,Q4Q2B0,Q4Q2B0_LEIMA,UPI0000539C12,XM_001686486,XM_001686486.1,XP_001686538,XP_001686538.1,lma:LMJF_34_4310			0	0	0.939974	TRUE	0	LmjF.34.4310		16344	0.230994
LmjF.34.0490	Importin beta-1 subunit, putative.[Source:GeneDB;Acc:LmjF.34.0490]	0	3.8034	953.842	0.0158284	0.262923	0.222222	0.741	0.742	0	10	https://smart.embl.de/smart/DDvec.cgi?smart=870:IBN_N(22|104)+	11	0.047	1.72294	1.72294	1.72294		0	0	LmjF34.0490	FALSE	importin beta-1 subunit, putative	0.784873	LmjF.34.0490	0	12.4	LmjF.35.2330	LmjF.35.2330	0	10	5654803,CAJ07750.1,LMJF_34_0490,LmjF.34.0490,LmjF.34.0490:mRNA,LmjF34.0490,Putative importin beta-1 subunit,Q4Q3F9,Q4Q3F9_LEIMA,UPI0000539AAC,XM_001686087,XM_001686087.1,XP_001686139,XP_001686139.1,lma:LMJF_34_0490	0.0444396	0.0102007	0	0	0.946088	TRUE	0	LmjF.34.0490	0.305523	25208	0.15974	2.56895
LmjF.05.0890	Hypothetical protein, conserved.[Source:GeneDB;Acc:LmjF.05.0890]	0	3.53641	3191.72	0.0330064	0.282773	0.468421	0.911	0.995	0	20	https://smart.embl.de/smart/DDvec.cgi?smart=1980:Pfam_MMS1_N(296|556)+Pfam_CPSF_A(1746|1919)+	11	0.949	1.98545	1.98545	1.98545		0	0	LmjF05.0890	FALSE	CPSF A subunit region, putative	0.989463	LmjF.05.0890	0	14.6	LmjF.17.0920	LmjF.17.0920	0	20	5648951,CAJ02009.1,LMJF_05_0890,LmjF.05.0890,LmjF.05.0890:mRNA,LmjF05.0890,Q4QJB3,Q4QJB3_LEIMA,UPI000007FDCB,Uncharacterized protein,XM_001687514,XM_001687514.1,XP_001687566,XP_001687566.1,lma:LMJF_05_0890	0.0240095	0.00401597	0	0	0.951223	TRUE	0	LmjF.05.0890	0.343933	55112	0.153684	2.8769
LmjF.19.1610	Protein kinase, putative.[Source:GeneDB;Acc:LmjF.19.1610]	0	3.8835	377.222	0.00160812	0.2575	0.666667	0	0.448	0	3	https://smart.embl.de/smart/DDvec.cgi?smart=278:Pfam_Pkinase_Tyr(77|272)+	11	0.448	2.35769	0.424144	-2.35769		0	0	LmjF19.1610	FALSE	protein kinase, putative	-1.23737	LmjF.19.1610	0	15.3333	LmjF.35.4000	LmjF.35.4000	0	3	5651272,CAJ07264.1,LMJF_19_1610,LmjF.19.1610,LmjF.19.1610:mRNA,LmjF19.1610,Q4QD48,Q4QD48_LEIMA,UPI0000538F18,Uncharacterized protein,XM_001682698,XM_001682698.1,XP_001682750,XP_001682750.1,lma:LMJF_19_1610	0.00722675	0.000689693	0	0	0.944548	FALSE	0	LmjF.19.1610	0.364615	4634	0.393162	-3.39364
	Mitogen activated protein kinase, putative.[Source:GeneDB;Acc:LmjF.29.2320]		3.8835	89.6935	0.00160812	0.2575	0.666667				3	https://smart.embl.de/smart/DDvec.cgi?smart=372:S_TKc(63|319)+	11		2.21911	2.21911	2.21911	MKK1			LmjF29.2320	FALSE	mitogen-activated protein kinase kinase 1	1.14998	MKK		15.3333			0	3	12981094,ABE47503.1,AJ243188,CAB45417.1,CBZ12573.1,DQ452724,E9AE94,LMJF_29_2320,LmjF.29.2320,LmjF.29.2320:mRNA,LmjF29.2320,MKK,Putative mitogen activated protein kinase,Putative mitogen-activated protein kinase kinase,Q1PC54_LEIMA,Q4FXH0,Q9Y077,Q9Y077_LEIMA,UPI0000079887,XM_842804,XM_842804.1,XP_003722315,XP_003722315.1,XP_847897,XP_847897.1,lma:LMJF_29_2320,mkk,putative mitogen activated protein…	0.03287	0.00649566	0		0.944548	FALSE	0	MKK	0.42253	4634	0.393162	2.72165
LmjF.05.0390	Protein kinase, putative.[Source:GeneDB;Acc:LmjF.05.0390]	0	3.96359	528.162	0.0183255	0.252296	0.2	0.09	0.504	0	5	https://smart.embl.de/smart/DDvec.cgi?smart=719:MORN(145|166)+MORN(168|189)+MORN(190|211)+MORN(213|234)+MORN(237|258)+MORN(260|281)+MORN(283|304)+S_TKc(449|711)+	11	0.478	2.36669	2.36669	2.36669		0	0.574	LmjF05.0390	FALSE	STE/STE11 serine/threonine-protein kinase, putative	1.24287	LmjF.05.0390	0	9.4	LmjF.35.4000	LmjF.35.4000	0	5	5648901,CAJ01959.1,LMJF_05_0390,LmjF.05.0390,LmjF.05.0390:mRNA,LmjF05.0390,Q4QJG3,Q4QJG3_LEIMA,UPI00005388A6,Uncharacterized protein,XM_001687464,XM_001687464.1,XP_001687516,XP_001687516.1,lma:LMJF_05_0390	0.00536933	0.000427325	0	0	0.943008	FALSE	0	LmjF.05.0390	0.352827	26348	0.310345	3.52261
LmjF.05.0290	Phosphate carrier protein, mitochondrial precursor-like protein.[Source:GeneDB;Acc:LmjF.05.0290]; Belongs to the mitochondrial carrier (TC 2.A.29) family	0	5.76942	3540.37	0	0.173328	1	0.523	0.523	0	2	https://smart.embl.de/smart/DDvec.cgi?smart=485:TRANS(91|113)+Pfam_Mito_carr(128|223)+Pfam_Mito_carr(255|345)+Pfam_Mito_carr(361|476)+	10	0	1.82689	0.547378	-1.82689		0	0	LmjF05.0290	FALSE	phosphate carrier protein, mitochondrial precursor-like protein	-0.86939	LmjF.05.0290	0	12.5	LmjF.25.1710	LmjF.25.1710	0	2	5648891,CAJ01949.1,LMJF_05_0290,LmjF.05.0290,LmjF.05.0290:mRNA,LmjF05.0290,Q4QJH3,Q4QJH3_LEIMA,UPI00005388A2,XM_001687454,XM_001687454.1,XP_001687506,XP_001687506.1,lma:LMJF_05_0290	0.0272642	0.0048828	0	0	0.90828	TRUE	0	LmjF.05.0290	0.308879	0	0.694444	-2.81467
LmjF.09.0720	Cleavage and polyadenylation specificity factor 30 kDa subunit, putative.[Source:GeneDB;Acc:LmjF.09.0720]	0	3.98058	2539.79	0.0124604	0.25122	0.333333	0.086	0.952	0	6	https://smart.embl.de/smart/DDvec.cgi?smart=339:ZnF_C3H1(25|51)+ZnF_C3H1(56|82)+ZnF_C3H1(85|110)+ZnF_C3H1(112|138)+ZnF_C3H1(139|163)+ZnF_C2HC(195|213)+ZnF_C2HC(251|267)+	11	0.95	1.77653	0.562895	-1.77653	CPSF30	0	0	LmjF09.0720	FALSE	cleavage and polyadenylation specificity factor 30 kDa subunit, putative	-0.829061	LmjF.09.0720	0	6.5	LmjF.30.0410	LmjF.30.0410	0	6	5649504,CAJ02669.1,LMJF_09_0720,LmjF.09.0720,LmjF.09.0720:mRNA,LmjF09.0720,Q4QHV2,Q4QHV2_LEIMA,UPI0000538A75,XM_001681194,XM_001681194.1,XP_001681246,XP_001681246.1,lma:LMJF_09_0720	0.0294451	0.00549117	0	0	0.942681	TRUE	0	LmjF.09.0720	0.298576	9180	0.246667	-2.77671
LmjF.30.0410	WD-40 repeat protein.[Source:GeneDB;Acc:LmjF.30.0410]	0	4.15777	3626.05	0.00507738	0.240514	0.4	0.114	0.506	0	6	https://smart.embl.de/smart/DDvec.cgi?smart=476:WD40(114|159)+WD40(163|203)+WD40(205|244)+WD40(263|302)+WD40(307|346)+WD40(350|390)+WD40(412|449)+	11	0.466	1.85496	0.539096	-1.85496		0	0	LmjF30.0410	FALSE	WD-40 repeat protein	-0.891385	LmjF.30.0410	0	8.33333	LmjF.30.2410	LmjF.30.2410	0	6	5653560,CAJ05873.1,LMJF_30_0410,LmjF.30.0410,LmjF.30.0410:mRNA,LmjF30.0410,Q4Q7R7,Q4Q7R7_LEIMA,UPI000053953F,WD-40 repeat protein,XM_001684579,XM_001684579.1,XP_001684631,XP_001684631.1,lma:LMJF_30_0410	0.0389071	0.00837535	0	0	0.939274	TRUE	0	LmjF.30.0410	0.338087	9218	0.247475	-2.63655
LmjF.29.2600	poly(A) polymerase, putative.[Source:GeneDB;Acc:LmjF.29.2600]	0	4.73058	1007.73	0	0.21139	1	0.051	0.713	0	3	https://smart.embl.de/smart/DDvec.cgi?smart=500:Pfam_PAP_central(10|339)+Pfam_PAP_RNA-bind(342|408)+	12	0.71	1.85913	0.537885	-1.85913	PAP	0	0	LmjF29.2600	FALSE	poly(A) polymerase, putative	-0.894631	LmjF.29.2600	0	5.66667	LmjF.30.0410	LmjF.30.0410	0	3	12981120,2.7.7.19,CBZ12601.1,E9AEC2,E9AEC2_LEIMA,EC 2.7.7.19,LMJF_29_2600,LmjF.29.2600,LmjF.29.2600:mRNA,LmjF29.2600,Putative poly(A) polymerase,UPI00005623EE,XM_842832,XM_842832.1,XP_003722343,XP_003722343.1,XP_847925,XP_847925.1,lma:LMJF_29_2600	0.0206432	0.00321688	0	0	0.928258	TRUE	0	LmjF.29.2600	0.303654	0	0.708333	-2.94622
	pre-mRNA cleavage complex II Clp1 protein, putative.[Source:GeneDB;Acc:LmjF.30.2410]		4.72573	1962.07	0.00485437	0.211608	0.5				4	https://smart.embl.de/smart/DDvec.cgi?smart=425:Pfam_CLP1_P(130|321)+	12		2.44447	0.409087	-2.44447	CLP1			LmjF30.2410	FALSE	pre-mRNA cleavage complex II Clp1 protein, putative	-1.28952	LmjF.30.2410		4.5			0	4	2.7.1.78,5653786,CAJ06517.1,EC 2.7.1.78,LMJF_30_2410,LmjF.30.2410,LmjF.30.2410:mRNA,LmjF30.2410,Pre-mRNA cleavage complex II Clp1-like protein,Q4Q752,Q4Q752_LEIMA,UPI00005395FE,XM_001684794,XM_001684794.1,XP_001684846,XP_001684846.1,lma:LMJF_30_2410	0.00207677	0.000109255	0		0.928351	FALSE	0	LmjF.30.2410	0.33329	5966	0.53125	-3.86906
LmjF.05.0190	Hypothetical protein, conserved.[Source:GeneDB;Acc:LmjF.05.0190]	0	4.19175	5619.4	0.00371497	0.238564	0.6	0.05	0.95	0	5	https://smart.embl.de/smart/DDvec.cgi?smart=364:Pfam_Fip1(64|106)+ZnF_C3H1(208|234)+	11	0.95	1.86713	0.53558	-1.86713		0	0	LmjF05.0190	FALSE	Fip1 motif/Zinc finger C-x8-C-x5-C-x3-H type (and similar), putative	-0.900826	LmjF.05.0190	0	8.2	LmjF.09.0720	LmjF.09.0720	0	5	5648880,CAJ01935.1,LMJF_05_0190,LmjF.05.0190,LmjF.05.0190:mRNA,LmjF05.0190,Q4QJI4,Q4QJI4_LEIMA,UPI0000078D5E,Uncharacterized protein,XM_001687443,XM_001687443.1,XP_001687495,XP_001687495.1,lma:LMJF_05_0190	0.0226041	0.00367164	0	0	0.93862	TRUE	0	LmjF.05.0190	0.310087	6684	0.282759	-2.90508
	Mitogen-activated protein kinase 3, putative.[Source:GeneDB;Acc:LmjF.10.0490]		4.07524	64.7274	0.0010143	0.245384	0				2	https://smart.embl.de/smart/DDvec.cgi?smart=388:S_TKc(33|320)+	11		1.98259	1.98259	1.98259	MPK3			LmjF10.0490	FALSE	mitogen-activated protein kinase 3, putative	0.987383	MPK3		11.5			0	2	2.7.11.24,5649651,CAJ02616.1,EC 2.7.11.24,LMJF_10_0490,LmjF.10.0490,LmjF.10.0490:mRNA,LmjF10.0490,MPK3,Mitogen-activated protein kinase,Q4QHG6,Q4QHG6_LEIMA,UPI0000538AEC,XM_001681330,XM_001681330.1,XP_001681382,XP_001681382.1,lma:LMJF_10_0490,putative mitogen-activated protein kinase 3	0.0474312	0.011266	0		0.940861	TRUE	0	MPK3	0.389602	2048	0.583333	2.53434
	Mitogen-activated protein kinase, putative.[Source:GeneDB;Acc:LmjF.30.0370]		3.93447	272.663	0.00203092	0.254164	0				3	https://smart.embl.de/smart/DDvec.cgi?smart=410:S_TKc(32|360)+	11		1.97373	1.97373	1.97373	MPK12			LmjF30.0370	FALSE	mitogen-activated protein kinase 12, putative	0.980926	MPK12		12.3333			0	3	2.7.11.24,5653555,CAJ05857.1,EC 2.7.11.24,LMJF_30_0370,LmjF.30.0370,LmjF.30.0370:mRNA,LmjF30.0370,MPK12,Mitogen-activated protein kinase,Q4Q7S2,Q4Q7S2_LEIMA,UPI000053953A,XM_001684574,XM_001684574.1,XP_001684626,XP_001684626.1,lma:LMJF_30_0370,putative mitogen-activated protein kinase	0.0232794	0.00382513	0		0.943568	TRUE	0	MPK12	0.339159	3404	0.390805	2.89223
LmjF.10.0200	Mitogen-activated protein kinase, putative.[Source:GeneDB;Acc:LmjF.10.0200]	0	3.93447	178.583	0.00203092	0.254164	0	0.05	0.812	0	3	https://smart.embl.de/smart/DDvec.cgi?smart=407:S_TKc(23|319)+	11	0.811	2.36771	2.36771	2.36771	MPK10	0	0.601	LmjF10.0200	FALSE	Mitogen-activated protein kinase 10, putative	1.24349	LmjF.10.0200	0	12.3333	LmjF.35.4000	LmjF.35.4000	0	3	3PG1,3UIB,5649618,CAJ02415.1,LMJF_10_0200,LmjF.10.0200,LmjF.10.0200:mRNA,LmjF10.0200,Putative mitogen-activated protein kinase,Q4QHJ8,Q4QHJ8_LEIMA,UPI000007C4DB,XM_001681298,XM_001681298.1,XP_001681350,XP_001681350.1,lma:LMJF_10_0200	0.00495681	0.000382793	0	0	0.943568	FALSE	0	LmjF.10.0200	0.350114	3404	0.390805	3.55167
LmjF.24.0670	Protein kinase, putative.[Source:GeneDB;Acc:LmjF.24.0670]	0	4.07524	128.361	0.0010143	0.245384	0	0.05	0.812	0	2	https://smart.embl.de/smart/DDvec.cgi?smart=1163:Pfam_Pkinase(1|104)+Pfam_Pkinase(141|289)+	11	0.811	5.624	5.624	5.624		0	0	LmjF24.0670	FALSE	Cell division protein kinase	2.4916	LmjF.24.0670	0	11.5	LmjF.35.4000	LmjF.35.4000	0	2	5652232,CAJ04381.1,LMJF_24_0670,LmjF.24.0670,LmjF.24.0670:mRNA,LmjF24.0670,Q4QAR6,Q4QAR6_LEIMA,UPI000053916E,Uncharacterized protein,XM_001683530,XM_001683530.1,XP_001683582,XP_001683582.1,lma:LMJF_24_0670	2.57873e-09	5.7975e-13	0	0	0.940861	FALSE	0	LmjF.24.0670	0.345807	2048	0.583333	7.20516
LmjF.05.0130	Protein kinase, putative.[Source:GeneDB;Acc:LmjF.05.0130]; Belongs to the protein kinase superfamily	0	4.91748	125.484	4.29137e-05	0.203356	0	0	0.618	0	4	https://smart.embl.de/smart/DDvec.cgi?smart=432:Pfam_Pkinase_Tyr(20|321)+	12	0.409	2.40329	2.40329	2.40329		0	0	LmjF05.0130	FALSE	calcium/calmodulin-dependent protein kinase, putative	1.26501	LmjF.05.0130	0	2.5	MPK3	LmjF.10.0490	0	4	5648874,CAJ01929.1,LMJF_05_0130,LmjF.05.0130,LmjF.05.0130:mRNA,LmjF05.0130,Q4QJJ0,Q4QJJ0_LEIMA,UPI000053889C,Uncharacterized protein,XM_001687437,XM_001687437.1,XP_001687489,XP_001687489.1,lma:LMJF_05_0130	0.00154578	6.77668e-05	0	0.381	0.924664	FALSE	0	LmjF.05.0130	0.317523	20	0.75	3.98399
	Peptidyl-prolyl cis-trans isomerase, putative.[Source:GeneDB;Acc:LmjF.22.0530]		3.86165	2070.93	0.0417198	0.258957	0				11	https://smart.embl.de/smart/DDvec.cgi?smart=440:FHA(94|146)+Pfam_Rotamase_3(375|439)+	11		1.89926	0.526521	-1.89926	PAR45			LmjF22.0530	FALSE	peptidyl-prolyl cis-trans isomerase, putative	-0.925437	PAR45		3.63636			0	11	5651813,CAJ04157.1,LMJF_22_0530,LmjF.22.0530,LmjF.22.0530:mRNA,LmjF22.0530,PAR45,Putative peptidyl-prolyl cis-trans isomerase,Q4QBU3,Q4QBU3_LEIMA,UPI0000539060,XM_001683153,XM_001683153.1,XP_001683205,XP_001683205.1,lma:LMJF_22_0530,putative peptidyl-prolyl cis-trans isomerase	0.0110488	0.00125193	0		0.944968	TRUE	0	PAR45	0.286799	30996	0.105455	-3.22678
LmjF.05.0100	Phosphoprotein phosphatase, putative.[Source:GeneDB;Acc:LmjF.05.0100]	0	4.85922	356.581	0	0.205794	0	0.049	0.478	0	1	https://smart.embl.de/smart/DDvec.cgi?smart=636:Pfam_Plus-3(37|136)+PP2Ac(301|608)+	12	0.458	2.25613	2.25613	2.25613		0	0	LmjF05.0100	FALSE	kinetoplastid-specific phospho-protein phosphatase, putative	1.17385	LmjF.05.0100	0.069	11	PAR45	LmjF.22.0530	0	1	3.1.3.16,5648869,CAJ01926.1,EC 3.1.3.16,LMJF_05_0100,LmjF.05.0100,LmjF.05.0100:mRNA,LmjF05.0100,Q4QJJ3,Q4QJJ3_LEIMA,Serine/threonine-protein phosphatase,UPI0000538899,XM_001687434,XM_001687434.1,XP_001687486,XP_001687486.1,lma:LMJF_05_0100	0.0116863	0.00136358	0	0	0.925784	FALSE	0	LmjF.05.0100	0.366571	0	0	3.20225
LmjF.05.0090	NUDIX hydrolase dihydroneopterin triphosphate pyrophosphohydrolase/hydrolase, putative.[Source:GeneDB;Acc:LmjF.05.0090]	0	3.7767	478.151	0.00118315	0.264781	0.333333	0.054	0.583	0	4	https://smart.embl.de/smart/DDvec.cgi?smart=179:Pfam_NUDIX(1|152)+	11	0.476	2.64319	0.378331	-2.64319	Nudix2	0	0	LmjF05.0090	FALSE	Nudix hydrolase 2, putative	-1.40228	LmjF.05.0090	0.227	24.75	LmjF.14.1190	LmjF.14.1190	0	4	5648868,CAJ01925.1,LMJF_05_0090,LmjF.05.0090,LmjF.05.0090:mRNA,LmjF05.0090,Q4QJJ4,Q4QJJ4_LEIMA,UPI0000538898,XM_001687433,XM_001687433.1,XP_001687485,XP_001687485.1,lma:LMJF_05_0090	0.00319045	0.000208769	0	0	0.946602	FALSE	0	LmjF.05.0090	0.37816	3076	0.376923	-3.70816
LmjF.10.0310	Protein transport protein Sec23, putative.[Source:GeneDB;Acc:LmjF.10.0310]	0	3.98058	1206.37	0.0130523	0.25122	0.333333	0.898	0.982	0	6	https://smart.embl.de/smart/DDvec.cgi?smart=803:Pfam_Sec23_trunk(96|249)+Pfam_Sec23_trunk(245|376)+Pfam_Sec23_BS(415|526)+Pfam_Sec23_helical(542|643)+Pfam_Gelsolin(656|745)+	10	0.84	1.97158	1.97158	1.97158		0	0	LmjF10.0310	FALSE	protein transport protein SEC23, putative	0.979355	LmjF.10.0310	0	9	LmjF.25.1340	LmjF.25.1340	0	6	5649631,CAJ02488.1,LMJF_10_0310,LmjF.10.0310,LmjF.10.0310:mRNA,LmjF10.0310,Q4QHI5,Q4QHI5_LEIMA,UPI0000538AD9,Uncharacterized protein,XM_001681311,XM_001681311.1,XP_001681363,XP_001681363.1,lma:LMJF_10_0310	0.0133348	0.00168409	0	0	0.942681	TRUE	0	LmjF.10.0310	0.311804	18450	0.259804	3.14094
LmjF.03.0350	Protein kinase, putative.[Source:GeneDB;Acc:LmjF.03.0350]	0	4.34951	1226.79	1.61586e-05	0.229911	0.666667	0.088	0.669	0	3	https://smart.embl.de/smart/DDvec.cgi?smart=1527:Pfam_Pkinase(798|1056)+	12	0.652	1.71092	1.71092	1.71092		0	0	LmjF03.0350	FALSE	protein kinase, putative	0.774769	LmjF.03.0350	0	17.6667	LmjF.34.0940	LmjF.34.0940	0	3	12981479,CBZ11997.1,E9ACI0,E9ACI0_LEIMA,LMJF_03_0350,LmjF.03.0350,LmjF.03.0350:mRNA,LmjF03.0350,UPI000008222F,Uncharacterized protein,XM_001687277,XM_001687277.1,XP_001687329,XP_001687329.1,XP_003721711,XP_003721711.1,lma:LMJF_03_0350	0.0490484	0.0118288	0	0	0.935586	TRUE	0	LmjF.03.0350	0.307789	80	0.552083	2.51721
LmjF.02.0290	Protein kinase, putative.[Source:GeneDB;Acc:LmjF.02.0290]	0	4.6432	2721.14	0.000193887	0.215369	0	0.624	0.624	0	2	https://smart.embl.de/smart/DDvec.cgi?smart=530:Pfam_Pkinase(150|456)+	12	0	1.86475	0.536265	-1.86475	NEK22	0	0	LmjF02.0290	FALSE	Serine/threonine-protein kinase NEK22, putative	-0.898983	LmjF.02.0290	0	16.5	LmjF.21.1330	LmjF.21.1330	0	2	12981567,CBZ11919.1,E9ACA4,E9ACA4_LEIMA,LMJF_02_0290,LmjF.02.0290,LmjF.02.0290:mRNA,LmjF02.0290,UPI000052C4EB,Uncharacterized protein,XM_817135,XM_817135.1,XP_003721635,XP_003721635.1,XP_822228,XP_822228.1,lma:LMJF_02_0290	0.0142271	0.00186997	0	0	0.929938	TRUE	0	LmjF.02.0290	0.289049	654	0.574074	-3.11014
	Long chain fatty Acyl CoA synthetase, putative.[Source:GeneDB;Acc:LmjF.03.0230]		1	737.884	0	1	1				2	https://smart.embl.de/smart/DDvec.cgi?smart=704:Pfam_AMP-binding(101|568)+	1		1.92041	1.92041	1.92041				LmjF03.0230	FALSE	long chain fatty Acyl CoA synthetase, putative	0.941417	LmjF.03.0230		2			0	2	12981468,6.2.1.3,CBZ11986.1,E9ACH0,E9ACH0_LEIMA,EC 6.2.1.3,LMJF_03_0230,LmjF.03.0230,LmjF.03.0230:mRNA,LmjF03.0230,Putative long chain fatty Acyl CoA synthetase,UPI0000081114,XM_001687267,XM_001687267.1,XP_001687319,XP_001687319.1,XP_003721701,XP_003721701.1,lma:LMJF_03_0230	0.0270226	0.00479639	0		1	TRUE	0	LmjF.03.0230	0.333789	0	1	2.8204
LmjF.01.0530	long-chain-fatty-acid-CoA ligase, putative.[Source:GeneDB;Acc:LmjF.01.0530]	0	1	1585.77	0	1	1	0	0.6	0.6	2	https://smart.embl.de/smart/DDvec.cgi?smart=1607:Pfam_AMP-binding(562|748)+Pfam_AMP-binding(1113|1423)+	1	0	1.7749	1.7749	1.7749		0	0.687	LmjF01.0530	FALSE	long-chain-fatty-acid-CoA ligase, putative	0.827734	LmjF.01.0530	0	2	LmjF.03.0230	LmjF.03.0230	0	2	12983147,6.2.1.3,CBZ11858.1,E9AC44,E9AC44_LEIMA,EC 6.2.1.3,LMJF_01_0530,LmjF.01.0530,LmjF.01.0530:mRNA,LmjF01.0530,Putative long-chain-fatty-acid-CoA ligase,UPI000007F117,XM_001687394,XM_001687394.1,XP_001687446,XP_001687446.1,XP_003721575,XP_003721575.1,lma:LMJF_01_0530	0.0458132	0.010686	0	0	1	TRUE	0	LmjF.01.0530	0.324245	0	1	2.5528
LmjF.01.0520	long-chain-fatty-acid-CoA ligase, putative.[Source:GeneDB;Acc:LmjF.01.0520]	0	1	582.235	0	1	1	0	0.611	0.6	2	https://smart.embl.de/smart/DDvec.cgi?smart=715:Pfam_AMP-binding(115|580)+	1	0	1.97781	1.97781	1.97781		0	0.93	LmjF01.0520	FALSE	long-chain-fatty-acid-CoA ligase, putative	0.9839	LmjF.01.0520	0	2	LmjF.03.0230	LmjF.03.0230	0	2	12983146,6.2.1.3,CBZ11857.1,E9AC43,E9AC43_LEIMA,EC 6.2.1.3,LMJF_01_0520,LmjF.01.0520,LmjF.01.0520:mRNA,LmjF01.0520,Putative long-chain-fatty-acid-CoA ligase,UPI0000078450,XM_001687393,XM_001687393.1,XP_001687445,XP_001687445.1,XP_003721574,XP_003721574.1,lma:LMJF_01_0520	0.0244523	0.00410928	0	0.449	1	TRUE	0	LmjF.01.0520	0.342864	0	1	2.86965
LmjF.15.1560	Condensin subunit 1, putative.[Source:GeneDB;Acc:LmjF.15.1560]	0	4.81311	1709.71	0.0193962	0.207766	0.363636	0.911	0.995	0	12	https://smart.embl.de/smart/DDvec.cgi?smart=1256:Pfam_Cnd1(998|1166)+	12	0.95	1.76264	1.76264	1.76264		0	0	LmjF15.1560	FALSE	condensin subunit 1, putative	0.817734	LmjF.15.1560	0	9.16667	LmjF.21.1330	LmjF.21.1330	0	12	5650543,CAJ03388.1,LMJF_15_1560,LmjF.15.1560,LmjF.15.1560:mRNA,LmjF15.1560,Putative condensin subunit 1,Q4QF22,Q4QF22_LEIMA,UPI0000538CDA,XM_001682024,XM_001682024.1,XP_001682076,XP_001682076.1,lma:LMJF_15_1560	0.0185577	0.00275973	0	0	0.926671	TRUE	0	LmjF.15.1560	0.273188	106926	0.267677	2.99331
LmjF.01.0430	Hypothetical protein, conserved.[Source:GeneDB;Acc:LmjF.01.0430]	0	5.81068	657.993	0	0.172097	0	0.468	0.468	0	1	https://smart.embl.de/smart/DDvec.cgi?smart=743:RING(376|415)+ZnF_C2H2(438|459)+COIL(702|740)+	13	0	2.19663	2.19663	2.19663		0	0	LmjF01.0430	FALSE	Ring finger domain/Zn-finger in ubiquitin-hydrolases and other protein, putative	1.13529	LmjF.01.0430	0	12	LmjF.15.1560	LmjF.15.1560	0	1	12983137,CBZ11848.1,E9AC34,E9AC34_LEIMA,LMJF_01_0430,LmjF.01.0430,LmjF.01.0430:mRNA,LmjF01.0430,UPI0000078698,Uncharacterized protein,XM_001687384,XM_001687384.1,XP_001687436,XP_001687436.1,XP_003721565,XP_003721565.1,lma:LMJF_01_0430	0.0111418	0.00126748	0	0	0.907487	FALSE	0	LmjF.01.0430	0.35222	0	0	3.22324
LmjF.07.0230	Anamorsin homolog; Component of the cytosolic iron-sulfur (Fe-S) protein assembly (CIA) machinery. Required for the maturation of extramitochondrial Fe-S proteins. Part of an electron transfer chain functioning in an early step of cytosolic Fe-S biogenesis. Electrons are transferred to the Fe-S cluster from NADPH via a FAD- and FMN-containing diflavin oxidoreductase (By similarity). Has anti-apop…	0	4.45146	1743.13	0.00493124	0.224646	0.333333	0	0.83	0	3	https://smart.embl.de/smart/DDvec.cgi?smart=113:Pfam_CIAPIN1(62|107)+	9	0.83	3.44477	0.290295	-3.44477		0	0	LmjF07.0230	FALSE	Cytokine-induced anti-apoptosis inhibitor 1, Fe-S biogenesis, putative	-1.78441	LmjF.07.0230	0	8.33333	LmjF.13.1100	LmjF.13.1100	0	3	5649179,Anamorsin homolog,CAJ06982.1,CT005246,DRE2_LEIMA,Fe-S cluster assembly protein DRE2 homolog,LmjF.07.0230,LmjF.07.0230:mRNA,LmjF07.0230,LmjF_07_0230,Q4QIS1,UPI0000538961,XM_001680875,XM_001680875.1,XP_001680927,XP_001680927.1,lma:LMJF_07_0230	0.00191401	9.48723e-05	0	0	0.933626	FALSE	0	LmjF.07.0230	0.457149	5250	0.444444	-3.90335
LmjF.01.0090	Hypothetical protein, conserved.[Source:GeneDB;Acc:LmjF.01.0090]	0	4.34223	581.758	0	0.230296	0	0.049	0.902	0.9	1	https://smart.embl.de/smart/DDvec.cgi?smart=274:Pfam_Thymidylate_kin(72|247)+	11	0	2.06775	2.06775	2.06775		0	0	LmjF01.0090	FALSE	UMP-CMP kinase, mitochondrial, putative	1.04806	LmjF.01.0090	0.056	23	LmjF.35.3870	LmjF.35.3870	0	1	12983102,2.7.4.14,CBZ11812.1,E9ABZ8,E9ABZ8_LEIMA,EC 2.7.4.14,LMJF_01_0090,LmjF.01.0090,LmjF.01.0090:mRNA,LmjF01.0090,UPI0000075080,Uncharacterized protein,XM_001687349,XM_001687349.1,XP_001687401,XP_001687401.1,XP_003721529,XP_003721529.1,lma:LMJF_01_0090	0.0151727	0.00206202	0	0	0.935726	FALSE	0	LmjF.01.0090	0.340154	0	0	3.08115
	Sterol C-24 reductase, putative.[Source:GeneDB;Acc:LmjF.33.0680]		7.78155		0	0.128509	1				2	https://smart.embl.de/smart/DDvec.cgi?smart=441:Pfam_ERG4_ERG24(3|441)+	12								LmjF33.0680	FALSE			LmjF.33.0680		4.5			0	2	1.3.1.71,5654461,CAJ06078.1,EC 1.3.1.71,LMJF_33_0680,LmjF.33.0680,LmjF.33.0680:mRNA,LmjF33.0680,Putative sterol C-24 reductase,Q4Q4D7,Q4Q4D7_LEIMA,UPI000052CE4E,XM_001685759,XM_001685759.1,XP_001685811,XP_001685811.1,lma:LMJF_33_0680			0		0.869586	TRUE	0	LmjF.33.0680		0	0.9
	Squalene synthase, putative.[Source:GeneDB;Acc:LmjF.31.2940]		7.77184	124.071	0	0.12867	1				3	https://smart.embl.de/smart/DDvec.cgi?smart=414:Pfam_SQS_PSY(38|315)+	12		2.19446	2.19446	2.19446				LmjF31.2940	FALSE	squalene synthase, putative	1.13386	LmjF.31.2940		4.33333			0	3	2.5.1.21,5654232,AAC17923.1,CAJ08546.1,EC 2.5.1.21,LMJF_31_2940,LmjF.31.2940,LmjF.31.2940:mRNA,LmjF31.2940,Putative squalene synthase,Q25308_LEIMA,Q4Q5W4,Q4Q5W4_LEIMA,U30455,UPA00767,UPI0000539795,XM_001685232,XM_001685232.1,XP_001685284,XP_001685284.1,lma:LMJF_31_2940	0.0131134	0.00164213	0		0.869772	FALSE	0	LmjF.31.2940	0.360149	0	0.722222	3.14832
LmjF.23.1300	Lathosterol oxidase-like protein.[Source:GeneDB;Acc:LmjF.23.1300]; Belongs to the sterol desaturase family	0	7.76942		2.95278e-05	0.12871	0.666667	0.138	0.828	0	4	https://smart.embl.de/smart/DDvec.cgi?smart=302:TRANS(25|47)+TRANS(78|100)+Pfam_FA_hydroxylase(122|248)+	12	0.707					0	0	LmjF23.1300	FALSE			LmjF.23.1300	0.221	3.5	LmjF.31.2940	LmjF.31.2940	0	4	1.14.19.20,5652125,CAJ04866.1,EC 1.14.19.20,LMJF_23_1300,Lathosterol oxidase-like protein,LmjF.23.1300,LmjF.23.1300:mRNA,LmjF23.1300,Q4QB22,Q4QB22_LEIMA,UPI000007A1DE,XM_001683424,XM_001683424.1,XP_001683476,XP_001683476.1,lma:LMJF_23_1300			0	0.233	0.869819	TRUE	0	LmjF.23.1300		10	0.583333
LmjF.11.1100	Lanosterol 14-alpha-demethylase, putative.[Source:GeneDB;Acc:LmjF.11.1100]; Belongs to the cytochrome P450 family	0	7.76456	608.876	0.0144922	0.12879	0.5	0.195	0.834	0	4	https://smart.embl.de/smart/DDvec.cgi?smart=479:Pfam_p450(32|470)+	12	0.707	2.17545	2.17545	2.17545	CYP51	0	0	LmjF11.1100	FALSE	Lanosterol 14-alpha demethylase	1.12131	LmjF.11.1100	0.184	3.5	LmjF.31.2940	LmjF.31.2940	0	4	1.14.13.70,5649863,CAJ02958.1,EC 1.14.13.70,LMJF_11_1100,LmjF.11.1100,LmjF.11.1100:mRNA,LmjF11.1100,Putative lanosterol 14-alpha-demethylase,Q4QGX0,Q4QGX0_LEIMA,UPI0000538BA7,XM_001681526,XM_001681526.1,XP_001681578,XP_001681578.1,lma:LMJF_11_1100	0.0114031	0.00131643	0	0.24	0.869912	FALSE	0	LmjF.11.1100	0.349061	30342	0.541667	3.21237
	Sterol 24-c-methyltransferase, putative.[Source:GeneDB;Acc:LmjF.36.2390]; Belongs to the class I-like SAM-binding methyltransferase superfamily. Erg6/SMT family		6.78641		0.033514	0.147353	0.4				5	https://smart.embl.de/smart/DDvec.cgi?smart=353:Pfam_Methyltransf_23(68|257)+Pfam_Sterol_MT_C(285|350)+	11								LmjF36.2390	FALSE			LmSMT		3.6			0	5	2.1.1.41,5655511,CAJ09197.1,EC 2.1.1.41,LMJF_36_2390,LmSMT,LmjF.36.2390,LmjF.36.2390:mRNA,LmjF36.2390,Methyltransferase,PWY-2541,PWY-6075,PWY-7155,Q4Q1I2,Q4Q1I2_LEIMA,UPI0000539D05,XM_001686764,XM_001686764.1,XP_001686816,XP_001686816.1,lma:LMJF_36_2390,putative sterol 24-C-methyltransferase			0		0.888723	TRUE	0	LmSMT		70738	0.377778
	Protein kinase, putative.[Source:GeneDB;Acc:LmjF.28.2000]		4.34951	70.2837	1.61586e-05	0.229911	0.666667				3	https://smart.embl.de/smart/DDvec.cgi?smart=877:S_TKc(13|296)+TRANS(533|555)+	12		2.17422	0.459935	-2.17422	LDK			LmjF28.2000	FALSE	protein lipid droplet kinase (LDK)	-1.1205	LDK		17.6667			0	3	5653411,CAJ05609.1,LDK,LMJF_28_2000,LmjF.28.2000,LmjF.28.2000:mRNA,LmjF28.2000,Q4Q866,Q4Q866_LEIMA,UPI00005394B8,Uncharacterized protein,XM_001684430,XM_001684430.1,XP_001684482,XP_001684482.1,lma:LMJF_28_2000,putative protein kinase	0.0124692	0.0015236	0		0.935586	FALSE	0	LDK	0.353453	80	0.552083	-3.17015
LmjF.21.1330	Hypothetical protein, conserved.[Source:GeneDB;Acc:LmjF.21.1330]	0	4.50243	1130.63	0.0110432	0.222102	0.325	0.911	0.985	0	16	https://smart.embl.de/smart/DDvec.cgi?smart=1592:SMC_hinge(698|816)+	12	0.839	2.02188	2.02188	2.02188		0	0.561	LmjF21.1330	FALSE	RecF/RecN/SMC N terminal domain/SMC proteins Flexible Hinge Domain, putative	1.0157	LmjF.21.1330	0	9	LmjF.35.3510	LmjF.35.3510	0	16	5651693,CAJ04753.1,LMJF_21_1330,LmjF.21.1330,LmjF.21.1330:mRNA,LmjF21.1330,Q4QC62,Q4QC62_LEIMA,UPI000053900F,Uncharacterized protein,XM_001683034,XM_001683034.1,XP_001683086,XP_001683086.1,lma:LMJF_21_1330	0.00912018	0.000952411	0	0	0.932646	FALSE	0	LmjF.21.1330	0.307394	40156	0.221875	3.30422
	Kinesin-like protein; Kinesin, putative.[Source:GeneDB;Acc:LmjF.33.2140]; Belongs to the TRAFAC class myosin-kinesin ATPase superfamily. Kinesin family		5.5	213.761	0	0.181818	0				1	https://smart.embl.de/smart/DDvec.cgi?smart=956:KISc(2|310)+COIL(409|445)+COIL(545|585)+	13		2.88458	2.88458	2.88458				LmjF33.2140	FALSE	kinesin, putative	1.52836	L8530.03		16			0	1	5654638,CAC14606.1,CAJ06568.1,Kinesin-like protein,L8530.03,LMJF_33_2140,LmjF.33.2140,LmjF.33.2140:mRNA,LmjF33.2140,Q4Q3X3,Q9GRN3,Q9GRN3_LEIMA,UPI000007B849,XM_001685923,XM_001685923.1,XP_001685975,XP_001685975.1,lma:LMJF_33_2140	0.00249781	0.00014523	0		0.913462	FALSE	0	L8530.03	0.402297	0	0	3.79909
	Arginine N-methyltransferase, type II, putative.[Source:GeneDB;Acc:LmjF.21.1450]		3.86165	129.194	0.00869734	0.258957	0.133333				10	https://smart.embl.de/smart/DDvec.cgi?smart=1072:Pfam_PRMT5(613|827)+Pfam_PRMT5_C(842|1070)+	10		2.74547	2.74547	2.74547	PRMT5			LmjF21.1450	FALSE	arginine N-methyltransferase, type II, putative	1.45705	PRMT5		17			0	10	2.1.1.320,5651705,CAJ04824.1,EC 2.1.1.320,LMJF_21_1450,LmjF.21.1450,LmjF.21.1450:mRNA,LmjF21.1450,PRMT5,Putative arginine N-methyltransferase, type II,Q4QC50,Q4QC50_LEIMA,UPI0000539019,XM_001683046,XM_001683046.1,XP_001683098,XP_001683098.1,lma:LMJF_21_1450,putative arginine N-methyltransferase, type II	0.00104181	3.65385e-05	0		0.944968	FALSE	0	PRMT5	0.352939	23808	0.241176	4.12834
	Probable ubiquitin-conjugating enzyme e2-17 kDa; Ubiquitin-conjugating enzyme e2, putative.[Source:GeneDB;Acc:LmjF.35.1300]; Belongs to the ubiquitin-conjugating enzyme family		3.70388	539.25	0.0082768	0.269987	0.133333				10	https://smart.embl.de/smart/DDvec.cgi?smart=148:UBCc(4|148)+	11		1.7014	1.7014	1.7014				LmjF35.1300	FALSE	ubiquitin-conjugating enzyme E2, putative	0.766725	UCE		12.1			0	10	12982357,2.3.2.23,CAC14238.1,CBZ12757.1,E9AEV3,EC 2.3.2.23,L7845.06,LMJF_35_1300,LmjF.35.1300,LmjF.35.1300:mRNA,LmjF35.1300,Probable ubiquitin-conjugating enzyme e2-17 kDa,Putative ubiquitin-conjugating enzyme e2,Q4FWY8,Q9GNC1,Q9GNC1_LEIMA,UCE,UPI0000083718,XM_838144,XM_838144.1,XP_003722523,XP_003722523.1,XP_843237,XP_843237.1,lma:LMJF_35_1300	0.0450604	0.0104344	0		0.948002	TRUE	0	UCE	0.299374	19382	0.151282	2.56109
	Ubiquitin-conjugating enzyme e2, putative.[Source:GeneDB;Acc:LmjF.04.0680]; Belongs to the ubiquitin-conjugating enzyme family		3.70388	2397.41	0.0082768	0.269987	0.133333				10	https://smart.embl.de/smart/DDvec.cgi?smart=148:UBCc(4|147)+	11		2.07135	0.482777	-2.07135				LmjF04.0680	FALSE	ubiquitin-conjugating enzyme E2, putative	-1.05057	P1105.09		12.1			0	10	2.3.2.23,3684924,CAB75567.1,EC 2.3.2.23,LMJF_04_0680,LmjF.04.0680,LmjF.04.0680:mRNA,P1105.09,Putative ubiquitin-conjugating enzyme e2,Q9NED4,Q9NED4_LEIMA,UPI00000757F8,XM_883471,XM_883471.1,XP_888564,XP_888564.1,lma:LMJF_04_0680	0.00777872	0.000769478	0		0.948002	FALSE	0	P1105.09	0.312341	19382	0.151282	-3.36355
LmjF.07.0850	Ubiquitin-conjugating enzyme e2, putative.[Source:GeneDB;Acc:LmjF.07.0850]; Belongs to the ubiquitin-conjugating enzyme family	0	3.70388		0.0082768	0.269987	0.133333	0	0.815	0	10	https://smart.embl.de/smart/DDvec.cgi?smart=182:UBCc(6|173)+	11	0.815					0	0	LmjF07.0850	FALSE			LmjF.07.0850	0	12.1	LmjF.35.4500	LmjF.35.4500	0	10	2.3.2.23,5649249,CAJ07051.1,EC 2.3.2.23,LMJF_07_0850,LmjF.07.0850,LmjF.07.0850:mRNA,LmjF07.0850,Putative ubiquitin carrier protein,Q4QIK2,Q4QIK2_LEIMA,UPI00005389A0,XM_001680944,XM_001680944.1,XP_001680996,XP_001680996.1,lma:LMJF_07_0850			0	0	0.948002	TRUE	0	LmjF.07.0850		19382	0.151282
	Hypothetical protein, conserved.[Source:GeneDB;Acc:LmjF.36.1550]		4.74757	277.33	3.87915e-05	0.210634	0.266667				6	https://smart.embl.de/smart/DDvec.cgi?smart=848:BBOX(222|268)+BBOX(274|316)+	12		2.20024	2.20024	2.20024				LmjF36.1550	FALSE	predicted tripartite motif protein	1.13766	LmjF.36.1550		7			0	6	5655409,CAJ09108.1,LMJF_36_1550,LmjF.36.1550,LmjF.36.1550:mRNA,LmjF36.1550,Q4Q1S1,Q4Q1S1_LEIMA,UPI0000539CAE,Uncharacterized protein,XM_001686675,XM_001686675.1,XP_001686727,XP_001686727.1,lma:LMJF_36_1550	0.0197639	0.00301231	0		0.927931	FALSE	0	LmjF.36.1550	0.383506	46	0.525641	2.96648
LmjF.36.2950	Succinate--CoA ligase [ADP-forming] subunit beta, mitochondrial; Succinyl-CoA synthetase functions in the citric acid cycle (TCA), coupling the hydrolysis of succinyl-CoA to the synthesis of ATP and thus represents the only step of substrate- level phosphorylation in the TCA. The beta subunit provides nucleotide specificity of the enzyme and binds the substrate succinate, while the binding sites …	0	4.65049	1046.79	0.0170427	0.215031	0.355556	0.535	0.66	0	10	https://smart.embl.de/smart/DDvec.cgi?smart=413:Pfam_ATP-grasp_2(21|230)+Pfam_Ligase_CoA(289|409)+	9	0.138	2.43773	2.43773	2.43773		0	0	LmjF36.2950	FALSE	succinyl-CoA ligase [GDP-forming] beta-chain, putative	1.28554	LmjF.36.2950	0.221	7.1	LmjF.36.3470	LmjF.36.3470	0	10	5655585,6.2.1.4,6.2.1.5,CAJ09257.1,EC 6.2.1.4,EC 6.2.1.5,LMJF_36_2950,LmjF.36.2950,LmjF.36.2950:mRNA,LmjF36.2950,PWY-5392,PWY-5537,PWY-5538,PWY-5690,PWY-5913,PWY-6728,PWY-6969,Q4Q1C4,Q4Q1C4_LEIMA,REACT_1046,Succinyl-CoA synthetase beta chain,UPA00223,UPI0000539D3C,XM_001686822,XM_001686822.1,XP_001686874,XP_001686874.1,lma:LMJF_36_2950	0.0103571	0.00113397	0	0	0.929798	FALSE	0	LmjF.36.2950	0.394943	30242	0.25	3.25499
LmjF.28.2420	Dihydrolipoamide acetyltransferase component of pyruvate dehydrogenase complex; 2-oxoglutarate dehydrogenase, E2 component, dihydrolipoamide succinyltransferase, putative.[Source:GeneDB;Acc:LmjF.28.2420]	0	4.98301	583.392	0.0127033	0.200682	0.30303	0.769	0.998	0.9	12	https://smart.embl.de/smart/DDvec.cgi?smart=389:Pfam_Biotin_lipoyl(26|99)+Pfam_2-oxoacid_dh(156|386)+	9	0.839	2.80083	2.80083	2.80083		0.141	0	LmjF28.2420	FALSE	2-oxoglutarate dehydrogenase, E2 component, dihydrolipoamide succinyltransferase, putative	1.48585	LmjF.28.2420	0.184	6	LmjF.36.3470	LmjF.36.3470	0	12	2.3.1.61,5653455,CAJ05698.1,EC 2.3.1.61,LMJF_28_2420,LmjF.28.2420,LmjF.28.2420:mRNA,LmjF28.2420,Q4Q822,Q4Q822_LEIMA,UPI00005394DC,XM_001684474,XM_001684474.1,XP_001684526,XP_001684526.1,lma:LMJF_28_2420	0.00167546	7.60886e-05	0	0.417	0.923404	FALSE	0	LmjF.28.2420	0.375557	18854	0.230769	3.9564
LmjF.36.2660	Dihydrolipoamide acetyltransferase component of pyruvate dehydrogenase complex; Dihydrolipoamide acetyltransferase precursor, putative.[Source:GeneDB;Acc:LmjF.36.2660]	0	4.70874	611.796	0.0145495	0.212371	0.355556	0.237	0.879	0.8	10	https://smart.embl.de/smart/DDvec.cgi?smart=463:Pfam_Biotin_lipoyl(22|96)+Pfam_E3_binding(148|184)+Pfam_2-oxoacid_dh(226|463)+	9	0.119	2.22292	2.22292	2.22292		0	0	LmjF36.2660	FALSE	dihydrolipoamide acetyltransferase precursor, putative	1.15245	LmjF.36.2660	0.207	6.9	LmjF.36.2950	LmjF.36.2950	0	10	2.3.1.12,5655554,CAJ09224.1,EC 2.3.1.12,LMJF_36_2660,LmjF.36.2660,LmjF.36.2660:mRNA,LmjF36.2660,Q4Q1F5,Q4Q1F5_LEIMA,UPI0000539D20,XM_001686791,XM_001686791.1,XP_001686843,XP_001686843.1,lma:LMJF_36_2660	0.0119859	0.00142345	0	0	0.928678	FALSE	0	LmjF.36.2660	0.361288	27394	0.276	3.18985
LmjF.28.1880	Hypothetical protein, conserved.[Source:GeneDB;Acc:LmjF.28.1880]	0	3.38107		0.00844168	0.295765	0.596923	0.911	0.993	0	26	https://smart.embl.de/smart/DDvec.cgi?smart=1261:AARP2CN(235|321)+DUF663(776|1087)+	10	0.93					0	0	LmjF28.1880	FALSE			LmjF.28.1880	0	25.4231	LmjF.36.4210	LmjF.36.4210	0	26	5653399,CAJ05568.1,LMJF_28_1880,LmjF.28.1880,LmjF.28.1880:mRNA,LmjF28.1880,Q4Q878,Q4Q878_LEIMA,UPI00005394AC,Uncharacterized protein,XM_001684418,XM_001684418.1,XP_001684470,XP_001684470.1,lma:LMJF_28_1880			0	0	0.95421	TRUE	0	LmjF.28.1880		18870	0.226648
LmjF.29.2540	Hypothetical protein, conserved.[Source:GeneDB;Acc:LmjF.29.2540]; Belongs to the class I-like SAM-binding methyltransferase superfamily. RsmB/NOP family	0	3.76456	685.469	0	0.265635	1	0.756	0.823	0	13	https://smart.embl.de/smart/DDvec.cgi?smart=638:Pfam_Methyltr_RsmB-F(143|400)+COIL(602|631)+	10	0.306	1.96326	1.96326	1.96326		0	0	LmjF29.2540	FALSE	NOL1/NOP2/sun family, putative	0.973248	LmjF.29.2540	0	32.5385	LmjF.33.1870	LmjF.33.1870	0	13	12981114,2.1.1.203,CBZ12595.1,E9AEB6,E9AEB6_LEIMA,EC 2.1.1.203,LMJF_29_2540,LmjF.29.2540,LmjF.29.2540:mRNA,LmjF29.2540,UPI00005623E8,Uncharacterized protein,XM_842826,XM_842826.1,XP_003722337,XP_003722337.1,XP_847919,XP_847919.1,lma:LMJF_29_2540	0.034244	0.00690984	0	0	0.946835	TRUE	0	LmjF.29.2540	0.360308	0	0.396811	2.70116
LmjF.28.2060	DNA-directed RNA polymerase-like protein.[Source:GeneDB;Acc:LmjF.28.2060]	0	3.28398	643.06	0.0151736	0.304508	0.448276	0.146	0.9	0	30	https://smart.embl.de/smart/DDvec.cgi?smart=137:Pfam_RNA_pol_L(50|113)+	10	0.887	2.34435	0.426557	-2.34435		0	0	LmjF28.2060	FALSE	DNA-directed RNA polymerase-like protein	-1.22919	LmjF.28.2060	0.047	24.2	LmjF.29.0140	LmjF.29.0140	0	30	5653417,CAJ05635.1,DNA-directed RNA polymerase-like protein,LMJF_28_2060,LmjF.28.2060,LmjF.28.2060:mRNA,LmjF28.2060,Q4Q860,Q4Q860_LEIMA,UPI00005394BE,XM_001684436,XM_001684436.1,XP_001684488,XP_001684488.1,lma:LMJF_28_2060	0.000844247	2.73317e-05	0	0	0.956077	FALSE	0	LmjF.28.2060	0.293039	55224	0.196748	-4.19463
LmjF.36.2130	DEAD box RNA helicase, putative.[Source:GeneDB;Acc:LmjF.36.2130]; Belongs to the DEAD box helicase family	0	3.74757	142.889	0	0.266839	1	0.467	0.514	0	13	https://smart.embl.de/smart/DDvec.cgi?smart=573:DEXDc(125|327)+HELICc(363|444)+	10	0.127	2.15725	2.15725	2.15725	DBP2A	0	0	LmjF36.2130	FALSE	ATP-dependent RNA helicase DBP2A, putative	1.1092	LmjF.36.2130	0	32.9231	LmjF.36.4210	LmjF.36.4210	0	13	5655472,CAJ09171.1,LMJF_36_2130,LmjF.36.2130,LmjF.36.2130:mRNA,LmjF36.2130,Putative DEAD box RNA helicase,Q4Q1K8,Q4Q1K8_LEIMA,UPI0000539CEB,XM_001686738,XM_001686738.1,XP_001686790,XP_001686790.1,lma:LMJF_36_2130	0.018147	0.00265596	0	0	0.947162	FALSE	0	LmjF.36.2130	0.369119	0	0.391941	3.00498
	Exosome complex exonuclease RRP45 homolog, putative.[Source:GeneDB;Acc:LmjF.22.1580]		4.26214	1712.11	0	0.234624	1				4	https://smart.embl.de/smart/DDvec.cgi?smart=363:Pfam_RNase_PH(40|168)+Pfam_RNase_PH_C(249|305)+	11		1.73453	0.576526	-1.73453				LmjF22.1580	FALSE	exosome complex exonuclease RRP45 homolog, putative	-0.794543	LmjF.22.1580		27.25			0	4	5651931,CAJ04881.1,LMJF_22_1580,LmjF.22.1580,LmjF.22.1580:mRNA,LmjF22.1580,Putative exosome complex exonuclease RRP45,Q4QBI9,Q4QBI9_LEIMA,UPI00005390BA,XM_001683257,XM_001683257.1,XP_001683309,XP_001683309.1,lma:LMJF_22_1580	0.0496152	0.0120357	0		0.937267	TRUE	0	LmjF.22.1580	0.316413	0	0.664634	-2.5111
LmjF.18.0940	Hypothetical protein, conserved.[Source:GeneDB;Acc:LmjF.18.0940]	0	3.44417		0.00563475	0.290345	0.608696	0.911	0.991	0	24	https://smart.embl.de/smart/DDvec.cgi?smart=1280:Pfam_Nrap_D3(432|594)+Pfam_Nrap_D4(620|840)+Pfam_Nrap_D5(833|985)+	10	0.904					0	0	LmjF18.0940	FALSE			LmjF.18.0940	0	24.2917	LmjF.35.0670	LmjF.35.0670	0	24	5651022,CAJ03859.1,LMJF_18_0940,LmjF.18.0940,LmjF.18.0940:mRNA,LmjF18.0940,Q4QDU8,Q4QDU8_LEIMA,UPI0000538E6E,Uncharacterized protein,XM_001682448,XM_001682448.1,XP_001682500,XP_001682500.1,lma:LMJF_18_0940			0	0	0.952997	TRUE	0	LmjF.18.0940		15242	0.233574
	Conserved WD40 repeat domain protein; Hypothetical protein, conserved.[Source:GeneDB;Acc:LmjF.23.0620]		3.6165	1163.82	0.00157165	0.27651	0.679654				22	https://smart.embl.de/smart/DDvec.cgi?smart=680:WD40(254|290)+WD40(293|332)+WD40(335|371)+BING4CT(382|462)+	10		3.10104	3.10104	3.10104				LmjF23.0620	FALSE	WD domain, G-beta repeat/BING4CT (NUC141) domain containing protein, putative	1.63275	L6586.01		26.9091			0	22	5652046,CAB71230.1,CAJ04331.1,Conserved WD40 repeat domain protein,L6586.01,LMJF_23_0620,LmjF.23.0620,LmjF.23.0620:mRNA,LmjF23.0620,Q4QBA1,Q9NF84,Q9NF84_LEIMA,UPI000007CFC8,XM_001683345,XM_001683345.1,XP_001683397,XP_001683397.1,lma:LMJF_23_0620	0.000840924	2.71296e-05	0		0.949683	FALSE	0	L6586.01	0.389092	6880	0.269091	4.19631
	Possible serine/threonine kinase; Protein kinase, putative.[Source:GeneDB;Acc:LmjF.30.2130]		4.2233	243.108	0.00124137	0.236782	0.333333				4	https://smart.embl.de/smart/DDvec.cgi?smart=983:Pfam_Pkinase(4|87)+Pfam_Pkinase_Tyr(157|356)+CASH(627|809)+PbH1(834|856)+PbH1(857|879)+PbH1(880|902)+PbH1(903|925)+PbH1(926|948)+PbH1(949|971)+	12		2.71766	2.71766	2.71766	NEK10			LmjF30.2130	FALSE	Serine/threonine-protein kinase NEK10, putative	1.44237	L5213T.04		15.25			0	4	5653758,CAB88225.1,CAJ06429.1,L5213T.04,LMJF_30_2130,LmjF.30.2130,LmjF.30.2130:mRNA,LmjF30.2130,Possible serine/threonine kinase,Q4Q780,Q9NE58,Q9NE58_LEIMA,UPI000007BBD8,XM_001684766,XM_001684766.1,XP_001684818,XP_001684818.1,lma:LMJF_30_2130	0.0120461	0.00144051	0		0.938013	FALSE	0	L5213T.04	0.452662	2400	0.416667	3.18641
LmjF.11.1050	SEC61-like (pretranslocation process) protein, putative.[Source:GeneDB;Acc:LmjF.11.1050]	0	3.35922	978.818	0.0432046	0.297688	0.367965	0.761	0.967	0	22	https://smart.embl.de/smart/DDvec.cgi?smart=486:Pfam_Plug_translocon(42|76)+Pfam_SecY(77|466)+	10	0.84	2.07508	2.07508	2.07508		0	0	LmjF11.1050	FALSE	protein transport protein SEC61 subunit alpha, putative	1.05317	LmjF.11.1050	0.221	18.8636	LmjF.30.3590	LmjF.30.3590	0	22	5649858,CAJ02934.1,LMJF_11_1050,LmjF.11.1050,LmjF.11.1050:mRNA,LmjF11.1050,Putative pretranslocation protein,alpha subunit,Q4QGX4,Q4QGX4_LEIMA,UPI0000538BA3,XM_001681522,XM_001681522.1,XP_001681574,XP_001681574.1,lma:LMJF_11_1050	0.0122273	0.00147895	0	0	0.95463	FALSE	0	LmjF.11.1050	0.331312	70542	0.156439	3.17878
LmjF.29.0140	DNA-directed RNA polymerase I-like protein.[Source:GeneDB;Acc:LmjF.29.0140]	0	3.21117	3207.99	0.0165786	0.311413	0.510769	0.23	0.966	0	26	https://smart.embl.de/smart/DDvec.cgi?smart=337:RPOLD(18|293)+	10	0.95	1.87278	0.533965	-1.87278	RPB3	0	0	LmjF29.0140	FALSE	DNA-directed RNA polymerase II subunit 3, putative	-0.905183	LmjF.29.0140	0.194	23.4615	RPOIILS	LmjF.31.2610	0	26	12980870,CBZ12345.1,DNA-directed RNA polymerase I-like protein,E9ADL6,E9ADL6_LEIMA,LMJF_29_0140,LmjF.29.0140,LmjF.29.0140:mRNA,LmjF29.0140,UPI00005622F6,XM_842580,XM_842580.1,XP_003722088,XP_003722088.1,XP_847673,XP_847673.1,lma:LMJF_29_0140	0.0310309	0.00597875	0	0	0.957478	TRUE	0	LmjF.29.0140	0.329284	60274	0.181574	-2.74894
LmjF.12.0360	Hypothetical protein, conserved.[Source:GeneDB;Acc:LmjF.12.0360]	0	4.21117		5.5173e-05	0.237464	0	0.073	0.424	0	2	https://smart.embl.de/smart/DDvec.cgi?smart=370:Pfam_GST_N_3(5|80)+	9	0.405					0	0	LmjF12.0360	FALSE			LmjF.12.0360	0.041	17	LmjF.27.1310	LmjF.27.1310	0	2	5649926,CAJ02543.1,LMJF_12_0360,LmjF.12.0360,LmjF.12.0360:mRNA,LmjF12.0360,Q4QGQ7,Q4QGQ7_LEIMA,UPI000052CFC7,Uncharacterized protein,XM_001681589,XM_001681589.1,XP_001681641,XP_001681641.1,lma:LMJF_12_0360			0	0	0.938247	TRUE	0	LmjF.12.0360		184	0.533333
	DNA-directed RNA polymerase subunit; DNA-dependent RNA polymerase catalyzes the transcription of DNA into RNA using the four ribonucleoside triphosphates as substrates		3	4448.86	0.121538	0.333333	0.249249				37	https://smart.embl.de/smart/DDvec.cgi?smart=1662:RPOLA_N(218|517)+Pfam_RNA_pol_Rpb1_4(672|779)+Pfam_RNA_pol_Rpb1_6(852|1053)+Pfam_RNA_pol_Rpb1_7(1137|1265)+	10		1.96538	1.96538	1.96538	RPOIILS			LmjF31.2610	FALSE	RNA polymerase ii largest subunit	0.974807	RPOIILS		19.027			0	37	2.7.7.6,5654193,AAC47226.1,ABE47500.1,ACO53429.1,AJ304948,C1KE04_LEIMA,CAC22337.1,CAJ08467.1,DNA-directed RNA polymerase subunit,DQ452721,EC 2.7.7.6,FJ817495,LMJF_31_2610,LmjF.31.2610,LmjF.31.2610:mRNA,LmjF31.2610,Q1PC57_LEIMA,Q4Q600,Q4Q600_LEIMA,Q7JNX9_LEIMA,Q9GNZ5_LEIMA,RNA polymerase II largest subunit,RPOIILS,U51890,UPI0000539771,XM_001685196,XM_001685196.1,XP_001685248,XP_001685248.1,lma:LMJ…	0.0128079	0.00158789	0		0.961538	TRUE	0	RPOIILS	0.308667	216798	0.134942	3.15812
LmjF.35.3870	Nucleoside diphosphate kinase, putative.[Source:GeneDB;Acc:LmjF.35.3870]	0	3.34466	1432.58	0.048517	0.298984	0.541502	0.082	0.921	0.9	23	https://smart.embl.de/smart/DDvec.cgi?smart=337:Pfam_DUF1126(6|82)+NDK(196|335)+	10	0.059	2.59315	0.385631	-2.59315		0	0	LmjF35.3870	FALSE	nucleoside diphosphate kinase, putative	-1.37471	LmjF.35.3870	0.198	21.0435	LmjF.36.4630	LmjF.36.4630	0	23	12980542,2.7.4.6,CBZ13015.1,E9AFL1,E9AFL1_LEIMA,EC 2.7.4.6,LMJF_35_3870,LmjF.35.3870,LmjF.35.3870:mRNA,LmjF35.3870,PWY-6545,PWY-7176,PWY-7184,PWY-7187,PWY-7197,PWY-7198,PWY-7205,PWY-7210,PWY-7220,PWY-7221,PWY-7222,PWY-7224,PWY-7226,PWY-7227,Putative nucleoside diphosphate kinase,UPI000056250B,XM_838399,XM_838399.1,XP_003722781,XP_003722781.1,XP_843492,XP_843492.1,lma:LMJF_35_3870	0.00406223	0.00029316	0	0	0.95491	FALSE	0	LmjF.35.3870	0.37962	172898	0.201505	-3.62127
LmjF.15.1480	cAMP specific phosphodiesterase, putative.[Source:GeneDB;Acc:LmjF.15.1480]	0	4.29369	532.962	0.00264416	0.2329	0	0.1	0.7	0.65	7	https://smart.embl.de/smart/DDvec.cgi?smart=940:GAF(248|399)+GAF(422|570)+HDc(678|849)+	11	0.125	3.51709	3.51709	3.51709		0	0	LmjF15.1480	FALSE	cAMP specific phosphodiesterase, putative	1.81438	LmjF.15.1480	0	11.5714	RAC-A	LmjF.17.0200	0	7	2R8Q,3.1.4.53,5650534,AAR88146.1,AY462264,CAJ03379.2,EC 3.1.4.53,LMJF_15_1480,LmjF.15.1480,LmjF.15.1480:mRNA,LmjF15.1480,Phosphodiesterase,Q4QF31,Q4QF31_LEIMA,Q6S996_LEIMA,UPI0001F7D586,XM_001682015,XM_001682015.1,XP_001682067,XP_001682067.1,XP_001682067.2,lma:LMJF_15_1480	7.18736e-07	3.5549e-09	0	0	0.93666	FALSE	0	LmjF.15.1480	0.307331	13216	0.660714	5.90368
	Adenylate kinase, putative.[Source:GeneDB;Acc:LmjF.04.0960]; Belongs to the adenylate kinase family		4.30583	3557.83	6.41132e-05	0.232244	0				2	https://smart.embl.de/smart/DDvec.cgi?smart=211:Pfam_AAA_17(24|158)+	11		1.9241	0.519723	-1.9241	ADKG			LmjF04.0960	FALSE	UMP/CMP kinase, putative	-0.944186	L2256.03		15			0	2	2.7.4.3,3684920,CAC22640.1,EC 2.7.4.3,L2256.03,LMJF_04_0960,LmjF.04.0960,LmjF.04.0960:mRNA,Putative adenylate kinase,Q9U1D3,Q9U1D3_LEIMA,UPI0000078CCD,XM_883514,XM_883514.1,XP_888607,XP_888607.1,lma:LMJF_04_0960	0.0300695	0.00568577	0		0.936426	TRUE	0	L2256.03	0.341432	332	0.608696	-2.76537
LmjF.35.3450	DNA-repair protein, putative.[Source:GeneDB;Acc:LmjF.35.3450]	0	4.75728	689.385	0.0241537	0.210204	0	0	0.751	0	6	https://smart.embl.de/smart/DDvec.cgi?smart=840:Pfam_Rad4(439|589)+BHD_1(593|646)+BHD_2(648|698)+BHD_3(708|788)+	12	0.751	1.95796	1.95796	1.95796		0	0	LmjF35.3450	FALSE	DNA-repair protein, putative	0.969355	LmjF.35.3450	0	1.5	LmjF.36.6110	LmjF.36.6110	0	6	12980499,CBZ12973.1,E9AFG9,E9AFG9_LEIMA,LMJF_35_3450,LmjF.35.3450,LmjF.35.3450:mRNA,LmjF35.3450,Putative DNA-repair protein,UPI00005624EE,XM_838357,XM_838357.1,XP_003722739,XP_003722739.1,XP_843450,XP_843450.1,lma:LMJF_35_3450	0.0222056	0.00357447	0	0	0.927745	TRUE	0	LmjF.35.3450	0.332716	26330	0.166667	2.91346
LmjF.14.0780	Hypothetical protein, conserved.[Source:GeneDB;Acc:LmjF.14.0780]	0	3.98786	1145.08	0.00189211	0.250761	0.52381	0.761	0.949	0	7	https://smart.embl.de/smart/DDvec.cgi?smart=186:Pfam_Ribosomal_L21p(21|121)+	10	0.796	2.27825	0.438933	-2.27825		0	0	LmjF14.0780	FALSE	ribosomal protein L21, putative	-1.18793	LmjF.14.0780	0	17.7143	LmjF.30.3590	LmjF.30.3590	0	7	5650281,CAJ03050.1,LMJF_14_0780,LmjF.14.0780,LmjF.14.0780:mRNA,LmjF14.0780,Q4QFQ5,Q4QFQ5_LEIMA,UPI0000075126,Uncharacterized protein,XM_001687627,XM_001687627.1,XP_001687679,XP_001687679.1,lma:LMJF_14_0780	0.00965744	0.00103245	0	0	0.942541	FALSE	0	LmjF.14.0780	0.362004	3698	0.366071	-3.28153
	Putative ubiquitin carboxy-terminal hydrolase; Cysteine peptidase, Clan CA, family C19, putative.[Source:GeneDB;Acc:LmjF.32.2910]; Belongs to the peptidase C19 family		3.78398	247.324	0.0290346	0.264272	0.333333				4	https://smart.embl.de/smart/DDvec.cgi?smart=1341:DUSP(350|450)+Pfam_UCH_1(1110|1315)+	11		2.50662	2.50662	2.50662				LmjF32.2910	FALSE	ubiquitin hydrolase, putative	1.32574	L1648.03		23.75			0	4	3.4.19.12,5656412,CAB55365.1,CAJ08819.1,EC 3.4.19.12,L1648.03,LMJF_32_2910,LmjF.32.2910,LmjF.32.2910:mRNA,LmjF32.2910,Putative ubiquitin carboxy-terminal hydrolase,Putative ubiquitin hydrolase,Q4Q4Y3,Q9U1E5,Q9U1E5_LEIMA,UPI0000075B77,XM_001685563,XM_001685563.1,XP_001685615,XP_001685615.1,lma:LMJF_32_2910	0.0043603	0.000320553	0		0.946462	FALSE	0	L1648.03	0.368457	32272	0.321918	3.5981
LmjF.28.0140	Pantothenate kinase subunit, putative.[Source:GeneDB;Acc:LmjF.28.0140]	0	3.99515	1788.75	0.000450278	0.250304	0.833333	0.888	0.912	0	4	https://smart.embl.de/smart/DDvec.cgi?smart=1461:Pfam_Exo_endo_phos(14|314)+TRANS(369|391)+Pfam_AMP-binding(444|609)+Pfam_Fumble(1047|1450)+	10	0.249	3.48166	3.48166	3.48166		0	0	LmjF28.0140	FALSE	pantothenate kinase subunit, putative	1.79977	LmjF.28.0140	0	13	LmjF.35.1420	LmjF.35.1420	0	4	2.7.1.33,5653219,CAJ04695.1,EC 2.7.1.33,LMJF_28_0140,LmjF.28.0140,LmjF.28.0140:mRNA,LmjF28.0140,PWY-3961,Putative pantothenate kinase subunit,Q4Q8Q6,Q4Q8Q6_LEIMA,REACT_11193,UPA00241,UPI00005393FF,XM_001684240,XM_001684240.1,XP_001684292,XP_001684292.1,lma:LMJF_28_0140	0.00177564	8.30502e-05	0	0	0.942401	FALSE	0	LmjF.28.0140	0.457327	676	0.317073	3.93542
	Peroxisome targeting signal 1 receptor, putative.[Source:GeneDB;Acc:LmjF.35.1420]		3.91505	606.957	0.0135448	0.255425	0.6				5	https://smart.embl.de/smart/DDvec.cgi?smart=631:COIL(283|318)+TPR(364|397)+TPR(477|510)+TPR(511|544)+TPR(545|578)+	10		2.37783	2.37783	2.37783	PEX5			LmjF35.1420	FALSE	peroxisome targeting signal 1 receptor, putative	1.24964	LmjF.35.1420		11.2			0	5	12982369,CBZ12769.1,E9AEW5,E9AEW5_LEIMA,LMJF_35_1420,LmjF.35.1420,LmjF.35.1420:mRNA,LmjF35.1420,Putative peroxisome targeting signal 1 receptor,UPI0000562457,XM_838155,XM_838155.1,XP_003722535,XP_003722535.1,XP_843248,XP_843248.1,lma:LMJF_35_1420	0.00558464	0.000459301	0		0.943941	FALSE	0	LmjF.35.1420	0.356691	24360	0.254545	3.50343
	3-ketoacyl-CoA thiolase, putative.[Source:GeneDB;Acc:LmjF.23.0690]; Belongs to the thiolase family		4.62621	1085.82	0.0148319	0.216159	0.4				5	https://smart.embl.de/smart/DDvec.cgi?smart=441:Pfam_ketoacyl-synt(112|181)+Pfam_Thiolase_C(292|426)+	10		2.52486	2.52486	2.52486				LmjF23.0690	FALSE	3-ketoacyl-CoA thiolase, putative	1.3362	L7836.03		8.2			0	5	2.3.1.16,5652053,CAB55378.1,CAJ04383.1,EC 2.3.1.16,L7836.03,LMJF_23_0690,LmjF.23.0690,LmjF.23.0690:mRNA,LmjF23.0690,Possible 3-ketoacyl-CoA thiolase,Putative 3-ketoacyl-CoA thiolase,Q4QB94,Q9U0V9,Q9U0V9_LEIMA,UPI00000789DA,XM_001683352,XM_001683352.1,XP_001683404,XP_001683404.1,lma:LMJF_23_0690	0.00573424	0.000486018	0		0.930265	FALSE	0	L7836.03	0.383048	30652	0.41	3.48835
	3-hydroxyacyl-ACP dehydratase, putative.[Source:GeneDB;Acc:LmjF.07.0430]		4.30097		0.00446292	0.232506	0.666667				4	https://smart.embl.de/smart/DDvec.cgi?smart=157:Pfam_MaoC_dehydrat_N(11|135)+	10								LmjF07.0430	FALSE			HTD2-2		8			0	4	5649200,CAJ07003.1,HTD2-2,LMJF_07_0430,LmjF.07.0430,LmjF.07.0430:mRNA,LmjF07.0430,Putative 3-hydroxyacyl-ACP dehydratase,Q4QIQ0,Q4QIQ0_LEIMA,UPI0000538975,XM_001680896,XM_001680896.1,XP_001680948,XP_001680948.1,lma:LMJF_07_0430,putative 3-hydroxyacyl-ACP dehydratase			0		0.93652	TRUE	0	HTD2-2		8854	0.363636
	Hypothetical protein, conserved.[Source:GeneDB;Acc:LmjF.24.2110]		8.75243	554.459	0.00968512	0.114254	0				2	https://smart.embl.de/smart/DDvec.cgi?smart=501:Pfam_HMG_CoA_synt_N(8|185)+	13		2.52392	2.52392	2.52392	HMGS			LmjF24.2110	FALSE	3-hydroxy-3-methylglutaryl-CoA synthase, putative	1.33566	LmjF.24.2110		3			0	2	5652385,CAJ05358.1,LMJF_24_2110,LmjF.24.2110,LmjF.24.2110:mRNA,LmjF24.2110,Q4QAB9,Q4QAB9_LEIMA,UPI00005391EB,Uncharacterized protein,XM_001683677,XM_001683677.1,XP_001683729,XP_001683729.1,lma:LMJF_24_2110	0.0145463	0.00192948	0		0.850915	FALSE	0	LmjF.24.2110	0.430738	20232	0.5	3.10088
	Polyprenyl synthase, putative.[Source:GeneDB;Acc:LmjF.19.0220]		10.7427	123.031	0	0.0930863	0				1	https://smart.embl.de/smart/DDvec.cgi?smart=742:Pfam_CrtC(30|238)+Pfam_Lipocalin_9(245|376)+Pfam_polyprenyl_synt(432|693)+	15		2.05514	2.05514	2.05514				LmjF19.0220	FALSE	polyprenyl synthase, putative	1.03923	LmjF.19.0220		2			0	1	5651121,CAJ07107.1,LMJF_19_0220,LmjF.19.0220,LmjF.19.0220:mRNA,LmjF19.0220,Putative polyprenyl synthase,Q4QDJ9,Q4QDJ9_LEIMA,UPI0000077F75,XM_001682547,XM_001682547.1,XP_001682599,XP_001682599.1,lma:LMJF_19_0220	0.0196942	0.00299499	0		0.81264	FALSE	0	LmjF.19.0220	0.350117	0	0	2.96825
	3-hydroxy-3-methylglutaryl-CoA reductase.[Source:GeneDB;Acc:LmjF.30.3190]		9.74515	278.373	0.00485437	0.102615	0				2	https://smart.embl.de/smart/DDvec.cgi?smart=434:Pfam_HMG-CoA_red(50|429)+	14		2.56924	2.56924	2.56924	HMGR			LmjF30.3190	FALSE	3-hydroxy-3-methylglutaryl-CoA reductase	1.36134	HMGR		1.5			0	2	1.1.1.34,3-hydroxy-3-methylglutaryl coenzyme A reductase,3-hydroxy-3-methylglutaryl-CoA reductase,5653868,AAD38406.1,AF155593,CAJ06753.1,EC 1.1.1.34,HMGR,LMJF_30_3190,LmjF.30.3190,LmjF.30.3190:mRNA,LmjF30.3190,Q4Q6X1,Q9Y0F3,Q9Y0F3_LEIMA,UPA00058,UPI0000077B52,XM_001684875,XM_001684875.1,XP_001684927,XP_001684927.1,hmgr,lma:LMJF_30_3190	0.00833957	0.000840378	0		0.831824	FALSE	0	HMGR	0.407693	10118	0.5	3.33914
	Vacuolar-type proton translocating pyrophosphatase 1, putative.[Source:GeneDB;Acc:LmjF.31.1220]		5.64078	521.355	0.00970283	0.177281	0.2				5	https://smart.embl.de/smart/DDvec.cgi?smart=802:Pfam_H_PPase(7|785)+	13		3.01879	3.01879	3.01879	VP1			LmjF31.1220	FALSE	Pyrophosphate-energized vacuolar membrane proton pump 1, putative	1.59397	LmjF.31.1220		2			0	5	3.6.1.1,5654050,AJ245400,CAB99324.1,CAJ08309.1,EC 3.6.1.1,LMJF_31_1220,LmjF.31.1220,LmjF.31.1220:mRNA,LmjF31.1220,Q4Q6E1,Q4Q6E1_LEIMA,Q9N9V1_LEIMA,UPI00005396E9,XM_001685055,XM_001685055.1,XP_001685107,XP_001685107.1,lma:LMJF_31_1220	0.000749272	2.38359e-05	0		0.910754	FALSE	0	LmjF.31.1220	0.377222	9280	0.4	4.22555
	Plasma membrane ATPase; P-type H+-ATPase, putative.[Source:GeneDB;Acc:LmjF.18.1520]		6.63835		0	0.15064	0				1	https://smart.embl.de/smart/DDvec.cgi?smart=974:Cation_ATPase_N(46|114)+TRANS(118|137)+Pfam_E1-E2_ATPase(148|329)+Pfam_Hydrolase(345|617)+TRANS(662|684)+TRANS(704|726)+TRANS(738|760)+TRANS(813|835)+	14								LmjF18.1520	FALSE			H1A-2		5			0	1	3.6.3.6,5651083,CAJ04294.1,EC 3.6.3.6,H1A-2,LMJF_18_1520,LmjF.18.1520,LmjF.18.1520:mRNA,LmjF18.1520,Plasma membrane ATPase,Q4QDN7,Q4QDN7_LEIMA,UPI0000538EA5,XM_001682509,XM_001682509.1,XP_001682561,XP_001682561.1,lma:LMJF_18_1520,putative P-type H+-ATPase			0		0.89157	TRUE	0	H1A-2		0	0
LmjF.36.4630	Inosine triphosphate pyrophosphatase; Pyrophosphatase that hydrolyzes non-canonical purine nucleotides such as inosine triphosphate (ITP), deoxyinosine triphosphate (dITP) or xanthosine 5'-triphosphate (XTP) to their respective monophosphate derivatives. The enzyme does not distinguish between the deoxy- and ribose forms. Probably excludes non-canonical purines from RNA and DNA precursor pools, t…	0	3.35437	1283.86	0.0373945	0.298119	0.609524	0.052	0.654	0.65	21	https://smart.embl.de/smart/DDvec.cgi?smart=234:Pfam_Ham1p_like(7|219)+	10	0	2.20144	0.454249	-2.20144		0	0	LmjF36.4630	FALSE	Ham1 family, putative	-1.13845	LmjF.36.4630	0	22.381	RPOIILS	LmjF.31.2610	0	21	3.6.1.-,5655763,CAJ09430.1,EC 3.6.1.-,ITPA_LEIMA,Inosine triphosphate pyrophosphatase,LMJF_36_4630,LmjF.36.4630,LmjF.36.4630:mRNA,LmjF36.4630,Non-canonical purine NTP pyrophosphatase,Non-standard purine NTP pyrophosphatase,Nucleoside-triphosphate diphosphatase,Nucleoside-triphosphate pyrophosphatase,PWY-7206,Q4Q0V1,Q4Q0V1_LEIMA,UPI0000539DE5,XM_001686995,XM_001686995.1,XP_001687047,XP_001687047.1…	0.010638	0.00118644	0	0	0.954724	FALSE	0	LmjF.36.4630	0.351142	155490	0.213152	-3.24212
	GMP reductase; Catalyzes the irreversible NADPH-dependent deamination of GMP to IMP. It functions in the conversion of nucleobase, nucleoside and nucleotide derivatives of G to A nucleotides, and in maintaining the intracellular balance of A and G nucleotides; Belongs to the IMPDH/GMPR family. GuaC type 1 subfamily		3.68204		0.000402028	0.271589	0.844444				10	https://smart.embl.de/smart/DDvec.cgi?smart=553:CBS(163|217)+CBS(231|279)+	10								LmjF17.0725	FALSE			GMPR		34.3			0	10	1.1.1.205,5650809,CAJ03667.1,EC 1.1.1.205,GMP reductase,GMPR,GMPR_LEIMA,Guanosine 5'-monophosphate oxidoreductase,LMJF_17_0725,LmjF.17.0725,LmjF.17.0725:mRNA,LmjF17.0725,Q4QEB3,Q4QEB3_LEIMA,UPI0000538DCF,XM_001682283,XM_001682283.1,XP_001682335,XP_001682335.1,lma:LMJF_17_0725			0		0.948422	TRUE	0	GMPR		2652	0.394253
LmjF.01.0110	Glutaredoxin-like protein.[Source:GeneDB;Acc:LmjF.01.0110]	0	5.35437	2027.97	0.000719292	0.186763	0	0	0.836	0	2	https://smart.embl.de/smart/DDvec.cgi?smart=195:Pfam_Glutaredoxin(100|164)+	10	0.836	1.81623	0.550591	-1.81623		0	0	LmjF01.0110	FALSE	monothiol glutaredoxin, putative	-0.860947	LmjF.01.0110	0	2.5	LmjF.07.0230	LmjF.07.0230	0	2	12983104,CBZ11814.1,E9AC00,E9AC00_LEIMA,Glutaredoxin-like protein,LMJF_01_0110,LmjF.01.0110,LmjF.01.0110:mRNA,LmjF01.0110,UPI000007DF9F,XM_001687351,XM_001687351.1,XP_001687403,XP_001687403.1,XP_003721531,XP_003721531.1,lma:LMJF_01_0110	0.0290582	0.00537015	0	0	0.916262	TRUE	0	LmjF.01.0110	0.309254	866	0.5	-2.78395
	Phosphomannomutase; Involved in the synthesis of the GDP-mannose and dolichol-phosphate-mannose required for a number of critical mannosyl transfer reactions		5.72816	2290.76	0	0.174576	0				1	https://smart.embl.de/smart/DDvec.cgi?smart=247:Pfam_PMM(26|245)+	12		1.85289	0.539698	-1.85289	PMM			LmjF36.1960	FALSE	phosphomannomutase, putative	-0.889776	PMM		2			0	1	5.4.2.8,5655453,CAJ09152.1,EC 5.4.2.8,LMJF_36_1960,LmjF.36.1960,LmjF.36.1960:mRNA,LmjF36.1960,PMM,PWY-5659,PWY-882,Phosphomannomutase,Q4Q1M7,Q4Q1M7_LEIMA,UPA00126,UPI0000539CD8,XM_001686719,XM_001686719.1,XP_001686771,XP_001686771.1,lma:LMJF_36_1960,putative phosphomannomutase	0.0414056	0.00921573	0		0.909074	TRUE	0	PMM	0.341703	0	0	-2.60395
LmjF.05.0140	Nucleolar RNA helicase II, putative.[Source:GeneDB;Acc:LmjF.05.0140]	0	3.73786	1292.98	0.00968512	0.267532	0.857143	0.558	0.624	0	14	https://smart.embl.de/smart/DDvec.cgi?smart=674:DEXDc(105|317)+HELICc(353|434)+Pfam_GUCT(522|615)+	10	0	2.21751	2.21751	2.21751		0	0.639	LmjF05.0140	FALSE	nucleolar RNA helicase II, putative	1.14894	LmjF.05.0140	0	30.7143	LmjF.28.1310	LmjF.28.1310	0	14	3.6.4.13,5648875,CAJ01930.1,EC 3.6.4.13,LMJF_05_0140,LmjF.05.0140,LmjF.05.0140:mRNA,LmjF05.0140,Putative nucleolar RNA helicase II,Q4QJI9,Q4QJI9_LEIMA,UPI000053889D,XM_001687438,XM_001687438.1,XP_001687490,XP_001687490.1,lma:LMJF_05_0140	0.0457827	0.0106737	0	0.439	0.947349	FALSE	0	LmjF.05.0140	0.449999	18408	0.360504	2.5532
	Mannose-1-phosphate guanyltransferase; GDP-mannose pyrophosphorylase.[Source:GeneDB;Acc:LmjF.23.0110]		4.73058	51.78	0.00485437	0.21139	0				2	https://smart.embl.de/smart/DDvec.cgi?smart=379:Pfam_NTP_transferase(10|241)+Pfam_Hexapep(296|325)+	11		2.21301	2.21301	2.21301	GDPMP			LmjF23.0110	FALSE	GDP-mannose pyrophosphorylase	1.14601	GDPMP		7.5			0	2	2.7.7.13,5651955,CAJ03868.1,EC 2.7.7.13,EXGMP,GDPMP,LMJF_23_0110,LmjF.23.0110,LmjF.23.0110:mRNA,LmjF23.0110,Mannose-1-phosphate guanyltransferase,Q4QBG5,Q4QBG5_LEIMA,UPI0000082C26,XM_001683281,XM_001683281.1,XP_001683333,XP_001683333.1,lma:LMJF_23_0110,mannose-1-phosphate guanyltransferase	0.0422544	0.00948064	0		0.928258	FALSE	0	GDPMP	0.441756	9206	0.5	2.59422
LmjF.33.2550	Isocitrate dehydrogenase, putative.[Source:GeneDB;Acc:LmjF.33.2550]	0	4.95388	230.157	0.0199853	0.201862	0.392857	0.631	0.95	0	8	https://smart.embl.de/smart/DDvec.cgi?smart=425:Iso_dh(19|416)+	9	0.839	2.4016	2.4016	2.4016		0	0	LmjF33.2550	FALSE	isocitrate dehydrogenase, putative	1.264	LmjF.33.2550	0.227	7.375	LmjF.36.2950	LmjF.36.2950	0	8	1.1.1.42,5654679,CAJ06701.1,EC 1.1.1.42,Isocitrate dehydrogenase [NADP],LMJF_33_2550,LmjF.33.2550,LmjF.33.2550:mRNA,LmjF33.2550,Q4Q3T2,Q4Q3T2_LEIMA,UPI0000539A35,XM_001685964,XM_001685964.1,XP_001686016,XP_001686016.1,lma:LMJF_33_2550	0.00564001	0.000474861	0	0	0.923964	FALSE	0	LmjF.33.2550	0.361705	23038	0.24569	3.49455
LmjF.27.0880	2-oxoglutarate dehydrogenase subunit, putative.[Source:GeneDB;Acc:LmjF.27.0880]	0	5.21602	521.132	0.00302178	0.191717	0.666667	0.769	0.998	0.9	7	https://smart.embl.de/smart/DDvec.cgi?smart=1006:Pfam_E1_dh(227|550)+Transket_pyr(631|847)+Pfam_OxoGdeHyase_C(850|1005)+	9	0.839	3.59024	3.59024	3.59024		0.128	0	LmjF27.0880	FALSE	2-oxoglutarate dehydrogenase subunit, putative	1.84408	LmjF.27.0880	0.184	8.71429	LmjF.28.2420	LmjF.28.2420	0	7	1.2.4.2,12982678,CBZ12150.1,E9AD65,E9AD65_LEIMA,EC 1.2.4.2,LMJF_27_0880,LmjF.27.0880,LmjF.27.0880:mRNA,LmjF27.0880,Putative 2-oxoglutarate dehydrogenase subunit,UPI0000562246,XM_842949,XM_842949.1,XP_003721894,XP_003721894.1,XP_848042,XP_848042.1,lma:LMJF_27_0880	5.96717e-05	8.51878e-07	0	0.419	0.918923	FALSE	0	LmjF.27.0880	0.374578	5804	0.348571	4.92309
LmjF.36.3470	2-oxoglutarate dehydrogenase E1 component, putative.[Source:GeneDB;Acc:LmjF.36.3470]	0	5.21602	870.763	0.00302178	0.191717	0.666667	0.051	0.802	0.8	7	https://smart.embl.de/smart/DDvec.cgi?smart=979:Pfam_2-oxogl_dehyd_N(20|59)+Pfam_E1_dh(231|560)+Transket_pyr(627|835)+Pfam_OxoGdeHyase_C(838|978)+	9	0	2.50104	2.50104	2.50104		0	0	LmjF36.3470	FALSE	2-oxoglutarate dehydrogenase E1 component, putative	1.32253	LmjF.36.3470	0.045	8.71429	asat	LmjF.35.0820	0	7	1.2.4.2,5655638,CAJ09310.1,EC 1.2.4.2,LMJF_36_3470,LmjF.36.3470,LmjF.36.3470:mRNA,LmjF36.3470,PWY-5084,Q4Q171,Q4Q171_LEIMA,UPI0000539D70,XM_001686875,XM_001686875.1,XP_001686927,XP_001686927.1,lma:LMJF_36_3470	0.00562791	0.000471892	0	0	0.918923	FALSE	0	LmjF.36.3470	0.378273	5804	0.348571	3.49622
	NAD-specific glutamate dehydrogenase; NAD(+)-dependent glutamate dehydrogenase which degrades glutamate to ammonia and alpha-ketoglutarate		5.56311	933.868	0.00485437	0.179756	0.6				5	https://smart.embl.de/smart/DDvec.cgi?smart=1020:Pfam_Bac_GDH(361|581)+ELFV_dehydrog(633|915)+	9		4.69007	4.69007	4.69007	GDH			LmjF15.1010	FALSE	glutamate dehydrogenase	2.22961	GDH		6.4			0	5	1.4.1.2,5650482,CAJ03327.1,EC 1.4.1.2,GDH,LMJF_15_1010,LmjF.15.1010,LmjF.15.1010:mRNA,LmjF15.1010,NAD-specific glutamate dehydrogenase,PWY-5022,PWY-7126,Q4QF83,Q4QF83_LEIMA,UPI0000538CAC,XM_001681963,XM_001681963.1,XP_001682015,XP_001682015.1,glutamate dehydrogenase,lma:LMJF_15_1010	1.84775e-07	2.28476e-10	0		0.912248	FALSE	0	GDH	0.351625	12114	0.442857	6.34087
	Glycine cleavage system P protein; The glycine cleavage system catalyzes the degradation of glycine		6.56068	288.468	0	0.152423	0				1	https://smart.embl.de/smart/DDvec.cgi?smart=972:Pfam_GDC-P(28|456)+Pfam_GDC-P(464|760)+	10		2.4066	2.4066	2.4066	GCVP			LmjF26.0030	FALSE	pyridoxal phosphate containing glycine decarboxylase, putative	1.26699	GCVP		5			0	1	1.4.4.2,5652738,CAJ04455.1,EC 1.4.4.2,GCVP,Glycine cleavage system P protein,LMJF_26_0030,LmjF.26.0030,LmjF.26.0030:mRNA,LmjF26.0030,Q4Q9I8,Q4Q9I8_LEIMA,UPI00005392F6,XM_001683958,XM_001683958.1,XP_001684010,XP_001684010.1,lma:LMJF_26_0030,putative glycine dehydrogenase	0.00516109	0.000404155	0		0.893064	FALSE	0	GCVP	0.358176	0	0	3.53736
	Putative GPI transamidase; Glycosylphosphatidylinositol (GPI) anchor, putative.[Source:GeneDB;Acc:LmjF.34.2730]		1	384.942	0	1	0				1	https://smart.embl.de/smart/DDvec.cgi?smart=743:TRANS(13|32)+TRANS(694|716)+	1		1.88519	1.88519	1.88519	GPI16			LmjF34.2730	FALSE	GPI transamidase subunit 16, putative	0.914709	GPI16		1			0	1	5655045,CAJ07993.1,GPI16,LMJF_34_2730,LmjF.34.2730,LmjF.34.2730:mRNA,LmjF34.2730,Putative GPI transamidase,Q4Q2S2,Q4Q2S2_LEIMA,UPI0000539B78,XM_001686324,XM_001686324.1,XP_001686376,XP_001686376.1,lma:LMJF_34_2730,putative GPI transamidase	0.0496152	0.012032	0		1	TRUE	0	GPI16	0.364251	0	0	2.51121
	GPI transamidase component GAA1, putative.[Source:GeneDB;Acc:LmjF.21.1810]		1	711.334	0	1	0				1	https://smart.embl.de/smart/DDvec.cgi?smart=464:TRANS(13|35)+Pfam_Gaa1(134|318)+TRANS(339|361)+TRANS(373|395)+TRANS(410|427)+TRANS(434|456)+	1		1.75673	0.569239	-1.75673	GAA1			LmjF21.1810	FALSE	GPI transamidase component GAA1, putative	-0.812894	GAA1		1			0	1	5651753,CAJ05121.1,GAA1,LMJF_21_1810,LmjF.21.1810,LmjF.21.1810:mRNA,LmjF21.1810,Q4QC02,Q4QC02_LEIMA,UPI0000082CAE,XM_001683094,XM_001683094.1,XP_001683146,XP_001683146.1,lma:LMJF_21_1810	0.0326047	0.00642491	0		1	TRUE	0	GAA1	0.29828	0	0	-2.72527
LmjF.26.2700	6-phosphogluconolactonase.[Source:GeneDB;Acc:LmjF.26.2700]	0	5.60194	1807.12	0.00485437	0.17851	0	0.089	0.43	0	2	https://smart.embl.de/smart/DDvec.cgi?smart=267:Pfam_Glucosamine_iso(12|255)+	10	0.262	1.80646	0.553568	-1.80646		0	0	LmjF26.2700	FALSE	6-phosphogluconolactonase	-0.853168	LmjF.26.2700	0.221	4	LmjF.36.0040	LmjF.36.0040	0	2	5653200,6-phosphogluconolactonase,CAJ05676.1,LMJF_26_2700,LmjF.26.2700,LmjF.26.2700:mRNA,LmjF26.2700,Q4Q8S1,Q4Q8S1_LEIMA,UPI00005393F0,XM_001684225,XM_001684225.1,XP_001684277,XP_001684277.1,lma:LMJF_26_2700	0.0299364	0.00562802	0	0	0.911501	TRUE	0	LmjF.26.2700	0.308147	5190	0.5	-2.7687
LmjF.25.1710	Pyruvate dehydrogenase E1 component subunit beta; The pyruvate dehydrogenase complex catalyzes the overall conversion of pyruvate to acetyl-CoA and CO2	0	5.16748	985.971	0.0213432	0.193518	0.192308	0.911	0.999	0.9	13	https://smart.embl.de/smart/DDvec.cgi?smart=350:SIGNAL(1|20)+Transket_pyr(25|200)+Pfam_Transketolase_C(218|341)+	10	0.839	1.94933	1.94933	1.94933		0.008	0	LmjF25.1710	FALSE	pyruvate dehydrogenase E1 beta subunit, putative	0.962977	LmjF.25.1710	0.184	5.46154	LmjF.36.2660	LmjF.36.2660	0	13	1.2.4.1,5652652,CAJ05399.1,EC 1.2.4.1,LMJF_25_1710,LmjF.25.1710,LmjF.25.1710:mRNA,LmjF25.1710,Pyruvate dehydrogenase E1 component subunit beta,Q4Q9R8,Q4Q9R8_LEIMA,UPI00005392AE,XM_001683878,XM_001683878.1,XP_001683930,XP_001683930.1,lma:LMJF_25_1710	0.0449726	0.0103837	0	0.343	0.919856	TRUE	0	LmjF.25.1710	0.375755	47776	0.19943	2.56278
LmjF.18.1380	Pyruvate dehydrogenase E1 component alpha subunit, putative.[Source:GeneDB;Acc:LmjF.18.1380]	0	5.24029		0.00236833	0.190829	0.466667	0.911	0.998	0.9	6	https://smart.embl.de/smart/DDvec.cgi?smart=378:Pfam_E1_dh(52|353)+	10	0.777					0	0	LmjF18.1380	FALSE			LmjF.18.1380	0.047	7.33333	LmjF.36.2660	LmjF.36.2660	0	6	1.2.4.1,5651069,CAJ04196.1,EC 1.2.4.1,LMJF_18_1380,LmjF.18.1380,LmjF.18.1380:mRNA,LmjF18.1380,Q4QDQ1,Q4QDQ1_LEIMA,UPI0000538E97,XM_001682495,XM_001682495.1,XP_001682547,XP_001682547.1,lma:LMJF_18_1380			0	0.377	0.918456	TRUE	0	LmjF.18.1380		5956	0.305556
	Formate--tetrahydrofolate ligase.[Source:GeneDB;Acc:LmjF.30.2600]		6.13835		0	0.16291	0				1	https://smart.embl.de/smart/DDvec.cgi?smart=622:Pfam_FTHFS(13|622)+	11								LmjF30.2600	FALSE			FTHS		6			0	1	1.5.1.5,3.5.4.9,5653804,6.3.4.3,CAJ06565.1,EC 1.5.1.5,EC 3.5.4.9,EC 6.3.4.3,FTHS,Formate--tetrahydrofolate ligase,LMJF_30_2600,LmjF.30.2600,LmjF.30.2600:mRNA,LmjF30.2600,PWY-1722,PWY-5497,Q4Q735,Q4Q735_LEIMA,UPI000053960D,XM_001684811,XM_001684811.1,XP_001684863,XP_001684863.1,formate--tetrahydrofolate ligase,lma:LMJF_30_2600			0		0.901186	TRUE	0	FTHS		0	0
LmjF.33.1690	DNA polymerase delta catalytic subunit, putative.[Source:GeneDB;Acc:LmjF.33.1690]	0	4.09466		0.0212262	0.244221	0.461538	0.911	0.989	0.8	13	https://smart.embl.de/smart/DDvec.cgi?smart=1032:POLBc(235|688)+Pfam_zf-C4pol(940|1009)+	11	0.474					0	0	LmjF33.1690	FALSE			LmjF.33.1690	0	13.3846	LmjF.35.4360	LmjF.35.4360	0	13	2.7.7.7,5654592,CAJ06437.1,DNA polymerase,EC 2.7.7.7,LMJF_33_1690,LmjF.33.1690,LmjF.33.1690:mRNA,LmjF33.1690,Q4Q418,Q4Q418_LEIMA,UPI00005399E5,XM_001685878,XM_001685878.1,XP_001685930,XP_001685930.1,lma:LMJF_33_1690			0	0	0.940487	TRUE	0	LmjF.33.1690		93580	0.226858
LmjF.33.2320	Cell division cycle 45 (CDC45), putative.[Source:GeneDB;Acc:LmjF.33.2320]	0	4.38592	571.038	0.0212728	0.228002	0.393939	0.54	0.648	0	12	https://smart.embl.de/smart/DDvec.cgi?smart=785:Pfam_CDC45(25|692)+	12	0.267	1.91375	1.91375	1.91375		0	0	LmjF33.2320	FALSE	cell division cycle 45 (CDC45), putative	0.936399	LmjF.33.2320	0	11.0833	LmjF.35.4360	LmjF.35.4360	0	12	5654656,CAJ06627.1,LMJF_33_2320,LmjF.33.2320,LmjF.33.2320:mRNA,LmjF33.2320,Putative cell division cycle 45 (CDC45),Q4Q3V5,Q4Q3V5_LEIMA,UPI0000539A1E,XM_001685941,XM_001685941.1,XP_001685993,XP_001685993.1,lma:LMJF_33_2320	0.0364476	0.00754272	0	0	0.934886	TRUE	0	LmjF.33.2320	0.350464	51336	0.22	2.67188
LmjF.30.2290	ATP-dependent DEAD/H DNA helicase recQ family- like protein.[Source:GeneDB;Acc:LmjF.30.2290]	0	4.81553		0.00173067	0.207661	0.357143	0.118	0.428	0	8	https://smart.embl.de/smart/DDvec.cgi?smart=1003:DEXDc(126|403)+HELICc(519|600)+	12	0.318					0	0	LmjF30.2290	FALSE			LmjF.30.2290	0.126	8.125	TOP2	LmjF.15.1290	0	8	5653774,CAJ06483.1,LMJF_30_2290,LmjF.30.2290,LmjF.30.2290:mRNA,LmjF30.2290,Q4Q764,Q4Q764_LEIMA,UPI00005395F2,XM_001684782,XM_001684782.1,XP_001684834,XP_001684834.1,lma:LMJF_30_2290			0	0	0.926624	TRUE	0	LmjF.30.2290		5730	0.353261
LmjF.24.1530	ATP-dependent DEAD/H DNA helicase recQ, putative.[Source:GeneDB;Acc:LmjF.24.1530]	0	4.81553	1177.34	0.00173067	0.207661	0.357143	0.05	0.778	0	8	https://smart.embl.de/smart/DDvec.cgi?smart=1691:COIL(5|51)+DEXDc(266|471)+HELICc(507|586)+Pfam_RecQ_Zn_bind(597|685)+Pfam_HRDC(1033|1104)+	12	0.776	2.05829	2.05829	2.05829		0	0	LmjF24.1530	FALSE	ATP-dependent DEAD/H DNA helicase recQ, putative	1.04145	LmjF.24.1530	0	8.125	LmjF.30.0340	LmjF.30.0340	0	8	3.6.4.12,5652320,CAJ05096.1,EC 3.6.4.12,LMJF_24_1530,LmjF.24.1530,LmjF.24.1530:mRNA,LmjF24.1530,Putative ATP-dependent DEAD/H DNA helicase recQ,Q4QAH8,Q4QAH8_LEIMA,UPI00005391C5,XM_001683618,XM_001683618.1,XP_001683670,XP_001683670.1,lma:LMJF_24_1530	0.0102222	0.0011146	0	0	0.926624	FALSE	0	LmjF.24.1530	0.319475	5730	0.353261	3.25988
LmjF.24.1420	Mismatch repair protein, putative.[Source:GeneDB;Acc:LmjF.24.1420]	0	4.75728	1563.42	0.000108421	0.210204	0.8	0.106	0.855	0	6	https://smart.embl.de/smart/DDvec.cgi?smart=1370:HATPase_c(19|175)+DNA_mis_repair(370|477)+Pfam_Mlh1_C(932|1058)+Pfam_Mlh1_C(1086|1254)+Pfam_Mlh1_C(1267|1370)+	12	0.836	2.11735	2.11735	2.11735		0	0	LmjF24.1420	FALSE	mismatch repair protein, putative	1.08226	LmjF.24.1420	0.091	10.8333	LmjF.30.2290	LmjF.30.2290	0	6	5652309,CAJ05022.1,LMJF_24_1420,LmjF.24.1420,LmjF.24.1420:mRNA,LmjF24.1420,Putative mismatch repair protein,Q4QAI9,Q4QAI9_LEIMA,UPI00005391BB,XM_001683607,XM_001683607.1,XP_001683659,XP_001683659.1,lma:LMJF_24_1420	0.00755824	0.000738322	0	0	0.927745	FALSE	0	LmjF.24.1420	0.320674	1426	0.515873	3.37494
LmjF.23.1270	Hypothetical protein, conserved.[Source:GeneDB;Acc:LmjF.23.1270]	0	4.61408	528.335	0.0052916	0.216728	0.461538	0.14	0.845	0	13	https://smart.embl.de/smart/DDvec.cgi?smart=1013:XPGN(1|143)+XPGI(211|284)+	12	0.826	2.90416	2.90416	2.90416		0	0	LmjF23.1270	FALSE	XPG N-terminal domain/XPG I-region, putative	1.53812	LmjF.23.1270	0.052	10.1538	LmjF.24.1420	LmjF.24.1420	0	13	3.1.-.-,5652122,CAJ04855.1,EC 3.1.-.-,LMJF_23_1270,LmjF.23.1270,LmjF.23.1270:mRNA,LmjF23.1270,Q4QB25,Q4QB25_LEIMA,UPI000007AFE3,Uncharacterized protein,XM_001683421,XM_001683421.1,XP_001683473,XP_001683473.1,lma:LMJF_23_1270	2.27918e-05	2.58765e-07	0	0	0.930499	FALSE	0	LmjF.23.1270	0.298592	20240	0.274428	5.15124
LmjF.21.0885	Mis-match repair protein, putative.[Source:GeneDB;Acc:LmjF.21.0885]	0	4.08495	92.6515	0.0152797	0.244801	0.393939	0.171	0.867	0	12	https://smart.embl.de/smart/DDvec.cgi?smart=1377:Pfam_MutS_III(460|963)+MUTSac(1151|1363)+	11	0.823	2.24361	2.24361	2.24361		0	0	LmjF21.0885	FALSE	mis-match repair protein, putative	1.16582	LmjF.21.0885	0.169	12.5833	LmjF.24.1420	LmjF.24.1420	0	12	5651640,AM268033,AM268034,AM268035,B2FDL3_LEIMA,B2FDL4_LEIMA,CAJ04396.1,CAK26101.1,CAK26102.1,CAK26103.1,LMJF_21_0885,LmjF.21.0885,LmjF.21.0885:mRNA,LmjF21.0885,Putative mis-match repair protein,Q4QCB1,Q4QCB1_LEIMA,UPI0000538FFC,XM_001682985,XM_001682985.1,XP_001683037,XP_001683037.1,lma:LMJF_21_0885	0.0159348	0.00221576	0	0	0.940674	FALSE	0	LmjF.21.0885	0.381028	41944	0.211864	3.05968
LmjF.16.1540	DNA polymerase I alpha catalytic subunit, putative.[Source:GeneDB;Acc:LmjF.16.1540]	0	4.00728	231.68	0.0312418	0.249546	0.338235	0.911	0.996	0.8	17	https://smart.embl.de/smart/DDvec.cgi?smart=1339:POLBc(428|909)+	11	0.841	2.81087	2.81087	2.81087		0	0	LmjF16.1540	FALSE	DNA polymerase I alpha catalytic subunit, putative	1.49102	LmjF.16.1540	0	11.2941	LmjF.35.4360	LmjF.35.4360	0	17	2.7.7.7,5650707,AAC47777.1,AF009148,AJ304943,CAC22336.1,CAJ04158.1,DNA polymerase,EC 2.7.7.7,LMJF_16_1540,LmjF.16.1540,LmjF.16.1540:mRNA,LmjF16.1540,O15674_LEIMA,Q4QEL1,Q4QEL1_LEIMA,Q9GNZ6_LEIMA,UPI0000538D73,XM_001682185,XM_001682185.1,XP_001682237,XP_001682237.1,lma:LMJF_16_1540	0.00637434	0.000568933	0	0	0.942168	FALSE	0	LmjF.16.1540	0.432679	122074	0.183221	3.44601
LmjF.15.0270	Replication Factor A 28 kDa subunit, putative.[Source:GeneDB;Acc:LmjF.15.0270]	0	4.83981	1148.82	0.00504046	0.20662	0.2	0.071	0.84	0	6	https://smart.embl.de/smart/DDvec.cgi?smart=257:Pfam_tRNA_anti-codon(61|142)+Pfam_RPA_C(158|254)+	12	0.835	1.75621	1.75621	1.75621		0	0	LmjF15.0270	FALSE	replication Factor A 28 kDa subunit, putative	0.812468	LmjF.15.0270	0	7.5	LmjF.24.1530	LmjF.24.1530	0	6	5650385,CAJ03255.1,LMJF_15_0270,LmjF.15.0270,LmjF.15.0270:mRNA,LmjF15.0270,Putative replication Factor A 28 kDa subunit,Q4QFF3,Q4QFF3_LEIMA,UPI000052CE71,XM_001681893,XM_001681893.1,XP_001681945,XP_001681945.1,lma:LMJF_15_0270	0.0395179	0.00856082	0	0	0.926158	TRUE	0	LmjF.15.0270	0.309028	9050	0.358333	2.62911
LmjF.14.1190	Bifunctional NAD(P)H-hydrate repair enzyme; Bifunctional enzyme that catalyzes the epimerization of the S- and R-forms of NAD(P)HX and the dehydration of the S-form of NAD(P)HX at the expense of ADP, which is converted to AMP. This allows the repair of both epimers of NAD(P)HX, a damaged form of NAD(P)H that is a result of enzymatic or heat-dependent hydration (By similarity); In the N-terminal s…	0	3.75243	4003.3	0.00758434	0.266494	0	0.086	0.597	0	6	https://smart.embl.de/smart/DDvec.cgi?smart=560:Pfam_YjeF_N(44|209)+Pfam_Carb_kinase(272|541)+	11	0.476	1.77605	0.563047	-1.77605	nnr	0	0	LmjF14.1190	FALSE	Bifunctional NAD(P)H-hydrate repair enzyme	-0.828673	LmjF.14.1190	0.227	10	LmjF.36.3660	LmjF.36.3660	0	6	4.2.1.136,5650323,Bifunctional NAD(P)H-hydrate repair enzyme,CAJ03189.1,EC 4.2.1.136,LMJF_14_1190,LmjF.14.1190,LmjF.14.1190:mRNA,LmjF14.1190,NNR_LEIMA,Nicotinamide nucleotide repair protein,Q4QFL5,Q4QFL5_LEIMA,UPI000007BB38,XM_001687667,XM_001687667.1,XP_001687719,XP_001687719.1,lma:LMJF_14_1190	0.0262237	0.00457205	0	0	0.947069	TRUE	0	LmjF.14.1190	0.292225	16434	0.1875	-2.83573
	Flap endonuclease 1; Structure-specific nuclease with 5'-flap endonuclease and 5'-3' exonuclease activities involved in DNA replication and repair. During DNA replication, cleaves the 5'-overhanging flap structure that is generated by displacement synthesis when DNA polymerase encounters the 5'-end of a downstream Okazaki fragment. It enters the flap from the 5'-end and then tracks to cleave the …		4.26214	1821.8	0.0103621	0.234624	0.418182				11	https://smart.embl.de/smart/DDvec.cgi?smart=395:XPGN(1|111)+XPGI(150|222)+HhH2(224|257)+	12		1.75026	0.571342	-1.75026				LmjF27.0250	FALSE	flap endonuclease-1 (FEN-1), putative	-0.807572	FEN1		10.7273			0	11	12982617,3.-.-.-,AAZ09771.1,CBZ12085.1,CP000079,E9AD02,E9AD02_LEIMA,EC 3.-.-.-,FEN1,FEN1_LEIMA,Flap endonuclease 1,Flap structure-specific endonuclease 1,LmjF.27.0250,LmjF.27.0250:mRNA,LmjF27.0250,Q4FYU7,UPI000056220A,XM_842886,XM_842886.1,XP_003721831,XP_003721831.1,XP_847979,XP_847979.1,lma:LMJF_27_0250	0.0340036	0.00683817	0		0.937267	TRUE	0	FEN1	0.29859	23106	0.236364	-2.70462
LmjF.30.2970	Glyceraldehyde 3-phosphate dehydrogenase, glycosomal.[Source:GeneDB;Acc:LmjF.30.2970]	0	3.82282	7102.35	0.033333	0.261587	0.6	0.053	0.784	0	6	https://smart.embl.de/smart/DDvec.cgi?smart=361:Gp_dh_N(4|167)+Pfam_Gp_dh_C(172|334)+	9	0.78	1.8605	0.53749	-1.8605		0	0	LmjF30.2970	FALSE	glyceraldehyde 3-phosphate dehydrogenase, glycosomal	-0.895689	LmjF.30.2970	0.047	8.33333	LmjF.35.4000	LmjF.35.4000	0	6	1.2.1.12,5653844,CAJ06684.1,EC 1.2.1.12,Glyceraldehyde-3-phosphate dehydrogenase,LMJF_30_2970,LmjF.30.2970,LmjF.30.2970:mRNA,LmjF30.2970,O96427_LEIMA,Q4Q6Z5,Q4Q6Z5_LEIMA,Q9NJT5_LEIMA,UPI0000539635,XM_001684851,XM_001684851.1,XP_001684903,XP_001684903.1,lma:LMJF_30_2970	0.0281695	0.00511886	0	0	0.945715	TRUE	0	LmjF.30.2970	0.319951	49126	0.277778	-2.79946
LmjF.30.2980	Glyceraldehyde 3-phosphate dehydrogenase, glycosomal.[Source:GeneDB;Acc:LmjF.30.2980]	0	3.82282	10497.2	0.033333	0.261587	0.6	0.053	0.784	0	6	https://smart.embl.de/smart/DDvec.cgi?smart=361:Gp_dh_N(4|167)+Pfam_Gp_dh_C(172|334)+	9	0.78	2.03762	0.490768	-2.03762		0	0	LmjF30.2980	FALSE	glyceraldehyde 3-phosphate dehydrogenase, glycosomal	-1.02689	LmjF.30.2980	0.047	8.33333	LmjF.35.4000	LmjF.35.4000	0	6	1.2.1.12,5653845,AAD02469.1,AAF66094.1,AF047497,AF110677,CAJ06685.1,EC 1.2.1.12,Glyceraldehyde-3-phosphate dehydrogenase,LMJF_30_2980,LmjF.30.2980,LmjF.30.2980:mRNA,LmjF30.2980,Q4Q6Z4,Q4Q6Z4_LEIMA,UPI0000539636,XM_001684852,XM_001684852.1,XP_001684904,XP_001684904.1,lma:LMJF_30_2980	0.0120901	0.00144914	0	0	0.945715	FALSE	0	LmjF.30.2980	0.322446	49126	0.277778	-3.18468
LmjF.24.2060	Transketolase; Catalyzes the transfer of a two-carbon ketol group from a ketose donor to an aldose acceptor, via a covalent intermediate with the cofactor thiamine pyrophosphate	0	4.61408	877.101	0.00846019	0.216728	0.6	0.055	0.871	0.8	6	https://smart.embl.de/smart/DDvec.cgi?smart=671:Pfam_Transketolase_N(3|336)+Transket_pyr(350|524)+Pfam_Transketolase_C(536|645)+	9	0.239	3.53076	3.53076	3.53076		0.037	0	LmjF24.2060	FALSE	transketolase	1.81998	LmjF.24.2060	0.215	7.5	LmjF.30.2980	LmjF.30.2980	0	6	2.2.1.1,5652380,CAJ05341.1,EC 2.2.1.1,LMJF_24_2060,LmjF.24.2060,LmjF.24.2060:mRNA,LmjF24.2060,Q4QAC4,Q4QAC4_LEIMA,Transketolase,UPA00064,UPI00005391E8,XM_001683672,XM_001683672.1,XP_001683724,XP_001683724.1,lma:LMJF_24_2060,transketolase.[Source:GeneDB;Acc:LmjF.24.2060]	3.89197e-05	4.89996e-07	0	0	0.930499	FALSE	0	LmjF.24.2060	0.361811	20346	0.357143	5.03019
	Glucose-6-phosphate 1-dehydrogenase; Catalyzes the rate-limiting step of the oxidative pentose-phosphate pathway, which represents a route for the dissimilation of carbohydrates besides glycolysis		4.60922		0.0181453	0.216956	0.428571				7	https://smart.embl.de/smart/DDvec.cgi?smart=562:Pfam_G6PD_N(75|259)+Pfam_G6PD_C(261|557)+	9								LmjF34.0080	FALSE			G6PD		6.57143			0	7	1.1.1.363,1.1.1.49,5654760,CAJ07708.1,EC 1.1.1.363,EC 1.1.1.49,G6PD,Glucose-6-phosphate 1-dehydrogenase,LMJF_34_0080,LmjF.34.0080,LmjF.34.0080:mRNA,LmjF34.0080,PWY-7268,Q4Q3K1,Q4Q3K1_LEIMA,UPI0000539A82,XM_001686045,XM_001686045.1,XP_001686097,XP_001686097.1,lma:LMJF_34_0080,putative glucose-6-phosphate 1-dehydrogenase			0		0.930592	TRUE	0	G6PD		30722	0.306122
LmjF.08.0060	Phosphoglycerate mutase protein, putative.[Source:GeneDB;Acc:LmjF.08.0060]	0	4.70388	2144.77	0.0107685	0.21259	0.3	0.334	0.408	0	5	https://smart.embl.de/smart/DDvec.cgi?smart=185:PGAM(3|159)+	9	0.136	2.49369	0.401012	-2.49369		0	0	LmjF08.0060	FALSE	phosphoglycerate mutase protein, putative	-1.31828	LmjF.08.0060	0.055	4.4	LmjF.30.2970	LmjF.30.2970	0	5	5649287,CAJ02184.1,LMJF_08_0060,LmjF.08.0060,LmjF.08.0060:mRNA,LmjF08.0060,Putative phosphoglycerate mutase protein,Q4QIG3,Q4QIG3_LEIMA,UPI00005389C7,XM_001680983,XM_001680983.1,XP_001681035,XP_001681035.1,lma:LMJF_08_0060	0.00196529	9.94134e-05	0	0	0.928771	FALSE	0	LmjF.08.0060	0.338714	15970	0.444444	-3.89202
LmjF.05.0030	Ras-like small GTPases, putative.[Source:GeneDB;Acc:LmjF.05.0030]; Belongs to the small GTPase superfamily. SAR1 family	0	4.6165	3798.75	0.00190037	0.216614	0	0.111	0.516	0	2	https://smart.embl.de/smart/DDvec.cgi?smart=195:SAR(4|192)+	9	0.478	1.83759	0.544192	-1.83759		0	0	LmjF05.0030	FALSE	ras-like small GTPases, putative	-0.877812	LmjF.05.0030	0	6.5	LmjF.10.0310	LmjF.10.0310	0	2	3.6.5.-,5648864,CAJ01919.1,EC 3.6.5.-,LMJF_05_0030,LmjF.05.0030,LmjF.05.0030:mRNA,LmjF05.0030,Putative ras-like small GTPases,Q4QJK0,Q4QJK0_LEIMA,UPI0000538892,XM_001687427,XM_001687427.1,XP_001687479,XP_001687479.1,lma:LMJF_05_0030	0.0453001	0.0105103	0	0	0.930452	TRUE	0	LmjF.05.0030	0.343087	1806	0.5	-2.55857
	enolase.[Source:GeneDB;Acc:LmjF.14.1160]		4.53641	20883.5	0.0236297	0.220439	0.380952				7	https://smart.embl.de/smart/DDvec.cgi?smart=429:Enolase_N(3|132)+Enolase_C(140|426)+	8		2.4335	0.410931	-2.4335	ENO			LmjF14.1160	FALSE	enolase	-1.28303	ENOL		5.85714			0	7	4.2.1.11,5650320,CAJ03181.1,EC 4.2.1.11,ENOL,Enolase,LMJF_14_1160,LmjF.14.1160,LmjF.14.1160:mRNA,Q4QFL8,Q4QFL8_LEIMA,UPI0000080AD2,XM_001687664,XM_001687664.1,XP_001687716,XP_001687716.1,enolase,enolase.[Source:GeneDB;Acc:LmjF.14.1160],lma:LMJF_14_1160	0.00277282	0.000169872	0		0.931992	FALSE	0	ENOL	0.341226	18864	0.278571	-3.76006
	Polyadenylate-binding protein; Binds the poly(A) tail of mRNA		4.51942	1364.4	0.000350291	0.221267	0				3	https://smart.embl.de/smart/DDvec.cgi?smart=560:RRM(26|99)+RRM(114|190)+RRM(208|283)+RRM(308|380)+PolyA(494|557)+	11		3.234	3.234	3.234	PABP1			LmjF35.5040	FALSE	polyadenylate-binding protein 1	1.69332	PABP1		13.3333			0	3	12980654,AAC64372.2,AF093062,CBZ13132.1,E9AFX7,E9AFX7_LEIMA,LMJF_35_5040,LmjF.35.5040,LmjF.35.5040:mRNA,LmjF35.5040,O96606_LEIMA,PABP1,Polyadenylate-binding protein,UPI000007FFCB,XM_838513,XM_838513.1,XP_003722897,XP_003722897.1,XP_843606,XP_843606.1,lma:LMJF_35_5040,polyadenylate-binding protein 1	0.00764013	0.000748898	0		0.932319	FALSE	0	PABP1	0.502316	650	0.474359	3.37102
LmjF.26.1790	Hypothetical protein, conserved.[Source:GeneDB;Acc:LmjF.26.1790]	0	3.27427	1389.88	0.0235289	0.305411	0.494253	0.911	0.993	0	30	http://smart.embl.de/smart/DDt.cgi?smart=2766:	10	0.927	2.01608	2.01608	2.01608	NOP287	0	0	LmjF26.1790	FALSE	Nucleolar protein 287, putative	1.01155	LmjF.26.1790	0	24.1667	LmjF.36.4210	LmjF.36.4210	0	30	5653101,CAJ05434.1,LMJF_26_1790,LmjF.26.1790,LmjF.26.1790:mRNA,LmjF26.1790,Q4Q913,Q4Q913_LEIMA,UPI0000539398,Uncharacterized protein,XM_001684133,XM_001684133.1,XP_001684185,XP_001684185.1,lma:LMJF_26_1790	0.0260874	0.00453206	0	0	0.956264	FALSE	0	LmjF.26.1790	0.356363	47140	0.184478	2.83854
LmjF.28.1310	ATP-dependent RNA helicase, putative.[Source:GeneDB;Acc:LmjF.28.1310]; Belongs to the DEAD box helicase family	0	3.64563	510.463	0.0139309	0.274301	0.619048	0.911	0.972	0	22	https://smart.embl.de/smart/DDvec.cgi?smart=900:COIL(1|60)+DEXDc(88|295)+HELICc(331|412)+DUF4217(451|512)+	10	0.707	2.15803	2.15803	2.15803		0	0	LmjF28.1310	FALSE	ATP-dependent RNA helicase, putative	1.10972	LmjF.28.1310	0	24.5455	LmjF.35.1400	LmjF.35.1400	0	22	5653342,CAJ05381.1,LMJF_28_1310,LmjF.28.1310,LmjF.28.1310:mRNA,LmjF28.1310,Putative ATP-dependent RNA helicase,Q4Q8D5,Q4Q8D5_LEIMA,UPI0000539473,XM_001684361,XM_001684361.1,XP_001684413,XP_001684413.1,lma:LMJF_28_1310	0.030361	0.00575412	0	0	0.949122	FALSE	0	LmjF.28.1310	0.401857	24050	0.255682	2.76147
LmjF.16.1350	DNA-directed rna polymerase I largest subunit, putative.[Source:GeneDB;Acc:LmjF.16.1350]	0	3.28641	1430.78	0.034991	0.304284	0.351052	0.911	0.995	0	43	https://smart.embl.de/smart/DDvec.cgi?smart=1809:RPOLA_N(396|712)+Pfam_RNA_pol_Rpb1_4(920|1008)+Pfam_RNA_pol_Rpb1_5(1015|1747)+	9	0.945	3.20335	3.20335	3.20335	RPA1	0	0	LmjF16.1350	FALSE	DNA-directed rna polymerase I largest subunit, putative	1.67958	LmjF.16.1350	0.179	21.6047	LmjF.25.0620	LmjF.25.0620	0	43	2.7.7.6,5650686,CAJ04022.1,EC 2.7.7.6,LMJF_16_1350,LmjF.16.1350,LmjF.16.1350:mRNA,LmjF16.1350,Q4QEN2,Q4QEN2_LEIMA,UPI0000538D5F,XM_001682164,XM_001682164.1,XP_001682216,XP_001682216.1,lma:LMJF_16_1350	0.00308009	0.000197244	0	0	0.956031	FALSE	0	LmjF.16.1350	0.451194	113230	0.171465	3.72252
	Hypothetical protein, conserved.[Source:GeneDB;Acc:LmjF.35.3980]		5.76699	28.9585	0	0.173401	0				1	https://smart.embl.de/smart/DDvec.cgi?smart=796:COIL(179|225)+	12		2.60962	0.383197	-2.60962	4E-IP			LmjF35.3980	FALSE	4E-interacting protein, putative	-1.38384	LmjF.35.3980		4			0	1	12980553,CBZ13027.1,E9AFM3,E9AFM3_LEIMA,LMJF_35_3980,LmjF.35.3980,LmjF.35.3980:mRNA,LmjF35.3980,UPI0000562517,Uncharacterized protein,XM_838411,XM_838411.1,XP_003722793,XP_003722793.1,XP_843504,XP_843504.1,lma:LMJF_35_3980	0.0211929	0.00335903	0		0.908327	FALSE	0	LmjF.35.3980	0.471847	0	0	-2.93282
	Serine acetyltransferase.[Source:GeneDB;Acc:LmjF.34.2850]		6.83738	133.989	0	0.146255	0				1	https://smart.embl.de/smart/DDvec.cgi?smart=411:Pfam_Hexapep(283|326)+Pfam_Hexapep(345|380)+	11		2.07994	2.07994	2.07994	SAT			LmjF34.2850	FALSE	serine acetyltransferase	1.05654	SAT		5			0	1	2.3.1.30,5655058,CAJ08006.1,EC 2.3.1.30,LMJF_34_2850,LmjF.34.2850,LmjF.34.2850:mRNA,LmjF34.2850,Q4Q2Q9,Q4Q2Q9_LEIMA,SAT,Serine acetyltransferase,UPI0000539B85,XM_001686337,XM_001686337.1,XP_001686389,XP_001686389.1,lma:LMJF_34_2850,serine acetyltransferase	0.0161153	0.00225353	0		0.887743	FALSE	0	SAT	0.345885	0	0	3.05461
	Peptidyl-prolyl cis-trans isomerase; PPIases accelerate the folding of proteins. It catalyzes the cis-trans isomerization of proline imidic peptide bonds in oligopeptides		4.39563	19481.4	0.00340036	0.227499	0				3	https://smart.embl.de/smart/DDvec.cgi?smart=177:Pfam_Pro_isomerase(17|176)+	12		2.19399	2.19399	2.19399	CYPA			LmjF25.0910	FALSE	cyclophilin a, putative	1.13355	CYPA		11.3333			0	3	5.2.1.8,5652501,CAA73904.1,CAJ05016.1,CYPA,Cyclophilin a.[Source:GeneDB;Acc:LmjF.25.0910],EC 5.2.1.8,LMJF_25_0910,LmjF.25.0910,LmjF.25.0910:mRNA,LmjF25.0910,O02614,O02614_LEIMA,Peptidyl-prolyl cis-trans isomerase,Q4QA03,UPI0000075E5B,XM_001683793,XM_001683793.1,XP_001683845,XP_001683845.1,Y13576,cyclophilin A,cyclophilin a.[Source:GeneDB;Acc:LmjF.25.0910],lma:LMJF_25_0910	0.0110002	0.00124271	0		0.934699	FALSE	0	CYPA	0.351066	3794	0.397436	3.22889
	Peptidyl-prolyl cis-trans isomerase; PPIases accelerate the folding of proteins. It catalyzes the cis-trans isomerization of proline imidic peptide bonds in oligopeptides		4.59951	1799.53	2.74284e-05	0.217414	0				2	https://smart.embl.de/smart/DDvec.cgi?smart=245:Pfam_Pro_isomerase(56|216)+	12		2.25086	0.444274	-2.25086	CYP9			LmjF30.0020	FALSE	cyclophilin 9, putative	-1.17048	CYP9		14.5			0	2	5.2.1.8,5653525,CAJ05765.1,CYP9,EC 5.2.1.8,LMJF_30_0020,LmjF.30.0020,LmjF.30.0020:mRNA,LmjF30.0020,Peptidyl-prolyl cis-trans isomerase,Q4Q7V7,Q4Q7V7_LEIMA,UPI0000539518,XM_001684539,XM_001684539.1,XP_001684591,XP_001684591.1,lma:LMJF_30_0020,putative cyclophilin 9	0.00722675	0.000688344	0		0.930779	FALSE	0	CYP9	0.344849	68	0.586957	-3.39418
	Trypanothione-dependent glyoxalase I.[Source:GeneDB;Acc:LmjF.35.3010]		5.46117	4416.33	0.000634439	0.183111	0				2	https://smart.embl.de/smart/DDvec.cgi?smart=141:Pfam_Glyoxalase_4(7|112)+	11		2.8326	0.353033	-2.8326	GLO1			LmjF35.3010	FALSE	trypanothione-dependent glyoxalase I	-1.50213	GLO1		2			0	2	12980456,2C21,4.4.1.5,AAT98624.1,AY604654,CBZ12929.1,E9AFC5,EC 4.4.1.5,GLO1,LMJF_35_3010,LmjF.35.3010,LmjF.35.3010:mRNA,LmjF35.3010,PWY-5386,Q4FWG9,Q68RJ8,Q68RJ8_LEIMA,Trypanothione-dependent glyoxalase I,UPA00619,UPI000041976F,XM_838313,XM_838313.1,XP_003722695,XP_003722695.1,XP_843406,XP_843406.1,lma:LMJF_35_3010,trypanothione-dependent glyoxalase I	0.000215745	4.43811e-06	0		0.914208	FALSE	0	GLO1	0.32728	424	0.5	-4.58973
LmjF.30.1205	Small nuclear ribonucleoprotein polypeptide e, putative.[Source:GeneDB;Acc:LmjF.30.1205]	0	3.61165	1025.87	0.039939	0.276882	0.376623	0.911	0.999	0.8	22	https://smart.embl.de/smart/DDvec.cgi?smart=86:Sm(17|83)+	11	0.95	1.99361	0.501603	-1.99361		0	0	LmjF30.1205	FALSE	small nuclear ribonucleoprotein polypeptide e, putative	-0.995383	LmjF.30.1205	0	14.6818	LmjF.34.3860	LmjF.34.3860	0	22	5653651,CAJ06176.1,LMJF_30_1205,LmjF.30.1205,LmjF.30.1205:mRNA,LmjF30.1205,Q4Q7I2,Q4Q7I2_LEIMA,UPI000053958E,XM_001684664,XM_001684664.1,XP_001684716,XP_001684716.1,lma:LMJF_30_1205	0.0122231	0.00147505	0	0	0.949776	TRUE	0	LmjF.30.1205	0.313058	70920	0.167712	-3.17955
	Cyclophilin 7, putative.[Source:GeneDB;Acc:LmjF.35.3610]		4.59466	329.552	0.00474783	0.217644	0				2	https://smart.embl.de/smart/DDvec.cgi?smart=247:Pfam_Pro_isomerase(2|176)+	12		2.46359	0.405912	-2.46359	CYP7			LmjF35.3610	FALSE	cyclophilin 7, putative	-1.30076	CYP7		12			0	2	12980517,5.2.1.8,CBZ12989.1,CYP7,E9AFI5,E9AFI5_LEIMA,EC 5.2.1.8,LMJF_35_3610,LmjF.35.3610,LmjF.35.3610:mRNA,LmjF35.3610,Putative cyclophilin 7,UPI00005624FE,XM_838373,XM_838373.1,XP_003722755,XP_003722755.1,XP_843466,XP_843466.1,lma:LMJF_35_3610,putative cyclophilin 7	0.00252537	0.000147616	0		0.930872	FALSE	0	CYP7	0.342752	7370	0.5	-3.79505
	Peptidyl-prolyl cis-trans isomerase; PPIases accelerate the folding of proteins. It catalyzes the cis-trans isomerization of proline imidic peptide bonds in oligopeptides		4.59951	1701.04	2.74284e-05	0.217414	0				2	https://smart.embl.de/smart/DDvec.cgi?smart=229:Pfam_Pro_isomerase(30|194)+	12		2.28573	0.437497	-2.28573	CYP6			LmjF22.1450	FALSE	cyclophilin 6, putative	-1.19265	CYP6		14.5			0	2	5651918,CAJ04776.1,CYP6,LMJF_22_1450,LmjF.22.1450,LmjF.22.1450:mRNA,LmjF22.1450,Peptidyl-prolyl cis-trans isomerase,Q4QBK2,Q4QBK2_LEIMA,UPI00005390AE,XM_001683244,XM_001683244.1,XP_001683296,XP_001683296.1,lma:LMJF_22_1450,putative cyclophilin 6	0.00877264	0.000895408	0		0.930779	FALSE	0	CYP6	0.359073	68	0.586957	-3.32148
LmjF.25.1420	GTP-binding nuclear protein; GTP-binding protein involved in nucleocytoplasmic transport. Required for the import of protein into the nucleus and also for RNA export. Involved in chromatin condensation and control of cell cycle	0	3.84951	2559.42	0.0214085	0.259773	0.0909091	0.182	0.956	0	11	https://smart.embl.de/smart/DDvec.cgi?smart=216:RAN(17|216)+	11	0.949	1.88467	1.88467	1.88467		0	0	LmjF25.1420	FALSE	GTP-binding protein, putative	0.914309	LmjF.25.1420	0	9.36364	LmjF.34.0490	LmjF.34.0490	0	11	5652553,CAJ05272.1,GTP-binding nuclear protein,LMJF_25_1420,LmjF.25.1420,LmjF.25.1420:mRNA,LmjF25.1420,Q4Q9V1,Q4Q9V1_LEIMA,UPI000053928D,XM_001683845,XM_001683845.1,XP_001683897,XP_001683897.1,lma:LMJF_25_1420	0.0448936	0.0103605	0	0	0.945202	TRUE	0	LmjF.25.1420	0.356656	32608	0.129679	2.56356
LmjF.22.1430	Peptidylprolyl isomerase; Fk506-binding protein 1-like protein.[Source:GeneDB;Acc:LmjF.22.1430]	0	4.48786	977.658	0.00921726	0.222823	0	0.054	0.416	0	5	https://smart.embl.de/smart/DDvec.cgi?smart=111:Pfam_FKBP_C(16|108)+	12	0.405	3.44392	0.290367	-3.44392		0	0	LmjF22.1430	FALSE	fk506-binding protein 1-like protein	-1.78405	LmjF.22.1430	0.047	5.6	PAR45	LmjF.22.0530	0	5	5.2.1.8,5651916,CAJ04758.1,EC 5.2.1.8,LMJF_22_1430,LmjF.22.1430,LmjF.22.1430:mRNA,LmjF22.1430,Peptidylprolyl isomerase,Q4QBK4,Q4QBK4_LEIMA,UPI00005390AC,XM_001683242,XM_001683242.1,XP_001683294,XP_001683294.1,lma:LMJF_22_1430	0.00486643	0.000374172	0	0	0.932926	FALSE	0	LmjF.22.1430	0.501467	9616	0.255556	-3.55766
LmjF.09.0260	Hypothetical protein, conserved.[Source:GeneDB;Acc:LmjF.09.0260]	0	4.06068	2647.6	0.0115966	0.246264	0.411765	0.096	0.952	0	18	https://smart.embl.de/smart/DDvec.cgi?smart=269:Pfam_G10(1|236)+	11	0.95	2.09063	0.478324	-2.09063		0	0	LmjF09.0260	FALSE	G10 protein, putative	-1.06394	LmjF.09.0260	0	11.1111	LmjF.23.1550	LmjF.23.1550	0	18	5649453,CAJ02404.1,LMJF_09_0260,LmjF.09.0260,LmjF.09.0260:mRNA,LmjF09.0260,Q4QI00,Q4QI00_LEIMA,UPI0000538A53,Uncharacterized protein,XM_001681146,XM_001681146.1,XP_001681198,XP_001681198.1,lma:LMJF_09_0260	0.0134561	0.00170771	0	0	0.941141	FALSE	0	LmjF.09.0260	0.339174	14926	0.299383	-3.13685
	Peptidyl-prolyl cis-trans isomerase; PPIases accelerate the folding of proteins. It catalyzes the cis-trans isomerization of proline imidic peptide bonds in oligopeptides		4.39563		0.00340036	0.227499	0				3	https://smart.embl.de/smart/DDvec.cgi?smart=229:SIGNAL(1|20)+Pfam_Pro_isomerase(58|223)+	12								LmjF31.0050	FALSE			CYP5		11.3333			0	3	5.2.1.8,5653934,CAJ08146.1,CYP5,EC 5.2.1.8,LMJF_31_0050,LmjF.31.0050,LmjF.31.0050:mRNA,LmjF31.0050,Peptidyl-prolyl cis-trans isomerase,Q4Q6Q9,Q4Q6Q9_LEIMA,UPI0000539687,XM_001684937,XM_001684937.1,XP_001684989,XP_001684989.1,lma:LMJF_31_0050,putative cyclophilin 5			0		0.934699	TRUE	0	CYP5		3794	0.397436
LmjF.11.1210	S-phase kinase-associated protein, putative.[Source:GeneDB;Acc:LmjF.11.1210]; Belongs to the SKP1 family	0	4.04612	547.935	0.0113818	0.247151	0.0714286	0.125	0.854	0	8	https://smart.embl.de/smart/DDvec.cgi?smart=183:Skp1(14|132)+Pfam_Skp1(133|180)+	12	0.84	2.06398	2.06398	2.06398		0	0	LmjF11.1210	FALSE	SKP1-like protein	1.04543	LmjF.11.1210	0	6.5	LmjF.21.0023	LmjF.21.0023	0	8	5649872,CAJ03008.1,LMJF_11_1210,LmjF.11.1210,LmjF.11.1210:mRNA,LmjF11.1210,Putative S-phase kinase-associated protein,Q4QGW1,Q4QGW1_LEIMA,UPI0000538BAF,XM_001681535,XM_001681535.1,XP_001681587,XP_001681587.1,lma:LMJF_11_1210	0.0211819	0.00335253	0	0	0.941421	FALSE	0	LmjF.11.1210	0.356386	14708	0.195833	2.93342
	Serine peptidase, clan SB, family S8-like protein.[Source:GeneDB;Acc:LmjF.28.2380]		6.36893	166.679	0	0.157012	1				2	https://smart.embl.de/smart/DDvec.cgi?smart=1736:TRANS(39|61)+TRANS(324|341)+TRANS(348|370)+TRANS(380|402)+TRANS(427|449)+TRANS(459|481)+TRANS(848|870)+EGF(1006|1040)+EGF(1085|1118)+EGF_Lam(1156|1195)+TRANS(1527|1549)+TRANS(1556|1578)+TRANS(1582|1604)+TRANS(1632|1654)+TRANS(1669|1691)+TRANS(1698|1720)+	14		2.60937	2.60937	2.60937				LmjF28.2380	FALSE	subtilisin-like serine peptidase	1.3837	LmjF.28.2380		2.5			0	2	5653450,CAJ05693.1,LMJF_28_2380,LmjF.28.2380,LmjF.28.2380:mRNA,LmjF28.2380,Q4Q827,Q4Q827_LEIMA,Subtilisin-like serine peptidase,UPI00005394D7,XM_001684469,XM_001684469.1,XP_001684521,XP_001684521.1,lma:LMJF_28_2380	0.00266328	0.000160468	0		0.896751	FALSE	0	LmjF.28.2380	0.366613	0	0.833333	3.77428
LmjF.17.0060	Mitogen-activated protein kinase kinase 3, putative.[Source:GeneDB;Acc:LmjF.17.0060]	0	5.37379	52.9552	0.00968512	0.186089	0.333333	0.911	0.911	0	3	https://smart.embl.de/smart/DDvec.cgi?smart=553:S_TKc(29|285)+	13	0	2.18445	2.18445	2.18445		0	0	LmjF17.0060	FALSE	calcium/calmodulin-dependent protein kinase, putative	1.12727	LmjF.17.0060	0	5.33333	LmjF.28.2380	LmjF.28.2380	0	3	5650730,CAJ03411.1,LMJF_17_0060,LmjF.17.0060,LmjF.17.0060:mRNA,LmjF17.0060,Q4QEJ2,Q4QEJ2_LEIMA,UPI0000538D85,XM_001682204,XM_001682204.1,XP_001682256,XP_001682256.1,lma:LMJF_17_0060	0.0151362	0.00205437	0	0	0.915889	FALSE	0	LmjF.17.0060	0.365729	22672	0.384615	3.08226
	Coronin, putative.[Source:GeneDB;Acc:LmjF.23.1165]		6.36893		0	0.157012	1				2	https://smart.embl.de/smart/DDvec.cgi?smart=510:DUF1899(1|62)+WD40(65|104)+WD40(114|154)+WD40(157|196)+DUF1900(250|384)+COIL(462|501)+	14								LmjF23.1165	FALSE			CRN12		2.5			0	2	5652109,CAJ04767.1,CRN12,LMJF_23_1165,LmjF.23.1165,LmjF.23.1165:mRNA,LmjF23.1165,Putative coronin,Q4QB38,Q4QB38_LEIMA,UPI0000075ABF,XM_001683408,XM_001683408.1,XP_001683460,XP_001683460.1,lma:LMJF_23_1165,putative coronin			0		0.896751	TRUE	0	CRN12		0	0.833333
LmjF.34.0940	Serine/threonine-protein kinase, putative.[Source:GeneDB;Acc:LmjF.34.0940]	0	3.67718	123.332	0.0640579	0.271947	0.0692641	0.049	0.845	0	22	https://smart.embl.de/smart/DDvec.cgi?smart=1001:Pfam_Pkinase_Tyr(551|718)+Pfam_Pkinase(753|865)+	11	0.842	2.55996	2.55996	2.55996	WEE1	0	0.542	LmjF34.0940	FALSE	Wee1-like protein kinase, putative	1.35612	LmjF.34.0940	0.056	6.04545	LmjF.35.4000	LmjF.35.4000	0	22	5654851,CAJ07801.1,LMJF_34_0940,LmjF.34.0940,LmjF.34.0940:mRNA,LmjF34.0940,Putative serine/threonine-protein kinase,Q4Q3B1,Q4Q3B1_LEIMA,UPI0000539ADA,XM_001686135,XM_001686135.1,XP_001686187,XP_001686187.1,lma:LMJF_34_0940	0.00866344	0.000880368	0	0	0.948516	FALSE	0	LmjF.34.0940	0.407709	96358	0.109266	3.32621
LmjF.24.1720	Cell division cycle protein, putative.[Source:GeneDB;Acc:LmjF.24.1720]	0	3.71845	441.998	0.0497102	0.26893	0.147059	0.049	0.84	0	17	https://smart.embl.de/smart/DDvec.cgi?smart=838:WD40(406|448)+WD40(464|504)+WD40(507|547)+WD40(568|607)+WD40(628|670)+WD40(673|713)+WD40(716|755)+	11	0.839	2.84919	2.84919	2.84919	CDC20	0	0	LmjF24.1720	FALSE	cell division cycle protein 20, putative	1.51055	LmjF.24.1720	0	8.64706	LmjF.35.4500	LmjF.35.4500	0	17	5652344,CAJ05205.1,LMJF_24_1720,LmjF.24.1720,LmjF.24.1720:mRNA,LmjF24.1720,Putative cell division cycle protein,Q4QAF9,Q4QAF9_LEIMA,UPI000052CEE4,XM_001683637,XM_001683637.1,XP_001683689,XP_001683689.1,lma:LMJF_24_1720	0.00038618	9.37393e-06	0	0	0.947722	FALSE	0	LmjF.24.1720	0.340895	77444	0.129234	4.43113
	CYC2-like cyclin, putative.[Source:GeneDB;Acc:LmjF.32.3320]; Belongs to the cyclin family		4.21845		0.00178812	0.237054	0.5				5	https://smart.embl.de/smart/DDvec.cgi?smart=303:CYCLIN(54|146)+CYCLIN(171|266)+	12								LmjF32.3320	FALSE			CYC6		13.4			0	5	5656456,CAJ08863.1,CYC6,LMJF_32_3320,LmjF.32.3320,LmjF.32.3320:mRNA,LmjF32.3320,Putative cyclin,Q4Q4U0,Q4Q4U0_LEIMA,UPI00005398FF,XM_001685606,XM_001685606.1,XP_001685658,XP_001685658.1,lma:LMJF_32_3320,putative cyclin			0		0.938107	TRUE	0	CYC6		3064	0.356757
LmjF.35.4000	MAP kinase kinase-like protein.[Source:GeneDB;Acc:LmjF.35.4000]	0	3.08252	593.158	0.228474	0.324409	0.0467836	0.3	0.508	0	19	https://smart.embl.de/smart/DDvec.cgi?smart=1343:TPR(44|77)+TPR(78|111)+TPR(112|145)+COIL(576|599)+Pfam_Pkinase_Tyr(647|917)+HECTc(980|1343)+	10	0.327	2.5891	2.5891	2.5891		0	0	LmjF35.4000	FALSE	MAP kinase kinase-like protein	1.37245	LmjF.35.4000	0	9.89474	RPOIILS	LmjF.31.2610	0	19	12980555,CBZ13029.1,E9AFM5,E9AFM5_LEIMA,LMJF_35_4000,LmjF.35.4000,LmjF.35.4000:mRNA,LmjF35.4000,UPI0000562519,Uncharacterized protein,XM_838413,XM_838413.1,XP_003722795,XP_003722795.1,XP_843506,XP_843506.1,lma:LMJF_35_4000	0.00404656	0.000291574	0	0	0.959951	FALSE	0	LmjF.35.4000	0.37885	234880	0.0692724	3.62267
	Cyclin dependent kinase-binding protein, putative.[Source:GeneDB;Acc:LmjF.28.2230]		4.76699	409.783	0	0.209776	0				1	http://smart.embl.de/smart/DDt.cgi?smart=938:	12		2.19777	2.19777	2.19777				LmjF28.2230	FALSE	cyclin dependent kinase-binding protein, putative	1.13604	LmjF.28.2230		6			0	1	5653436,CAJ05679.1,LMJF_28_2230,LmjF.28.2230,LmjF.28.2230:mRNA,LmjF28.2230,Putative cyclin dependent kinase-binding protein,Q4Q841,Q4Q841_LEIMA,UPI00005394D1,XM_001684455,XM_001684455.1,XP_001684507,XP_001684507.1,lma:LMJF_28_2230	0.00981282	0.00105783	0		0.927558	FALSE	0	LmjF.28.2230	0.346917	0	0	3.27468
LmjF.29.2720	Serine/threonine protein kinase, putative.[Source:GeneDB;Acc:LmjF.29.2720]	0	4.28641	106.259	0.00404785	0.233296	0.142857	0.049	0.463	0	14	https://smart.embl.de/smart/DDvec.cgi?smart=323:Pfam_Pkinase(37|283)+	12	0.459	2.93984	2.93984	2.93984		0	0	LmjF29.2720	FALSE	Wee1-like protein kinase, putative	1.55574	LmjF.29.2720	0	5.71429	LmjF.32.0640	LmjF.32.0640	0	14	12981132,CBZ12613.1,E9AED4,E9AED4_LEIMA,LMJF_29_2720,LmjF.29.2720,LmjF.29.2720:mRNA,LmjF29.2720,Putative serine/threonine protein kinase,UPI00005623FA,XM_842844,XM_842844.1,XP_003722355,XP_003722355.1,XP_847937,XP_847937.1,lma:LMJF_29_2720	0.00660687	0.000599342	0	0	0.9368	FALSE	0	LmjF.29.2720	0.453316	5088	0.189655	3.43191
	Protein kinase, putative.[Source:GeneDB;Acc:LmjF.16.0990]; Belongs to the protein kinase superfamily		3.76942	53.5601	0.0102035	0.265293	0.4				6	https://smart.embl.de/smart/DDvec.cgi?smart=466:S_TKc(7|438)+	11		2.13625	2.13625	2.13625	CRK4			LmjF16.0990	FALSE	cdc2-related protein kinase 4, putative	1.09508	CRK		13			0	6	5650646,CAJ03738.1,CRK,LMJF_16_0990,LmjF.16.0990,LmjF.16.0990:mRNA,LmjF16.0990,Q4QES1,Q4QES1_LEIMA,UPI0000538D39,Uncharacterized protein,XM_001682125,XM_001682125.1,XP_001682177,XP_001682177.1,lma:LMJF_16_0990,putative protein kinase	0.027104	0.00482912	0		0.946742	FALSE	0	CRK	0.388572	12812	0.278986	2.81822
	Adenosylhomocysteinase; S-adenosylhomocysteine hydrolase.[Source:GeneDB;Acc:LmjF.36.3910]		5.82282		0.0381735	0.171738	0.6				5	https://smart.embl.de/smart/DDvec.cgi?smart=437:AdoHcyase_NAD(190|351)+	10								LmjF36.3910	FALSE			LmjF.36.3910		5.2			0	5	3.3.1.1,3G1U,5655685,Adenosylhomocysteinase,CAJ09357.1,EC 3.3.1.1,LMJF_36_3910,LmjF.36.3910,LmjF.36.3910:mRNA,LmjF36.3910,PWY-5041,Q4Q124,Q4Q124_LEIMA,UPA00314,UPI0000539D9E,XM_001686922,XM_001686922.1,XP_001686974,XP_001686974.1,lma:LMJF_36_3910			0		0.907254	TRUE	0	LmjF.36.3910		80816	0.416667
	Aspartate aminotransferase, putative.[Source:GeneDB;Acc:LmjF.35.0820]		4.89563	500.653	0.0492219	0.204264	0.194444				9	https://smart.embl.de/smart/DDvec.cgi?smart=412:Pfam_Aminotran_1_2(36|402)+	9		2.44554	2.44554	2.44554				LmjF35.0820	FALSE	aspartate aminotransferase, putative	1.29016	asat		5.66667			0	9	12982266,2.6.1.1,4H51,AM117189,Aspartate aminotransferase,CAJ40954.1,CBZ12710.1,E9AEQ7,EC 2.6.1.1,LMJF_35_0820,LmjF.35.0820,LmjF.35.0820:mRNA,LmjF35.0820,PWY-6318,PWY-6638,PWY-6642,PWY-6643,PWY-7117,Putative aspartate aminotransferase,Q18L72,Q4FX34,Q4FX34_LEIMA,UPI0000076862,XM_838098,XM_838098.1,XP_003722477,XP_003722477.1,XP_843191,XP_843191.1,asat,lma:LMJF_35_0820	0.00232443	0.000130904	0		0.925084	FALSE	0	asat	0.337317	106526	0.197531	3.82475
LmjF.31.0010	5-methyltetrahydropteroyltriglutamate-homocysteine S-methyltransferase.[Source:GeneDB;Acc:LmjF.31.0010]	0	5.1432	1551.14	0.0202465	0.194431	0.7	0.911	0.992	0.9	5	https://smart.embl.de/smart/DDvec.cgi?smart=770:Pfam_Meth_synt_1(6|327)+Pfam_Meth_synt_1(544|706)+	10	0	1.99013	1.99013	1.99013		0	0	LmjF31.0010	FALSE	5-methyltetrahydropteroyltriglutamate-homocysteine S-methyltransferase	0.992865	LmjF.31.0010	0.231	5	LmjF.36.3910	LmjF.36.3910	0	5	2.1.1.14,5654261,CAJ08139.1,EC 2.1.1.14,LMJF_31_0010,LmjF.31.0010,LmjF.31.0010:mRNA,LmjF31.0010,PWY-6151,Q4Q6R3,Q4Q6R3_LEIMA,UPA00051,UPI0000539683,XM_001684933,XM_001684933.1,XP_001684985,XP_001684985.1,lma:LMJF_31_0010	0.0426759	0.00962953	0	0	0.920323	TRUE	0	LmjF.31.0010	0.383515	56604	0.454545	2.58886
	Cystathionine beta-synthase.[Source:GeneDB;Acc:LmjF.17.0250]		5.83981	455.811	0.00485437	0.171239	0.6				5	https://smart.embl.de/smart/DDvec.cgi?smart=359:Pfam_PALP(14|307)+	10		2.30989	2.30989	2.30989	CYSB			LmjF17.0250	FALSE	cystathionine beta-synthase	1.20782	CYSB		4.4			0	5	4.2.1.22,5650750,CAJ03466.1,CYSB,Cystathionine beta-synthase,EC 4.2.1.22,LMJF_17_0250,LmjF.17.0250,LmjF.17.0250:mRNA,Q4QEG9,Q4QEG9_LEIMA,UPI0000538D97,XM_001682227,XM_001682227.1,XP_001682279,XP_001682279.1,cystathionine beta-synthase,lma:LMJF_17_0250	0.0127324	0.00156974	0		0.906927	FALSE	0	CYSB	0.382045	10116	0.525	3.16147
LmjF.07.0090	Methionine synthase, putative.[Source:GeneDB;Acc:LmjF.07.0090]	0	5.14078	801.204	0.0251009	0.194523	0.466667	0	0.918	0.9	6	https://smart.embl.de/smart/DDvec.cgi?smart=1252:Pfam_S-methyl_trans(24|332)+Pfam_Pterin_bind(367|605)+B12-binding_2(669|754)+Pfam_B12-binding(770|873)+Pfam_Met_synt_B12(960|1235)+	10	0	2.41272	2.41272	2.41272		0	0	LmjF07.0090	FALSE	methionine synthase, putative	1.27066	LmjF.07.0090	0.219	4.16667	LmjF.36.3910	LmjF.36.3910	0	6	2.1.1.13,5649165,CAJ06968.1,EC 2.1.1.13,LMJF_07_0090,LmjF.07.0090,LmjF.07.0090:mRNA,LmjF07.0090,Putative methionine synthase,Q4QIT5,Q4QIT5_LEIMA,UPI0000538953,XM_001680861,XM_001680861.1,XP_001680913,XP_001680913.1,lma:LMJF_07_0090	0.0184365	0.00272941	0	0	0.92037	FALSE	0	LmjF.07.0090	0.424023	63390	0.4	2.99668
	Cysteine desulfhydrase.[Source:GeneDB;Acc:LmjF.32.2640]		5.50728	633.622	0.0188773	0.181578	0.6				5	https://smart.embl.de/smart/DDvec.cgi?smart=399:Pfam_Aminotran_1_2(45|202)+	10		1.8107	0.552274	-1.8107	CD			LmjF32.2640	FALSE	cysteine desulfhydrase	-0.856544	CD		6			0	5	4.4.1.8,5656384,CAJ08791.1,CD,Cysteine desulfhydrase,EC 4.4.1.8,LMJF_32_2640,LmjF.32.2640,LmjF.32.2640:mRNA,LmjF32.2640,PWY-801,Q4Q511,Q4Q511_LEIMA,UPI00005398C2,XM_001685535,XM_001685535.1,XP_001685587,XP_001685587.1,cysteine desulfhydrase,lma:LMJF_32_2640	0.0147962	0.00198409	0		0.913322	TRUE	0	CD	0.276965	12556	0.3625	-3.0926
	ATG8/AUT7/APG8/PAZ2, putative.[Source:GeneDB;Acc:LmjF.19.0880]; Belongs to the ATG8 family		6.88107		0.00120473	0.145326	0				2	https://smart.embl.de/smart/DDvec.cgi?smart=121:Pfam_Atg8(12|111)+	14								LmjF19.0880	FALSE			ATG8B.7		4.5			0	2	5651193,5651195,ATG8B.7,ATG8B.9,Autophagy-related protein,LMJF_19_0880,LMJF_19_0910,LmjF.19.0880,LmjF.19.0880:mRNA,LmjF19.0880,LmjF19.0910,Q4QDC5,Q4QDC5_LEIMA,UPI0000538EE7,XP_001682671,XP_001682671.1,XP_001682673,XP_001682673.1			0		0.886903	TRUE	0	ATG8B.7		2920	0.875
	ATG8/AUT7/APG8/PAZ2, putative.[Source:GeneDB;Acc:LmjF.19.0870]; Belongs to the ATG8 family		6.88107		0.00120473	0.145326	0				2	https://smart.embl.de/smart/DDvec.cgi?smart=125:Pfam_Atg8(12|111)+	14								LmjF19.0870	FALSE			ATG8B.5		4.5			0	2	5651191,5651192,5651194,ATG8B.5,ATG8B.6,ATG8B.8,Autophagy-related protein,LMJF_19_0860,LMJF_19_0870,LMJF_19_0900,LmjF.19.0870,LmjF.19.0870:mRNA,LmjF19.0860,LmjF19.0870,LmjF19.0900,Q4QDC8,Q4QDC8_LEIMA,UPI0000538EE6,XP_001682669,XP_001682669.1,XP_001682670,XP_001682670.1,XP_001682672,XP_001682672.1			0		0.886903	TRUE	0	ATG8B.5		2920	0.875
	Autophagy-related protein; ATG8/AUT7/APG8/PAZ2, putative.[Source:GeneDB;Acc:LmjF.19.0842]; Belongs to the ATG8 family		6.88107	156.959	0.00120473	0.145326	0				2	https://smart.embl.de/smart/DDvec.cgi?smart=121:Pfam_Atg8(12|111)+	14		3.78258	0.26437	-3.78258	ATG8B.2			LmjF19.0842	FALSE	ATG8/AUT7/APG8/PAZ2, putative	-1.91937	ATG8B.2		4.5			0	2	5651184,ATG8B.2,Autophagy-related protein,CAJ07170.1,LMJF_19_0842,LmjF.19.0842,LmjF.19.0842:mRNA,LmjF19.0842,Q4QDD6,Q4QDD6_LEIMA,UPI0000538EE3,XM_001682610,XM_001682610.1,XP_001682662,XP_001682662.1,lma:LMJF_19_0842,putative ATG8/AUT7/APG8/PAZ2	0.00495681	0.000382402	0		0.886903	FALSE	0	ATG8B.2	0.540372	2920	0.875	-3.55194
	Autophagy-related protein 3; Autophagocytosis protein, putative.[Source:GeneDB;Acc:LmjF.33.0295]		5.88835	918.928	0.0240711	0.169827	0				5	https://smart.embl.de/smart/DDvec.cgi?smart=275:Pfam_Autophagy_N(7|150)+Pfam_Autophagy_act_C(152|213)+Pfam_Autophagy_C(246|269)+	13		2.2063	0.453248	-2.2063				LmjF33.0295	FALSE	autophagocytosis protein, putative	-1.14163	LmjF.33.0295		2.2			0	5	5654403,Autophagy-related protein 3,CAJ05922.1,LMJF_33_0295,LmjF.33.0295,LmjF.33.0295:mRNA,LmjF33.0295,Q4Q4J0,Q4Q4J0_LEIMA,UPI0000539959,XM_001685704,XM_001685704.1,XP_001685756,XP_001685756.1,lma:LMJF_33_0295	0.0189232	0.0028355	0		0.905993	FALSE	0	LmjF.33.0295	0.382451	23356	0.4	-2.98503
	Hypothetical protein, conserved.[Source:GeneDB;Acc:LmjF.19.0980]		7.86408	594.055	3.54333e-05	0.12716	0				4	https://smart.embl.de/smart/DDvec.cgi?smart=838:COIL(420|443)+FYVE(456|514)+	15		5.11146	0.195639	-5.11146				LmjF19.0980	FALSE	FYVE zinc finger, putative	-2.35373	LmjF.19.0980		2			0	4	5651202,CAJ07188.1,LMJF_19_0980,LmjF.19.0980,LmjF.19.0980:mRNA,LmjF19.0980,Q4QDB8,Q4QDB8_LEIMA,UPI0000538EEE,Uncharacterized protein,XM_001682628,XM_001682628.1,XP_001682680,XP_001682680.1,lma:LMJF_19_0980	3.69171e-06	2.9879e-08	0		0.867999	FALSE	0	LmjF.19.0980	0.424697	12	1	-5.54214
	ATG8/AUT7/APG8/PAZ2, putative.[Source:GeneDB;Acc:LmjF.19.0820]; Belongs to the ATG8 family		6.88107	537.173	0.00120473	0.145326	0				2	https://smart.embl.de/smart/DDvec.cgi?smart=121:Pfam_Atg8(12|111)+	14		2.92613	0.341748	-2.92613	ATG8B.1			LmjF19.0820	FALSE	ATG8/AUT7/APG8/PAZ2, putative	-1.549	ATG8B.1		4.5			0	2	5651181,5651187,ATG8B.1,ATG8B.3,Autophagy-related protein,LMJF_19_0820,LMJF_19_0846,LmjF.19.0820,LmjF.19.0820:mRNA,LmjF19.0820,LmjF19.0846,Q4QDD3,Q4QDD3_LEIMA,UPI0000538EE0,XM_001682607,XM_001682607.1,XP_001682659,XP_001682659.1,XP_001682665,XP_001682665.1	0.0461441	0.0108202	0		0.886903	FALSE	0	ATG8B.1	0.607818	2920	0.875	-2.54845
	Tubulin folding cofactor D, putative.[Source:GeneDB;Acc:LmjF.24.2020]		1	2167.39	0	1	0				1	https://smart.embl.de/smart/DDvec.cgi?smart=1445:Pfam_TFCD_C(1077|1296)+	1		2.05554	2.05554	2.05554				LmjF24.2020	FALSE	tubulin folding cofactor D, putative	1.03952	LmjF.24.2020		1			0	1	5652376,CAJ05326.1,LMJF_24_2020,LmjF.24.2020,LmjF.24.2020:mRNA,LmjF24.2020,Putative tubulin folding cofactor D,Q4QAC8,Q4QAC8_LEIMA,UPI00005391E4,XM_001683668,XM_001683668.1,XP_001683720,XP_001683720.1,lma:LMJF_24_2020	0.00339559	0.000227111	0		1	FALSE	0	LmjF.24.2020	0.281959	0	0	3.68678
	ADP-ribosylation factor-like 2, arl2, putative.[Source:GeneDB;Acc:LmjF.35.0130]; Belongs to the small GTPase superfamily. Arf family		1	597.09	0	1	0				1	https://smart.embl.de/smart/DDvec.cgi?smart=186:ARF(1|182)+	1		3.63983	0.274738	-3.63983	ARL2			LmjF35.0130	FALSE	ADP-ribosylation factor-like 2, arl2, putative	-1.86387	ARL2		1			0	1	12982196,ARL2,CBZ12643.1,E9AEJ0,E9AEJ0_LEIMA,LMJF_35_0130,LmjF.35.0130,LmjF.35.0130:mRNA,LmjF35.0130,Putative ADP-ribosylation factor-like 2, arl2,UPI000052C491,XM_838031,XM_838031.1,XP_003722410,XP_003722410.1,XP_843124,XP_843124.1,lma:LMJF_35_0130,putative ADP-ribosylation factor-like 2, arl2	3.65632e-05	4.52108e-07	0		1	FALSE	0	ARL2	0.369405	0	0	-5.0456
LmjF.36.6770	Beta-adaptin, putative.[Source:GeneDB;Acc:LmjF.36.6770]; Belongs to the adaptor complexes large subunit family	0	4.35437	594.565	0.0148413	0.229654	0.163636	0	0.473	0	11	https://smart.embl.de/smart/DDvec.cgi?smart=746:Pfam_HEAT_2(107|205)+	10	0.473	2.12466	2.12466	2.12466		0	0	LmjF36.6770	FALSE	beta adaptin, putative	1.08723	LmjF.36.6770	0	5.18182	P1421.05	LmjF.04.0480	0	11	5655992,AP complex subunit beta,CAJ09657.1,LMJF_36_6770,LmjF.36.6770,LmjF.36.6770:mRNA,LmjF36.6770,Q4Q078,Q4Q078_LEIMA,UPI0000539EC0,XM_001687218,XM_001687218.1,XP_001687270,XP_001687270.1,lma:LMJF_36_6770	0.0131611	0.00165105	0	0	0.935493	FALSE	0	LmjF.36.6770	0.34551	30440	0.238095	3.14673
LmjF.29.1440	AP complex subunit sigma; Clathrin coat assembly protein ap19, putative.[Source:GeneDB;Acc:LmjF.29.1440]; Belongs to the adaptor complexes small subunit family	0	5.33981	161.293	1.28849e-05	0.187273	0.6	0.054	0.841	0	5	https://smart.embl.de/smart/DDvec.cgi?smart=165:Pfam_Clat_adaptor_s(1|142)+	11	0.839	2.20769	0.452961	-2.20769		0	0	LmjF29.1440	FALSE	clathrin coat assembly protein ap19, putative	-1.14254	LmjF.29.1440	0	6.2	LmjF.36.6770	LmjF.36.6770	0	5	12981005,AP complex subunit sigma,CBZ12482.1,E9AE03,E9AE03_LEIMA,LMJF_29_1440,LmjF.29.1440,LmjF.29.1440:mRNA,LmjF29.1440,UPI000056237C,XM_842715,XM_842715.1,XP_003722224,XP_003722224.1,XP_847808,XP_847808.1,lma:LMJF_29_1440	0.0361437	0.00743921	0	0	0.916542	FALSE	0	LmjF.29.1440	0.426876	8	0.516667	-2.67652
LmjF.11.0990	Adaptin-related protein-like protein.[Source:GeneDB;Acc:LmjF.11.0990]	0	4.35437		0.0148413	0.229654	0.163636	0.054	0.841	0	11	https://smart.embl.de/smart/DDvec.cgi?smart=990:Pfam_Cnd1(104|261)+	10	0.839					0	0	LmjF11.0990	FALSE			LmjF.11.0990	0	5.18182	LmjF.29.1440	LmjF.29.1440	0	11	5649852,Adaptin-related protein-like protein,CAJ02880.1,LMJF_11_0990,LmjF.11.0990,LmjF.11.0990:mRNA,LmjF11.0990,Q4QGY0,Q4QGY0_LEIMA,UPI0000538B9D,XM_001681516,XM_001681516.1,XP_001681568,XP_001681568.1,lma:LMJF_11_0990			0	0	0.935493	TRUE	0	LmjF.11.0990		30440	0.238095
	ADP-ribosylation factor, putative.[Source:GeneDB;Acc:LmjF.31.2280]; Belongs to the small GTPase superfamily. Arf family		5.34466	284.562	1.07374e-06	0.187103	0.666667				3	https://smart.embl.de/smart/DDvec.cgi?smart=182:ARF(1|181)+	11		3.25979	3.25979	3.25979				LmjF31.2280	FALSE	ADP-ribosylation factor, putative	1.70478	ARF1		9			0	3	5654160,ADP-ribosylation factor 1,ARF1,BK001264,CAJ08417.1,DAA01203.1,LMJF_31_2280,LmjF.31.2280,LmjF.31.2280:mRNA,LmjF31.2280,Putative ADP-ribosylation factor,Q4Q633,Q6IMM3,Q6IMM3_LEIMA,UPI00003B316E,XM_001685163,XM_001685163.1,XP_001685215,XP_001685215.1,lma:LMJF_31_2280	0.00179994	8.49791e-05	0		0.916449	FALSE	0	ARF1	0.433796	2	0.75	3.92991
	S-adenosylmethionine decarboxylase proenzyme- like, putative.[Source:GeneDB;Acc:LmjF.30.3120]		1	105.051	0	1	0				1	http://smart.embl.de/smart/DDt.cgi?smart=297:	1		2.15424	2.15424	2.15424				LmjF30.3120	FALSE	S-adenosylmethionine decarboxylase proenzyme- like, putative	1.10718	LmjF.30.3120		1			0	1	4.1.1.50,5653861,CAJ06730.1,EC 4.1.1.50,LMJF_30_3120,LmjF.30.3120,LmjF.30.3120:mRNA,LmjF30.3120,Q4Q6X8,Q4Q6X8_LEIMA,UPI0000539646,XM_001684868,XM_001684868.1,XP_001684920,XP_001684920.1,lma:LMJF_30_3120	0.00731005	0.000702348	0		1	FALSE	0	LmjF.30.3120	0.32673	0	0	3.38866
	S-adenosylmethionine decarboxylase.[Source:GeneDB;Acc:LmjF.30.3110]		1	313.155	0	1	0				1	https://smart.embl.de/smart/DDvec.cgi?smart=382:Pfam_SAM_decarbox(29|358)+	1		2.34747	2.34747	2.34747	ADOMETC			LmjF30.3110	FALSE	S-adenosylmethionine decarboxylase	1.23111	ADOMETC		1			0	1	4.1.1.50,5653860,ADOMETC,CAJ06726.1,EC 4.1.1.50,LMJF_30_3110,LmjF.30.3110,LmjF.30.3110:mRNA,LmjF30.3110,PWY-6834,Q4Q6X9,Q4Q6X9_LEIMA,S-adenosylmethionine decarboxylase,S-adenosylmethionine decarboxylase proenzyme,UPA00331,UPI0000539645,XM_001684867,XM_001684867.1,XP_001684919,XP_001684919.1,lma:LMJF_30_3110	0.0250662	0.00426035	0		1	FALSE	0	ADOMETC	0.430727	0	0	2.85821
LmjF.27.1310	arginyl-tRNA synthetase, putative.[Source:GeneDB;Acc:LmjF.27.1310]; Belongs to the class-I aminoacyl-tRNA synthetase family	0	3.76699	703.752	0.0268123	0.265464	0.287879	0.556	0.637	0	12	https://smart.embl.de/smart/DDvec.cgi?smart=692:Arg_tRNA_synt_N(12|99)+Pfam_tRNA-synt_1d(107|313)+Pfam_tRNA-synt_1d(355|563)+DALR_1(577|692)+	8	0	2.75981	2.75981	2.75981		0	0	LmjF27.1310	FALSE	arginyl-tRNA synthetase, putative	1.46457	LmjF.27.1310	0.216	12.5	LmjF.30.3130	LmjF.30.3130	0	12	12982725,6.1.1.19,CBZ12199.1,E9ADB2,E9ADB2_LEIMA,EC 6.1.1.19,LMJF_27_1310,LmjF.27.1310,LmjF.27.1310:mRNA,LmjF27.1310,Putative arginyl-tRNA synthetase,UPI0000562273,XM_842996,XM_842996.1,XP_003721941,XP_003721941.1,XP_848089,XP_848089.1,lma:LMJF_27_1310	0.00245602	0.000141906	0	0	0.946789	FALSE	0	LmjF.27.1310	0.384925	64246	0.178744	3.80482
LmjF.36.4210	Hypothetical protein, conserved.[Source:GeneDB;Acc:LmjF.36.4210]	0	3.33252	523.019	0.0104012	0.300073	0.491935	0.546	0.546	0	32	https://smart.embl.de/smart/DDvec.cgi?smart=976:WD40(82|122)+WD40(125|166)+WD40(226|267)+WD40(333|371)+WD40(442|480)+WD40(483|529)+WD40(581|621)+WD40(624|663)+Pfam_Utp21(740|972)+	10	0	2.17706	2.17706	2.17706		0	0	LmjF36.4210	FALSE	WD domain, G-beta repeat/Utp21 specific WD40 associated putative domain containing protein, putative	1.12238	LmjF.36.4210	0	23.9062	RPOIILS	LmjF.31.2610	0	32	5655720,CAJ09388.1,LMJF_36_4210,LmjF.36.4210,LmjF.36.4210:mRNA,LmjF36.4210,Q4Q0Z3,Q4Q0Z3_LEIMA,UPI0000539DBD,Uncharacterized protein,XM_001686953,XM_001686953.1,XP_001687005,XP_001687005.1,lma:LMJF_36_4210	0.0215078	0.00342828	0	0	0.955144	FALSE	0	LmjF.36.4210	0.383527	23948	0.197314	2.92647
	Developmentally regulated GTP-binding protein 1, putative.[Source:GeneDB;Acc:LmjF.36.2250]		3.68689	690.625	0.00213565	0.271231	0.321429				8	https://smart.embl.de/smart/DDvec.cgi?smart=368:Pfam_MMR_HSR1(65|182)+Pfam_MMR_HSR1_Xtn(185|290)+Pfam_TGS(291|366)+	9		2.01491	2.01491	2.01491				LmjF36.2250	FALSE	developmentally regulated GTP-binding protein 1, putative	1.01072	LmjF.36.2250		18.5			0	8	5655484,CAJ09183.1,LMJF_36_2250,LmjF.36.2250,LmjF.36.2250:mRNA,LmjF36.2250,Q4Q1J6,Q4Q1J6_LEIMA,UPI0000539CF7,XM_001686750,XM_001686750.1,XP_001686802,XP_001686802.1,lma:LMJF_36_2250	0.0308548	0.00591014	0		0.948329	FALSE	0	LmjF.36.2250	0.36717	5270	0.235577	2.75273
LmjF.23.1220	T-complex protein 1 subunit gamma; Molecular chaperone; assists the folding of proteins upon ATP hydrolysis	0	3.54612	3128.91	0.0164867	0.281999	0.25	0.911	0.995	0	9	https://smart.embl.de/smart/DDvec.cgi?smart=551:Pfam_Cpn60_TCP1(33|528)+	10	0.946	3.00253	3.00253	3.00253		0	0.788	LmjF23.1220	FALSE	T-complex protein 1, gamma subunit, putative	1.58618	LmjF.23.1220	0	17.1111	LmjF.32.3270	LmjF.32.3270	0	9	5652115,CAJ04812.1,LMJF_23_1220,LmjF.23.1220,LmjF.23.1220:mRNA,LmjF23.1220,Q4QB32,Q4QB32_LEIMA,T-complex protein 1 subunit gamma,UPI0000078B2B,XM_001683414,XM_001683414.1,XP_001683466,XP_001683466.1,lma:LMJF_23_1220	0.000177784	3.33745e-06	0	0.361	0.951036	FALSE	0	LmjF.23.1220	0.341196	30508	0.17	4.64888
LmjF.27.1450	Hypothetical protein, conserved.[Source:GeneDB;Acc:LmjF.27.1450]	0	3.62864		0.000340528	0.275585	0.852941	0.911	0.984	0	17	https://smart.embl.de/smart/DDvec.cgi?smart=853:Pfam_CBF(346|521)+	10	0.836					0	0	LmjF27.1450	FALSE			LmjF.27.1450	0	29.6471	LmjF.33.1870	LmjF.33.1870	0	17	12982739,CBZ12213.1,E9ADC6,E9ADC6_LEIMA,LMJF_27_1450,LmjF.27.1450,LmjF.27.1450:mRNA,LmjF27.1450,UPI0000562280,Uncharacterized protein,XM_843010,XM_843010.1,XP_003721955,XP_003721955.1,XP_848103,XP_848103.1,lma:LMJF_27_1450			0	0	0.949449	TRUE	0	LmjF.27.1450		1284	0.302521
LmjF.32.0870	phenylalanyl-tRNA synthetase alpha chain, putative.[Source:GeneDB;Acc:LmjF.32.0870]	0	3.98786	809.858	0.000483406	0.250761	0.5	0.887	0.915	0	8	https://smart.embl.de/smart/DDvec.cgi?smart=499:Pfam_tRNA-synt_2d(211|494)+	10	0.11	1.80264	1.80264	1.80264		0	0	LmjF32.0870	FALSE	phenylalanyl-tRNA synthetase alpha chain, putative	0.850108	LmjF.32.0870	0.231	12.375	LmjF.35.1410	LmjF.35.1410	0	8	5656200,6.1.1.20,CAJ08602.1,EC 6.1.1.20,LMJF_32_0870,LmjF.32.0870,LmjF.32.0870:mRNA,LmjF32.0870,Q4Q5J5,Q4Q5J5_LEIMA,UPI000053980A,XM_001685351,XM_001685351.1,XP_001685403,XP_001685403.1,lma:LMJF_32_0870	0.0255965	0.0043896	0	0	0.942541	TRUE	0	LmjF.32.0870	0.298418	936	0.242647	2.84872
LmjF.36.2020	Chaperonin HSP60, mitochondrial precursor.[Source:GeneDB;Acc:LmjF.36.2020]; Belongs to the chaperonin (HSP60) family	0	4.17476	1894.45	0	0.239535	1	0	0.801	0.8	2	https://smart.embl.de/smart/DDvec.cgi?smart=565:Pfam_Cpn60_TCP1(31|539)+	10	0	2.13721	2.13721	2.13721		0	0.983	LmjF36.2020	FALSE	chaperonin HSP60, mitochondrial precursor	1.09573	LmjF.36.2020	0	19	LmjF.36.2030	LmjF.36.2030	0	2	5655459,CAJ09158.1,Chaperonin HSP60, mitochondrial,LMJF_36_2020,LmjF.36.2020,LmjF.36.2020:mRNA,LmjF36.2020,Q4Q1M1,Q4Q1M1_LEIMA,UPI0000539CDE,XM_001686725,XM_001686725.1,XP_001686777,XP_001686777.1,lma:LMJF_36_2020	0.0307406	0.00587651	0	0.449	0.938947	FALSE	0	LmjF.36.2020	0.397783	0	0.527778	2.75459
	Chaperonin HSP60, mitochondrial precursor.[Source:GeneDB;Acc:LmjF.36.2030]; Belongs to the chaperonin (HSP60) family		4.17476	1722.42	0	0.239535	1				2	https://smart.embl.de/smart/DDvec.cgi?smart=562:Pfam_Cpn60_TCP1(31|539)+	10		2.40468	2.40468	2.40468				LmjF36.2030	FALSE	chaperonin HSP60, mitochondrial precursor	1.26584	LmjF.36.2030		19			0	2	5655460,CAJ09159.1,Chaperonin HSP60, mitochondrial,LMJF_36_2030,LmjF.36.2030,LmjF.36.2030:mRNA,LmjF36.2030,Q4Q1M0,Q4Q1M0_LEIMA,UPI0000539CDF,XM_001686726,XM_001686726.1,XP_001686778,XP_001686778.1,lma:LMJF_36_2030	0.0124019	0.00150981	0		0.938947	FALSE	0	LmjF.36.2030	0.398969	0	0.527778	3.17279
LmjF.23.0300	tryptophanyl-tRNA synthetase, putative.[Source:GeneDB;Acc:LmjF.23.0300]; Belongs to the class-I aminoacyl-tRNA synthetase family	0	4.07039	618.087	9.49629e-05	0.245677	0.7	0.5	0.593	0	5	https://smart.embl.de/smart/DDvec.cgi?smart=412:Pfam_tRNA-synt_1b(93|385)+	10	0	2.13979	2.13979	2.13979		0	0	LmjF23.0300	FALSE	tryptophanyl-tRNA synthetase, putative	1.09747	LmjF.23.0300	0.221	15.2	LmjF.32.0870	LmjF.32.0870	0	5	5651990,6.1.1.2,CAJ04019.1,EC 6.1.1.2,LMJF_23_0300,LmjF.23.0300,LmjF.23.0300:mRNA,LmjF23.0300,Putative tryptophanyl-tRNA synthetase,Q4QBE4,Q4QBE4_LEIMA,UPI00005390D3,XM_001683302,XM_001683302.1,XP_001683354,XP_001683354.1,lma:LMJF_23_0300	0.00279762	0.00017265	0	0	0.940954	FALSE	0	LmjF.23.0300	0.292191	282	0.316667	3.756
LmjF.29.0060	tryptophanyl-tRNA synthetase, putative.[Source:GeneDB;Acc:LmjF.29.0060]; Belongs to the class-I aminoacyl-tRNA synthetase family	0	3.86165	3422.57	0.000358608	0.258957	0.666667	0.5	0.593	0	6	https://smart.embl.de/smart/DDvec.cgi?smart=480:Pfam_tRNA-synt_1b(157|446)+	10	0	1.80551	0.553862	-1.80551		0	0	LmjF29.0060	FALSE	tryptophanyl-tRNA synthetase, putative	-0.852402	LmjF.29.0060	0.221	20.1667	LmjF.32.0870	LmjF.32.0870	0	6	12980862,6.1.1.2,CBZ12337.1,E9ADK8,E9ADK8_LEIMA,EC 6.1.1.2,LMJF_29_0060,LmjF.29.0060,LmjF.29.0060:mRNA,LmjF29.0060,Putative tryptophanyl-tRNA synthetase,UPI00005622EE,XM_842572,XM_842572.1,XP_003722080,XP_003722080.1,XP_847665,XP_847665.1,lma:LMJF_29_0060	0.0174397	0.00252712	0	0	0.944968	TRUE	0	LmjF.29.0060	0.282245	862	0.268889	-3.02007
LmjF.20.0560	CTP synthase; Catalyzes the ATP-dependent amination of UTP to CTP with either L-glutamine or ammonia as the source of nitrogen	0	3.26456	1070.63	0.0112211	0.30632	0.513834	0.911	0.971	0.65	23	https://smart.embl.de/smart/DDvec.cgi?smart=593:Pfam_CTP_synth_N(30|298)+Pfam_Peptidase_C26(403|554)+	9	0.159	2.08844	2.08844	2.08844		0	0	LmjF20.0560	FALSE	cytidine triphosphate synthase, putative	1.06243	LmjF.20.0560	0.043	28.3043	LmjF.25.0620	LmjF.25.0620	0	23	5651338,6.3.4.2,CAJ03747.1,CTP synthase,EC 6.3.4.2,LMJF_20_0560,LmjF.20.0560,LmjF.20.0560:mRNA,LmjF20.0560,PWY-7177,PWY-7185,Q4QCY4,Q4QCY4_LEIMA,UPA00159,UPI0000538F4A,UTP--ammonia ligase,XM_001682762,XM_001682762.1,XP_001682814,XP_001682814.1,lma:LMJF_20_0560	0.0479934	0.0114535	0	0	0.956451	FALSE	0	LmjF.20.0560	0.420173	32258	0.222869	2.52855
LmjF.19.1040	phenylalanyl-tRNA synthetase, putative.[Source:GeneDB;Acc:LmjF.19.1040]	0	3.46845	1121.57	0.0345163	0.288314	0.202614	0.911	0.999	0.8	18	https://smart.embl.de/smart/DDvec.cgi?smart=633:B3_4(126|292)+B5(322|392)+	9	0.95	1.98502	1.98502	1.98502		0	0	LmjF19.1040	FALSE	phenylalanyl-tRNA synthetase, putative	0.989155	LmjF.19.1040	0.231	11.6667	LmjF.32.0870	LmjF.32.0870	0	18	5651209,6.1.1.20,CAJ07195.1,EC 6.1.1.20,LMJF_19_1040,LmjF.19.1040,LmjF.19.1040:mRNA,LmjF19.1040,Putative phenylalanyl-tRNA synthetase,Q4QDB1,Q4QDB1_LEIMA,UPI0000538EF5,XM_001682635,XM_001682635.1,XP_001682687,XP_001682687.1,lma:LMJF_19_1040	0.027644	0.00497027	0	0	0.95253	TRUE	0	LmjF.19.1040	0.352143	44882	0.111645	2.80895
	ATP-binding cassette protein subfamily F, member 2, putative.[Source:GeneDB;Acc:LmjF.19.0800]		4.17718	554.407	0	0.239396	0				1	https://smart.embl.de/smart/DDvec.cgi?smart=612:AAA(99|297)+AAA(414|582)+	10		2.3446	2.3446	2.3446	ABCF2			LmjF19.0800	FALSE	ABC transport system ATP-binding protein, putative	1.22934	LmjF.19.0800		36			0	1	5651179,ABCF2,CAJ07165.1,LMJF_19_0800,LmjF.19.0800,LmjF.19.0800:mRNA,LmjF19.0800,Q4QDE1,Q4QDE1_LEIMA,UPI0000538EDE,XM_001682605,XM_001682605.1,XP_001682657,XP_001682657.1,lma:LMJF_19_0800	0.0150237	0.00203208	0		0.9389	FALSE	0	LmjF.19.0800	0.398426	0	0	3.0855
LmjF.15.1440	glutaminyl-tRNA synthetase, putative.[Source:GeneDB;Acc:LmjF.15.1440]; Belongs to the class-I aminoacyl-tRNA synthetase family	0	3.49029	2433.36	0.0151902	0.286509	0.555556	0.308	0.903	0	18	https://smart.embl.de/smart/DDvec.cgi?smart=570:Pfam_tRNA-synt_1c(49|352)+Pfam_tRNA-synt_1c_C(354|536)+	9	0.84	1.81567	1.81567	1.81567		0	0	LmjF15.1440	FALSE	glutaminyl-tRNA synthetase, putative	0.860499	LmjF.15.1440	0.197	20.5	LmjF.27.1310	LmjF.27.1310	0	18	5650529,6.1.1.18,CAJ03374.1,EC 6.1.1.18,LMJF_15_1440,LmjF.15.1440,LmjF.15.1440:mRNA,LmjF15.1440,Putative glutaminyl-tRNA synthetase,Q4QF36,Q4QF36_LEIMA,UPI0000538CCC,XM_001682010,XM_001682010.1,XP_001682062,XP_001682062.1,lma:LMJF_15_1440	0.0380466	0.00808572	0	0	0.95211	TRUE	0	LmjF.15.1440	0.324904	28068	0.20297	2.64847
LmjF.15.0230	Lysine--tRNA ligase; lysyl-tRNA synthetase, putative.[Source:GeneDB;Acc:LmjF.15.0230]	0	3.63835	3096.81	0.00767089	0.27485	0.4	0.75	0.955	0	11	https://smart.embl.de/smart/DDvec.cgi?smart=586:Pfam_tRNA_anti-codon(113|193)+Pfam_tRNA-synt_2(209|563)+	9	0.823	1.85919	1.85919	1.85919		0	0	LmjF15.0230	FALSE	lysyl-tRNA synthetase, putative	0.894672	LmjF.15.0230	0.067	18.7273	LmjF.27.1310	LmjF.27.1310	0	11	5650381,6.1.1.6,CAJ03251.1,EC 6.1.1.6,LMJF_15_0230,LmjF.15.0230,LmjF.15.0230:mRNA,LmjF15.0230,Lysine--tRNA ligase,Lysyl-tRNA synthetase,Q4QFF7,Q4QFF7_LEIMA,UPI000052D021,XM_001681889,XM_001681889.1,XP_001681941,XP_001681941.1,lma:LMJF_15_0230	0.0308996	0.00592644	0	0	0.949263	TRUE	0	LmjF.15.0230	0.32512	15750	0.208081	2.75182
LmjF.15.0130	ATP-dependent RNA helicase, putative.[Source:GeneDB;Acc:LmjF.15.0130]	0	3.52913	2464.54	0.006222	0.283356	0.494709	0.911	0.984	0	28	https://smart.embl.de/smart/DDvec.cgi?smart=648:DEXDc(19|233)+HELICc(334|415)+COIL(533|596)+	10	0.833	2.01048	2.01048	2.01048		0	0	LmjF15.0130	FALSE	ATP-dependent RNA helicase, putative	1.00754	LmjF.15.0130	0.067	22.6071	LmjF.15.1380	LmjF.15.1380	0	28	5650360,CAJ03237.1,LMJF_15_0130,LmjF.15.0130,LmjF.15.0130:mRNA,LmjF15.0130,Putative ATP-dependent RNA helicase,Q4QFH1,Q4QFH1_LEIMA,UPI0000538C7D,XM_001681875,XM_001681875.1,XP_001681927,XP_001681927.1,lma:LMJF_15_0130	0.0141914	0.00186166	0	0	0.951363	FALSE	0	LmjF.15.0130	0.323816	17856	0.201531	3.11146
LmjF.14.1370	tyrosyl-tRNA synthetase, putative.[Source:GeneDB;Acc:LmjF.14.1370]	0	3.92476	8849.73	0.00768307	0.254793	0.333333	0.907	0.925	0	7	https://smart.embl.de/smart/DDvec.cgi?smart=682:Pfam_tRNA-synt_1b(28|331)+	10	0	1.99023	0.502455	-1.99023	TyrS	0	0	LmjF14.1370	FALSE	tyrosyl-tRNA synthetase, putative	-0.992933	LmjF.14.1370	0.231	14.5714	LmjF.19.1040	LmjF.19.1040	0	7	3P0H,3P0I,3P0J,5650341,6.1.1.1,AAF66083.1,AF110652,CAJ03211.1,EC 6.1.1.1,LMJF_14_1370,LmjF.14.1370,LmjF.14.1370:mRNA,LmjF14.1370,Putative tyrosyl-tRNA synthetase,Q4QFJ7,Q4QFJ7_LEIMA,Q9NJU6_LEIMA,UPI000007CB8E,XM_001687685,XM_001687685.1,XP_001687737,XP_001687737.1,lma:LMJF_14_1370	0.00925665	0.000972906	0	0	0.943755	TRUE	0	LmjF.14.1370	0.301049	14228	0.272237	-3.29825
LmjF.13.1100	leucyl-tRNA synthetase, putative.[Source:GeneDB;Acc:LmjF.13.1100]; Belongs to the class-I aminoacyl-tRNA synthetase family	0	3.69417	1635.19	0.0406117	0.270696	0.287879	0.755	0.956	0	12	https://smart.embl.de/smart/DDvec.cgi?smart=1075:Pfam_tRNA-synt_1(16|110)+Pfam_tRNA-synt_1(164|595)+Pfam_tRNA-synt_1g(661|796)+Pfam_Anticodon_1(807|946)+	8	0.828	2.39454	2.39454	2.39454		0	0	LmjF13.1100	FALSE	leucyl-tRNA synthetase, putative	1.25975	LmjF.13.1100	0.05	19.6667	LmjF.27.1310	LmjF.27.1310	0	12	5650139,6.1.1.4,CAJ02955.1,EC 6.1.1.4,LMJF_13_1100,LmjF.13.1100,LmjF.13.1100:mRNA,LmjF13.1100,Putative leucyl-tRNA synthetase,Q4QG44,Q4QG44_LEIMA,UPI000007EC48,XM_001681802,XM_001681802.1,XP_001681854,XP_001681854.1,lma:LMJF_13_1100	0.00700072	0.000653317	0	0	0.948189	FALSE	0	LmjF.13.1100	0.369594	95562	0.216117	3.40846
	ATP-binding cassette protein subfamily E, member 1, putative.[Source:GeneDB;Acc:LmjF.21.0710]		3.17961		0.0538794	0.314504	0.268254				36	https://smart.embl.de/smart/DDvec.cgi?smart=659:Pfam_RLI(14|45)+Pfam_Fer4(56|79)+AAA(110|301)+AAA(379|546)+	9								LmjF21.0710	FALSE			ABCE1		19.1667			0	36	5651607,ABCE1,CAJ04210.1,LMJF_21_0710,LmjF.21.0710,LmjF.21.0710:mRNA,LmjF21.0710,Q4QCE4,Q4QCE4_LEIMA,UPI0000077D2C,XM_001682952,XM_001682952.1,XP_001683004,XP_001683004.1,lma:LMJF_21_0710			0		0.958084	TRUE	0	ABCE1		89764	0.129317
LmjF.25.0620	DNA-directed RNA polymerase subunit beta; DNA-dependent RNA polymerase catalyzes the transcription of DNA into RNA using the four ribonucleoside triphosphates as substrates	0	3.07282	1434.93	0.0528333	0.325434	0.329325	0.472	0.97	0	47	https://smart.embl.de/smart/DDvec.cgi?smart=1616:COIL(258|288)+Pfam_RNA_pol_Rpb2_1(382|796)+Pfam_RNA_pol_Rpb2_3(858|922)+Pfam_RNA_pol_Rpa2_4(972|1042)+Pfam_RNA_pol_Rpb2_6(1107|1506)+Pfam_RNA_pol_Rpb2_7(1508|1610)+	9	0.946	2.97655	2.97655	2.97655		0	0	LmjF25.0620	FALSE	RNA polymerase I second largest subunit, putative	1.57364	LmjF.25.0620	0.048	21.2766	LmjF.28.2060	LmjF.28.2060	0	47	2.7.7.6,5652471,CAJ04831.1,DNA-directed RNA polymerase subunit beta,EC 2.7.7.6,LMJF_25_0620,LmjF.25.0620,LmjF.25.0620:mRNA,LmjF25.0620,Q4QA33,Q4QA33_LEIMA,UPI0000539240,XM_001683763,XM_001683763.1,XP_001683815,XP_001683815.1,lma:LMJF_25_0620	0.000526552	1.45015e-05	0	0	0.960138	FALSE	0	LmjF.25.0620	0.362914	139626	0.147459	4.33613
	Adenine aminohydrolase.[Source:GeneDB;Acc:LmjF.35.2160]		3.85194	317.251	0	0.259609	1				5	https://smart.embl.de/smart/DDvec.cgi?smart=362:Pfam_A_deaminase(13|348)+	10		3.33367	3.33367	3.33367	AAH			LmjF35.2160	FALSE	adenine aminohydrolase	1.73711	AAH		40.2			0	5	12982514,3.5.4.4,AAH,Adenine aminohydrolase,CBZ12844.1,E9AF40,E9AF40_LEIMA,EC 3.5.4.4,LMJF_35_2160,LmjF.35.2160,LmjF.35.2160:mRNA,LmjF35.2160,UPI0000562499,XM_838229,XM_838229.1,XP_003722610,XP_003722610.1,XP_843322,XP_843322.1,adenine aminohydrolase,lma:LMJF_35_2160	0.000940605	3.14029e-05	0		0.945155	FALSE	0	AAH	0.417269	0	0.543243	4.16305
