# Supplementary material for: Translational reprogramming as a driver of antimony-drug resistance in Leishmania
Source: Nat Commun. 2023 May 5;14:2605. doi: 10.1038/s41467-023-38221-1 (PMC10163012; doi:10.1038/s41467-023-38221-1)
Supplement: Supplementary file 18 — Supplementary Data 15 [file 41467_2023_38221_MOESM18_ESM.csv]

#node1	node2	node1_string_id	node2_string_id	neighborhood_on_chromosome	gene_fusion	phylogenetic_cooccurrence	homology	coexpression	experimentally_determined_interaction	database_annotated	automated_textmining	combined_score
APX	LmjF.07.1140	LmjF34.0070	LmjF07.1140	0.214	0	0	0	0	0	0	0.382	0.493
APX	LmjF.26.0800	LmjF34.0070	LmjF26.0800	0.041	0	0	0	0	0	0	0.831	0.831
APX	LmjF.26.0810	LmjF34.0070	LmjF26.0810	0.041	0	0	0	0	0	0	0.875	0.875
APX	LmjF.26.0820	LmjF34.0070	LmjF26.0820	0.041	0	0	0	0	0	0	0.829	0.829
APX	LmjF.30.3500	LmjF34.0070	LmjF30.3500	0.207	0	0	0	0.136	0	0	0.316	0.49
APX	METK1	LmjF34.0070	LmjF30.3520	0.207	0	0	0	0.136	0	0	0.316	0.49
GPI10	PMI	LmjF36.1200	LmjF32.1580	0	0	0	0	0	0	0	0.497	0.497
GSH1	LmjF.36.6390	LmjF18.1660	LmjF36.6390	0	0	0	0	0.053	0	0	0.492	0.498
GSH1	LmjF.33.1540	LmjF18.1660	LmjF33.1540	0	0	0	0	0.072	0	0	0.502	0.518
GSH1	LmjF.30.3500	LmjF18.1660	LmjF30.3500	0	0	0	0	0	0	0	0.555	0.555
GSH1	LmjF.26.0810	LmjF18.1660	LmjF26.0810	0	0	0	0	0	0	0	0.564	0.564
GSH1	LmjF.26.0800	LmjF18.1660	LmjF26.0800	0	0	0	0	0	0	0	0.564	0.564
GSH1	LmjF.26.0820	LmjF18.1660	LmjF26.0820	0	0	0	0	0	0	0	0.564	0.564
GSH1	METK1	LmjF18.1660	LmjF30.3520	0	0	0	0	0	0	0	0.724	0.724
LmjF.07.1140	LmjF.36.6390	LmjF07.1140	LmjF36.6390	0.214	0	0	0	0	0	0	0.35	0.467
LmjF.07.1140	LmjF.33.1540	LmjF07.1140	LmjF33.1540	0.066	0	0	0	0	0	0	0.5	0.513
LmjF.07.1140	LmjF.26.0810	LmjF07.1140	LmjF26.0810	0.155	0	0	0	0	0.096	0	0.523	0.604
LmjF.07.1140	LmjF.26.0800	LmjF07.1140	LmjF26.0800	0.155	0	0	0	0	0.096	0	0.523	0.604
LmjF.07.1140	LmjF.26.0820	LmjF07.1140	LmjF26.0820	0.155	0	0	0	0	0.096	0	0.523	0.604
LmjF.07.1140	LmjF.28.2660	LmjF07.1140	LmjF28.2660	0.231	0.9	0.435	0	0.141	0.188	0	0.957	0.998
LmjF.26.0800	LmjF.28.2660	LmjF26.0800	LmjF28.2660	0.207	0	0	0	0.092	0.051	0	0.532	0.637
LmjF.26.0800	LmjF.26.0810	LmjF26.0800	LmjF26.0810	0	0	0.449	0.985	0	0	0.8	0	0.801
LmjF.26.0800	LmjF.26.0820	LmjF26.0800	LmjF26.0820	0	0	0.449	0.983	0	0	0.8	0	0.801
LmjF.26.0810	LmjF.28.2660	LmjF26.0810	LmjF28.2660	0.207	0	0	0	0.092	0.051	0	0.532	0.637
LmjF.26.0810	LmjF.26.0820	LmjF26.0810	LmjF26.0820	0	0	0.449	0.985	0	0	0.8	0	0.801
LmjF.26.0820	LmjF.28.2660	LmjF26.0820	LmjF28.2660	0.207	0	0	0	0.092	0.051	0	0.532	0.637
LmjF.26.2040	LmjF.34.3220	LmjF26.2040	LmjF34.3220	0	0	0	0	0	0.082	0	0.496	0.517
LmjF.30.3500	LmjF.36.6390	LmjF30.3500	LmjF36.6390	0.207	0	0	0	0.136	0	0	0.585	0.69
LmjF.32.0510	LmjF.34.3220	LmjF32.0510	LmjF34.3220	0	0	0	0	0	0.081	0	0.502	0.522
LmjF.32.0640	LmjF.36.5370	LmjF32.0640	LmjF36.5370	0.048	0	0	0	0	0.134	0	0.535	0.583
LmjF.36.6390	METK1	LmjF36.6390	LmjF30.3520	0.207	0	0	0	0.136	0	0	0.585	0.69
