# Supplementary material for: Translational reprogramming as a driver of antimony-drug resistance in Leishmania
Source: Nat Commun. 2023 May 5;14:2605. doi: 10.1038/s41467-023-38221-1 (PMC10163012; doi:10.1038/s41467-023-38221-1)
Supplement: Supplementary file 19 — Supplementary Data 16 [file 41467_2023_38221_MOESM19_ESM.xlsx]

## Sheet: ManualCateg
GeneID	Base mean	log2(FC)	Expression	FC linear	FC abs	FC as ratio	StdErr	Wald-Stats	P-value	P-adj	SbIII-resistance evidence	labels	Fraction	Prediction	Manual category	Main function	hhpred match	Probability	E-value	Score	SS
LmjF.31.2300	1554.87	0.978683	Up	1.97067	1.97067	1.97067	0.233851	4.18508	2.85e-05	0.00463715	10.1093/nar/gkn1069	3'-nucleotidase	Heavy polysome		other	Salvage of purines. Tetrahydrofolic acid and its derivatives are produced by salvage pathways from GTP
LmjF.23.0260	110.216	1.10016	Up	2.14378	2.14378	2.14378	0.253482	4.34018	1.42e-05	0.00286965	10.1016/j.exppara.2009.05.013	argininosuccinate synthase, putative	Heavy polysome		Antioxidant response	Arginine metabolism. Polyamine synthesis
LmjF.34.0070	313.423	0.788748	Up	1.72758	1.72758	1.72758	0.202432	3.89637	9.76e-05	0.0109082	10.1590/0074-02760180377	ascorbate peroxidase	Heavy polysome		Antioxidant response	ROS levels regulation. H2O2-scavenging
LmjF.18.1660	2584.78	0.742118	Up	1.67263	1.67263	1.67263	0.222422	3.33653	0.000848298	0.0481575	10.1093/jac/dkl494	gamma-glutamylcysteine synthetase, putative	Heavy polysome		Antioxidant response	Plays a central role in glutathione homeostasis. ROS levels regulation.
LmjF.36.6390	414.613	0.825484	Up	1.77213	1.77213	1.77213	0.243199	3.39427	0.000688113	0.04282	New	methylenetetrahydrofolate reductase, putative	Heavy polysome		Antioxidant response	Responsible for generation of 5-methyltetrahydrofolate, which is required for methionine synthesis and provision of methyl groups via S-adenosylmethionine that can induce the thiol metabolism.
LmjF.07.1140	877.1	1.14504	Up	2.21152	2.21152	2.21152	0.192889	5.93623	2.92e-09	4.51e-06	New	peptide methionine sulfoxide reductase-like	Heavy polysome		Antioxidant response	The enzyme participates in defense against oxidative stresses by reducing methionine sulfoxide residues in proteins back to methionine
LmjF.30.3520	6898.78	0.64294	Up	1.56151	1.56151	1.56151	0.163601	3.92992	8.5e-05	0.00997314	10.1016/j.molbiopara.2013.06.006	S-adenosylmethionine synthetase	Heavy polysome		Antioxidant response	Is an enzyme that creates S-adenosylmethionine that can induce the thiol metabolism.
LmjF.30.3500	6868.01	0.625057	Up	1.54227	1.54227	1.54227	0.158686	3.93895	8.18e-05	0.00972844	10.1016/j.molbiopara.2013.06.006	S-adenosylmethionine synthetase	Heavy polysome	oxidative stress	Antioxidant response	Is an enzyme that creates S-adenosylmethionine that can induce the thiol metabolism.
LmjF.28.2660	307.908	1.17941	Up	2.26484	2.26484	2.26484	0.248893	4.73862	2.15e-06	0.000665058	New	SelR domain containing protein, putative	Heavy polysome	oxidative stress	Antioxidant response	Participates in defense against oxidative stresses by reducing methionine sulfoxide residues in proteins back to methionine.	Peptide methionine sulfoxide reductase	100	1.7e-36	218.42	13.6
LmjF.26.0800	685.077	0.889471	Up	1.8525	1.8525	1.8525	0.214158	4.15333	3.28e-05	0.00506364	10.1186/1756-3305-7-406	type II (glutathione peroxidase-like) tryparedoxin peroxidase	Heavy polysome		Antioxidant response	Participates in defence against oxidative stress as an antioxidant by metabolizing hydrogen peroxide into water molecules.
LmjF.26.0810	556.519	0.87964	Up	1.83992	1.83992	1.83992	0.227439	3.86759	0.000109915	0.0119898	10.1186/1756-3305-7-406	type II (glutathione peroxidase-like) tryparedoxin peroxidase	Heavy polysome		Antioxidant response	Participates in defence against oxidative stress as an antioxidant by metabolizing hydrogen peroxide into water molecules.
LmjF.26.0820	758.394	0.86218	Up	1.81778	1.81778	1.81778	0.221175	3.89819	9.69e-05	0.0109082	10.1186/1756-3305-7-406	type II (glutathione peroxidase-like) tryparedoxin peroxidase	Heavy polysome		Antioxidant response	Participates in defence against oxidative stress as an antioxidant by metabolizing hydrogen peroxide into water molecules.
LmjF.35.1050	215.841	1.11085	Up	2.15973	2.15973	2.15973	0.220426	5.03957	4.67e-07	0.000240342	10.1093/nar/gkn1069	calcium/calmodulin-dependent protein kinase	Heavy polysome		Calcium metabolism	Regulator of calcium signaling. Is involved in the phosphorylation of transcription factors and therefore, in the regulation of expression of responding genes.
LmjF.09.0930	8766.07	-0.782825	Down	-1.7205	1.7205	0.581228	0.196535	-3.98314	6.8e-05	0.00840798	10.1093/nar/gkn1069	calmodulin, putative	Heavy polysome		Calcium metabolism	Regulator of calcium signaling. Is involved in the phosphorylation of transcription factors and therefore, in the regulation of expression of responding genes.
LmjF.09.0910	7206.42	-0.772936	Down	-1.70874	1.70874	0.585225	0.193765	-3.98905	6.63e-05	0.00838685	10.1093/nar/gkn1069	calmodulin, putative	Heavy polysome		Calcium metabolism	Regulator of calcium signaling. Is involved in the phosphorylation of transcription factors and therefore, in the regulation of expression of responding genes.
LmjF.09.0920	6562.86	-0.750292	Down	-1.68213	1.68213	0.594483	0.213074	-3.52128	0.000429467	0.02994	10.1093/nar/gkn1069	calmodulin, putative	Heavy polysome		Calcium metabolism	Regulator of calcium signaling. Is involved in the phosphorylation of transcription factors and therefore, in the regulation of expression of responding genes.
LmjF.20.1220	104.787	0.830191	Up	1.77792	1.77792	1.77792	0.242403	3.42483	0.000615182	0.0401688	10.1093/nar/gkn1069	calpain-like cysteine peptidase, Clan CA, family C2	Heavy polysome	Calpains: Potential Targets for Alternative Chemotherapeutic Intervention Against Human Pathogenic Trypanosomatids	Calcium metabolism	calcium-dependent, non-lysosomal cysteine proteases
LmjF.36.5710	805.108	0.676926	Up	1.59873	1.59873	1.59873	0.186165	3.63617	0.000276723	0.0219297	New	Cullin binding, putative	Heavy polysome	DCN1-like protein 3. E3 ligase	Calcium metabolism	Components of the Ubiquitin Proteasome System
LmjF.13.1520	1874.32	-0.705016	Down	-1.63016	1.63016	0.613436	0.203817	-3.45906	0.000542056	0.0361578	New	ATPase family associated with various cellular activities (AAA), putative	Heavy polysome		Energy metabolism	Hydrolysis of ATP
LmjF.25.1460	1261.06	-0.77829	Down	-1.7151	1.7151	0.583058	0.190255	-4.09078	4.3e-05	0.00628212	New	cAMP response protein, putative	Heavy polysome		Energy metabolism	Nuclear transcription factor that is activated by various extracellular stimuli	Microtubule doublet	100	1.4e-103	926.83	56.8
LmjF.27.1245	270.589	0.719722	Up	1.64687	1.64687	1.64687	0.211185	3.40802	0.000654351	0.0414175	10.1007/s11033-020-05936-z	carboxypeptidase, putative	Heavy polysome		Energy metabolism	Hydrolyze (cleaves) a peptide bond at the carboxy-terminal (C-terminal) end of a protein or peptide. Peptide catabolism
LmjF.34.3910	825.39	0.752062	Up	1.6842	1.6842	1.6842	0.226039	3.32714	0.000877437	0.0490096	New	cytochrome c oxidase assembly protein PET191, putative	Heavy polysome		Energy metabolism	Is essential for cytochrome c oxidase maturation. Cytochrome c It is the last enzyme in the respiratory electron transport chain of cells located in the membrane.
LmjF.17.1010	93.6501	0.98733	Up	1.98251	1.98251	1.98251	0.243219	4.05943	4.92e-05	0.00701721	New	hydrolase, alpha/beta fold family-like protein	Heavy polysome		Energy metabolism	The alpha/beta hydrolase fold includes proteases, lipases, peroxidases, esterases, epoxide hydrolases and dehalogenases.
LmjF.32.3400	843.683	0.952317	Up	1.93498	1.93498	1.93498	0.242833	3.9217	8.79e-05	0.0101908		hypothetical protein, conserved	Heavy polysome	Hydrolase	Energy metabolism	Catabolism	HYDROLASE, Carboxylesterase A, Serine protease	100	3.1e-36	328.49	28.3
LmjF.35.5340	887.525	-0.809445	Down	-1.75254	1.75254	0.570601	0.240161	-3.37043	0.00075051	0.0449811	10.1186/s13071-020-04486-4	Dynein heavy chain and region D6 of dynein motor/Ankyrin repeats (3 copies), putative	Heavy polysome		Flagellar component	Motor proteins of eukaryotic cells, as they can convert energy derived from the hydrolysis of ATP to force and movement along cytoskeletal polymers, such as microtubules.
LmjF.35.2400	725.198	-0.77598	Down	-1.71235	1.71235	0.583992	0.230229	-3.37047	0.000750405	0.0449811	New	Flagellar Member 5	Heavy polysome		Flagellar component	Cellular motility
LmjF.06.0440	969.869	-0.830325	Down	-1.77809	1.77809	0.562403	0.248389	-3.34284	0.000829264	0.0481414		hypothetical protein, conserved	Heavy polysome	Kinesin light chain 1 HrpF protein	Flagellar component	Motor proteins of eukaryotic cells, as they can convert energy derived from the hydrolysis of ATP to force and movement along cytoskeletal polymers, such as microtubules.
LmjF.36.4780	1016.58	-0.985769	Down	-1.98037	1.98037	0.504956	0.233596	-4.21997	2.44e-05	0.00419535	10.1186/s13071-019-3603-8	paraflagellar rod component, putative	Heavy polysome		Flagellar component	Array of filaments connected to the flagellar axoneme. Flagellar motility
LmjF.09.1320	888.601	-0.842605	Down	-1.79328	1.79328	0.557636	0.24006	-3.50997	0.000448151	0.0310094	10.1186/s13071-019-3603-8	paraflagellar rod component, putative	Heavy polysome		Flagellar component	Array of filaments connected to the flagellar axoneme. Flagellar motility
LmjF.07.0310	1779.44	-0.789687	Down	-1.7287	1.7287	0.57847	0.231779	-3.40707	0.000656641	0.0414175	10.1186/s13071-019-3603-8	paraflagellar rod protein, putative	Heavy polysome		Flagellar component	Array of filaments connected to the flagellar axoneme. Flagellar motility
LmjF.32.1680	1352.71	-0.632255	Down	-1.54999	1.54999	0.645167	0.177745	-3.5571	0.000374976	0.0267445	10.1186/s13071-019-3603-8	Paraflagellar Rod Proteome Component 9, putative	Heavy polysome		Flagellar component	Array of filaments connected to the flagellar axoneme. Flagellar motility
LmjF.33.2500	682.08	-0.632537	Down	-1.55029	1.55029	0.645041	0.184924	-3.42052	0.000625008	0.0402436	New	Radial spokehead-like protein, putative	Heavy polysome		Flagellar component	The radial spoke head proteins are important in maintaining normal movement in motile
LmjF.34.3220	700.651	0.6206	Up	1.53751	1.53751	1.53751	0.177047	3.50528	0.000456127	0.0313275	New	aminophospholipid translocase, putative	Heavy polysome		lipid metabolism	The aminophospholipid translocases transport phosphatidylserine and phosphatidylethanolamine from one side of a bilayer to another.
LmjF.36.2540	137.244	1.18742	Up	2.27745	2.27745	2.27745	0.25615	4.63565	3.56e-06	0.000970328	New	C-4 sterol methyl oxidase, putative	Heavy polysome		lipid metabolism	C4-sterol methyl oxidases catalyse ergosterol intermediate demethylation
LmjF.30.3550	580.01	0.928729	Up	1.9036	1.9036	1.9036	0.242725	3.82626	0.000130107	0.0134039	10.1186/s13071-020-04486-4	cytochrome p450-like protein	Heavy polysome		lipid metabolism	Catalyze the oxidative transformation of a wide range of organic substrates, and whose functions are crucial to xenobiotic metabolism and steroid transformation. Oxidative metabolism of fatty acids
LmjF.32.0630	1841.86	0.778111	Up	1.71488	1.71488	1.71488	0.210344	3.69923	0.000216256	0.0192801	New	AmmeMemoRadiSam system protein A/uncharacterized protein, PH0010 family, putative	Heavy polysome		other	unknown
LmjF.36.3950	577.612	-0.802426	Down	-1.74403	1.74403	0.573384	0.210094	-3.81938	0.00013379	0.0136319		hypothetical protein, conserved	Heavy polysome		lipid metabolism	Lipid transport	Lipid transport like	94.46	2.4	34.19	15
LmjF.13.0200	44.7645	0.940841	Up	1.91965	1.91965	1.91965	0.246562	3.81585	0.000135716	0.0136778	New	Lipase (class 3), putative	Heavy polysome		lipid metabolism	hydrolyse ester linkages of triglycerides
LmjF.31.2460	1410.76	1.06111	Up	2.08653	2.08653	2.08653	0.253003	4.19404	2.74e-05	0.00453706	New	lipase, putative	Heavy polysome		lipid metabolism	hydrolyse ester linkages of triglycerides
LmjF.31.0450	2214.95	1.32747	Up	2.50962	2.50962	2.50962	0.18301	7.25352	4.06e-13	7.53e-10	10.1016/j.ijpddr.2018.04.002	amastin	Heavy polysome	Surface protein	Surface protein	Surface glycoproteins encoded by large gene families present in the genomes of several trypanosomatids and highly expressed in the intracellular amastigote stages
LmjF.34.1920	239.176	1.96784	Up	3.91181	3.91181	3.91181	0.211401	9.30856	1.3e-20	1.2e-16	10.1016/j.ijpddr.2018.04.002	amastin-like	Heavy polysome	Surface protein	Surface protein	Surface glycoproteins encoded by large gene families present in the genomes of several trypanosomatids and highly expressed in the intracellular amastigote stages
LmjF.33.0295	1265.85	1.0054	Up	2.0075	2.0075	2.0075	0.230846	4.35528	1.33e-05	0.00273824	New	autophagocytosis protein, putative	Heavy polysome		other	Autophagy, a cellular homeostatic process responsible for the lysosomal turnover of organelles and proteins, has been implicated as a general response to oxidative stress in cells and tissues
LmjF.36.1270	34.4777	1.40963	Up	2.65669	2.65669	2.65669	0.26015	5.41852	6.01e-08	4.64e-05	10.1016/j.ijpddr.2018.04.002	amastin-like	Heavy polysome	Surface protein	Surface protein	Surface glycoproteins encoded by large gene families present in the genomes of several trypanosomatids and highly expressed in the intracellular amastigote stages
LmjF.34.1800	25.7521	1.40717	Up	2.65216	2.65216	2.65216	0.263324	5.34385	9.1e-08	6.03e-05	10.1016/j.ijpddr.2018.04.002	amastin-like	Heavy polysome	Surface protein	Surface protein	Surface glycoproteins encoded by large gene families present in the genomes of several trypanosomatids and highly expressed in the intracellular amastigote stages
LmjF.34.1640	72.4971	1.36756	Up	2.58034	2.58034	2.58034	0.253776	5.38886	7.09e-08	5.06e-05	10.1016/j.ijpddr.2018.04.002	amastin-like	Heavy polysome	Surface protein	Surface protein	Surface glycoproteins encoded by large gene families present in the genomes of several trypanosomatids and highly expressed in the intracellular amastigote stages
LmjF.34.1860	25.4271	1.30582	Up	2.47224	2.47224	2.47224	0.263227	4.96082	7.02e-07	0.000295845	10.1016/j.ijpddr.2018.04.002	amastin-like	Heavy polysome	Surface protein	Surface protein	Surface glycoproteins encoded by large gene families present in the genomes of several trypanosomatids and highly expressed in the intracellular amastigote stages
LmjF.34.1940	22.1953	1.28544	Up	2.43756	2.43756	2.43756	0.266176	4.82927	1.37e-06	0.000488682	10.1016/j.ijpddr.2018.04.002	amastin-like	Heavy polysome	Surface protein	Surface protein	Surface glycoproteins encoded by large gene families present in the genomes of several trypanosomatids and highly expressed in the intracellular amastigote stages
LmjF.34.1720	135.169	2.0156	Up	4.04348	4.04348	4.04348	0.218724	9.21525	3.11e-20	1.44e-16	10.1016/j.ijpddr.2018.04.002	amastin-like	Heavy polysome	Surface protein	Surface protein	Surface glycoproteins encoded by large gene families present in the genomes of several trypanosomatids and highly expressed in the intracellular amastigote stages
LmjF.34.1980	25.3423	1.30507	Up	2.47095	2.47095	2.47095	0.26278	4.96639	6.82e-07	0.000295845	10.1016/j.ijpddr.2018.04.002	amastin-like	Heavy polysome	Surface protein	Surface protein	Surface glycoproteins encoded by large gene families present in the genomes of several trypanosomatids and highly expressed in the intracellular amastigote stages
LmjF.08.0730	296.63	1.01891	Up	2.02639	2.02639	2.02639	0.233359	4.3663	1.26e-05	0.00272492	10.1016/j.ijpddr.2018.04.002	amastin-like protein	Heavy polysome	Surface protein	Surface protein	Surface glycoproteins encoded by large gene families present in the genomes of several trypanosomatids and highly expressed in the intracellular amastigote stages
LmjF.32.3840	439.244	0.750408	Up	1.68227	1.68227	1.68227	0.221272	3.39135	0.000695505	0.0429915	New	Cornichon protein, putative	Heavy polysome		other	unknown
LmjF.08.0690	364.904	0.958309	Up	1.94303	1.94303	1.94303	0.228338	4.19689	2.71e-05	0.00453706	10.1016/j.ijpddr.2018.04.002	amastin-like protein	Heavy polysome	Surface protein	Surface protein	Surface glycoproteins encoded by large gene families present in the genomes of several trypanosomatids and highly expressed in the intracellular amastigote stages
LmjF.19.1420	1837.16	0.972057	Up	1.96164	1.96164	1.96164	0.209983	4.62922	3.67e-06	0.000972352	New	cysteine peptidase A (CPA)	Heavy polysome		other	hydrolase enzymes that degrade proteins
LmjF.08.0720	148.5	0.953903	Up	1.93711	1.93711	1.93711	0.245279	3.88906	0.000100635	0.0111082	10.1016/j.ijpddr.2018.04.002	amastin-like protein	Heavy polysome	Surface protein	Surface protein	Surface glycoproteins encoded by large gene families present in the genomes of several trypanosomatids and highly expressed in the intracellular amastigote stages
LmjF.08.0680	314.904	0.945044	Up	1.92525	1.92525	1.92525	0.229888	4.11089	3.94e-05	0.00589437	10.1016/j.ijpddr.2018.04.002	amastin-like protein	Heavy polysome	Surface protein	Surface protein	Surface glycoproteins encoded by large gene families present in the genomes of several trypanosomatids and highly expressed in the intracellular amastigote stages
LmjF.08.0670	363.151	0.937307	Up	1.91495	1.91495	1.91495	0.229238	4.08879	4.34e-05	0.00628212	10.1016/j.ijpddr.2018.04.002	amastin-like protein	Heavy polysome	Surface protein	Surface protein	Surface glycoproteins encoded by large gene families present in the genomes of several trypanosomatids and highly expressed in the intracellular amastigote stages
LmjF.18.0130	950.746	0.709073	Up	1.63475	1.63475	1.63475	0.193833	3.65817	0.000254024	0.0208434	New	Domain of unknown function DUF21, putative	Heavy polysome		other	Metal transport	Metal transport	100	4.1e-33	299.48	40.8
LmjF.08.0800	71.8351	0.911618	Up	1.88115	1.88115	1.88115	0.236201	3.8595	0.000113617	0.0121087	10.1016/j.ijpddr.2018.04.002	amastin-like protein	Heavy polysome	Surface protein	Surface protein	Surface glycoproteins encoded by large gene families present in the genomes of several trypanosomatids and highly expressed in the intracellular amastigote stages
LmjF.08.0750	355.037	0.909833	Up	1.87883	1.87883	1.87883	0.235609	3.86163	0.000112635	0.0121087	10.1016/j.ijpddr.2018.04.002	amastin-like protein	Heavy polysome	Surface protein	Surface protein	Surface glycoproteins encoded by large gene families present in the genomes of several trypanosomatids and highly expressed in the intracellular amastigote stages
LmjF.08.0710	367.339	0.885755	Up	1.84773	1.84773	1.84773	0.237215	3.73398	0.000188479	0.0174758	10.1016/j.ijpddr.2018.04.002	amastin-like protein	Heavy polysome	Surface protein	Surface protein	Surface glycoproteins encoded by large gene families present in the genomes of several trypanosomatids and highly expressed in the intracellular amastigote stages
LmjF.08.0700	145.494	0.879647	Up	1.83992	1.83992	1.83992	0.248593	3.5385	0.000402404	0.0282658	10.1016/j.ijpddr.2018.04.002	amastin-like protein	Heavy polysome	Surface protein	Surface protein	Surface glycoproteins encoded by large gene families present in the genomes of several trypanosomatids and highly expressed in the intracellular amastigote stages
LmjF.08.0770	525.733	0.8664	Up	1.82311	1.82311	1.82311	0.236528	3.663	0.000249283	0.020823	10.1016/j.ijpddr.2018.04.002	amastin-like protein	Heavy polysome	Surface protein	Surface protein	Surface glycoproteins encoded by large gene families present in the genomes of several trypanosomatids and highly expressed in the intracellular amastigote stages
LmjF.34.2070	319.002	0.91944	Up	1.89138	1.89138	1.89138	0.248874	3.69439	0.000220413	0.0194635	New	FtsX-like permease family, putative	Heavy polysome		other	ATP-binding cassette (ABC) transporter permease
LmjF.08.0820	228.8	0.696508	Up	1.62058	1.62058	1.62058	0.209769	3.32036	0.000899013	0.0499141	10.1016/j.ijpddr.2018.04.002	amastin-like protein	Heavy polysome	Surface protein	Surface protein	Surface glycoproteins encoded by large gene families present in the genomes of several trypanosomatids and highly expressed in the intracellular amastigote stages
LmjF.36.1200	408.672	0.921375	Up	1.89392	1.89392	1.89392	0.231099	3.98692	6.69e-05	0.00838685	10.1186/s13071-019-3305-2	GPI alpha-mannosyltransferase III	Heavy polysome		other	Involved in glycosylphosphatidylinositol-anchor biosynthesis. Glycosylphosphatidylinositol is a lipid anchor for many cell-surface proteins.
LmjF.04.0240	1814.91	0.842697	Up	1.7934	1.7934	1.7934	0.18644	4.51995	6.19e-06	0.00150927	New	GRAM domain containing protein, putative	Heavy polysome	ntracellular protein-binding or lipid-binding signalling domain	lipid metabolism	GRAM domains are predominately involved in membrane-coupled processes. It is thought to be an intracellular protein-binding or lipid-binding signalling domain, which has an important function in membrane-associated processes.
LmjF.36.5500	341.301	0.990406	Up	1.98674	1.98674	1.98674	0.217761	4.54814	5.41e-06	0.00135629	New	Haemolysin-III related, putative	Heavy polysome		other	unknown
LmjF.34.1600	27.2845	1.5227	Up	2.87329	2.87329	2.87329	0.264418	5.75869	8.48e-09	9.01e-06	10.1016/j.ijpddr.2018.04.002	amastin-like surface protein	Heavy polysome	Surface protein	Surface protein	Surface glycoproteins encoded by large gene families present in the genomes of several trypanosomatids and highly expressed in the intracellular amastigote stages
LmjF.24.1410	831.29	-0.67341	Down	-1.59484	1.59484	0.627023	0.19601	-3.4356	0.000591245	0.0388796		hypothetical predicted transmembrane protein	Heavy polysome	NA	other	unknown
LmjF.03.0010	199.82	1.14258	Up	2.20775	2.20775	2.20775	0.242921	4.70348	2.56e-06	0.000752862		hypothetical protein	Heavy polysome	LRR receptor-like serine/threonine-protein kinase GSO1, like	hypothetical protein	unknown		100	5.7e-30	321.1	63.6
LmjF.31.1855	2257.86	0.821564	Up	1.76732	1.76732	1.76732	0.213475	3.84852	0.000118833	0.0124567		hypothetical protein	Heavy polysome	Protein of unknown function (DUF3007)	hypothetical protein	unknown
LmjF.30.0770	749.29	1.27894	Up	2.4266	2.4266	2.4266	0.249989	5.11596	3.12e-07	0.00017025		hypothetical protein, conserved	Heavy polysome	cAMP-dependent protein kinase, like	hypothetical protein	unknown
LmjF.21.0040	277.25	1.06881	Up	2.0977	2.0977	2.0977	0.240004	4.45329	8.46e-06	0.00191236		hypothetical protein, conserved	Heavy polysome	BAR protein	hypothetical protein	Highly conserved protein dimerisation domains that occur in many proteins involved in membrane dynamics in a cell		99.97	1.6e-27	198.7	28.4
LmjF.36.6150	128.516	1.01183	Up	2.01646	2.01646	2.01646	0.243053	4.163	3.14e-05	0.0049361		hypothetical protein, conserved	Heavy polysome	Fis1 C-terminal tetratricopeptide repeat	hypothetical protein	unknown		95.23	0.2	36.05	6.4
LmjF.34.1820	25.7441	1.23969	Up	2.36148	2.36148	2.36148	0.26375	4.70026	2.6e-06	0.000752862	10.1016/j.ijpddr.2018.04.002	amastin-like surface protein, putative	Heavy polysome	Surface protein	Surface protein	Surface glycoproteins encoded by large gene families present in the genomes of several trypanosomatids and highly expressed in the intracellular amastigote stages
LmjF.30.2850	2558.28	-0.894616	Down	-1.85912	1.85912	0.53789	0.239185	-3.74027	0.000183823	0.0172163		hypothetical protein, conserved	Heavy polysome	GTP CYCLOHYDROLASE I FEEDBACK REGULATOR	hypothetical protein	Part of the folate and biopterin biosynthesis pathways		94.68	0.35	34.81	6.4
LmjF.22.0800	444.352	0.875988	Up	1.83526	1.83526	1.83526	0.195331	4.48464	7.3e-06	0.00169304		hypothetical protein, conserved	Heavy polysome		hypothetical protein	unknown
LmjF.16.1100	623.088	-0.855235	Down	-1.80905	1.80905	0.552775	0.23423	-3.65127	0.00026095	0.0210394		hypothetical protein, conserved	Heavy polysome	Polyketide cyclase / dehydrase and lipid transport	hypothetical protein	unknown
LmjF.17.0150	535.078	-0.848129	Down	-1.80017	1.80017	0.555505	0.230421	-3.68078	0.000232519	0.0201488		hypothetical protein, conserved	Heavy polysome	Domain of unknown function	hypothetical protein	unknown		100	7.8e-40	347.75	31.7
LmjF.34.1560	14.0365	1.18295	Up	2.27041	2.27041	2.27041	0.262379	4.50856	6.53e-06	0.00155176	10.1016/j.ijpddr.2018.04.002	amastin-like surface protein, putative	Heavy polysome	Surface protein	Surface protein	Surface glycoproteins encoded by large gene families present in the genomes of several trypanosomatids and highly expressed in the intracellular amastigote stages
LmjF.36.0970	1996.11	0.822128	Up	1.76801	1.76801	1.76801	0.225302	3.64901	0.000263258	0.0210424		hypothetical protein, conserved	Heavy polysome	Parasite motiliti	Flagellar component	Parasite motiliti	Predicted protein; cilia, native, complex, mechanoregulation	94.17	0.23	36.88	4.7
LmjF.09.1510	1472.18	-0.804246	Down	-1.74623	1.74623	0.572661	0.241125	-3.33539	0.000851793	0.0481575		hypothetical protein, conserved	Heavy polysome	NA	hypothetical protein	unknown
LmjF.34.1760	26.2243	1.16774	Up	2.2466	2.2466	2.2466	0.265239	4.40261	1.07e-05	0.00236121	10.1016/j.ijpddr.2018.04.002	amastin-like surface protein, putative	Heavy polysome	Surface protein	Surface protein	Surface glycoproteins encoded by large gene families present in the genomes of several trypanosomatids and highly expressed in the intracellular amastigote stages
LmjF.36.6420	402.03	0.775144	Up	1.71136	1.71136	1.71136	0.221541	3.49887	0.000467238	0.0318547		hypothetical protein, conserved	Heavy polysome	TB2/DP1, HVA22 family	hypothetical protein	unknown
LmjF.26.1180	1637.76	-0.762749	Down	-1.69672	1.69672	0.589372	0.207074	-3.68346	0.000230087	0.0201261		hypothetical protein, conserved	Heavy polysome	Poly(beta-D-mannuronate) C5 epimerase; AlgG	hypothetical protein	unknown		96.93	0.07	53.73	15
LmjF.34.1700	23.703	1.12397	Up	2.17946	2.17946	2.17946	0.265964	4.22602	2.38e-05	0.00416113	10.1016/j.ijpddr.2018.04.002	amastin-like surface protein, putative	Heavy polysome	Surface protein	Surface protein	Surface glycoproteins encoded by large gene families present in the genomes of several trypanosomatids and highly expressed in the intracellular amastigote stages
LmjF.21.0830	330.648	0.757429	Up	1.69048	1.69048	1.69048	0.210764	3.59373	0.000325974	0.0241794		hypothetical protein, conserved	Heavy polysome	Domain of unknown function (DUF4833)	hypothetical protein	unknown		100	5.4e-32	232.91	18.7
LmjF.24.1950	2535.68	-0.757214	Down	-1.69022	1.69022	0.591638	0.226546	-3.34243	0.000830474	0.0481414		hypothetical protein, conserved	Heavy polysome	NA	hypothetical protein	unknown
LmjF.34.2476	273.965	0.756408	Up	1.68928	1.68928	1.68928	0.178082	4.24753	2.16e-05	0.00392958		hypothetical protein, conserved	Heavy polysome	NA	hypothetical protein	unknown
LmjF.24.0160	1442.97	-0.740641	Down	-1.67092	1.67092	0.598473	0.179274	-4.13134	3.61e-05	0.00548196		hypothetical protein, conserved	Heavy polysome	NA	hypothetical protein	unknown
LmjF.24.1860	1192.75	0.733835	Up	1.66305	1.66305	1.66305	0.183886	3.99071	6.59e-05	0.00838685		hypothetical protein, conserved	Heavy polysome	NA	hypothetical protein	unknown
LmjF.15.0260	1573.83	-0.729024	Down	-1.65752	1.65752	0.603312	0.167218	-4.35973	1.3e-05	0.00273824		hypothetical protein, conserved	Heavy polysome	NA	hypothetical protein	unknown
LmjF.35.2310	739.505	0.718174	Up	1.6451	1.6451	1.6451	0.200522	3.58152	0.000341597	0.0247444		hypothetical protein, conserved	Heavy polysome	Mitochondrial import inner membrane translocase subunit TIM16	hypothetical protein	Mitochondrial import inner membrane translocase subunit TIM16
LmjF.10.1100	1128.23	0.713276	Up	1.63952	1.63952	1.63952	0.190161	3.75091	0.000176196	0.0168421		hypothetical protein, conserved	Heavy polysome	NA	hypothetical protein	unknown
LmjF.33.1170	727.351	-0.704144	Down	-1.62918	1.62918	0.613807	0.189078	-3.7241	0.000196017	0.0178183		hypothetical protein, conserved	Heavy polysome	NA	hypothetical protein	unknown
LmjF.09.0340	507.162	0.680698	Up	1.60291	1.60291	1.60291	0.188426	3.61254	0.000303211	0.023044		hypothetical protein, conserved	Heavy polysome	NA	hypothetical protein	unknown
LmjF.24.1120	1147.26	-0.676448	Down	-1.5982	1.5982	0.625704	0.198273	-3.4117	0.000645589	0.0412821		hypothetical protein, conserved	Heavy polysome	NA	hypothetical protein	unknown
LmjF.36.3120	1710.03	-0.66754	Down	-1.58836	1.58836	0.629579	0.185581	-3.59702	0.000321884	0.0241363		hypothetical protein, conserved	Heavy polysome	FAP161; motile cilia, microtubule doublet,	hypothetical protein	Motile cilia		100	4.8e-48	405.35	37.4
LmjF.05.0260	2881.3	-0.641151	Down	-1.55957	1.55957	0.641201	0.164465	-3.89841	9.68e-05	0.0109082		hypothetical protein, conserved	Heavy polysome	Ankyrin repeat	hypothetical protein	unknown
LmjF.34.1780	24.1208	1.12252	Up	2.17728	2.17728	2.17728	0.264886	4.23777	2.26e-05	0.0040254	10.1016/j.ijpddr.2018.04.002	amastin-like surface protein, putative	Heavy polysome	Surface protein	Surface protein	Surface glycoproteins encoded by large gene families present in the genomes of several trypanosomatids and highly expressed in the intracellular amastigote stages
LmjF.10.0240	2571.23	0.616022	Up	1.53264	1.53264	1.53264	0.162901	3.78156	0.000155846	0.0153724		hypothetical protein, conserved	Heavy polysome	Nuclear pore complex protein	hypothetical protein	GTPase-activating protein		95.35	21	46.23	28.9
LmjF.34.0770	680.654	0.609284	Up	1.5255	1.5255	1.5255	0.182591	3.33687	0.000847264	0.0481575		hypothetical protein, conserved	Heavy polysome	Tubby N-terminal	hypothetical protein	unknown
LmjF.30.1740	138.475	0.980657	Up	1.97336	1.97336	1.97336	0.263275	3.72484	0.000195438	0.0178183		hypothetical protein, unknown function	Heavy polysome	NA	hypothetical protein	unknown
LmjF.34.1740	14.059	1.04589	Up	2.06465	2.06465	2.06465	0.264776	3.95012	7.81e-05	0.009465	10.1016/j.ijpddr.2018.04.002	amastin-like surface protein, putative	Heavy polysome	Surface protein	Surface protein	Surface glycoproteins encoded by large gene families present in the genomes of several trypanosomatids and highly expressed in the intracellular amastigote stages
LmjF.31.2230	686.811	0.897227	Up	1.86248	1.86248	1.86248	0.22464	3.99407	6.49e-05	0.00838685		hypothetical protein, unknown function	Heavy polysome	NA	hypothetical protein	unknown
LmjF.30.2230	199.288	0.839362	Up	1.78926	1.78926	1.78926	0.231479	3.62608	0.000287753	0.0222337		hypothetical protein, unknown function	Heavy polysome	METHYLMALONIC ACIDURIA AND HOMOCYSTINURIA TYPE D HOMOLOG	hypothetical protein	unknown		100	3.1e-39	281.82	17.6
LmjF.26.1460	329.503	0.835075	Up	1.78395	1.78395	1.78395	0.208452	4.00609	6.17e-05	0.00829541		hypothetical protein, unknown function	Heavy polysome	Cysteine and tyrosine-rich protein 1	hypothetical protein	unknown
LmjF.31.1860	297.626	0.82091	Up	1.76652	1.76652	1.76652	0.246061	3.33621	0.000849297	0.0481575		hypothetical protein, unknown function	Heavy polysome	NA	hypothetical protein	unknown
LmjF.34.1580	14.2736	1.01894	Up	2.02642	2.02642	2.02642	0.264864	3.84701	0.000119569	0.0124567	10.1016/j.ijpddr.2018.04.002	amastin-like surface protein, putative	Heavy polysome	Surface protein	Surface protein	Surface glycoproteins encoded by large gene families present in the genomes of several trypanosomatids and highly expressed in the intracellular amastigote stages
LmjF.32.3850	2765.81	0.771006	Up	1.70646	1.70646	1.70646	0.193115	3.99248	6.54e-05	0.00838685		hypothetical protein, unknown function	Heavy polysome	Nucleoporin FG repeated region	hypothetical protein	unknown		98.08	0.0029	66.76	23
LmjF.35.0450	1381.33	0.768659	Up	1.70369	1.70369	1.70369	0.178795	4.2991	1.71e-05	0.00329644		hypothetical protein, unknown function	Heavy polysome	Vacuolar protein sorting-associated protein 26	Vesicle transport and drug efflux	part of Endosomal Sorting Complex Required for Transport (ESCRT) that performs the topologically unique membrane bending and scission reaction away from the cytoplasm		98.06	0.00043	64.49	15
LmjF.36.4960	379.127	0.669792	Up	1.59084	1.59084	1.59084	0.197639	3.38898	0.00070154	0.0430773		hypothetical protein, unknown function	Heavy polysome	StAR-related lipid transfer protein	lipid metabolism	Representatives of the START domain family bind different substances or ligands such as sterols (e.g., StAR or STARD1) and lipids like phosphatidylcholine		99.87	5.1e-20	182.35	25.1
LmjF.22.1460	2621.56	-0.651631	Down	-1.57094	1.57094	0.63656	0.186524	-3.49355	0.000476649	0.032259	10.3390/proteomes3040328	i/6 autoantigen-like protein	Heavy polysome		Flagellar component	Microtubule-associated protein that may be involved in cross-linking microtubules.
LmjF.20.0090	514.337	0.6983	Up	1.62259	1.62259	1.62259	0.205386	3.39994	0.000673997	0.042225	New	Ion channel/Calcium-activated BK potassium channel alpha subunit, putative	Heavy polysome		Calcium metabolism	It is a potassium-selective ion channel that is opened by an increase in [Ca++]i.
LmjF.09.0120	308.992	0.804682	Up	1.74676	1.74676	1.74676	0.219887	3.65952	0.000252688	0.0208434	10.1186/s13071-020-04397-4	kinesin, putative	Heavy polysome		Flagellar component	Motor proteins that transport such cargo by walking unidirectionally along microtubule tracks hydrolysing one molecule of adenosine triphosphate
LmjF.32.0510	602.66	0.788264	Up	1.727	1.727	1.727	0.219188	3.59629	0.000322789	0.0241363	New	LEM3 (ligand-effect modulator 3) family / CDC50 family, putative	Heavy polysome	Lipid flippase	other	Flippases (rarely spelled flipases) are transmembrane lipid transporter proteins located in the membrane		100	2.1e-74	571.37	33.1
LmjF.09.0530	488.704	-0.880418	Down	-1.84091	1.84091	0.54321	0.233253	-3.77451	0.00016032	0.0156472	10.1016/j.molbiopara.2007.11.008	leucine-rich repeat protein, putative	Heavy polysome	Ribonuclease inhibitor	other	Ribonuclease inhibitor		99.81	2.2e-16	184.23	38.5
LmjF.34.1900	16.5539	0.95422	Up	1.93753	1.93753	1.93753	0.266116	3.58573	0.00033614	0.0245409	10.1016/j.ijpddr.2018.04.002	amastin-like surface protein, putative	Heavy polysome	Surface protein	Surface protein	Surface glycoproteins encoded by large gene families present in the genomes of several trypanosomatids and highly expressed in the intracellular amastigote stages
LmjF.34.1660	15.3726	0.89249	Up	1.85638	1.85638	1.85638	0.26616	3.35321	0.000798807	0.0471754	10.1016/j.ijpddr.2018.04.002	amastin-like surface protein, putative	Heavy polysome	Surface protein	Surface protein	Surface glycoproteins encoded by large gene families present in the genomes of several trypanosomatids and highly expressed in the intracellular amastigote stages
LmjF.30.0550	440.112	0.740287	Up	1.67051	1.67051	1.67051	0.218916	3.38161	0.000720636	0.0439588	New	LMBR1-like membrane protein, putative	Heavy polysome		other	unknown
LmjF.17.0890	917.399	1.17193	Up	2.25314	2.25314	2.25314	0.203695	5.75337	8.75e-09	9.01e-06	New	META domain containing protein	Heavy polysome		other	unknown
LmjF.26.1800	605.659	0.647461	Up	1.56641	1.56641	1.56641	0.194404	3.3305	0.000866906	0.0487149	New	methylated-DNA-[protein]-cysteine S-methyltransferase, putative	Heavy polysome		other	This enzyme belongs to the family of transferases, specifically those transferring one-carbon group methyltransferases
LmjF.08.1225	875.673	1.46606	Up	2.76265	2.76265	2.76265	0.254092	5.76978	7.94e-09	9.01e-06	New	amidinotransferase	Heavy polysome		Antioxidant response	Participate in ornithine cycle and thiol metabolism
LmjF.15.0840	405.139	0.953939	Up	1.93715	1.93715	1.93715	0.222305	4.29113	1.78e-05	0.00329644	New	nucleotide-sugar transporter, putative	Heavy polysome		Energy metabolism	nucleotide-sugar transporter, putative
LmjF.08.1270	702.382	1.45578	Up	2.74305	2.74305	2.74305	0.256116	5.68408	1.32e-08	1.22e-05	New	amidinotransferase	Heavy polysome		Antioxidant response	Participate in ornithine cycle and thiol metabolism
LmjF.36.0420	489.095	0.918087	Up	1.88961	1.88961	1.88961	0.226542	4.05262	5.06e-05	0.00711512	10.3347/kjp.2013.51.4.413	amino acid permease-like protein	Heavy polysome		Energy metabolism	Amino acid transport
LmjF.36.0660	227.435	0.910025	Up	1.87908	1.87908	1.87908	0.248981	3.65499	0.000257189	0.0209181	New	Enriched in surface-labeled proteome protein 18	Heavy polysome	Surface protein	Surface protein	unknown
LmjF.35.3770	353.316	0.952647	Up	1.93542	1.93542	1.93542	0.23758	4.00979	6.08e-05	0.00828664	New	Enriched in surface-labeled proteome protein 9, putative	Heavy polysome	Surface protein	Surface protein	unknown
LmjF.16.0500	407.872	0.917597	Up	1.88897	1.88897	1.88897	0.252788	3.62991	0.000283521	0.0222337		hypothetical protein, unknown function	Heavy polysome	Amastin surface glycoprotein PREDICTED	Surface protein	unknown		99.88	3.3e-21	156.07	15.2
LmjF.32.0640	532.404	0.812752	Up	1.75656	1.75656	1.75656	0.213914	3.79942	0.000145033	0.0144596	10.1186/s13071-020-04486-4	phosphatase, putative	Heavy polysome		other	Induce protein dephosphorylation and has diverse roles in cellular regulation and signaling.
LmjF.32.1580	429.844	0.752648	Up	1.68488	1.68488	1.68488	0.164297	4.58102	4.63e-06	0.00119172	New	phosphomannose isomerase	Heavy polysome		Energy metabolism	Is part of the glycoysis
LmjF.26.2040	729.034	0.983693	Up	1.97752	1.97752	1.97752	0.227212	4.3294	1.5e-05	0.00294963	New	PQ loop repeat, putative	Heavy polysome		other	Membrane bound protein
LmjF.09.0580	93.3479	0.968236	Up	1.95645	1.95645	1.95645	0.263734	3.67126	0.000241353	0.020541	10.1186/s13071-019-3603-8	surface antigen-like protein	Heavy polysome	Surface protein	Surface protein	unknown
LmjF.34.1500	131.989	0.802129	Up	1.74367	1.74367	1.74367	0.225111	3.56327	0.000366271	0.026326	New	Protein of unknown function (DUF3808), putative	Heavy polysome		other	unknown
LmjF.29.0170	555.232	0.824282	Up	1.77065	1.77065	1.77065	0.204523	4.03027	5.57e-05	0.00771007	New	protein phosphatase inhibitor 2 (ipp-2), putative	Heavy polysome		other	unknown
LmjF.12.1170	1622.2	0.604289	Up	1.52023	1.52023	1.52023	0.170711	3.53984	0.000400366	0.0282658	New	Putative integral membrane protein conserved region (DUF2404), putative	Heavy polysome		other	unknown
LmjF.18.1120	1055.31	1.46025	Up	2.75156	2.75156	2.75156	0.198028	7.37396	1.66e-13	3.84e-10	New	AN1-like zinc finger	Heavy polysome			Recognised to bind DNA, RNA, protein and/or lipid substrates. Znf-containing proteins function in gene transcription, translation, mRNA trafficking, cytoskeleton organisation, epithelial development, cell adhesion, protein folding, chromatin remodelling and zinc sensing, to name but a few
LmjF.23.1430	701.73	0.932409	Up	1.90846	1.90846	1.90846	0.175612	5.30947	1.1e-07	6.8e-05	New	DHHC zinc finger	Heavy polysome			protein-cysteine S-palmitoyltransferase activity
LmjF.33.1540	411.403	0.797629	Up	1.73824	1.73824	1.73824	0.1857	4.29526	1.74e-05	0.00329644	New	elongation factor 1-gamma, putative	Heavy polysome		Translational control	Translational elongation. Glutathione metabolic process
LmjF.04.0660	3575.65	0.759013	Up	1.69233	1.69233	1.69233	0.220859	3.43664	0.000588976	0.0388796		hypothetical protein, conserved	Heavy polysome	CHCH domain	Translational control	Mitochondrial electron transport. Electron transport, Respiratory chain		97.85	8.1e-05	41.96	4.3
LmjF.05.1000	522.124	0.632995	Up	1.55078	1.55078	1.55078	0.168498	3.75669	0.000172176	0.0166294		hypothetical protein, conserved	Heavy polysome	RING finger	Translational control	RING (Really Interesting New Gene) finger domain is a protein structural domain of zinc finger type which contains a C3HC4 amino acid motif which binds two zinc cations. RING finger play a key role in the ubiquitination pathway. Znf-containing proteins function in gene transcription, translation, mRNA trafficking, cytoskeleton organisation, epithelial development, cell adhesion, protein folding, …
LmjF.35.4450	70.6082	1.04952	Up	2.06984	2.06984	2.06984	0.251215	4.17778	2.94e-05	0.00470588	10.1039/c2mt00176d	predicted zinc finger protein	Heavy polysome			Recognised to bind DNA, RNA, protein and/or lipid substrates. Znf-containing proteins function in gene transcription, translation, mRNA trafficking, cytoskeleton organisation, epithelial development, cell adhesion, protein folding, chromatin remodelling and zinc sensing, to name but a few
LmjF.17.0030	219.684	0.717629	Up	1.64448	1.64448	1.64448	0.212952	3.3699	0.000751949	0.0449811	10.4049/jimmunol.1901362	Ring finger domain containing protein, putative	Heavy polysome			RING (Really Interesting New Gene) finger domain is a protein structural domain of zinc finger type which contains a C3HC4 amino acid motif which binds two zinc cations. RING finger play a key role in the ubiquitination pathway. Znf-containing proteins function in gene transcription, translation, mRNA trafficking, cytoskeleton organisation, epithelial development, cell adhesion, protein folding, …
LmjF.31.1920	289.564	0.840777	Up	1.79101	1.79101	1.79101	0.234263	3.58903	0.000331913	0.0244246	New	RING-variant domain containing protein, putative	Heavy polysome			RING (Really Interesting New Gene) finger domain is a protein structural domain of zinc finger type which contains a C3HC4 amino acid motif which binds two zinc cations. RING finger play a key role in the ubiquitination pathway. Znf-containing proteins function in gene transcription, translation, mRNA trafficking, cytoskeleton organisation, epithelial development, cell adhesion, protein folding, …
LmjF.28.1230	787.013	0.681858	Up	1.6042	1.6042	1.6042	0.196884	3.46326	0.000533681	0.0358572	New	SMP-30/Gluconolaconase/LRE-like region, putative	Heavy polysome			unknown
LmjF.14.0980	186.527	0.7607	Up	1.69431	1.69431	1.69431	0.19265	3.94862	7.86e-05	0.009465	New	sodium/hydrogen exchanger, putative	Heavy polysome		other	Membrane protein that transports Na+ into the cell, and H+ out of the cell (antiport).
LmjF.30.2780	66.4251	1.14278	Up	2.20806	2.20806	2.20806	0.240384	4.75398	1.99e-06	0.000637699	10.1039/c2mt00176d	Zinc finger CCCH type	Heavy polysome		Translational control	CCCH-type zinc finger proteins are nucleotide-binding molecules involved in RNA metabolism pathways such as RNA splicing, polyadenylation, and messenger RNA (mRNA) decay.
LmjF.23.0280	2380.93	-0.696997	Down	-1.62113	1.62113	0.616855	0.189956	-3.66926	0.000243252	0.020541	10.1186/s13071-020-04486-4	Zinc finger, C3HC4 type (RING finger), putative	Heavy polysome		Translational control	RING (Really Interesting New Gene) finger domain is a protein structural domain of zinc finger type which contains a C3HC4 amino acid motif which binds two zinc cations. RING finger play a key role in the ubiquitination pathway. Znf-containing proteins function in gene transcription, translation, mRNA trafficking, cytoskeleton organisation, epithelial development, cell adhesion, protein folding, …
LmjF.34.3280	1149.95	0.623181	Up	1.54027	1.54027	1.54027	0.185029	3.36801	0.000757115	0.0449998	New	Zn-finger in ubiquitin-hydrolases and other protein, putative	Heavy polysome		Translational control	RING (Really Interesting New Gene) finger domain is a protein structural domain of zinc finger type which contains a C3HC4 amino acid motif which binds two zinc cations. RING finger play a key role in the ubiquitination pathway. Znf-containing proteins function in gene transcription, translation, mRNA trafficking, cytoskeleton organisation, epithelial development, cell adhesion, protein folding, …	RNA recognition motif	97.57	3.8e-05	66.07	0.1
LmjF.11.0040	914.777	1.41334	Up	2.66352	2.66352	2.66352	0.249994	5.65349	1.57e-08	1.33e-05	10.1093/jac/dkl494	ATP-binding cassette protein subfamily H	Heavy polysome		Vesicle transport and drug efflux	Drug efflux
LmjF.36.5370	93.0454	0.787808	Up	1.72645	1.72645	1.72645	0.210365	3.74495	0.000180427	0.0170706	10.1016/j.exppara.2013.07.018	tyrosine specific protein phosphatase, putative	Heavy polysome		other	Protein tyrosine phosphatases are a group of enzymes that remove phosphate groups from phosphorylated tyrosine residues on proteins. Protein tyrosine (pTyr) phosphorylation is a common post-translational modification that can create novel recognition motifs for protein interactions and cellular localization, affect protein stability, and regulate enzyme activity. As a consequence, maintaining an …
LmjF.30.0040	182.528	0.824984	Up	1.77151	1.77151	1.77151	0.246828	3.34234	0.000830741	0.0481414	New	Uncharacterised protein family (UPF0220), putative	Heavy polysome		other	unknown
LmjF.30.1390	315.213	1.02322	Up	2.03244	2.03244	2.03244	0.218687	4.67891	2.88e-06	0.000810312	New	uncharacterized Cys-rich domain containing protein, putative	Heavy polysome		other	unknown
LmjF.34.3950	127.595	1.27928	Up	2.42717	2.42717	2.42717	0.255477	5.0074	5.52e-07	0.000255771		unknown	Heavy polysome		other	unknown
LmjF.17.0020	153.966	1.23652	Up	2.3563	2.3563	2.3563	0.246815	5.00993	5.44e-07	0.000255771		unknown	Heavy polysome		other	unknown
LmjF.27.1930	122.751	1.17106	Up	2.25177	2.25177	2.25177	0.24496	4.78062	1.75e-06	0.000593428		unknown	Heavy polysome		other	unknown
LmjF.31.2090	169.792	1.13967	Up	2.20331	2.20331	2.20331	0.216919	5.25391	1.49e-07	8.63e-05		unknown	Heavy polysome		other	unknown
LmjF.28.1120	206.695	1.02892	Up	2.0405	2.0405	2.0405	0.212082	4.85152	1.23e-06	0.000466328		unknown	Heavy polysome		other	unknown
LmjF.31.0800	222.086	0.960321	Up	1.94574	1.94574	1.94574	0.197596	4.86002	1.17e-06	0.000466328		unknown	Heavy polysome		other	unknown
LmjF.16.1450	760.674	0.772822	Up	1.70861	1.70861	1.70861	0.210647	3.6688	0.000243691	0.020541		hypothetical protein, unknown function	Heavy polysome	Vesicle-fusing ATPase	Vesicle transport and drug efflux
LmjF.29.0070	593.484	0.79855	Up	1.73935	1.73935	1.73935	0.164772	4.84638	1.26e-06	0.000466328	New	QA-SNARE protein putative	Heavy polysome	son un grupo de proteínas cuyo papel principal es facilitar la fusión de las vesículas	Vesicle transport and drug efflux	Membranes fusion. Vesicle fusion with the plasma membrane
LmjF.19.0010	1675.83	0.633382	Up	1.5512	1.5512	1.5512	0.170452	3.71589	0.000202493	0.0182283	New	Qb-SNARE protein, putative	Heavy polysome		Vesicle transport and drug efflux	Membranes fusion. Vesicle fusion with the plasma membrane
LmjF.28.1930	857.618	1.7848	Up	3.44571	3.44571	3.44571	0.222306	8.02859	9.86e-16	3.05e-12	10.1186/s13071-019-3603-8	Zinc transporter 3	Heavy polysome		Translational control	Zinc transport
LmjF.29.1810	1211.39	1.01554	Up	2.02165	2.02165	2.02165	0.212653	4.77556	1.79e-06	0.000593428	10.1128/AAC.00544-16	Vesicle coat protein	Heavy polysome		Vesicle transport and drug efflux	Vesicle coat protein involved in Golgi to plasma membrane transport
LmjF.36.0537	258.937	0.999108	Up	1.99876	1.99876	1.99876	0.206966	4.82739	1.38e-06	0.000836921		hypothetical protein, conserved	Light polysome		hypothetical protein	unknown
LmjF.21.1630	816.055	0.667657	Up	1.58849	1.58849	1.58849	0.184679	3.61523	0.000300081	0.0461565	New	calcineurin b subunit	Light polysome		Calcium metabolism	Calcium-dependent, calmodulin stimulated protein phosphatase
LmjF.35.0210	208.128	1.02849	Up	2.03989	2.03989	2.03989	0.238449	4.31326	1.61e-05	0.00614736	New	Protein of unknown function (DUF1242), putative	Light polysome		other	unknown
LmjF.31.0020	81.4532	0.966627	Up	1.95427	1.95427	1.95427	0.237952	4.06227	4.86e-05	0.0137821	10.4269/ajtmh.2008.79.69	Aquaglyceroporin 1	Light polysome		other	Aquaglyceroporin (AQP) channels facilitate the diffusion of a wide range of neutral solutes, including water, glycerol, and other small uncharged solutes. Osmotic cell equilibrium
LmjF.23.1600	344.917	0.909471	Up	1.87836	1.87836	1.87836	0.213599	4.25784	2.06e-05	0.00749268	New	oxidoreductase-like protein	Light polysome			Catalyzes the transfer of electrons from one molecule, the reductant, also called the electron donor, to another, the oxidant, also called the electron acceptor.
LmjF.19.0120	339.304	0.732703	Up	1.66175	1.66175	1.66175	0.20031	3.65785	0.000254337	0.0414176	New	QA-SNARE protein putative	Light polysome		Vesicle transport and drug efflux	Membranes fusion. Vesicle fusion with the plasma membrane
LmjF.28.0050	1566.55	-0.628495	Down	-1.54595	1.54595	0.646851	0.169202	-3.71446	0.000203639	0.0377148	New	nexin-dynein regulatory complex 2	Light polysome		Flagellar component	Regulator of motor activity
LmjF.22.0020	53.4737	0.875948	Up	1.83521	1.83521	1.83521	0.232237	3.77179	0.000162081	0.0306435		hypothetical protein, unknown function	Light polysome		hypothetical protein	unknown
LmjF.36.1955	72.6049	1.28854	Up	2.44281	2.44281	2.44281	0.228682	5.63465	1.75e-08	7.96e-05	New	TLD, putative	Light polysome		other	Response to oxidative stress
LmjF.08.0850	226.395	0.819881	Up	1.76526	1.76526	1.76526	0.228725	3.58456	0.000337643	0.0486367	10.1016/j.ijpddr.2018.04.002	amastin-like protein	Light polysome		Surface protein	Surface glycoproteins encoded by large gene families present in the genomes of several trypanosomatids and highly expressed in the intracellular amastigote stages
LmjF.26.1120	1109.87	-0.700909	Down	-1.62553	1.62553	0.615184	0.19127	-3.6645	0.000247827	0.0414176	New	axonemal dynein light chain, putative	Light polysome		Flagellar component	Axonemal dynein light chain proteins play a dynamic role in flagellar and cilial motility.
LmjF.19.0847	118.771	0.840428	Up	1.79058	1.79058	1.79058	0.230124	3.65206	0.000260144	0.0414176		hypothetical protein	Light polysome		hypothetical protein	unknown
LmjF.36.4675	271.832	0.829912	Up	1.77758	1.77758	1.77758	0.214926	3.86138	0.000112747	0.0237949	10.1186/s13071-020-04486-4	cytochrome b5 1, putative	Light polysome		Energy metabolism	Electron transport
LmjF.30.3445	385.026	0.768247	Up	1.7032	1.7032	1.7032	0.201452	3.81354	0.000136988	0.0270253		hypothetical protein, conserved	Light polysome	tRNA-splicing endonuclease		catalyse the endonucleolytic cleavage of pre tRNA at the 5' and 3' splice sites to release the intron and produces two half tRNA molecules bearing 5' hydroxyl and 2', 3'-cyclic phosphate termini		99.09	6.4e-10	87.64	7
LmjF.24.1600	1288.37	0.895382	Up	1.8601	1.8601	1.8601	0.207701	4.31092	1.63e-05	0.00614736		hypothetical protein, unknown function	Light polysome		hypothetical protein	unknown
LmjF.24.1910	579.444	0.945713	Up	1.92614	1.92614	1.92614	0.20974	4.50898	6.51e-06	0.00368406	10.1186/s13071-020-04486-4	chaperone protein DnaJ, putative	Light polysome		other	Protein foilding
LmjF.33.0390	432.942	0.72384	Up	1.65157	1.65157	1.65157	0.188338	3.84331	0.000121387	0.0244796		hypothetical protein, conserved	Light polysome		hypothetical protein	unknown
LmjF.13.1250	1204.8	0.748572	Up	1.68013	1.68013	1.68013	0.2067	3.62153	0.000292862	0.0458228		hypothetical protein, unknown function	Light polysome	Proline-rich membrane anchor 1	hypothetical protein	plays a role in targeting acetylcholinesterase to the cell surface		96.12	0.019	48.29	4.5
LmjF.19.0843	125.258	0.961505	Up	1.94734	1.94734	1.94734	0.231784	4.14828	3.35e-05	0.0108571		unknown	Light polysome		hypothetical protein	unknown
LmjF.27.2150	706.447	0.71424	Up	1.64062	1.64062	1.64062	0.179559	3.97776	6.96e-05	0.017063		hypothetical protein, unknown function	Light polysome		hypothetical protein	unknown
LmjF.24.0100	1025.36	-0.614095	Down	-1.5306	1.5306	0.65334	0.17152	-3.58031	0.000343187	0.0486629	New	hypothetical protein	Light polysome		Flagellar component	Motile cilia, microtubule doublet		100	1.1e-50	361.56	25.5
LmjF.24.0580	729.342	0.750251	Up	1.68208	1.68208	1.68208	0.192822	3.8909	9.99e-05	0.0221058		hypothetical predicted transmembrane protein	Light polysome	GNT-I family	hypothetical protein	This is an essential step in the synthesis of complex or hybrid-type N-linked oligosaccharides.		99.75	5.7e-17	165.96	17.6
LmjF.09.1500	300.758	0.78415	Up	1.72208	1.72208	1.72208	0.190273	4.12118	3.77e-05	0.0114025	10.1186/s13071-020-04486-4	cytochrome b5-like protein	Light polysome		Energy metabolism	Electron transport
LmjF.25.0050	282.267	0.905572	Up	1.87329	1.87329	1.87329	0.213802	4.23557	2.28e-05	0.00795728		unknown	Light polysome	Centrosomal spindle body, CEP44		is the microtubule organizing cente		100	3e-44	280.83	15
LmjF.16.0880	301.849	1.32612	Up	2.50728	2.50728	2.50728	0.281969	4.70307	2.56e-06	0.0156012		unknown	Monosomes		unknown	unknown

## Sheet: Description
Manually grouped differentially translated transcripts detected in antimony resistant parasites growing under drug challenge. The differentially translated transcript were manually grouped based on the annotated main function or the function predicted by HHpred - MPI Bioinformatics Toolkit. Genes without known or predicted function were classified as "other function".
