# Supplementary material for: Translational reprogramming as a driver of antimony-drug resistance in Leishmania
Source: Nat Commun. 2023 May 5;14:2605. doi: 10.1038/s41467-023-38221-1 (PMC10163012; doi:10.1038/s41467-023-38221-1)
Supplement: Supplementary file 20 — Supplementary Data 17 [file 41467_2023_38221_MOESM20_ESM.xlsx]

## Sheet: GeneVariant
CHROM	POS	REF	ALT	QUAL	TYPE	AF	hom/hetero	REGION	Effect	TRANSCRIPT	PROTEIN CODING	VARIANT (NUCLEOTIDES)	VARIANT (AMINOACID)	GENE_ID	Manual_category	PROPDUCT_DESCRIPTION	Ortholog count	Paralog count	DTTs_profile
LmjF.01	18290	C	T	189609	snp	0.5	heterozygous	synonymous_variant	LOW	transcript	protein_coding	c.597G>A	p.Lys199Lys	LmjF.01.0060	Unknown	hypothetical protein, conserved	50	0	#N/A
LmjF.01	19963	C	G	4122.33	snp	0.5	heterozygous	missense_variant	MODERATE	transcript	protein_coding	c.1785G>C	p.Glu595Asp	LmjF.01.0070	other	BSD domain containing protein, putative	55	0	#N/A
LmjF.01	28359	C	T	190064	snp	1	homozygous	upstream_gene_variant	MODIFIER	transcript	protein_coding	c.-2676G>A		LmjF.01.0090	Energy metabolism	UMP-CMP kinase, mitochondrial, putative	43	0	Basal changes
LmjF.01	29920	T	C	3905.48	snp	0.5	heterozygous	upstream_gene_variant	MODIFIER	transcript	protein_coding	c.-4237A>G		LmjF.01.0090	Energy metabolism	UMP-CMP kinase, mitochondrial, putative	43	0	Basal changes
LmjF.01	47388	G	T	46680.1	snp	1	homozygous	upstream_gene_variant	MODIFIER	transcript	protein_coding	c.-4739C>A		LmjF.01.0170	Unknown	hypothetical protein, conserved	22	0	Basal changes
LmjF.01	67239	ATGTG	ATGCGTGTGTGTTTG,ATGCG	35067.7	ins,snp"	0.5,0.5	heterozygous	upstream_gene_variant	MODIFIER	transcript	protein_coding	c.-4410_-4406delCACATinsCAAACACACACGCAT		LmjF.01.0240	Nuclear	DNA excision/repair protein SNF2, putative	41	0	#N/A
LmjF.01	83031	GTCTC	GTC	250.261	del	0.5	heterozygous	upstream_gene_variant	MODIFIER	transcript	protein_coding	c.-4863_-4862delGA		LmjF.01.0315	Unknown	hypothetical protein, conserved	25	0	#N/A
LmjF.01	101405	G	A	2909140	snp	1	homozygous	upstream_gene_variant	MODIFIER	transcript	protein_coding	c.-1039G>A		LmjF.01.0420	Translational control	ribosomal protein S7, putative	81	1	#N/A
LmjF.01	101420	T	C	2730460	snp	1	homozygous	upstream_gene_variant	MODIFIER	transcript	protein_coding	c.-1024T>C		LmjF.01.0420	Translational control	ribosomal protein S7, putative	81	1	#N/A
LmjF.01	108939	T	G	26358.5	snp	0.5	heterozygous	missense_variant	MODERATE	transcript	protein_coding	c.1502T>G	p.Val501Gly	LmjF.01.0440	Unknown	Protein of unknown function (DUF791), putative	24	0	Basal changes
LmjF.01	109711	CT	CCTC	2785.36	complex	0.5	heterozygous	upstream_gene_variant	MODIFIER	transcript	protein_coding	c.-2427delTinsCTC		LmjF.01.0450	Energy metabolism	nicotinamidase, putative	53	0	#N/A
LmjF.01	142567	G	A	64007.4	snp	0.5	heterozygous	upstream_gene_variant	MODIFIER	intergenic_region		c.-1183G>A		LmjF.01.0530	lipid metabolism	long-chain-fatty-acid-CoA ligase, putative	24	0	Basal changes
LmjF.01	154361	G	A	16325.9	snp	0.5	heterozygous	upstream_gene_variant	MODIFIER	transcript	protein_coding	c.-616G>A		LmjF.01.0560	Translational control	pre-mRNA processing factor 3 (PRP3)/Protein of unknown function (DUF1115), putative	50	0	#N/A
LmjF.01	172999	T	C	250.311	snp	0.5	heterozygous	upstream_gene_variant	MODIFIER	transcript	protein_coding	c.-377T>C		LmjF.01.0620	Unknown	hypothetical protein, conserved	48	0	#N/A
LmjF.01	173022	CCCT	TCCG	289.174	complex	0.5	heterozygous	upstream_gene_variant	MODIFIER	transcript	protein_coding	c.-354_-351delCCCTinsTCCG		LmjF.01.0620	Unknown	hypothetical protein, conserved	48	0	#N/A
LmjF.01	173034	CCCT	TCCG	1402.59	complex	0.5	heterozygous	upstream_gene_variant	MODIFIER	transcript	protein_coding	c.-342_-339delCCCTinsTCCG		LmjF.01.0620	Unknown	hypothetical protein, conserved	48	0	#N/A
LmjF.01	173040	CCCT	TCCG	270.914	complex	0.5	heterozygous	upstream_gene_variant	MODIFIER	transcript	protein_coding	c.-336_-333delCCCTinsTCCG		LmjF.01.0620	Unknown	hypothetical protein, conserved	48	0	#N/A
LmjF.01	173052	CCCT	TCCG	1047.45	complex	0.5	heterozygous	upstream_gene_variant	MODIFIER	transcript	protein_coding	c.-324_-321delCCCTinsTCCG		LmjF.01.0620	Unknown	hypothetical protein, conserved	48	0	#N/A
LmjF.01	173058	CCCT	TCCG	478.254	complex	0.5	heterozygous	upstream_gene_variant	MODIFIER	transcript	protein_coding	c.-318_-315delCCCTinsTCCG		LmjF.01.0620	Unknown	hypothetical protein, conserved	48	0	#N/A
LmjF.01	180166	C	T	8413.41	snp	0.5	heterozygous	upstream_gene_variant	MODIFIER	transcript	protein_coding	c.-1292C>T		LmjF.01.0640	Chaperones	HSP70-like protein	51	0	#N/A
LmjF.01	187365	C	A	154222	snp	1	homozygous	upstream_gene_variant	MODIFIER	transcript	protein_coding	c.-1052C>A		LmjF.01.0660	Unknown	hypothetical protein, conserved	50	0	#N/A
LmjF.01	204028	TCG	TCGTGTTCGTGACCGTGTCCG	68168.9	ins	0.5	heterozygous	upstream_gene_variant	MODIFIER	transcript	protein_coding	c.-2279_-2278insTGTTCGTGACCGTGTCCG		LmjF.01.0700	Unknown	hypothetical protein, unknown function	15	0	#N/A
LmjF.01	204307	A	G	115808	snp	0.5	heterozygous	upstream_gene_variant	MODIFIER	transcript	protein_coding	c.-2002A>G		LmjF.01.0700	Unknown	hypothetical protein, unknown function	15	0	#N/A
LmjF.01	204956	T	C	2801.73	snp	0.5	heterozygous	upstream_gene_variant	MODIFIER	transcript	protein_coding	c.-1353T>C		LmjF.01.0700	Unknown	hypothetical protein, unknown function	15	0	#N/A
LmjF.01	204958	C	T	8803.94	snp	0.5	heterozygous	upstream_gene_variant	MODIFIER	transcript	protein_coding	c.-1351C>T		LmjF.01.0700	Unknown	hypothetical protein, unknown function	15	0	#N/A
LmjF.01	207404	GTGTG	TTTTT,TTTTG	15066.2	complex,complex"	0.5,0.5	heterozygous	upstream_gene_variant	MODIFIER	transcript	protein_coding	c.-1060_-1056delGTGTGinsTTTTT		LmjF.01.0710	Ubiquitination	ubiquitin activating enzyme, putative	49	0	#N/A
LmjF.01	207659	G	A	5012.32	snp	0.5	heterozygous	upstream_gene_variant	MODIFIER	transcript	protein_coding	c.-805G>A		LmjF.01.0710	Ubiquitination	ubiquitin activating enzyme, putative	49	0	#N/A
LmjF.01	233499	C	T	153036	snp	1	homozygous	upstream_gene_variant	MODIFIER	transcript	protein_coding	c.-893C>T		LmjF.01.0770	Translational control	Eukaryotic initiation factor 4A-1	58	1	Basal changes
LmjF.01	233884	T	C	2197.46	snp	0.5	heterozygous	upstream_gene_variant	MODIFIER	transcript	protein_coding	c.-508T>C		LmjF.01.0770	Translational control	Eukaryotic initiation factor 4A-1	58	1	Basal changes
LmjF.01	236521	G	C	67588.9	snp	0.5	heterozygous	upstream_gene_variant	MODIFIER	transcript	protein_coding	c.-868G>C		LmjF.01.0780	Translational control	Eukaryotic initiation factor 4A-1	58	1	Basal changes
LmjF.01	239052	A	G	236232	snp	1	homozygous	upstream_gene_variant	MODIFIER	transcript	protein_coding	c.-1717A>G		LmjF.01.0790	Unknown	hypothetical protein, conserved	25	0	#N/A
LmjF.02	3763	A	G	2168.47	snp	0.5	heterozygous	downstream_gene_variant	MODIFIER	intergenic_region		c.*668T>C		LmjF.02.0010	Energy metabolism	phosphoglycan beta 1,3 galactosyltransferase 3	1121	6	Basal changes
LmjF.02	3793	A	G	393.105	snp	0.5	heterozygous	downstream_gene_variant	MODIFIER	intergenic_region		c.*638T>C		LmjF.02.0010	Energy metabolism	phosphoglycan beta 1,3 galactosyltransferase 3	1121	6	Basal changes
LmjF.02	3849	TACAGA	GACACG	3482.98	complex	0.5	heterozygous	downstream_gene_variant	MODIFIER	intergenic_region		c.*577_*582delTCTGTAinsCGTGTC		LmjF.02.0010	Energy metabolism	phosphoglycan beta 1,3 galactosyltransferase 3	1121	6	Basal changes
LmjF.02	5699	T	C	738.202	snp	0.5	heterozygous	missense_variant	MODERATE	transcript	protein_coding	c.1177A>G	p.Asn393Asp	LmjF.02.0010	Energy metabolism	phosphoglycan beta 1,3 galactosyltransferase 3	1121	6	Basal changes
LmjF.02	5901	CGTCGCCC	TGTCACGT	3228.14	complex	0.5	heterozygous	missense_variant	MODERATE	transcript	protein_coding	c.968_975delGGGCGACGinsACGTGACA	p.ArgAla323HisVal	LmjF.02.0010	Energy metabolism	phosphoglycan beta 1,3 galactosyltransferase 3	1121	6	Basal changes
LmjF.02	5986	T	A	469.512	snp	0.5	heterozygous	missense_variant	MODERATE	transcript	protein_coding	c.890A>T	p.Glu297Val	LmjF.02.0010	Energy metabolism	phosphoglycan beta 1,3 galactosyltransferase 3	1121	6	Basal changes
LmjF.02	6023	G	T	894.181	snp	0.5	heterozygous	missense_variant	MODERATE	transcript	protein_coding	c.853C>A	p.Arg285Ser	LmjF.02.0010	Energy metabolism	phosphoglycan beta 1,3 galactosyltransferase 3	1121	6	Basal changes
LmjF.02	6338	AGGCC	TGGCA	37.7542	complex	0.5	heterozygous	missense_variant	MODERATE	transcript	protein_coding	c.534_538delGGCCTinsTGCCA	p.Ser180Thr	LmjF.02.0010	Energy metabolism	phosphoglycan beta 1,3 galactosyltransferase 3	1121	6	Basal changes
LmjF.02	6344	C	A	53.9083	snp	0.5	heterozygous	missense_variant	MODERATE	transcript	protein_coding	c.532G>T	p.Ala178Ser	LmjF.02.0010	Energy metabolism	phosphoglycan beta 1,3 galactosyltransferase 3	1121	6	Basal changes
LmjF.02	6348	A	G	82.4968	snp	0.5	heterozygous	synonymous_variant	LOW	transcript	protein_coding	c.528T>C	p.Gly176Gly	LmjF.02.0010	Energy metabolism	phosphoglycan beta 1,3 galactosyltransferase 3	1121	6	Basal changes
LmjF.02	6358	GTGGTCG	TTAATCT	102.852	complex	0.5	heterozygous	missense_variant	MODERATE	transcript	protein_coding	c.512_518delCGACCACinsAGATTAA	p.ThrThrThr171LysIleLys	LmjF.02.0010	Energy metabolism	phosphoglycan beta 1,3 galactosyltransferase 3	1121	6	Basal changes
LmjF.02	13446	CTG	TTT	1736.83	complex	0.5	heterozygous	missense_variant	MODERATE	transcript	protein_coding	c.90_92delCAGinsAAA	p.SerSer30ArgAsn	LmjF.02.0040	aminoacid metabolism	Xaa-Pro aminopeptidase, putative	60	1	#N/A
LmjF.02	17879	GCG	GCGCGGCCCACACCCG	19205.1	ins	0.5	heterozygous	upstream_gene_variant	MODIFIER	transcript	protein_coding	c.-4345_-4344insCGGGTGTGGGCCG		LmjF.02.0040	aminoacid metabolism	Xaa-Pro aminopeptidase, putative	60	1	#N/A
LmjF.02	59869	AGA	AGAGGGGCTGGTGA	61072.8	ins	0.5	heterozygous	upstream_gene_variant	MODIFIER	transcript	protein_coding	c.-1240_-1239insTCACCAGCCCC		LmjF.02.0120	Energy metabolism	phosphatidylinositol kinase related protein, putative	56	0	#N/A
LmjF.02	61499	T	C	17233.7	snp	1	homozygous	upstream_gene_variant	MODIFIER	transcript	protein_coding	c.-2867A>G		LmjF.02.0120	Energy metabolism	phosphatidylinositol kinase related protein, putative	56	0	#N/A
LmjF.02	105204	G	C	686.462	snp	1	homozygous	missense_variant	MODERATE	transcript	protein_coding	c.1192C>G	p.Arg398Gly	LmjF.02.0210	Energy metabolism	phosphoglycan beta 1,3 galactosyltransferase	101	3	#N/A
LmjF.02	118315	C	T	38812.1	snp	1	homozygous	upstream_gene_variant	MODIFIER	transcript	protein_coding	c.-2121G>A		LmjF.02.0230	Energy metabolism	phosphoglycan beta 1,3 galactosyltransferase	22	1	#N/A
LmjF.02	128924	ACA	AGACCA	108963	ins	0.5	heterozygous	upstream_gene_variant	MODIFIER	transcript	protein_coding	c.-2707_-2706insGTC		LmjF.02.0250	Unknown	hypothetical protein, conserved	25	0	#N/A
LmjF.02	136571	C	T	650.254	snp	0.5	heterozygous	upstream_gene_variant	MODIFIER	transcript	protein_coding	c.-4470G>A		LmjF.02.0280	Unknown	hypothetical protein, conserved	45	0	#N/A
LmjF.02	172648	TGTGTGTGTGT	TAGGGTGGGTGG,TGTAGGGTGGGTGG	14675.4	complex,complex"	0.5,0.5	heterozygous	upstream_gene_variant	MODIFIER	transcript	protein_coding	c.-4416_-4406delACACACACACAinsCCACCCACCCTA		LmjF.02.0350	Unknown	hypothetical protein, conserved	24	0	#N/A
LmjF.02	176999	G	A	14158.1	snp	0.5	heterozygous	upstream_gene_variant	MODIFIER	transcript	protein_coding	c.-2609C>T		LmjF.02.0370	Ubiquitination	proteasome regulatory non-ATPase subunit 6, putative	48	0	#N/A
LmjF.02	202768	ATGCTGCTGCTGCTGCT	ATGCTGCTGCTGCTGCTGCT	55778.3	ins	1	homozygous	upstream_gene_variant	MODIFIER	transcript	protein_coding	c.-4255_-4254insAGC		LmjF.02.0440	aminoacid metabolism	amino acid permease, putative	0	0	Basal changes
LmjF.02	218836	TGT	TGTGTGCGAGGCGTTGCGT	1329	ins	0.5	heterozygous	upstream_gene_variant	MODIFIER	transcript	protein_coding	c.-2273_-2272insACGCAACGCCTCGCAC		LmjF.02.0470	Unknown	hypothetical protein, unknown function	22	0	#N/A
LmjF.02	247962	G	T	7259.16	snp	0.5	heterozygous	upstream_gene_variant	MODIFIER	transcript	protein_coding	c.-3387C>A		LmjF.02.0530	Unknown	hypothetical protein, conserved	22	0	Basal changes
LmjF.02	247982	T	A	7663.3	snp	0.5	heterozygous	upstream_gene_variant	MODIFIER	transcript	protein_coding	c.-3407A>T		LmjF.02.0530	Unknown	hypothetical protein, conserved	22	0	Basal changes
LmjF.02	341525	G	A	931.983	snp	0.5	heterozygous	missense_variant	MODERATE	transcript	protein_coding	c.1159G>A	p.Val387Met	LmjF.02.0700	Unknown	hypothetical protein, conserved	63	1	#N/A
LmjF.03	608	C	A	12060	snp	0.5	heterozygous	upstream_gene_variant	MODIFIER	intergenic_region		c.-4864C>A		LmjF.03.0020	Unknown	hypothetical protein, conserved	51	0	#N/A
LmjF.03	62711	A	C	1141840	snp	1	homozygous	upstream_gene_variant	MODIFIER	transcript	protein_coding	c.-812A>C		LmjF.03.0260	Unknown	hypothetical protein, conserved	22	0	Basal changes
LmjF.03	134456	C	T	36286.1	snp	1	homozygous	upstream_gene_variant	MODIFIER	intergenic_region		c.-2273C>T		LmjF.03.0420	other	PTP1-interacting protein, 39 kDa, putative	22	0	#N/A
LmjF.03	144313	C	T	392518	snp	1	homozygous	upstream_gene_variant	MODIFIER	transcript	protein_coding	c.-709C>T		LmjF.03.0450	Antioxidant response	TLD domain protein, conserved	27	0	#N/A
LmjF.03	152691	T	C	84.5268	snp	0.5	heterozygous	upstream_gene_variant	MODIFIER	intergenic_region		c.-2677T>C		LmjF.03.0460	Unknown	hypothetical protein	23	0	Basal changes
LmjF.03	171159	G	C	21867.8	snp	0.5	heterozygous	upstream_gene_variant	MODIFIER	transcript	protein_coding	c.-1292G>C		LmjF.03.0490	Unknown	hypothetical protein, conserved	48	0	#N/A
LmjF.03	180072	C	A	7178.64	snp	0.5	heterozygous	upstream_gene_variant	MODIFIER	transcript	protein_coding	c.-1084C>A		LmjF.03.0510	other	kinetoplastid-specific dual specificity phosphatase, putative	22	0	#N/A
LmjF.03	233422	ATATG	GTGTG,ATGTG	32891	complex,snp"	0.5,0.5	heterozygous	upstream_gene_variant	MODIFIER	transcript	protein_coding	c.-712_-708delATATGinsGTGTG		LmjF.03.0640	Unknown	hypothetical protein, conserved	49	0	#N/A
LmjF.03	331468	GGGG	CGGC	20201.7	complex	0.5	heterozygous	upstream_gene_variant	MODIFIER	transcript	protein_coding	c.-3425_-3422delCCCCinsGCCG		LmjF.03.0820	Unknown	hypothetical protein, conserved	22	0	#N/A
LmjF.03	381174	T	G	419508	snp	1	homozygous	upstream_gene_variant	MODIFIER	transcript	protein_coding	c.-3175A>C		LmjF.03.0950	other	multicopper oxidase, putative	52	0	#N/A
LmjF.03	381902	T	G	432979	snp	1	homozygous	synonymous_variant	LOW	transcript	protein_coding	c.600A>C	p.Ser200Ser	LmjF.03.0980	Translational control	eukaryotic translation initiation factor 2 subunit alpha	51	0	#N/A
LmjF.04	44456	C	T	65122.2	snp	0.5	heterozygous	missense_variant	MODERATE	transcript	protein_coding	c.719C>T	p.Ala240Val	LmjF.04.0120	Drug efflux	exosome complex exonuclease RRP40, putative	49	0	#N/A
LmjF.04	44902	C	A	86533.5	snp	1	homozygous	upstream_gene_variant	MODIFIER	transcript	protein_coding	c.-746C>A		LmjF.04.0123	Unknown	hypothetical protein, conserved	43	0	Basal changes
LmjF.04	79161	C	T	7634.51	snp	0.5	heterozygous	upstream_gene_variant	MODIFIER	transcript	protein_coding	c.-720C>T		LmjF.04.0240	other	GRAM domain containing protein, putative	50	0	Under drug challenge
LmjF.04	103163	TCGTGGCCGTGGCC	TCGTGGCCGTGGCCGTGGCC	25411.3	ins	0.5	heterozygous	conservative_inframe_insertion	MODERATE	transcript	protein_coding	c.49_54dupGTGGCC	p.Val17_Ala18dup	LmjF.04.0310	Energy metabolism	beta-fructofuranosidase, putative	162	5	#N/A
LmjF.04	106587	G	A	266.588	snp	0.5	heterozygous	missense_variant	MODERATE	transcript	protein_coding	c.22G>A	p.Ala8Thr	LmjF.04.0320	Energy metabolism	beta-fructofuranosidase, putative	162	5	#N/A
LmjF.04	106609	C	T	1493.03	snp	0.5	heterozygous	missense_variant	MODERATE	transcript	protein_coding	c.44C>T	p.Pro15Leu	LmjF.04.0320	Energy metabolism	beta-fructofuranosidase, putative	162	5	#N/A
LmjF.04	145315	G	A	56942.6	snp	0.5	heterozygous	upstream_gene_variant	MODIFIER	transcript	protein_coding	c.-1266C>T		LmjF.04.0410	Unknown	hypothetical protein, conserved	22	0	#N/A
LmjF.04	146102	G	A	66488.7	snp	1	homozygous	upstream_gene_variant	MODIFIER	transcript	protein_coding	c.-2053C>T		LmjF.04.0410	Unknown	hypothetical protein, conserved	22	0	#N/A
LmjF.04	162906	G	T	5207.68	snp	0.5	heterozygous	upstream_gene_variant	MODIFIER	intergenic_region		c.-1788C>A		LmjF.04.0430	Unknown	hypothetical protein, conserved	64	0	Basal changes
LmjF.04	185515	C	T	1332850	snp	1	homozygous	upstream_gene_variant	MODIFIER	transcript	protein_coding	c.-4170G>A		LmjF.04.0460	Energy metabolism	adenylosuccinate lyase, putative	51	0	#N/A
LmjF.04	278863	GGGAGGT	GGGAGGG	1622.36	snp	0.5	heterozygous	upstream_gene_variant	MODIFIER	transcript	protein_coding	c.-4784A>C		LmjF.04.0660	Unknown	hypothetical protein, conserved	63	1	Under drug challenge
LmjF.04	282329	CAC	CGCATAC	4707.57	ins	0.5	heterozygous	upstream_gene_variant	MODIFIER	transcript	protein_coding	c.-4312_-4311insATGC		LmjF.04.0680	Ubiquitination	ubiquitin-conjugating enzyme E2, putative	48	0	Basal changes
LmjF.04	303659	C	T	1073680	snp	1	homozygous	upstream_gene_variant	MODIFIER	transcript	protein_coding	c.-4688G>A		LmjF.04.0730	Unknown	Protein of unknown function (DUF974), putative	48	0	#N/A
LmjF.04	304545	TTCAT	ATCAC	734364	complex	1	homozygous	upstream_gene_variant	MODIFIER	transcript	protein_coding	c.-2454_-2450delATGAAinsGTGAT		LmjF.04.0740	Unknown	hypothetical protein, conserved	23	0	#N/A
LmjF.04	306115	GGAGAGAGAGAGAGAGAGAGAGGC	GGAGAGAGAGAGAGAGAGGCGGC	305179	complex	1	homozygous	upstream_gene_variant	MODIFIER	transcript	protein_coding	c.-4043_-4038delGCCTCTinsGCCGC		LmjF.04.0740	Unknown	hypothetical protein, conserved	23	0	#N/A
LmjF.04	336065	A	C	142.326	snp	0.5	heterozygous	upstream_gene_variant	MODIFIER	transcript	protein_coding	c.-3022T>G		LmjF.04.0850	other	serine peptidase, Clan S-, family S54, putative	48	0	#N/A
LmjF.04	346392	GCACACACGCACACACACACACACACACAC	GC	2613.16	del	0.5	heterozygous	upstream_gene_variant	MODIFIER	transcript	protein_coding	c.-4296_-4269delGTGTGTGTGTGTGTGTGTGTGCGTGTGT		LmjF.04.0870	Unknown	hypothetical protein	23	0	#N/A
LmjF.04	371912	C	T	1417330	snp	1	homozygous	upstream_gene_variant	MODIFIER	transcript	protein_coding	c.-4874G>A		LmjF.04.0930	Unknown	hypothetical protein, conserved	47	0	Basal changes
LmjF.04	371934	C	T	475996	snp	0.5	heterozygous	upstream_gene_variant	MODIFIER	transcript	protein_coding	c.-4896G>A		LmjF.04.0930	Unknown	hypothetical protein, conserved	47	0	Basal changes
LmjF.04	371936	C	T	458509	snp	0.5	heterozygous	upstream_gene_variant	MODIFIER	transcript	protein_coding	c.-4898G>A		LmjF.04.0930	Unknown	hypothetical protein, conserved	47	0	Basal changes
LmjF.04	392104	CACGTACACACACACACACA	CCG	4398.14	complex	0.5	heterozygous	frameshift_variant&missense_variant	HIGH	transcript	protein_coding	c.248_266delTGTGTGTGTGTGTGTACGTinsCG	p.Val83fs	LmjF.04.1020	Unknown	hypothetical protein, conserved	0	0	Basal changes
LmjF.04	398000	T	G	2373.56	snp	0.5	heterozygous	upstream_gene_variant	MODIFIER	transcript	protein_coding	c.-4889A>C		LmjF.04.1030	Drug efflux	COPI associated protein, putative	47	0	#N/A
LmjF.04	400229	T	C	29463.8	snp	1	homozygous	upstream_gene_variant	MODIFIER	transcript	protein_coding	c.-3766A>G		LmjF.04.1040	lipid metabolism	acyltransferase-like protein, copy 1	24	0	Basal changes
LmjF.04	417843	TGTC	CGTG	18498.9	complex	0.5	heterozygous	upstream_gene_variant	MODIFIER	transcript	protein_coding	c.-4525_-4522delGACAinsCACG		LmjF.04.1100	Unknown	hypothetical protein, conserved	44	0	#N/A
LmjF.05	21687	G	T	10243.4	snp	1	homozygous	upstream_gene_variant	MODIFIER	transcript	protein_coding	c.-923G>T		LmjF.05.0070	Microtubules or flagellar	dynein light chain, putative	48	0	Basal changes
LmjF.05	76947	C	T	1419.06	snp	0.5	heterozygous	upstream_gene_variant	MODIFIER	intergenic_region		c.-574C>T		LmjF.05.0240	surface protein	viscerotropic leishmaniasis antigen, putative	46	0	#N/A
LmjF.05	78800	T	C	22069.1	snp	0.5	heterozygous	missense_variant	MODERATE	transcript	protein_coding	c.1280T>C	p.Val427Ala	LmjF.05.0240	surface protein	viscerotropic leishmaniasis antigen, putative	46	0	#N/A
LmjF.05	78807	CGAG	TGCA	8720.75	complex	0.5	heterozygous	missense_variant	MODERATE	transcript	protein_coding	c.1287_1290delCGAGinsTGCA	p.Glu430Ala	LmjF.05.0240	surface protein	viscerotropic leishmaniasis antigen, putative	46	0	#N/A
LmjF.05	78825	C	T	21684.3	snp	0.5	heterozygous	synonymous_variant	LOW	transcript	protein_coding	c.1305C>T	p.Arg435Arg	LmjF.05.0240	surface protein	viscerotropic leishmaniasis antigen, putative	46	0	#N/A
LmjF.05	78833	C	T	7631.97	snp	0.5	heterozygous	missense_variant	MODERATE	transcript	protein_coding	c.1313C>T	p.Ala438Val	LmjF.05.0240	surface protein	viscerotropic leishmaniasis antigen, putative	46	0	#N/A
LmjF.05	79086	CGAG	TGCA	227.453	complex	0.5	heterozygous	missense_variant	MODERATE	transcript	protein_coding	c.1566_1569delCGAGinsTGCA	p.Glu523Ala	LmjF.05.0240	surface protein	viscerotropic leishmaniasis antigen, putative	46	0	#N/A
LmjF.05	79111	GC	GT	219.574	snp	0	undeterminated	missense_variant	MODERATE	transcript	protein_coding	c.1592C>T	p.Ala531Val	LmjF.05.0240	surface protein	viscerotropic leishmaniasis antigen, putative	46	0	#N/A
LmjF.05	79116	C	T	74.6383	snp	0	undeterminated	synonymous_variant	LOW	transcript	protein_coding	c.1596C>T	p.Leu532Leu	LmjF.05.0240	surface protein	viscerotropic leishmaniasis antigen, putative	46	0	#N/A
LmjF.05	83451	G	A	58102.5	snp	0.5	heterozygous	upstream_gene_variant	MODIFIER	transcript	protein_coding	c.-599G>A		LmjF.05.0260	Unknown	hypothetical protein, conserved	52	0	Both
LmjF.05	99264	C	T	7794.73	snp	0.5	heterozygous	missense_variant	MODERATE	transcript	protein_coding	c.98C>T	p.Thr33Ile	LmjF.05.0330	Nuclear	DNA replication licensing factor MCM8, putative	54	0	#N/A
LmjF.05	107308	C	A	295509	snp	1	homozygous	upstream_gene_variant	MODIFIER	transcript	protein_coding	c.-769C>A		LmjF.05.0360	Nuclear	ATP-dependent RNA helicase, putative	52	0	#N/A
LmjF.05	122758	CACA	CGCA	3007.6	snp	0.5	heterozygous	upstream_gene_variant	MODIFIER	intergenic_region		c.-2189A>G		LmjF.05.0390	Energy metabolism	STE/STE11 serine/threonine-protein kinase, putative	192	2	Basal changes
LmjF.05	138884	C	T	667.082	snp	0.5	heterozygous	upstream_gene_variant	MODIFIER	transcript	protein_coding	c.-1919C>T		LmjF.05.0430	Unknown	hypothetical protein, conserved	52	0	#N/A
LmjF.05	139227	CC	TT	13542.5	mnp	0.5	heterozygous	upstream_gene_variant	MODIFIER	transcript	protein_coding	c.-1576_-1575delCCinsTT		LmjF.05.0430	Unknown	hypothetical protein, conserved	52	0	#N/A
LmjF.05	139315	G	A	4881.85	snp	0.5	heterozygous	upstream_gene_variant	MODIFIER	transcript	protein_coding	c.-1488G>A		LmjF.05.0430	Unknown	hypothetical protein, conserved	52	0	#N/A
LmjF.05	157366	TGTCGG	TGTG	7267.27	del	0.5	heterozygous	upstream_gene_variant	MODIFIER	transcript	protein_coding	c.-1777_-1776delCG		LmjF.05.0490	Unknown	hypothetical protein, conserved	46	0	#N/A
LmjF.05	160294	GA	GC,GT	6360.46	snp,snp"	0.5,0.5	heterozygous	upstream_gene_variant	MODIFIER	transcript	protein_coding	c.-1858_-1857delGAinsGC		LmjF.05.0500	Energy metabolism	ATP synthase F1, alpha subunit, putative	112	1	#N/A
LmjF.05	163955	C	T	993922	snp	1	homozygous	upstream_gene_variant	MODIFIER	transcript	protein_coding	c.-1341C>T		LmjF.05.0510	Energy metabolism	ATP synthase F1, alpha subunit, putative	112	1	#N/A
LmjF.05	168001	AGT	AGTGTGTGTGT	100777	ins	0.5	heterozygous	upstream_gene_variant	MODIFIER	transcript	protein_coding	c.-1897_-1896insGTGTGTGT		LmjF.05.0520	Nuclear	nuclear receptor binding factor-like protein	53	0	Basal changes
LmjF.05	190588	GTCT	GTCTCT	6683.63	ins	0.5	heterozygous	upstream_gene_variant	MODIFIER	transcript	protein_coding	c.-2463_-2462insCT		LmjF.05.0590	Nuclear	ATP-dependent RNA helicase, putative	52	0	#N/A
LmjF.05	292642	G	A	135243	snp	1	homozygous	upstream_gene_variant	MODIFIER	transcript	protein_coding	c.-1771G>A		LmjF.05.0790	Energy metabolism	Mitochondrial glycoprotein, putative	49	0	Basal changes
LmjF.05	293484	TCCGT	TCCGTCTCCCCGT	288579	ins	0.5	heterozygous	upstream_gene_variant	MODIFIER	transcript	protein_coding	c.-925_-924insCTCCCCGT		LmjF.05.0790	Energy metabolism	Mitochondrial glycoprotein, putative	49	0	Basal changes
LmjF.05	294189	C	A	11455	snp	0.5	heterozygous	upstream_gene_variant	MODIFIER	transcript	protein_coding	c.-224C>A		LmjF.05.0790	Energy metabolism	Mitochondrial glycoprotein, putative	49	0	Basal changes
LmjF.05	297593	G	T	160016	snp	0.5	heterozygous	upstream_gene_variant	MODIFIER	transcript	protein_coding	c.-737G>T		LmjF.05.0810	other	Got1/Sft2-like family, putative	142	3	#N/A
LmjF.05	332283	GCCCCCCCCCTTCCCACTCCG	GCCCCCCCCTTCCCACTCCG	6563.84	del	0.5	heterozygous	upstream_gene_variant	MODIFIER	transcript	protein_coding	c.-20delC		LmjF.05.0900	Surface protein	surface antigen-like protein	29	0	#N/A
LmjF.05	373473	GGAGAGAGAGAGAGC	GGAGAGAGAGAGAGAGC	69571.9	ins	1	homozygous	upstream_gene_variant	MODIFIER	transcript	protein_coding	c.-4276_-4275insCT		LmjF.05.0970	Antioxidant response	3-mercaptopyruvate sulfurtransferase	55	0	#N/A
LmjF.05	375561	C	T	4710.91	snp	0.5	heterozygous	upstream_gene_variant	MODIFIER	transcript	protein_coding	c.-3505G>A		LmjF.05.0980	Energy metabolism	NADH-ubiquinone oxidoreductase, mitochondrial, putative	54	0	#N/A
LmjF.05	394452	G	A	9653.2	snp	0.5	heterozygous	synonymous_variant	LOW	transcript	protein_coding	c.1503G>A	p.Thr501Thr	LmjF.05.1080	Energy metabolism	Phosphatidylinositol 4-phosphate 5-kinase, putative	55	0	#N/A
LmjF.05	413988	T	C	28739.6	snp	1	homozygous	downstream_gene_variant	MODIFIER	transcript	protein_coding	c.*3603T>C		LmjF.05.1110	Unknown	hypothetical protein, conserved	46	0	Basal changes
LmjF.05	415003	G	C	305.681	snp	0.5	heterozygous	downstream_gene_variant	MODIFIER	transcript	protein_coding	c.*4618G>C		LmjF.05.1110	Unknown	hypothetical protein, conserved	46	0	Basal changes
LmjF.05	425445	CACAA	CACAACAA,CCCAACAA	54447.1	ins,ins"	0.5,0.5	heterozygous	upstream_gene_variant	MODIFIER	transcript	protein_coding	c.-2414_-2410delTTGTGinsTTGTTGTG		LmjF.05.1160	Unknown	hypothetical protein, unknown function	0	0	#N/A
LmjF.05	429456	A	G	1690.51	snp	0.5	heterozygous	upstream_gene_variant	MODIFIER	transcript	protein_coding	c.-3051T>C		LmjF.05.1170	lipid metabolism	fatty acid elongase, putative	83	1	#N/A
LmjF.06	1741	G	A	1529190	snp	1	homozygous	downstream_gene_variant	MODIFIER	intergenic_region		c.*99C>T		LmjF.06.0010	histone	histone H4	530	6	#N/A
LmjF.06	1791	C	T	1670350	snp	1	homozygous	downstream_gene_variant	MODIFIER	intergenic_region		c.*49G>A		LmjF.06.0010	histone	histone H4	530	6	#N/A
LmjF.06	1894	G	A	1294540	snp	1	homozygous	synonymous_variant	LOW			c.249C>T	p.Cys83Cys	LmjF.06.0010	histone	histone H4	530	6	#N/A
LmjF.06	2153	G	T	1170690	snp	1	homozygous	upstream_gene_variant	MODIFIER	intergenic_region		c.-11C>A		LmjF.06.0010	histone	histone H4	530	6	#N/A
LmjF.06	16896	GTATGTA	GTGTGTG	7544.26	complex	0.5	heterozygous	upstream_gene_variant	MODIFIER	transcript	protein_coding	c.-3160_-3156delTACATinsCACAC		LmjF.06.0030	other	WD domain, G-beta repeat, putative	56	0	#N/A
LmjF.06	17224	A	G	6211.29	snp	0.5	heterozygous	upstream_gene_variant	MODIFIER	transcript	protein_coding	c.-3482T>C		LmjF.06.0030	other	WD domain, G-beta repeat, putative	56	0	#N/A
LmjF.06	49615	G	T	350378	snp	1	homozygous	synonymous_variant	LOW	transcript	protein_coding	c.333C>A	p.Pro111Pro	LmjF.06.0120	other	cyclophilin 2	50	0	#N/A
LmjF.06	139278	GC	AT	425907	mnp	1	homozygous	missense_variant	MODERATE	transcript	protein_coding	c.658_659delGCinsAT	p.Ala220Met	LmjF.06.0410	Translational control	60S ribosomal protein L19, putative	98	1	#N/A
LmjF.06	142953	C	A	1595480	snp	1	homozygous	upstream_gene_variant	MODIFIER	transcript	protein_coding	c.-1907C>A		LmjF.06.0420	Unknown	hypothetical protein, conserved	26	0	#N/A
LmjF.06	180259	ACCTG	ACCTGTGGCAGGGGCCTG	49666	ins	1	homozygous	upstream_gene_variant	MODIFIER	transcript	protein_coding	c.-1223_-1222insTGGCAGGGGCCTG		LmjF.06.0520	Unknown	hypothetical protein, conserved	27	0	#N/A
LmjF.06	272844	GCCT	TCCC	188.608	complex	0.5	heterozygous	upstream_gene_variant	MODIFIER	transcript	protein_coding	c.-1560_-1557delGCCTinsTCCC		LmjF.06.0710	Unknown	hypothetical protein, unknown function	12	0	#N/A
LmjF.06	361341	A	T	698.397	snp	0.5	heterozygous	upstream_gene_variant	MODIFIER	transcript	protein_coding	c.-306A>T		LmjF.06.0850	Unknown	hypothetical protein, conserved	19	0	#N/A
LmjF.06	378120	C	A	41413.3	snp	0.5	heterozygous	missense_variant	MODERATE	transcript	protein_coding	c.1251C>A	p.Asp417Glu	LmjF.06.0870	Antioxidant response	protein arginine n-methyltransferase 7	24	0	#N/A
LmjF.06	379617	C	G	14383.6	snp	0.5	heterozygous	upstream_gene_variant	MODIFIER	transcript	protein_coding	c.-57C>G		LmjF.06.0880	Energy metabolism	acyl-coenzyme a dehydrogenase, putative	49	0	#N/A
LmjF.06	428995	A	G	5253.19	snp	0.5	heterozygous	upstream_gene_variant	MODIFIER	transcript	protein_coding	c.-219A>G		LmjF.06.1010	Unknown	hypothetical protein, conserved	51	0	#N/A
LmjF.06	448917	T	C	37064.3	snp	0.5	heterozygous	upstream_gene_variant	MODIFIER	transcript	protein_coding	c.-1317T>C		LmjF.06.1090	Unknown	hypothetical protein, conserved	56	0	#N/A
LmjF.06	448924	G	T	39051.6	snp	0.5	heterozygous	upstream_gene_variant	MODIFIER	transcript	protein_coding	c.-1310G>T		LmjF.06.1090	Unknown	hypothetical protein, conserved	56	0	#N/A
LmjF.06	494039	G	A	1485.9	snp	0.5	heterozygous	upstream_gene_variant	MODIFIER	transcript	protein_coding	c.-863G>A		LmjF.06.1245	other	Transcription factor e(y)2, putative	42	0	Basal changes
LmjF.06	498955	G	T	199215	snp	1	homozygous	downstream_gene_variant	MODIFIER	transcript	protein_coding	c.*3760G>T		LmjF.06.1245	other	Transcription factor e(y)2, putative	42	0	Basal changes
LmjF.07	22635	C	T	253413	snp	1	homozygous	upstream_gene_variant	MODIFIER	transcript	protein_coding	c.-968C>T		LmjF.07.0070	Unknown	hypothetical protein, conserved	49	0	Basal changes
LmjF.07	24136	C	T	163364	snp	1	homozygous	synonymous_variant	LOW	transcript	protein_coding	c.534C>T	p.Gly178Gly	LmjF.07.0070	Unknown	hypothetical protein, conserved	49	0	Basal changes
LmjF.07	87438	GGAG	AGG	17849.8	complex	1	homozygous	upstream_gene_variant	MODIFIER	transcript	protein_coding	c.-4912_-4909delCTCCinsCCT		LmjF.07.0190	other	protein phosphatase 2A, regulatory subunit B, putative	51	0	#N/A
LmjF.07	89995	G	A	23796.8	snp	0.5	heterozygous	synonymous_variant	LOW	transcript	protein_coding	c.207C>T	p.Thr69Thr	LmjF.07.0220	Unknown	hypothetical protein, conserved	53	0	#N/A
LmjF.07	104750	GTG	ATG	1613.15	snp	0.5	heterozygous	upstream_gene_variant	MODIFIER	transcript	protein_coding	c.-4111C>T		LmjF.07.0250	Protein Kinase	STE/STE7 protein kinase, putative	51	0	#N/A
LmjF.07	151900	T	C	198798	snp	1	homozygous	upstream_gene_variant	MODIFIER	transcript	protein_coding	c.-4214A>G		LmjF.07.0330	Unknown	Protein of unknown function (DUF3735)/Abscisic acid G-protein coupled receptor, putative	26	0	#N/A
LmjF.07	151911	G	A	62871.8	snp	0.5	heterozygous	upstream_gene_variant	MODIFIER	transcript	protein_coding	c.-4225C>T		LmjF.07.0330	Unknown	Protein of unknown function (DUF3735)/Abscisic acid G-protein coupled receptor, putative	26	0	#N/A
LmjF.07	152278	CTCAT	CTCATCAT	93343.3	ins	0.5	heterozygous	upstream_gene_variant	MODIFIER	transcript	protein_coding	c.-4597_-4596insATG		LmjF.07.0330	Unknown	Protein of unknown function (DUF3735)/Abscisic acid G-protein coupled receptor, putative	26	0	#N/A
LmjF.07	167441	T	C	25308.5	snp	1	homozygous	upstream_gene_variant	MODIFIER	intergenic_region		c.-4296A>G		LmjF.07.0360	Unknown	Protein of unknown function (DUF1674), putative	45	0	Basal changes
LmjF.07	236832	C	T	1505850	snp	1	homozygous	synonymous_variant	LOW	transcript	protein_coding	c.789C>T	p.Ile263Ile	LmjF.07.0500	Translational control	60S ribosomal protein L7a, putative	84	1	#N/A
LmjF.07	238465	A	G	30392.8	snp	1	homozygous	missense_variant	MODERATE	transcript	protein_coding	c.383A>G	p.Lys128Arg	LmjF.07.0510	Translational control	60S ribosomal protein L7a, putative	84	1	#N/A
LmjF.07	238811	C	T	525464	snp	1	homozygous	synonymous_variant	LOW	transcript	protein_coding	c.729C>T	p.Ser243Ser	LmjF.07.0510	Translational control	60S ribosomal protein L7a, putative	84	1	#N/A
LmjF.07	239232	G	A	1112.23	snp	0.5	heterozygous	upstream_gene_variant	MODIFIER	transcript	protein_coding	c.-865G>A		LmjF.07.0520	Drug efflux	QA-SNARE protein putative	52	0	#N/A
LmjF.07	266368	G	A	27585	snp	0.5	heterozygous	synonymous_variant	LOW	transcript	protein_coding	c.30G>A	p.Glu10Glu	LmjF.07.0570	Nuclear	Nucleolar protein 54, putative	49	0	#N/A
LmjF.07	311304	C	A	60175.5	snp	1	homozygous	upstream_gene_variant	MODIFIER	transcript	protein_coding	c.-676C>A		LmjF.07.0680	Translational control	40S ribosomal protein S9, putative	87	1	#N/A
LmjF.07	326803	A	G	19887.7	snp	1	homozygous	upstream_gene_variant	MODIFIER	transcript	protein_coding	c.-1084A>G		LmjF.07.0715	Unknown	hypothetical protein	22	0	#N/A
LmjF.07	357992	A	C	27908	snp	0.5	heterozygous	upstream_gene_variant	MODIFIER	transcript	protein_coding	c.-114A>C		LmjF.07.0750	Unknown	hypothetical protein, conserved	26	0	#N/A
LmjF.07	443843	T	C	10615.3	snp	0.5	heterozygous	upstream_gene_variant	MODIFIER	transcript	protein_coding	c.-4780T>C		LmjF.07.0880	Protein Kinase	STE/STE11 serine/threonine-protein kinase, putative	23	0	#N/A
LmjF.07	461615	G	A	1482.49	snp	0.5	heterozygous	upstream_gene_variant	MODIFIER	intergenic_region		c.-2130G>A		LmjF.07.0900	Calium metabolism	CAMK/CAMKL family protein kinase, putative	97	1	#N/A
LmjF.07	462865	T	C	159325	snp	1	homozygous	upstream_gene_variant	MODIFIER	intergenic_region		c.-880T>C		LmjF.07.0900	Calium metabolism	CAMK/CAMKL family protein kinase, putative	97	1	#N/A
LmjF.07	462937	C	G	57586.1	snp	1	homozygous	upstream_gene_variant	MODIFIER	intergenic_region		c.-808C>G		LmjF.07.0900	Calium metabolism	CAMK/CAMKL family protein kinase, putative	97	1	#N/A
LmjF.07	463038	CCCC	CCCA	18372.5	snp	0.5	heterozygous	upstream_gene_variant	MODIFIER	intergenic_region		c.-704C>A		LmjF.07.0900	Calium metabolism	CAMK/CAMKL family protein kinase, putative	97	1	#N/A
LmjF.07	466626	A	G	41199.2	snp	1	homozygous	upstream_gene_variant	MODIFIER	intergenic_region		c.-1822A>G		LmjF.07.0910	Unknown	hypothetical protein, conserved	50	0	#N/A
LmjF.07	495990	T	G	206.793	snp	0.5	heterozygous	upstream_gene_variant	MODIFIER	intergenic_region		c.-2645T>G		LmjF.07.0950	Unknown	hypothetical protein, conserved	24	0	Basal changes
LmjF.07	511863	CCCTCCTCCCCCTCCTCCCCC	TCCTA	13773.7	complex	1	homozygous	upstream_gene_variant	MODIFIER	transcript	protein_coding	c.-831_-811delCCCTCCTCCCCCTCCTCCCCCinsTCCTA		LmjF.07.0970	Unknown	hypothetical protein, conserved	46	0	#N/A
LmjF.07	515551	TGT	TGTTGGT	57716.4	ins	1	homozygous	upstream_gene_variant	MODIFIER	transcript	protein_coding	c.-713_-712insTGGT		LmjF.07.0980	Translational control	RNA binding protein, putative	39	0	#N/A
LmjF.07	517878	ACCCC	CCCCT	193439	complex	1	homozygous	upstream_gene_variant	MODIFIER	transcript	protein_coding	c.-83_-79delACCCCinsCCCCT		LmjF.07.0990	Translational control	nucleolar RNA-binding protein, putative	43	0	Basal changes
LmjF.07	518833	C	T	67650.9	snp	1	homozygous	synonymous_variant	LOW	transcript	protein_coding	c.873C>T	p.Gly291Gly	LmjF.07.0990	Translational control	nucleolar RNA-binding protein, putative	43	0	Basal changes
LmjF.07	519610	C	T	619214	snp	1	homozygous	upstream_gene_variant	MODIFIER	transcript	protein_coding	c.-2089C>T		LmjF.07.1000	Translational control	RNA binding protein-like protein	23	0	#N/A
LmjF.07	519961	T	C	839077	snp	1	homozygous	upstream_gene_variant	MODIFIER	transcript	protein_coding	c.-1738T>C		LmjF.07.1000	Translational control	RNA binding protein-like protein	23	0	#N/A
LmjF.07	520027	T	C	846159	snp	1	homozygous	upstream_gene_variant	MODIFIER	transcript	protein_coding	c.-1672T>C		LmjF.07.1000	Translational control	RNA binding protein-like protein	23	0	#N/A
LmjF.07	531887	CGTGTGTGTGTGTGTGTGTGTGTGTGTGGC	CGTGTGTGTGTGTGTGTGTGTGTGTGGC	4127.99	del	0.5	heterozygous	upstream_gene_variant	MODIFIER	transcript	protein_coding	c.-2492_-2491delTG		LmjF.07.1035	Unknown	hypothetical protein, conserved	25	0	#N/A
LmjF.07	571171	G	A	40915	snp	0.5	heterozygous	upstream_gene_variant	MODIFIER	transcript	protein_coding	c.-2732G>A		LmjF.07.1150	Drug efflux	N-terminal region of Chorein, a TM vesicle-mediated sorter, putative	153	0	#N/A
LmjF.07	571226	G	A	5103.67	snp	0.5	heterozygous	upstream_gene_variant	MODIFIER	transcript	protein_coding	c.-2677G>A		LmjF.07.1150	Drug efflux	N-terminal region of Chorein, a TM vesicle-mediated sorter, putative	153	0	#N/A
LmjF.07	590460	A	G	320.783	snp	0.5	heterozygous	missense_variant	MODERATE			c.1177A>G	p.Asn393Asp	LmjF.07.1170	Energy metabolism	phosphoglycan beta 1,3 galactosyltransferase 1	1121	6	Basal changes
LmjF.07	590531	C	T	127.014	snp	0.5	heterozygous	synonymous_variant	LOW			c.1248C>T	p.Asp416Asp	LmjF.07.1170	Energy metabolism	phosphoglycan beta 1,3 galactosyltransferase 1	1121	6	Basal changes
LmjF.07	590648	A	G	145.521	snp	0.5	heterozygous	synonymous_variant	LOW			c.1365A>G	p.Thr455Thr	LmjF.07.1170	Energy metabolism	phosphoglycan beta 1,3 galactosyltransferase 1	1121	6	Basal changes
LmjF.07	591031	ACGCGGAG	ACGCAGAA	651.185	complex	0.5	heterozygous	synonymous_variant	LOW			c.1752_1755delGGAGinsAGAA	p.586	LmjF.07.1170	Energy metabolism	phosphoglycan beta 1,3 galactosyltransferase 1	1121	6	Basal changes
LmjF.07	591063	A	C	4202.28	snp	0.5	heterozygous	missense_variant	MODERATE			c.1780A>C	p.Ile594Leu	LmjF.07.1170	Energy metabolism	phosphoglycan beta 1,3 galactosyltransferase 1	1121	6	Basal changes
LmjF.07	591992	T	C	579.428	snp	0.5	heterozygous	downstream_gene_variant	MODIFIER			c.*264T>C		LmjF.07.1170	Energy metabolism	phosphoglycan beta 1,3 galactosyltransferase 1	1121	6	Basal changes
LmjF.07	591994	A	C	670.019	snp	0.5	heterozygous	downstream_gene_variant	MODIFIER			c.*266A>C		LmjF.07.1170	Energy metabolism	phosphoglycan beta 1,3 galactosyltransferase 1	1121	6	Basal changes
LmjF.07	592042	TGT	TAGT	1917.94	ins	0.5	heterozygous	downstream_gene_variant	MODIFIER			c.*314_*315insA		LmjF.07.1170	Energy metabolism	phosphoglycan beta 1,3 galactosyltransferase 1	1121	6	Basal changes
LmjF.08	35111	G	C	17254.8	snp	0.5	heterozygous	upstream_gene_variant	MODIFIER	transcript	protein_coding	c.-1046G>C		LmjF.08.0120	Unknown	hypothetical protein, conserved	52	0	#N/A
LmjF.08	35373	C	T	74463	snp	1	homozygous	upstream_gene_variant	MODIFIER	transcript	protein_coding	c.-784C>T		LmjF.08.0120	Unknown	hypothetical protein, conserved	52	0	#N/A
LmjF.08	103728	G	A	297945	snp	1	homozygous	upstream_gene_variant	MODIFIER	transcript	protein_coding	c.-1549G>A		LmjF.08.0300	other	Isochorismatase family, putative	24	0	#N/A
LmjF.08	108931	ATCTCTCTCTCTCTCTCTCTCTCTCG	ATCTCTCTCTCTCTCTCTCTCTCTCTCTCG	67607.9	ins	1	homozygous	upstream_gene_variant	MODIFIER	transcript	protein_coding	c.-67_-66insTCTC		LmjF.08.0320	Translational control	mitochondrial associated ribonuclease, putative	28	0	#N/A
LmjF.08	164228	T	C	3862	snp	0.5	heterozygous	upstream_gene_variant	MODIFIER	intergenic_region		c.-1920T>C		LmjF.08.0420	Unknown	hypothetical protein, conserved	52	0	#N/A
LmjF.08	240793	G	A	21635.3	snp	1	homozygous	downstream_gene_variant	MODIFIER			c.*1290G>A		LmjF.08.0600	Unknown	hypothetical protein, unknown function	37	0	#N/A
LmjF.08	269488	C	T	35140.1	snp	0.5	heterozygous	upstream_gene_variant	MODIFIER	transcript	protein_coding	c.-3540C>T		LmjF.08.0650	Chaperones	DnaJ domain containing protein, putative	22	0	#N/A
LmjF.08	345779	A	G	15744	snp	0.5	heterozygous	missense_variant	MODERATE			c.416A>G	p.Lys139Arg	LmjF.08.0770	Surface protein	amastin-like protein	194	34	Under drug challenge
LmjF.08	345784	C	T	18839	snp	1	homozygous	missense_variant	MODERATE			c.421C>T	p.Leu141Phe	LmjF.08.0770	Surface protein	amastin-like protein	194	34	Under drug challenge
LmjF.08	345789	G	T	19929.2	snp	1	homozygous	missense_variant	MODERATE			c.426G>T	p.Glu142Asp	LmjF.08.0770	Surface protein	amastin-like protein	194	34	Under drug challenge
LmjF.08	356619	C	T	40707	snp	0.5	heterozygous	missense_variant	MODERATE	transcript	protein_coding	c.419C>T	p.Pro140Leu	LmjF.08.0790	Surface protein	tuzin, putative	194	1	#N/A
LmjF.08	357110	A	G	76533.7	snp	0.5	heterozygous	missense_variant	MODERATE	transcript	protein_coding	c.910A>G	p.Thr304Ala	LmjF.08.0790	Surface protein	tuzin, putative	194	1	#N/A
LmjF.08	357637	G	T	35815	snp	0.5	heterozygous	synonymous_variant	LOW	transcript	protein_coding	c.1437G>T	p.Val479Val	LmjF.08.0790	Surface protein	tuzin, putative	194	1	#N/A
LmjF.08	371410	C	G	8557.51	snp	0.5	heterozygous	missense_variant	MODERATE	transcript	protein_coding	c.130C>G	p.Leu44Val	LmjF.08.0820	Surface protein	amastin-like protein	184	5	Under drug challenge
LmjF.08	371426	G	A	7077.78	snp	0.5	heterozygous	missense_variant	MODERATE	transcript	protein_coding	c.146G>A	p.Gly49Glu	LmjF.08.0820	Surface protein	amastin-like protein	184	5	Under drug challenge
LmjF.08	392157	TCT	TT	140374	del	0.5	heterozygous	downstream_gene_variant	MODIFIER	intergenic_region		c.*688delC		LmjF.08.0860	Unknown	hypothetical protein, unknown function	21	0	#N/A
LmjF.08	392161	C	G	20846.2	snp	0.5	heterozygous	downstream_gene_variant	MODIFIER	intergenic_region		c.*691C>G		LmjF.08.0860	Unknown	hypothetical protein, unknown function	21	0	#N/A
LmjF.08	397832	G	A	38.4518	snp	0.5	heterozygous	upstream_gene_variant	MODIFIER	transcript	protein_coding	c.-1439C>T		LmjF.08.0870	Unknown	hypothetical protein, unknown function	27	0	#N/A
LmjF.08	433443	ACACG	GCACA	21006.4	complex	0.5	heterozygous	upstream_gene_variant	MODIFIER	transcript	protein_coding	c.-4292_-4288delCGTGTinsTGTGC		LmjF.08.0950	Unknown	hypothetical protein, conserved	46	0	#N/A
LmjF.08	500370	C	T	74023.1	snp	1	homozygous	upstream_gene_variant	MODIFIER	transcript	protein_coding	c.-1079C>T		LmjF.08.1120	Unknown	Repeat of unknown function (DUF1126), putative	59	0	#N/A
LmjF.08	542683	C	T	4696.72	snp	0.5	heterozygous	upstream_gene_variant	MODIFIER	transcript	protein_coding	c.-1842C>T		LmjF.08.1225	other	amidinotransferase, putative	29	1	Under drug challenge
LmjF.08	546591	T	G	22303.1	snp	1	homozygous	upstream_gene_variant	MODIFIER	intergenic_region		c.-2102T>G		LmjF.08.1228	Protein Kinase	STE group serine/threonine-protein kinase, putative	25	1	#N/A
LmjF.08	552571	G	T	55066.7	snp	0.5	heterozygous	missense_variant	MODERATE			c.73G>T	p.Ala25Ser	LmjF.08.1230	Microtubules or flagellar	beta tubulin	291	17	#N/A
LmjF.08	553592	C	T	25753.6	snp	1	homozygous	missense_variant	MODERATE	transcript	protein_coding	c.1094C>T	p.Ala365Val	LmjF.08.1230	Microtubules or flagellar	beta tubulin	291	17	#N/A
LmjF.08	557110	T	C	47867.1	snp	1	homozygous	upstream_gene_variant	MODIFIER	transcript	protein_coding	c.-1146T>C		LmjF.08.1240	Translational control	Zinc finger, C3HC4 type (RING finger), putative	60	1	#N/A
LmjF.09	9290	C	A	45723	snp	0.5	heterozygous	synonymous_variant	LOW	transcript	protein_coding	c.114C>A	p.Gly38Gly	LmjF.09.0030	other	Peroxisomal biogenesis factor 11 (PEX11), putative	51	0	#N/A
LmjF.09	15197	G	T	156090	snp	0.5	heterozygous	upstream_gene_variant	MODIFIER	transcript	protein_coding	c.-1803G>T		LmjF.09.0070	Nuclear	RNA helicase, putative	55	0	#N/A
LmjF.09	15639	T	C	173684	snp	1	homozygous	upstream_gene_variant	MODIFIER	transcript	protein_coding	c.-1361T>C		LmjF.09.0070	Nuclear	RNA helicase, putative	55	0	#N/A
LmjF.09	16133	G	A	327484	snp	0.5	heterozygous	upstream_gene_variant	MODIFIER	transcript	protein_coding	c.-867G>A		LmjF.09.0070	Nuclear	RNA helicase, putative	55	0	#N/A
LmjF.09	16187	C	A	596107	snp	1	homozygous	upstream_gene_variant	MODIFIER	transcript	protein_coding	c.-813C>A		LmjF.09.0070	Nuclear	RNA helicase, putative	55	0	#N/A
LmjF.09	340216	A	G	9983.63	snp	0.5	heterozygous	upstream_gene_variant	MODIFIER	transcript	protein_coding	c.-3420T>C		LmjF.09.0820	Unknown	hypothetical protein, conserved	48	0	#N/A
LmjF.09	379125	G	T	603871	snp	1	homozygous	upstream_gene_variant	MODIFIER	transcript	protein_coding	c.-4235C>A		LmjF.09.0950	Translational control	O-phosphoseryl-tRNA(Sec) selenium transferase, putative	55	0	#N/A
LmjF.09	379260	T	C	540741	snp	1	homozygous	upstream_gene_variant	MODIFIER	transcript	protein_coding	c.-4370A>G		LmjF.09.0950	Translational control	O-phosphoseryl-tRNA(Sec) selenium transferase, putative	55	0	#N/A
LmjF.09	420152	CTGT	CTGTGT	17783.9	ins	0.5	heterozygous	frameshift_variant	HIGH	transcript	rRNA	c.1762_1763insAC	p.Arg589fs	LmjF.09.1020	other	LEM3 (ligand-effect modulator 3) family / CDC50 family, putative	50	0	#N/A
LmjF.09	464197	C	T	6480.02	snp	0.5	heterozygous	upstream_gene_variant	MODIFIER	transcript	protein_coding	c.-2289G>A		LmjF.09.1180	Unknown	hypothetical protein, conserved	22	0	#N/A
LmjF.09	464203	CTTCTCTGT	CTCTTGC	6667.95	complex	0.5	heterozygous	upstream_gene_variant	MODIFIER	transcript	protein_coding	c.-2303_-2297delACAGAGAinsGCAAG		LmjF.09.1180	Unknown	hypothetical protein, conserved	22	0	#N/A
LmjF.09	466813	T	C	5490.56	snp	0.5	heterozygous	upstream_gene_variant	MODIFIER	transcript	protein_coding	c.-4905A>G		LmjF.09.1180	Unknown	hypothetical protein, conserved	22	0	#N/A
LmjF.09	484158	T	G	39352.5	snp	0.5	heterozygous	missense_variant	MODERATE	transcript	protein_coding	c.6082A>C	p.Ser2028Arg	LmjF.09.1240	Nuclear	ATP-dependent helicase, putative	30	0	#N/A
LmjF.09	520224	CGTGGA	TGCGGC	47937.1	complex	1	homozygous	upstream_gene_variant	MODIFIER	transcript	protein_coding	c.-2796_-2791delTCCACGinsGCCGCA		LmjF.09.1330	Unknown	hypothetical protein, conserved	79	0	#N/A
LmjF.09	530520	CAACA	TAACA	913.069	snp	1	homozygous	upstream_gene_variant	MODIFIER	transcript	protein_coding	c.-4984G>A		LmjF.09.1370	Unknown	hypothetical protein, conserved	27	0	#N/A
LmjF.09	556889	G	A	133943	snp	1	homozygous	missense_variant	MODERATE	transcript	protein_coding	c.7C>T	p.Pro3Ser	LmjF.09.1490	Energy metabolism	cytochrome b5-like protein, putative	141	2	#N/A
LmjF.10	42669	C	A	188.487	snp	0.5	heterozygous	upstream_gene_variant	MODIFIER	transcript	protein_coding	c.-682C>A		LmjF.10.0110	other	WD-repeat containing protein	52	0	#N/A
LmjF.10	73076	C	T	41071.4	snp	0.5	heterozygous	upstream_gene_variant	MODIFIER	transcript	protein_coding	c.-955C>T		LmjF.10.0170	other	guanosine diphosphatase, putative	86	1	#N/A
LmjF.10	91651	G	A	58617.9	snp	0.5	heterozygous	upstream_gene_variant	MODIFIER	transcript	protein_coding	c.-1056G>A		LmjF.10.0210	Nuclear	nucleolar protein 56, putative	52	0	#N/A
LmjF.10	116811	TCT	CCC	36787.3	complex	1	homozygous	upstream_gene_variant	MODIFIER	transcript	protein_coding	c.-1394_-1392delTCTinsCCC		LmjF.10.0270	Nuclear	exonuclease, putative	51	0	#N/A
LmjF.10	121196	C	T	101389	snp	1	homozygous	upstream_gene_variant	MODIFIER	transcript	protein_coding	c.-886C>T		LmjF.10.0280	Unknown	hypothetical protein, conserved	26	0	Basal changes
LmjF.10	133351	T	C	91518.6	snp	1	homozygous	upstream_gene_variant	MODIFIER	transcript	protein_coding	c.-1568T>C		LmjF.10.0300	Nuclear	kinetoplastid kinetochore protein 4, putative	45	0	Basal changes
LmjF.10	218668	T	G	12126	snp	1	homozygous	upstream_gene_variant	MODIFIER	transcript	protein_coding	c.-775T>G		LmjF.10.0470	Surface protein	GP63, leishmanolysin	619	4	#N/A
LmjF.10	233584	A	G	506.864	snp	0.5	heterozygous	upstream_gene_variant	MODIFIER	transcript	protein_coding	c.-3751A>G		LmjF.10.0490	Protein Kinase	mitogen-activated protein kinase 3, putative	57	0	Basal changes
LmjF.10	241879	G	A	4166.93	snp	0.5	heterozygous	upstream_gene_variant	MODIFIER	intergenic_region		c.-1735G>A		LmjF.10.0500	Unknown	hypothetical protein, conserved	80	0	Basal changes
LmjF.10	242134	C	T	42154	snp	1	homozygous	upstream_gene_variant	MODIFIER	intergenic_region		c.-1480C>T		LmjF.10.0500	Unknown	hypothetical protein, conserved	80	0	Basal changes
LmjF.10	265504	G	A	5249.47	snp	1	homozygous	upstream_gene_variant	MODIFIER	intergenic_region		c.-385G>A		LmjF.10.0510	Energy metabolism	glycerol-3-phosphate dehydrogenase [NAD+], glycosomal	48	0	#N/A
LmjF.10	265512	A	G	7032.24	snp	1	homozygous	upstream_gene_variant	MODIFIER	intergenic_region		c.-377A>G		LmjF.10.0510	Energy metabolism	glycerol-3-phosphate dehydrogenase [NAD+], glycosomal	48	0	#N/A
LmjF.10	274572	A	G	34094.2	snp	1	homozygous	upstream_gene_variant	MODIFIER	transcript	protein_coding	c.-773T>C		LmjF.10.0520	Unknown	hypothetical protein, conserved	27	0	#N/A
LmjF.10	291534	C	T	17702.4	snp	0.5	heterozygous	synonymous_variant	LOW	transcript	protein_coding	c.498G>A	p.Glu166Glu	LmjF.10.0580	Nuclear	chromatin assembly factor 1 subunit A, putative	57	0	#N/A
LmjF.10	327508	AAC	CAA	29232.7	complex	0.5	heterozygous	upstream_gene_variant	MODIFIER	transcript	protein_coding	c.-4514_-4512delGTTinsTTG		LmjF.10.0660	Unknown	hypothetical protein, unknown function	21	0	Basal changes
LmjF.10	368737	C	G	441.549	snp	0.5	heterozygous	upstream_gene_variant	MODIFIER	transcript	protein_coding	c.-4040G>C		LmjF.10.0750	Unknown	hypothetical protein, conserved	19	0	Basal changes
LmjF.10	368742	T	G	695.085	snp	0.5	heterozygous	upstream_gene_variant	MODIFIER	transcript	protein_coding	c.-4045A>C		LmjF.10.0750	Unknown	hypothetical protein, conserved	19	0	Basal changes
LmjF.10	368748	T	G	752.565	snp	0.5	heterozygous	upstream_gene_variant	MODIFIER	transcript	protein_coding	c.-4051A>C		LmjF.10.0750	Unknown	hypothetical protein, conserved	19	0	Basal changes
LmjF.10	399605	AGA	AGAGAGAGGGA,GGA	40078.1	ins,snp"	0.5,0.5	heterozygous	upstream_gene_variant	MODIFIER	transcript	protein_coding	c.-1064_-1062delTCTinsTCCCTCTCTCT		LmjF.10.0830	Protein Kinase	serine/threonine-protein kinase, putative	22	0	#N/A
LmjF.10	402532	A	G	448810	snp	1	homozygous	upstream_gene_variant	MODIFIER	transcript	protein_coding	c.-3989T>C		LmjF.10.0830	Protein Kinase	serine/threonine-protein kinase, putative	22	0	#N/A
LmjF.10	420538	G	A	107724	snp	1	homozygous	upstream_gene_variant	MODIFIER	transcript	protein_coding	c.-2956C>T		LmjF.10.0900	Unknown	hypothetical protein, conserved	24	0	#N/A
LmjF.10	421289	C	A	151505	snp	0.5	heterozygous	upstream_gene_variant	MODIFIER	transcript	protein_coding	c.-3707G>T		LmjF.10.0900	Unknown	hypothetical protein, conserved	24	0	#N/A
LmjF.10	435966	C	T	39248.9	snp	1	homozygous	downstream_gene_variant	MODIFIER			c.*109G>A		LmjF.10.0940	Unknown	hypothetical protein, conserved	26	0	Basal changes
LmjF.10	476266	A	G	97106.3	snp	1	homozygous	upstream_gene_variant	MODIFIER	transcript	protein_coding	c.-3556T>C		LmjF.10.1060	Unknown	hypothetical protein, conserved	49	0	#N/A
LmjF.10	512314	G	A	1944.49	snp	0.5	heterozygous	upstream_gene_variant	MODIFIER	transcript	protein_coding	c.-3944C>T		LmjF.10.1160	other	Ras-related protein RabX1, putative	52	0	#N/A
LmjF.10	529743	C	T	2504.85	snp	0.5	heterozygous	missense_variant	MODERATE	transcript	protein_coding	c.68G>A	p.Gly23Asp	LmjF.10.1225	Unknown	hypothetical protein, conserved	43	0	Basal changes
LmjF.10	547318	C	T	4623.61	snp	0.5	heterozygous	upstream_gene_variant	MODIFIER	transcript	protein_coding	c.-791C>T		LmjF.10.1270	Unknown	Protein of unknown function (DUF1861), putative	22	0	#N/A
LmjF.10	549272	T	A	15965.9	snp	0.5	heterozygous	upstream_gene_variant	MODIFIER	transcript	protein_coding	c.-795T>A		LmjF.10.1280	Unknown	Protein of unknown function (DUF1861), putative	23	0	Basal changes
LmjF.10	554810	GCGT	TCGC	1630.24	complex	1	homozygous	upstream_gene_variant	MODIFIER	transcript	protein_coding	c.-1581_-1578delGCGTinsTCGC		LmjF.10.1300	other	phosphate-Repressible Phosphate Permease-like protein	198	3	Basal changes
LmjF.10	554822	C	T	1530.55	snp	1	homozygous	upstream_gene_variant	MODIFIER	transcript	protein_coding	c.-1569C>T		LmjF.10.1300	other	phosphate-Repressible Phosphate Permease-like protein	198	3	Basal changes
LmjF.11	15595	T	C	18463.6	snp	0.5	heterozygous	upstream_gene_variant	MODIFIER	intergenic_region		c.-723T>C		LmjF.11.0070	other	GRIP domain containing protein, putative	60	0	#N/A
LmjF.11	81166	AAAC	GAAA	100487	complex	1	homozygous	upstream_gene_variant	MODIFIER	transcript	protein_coding	c.-776_-773delAAACinsGAAA		LmjF.11.0300	other	Sec20, putative	50	0	#N/A
LmjF.11	90420	A	C	4574.42	snp	0.5	heterozygous	upstream_gene_variant	MODIFIER	intergenic_region		c.-2476A>C		LmjF.11.0320	Nuclear	DNA repair and recombination helicase protein PIF2, putative	77	1	Basal changes
LmjF.11	135430	G	C	38748.5	snp	1	homozygous	upstream_gene_variant	MODIFIER	transcript	protein_coding	c.-1076G>C		LmjF.11.0420	Nuclear	regulator of chromatin condensation, putative	49	0	#N/A
LmjF.11	172930	T	C	770.521	snp	0.5	heterozygous	upstream_gene_variant	MODIFIER	transcript	protein_coding	c.-1558T>C		LmjF.11.0510	Protein Kinase	protein kinase, putative	51	0	#N/A
LmjF.11	194586	G	A	1007.61	snp	0.5	heterozygous	upstream_gene_variant	MODIFIER	intergenic_region		c.-2717G>A		LmjF.11.0560	other	transcription modulator/accessory protein, putative	50	0	#N/A
LmjF.11	206412	TAGTGTGT	TC	50838.3	complex	0.5	heterozygous	upstream_gene_variant	MODIFIER	transcript	protein_coding	c.-4924_-4918delAGTGTGTinsC		LmjF.11.0590	Energy metabolism	3-methylcrotonoyl-CoA carboxylase beta subunit, putative	49	0	#N/A
LmjF.11	295373	G	A	37429	snp	1	homozygous	upstream_gene_variant	MODIFIER	intergenic_region		c.-1881G>A		LmjF.11.0730	Unknown	hypothetical protein, conserved	23	0	#N/A
LmjF.11	308030	TGCC	GGCT	1029570	complex	1	homozygous	synonymous_variant	LOW	transcript	protein_coding	c.405_408delTGCCinsGGCT	p.137	LmjF.11.0760	Translational control	40S ribosomal protein S21, putative	79	1	#N/A
LmjF.11	308234	A	G	666731	snp	1	homozygous	upstream_gene_variant	MODIFIER	transcript	protein_coding	c.-1116A>G		LmjF.11.0780	Translational control	40S ribosomal protein S21, putative	79	1	#N/A
LmjF.11	308327	G	C	1961210	snp	1	homozygous	upstream_gene_variant	MODIFIER	transcript	protein_coding	c.-1023G>C		LmjF.11.0780	Translational control	40S ribosomal protein S21, putative	79	1	#N/A
LmjF.11	308715	TGGGGGGTGAGGC	TGGGGGGGTGAGGC,TGGGGGGGGTGAGGC	1289410	ins,ins"	0.5,0.5	heterozygous	upstream_gene_variant	MODIFIER	transcript	protein_coding	c.-635_-623delTGGGGGGTGAGGCinsTGGGGGGGTGAGGC		LmjF.11.0780	Translational control	40S ribosomal protein S21, putative	79	1	#N/A
LmjF.11	309861	G	T	505354	snp	1	homozygous	upstream_gene_variant	MODIFIER	transcript	protein_coding	c.-2518G>T		LmjF.11.0790	Unknown	hypothetical protein, conserved	52	0	#N/A
LmjF.11	310252	C	T	446468	snp	1	homozygous	upstream_gene_variant	MODIFIER	transcript	protein_coding	c.-2127C>T		LmjF.11.0790	Unknown	hypothetical protein, conserved	52	0	#N/A
LmjF.11	310868	G	A	779286	snp	1	homozygous	upstream_gene_variant	MODIFIER	transcript	protein_coding	c.-1511G>A		LmjF.11.0790	Unknown	hypothetical protein, conserved	52	0	#N/A
LmjF.11	323189	G	A	28001.6	snp	0.5	heterozygous	downstream_gene_variant	MODIFIER	intergenic_region		c.*4494G>A		LmjF.11.0810	Unknown	hypothetical protein, conserved	52	0	#N/A
LmjF.11	341367	TGTGTGTGTGTGTGTGTGTGTGGGAGG	TG	11174.3	del	0.5	heterozygous	upstream_gene_variant	MODIFIER	transcript	protein_coding	c.-840_-816delTGTGTGTGTGTGTGTGTGTGGGAGG		LmjF.11.0860	Unknown	hypothetical protein, conserved	53	0	Basal changes
LmjF.11	395476	C	T	387955	snp	1	homozygous	synonymous_variant	LOW	transcript	protein_coding	c.396C>T	p.Arg132Arg	LmjF.11.0960	Translational control	40S ribosomal protein S5	91	1	#N/A
LmjF.11	395677	G	C	1323120	snp	0.5	heterozygous	upstream_gene_variant	MODIFIER	transcript	protein_coding	c.-1271G>C		LmjF.11.0970	Translational control	40S ribosomal protein S5	91	1	#N/A
LmjF.11	395915	A	G	2665030	snp	1	homozygous	upstream_gene_variant	MODIFIER	transcript	protein_coding	c.-1033A>G		LmjF.11.0970	Translational control	40S ribosomal protein S5	91	1	#N/A
LmjF.11	397682	C	T	2747710	snp	1	homozygous	upstream_gene_variant	MODIFIER	transcript	protein_coding	c.-1021C>T		LmjF.11.0980	Translational control	HIT zinc finger, putative	25	0	#N/A
LmjF.11	397818	T	C	1932850	snp	1	homozygous	upstream_gene_variant	MODIFIER	transcript	protein_coding	c.-885T>C		LmjF.11.0980	Translational control	HIT zinc finger, putative	25	0	#N/A
LmjF.11	459171	G	A	10470.7	snp	0.5	heterozygous	upstream_gene_variant	MODIFIER	transcript	protein_coding	c.-1378G>A		LmjF.11.1090	lipid metabolism	palmitoyl acyltransferase 7, putative	92	2	#N/A
LmjF.11	489193	G	C	2067750	snp	1	homozygous	upstream_gene_variant	MODIFIER	transcript	protein_coding	c.-1462G>C		LmjF.11.1200	other	Organic solute transporter Ostalpha, putative	95	1	#N/A
LmjF.11	495957	ACACA	GCGCA,ACGCG	20481.3	complex,complex"	0.5,0.5	heterozygous	upstream_gene_variant	MODIFIER	transcript	protein_coding	c.-4147_-4143delACACAinsGCGCA		LmjF.11.1220	Drug efflux	ATP-binding cassette protein subfamily A, member 2, putative	415	9	#N/A
LmjF.11	496248	G	A	124330	snp	1	homozygous	upstream_gene_variant	MODIFIER	transcript	protein_coding	c.-3856G>A		LmjF.11.1220	Drug efflux	ATP-binding cassette protein subfamily A, member 2, putative	415	9	#N/A
LmjF.11	496257	T	A	103576	snp	1	homozygous	upstream_gene_variant	MODIFIER	transcript	protein_coding	c.-3847T>A		LmjF.11.1220	Drug efflux	ATP-binding cassette protein subfamily A, member 2, putative	415	9	#N/A
LmjF.11	574578	CGGTT	CGGTTTCGGCACTCTAGGTT	84938	ins	0.5	heterozygous	upstream_gene_variant	MODIFIER	transcript	protein_coding	c.-1268_-1267insTCGGCACTCTAGGTT		LmjF.11.1370	Translational control	tRNA pseudouridine synthase D (TruD), putative	52	0	#N/A
LmjF.12	35475	TGT	TGTGTGTGTGGGTGTGTGTGGGT	1054.57	ins	0.5	heterozygous	upstream_gene_variant	MODIFIER	intergenic_region		c.-1954_-1953insGTGTGTGGGTGTGTGTGGGT		LmjF.12.0130	Protein Kinase	Cell division protein kinase, putative	27	0	Basal changes
LmjF.12	65686	C	A	1189.2	snp	0.5	heterozygous	upstream_gene_variant	MODIFIER	intergenic_region		c.-1798C>A		LmjF.12.0200	Unknown	hypothetical protein, unknown function	22	0	Basal changes
LmjF.12	73823	G	C	177520	snp	0.5	heterozygous	upstream_gene_variant	MODIFIER	transcript	protein_coding	c.-736G>C		LmjF.12.0220	Energy metabolism	glyoxalase II, putative	50	0	#N/A
LmjF.12	81575	CCAC	CCACAC	10521.2	ins	0.5	heterozygous	upstream_gene_variant	MODIFIER	transcript	protein_coding	c.-350_-349insAC		LmjF.12.0240	Unknown	hypothetical protein, unknown function	44	0	#N/A
LmjF.12	83477	TGC	TGCCAGCGGCGC	34532.5	ins	1	homozygous	conservative_inframe_insertion	MODERATE	transcript	protein_coding	c.1557_1558insGCGCCAGCG	p.Ala519_Pro520insAlaProAla	LmjF.12.0240	Unknown	hypothetical protein, unknown function	44	0	#N/A
LmjF.12	85317	CTT	TTC	7324.03	complex	1	homozygous	upstream_gene_variant	MODIFIER	transcript	protein_coding	c.-1178_-1176delCTTinsTTC		LmjF.12.0250	Translational control	cysteinyl-tRNA synthetase, putative	63	0	Basal changes
LmjF.12	85667	G	A	2729.48	snp	0.5	heterozygous	upstream_gene_variant	MODIFIER	transcript	protein_coding	c.-828G>A		LmjF.12.0250	Translational control	cysteinyl-tRNA synthetase, putative	63	0	Basal changes
LmjF.12	85670	CT	TT	28983.4	snp	0.5	heterozygous	upstream_gene_variant	MODIFIER	transcript	protein_coding	c.-825C>T		LmjF.12.0250	Translational control	cysteinyl-tRNA synthetase, putative	63	0	Basal changes
LmjF.12	85672	TGGCC	TGCC	1400.87	del	0.5	heterozygous	upstream_gene_variant	MODIFIER	transcript	protein_coding	c.-821delG		LmjF.12.0250	Translational control	cysteinyl-tRNA synthetase, putative	63	0	Basal changes
LmjF.12	85688	C	T	54713.1	snp	0.5	heterozygous	upstream_gene_variant	MODIFIER	transcript	protein_coding	c.-807C>T		LmjF.12.0250	Translational control	cysteinyl-tRNA synthetase, putative	63	0	Basal changes
LmjF.12	86029	T	C	90117.2	snp	1	homozygous	upstream_gene_variant	MODIFIER	transcript	protein_coding	c.-466T>C		LmjF.12.0250	Translational control	cysteinyl-tRNA synthetase, putative	63	0	Basal changes
LmjF.12	86313	TCT	TCTCCCTCTCCCTCTCCCTCTCCCT	5132.59	ins	0.5	heterozygous	upstream_gene_variant	MODIFIER	transcript	protein_coding	c.-180_-179insCCCTCTCCCTCTCCCTCTCCCT		LmjF.12.0250	Translational control	cysteinyl-tRNA synthetase, putative	63	0	Basal changes
LmjF.12	107770	TGT	TGTGTGTCCGT	14669.7	ins	0.5	heterozygous	upstream_gene_variant	MODIFIER	transcript	protein_coding	c.-3734_-3733insGTGTCCGT		LmjF.12.0290	Unknown	hypothetical protein, unknown function	23	0	#N/A
LmjF.12	154973	C	G	3406.67	snp	0.5	heterozygous	upstream_gene_variant	MODIFIER	transcript	protein_coding	c.-774C>G		LmjF.12.0360	antioxidant response	Glutathione S-transferase, N-terminal domain containing protein, putative	48	0	Basal changes
LmjF.12	157686	T	C	30566.4	snp	0.5	heterozygous	upstream_gene_variant	MODIFIER	transcript	protein_coding	c.-1104T>C		LmjF.12.0370	Unknown	hypothetical protein, conserved	51	0	#N/A
LmjF.12	176013	T	G	61579.3	snp	1	homozygous	downstream_gene_variant	MODIFIER	transcript	protein_coding	c.*3493T>G		LmjF.12.0390	Unknown	hypothetical protein, conserved	49	0	#N/A
LmjF.12	178915	TGTGTTGTGTGTGTGTGTGTGCGT	TGC	208.525	complex	0.5	heterozygous	upstream_gene_variant	MODIFIER	transcript	protein_coding	c.-249_-228delACGCACACACACACACACAACAinsG		LmjF.12.0405	Unknown	hypothetical protein	22	0	#N/A
LmjF.12	179886	G	A	44440.4	snp	1	homozygous	upstream_gene_variant	MODIFIER	transcript	protein_coding	c.-1197C>T		LmjF.12.0405	Unknown	hypothetical protein	22	0	#N/A
LmjF.12	293664	T	C	51651.7	snp	1	homozygous	upstream_gene_variant	MODIFIER	transcript	protein_coding	c.-66T>C		LmjF.12.0530	Energy metabolism	glucose-6-phosphate isomerase	51	0	#N/A
LmjF.12	304525	AAAAGGG	AGG	82540.3	del	1	homozygous	upstream_gene_variant	MODIFIER	intergenic_region		c.-869_-866delAAAG		LmjF.12.0560	Unknown	hypothetical protein, conserved	50	0	Basal changes
LmjF.12	319416	C	T	11884.1	snp	1	homozygous	upstream_gene_variant	MODIFIER	intergenic_region		c.-3308C>T		LmjF.12.0590	other	Fusaric acid resistance protein-like, putative	29	0	Basal changes
LmjF.12	361303	T	C	6957.19	snp	0.5	heterozygous	upstream_gene_variant	MODIFIER	intergenic_region		c.-2594T>C		LmjF.12.0670	other	cytochrome oxidase subunit IV, putative	50	0	Basal changes
LmjF.12	366218	C	T	287728	snp	1	homozygous	upstream_gene_variant	MODIFIER	transcript	protein_coding	c.-1090C>T		LmjF.12.0680	other	Bardet-Biedl syndrome 5 protein	51	0	#N/A
LmjF.12	368798	CTG	CTGTGTGTGTG	139549	ins	0.5	heterozygous	upstream_gene_variant	MODIFIER	transcript	protein_coding	c.-1010_-1009insTGTGTGTG		LmjF.12.0690	Unknown	hypothetical protein, conserved	48	0	Basal changes
LmjF.12	368813	T	C	257049	snp	1	homozygous	upstream_gene_variant	MODIFIER	transcript	protein_coding	c.-997T>C		LmjF.12.0690	Unknown	hypothetical protein, conserved	48	0	Basal changes
LmjF.12	377363	GTGTAT	GTGTGT	25563.4	snp	1	homozygous	downstream_gene_variant	MODIFIER	intergenic_region		c.*3502A>G		LmjF.12.0700	Unknown	hypothetical protein, conserved	53	0	#N/A
LmjF.12	377532	C	T	11181.7	snp	0.5	heterozygous	downstream_gene_variant	MODIFIER	intergenic_region		c.*3667C>T		LmjF.12.0700	Unknown	hypothetical protein, conserved	53	0	#N/A
LmjF.12	377574	TGC	TGT	2608.28	snp	0.5	heterozygous	upstream_gene_variant	MODIFIER	transcript	protein_coding	c.-4977C>T		LmjF.12.0860	Surface protein	surface antigen protein, putative	290	23	Basal changes
LmjF.12	377602	C	T	480.701	snp	0.5	heterozygous	upstream_gene_variant	MODIFIER	transcript	protein_coding	c.-4951C>T		LmjF.12.0860	Surface protein	surface antigen protein, putative	290	23	Basal changes
LmjF.12	393759	C	T	7829.44	snp	0.5	heterozygous	upstream_gene_variant	MODIFIER	transcript	protein_coding	c.-3953C>T		LmjF.12.0990	Surface protein	surface antigen protein, putative	290	23	Basal changes
LmjF.12	393966	C	T	1174.22	snp	1	homozygous	upstream_gene_variant	MODIFIER	transcript	protein_coding	c.-3746C>T		LmjF.12.0990	Surface protein	surface antigen protein, putative	290	23	Basal changes
LmjF.12	397589	CG	GA	2205.46	mnp	0.5	heterozygous	upstream_gene_variant	MODIFIER	transcript	protein_coding	c.-123_-122delCGinsGA		LmjF.12.0990	Surface protein	surface antigen protein, putative	290	23	Basal changes
LmjF.12	397750	G	C	12103.2	snp	0.5	heterozygous	synonymous_variant	LOW	transcript	protein_coding	c.39G>C	p.Thr13Thr	LmjF.12.0990	Surface protein	surface antigen protein, putative	290	23	Basal changes
LmjF.12	397844	A	C	894.24	snp	0.5	heterozygous	missense_variant	MODERATE	transcript	protein_coding	c.133A>C	p.Asn45His	LmjF.12.0990	Surface protein	surface antigen protein, putative	290	23	Basal changes
LmjF.12	397900	G	C	17480.6	snp	0.5	heterozygous	missense_variant	MODERATE	transcript	protein_coding	c.189G>C	p.Lys63Asn	LmjF.12.0990	Surface protein	surface antigen protein, putative	290	23	Basal changes
LmjF.12	397910	A	G	42868.6	snp	1	homozygous	missense_variant	MODERATE	transcript	protein_coding	c.199A>G	p.Asn67Asp	LmjF.12.0990	Surface protein	surface antigen protein, putative	290	23	Basal changes
LmjF.12	398005	G	A	79363.1	snp	1	homozygous	missense_variant	MODERATE			c.294G>A	p.Met98Ile	LmjF.12.0990	Surface protein	surface antigen protein, putative	290	23	Basal changes
LmjF.12	398025	GGC	GGT	74284.6	snp	1	homozygous	missense_variant	MODERATE			c.316C>T	p.His106Tyr	LmjF.12.0990	Surface protein	surface antigen protein, putative	290	23	Basal changes
LmjF.12	398882	CCC	ACT	781.051	complex	1	homozygous	missense_variant	MODERATE			c.1171_1173delCCCinsACT	p.Pro391Thr	LmjF.12.0990	Surface protein	surface antigen protein, putative	290	23	Basal changes
LmjF.12	399407	C	G	847.732	snp	0.5	heterozygous	missense_variant	MODERATE			c.1696C>G	p.Arg566Gly	LmjF.12.0990	Surface protein	surface antigen protein, putative	290	23	Basal changes
LmjF.12	399414	A	G	5623.58	snp	1	homozygous	missense_variant	MODERATE			c.1703A>G	p.Asp568Gly	LmjF.12.0990	Surface protein	surface antigen protein, putative	290	23	Basal changes
LmjF.12	399521	TTC	CTG	1645.29	complex	0.5	heterozygous	missense_variant	MODERATE			c.1810_1812delTTCinsCTG	p.Phe604Leu	LmjF.12.0990	Surface protein	surface antigen protein, putative	290	23	Basal changes
LmjF.12	399716	C	T	477.4	snp	0.5	heterozygous	upstream_gene_variant	MODIFIER	intergenic_region		c.-2274C>T		LmjF.12.1000	Surface protein	promastigote surface antigen protein 2 PSA2	290	23	Basal changes
LmjF.12	409270	T	G	110.246	snp	0.5	heterozygous	downstream_gene_variant	MODIFIER	intergenic_region		c.*2784T>G		LmjF.12.0867	Unknown	hypothetical protein, conserved (fragment)	77	11	Basal changes
LmjF.12	414768	C	A	2491.42	snp	0.5	heterozygous	missense_variant	MODERATE			c.163C>A	p.Arg55Ser	LmjF.12.0890	Surface protein	promastigote surface antigen 38S	290	23	Basal changes
LmjF.12	414953	A	T	1231.23	snp	0.5	heterozygous	missense_variant	MODERATE			c.348A>T	p.Glu116Asp	LmjF.12.0890	Surface protein	promastigote surface antigen 38S	290	23	Basal changes
LmjF.12	416382	AGCC	GGCT	879.153	complex	0.5	heterozygous	upstream_gene_variant	MODIFIER	transcript	protein_coding	c.-1418_-1415delAGCCinsGGCT		LmjF.12.0895	Unknown	hypothetical protein, conserved	77	11	Basal changes
LmjF.12	416707	T	C	669.757	snp	0.5	heterozygous	upstream_gene_variant	MODIFIER	transcript	protein_coding	c.-1093T>C		LmjF.12.0895	Unknown	hypothetical protein, conserved	77	11	Basal changes
LmjF.12	417083	T	C	838.826	snp	0.5	heterozygous	upstream_gene_variant	MODIFIER	transcript	protein_coding	c.-717T>C		LmjF.12.0895	Unknown	hypothetical protein, conserved	77	11	Basal changes
LmjF.12	437219	CCCTCG	CCCCCC	4201.47	complex	0.5	heterozygous	upstream_gene_variant	MODIFIER	intergenic_region		c.-2272_-2270delTCGinsCCC		LmjF.12.0930	Unknown	hypothetical protein, conserved	77	11	Basal changes
LmjF.12	437285	C	T	5712.65	snp	0.5	heterozygous	upstream_gene_variant	MODIFIER	intergenic_region		c.-2209C>T		LmjF.12.0930	Unknown	hypothetical protein, conserved	77	11	Basal changes
LmjF.12	437484	TA	CG	1901.39	mnp	0.5	heterozygous	upstream_gene_variant	MODIFIER	intergenic_region		c.-2010_-2009delTAinsCG		LmjF.12.0930	Unknown	hypothetical protein, conserved	77	11	Basal changes
LmjF.12	437572	T	C	4045.31	snp	1	homozygous	upstream_gene_variant	MODIFIER	intergenic_region		c.-1922T>C		LmjF.12.0930	Unknown	hypothetical protein, conserved	77	11	Basal changes
LmjF.12	440255	C	G	852.283	snp	0.5	heterozygous	stop_gained	HIGH	transcript	protein_coding	c.762C>G	p.Tyr254*	LmjF.12.0930	Unknown	hypothetical protein, conserved	77	11	Basal changes
LmjF.12	440266	T	A	1853.72	snp	0.5	heterozygous	missense_variant	MODERATE	transcript	protein_coding	c.773T>A	p.Ile258Asn	LmjF.12.0930	Unknown	hypothetical protein, conserved	77	11	Basal changes
LmjF.12	440664	A	G	521.62	snp	0.5	heterozygous	missense_variant	MODERATE			c.1171A>G	p.Met391Val	LmjF.12.0930	Unknown	hypothetical protein, conserved	77	11	Basal changes
LmjF.12	455263	GTTTGGGC	GTTTGGGA	5156.87	snp	1	homozygous	missense_variant	MODERATE	transcript	protein_coding	c.163C>A	p.Arg55Ser	LmjF.12.1060	Surface protein	surface antigen protein, putative	290	23	Basal changes
LmjF.12	455675	C	G	17465.8	snp	0.5	heterozygous	missense_variant	MODERATE	transcript	protein_coding	c.568C>G	p.Gln190Glu	LmjF.12.1060	Surface protein	surface antigen protein, putative	290	23	Basal changes
LmjF.12	455702	GCT	CCC	7350.71	complex	0.5	heterozygous	missense_variant	MODERATE	transcript	protein_coding	c.595_597delGCTinsCCC	p.Ala199Pro	LmjF.12.1060	Surface protein	surface antigen protein, putative	290	23	Basal changes
LmjF.12	455786	G	A	43215.9	snp	1	homozygous	missense_variant	MODERATE	transcript	protein_coding	c.679G>A	p.Gly227Ser	LmjF.12.1060	Surface protein	surface antigen protein, putative	290	23	Basal changes
LmjF.12	456086	G	T	70475.8	snp	1	homozygous	missense_variant	MODERATE	transcript	protein_coding	c.979G>T	p.Ala327Ser	LmjF.12.1060	Surface protein	surface antigen protein, putative	290	23	Basal changes
LmjF.12	456263	G	A	699.806	snp	0.5	heterozygous	missense_variant	MODERATE			c.1156G>A	p.Val386Ile	LmjF.12.1060	Surface protein	surface antigen protein, putative	290	23	Basal changes
LmjF.12	456324	A	T	515.875	snp	0.5	heterozygous	missense_variant	MODERATE			c.1217A>T	p.Glu406Val	LmjF.12.1060	Surface protein	surface antigen protein, putative	290	23	Basal changes
LmjF.12	456515	T	C	14769.7	snp	0.5	heterozygous	synonymous_variant	LOW			c.1408T>C	p.Leu470Leu	LmjF.12.1060	Surface protein	surface antigen protein, putative	290	23	Basal changes
LmjF.12	456518	AGTGC	AGTGT	15139.5	snp	0.5	heterozygous	missense_variant	MODERATE			c.1415C>T	p.Ala472Val	LmjF.12.1060	Surface protein	surface antigen protein, putative	290	23	Basal changes
LmjF.12	456542	C	A	10397.2	snp	0.5	heterozygous	missense_variant	MODERATE			c.1435C>A	p.His479Asn	LmjF.12.1060	Surface protein	surface antigen protein, putative	290	23	Basal changes
LmjF.12	456597	G	A	24478.4	snp	0.5	heterozygous	missense_variant	MODERATE			c.1490G>A	p.Arg497His	LmjF.12.1060	Surface protein	surface antigen protein, putative	290	23	Basal changes
LmjF.12	456612	G	A	80249.6	snp	0.5	heterozygous	missense_variant	MODERATE			c.1505G>A	p.Arg502Lys	LmjF.12.1060	Surface protein	surface antigen protein, putative	290	23	Basal changes
LmjF.12	456701	T	C	56836.3	snp	0.5	heterozygous	missense_variant	MODERATE			c.1594T>C	p.Tyr532His	LmjF.12.1060	Surface protein	surface antigen protein, putative	290	23	Basal changes
LmjF.12	456792	T	C	58965.9	snp	0.5	heterozygous	downstream_gene_variant	MODIFIER	intergenic_region		c.*1865T>C		LmjF.12.0970	Unknown	hypothetical protein, conserved	77	11	Basal changes
LmjF.12	456947	G	A	2024.67	snp	0.5	heterozygous	downstream_gene_variant	MODIFIER	intergenic_region		c.*2020G>A		LmjF.12.0970	Unknown	hypothetical protein, conserved	77	11	Basal changes
LmjF.12	457059	T	C	1634.75	snp	0.5	heterozygous	downstream_gene_variant	MODIFIER	intergenic_region		c.*2132T>C		LmjF.12.0970	Unknown	hypothetical protein, conserved	77	11	Basal changes
LmjF.12	463053	GT	CG,CT	17196.5	complex,snp"	0.5,0.5	heterozygous	upstream_gene_variant	MODIFIER	intergenic_region		c.-1008_-1007delGTinsCG		LmjF.12.1070	Surface protein	surface antigen protein 2, putative	290	23	#N/A
LmjF.12	463364	CCCTCTCG	TCCTCTCG	94444.9	snp	0.5	heterozygous	upstream_gene_variant	MODIFIER	intergenic_region		c.-697C>T		LmjF.12.1070	Surface protein	surface antigen protein 2, putative	290	23	#N/A
LmjF.12	463557	ACG	ACA	795.41	snp	0.5	heterozygous	upstream_gene_variant	MODIFIER	intergenic_region		c.-502G>A		LmjF.12.1070	Surface protein	surface antigen protein 2, putative	290	23	#N/A
LmjF.12	463563	G	A	266.147	snp	0.5	heterozygous	upstream_gene_variant	MODIFIER	intergenic_region		c.-498G>A		LmjF.12.1070	Surface protein	surface antigen protein 2, putative	290	23	#N/A
LmjF.12	464408	A	T	3074.83	snp	0.5	heterozygous	missense_variant	MODERATE			c.348A>T	p.Glu116Asp	LmjF.12.1070	Surface protein	surface antigen protein 2, putative	290	23	#N/A
LmjF.12	465581	A	C	9738.7	snp	1	homozygous	synonymous_variant	LOW			c.1521A>C	p.Thr507Thr	LmjF.12.1070	Surface protein	surface antigen protein 2, putative	290	23	#N/A
LmjF.12	465776	C	G	4691.56	snp	0.5	heterozygous	synonymous_variant	LOW			c.1716C>G	p.Thr572Thr	LmjF.12.1070	Surface protein	surface antigen protein 2, putative	290	23	#N/A
LmjF.12	465912	GC	TT	1107.49	mnp	0.5	heterozygous	missense_variant	MODERATE			c.1852_1853delGCinsTT	p.Ala618Leu	LmjF.12.1070	Surface protein	surface antigen protein 2, putative	290	23	#N/A
LmjF.12	466038	C	G	305.607	snp	0.5	heterozygous	missense_variant	MODERATE			c.1978C>G	p.Arg660Gly	LmjF.12.1070	Surface protein	surface antigen protein 2, putative	290	23	#N/A
LmjF.12	466045	A	G	1479.2	snp	0.5	heterozygous	missense_variant	MODERATE			c.1985A>G	p.Asp662Gly	LmjF.12.1070	Surface protein	surface antigen protein 2, putative	290	23	#N/A
LmjF.12	466152	TTC	CTG	400.086	complex	0.5	heterozygous	missense_variant	MODERATE			c.2092_2094delTTCinsCTG	p.Phe698Leu	LmjF.12.1070	Surface protein	surface antigen protein 2, putative	290	23	#N/A
LmjF.12	466172	G	A	3978	snp	0.5	heterozygous	synonymous_variant	LOW			c.2112G>A	p.Ala704Ala	LmjF.12.1070	Surface protein	surface antigen protein 2, putative	290	23	#N/A
LmjF.12	466414	C	T	27057.5	snp	0.5	heterozygous	upstream_gene_variant	MODIFIER	intergenic_region		c.-1923C>T		LmjF.12.0755	Surface protein	surface antigen protein 2, putative	290	23	Basal changes
LmjF.12	466458	G	A	5326.39	snp	0.5	heterozygous	upstream_gene_variant	MODIFIER	intergenic_region		c.-1879G>A		LmjF.12.0755	Surface protein	surface antigen protein 2, putative	290	23	Basal changes
LmjF.12	466546	T	C	2453.96	snp	0.5	heterozygous	upstream_gene_variant	MODIFIER	transcript	protein_coding	c.-1791T>C		LmjF.12.0755	Surface protein	surface antigen protein 2, putative	290	23	Basal changes
LmjF.12	471644	GGAC	GGAG	1055.05	snp	0.5	heterozygous	missense_variant	MODERATE	transcript	protein_coding	c.131C>G	p.Thr44Arg	LmjF.12.0760	Surface protein	surface antigen protein 2, putative	290	23	Basal changes
LmjF.12	471679	C	A	8446.72	snp	0.5	heterozygous	missense_variant	MODERATE	transcript	protein_coding	c.163C>A	p.Arg55Ser	LmjF.12.0760	Surface protein	surface antigen protein 2, putative	290	23	Basal changes
LmjF.12	471715	A	G	17081.4	snp	0.5	heterozygous	missense_variant	MODERATE	transcript	protein_coding	c.199A>G	p.Asn67Asp	LmjF.12.0760	Surface protein	surface antigen protein 2, putative	290	23	Basal changes
LmjF.12	472404	T	C	1854.49	snp	0.5	heterozygous	synonymous_variant	LOW	transcript	protein_coding	c.888T>C	p.Ala296Ala	LmjF.12.0760	Surface protein	surface antigen protein 2, putative	290	23	Basal changes
LmjF.12	472548	T	C	1514.51	snp	0.5	heterozygous	synonymous_variant	LOW	transcript	protein_coding	c.1032T>C	p.Ala344Ala	LmjF.12.0760	Surface protein	surface antigen protein 2, putative	290	23	Basal changes
LmjF.12	473017	GC	TC	3181.7	snp	0.5	heterozygous	missense_variant	MODERATE	transcript	protein_coding	c.1501G>T	p.Ala501Ser	LmjF.12.0760	Surface protein	surface antigen protein 2, putative	290	23	Basal changes
LmjF.12	473027	A	T	2822.99	snp	0.5	heterozygous	missense_variant	MODERATE	transcript	protein_coding	c.1511A>T	p.Glu504Val	LmjF.12.0760	Surface protein	surface antigen protein 2, putative	290	23	Basal changes
LmjF.12	473034	G	C	13786.8	snp	0.5	heterozygous	synonymous_variant	LOW	transcript	protein_coding	c.1518G>C	p.Thr506Thr	LmjF.12.0760	Surface protein	surface antigen protein 2, putative	290	23	Basal changes
LmjF.12	473782	T	C	349.347	snp	0.5	heterozygous	upstream_gene_variant	MODIFIER	transcript	protein_coding	c.-1475T>C		LmjF.12.0770	Unknown	hypothetical protein, conserved	77	11	Basal changes
LmjF.12	473829	T	C	384.151	snp	0.5	heterozygous	upstream_gene_variant	MODIFIER	transcript	protein_coding	c.-1428T>C		LmjF.12.0770	Unknown	hypothetical protein, conserved	77	11	Basal changes
LmjF.12	474074	C	T	23150.3	snp	0.5	heterozygous	upstream_gene_variant	MODIFIER	transcript	protein_coding	c.-1183C>T		LmjF.12.0770	Unknown	hypothetical protein, conserved	77	11	Basal changes
LmjF.12	474313	G	A	121.171	snp	0.5	heterozygous	upstream_gene_variant	MODIFIER	transcript	protein_coding	c.-944G>A		LmjF.12.0770	Unknown	hypothetical protein, conserved	77	11	Basal changes
LmjF.12	486919	T	C	17966.4	snp	0.5	heterozygous	upstream_gene_variant	MODIFIER	transcript	protein_coding	c.-1582T>C		LmjF.12.0800	Unknown	hypothetical protein, conserved	77	11	Basal changes
LmjF.12	486993	T	C	21706.3	snp	1	homozygous	upstream_gene_variant	MODIFIER	transcript	protein_coding	c.-1508T>C		LmjF.12.0800	Unknown	hypothetical protein, conserved	77	11	Basal changes
LmjF.12	487065	T	C	326.648	snp	0.5	heterozygous	upstream_gene_variant	MODIFIER	transcript	protein_coding	c.-1436T>C		LmjF.12.0800	Unknown	hypothetical protein, conserved	77	11	Basal changes
LmjF.12	487105	C	A	208.846	snp	0.5	heterozygous	upstream_gene_variant	MODIFIER	transcript	protein_coding	c.-1396C>A		LmjF.12.0800	Unknown	hypothetical protein, conserved	77	11	Basal changes
LmjF.12	499867	AGGC	AGTT	7453.12	mnp	0.5	heterozygous	missense_variant	MODERATE	transcript	protein_coding	c.1684_1685delGCinsTT	p.Ala562Leu	LmjF.12.0830	Surface protein	surface antigen protein 2, putative	290	23	Basal changes
LmjF.12	499886	G	C	11730	snp	0.5	heterozygous	synonymous_variant	LOW	transcript	protein_coding	c.1701G>C	p.Thr567Thr	LmjF.12.0830	Surface protein	surface antigen protein 2, putative	290	23	Basal changes
LmjF.12	499995	C	G	883.379	snp	0.5	heterozygous	missense_variant	MODERATE	transcript	protein_coding	c.1810C>G	p.Arg604Gly	LmjF.12.0830	Surface protein	surface antigen protein 2, putative	290	23	Basal changes
LmjF.12	500002	A	G	2418.3	snp	0.5	heterozygous	missense_variant	MODERATE	transcript	protein_coding	c.1817A>G	p.Asp606Gly	LmjF.12.0830	Surface protein	surface antigen protein 2, putative	290	23	Basal changes
LmjF.12	505283	C	A	631.862	snp	0.5	heterozygous	upstream_gene_variant	MODIFIER	intergenic_region		c.-130C>A		LmjF.12.0850	Surface protein	surface antigen protein 2, putative	290	23	Basal changes
LmjF.12	505543	CGC	GGA	4130.9	complex	0.5	heterozygous	missense_variant	MODERATE	transcript	protein_coding	c.131_133delCGCinsGGA	p.ThrHis44ArgAsn	LmjF.12.0850	Surface protein	surface antigen protein 2, putative	290	23	Basal changes
LmjF.12	509546	A	G	93280.2	snp	1	homozygous	upstream_gene_variant	MODIFIER	transcript	protein_coding	c.-814A>G		LmjF.12.0880	Unknown	hypothetical protein, unknown function	38	4	#N/A
LmjF.12	509604	C	G	39410.6	snp	0.5	heterozygous	upstream_gene_variant	MODIFIER	transcript	protein_coding	c.-756C>G		LmjF.12.0880	Unknown	hypothetical protein, unknown function	38	4	#N/A
LmjF.12	509937	GTCG	GG	7777.9	del	1	homozygous	upstream_gene_variant	MODIFIER	transcript	protein_coding	c.-422_-421delTC		LmjF.12.0880	Unknown	hypothetical protein, unknown function	38	4	#N/A
LmjF.12	510063	G	A	2152.75	snp	0.5	heterozygous	upstream_gene_variant	MODIFIER	transcript	protein_coding	c.-297G>A		LmjF.12.0880	Unknown	hypothetical protein, unknown function	38	4	#N/A
LmjF.12	514838	G	A	2388.02	snp	0.5	heterozygous	missense_variant	MODERATE	transcript	protein_coding	c.395G>A	p.Gly132Glu	LmjF.12.0740	Surface protein	surface antigen protein, putative	290	23	Basal changes
LmjF.12	515293	A	G	983.92	snp	0.5	heterozygous	missense_variant	MODERATE	transcript	protein_coding	c.850A>G	p.Asn284Asp	LmjF.12.0740	Surface protein	surface antigen protein, putative	290	23	Basal changes
LmjF.12	522810	C	T	12941.7	snp	0.5	heterozygous	missense_variant	MODERATE	transcript	protein_coding	c.443C>T	p.Thr148Met	LmjF.12.0730	Surface protein	surface antigen protein 2, putative	290	23	Basal changes
LmjF.12	522964	C	G	10172.1	snp	0.5	heterozygous	synonymous_variant	LOW	transcript	protein_coding	c.597C>G	p.Pro199Pro	LmjF.12.0730	Surface protein	surface antigen protein 2, putative	290	23	Basal changes
LmjF.12	523026	CG	GT	4692.01	mnp	1	homozygous	missense_variant	MODERATE	transcript	protein_coding	c.659_660delCGinsGT	p.Thr220Ser	LmjF.12.0730	Surface protein	surface antigen protein 2, putative	290	23	Basal changes
LmjF.12	523748	G	T	720.389	snp	0.5	heterozygous	missense_variant	MODERATE	transcript	protein_coding	c.1381G>T	p.Ala461Ser	LmjF.12.0730	Surface protein	surface antigen protein 2, putative	290	23	Basal changes
LmjF.12	523758	A	T	851.957	snp	0.5	heterozygous	missense_variant	MODERATE	transcript	protein_coding	c.1391A>T	p.Glu464Val	LmjF.12.0730	Surface protein	surface antigen protein 2, putative	290	23	Basal changes
LmjF.12	523765	G	C	1071.7	snp	0.5	heterozygous	synonymous_variant	LOW	transcript	protein_coding	c.1398G>C	p.Thr466Thr	LmjF.12.0730	Surface protein	surface antigen protein 2, putative	290	23	Basal changes
LmjF.12	531223	C	A	1535.85	snp	1	homozygous	missense_variant	MODERATE	transcript	protein_coding	c.1363C>A	p.His455Asn	LmjF.12.1020	Surface protein	surface antigen protein, putative	290	23	Basal changes
LmjF.12	531339	T	G	716.388	snp	1	homozygous	missense_variant	MODERATE	transcript	protein_coding	c.1479T>G	p.Asn493Lys	LmjF.12.1020	Surface protein	surface antigen protein, putative	290	23	Basal changes
LmjF.12	531556	ACGG	ACGA	928.176	snp	1	homozygous	upstream_gene_variant	MODIFIER	transcript	protein_coding	c.-4082G>A		LmjF.12.1030	Unknown	hypothetical protein, conserved	77	11	Basal changes
LmjF.12	533766	T	C	3798.85	snp	1	homozygous	upstream_gene_variant	MODIFIER	intergenic_region		c.-1875T>C		LmjF.12.1030	Unknown	hypothetical protein, conserved	77	11	Basal changes
LmjF.12	534894	ACCTCCCCCCTCCGCCGA	GCCTCCCCCCTCCGCTGA,GCCTCCCCCTCCGCCGA	106985	complex,complex"	0.5,0.5	heterozygous	upstream_gene_variant	MODIFIER	transcript	protein_coding	c.-747_-730delACCTCCCCCCTCCGCCGAinsGCCTCCCCCCTCCGCTGA		LmjF.12.1030	Unknown	hypothetical protein, conserved	77	11	Basal changes
LmjF.12	535269	GCACACACACACACGC	GCACACACACTCACGC	3158.1	snp	0.5	heterozygous	upstream_gene_variant	MODIFIER	transcript	protein_coding	c.-362A>T		LmjF.12.1030	Unknown	hypothetical protein, conserved	77	11	Basal changes
LmjF.12	535364	G	C	20014.2	snp	0.5	heterozygous	upstream_gene_variant	MODIFIER	transcript	protein_coding	c.-277G>C		LmjF.12.1030	Unknown	hypothetical protein, conserved	77	11	Basal changes
LmjF.12	539193	G	A	4785.99	snp	1	homozygous	synonymous_variant	LOW			c.414G>A	p.Thr138Thr	LmjF.12.1040	Surface protein	surface antigen protein, putative	290	23	Basal changes
LmjF.12	539269	A	G	15304.7	snp	0.5	heterozygous	missense_variant	MODERATE	transcript	protein_coding	c.490A>G	p.Arg164Gly	LmjF.12.1040	Surface protein	surface antigen protein, putative	290	23	Basal changes
LmjF.12	539305	TT	GA	1816.71	mnp	0.5	heterozygous	missense_variant	MODERATE	transcript	protein_coding	c.526_527delTTinsGA	p.Leu176Glu	LmjF.12.1040	Surface protein	surface antigen protein, putative	290	23	Basal changes
LmjF.12	539497	ACTCAG	GCGCAA	11049.1	complex	1	homozygous	missense_variant	MODERATE	transcript	protein_coding	c.718_723delACTCAGinsGCGCAA	p.Thr240Ala	LmjF.12.1040	Surface protein	surface antigen protein, putative	290	23	Basal changes
LmjF.12	539596	C	G	5448.39	snp	1	homozygous	missense_variant	MODERATE	transcript	protein_coding	c.817C>G	p.Gln273Glu	LmjF.12.1040	Surface protein	surface antigen protein, putative	290	23	Basal changes
LmjF.12	539621	G	A	1031.46	snp	0.5	heterozygous	missense_variant	MODERATE	transcript	protein_coding	c.842G>A	p.Arg281Lys	LmjF.12.1040	Surface protein	surface antigen protein, putative	290	23	Basal changes
LmjF.12	539635	G	C	1001.31	snp	0.5	heterozygous	missense_variant	MODERATE	transcript	protein_coding	c.856G>C	p.Glu286Gln	LmjF.12.1040	Surface protein	surface antigen protein, putative	290	23	Basal changes
LmjF.12	540190	AGTGC	CGTGT	724.329	complex	0.5	heterozygous	missense_variant	MODERATE	transcript	protein_coding	c.1411_1415delAGTGCinsCGTGT	p.SerAla471ArgVal	LmjF.12.1040	Surface protein	surface antigen protein, putative	290	23	Basal changes
LmjF.12	540199	AA	CT	407.986	mnp	0.5	heterozygous	missense_variant	MODERATE	transcript	protein_coding	c.1420_1421delAAinsCT	p.Asn474Leu	LmjF.12.1040	Surface protein	surface antigen protein, putative	290	23	Basal changes
LmjF.12	540223	C	T	500.525	snp	0.5	heterozygous	synonymous_variant	LOW	transcript	protein_coding	c.1444C>T	p.Leu482Leu	LmjF.12.1040	Surface protein	surface antigen protein, putative	290	23	Basal changes
LmjF.12	540330	T	G	7331.01	snp	0.5	heterozygous	missense_variant	MODERATE	transcript	protein_coding	c.1551T>G	p.Asn517Lys	LmjF.12.1040	Surface protein	surface antigen protein, putative	290	23	Basal changes
LmjF.12	540731	T	C	1816.41	snp	0.5	heterozygous	upstream_gene_variant	MODIFIER	transcript	protein_coding	c.-3535T>C		LmjF.12.1050	Unknown	hypothetical protein, conserved	77	11	Basal changes
LmjF.12	543661	TCTCCT	CGTCCC	1018.31	complex	0.5	heterozygous	upstream_gene_variant	MODIFIER	transcript	protein_coding	c.-605_-600delTCTCCTinsCGTCCC		LmjF.12.1050	Unknown	hypothetical protein, conserved	77	11	Basal changes
LmjF.12	543673	G	A	56400.2	snp	0.5	heterozygous	upstream_gene_variant	MODIFIER	transcript	protein_coding	c.-593G>A		LmjF.12.1050	Unknown	hypothetical protein, conserved	77	11	Basal changes
LmjF.12	544597	A	G	79589.5	snp	1	homozygous	missense_variant	MODERATE	transcript	protein_coding	c.332A>G	p.His111Arg	LmjF.12.1050	Unknown	hypothetical protein, conserved	77	11	Basal changes
LmjF.12	544636	A	G	159726	snp	1	homozygous	missense_variant	MODERATE	transcript	protein_coding	c.371A>G	p.Tyr124Cys	LmjF.12.1050	Unknown	hypothetical protein, conserved	77	11	Basal changes
LmjF.12	544725	A	C	375503	snp	1	homozygous	missense_variant	MODERATE	transcript	protein_coding	c.460A>C	p.Met154Leu	LmjF.12.1050	Unknown	hypothetical protein, conserved	77	11	Basal changes
LmjF.12	544906	A	G	6303.1	snp	0.5	heterozygous	missense_variant	MODERATE	transcript	protein_coding	c.641A>G	p.Gln214Arg	LmjF.12.1050	Unknown	hypothetical protein, conserved	77	11	Basal changes
LmjF.12	544942	A	C	19718.9	snp	0.5	heterozygous	missense_variant	MODERATE	transcript	protein_coding	c.677A>C	p.Glu226Ala	LmjF.12.1050	Unknown	hypothetical protein, conserved	77	11	Basal changes
LmjF.12	545256	T	C	394026	snp	0.5	heterozygous	missense_variant	MODERATE	transcript	protein_coding	c.991T>C	p.Phe331Leu	LmjF.12.1050	Unknown	hypothetical protein, conserved	77	11	Basal changes
LmjF.12	545436	A	G	7136.8	snp	0.5	heterozygous	missense_variant	MODERATE	transcript	protein_coding	c.1171A>G	p.Met391Val	LmjF.12.1050	Unknown	hypothetical protein, conserved	77	11	Basal changes
LmjF.12	545642	C	T	74552.3	snp	0.5	heterozygous	upstream_gene_variant	MODIFIER	intergenic_region		c.-1709C>T		LmjF.12.1090	Surface protein	surface antigen protein, putative	290	23	Basal changes
LmjF.12	549083	TACTGC	CACAAG	15139.8	complex	0.5	heterozygous	downstream_gene_variant	MODIFIER	intergenic_region		c.*3498_*3503delTACTGCinsCACAAG		LmjF.12.1050	Unknown	hypothetical protein, conserved	77	11	Basal changes
LmjF.12	549155	TTC	CTG	19791.9	complex	0.5	heterozygous	downstream_gene_variant	MODIFIER	intergenic_region		c.*3570_*3572delTTCinsCTG		LmjF.12.1050	Unknown	hypothetical protein, conserved	77	11	Basal changes
LmjF.12	549175	G	A	26468.2	snp	0.5	heterozygous	downstream_gene_variant	MODIFIER	intergenic_region		c.*3590G>A		LmjF.12.1050	Unknown	hypothetical protein, conserved	77	11	Basal changes
LmjF.12	549273	T	C	683.171	snp	0.5	heterozygous	downstream_gene_variant	MODIFIER	intergenic_region		c.*3688T>C		LmjF.12.1050	Unknown	hypothetical protein, conserved	77	11	Basal changes
LmjF.12	549350	C	T	1349.18	snp	0.5	heterozygous	downstream_gene_variant	MODIFIER	intergenic_region		c.*3765C>T		LmjF.12.1050	Unknown	hypothetical protein, conserved	77	11	Basal changes
LmjF.12	549483	T	C	4579.89	snp	0.5	heterozygous	downstream_gene_variant	MODIFIER	intergenic_region		c.*3898T>C		LmjF.12.1050	Unknown	hypothetical protein, conserved	77	11	Basal changes
LmjF.12	549629	CTCCG	TTCCA	2111.83	complex	0.5	heterozygous	downstream_gene_variant	MODIFIER	intergenic_region		c.*4044_*4048delCTCCGinsTTCCA		LmjF.12.1050	Unknown	hypothetical protein, conserved	77	11	Basal changes
LmjF.12	549687	A	C	51650.2	snp	1	homozygous	upstream_gene_variant	MODIFIER	transcript	protein_coding	c.-4964A>C		LmjF.12.1100	Unknown	hypothetical protein, conserved	27	0	Basal changes
LmjF.12	550091	ACCCCTCTTA	ACCCTCTTA	438.197	del	0.5	heterozygous	upstream_gene_variant	MODIFIER	transcript	protein_coding	c.-4556delC		LmjF.12.1100	Unknown	hypothetical protein, conserved	27	0	Basal changes
LmjF.12	550910	C	G	4376.99	snp	0.5	heterozygous	upstream_gene_variant	MODIFIER	intergenic_region		c.-3741C>G		LmjF.12.1100	Unknown	hypothetical protein, conserved	27	0	Basal changes
LmjF.12	551105	G	T	15683.4	snp	0.5	heterozygous	upstream_gene_variant	MODIFIER	intergenic_region		c.-3546G>T		LmjF.12.1100	Unknown	hypothetical protein, conserved	27	0	Basal changes
LmjF.12	551155	CCCTCG	TCCCCC	1630.97	complex	0.5	heterozygous	upstream_gene_variant	MODIFIER	intergenic_region		c.-3496_-3491delCCCTCGinsTCCCCC		LmjF.12.1100	Unknown	hypothetical protein, conserved	27	0	Basal changes
LmjF.12	551221	C	T	34511	snp	0.5	heterozygous	upstream_gene_variant	MODIFIER	intergenic_region		c.-3430C>T		LmjF.12.1100	Unknown	hypothetical protein, conserved	27	0	Basal changes
LmjF.12	551362	C	T	55924.6	snp	1	homozygous	upstream_gene_variant	MODIFIER	intergenic_region		c.-3289C>T		LmjF.12.1100	Unknown	hypothetical protein, conserved	27	0	Basal changes
LmjF.12	562621	GTG	GTGCGTGTGCGTGTGTATG	12645	ins	0.5	heterozygous	upstream_gene_variant	MODIFIER	transcript	protein_coding	c.-2418_-2417insCGTGTGCGTGTGTATG		LmjF.12.1120	Microtubules or flagellar	Flagellum attachment zone protein 2	51	0	Basal changes
LmjF.12	651237	GTCT	GT	7569.56	del	0.5	heterozygous	upstream_gene_variant	MODIFIER	transcript	protein_coding	c.-311_-310delCT		LmjF.12.1290	Unknown	hypothetical protein, conserved	26	0	#N/A
LmjF.12	651241	CTTTCTGTTTTTCG	TTCTGTTTTTCGTT	423.097	complex	0.5	heterozygous	upstream_gene_variant	MODIFIER	transcript	protein_coding	c.-309_-296delCTTTCTGTTTTTCGinsTTCTGTTTTTCGTT		LmjF.12.1290	Unknown	hypothetical protein, conserved	26	0	#N/A
LmjF.12	666787	A	G	3467.5	snp	0.5	heterozygous	upstream_gene_variant	MODIFIER	transcript	protein_coding	c.-3799A>G		LmjF.12.1340	Unknown	hypothetical protein, conserved	49	0	#N/A
LmjF.13	22599	TACA	TACACA	41649.1	ins	1	homozygous	upstream_gene_variant	MODIFIER	intergenic_region		c.-2786_-2785insTG		LmjF.13.0080	other	mitochondrial DNA polymerase I protein B, putative	54	0	#N/A
LmjF.13	31101	CCAC	CCACAC	23411.6	ins	0.5	heterozygous	upstream_gene_variant	MODIFIER	transcript	protein_coding	c.-644_-643insGT		LmjF.13.0100	Unknown	hypothetical protein, unknown function	24	0	#N/A
LmjF.13	77644	GTCGT	TTCAT	100075	complex	0.5	heterozygous	5_prime_UTR_variant	MODIFIER	transcript	protein_coding	c.-414_-411delCGACinsTGAA		LmjF.13.0240	Unknown	Domain of unknown function (DUF4200), putative	49	0	#N/A
LmjF.13	77720	T	G	2743.37	snp	0.5	heterozygous	5_prime_UTR_variant	MODIFIER	transcript	protein_coding	c.-487A>C		LmjF.13.0240	Unknown	Domain of unknown function (DUF4200), putative	49	0	#N/A
LmjF.13	77797	G	A	9602.01	snp	0.5	heterozygous	5_prime_UTR_variant	MODIFIER	transcript	protein_coding	c.-564C>T		LmjF.13.0240	Unknown	Domain of unknown function (DUF4200), putative	49	0	#N/A
LmjF.13	78149	A	G	129.163	snp	0.5	heterozygous	5_prime_UTR_variant	MODIFIER	transcript	protein_coding	c.-916T>C		LmjF.13.0240	Unknown	Domain of unknown function (DUF4200), putative	49	0	#N/A
LmjF.13	78632	G	A	4447.85	snp	0.5	heterozygous	5_prime_UTR_variant	MODIFIER	transcript	protein_coding	c.-1399C>T		LmjF.13.0240	Unknown	Domain of unknown function (DUF4200), putative	49	0	#N/A
LmjF.13	141867	ACA	AA	1642940	del	1	homozygous	upstream_gene_variant	MODIFIER	intergenic_region		c.-1798delG		LmjF.13.0440	Protein Kinase	mitogen-activated protein kinase kinase 2	55	0	Basal changes
LmjF.13	181022	C	A	195468	snp	1	homozygous	upstream_gene_variant	MODIFIER	transcript	protein_coding	c.-884C>A		LmjF.13.0560	Translational control	60S ribosomal protein L18, putative	90	1	#N/A
LmjF.13	184182	C	T	1689560	snp	1	homozygous	upstream_gene_variant	MODIFIER	transcript	protein_coding	c.-2579C>T		LmjF.13.0580	Unknown	hypothetical protein, conserved	25	0	#N/A
LmjF.13	184194	C	T	1798410	snp	1	homozygous	upstream_gene_variant	MODIFIER	transcript	protein_coding	c.-2567C>T		LmjF.13.0580	Unknown	hypothetical protein, conserved	25	0	#N/A
LmjF.13	184453	T	C	3586570	snp	1	homozygous	upstream_gene_variant	MODIFIER	transcript	protein_coding	c.-2308T>C		LmjF.13.0580	Unknown	hypothetical protein, conserved	25	0	#N/A
LmjF.13	184640	T	C	2727580	snp	1	homozygous	upstream_gene_variant	MODIFIER	transcript	protein_coding	c.-2121T>C		LmjF.13.0580	Unknown	hypothetical protein, conserved	25	0	#N/A
LmjF.13	198953	G	T	22804.4	snp	1	homozygous	upstream_gene_variant	MODIFIER	transcript	protein_coding	c.-1205G>T		LmjF.13.0620	Unknown	hypothetical protein, conserved	50	0	#N/A
LmjF.13	202160	C	G	10004.9	snp	0.5	heterozygous	upstream_gene_variant	MODIFIER	transcript	protein_coding	c.-796C>G		LmjF.13.0630	Unknown	hypothetical protein, conserved	51	0	Basal changes
LmjF.13	212093	CATA	CATATA	3962.64	ins	0.5	heterozygous	upstream_gene_variant	MODIFIER	transcript	protein_coding	c.-1206_-1205insTA		LmjF.13.0660	Unknown	hypothetical protein, conserved	51	0	#N/A
LmjF.13	212098	C	A	4989.26	snp	0.5	heterozygous	upstream_gene_variant	MODIFIER	transcript	protein_coding	c.-1204C>A		LmjF.13.0660	Unknown	hypothetical protein, conserved	51	0	#N/A
LmjF.13	212102	CTATAT	CT	4124.15	del	0.5	heterozygous	upstream_gene_variant	MODIFIER	transcript	protein_coding	c.-1198_-1195delATAT		LmjF.13.0660	Unknown	hypothetical protein, conserved	51	0	#N/A
LmjF.13	212108	CTATATC	CTG	3637.57	complex	0.5	heterozygous	upstream_gene_variant	MODIFIER	transcript	protein_coding	c.-1192_-1188delATATCinsG		LmjF.13.0660	Unknown	hypothetical protein, conserved	51	0	#N/A
LmjF.13	212120	ATGT	AT	4910.15	del	0.5	heterozygous	upstream_gene_variant	MODIFIER	transcript	protein_coding	c.-1180_-1179delGT		LmjF.13.0660	Unknown	hypothetical protein, conserved	51	0	#N/A
LmjF.13	212124	ATGT	AT	3364.37	del	0.5	heterozygous	upstream_gene_variant	MODIFIER	transcript	protein_coding	c.-1176_-1175delGT		LmjF.13.0660	Unknown	hypothetical protein, conserved	51	0	#N/A
LmjF.13	242359	GAG	GG	3546.76	del	0.5	heterozygous	upstream_gene_variant	MODIFIER	transcript	protein_coding	c.-3533delT		LmjF.13.0720	Energy metabolism	oxidoreductase-like protein	74	1	#N/A
LmjF.13	256589	T	C	36179.4	snp	0.5	heterozygous	missense_variant	MODERATE	transcript	protein_coding	c.1538A>G	p.Asn513Ser	LmjF.13.0770	other	kinetoplastid-specific dual specificity phosphatase, putative	25	0	#N/A
LmjF.13	258456	C	T	14354.4	snp	1	homozygous	upstream_gene_variant	MODIFIER	transcript	protein_coding	c.-2862G>A		LmjF.13.0760	other	C2 domain containing protein, putative	51	0	#N/A
LmjF.13	298238	GCACACACACACACACACACACACACG	GCACACACACACACACACACACACG	26382.3	del	0.5	heterozygous	upstream_gene_variant	MODIFIER	transcript	protein_coding	c.-3032_-3031delGT		LmjF.13.0860	Unknown	hypothetical protein, conserved	47	0	Basal changes
LmjF.13	298300	C	A	41168.1	snp	0.5	heterozygous	upstream_gene_variant	MODIFIER	transcript	protein_coding	c.-3069G>T		LmjF.13.0860	Unknown	hypothetical protein, conserved	47	0	Basal changes
LmjF.13	342510	G	A	15413.2	snp	0.5	heterozygous	upstream_gene_variant	MODIFIER	transcript	protein_coding	c.-4732C>T		LmjF.13.0980	other	AMP deaminase, putative	214	3	#N/A
LmjF.13	361657	C	A	120358	snp	1	homozygous	upstream_gene_variant	MODIFIER	transcript	protein_coding	c.-4169G>T		LmjF.13.1040	other	subtilisin peptidase	53	0	#N/A
LmjF.13	409154	CCCCCTCCCTCT	CCCCTTCCCCTCCCTCT	25539.8	ins	1	homozygous	upstream_gene_variant	MODIFIER	transcript	protein_coding	c.-3248_-3247insGGGAA		LmjF.13.1170	Unknown	hypothetical protein, conserved	50	0	#N/A
LmjF.13	414048	TACA	TACACA	30681.8	ins	0.5	heterozygous	upstream_gene_variant	MODIFIER	intergenic_region		c.-1687_-1686insTG		LmjF.13.1190	Energy metabolism	adenylosuccinate synthetase, putative	55	0	#N/A
LmjF.13	416065	TCT	TCGCT	12431.3	ins	1	homozygous	upstream_gene_variant	MODIFIER	transcript	protein_coding	c.-3702_-3701insGC		LmjF.13.1190	Energy metabolism	adenylosuccinate synthetase, putative	55	0	#N/A
LmjF.13	422754	A	G	1394750	snp	1	homozygous	upstream_gene_variant	MODIFIER	transcript	protein_coding	c.-1402T>C		LmjF.13.1210	Nuclear	nucleobase transporter	109	0	#N/A
LmjF.13	424840	G	A	1287550	snp	1	homozygous	upstream_gene_variant	MODIFIER	transcript	protein_coding	c.-3488C>T		LmjF.13.1210	Nuclear	nucleobase transporter	109	0	#N/A
LmjF.13	424910	C	T	1521240	snp	1	homozygous	upstream_gene_variant	MODIFIER	transcript	protein_coding	c.-3558G>A		LmjF.13.1210	Nuclear	nucleobase transporter	109	0	#N/A
LmjF.13	425102	C	T	1419820	snp	1	homozygous	upstream_gene_variant	MODIFIER	transcript	protein_coding	c.-3750G>A		LmjF.13.1210	Nuclear	nucleobase transporter	109	0	#N/A
LmjF.13	425599	G	A	350396	snp	0.5	heterozygous	upstream_gene_variant	MODIFIER	transcript	protein_coding	c.-4247C>T		LmjF.13.1210	Nuclear	nucleobase transporter	109	0	#N/A
LmjF.13	442451	G	A	47053	snp	1	homozygous	upstream_gene_variant	MODIFIER	transcript	protein_coding	c.-719C>T		LmjF.13.1270	Nuclear	DNA/RNA non-specific endonuclease-like protein	25	0	#N/A
LmjF.13	452296	T	C	7724.62	snp	1	homozygous	upstream_gene_variant	MODIFIER	transcript	protein_coding	c.-2443A>G		LmjF.13.1290	Unknown	hypothetical protein, conserved	22	0	Basal changes
LmjF.13	479298	A	G	159.917	snp	0.5	heterozygous	upstream_gene_variant	MODIFIER	transcript	protein_coding	c.-4381T>C		LmjF.13.1350	other	AAA domain/Dpy-30 motif containing protein, putative	51	0	#N/A
LmjF.13	510926	A	G	6230.38	snp	0.5	heterozygous	upstream_gene_variant	MODIFIER	intergenic_region		c.-471T>C		LmjF.13.1430	other	Leucine Rich repeats (2 copies), putative	45	0	#N/A
LmjF.13	519276	G	A	32446.7	snp	0.5	heterozygous	missense_variant	MODERATE	transcript	protein_coding	c.104C>T	p.Thr35Met	LmjF.13.1460	other	programmed cell death 6 protein-like protein	57	1	#N/A
LmjF.13	541269	T	C	71645.5	snp	1	homozygous	upstream_gene_variant	MODIFIER	transcript	protein_coding	c.-3994A>G		LmjF.13.1470	Ubiquitination	SPRY domain/HECT-domain (ubiquitin-transferase), putative	53	0	Basal changes
LmjF.13	581717	C	G	5731.23	snp	0.5	heterozygous	upstream_gene_variant	MODIFIER	transcript	protein_coding	c.-3646G>C		LmjF.13.1550	Unknown	hypothetical protein, conserved	25	0	Basal changes
LmjF.13	641875	A	G	1786880	snp	1	homozygous	synonymous_variant	LOW	transcript	protein_coding	c.285T>C	p.Asp95Asp	LmjF.13.1670	Translational control	60S ribosomal protein L44, putative	92	1	#N/A
LmjF.14	47774	G	C	11889	snp	0.5	heterozygous	missense_variant	MODERATE	transcript	protein_coding	c.1131G>C	p.Glu377Asp	LmjF.14.0180	Energy metabolism	carboxypeptidase, putative	152	3	#N/A
LmjF.14	47906	C	A	74033.3	snp	1	homozygous	synonymous_variant	LOW	transcript	protein_coding	c.1263C>A	p.Ala421Ala	LmjF.14.0180	Energy metabolism	carboxypeptidase, putative	152	3	#N/A
LmjF.14	50063	TGTGT	TGCGC,TGCGCGTGT	76589.1	complex,ins"	0.5,0.5	heterozygous	upstream_gene_variant	MODIFIER	transcript	protein_coding	c.-1542_-1538delTGTGTinsTGCGC		LmjF.14.0200	Drug efflux	Bardet-Biedl syndrome 18 protein	33	0	Basal changes
LmjF.14	50598	C	T	587322	snp	1	homozygous	upstream_gene_variant	MODIFIER	transcript	protein_coding	c.-1007C>T		LmjF.14.0200	Drug efflux	Bardet-Biedl syndrome 18 protein	33	0	Basal changes
LmjF.14	75224	C	T	2931.3	snp	0.5	heterozygous	upstream_gene_variant	MODIFIER	transcript	protein_coding	c.-82C>T		LmjF.14.0270	Unknown	hypothetical protein, conserved	29	0	Basal changes
LmjF.14	127211	A	C	1388.22	snp	1	homozygous	upstream_gene_variant	MODIFIER	transcript	protein_coding	c.-664A>C		LmjF.14.0390	Unknown	hypothetical protein, conserved	60	1	#N/A
LmjF.14	182992	A	G	302.667	snp	0.5	heterozygous	upstream_gene_variant	MODIFIER	transcript	protein_coding	c.-2848T>C		LmjF.14.0500	Unknown	hypothetical protein, unknown function	26	0	#N/A
LmjF.14	210472	ACAC	GTAC	61472.4	mnp	0.5	heterozygous	upstream_gene_variant	MODIFIER	transcript	protein_coding	c.-834_-833delGTinsAC		LmjF.14.0570	other	WD domain, G-beta repeat, putative	50	0	#N/A
LmjF.14	234059	GTG	GG,GGG	30777.8	del,snp"	0.5,0.5	heterozygous	upstream_gene_variant	MODIFIER	transcript	protein_coding	c.-4186_-4185delACinsC		LmjF.14.0630	lipid metabolism	fatty acid elongase, putative	26	0	Basal changes
LmjF.14	241172	A	G	15483.1	snp	0.5	heterozygous	missense_variant	MODERATE	transcript	protein_coding	c.817T>C	p.Tyr273His	LmjF.14.0665	lipid metabolism	fatty acid elongase, putative	0	0	Basal changes
LmjF.14	285269	T	C	7351.02	snp	0.5	heterozygous	upstream_gene_variant	MODIFIER	transcript	protein_coding	c.-4614A>G		LmjF.14.0730	lipid metabolism	fatty acid elongase, putative	28	0	#N/A
LmjF.14	316909	A	G	23381.2	snp	0.5	heterozygous	upstream_gene_variant	MODIFIER	transcript	protein_coding	c.-1741T>C		LmjF.14.0790	Unknown	hypothetical protein, conserved	24	0	#N/A
LmjF.14	340824	T	C	17276.8	snp	0.5	heterozygous	upstream_gene_variant	MODIFIER	transcript	protein_coding	c.-2099A>G		LmjF.14.0840	Nuclear	SNF2 family helicase-like protein, putative	53	0	#N/A
LmjF.14	369859	A	G	15965.6	snp	0.5	heterozygous	upstream_gene_variant	MODIFIER	transcript	protein_coding	n.-4898T>C		LmjF.14.snoRNA0004	other	C/D snoRNA	0	0	#N/A
LmjF.14	416622	G	A	46267.5	snp	1	homozygous	upstream_gene_variant	MODIFIER	transcript	protein_coding	c.-2833C>T		LmjF.14.1010	Unknown	hypothetical protein, conserved	48	0	#N/A
LmjF.14	473101	GAGG	CAGA	447.952	complex	1	homozygous	synonymous_variant	LOW	transcript	protein_coding	c.2529_2532delGAGGinsCAGA	p.845	LmjF.14.1110	Microtubules or flagellar	kinesin K39, putative	201	2	#N/A
LmjF.14	485574	GAAGGA	AAATGC	119.443	complex	0	undeterminated	missense_variant	MODERATE			c.8354_8359delGAAGGAinsAAATGC	p.ArgArgSer2785LysMetArg	LmjF.14.1120	Microtubules or flagellar	kinesin K39, putative	201	2	#N/A
LmjF.14	492679	A	C	37757.9	snp	0.5	heterozygous	upstream_gene_variant	MODIFIER	transcript	protein_coding	c.-1437A>C		LmjF.14.1140	Unknown	hypothetical protein, conserved	52	0	#N/A
LmjF.14	504029	C	T	524156	snp	1	homozygous	synonymous_variant	LOW	transcript	protein_coding	c.1185C>T	p.Thr395Thr	LmjF.14.1160	other	enolase	69	0	Basal changes
LmjF.14	527476	G	A	3856.18	snp	1	homozygous	upstream_gene_variant	MODIFIER	transcript	protein_coding	c.-1059G>A		LmjF.14.1240	Unknown	hypothetical protein, conserved	49	0	#N/A
LmjF.14	535508	C	T	461201	snp	1	homozygous	upstream_gene_variant	MODIFIER	transcript	protein_coding	c.-538C>T		LmjF.14.1280	Energy metabolism	NADP oxidoreductase coenzyme F420-dependent, putative	26	0	Basal changes
LmjF.14	535559	GAAAAA	GGAAAAAAA	5182.58	ins	0.5	heterozygous	upstream_gene_variant	MODIFIER	transcript	protein_coding	c.-487_-486insGAA		LmjF.14.1280	Energy metabolism	NADP oxidoreductase coenzyme F420-dependent, putative	26	0	Basal changes
LmjF.14	547525	G	A	1342.85	snp	0.5	heterozygous	upstream_gene_variant	MODIFIER	transcript	protein_coding	c.-1314G>A		LmjF.14.1310	Unknown	hypothetical protein, conserved	55	0	#N/A
LmjF.14	557143	TGGC	TGGA	1365.73	snp	0.5	heterozygous	synonymous_variant	LOW	transcript	protein_coding	c.1605C>A	p.Gly535Gly	LmjF.14.1330	Chaperones	DnaJ domain containing protein, putative	52	0	#N/A
LmjF.14	557149	C	T	111522	snp	0.5	heterozygous	synonymous_variant	LOW	transcript	protein_coding	c.1608C>T	p.Gly536Gly	LmjF.14.1330	Chaperones	DnaJ domain containing protein, putative	52	0	#N/A
LmjF.14	580838	C	T	12512.1	snp	0.5	heterozygous	upstream_gene_variant	MODIFIER	transcript	protein_coding	c.-1340C>T		LmjF.14.1400	other	phosphoglycan beta 1,3 galactosyltransferase, putative	16	0	#N/A
LmjF.15	1187	C	A	876931	snp	1	homozygous	downstream_gene_variant	MODIFIER	transcript	protein_coding	c.*9G>T		LmjF.15.0010	histone	histone H4	530	6	#N/A
LmjF.15	46296	C	A	10258.7	snp	0.5	heterozygous	upstream_gene_variant	MODIFIER			c.-2594G>T		LmjF.15.0130	Nuclear	ATP-dependent RNA helicase, putative	52	0	Basal changes
LmjF.15	64749	G	C	256.269	snp	0.5	heterozygous	upstream_gene_variant	MODIFIER	transcript	protein_coding	c.-4132C>G		LmjF.15.0160	Translational control	zinc finger (CCCH type) protein, putative	26	0	Basal changes
LmjF.15	64755	G	C	289.257	snp	0.5	heterozygous	upstream_gene_variant	MODIFIER	transcript	protein_coding	c.-4138C>G		LmjF.15.0160	Translational control	zinc finger (CCCH type) protein, putative	26	0	Basal changes
LmjF.15	76654	C	A	4551.71	snp	0.5	heterozygous	upstream_gene_variant	MODIFIER	transcript	protein_coding	c.-2677G>T		LmjF.15.0185	Unknown	hypothetical protein, conserved	22	0	Basal changes
LmjF.15	76776	T	C	9820.05	snp	1	homozygous	upstream_gene_variant	MODIFIER	transcript	protein_coding	c.-2799A>G		LmjF.15.0185	Unknown	hypothetical protein, conserved	22	0	Basal changes
LmjF.15	76936	TGT	GGC	18349.2	complex	1	homozygous	upstream_gene_variant	MODIFIER	transcript	protein_coding	c.-2961_-2959delACAinsGCC		LmjF.15.0185	Unknown	hypothetical protein, conserved	22	0	Basal changes
LmjF.15	78382	ATA	AGTA	4822.78	ins	0.5	heterozygous	upstream_gene_variant	MODIFIER	transcript	protein_coding	c.-4406_-4405insC		LmjF.15.0185	Unknown	hypothetical protein, conserved	22	0	Basal changes
LmjF.15	79317	C	T	618210	snp	1	homozygous	synonymous_variant	LOW	transcript	protein_coding	c.528G>A	p.Glu176Glu	LmjF.15.0200	Translational control	60S ribosomal protein L13a, putative	89	1	#N/A
LmjF.15	79389	A	G	257995	snp	1	homozygous	synonymous_variant	LOW	transcript	protein_coding	c.456T>C	p.Arg152Arg	LmjF.15.0200	Translational control	60S ribosomal protein L13a, putative	89	1	#N/A
LmjF.15	109664	C	T	321727	snp	1	homozygous	upstream_gene_variant	MODIFIER	transcript	protein_coding	c.-1207C>T		LmjF.15.0290	Unknown	hypothetical protein, conserved	52	0	#N/A
LmjF.15	113738	C	A	3692.1	snp	1	homozygous	upstream_gene_variant	MODIFIER	transcript	protein_coding	c.-594C>A		LmjF.15.0300	other	Ecotin-like protein	37	0	#N/A
LmjF.15	113761	G	A	2188.77	snp	0.5	heterozygous	upstream_gene_variant	MODIFIER	transcript	protein_coding	c.-571G>A		LmjF.15.0300	other	Ecotin-like protein	37	0	#N/A
LmjF.15	139119	G	A	872215	snp	1	homozygous	upstream_gene_variant	MODIFIER	transcript	protein_coding	c.-777G>A		LmjF.15.0380	Translational control	60S acidic ribosomal protein, putative	53	1	#N/A
LmjF.15	140096	C	T	562166	snp	1	homozygous	synonymous_variant	LOW	transcript	protein_coding	c.201C>T	p.Ala67Ala	LmjF.15.0380	Translational control	60S acidic ribosomal protein, putative	53	1	#N/A
LmjF.15	147888	T	A	92530	snp	1	homozygous	upstream_gene_variant	MODIFIER	transcript	protein_coding	c.-473T>A		LmjF.15.0420	Unknown	hypothetical protein, conserved	49	0	Basal changes
LmjF.15	235613	G	A	6285.06	snp	0.5	heterozygous	upstream_gene_variant	MODIFIER	transcript	protein_coding	c.-1808G>A		LmjF.15.0570	Unknown	hypothetical protein, unknown function	22	0	#N/A
LmjF.15	257472	T	C	24141.1	snp	1	homozygous	upstream_gene_variant	MODIFIER	intergenic_region		c.-976T>C		LmjF.15.0620	Unknown	hypothetical protein, conserved	52	0	#N/A
LmjF.15	276945	C	A	2155.95	snp	0.5	heterozygous	upstream_gene_variant	MODIFIER	intergenic_region		c.-3934C>A		LmjF.15.0650	Unknown	hypothetical protein, unknown function	20	0	#N/A
LmjF.15	286975	T	C	20947.5	snp	0.5	heterozygous	upstream_gene_variant	MODIFIER	intergenic_region		c.-848T>C		LmjF.15.0660	Unknown	hypothetical protein, conserved	26	0	#N/A
LmjF.15	345973	C	A	250.703	snp	0.5	heterozygous	upstream_gene_variant	MODIFIER	intergenic_region		c.-2142G>T		LmjF.15.0760	Drug efflux	ATP-binding cassette protein subfamily A, member 7, putative	415	9	Basal changes
LmjF.15	346081	A	G	10845.3	snp	1	homozygous	upstream_gene_variant	MODIFIER	intergenic_region		c.-2250T>C		LmjF.15.0760	Drug efflux	ATP-binding cassette protein subfamily A, member 7, putative	415	9	Basal changes
LmjF.15	346087	C	G	3722.16	snp	0.5	heterozygous	upstream_gene_variant	MODIFIER	intergenic_region		c.-2256G>C		LmjF.15.0760	Drug efflux	ATP-binding cassette protein subfamily A, member 7, putative	415	9	Basal changes
LmjF.15	346199	G	A	44489.8	snp	0.5	heterozygous	upstream_gene_variant	MODIFIER	intergenic_region		c.-2368C>T		LmjF.15.0760	Drug efflux	ATP-binding cassette protein subfamily A, member 7, putative	415	9	Basal changes
LmjF.15	347219	GGGGGGCA	GAGGGGGCA	1710.35	ins	0.5	heterozygous	upstream_gene_variant	MODIFIER	intergenic_region		c.-3389_-3388insT		LmjF.15.0760	Drug efflux	ATP-binding cassette protein subfamily A, member 7, putative	415	9	Basal changes
LmjF.15	347375	CTCCC	CCCCC	12495.6	snp	0.5	heterozygous	upstream_gene_variant	MODIFIER	intergenic_region		c.-3545A>G		LmjF.15.0760	Drug efflux	ATP-binding cassette protein subfamily A, member 7, putative	415	9	Basal changes
LmjF.15	347949	CACACA	GACAGC	19137.2	complex	0.5	heterozygous	upstream_gene_variant	MODIFIER	intergenic_region		c.-4123_-4118delTGTGTGinsGCTGTC		LmjF.15.0760	Drug efflux	ATP-binding cassette protein subfamily A, member 7, putative	415	9	Basal changes
LmjF.15	348076	G	A	14203.3	snp	1	homozygous	upstream_gene_variant	MODIFIER	intergenic_region		c.-4245C>T		LmjF.15.0760	Drug efflux	ATP-binding cassette protein subfamily A, member 7, putative	415	9	Basal changes
LmjF.15	348237	GGGGAGGCAG	GG	787.719	del	0.5	heterozygous	upstream_gene_variant	MODIFIER	intergenic_region		c.-4415_-4408delCTGCCTCC		LmjF.15.0760	Drug efflux	ATP-binding cassette protein subfamily A, member 7, putative	415	9	Basal changes
LmjF.15	348383	C	T	6888.96	snp	0.5	heterozygous	upstream_gene_variant	MODIFIER	intergenic_region		c.-4552G>A		LmjF.15.0760	Drug efflux	ATP-binding cassette protein subfamily A, member 7, putative	415	9	Basal changes
LmjF.15	348388	G	A	10032.5	snp	1	homozygous	upstream_gene_variant	MODIFIER	intergenic_region		c.-4557C>T		LmjF.15.0760	Drug efflux	ATP-binding cassette protein subfamily A, member 7, putative	415	9	Basal changes
LmjF.15	351087	G	A	3233.41	snp	0.5	heterozygous	upstream_gene_variant	MODIFIER	intergenic_region		c.-359C>T		LmjF.15.0770	Protein Kinase	NAK family pseudokinase, putative	51	0	Basal changes
LmjF.15	357707	A	G	8274.53	snp	0.5	heterozygous	missense_variant	MODERATE			c.3683T>C	p.Leu1228Ser	LmjF.15.0790	Unknown	hypothetical protein, unknown function	24	0	Basal changes
LmjF.15	376745	C	T	34649.3	snp	0.5	heterozygous	missense_variant	MODERATE	transcript	protein_coding	c.1420G>A	p.Ala474Thr	LmjF.15.0820	other	GDP dissociation inhibitor, putative	54	0	Basal changes
LmjF.15	398139	A	G	4311.89	snp	0.5	heterozygous	upstream_gene_variant	MODIFIER	transcript	protein_coding	c.-3174T>C		LmjF.15.0870	Energy metabolism	Sugar (and other) transporter, putative	74	0	#N/A
LmjF.15	426656	AGGGGGCA	AGGGGGGCA	2265950	ins	1	homozygous	upstream_gene_variant	MODIFIER	transcript	protein_coding	c.-860_-859insC		LmjF.15.0940	Nuclear	Nucleus and spindle associated protein 2, putative	50	0	Basal changes
LmjF.15	426670	T	C	3224760	snp	1	homozygous	upstream_gene_variant	MODIFIER	transcript	protein_coding	c.-868A>G		LmjF.15.0940	Nuclear	Nucleus and spindle associated protein 2, putative	50	0	Basal changes
LmjF.15	428927	A	G	42726.7	snp	0.5	heterozygous	upstream_gene_variant	MODIFIER	transcript	protein_coding	c.-3125T>C		LmjF.15.0940	Nuclear	Nucleus and spindle associated protein 2, putative	50	0	Basal changes
LmjF.15	439463	G	A	718439	snp	1	homozygous	upstream_gene_variant	MODIFIER	transcript	protein_coding	c.-3327C>T		LmjF.15.0980	Nuclear	DNA repair protein Rad9, putative	26	0	#N/A
LmjF.15	453429	C	T	2021.48	snp	0.5	heterozygous	missense_variant	MODERATE	transcript	protein_coding	c.185G>A	p.Ser62Asn	LmjF.15.1040	antioxidant response	tryparedoxin peroxidase	175	7	#N/A
LmjF.15	453730	G	A	245.282	snp	0.5	heterozygous	upstream_gene_variant	MODIFIER	transcript	protein_coding	c.-2751C>T		LmjF.15.1030	other	SKIP/SNW domain containing protein, putative	51	0	#N/A
LmjF.15	459182	CGA	AGC	64870.3	complex	0.5	heterozygous	missense_variant	MODERATE	transcript	protein_coding	c.149_151delTCGinsGCT	p.PheVal50CysLeu	LmjF.15.1080	antioxidant response	tryparedoxin peroxidase	175	7	#N/A
LmjF.15	459281	C	T	686686	snp	1	homozygous	missense_variant	MODERATE	transcript	protein_coding	c.52G>A	p.Val18Met	LmjF.15.1080	antioxidant response	tryparedoxin peroxidase	175	7	#N/A
LmjF.15	459344	G	C	217216	snp	1	homozygous	upstream_gene_variant	MODIFIER	transcript	protein_coding	c.-4746C>G		LmjF.15.1050	other	developmentally regulated protein, putative	53	5	Basal changes
LmjF.15	499994	G	C	2102520	snp	1	homozygous	upstream_gene_variant	MODIFIER	transcript	protein_coding	c.-2275C>G		LmjF.15.1200	Protein Kinase	STE group serine/threonine-protein kinase, putative	45	0	#N/A
LmjF.15	500071	C	T	1165470	snp	1	homozygous	upstream_gene_variant	MODIFIER	transcript	protein_coding	c.-2352G>A		LmjF.15.1200	Protein Kinase	STE group serine/threonine-protein kinase, putative	45	0	#N/A
LmjF.15	500109	T	C	4199360	snp	1	homozygous	upstream_gene_variant	MODIFIER	transcript	protein_coding	c.-2390A>G		LmjF.15.1200	Protein Kinase	STE group serine/threonine-protein kinase, putative	45	0	#N/A
LmjF.15	512966	G	T	8016.55	snp	0.5	heterozygous	upstream_gene_variant	MODIFIER	transcript	protein_coding	c.-4855C>A		LmjF.15.1220	Chaperones	DnaJ domain/DnaJ central domain containing protein, putative	34	0	#N/A
LmjF.15	512987	G	T	223553	snp	1	homozygous	upstream_gene_variant	MODIFIER	transcript	protein_coding	c.-4876C>A		LmjF.15.1220	Chaperones	DnaJ domain/DnaJ central domain containing protein, putative	34	0	#N/A
LmjF.15	513097	G	T	389556	snp	1	homozygous	upstream_gene_variant	MODIFIER	transcript	protein_coding	c.-4986C>A		LmjF.15.1220	Chaperones	DnaJ domain/DnaJ central domain containing protein, putative	34	0	#N/A
LmjF.15	513212	AGA	AGGGA	418825	ins	1	homozygous	upstream_gene_variant	MODIFIER	transcript	protein_coding	c.-942_-941insCC		LmjF.15.1230	Nuclear	nucleoside transporter 1, putative	72	1	Basal changes
LmjF.15	514063	C	T	134474	snp	1	homozygous	upstream_gene_variant	MODIFIER	transcript	protein_coding	c.-1791G>A		LmjF.15.1230	Nuclear	nucleoside transporter 1, putative	72	1	Basal changes
LmjF.15	523224	GCCGCGA	GCGCGA,GGCGCGA	127251	del,snp"	0.5,0.5	heterozygous	upstream_gene_variant	MODIFIER	transcript	protein_coding	c.-1888_-1887delGCinsC		LmjF.15.1260	other	SET domain containing protein, putative	52	0	Basal changes
LmjF.15	571255	A	C	390232	snp	1	homozygous	upstream_gene_variant	MODIFIER	transcript	protein_coding	c.-4982T>G		LmjF.15.1355	other	2OG-Fe(II) oxygenase superfamily, putative	46	0	#N/A
LmjF.15	595558	T	C	831548	snp	1	homozygous	upstream_gene_variant	MODIFIER	transcript	protein_coding	c.-2837A>G		LmjF.15.1460	Protein Kinase	phosphomevalonate kinase protein, putative	51	0	#N/A
LmjF.15	608772	A	C	1864880	snp	1	homozygous	upstream_gene_variant	MODIFIER	transcript	protein_coding	c.-3912T>G		LmjF.15.1490	Unknown	hypothetical protein, conserved	49	0	#N/A
LmjF.15	614673	C	A	198975	snp	1	homozygous	missense_variant	MODERATE	transcript	protein_coding	c.1057G>T	p.Ala353Ser	LmjF.15.1550	Protein Kinase	3-phosphoinositide-dependent protein kinase 1, putative	51	0	#N/A
LmjF.16	40587	T	C	4482.75	snp	0.5	heterozygous	upstream_gene_variant	MODIFIER	transcript	protein_coding	c.-4121A>G		LmjF.16.0130	Unknown	hypothetical protein, unknown function	18	0	#N/A
LmjF.16	84854	CCAC	CCGCAA	5602.53	complex	0.5	heterozygous	upstream_gene_variant	MODIFIER	transcript	protein_coding	c.-1586_-1585delGTinsTTGC		LmjF.16.0240	other	Elongator-like Protein 3a, putative	100	1	#N/A
LmjF.16	132744	ACACGC	ACGCACAC	15569.5	complex	0.5	heterozygous	upstream_gene_variant	MODIFIER	transcript	protein_coding	c.-4464_-4461delGCGTinsGTGTGC		LmjF.16.0360	Unknown	hypothetical protein, conserved	48	0	#N/A
LmjF.16	150041	C	T	31694.6	snp	0.5	heterozygous	upstream_gene_variant	MODIFIER	transcript	protein_coding	c.-4648G>A		LmjF.16.0410	Unknown	hypothetical protein, conserved	67	0	#N/A
LmjF.16	161014	T	C	129948	snp	1	homozygous	upstream_gene_variant	MODIFIER	transcript	protein_coding	c.-4585A>G		LmjF.16.0440	Protein Kinase	Bifunctional fucokinase/pyrophosphorylase	78	1	Basal changes
LmjF.16	161150	CAA	AGC	714371	mnp	1	homozygous	upstream_gene_variant	MODIFIER	transcript	protein_coding	c.-4723_-4721delTTGinsGCT		LmjF.16.0440	Protein Kinase	Bifunctional fucokinase/pyrophosphorylase	78	1	Basal changes
LmjF.16	168313	GCCGCA	GCCGCACGCCATGCGTGCAACCGCCCCCGCA	1179.57	ins	0.5	heterozygous	upstream_gene_variant	MODIFIER	intergenic_region		c.-1411_-1410insTGCGGGGGCGGTTGCACGCATGGCG		LmjF.16.0470	Unknown	hypothetical protein, conserved	27	0	#N/A
LmjF.16	178379	G	A	7208.42	snp	0.5	heterozygous	upstream_gene_variant	MODIFIER	intergenic_region		c.-1822C>T		LmjF.16.0490	Unknown	hypothetical protein, conserved	243	0	#N/A
LmjF.16	181697	G	A	26887.8	snp	1	homozygous	upstream_gene_variant	MODIFIER	intergenic_region		c.-304C>T		LmjF.16.0500	Unknown	hypothetical protein, unknown function	18	0	Both
LmjF.16	193120	G	T	38319.4	snp	1	homozygous	upstream_gene_variant	MODIFIER	transcript	protein_coding	c.-2595C>A		LmjF.16.0520	Unknown	hypothetical protein, conserved	64	0	#N/A
LmjF.16	206006	CTTGA	CTGA	155514	del	1	homozygous	upstream_gene_variant	MODIFIER	transcript	protein_coding	c.-3161delA		LmjF.16.0560	other	AAA domain containing protein, putative	27	0	#N/A
LmjF.16	234946	ATGCGTGTGT	AT	9523.6	del	0.5	heterozygous	upstream_gene_variant	MODIFIER	transcript	protein_coding	c.-4490_-4483delACACACGC		LmjF.16.0650	Translational control	RING-H2 zinc finger, putative	25	0	#N/A
LmjF.16	305734	T	C	6366.03	snp	0.5	heterozygous	upstream_gene_variant	MODIFIER	transcript	protein_coding	c.-3240A>G		LmjF.16.0800	other	membrane transport protein, putative	50	0	#N/A
LmjF.16	305736	T	C	5667.29	snp	0.5	heterozygous	upstream_gene_variant	MODIFIER	transcript	protein_coding	c.-3242A>G		LmjF.16.0800	other	membrane transport protein, putative	50	0	#N/A
LmjF.16	373103	T	C	26869.1	snp	0.5	heterozygous	upstream_gene_variant	MODIFIER	intergenic_region		c.-1684T>C		LmjF.16.1005	Unknown	Protein of unknown function (DUF3184), putative	150	8	#N/A
LmjF.16	373114	A	T	29600.4	snp	0.5	heterozygous	upstream_gene_variant	MODIFIER	intergenic_region		c.-1673A>T		LmjF.16.1005	Unknown	Protein of unknown function (DUF3184), putative	150	8	#N/A
LmjF.16	373133	TGTATA	CGTATGTA	171.963	complex	0.5	heterozygous	upstream_gene_variant	MODIFIER	intergenic_region		c.-1654_-1649delTGTATAinsCGTATGTA		LmjF.16.1005	Unknown	Protein of unknown function (DUF3184), putative	150	8	#N/A
LmjF.16	447393	TTCACACACACACACACACACACACACA	GTCT	6100.07	complex	0.5	heterozygous	upstream_gene_variant	MODIFIER	intergenic_region		c.-200_-173delTTCACACACACACACACACACACACACAinsGTCT		LmjF.16.1110	lipid metabolism	Polyketide cyclase / dehydrase and lipid transport, putative	52	0	Basal changes
LmjF.16	447444	G	T	8489.13	snp	0.5	heterozygous	upstream_gene_variant	MODIFIER	intergenic_region		c.-149G>T		LmjF.16.1110	lipid metabolism	Polyketide cyclase / dehydrase and lipid transport, putative	52	0	Basal changes
LmjF.16	447682	A	C	9354.68	snp	0.5	heterozygous	synonymous_variant	LOW			c.90A>C	p.Val30Val	LmjF.16.1110	lipid metabolism	Polyketide cyclase / dehydrase and lipid transport, putative	52	0	Basal changes
LmjF.16	466413	A	G	202788	snp	1	homozygous	upstream_gene_variant	MODIFIER	transcript	protein_coding	c.-1991T>C		LmjF.16.1160	Unknown	hypothetical protein, unknown function	24	0	#N/A
LmjF.16	468460	CGGCGA	CGGCGATGGCGATGGTGGCGA	19968.9	ins	0.5	heterozygous	upstream_gene_variant	MODIFIER	transcript	protein_coding	c.-4044_-4043insTCGCCACCATCGCCA		LmjF.16.1160	Unknown	hypothetical protein, unknown function	24	0	#N/A
LmjF.16	533304	CTG	CTGTGTGTGTGTGTG	15496.8	ins	0.5	heterozygous	upstream_gene_variant	MODIFIER	transcript	protein_coding	c.-3882_-3881insCACACACACACA		LmjF.16.1300	other	Present in the outer mitochondrial membrane proteome 41	25	0	#N/A
LmjF.16	534117	C	G	229016	snp	1	homozygous	upstream_gene_variant	MODIFIER	transcript	protein_coding	c.-4692G>C		LmjF.16.1300	other	Present in the outer mitochondrial membrane proteome 41	25	0	#N/A
LmjF.16	534123	C	G	165978	snp	0.5	heterozygous	upstream_gene_variant	MODIFIER	transcript	protein_coding	c.-4698G>C		LmjF.16.1300	other	Present in the outer mitochondrial membrane proteome 41	25	0	#N/A
LmjF.16	569387	T	A	64182.5	snp	0.5	heterozygous	upstream_gene_variant	MODIFIER	transcript	protein_coding	c.-2126A>T		LmjF.16.1360	other	amidase, putative	52	0	#N/A
LmjF.16	572062	C	T	1129.91	snp	0.5	heterozygous	upstream_gene_variant	MODIFIER	transcript	protein_coding	c.-4801G>A		LmjF.16.1360	other	amidase, putative	52	0	#N/A
LmjF.16	601817	T	A	22689.2	snp	0.5	heterozygous	upstream_gene_variant	MODIFIER	intergenic_region		c.-1982A>T		LmjF.16.1430	Microtubules or flagellar	Paraflagellar rod protein 2-1	315	5	#N/A
LmjF.16	601826	C	T	19795	snp	0.5	heterozygous	upstream_gene_variant	MODIFIER	intergenic_region		c.-1991G>A		LmjF.16.1430	Microtubules or flagellar	Paraflagellar rod protein 2-1	315	5	#N/A
LmjF.16	614846	CGCG	GGCA	68.0464	complex	0	undeterminated	synonymous_variant	LOW			c.3855_3858delCGCGinsTGCC	p.1287	LmjF.16.1460	Microtubules or flagellar	kinesin, putative	81	1	#N/A
LmjF.16	616562	C	A	84774	snp	1	homozygous	synonymous_variant	LOW			c.2142G>T	p.Leu714Leu	LmjF.16.1460	Microtubules or flagellar	kinesin, putative	81	1	#N/A
LmjF.16	662821	G	A	36426.8	snp	0.5	heterozygous	synonymous_variant	LOW	transcript	protein_coding	c.789G>A	p.Val263Val	LmjF.16.1560	Unknown	hypothetical protein, conserved	49	0	#N/A
LmjF.17	35128	AGGGGGGCGTGGGCGT	AGGCGTGGGCGT	1248280	del	1	homozygous	upstream_gene_variant	MODIFIER	transcript	protein_coding	c.-2936_-2933delCCCC		LmjF.17.0081	Translational control	elongation factor 1-alpha	332	6	#N/A
LmjF.17	35265	A	C	1804760	snp	1	homozygous	missense_variant	MODERATE	transcript	protein_coding	c.1339T>G	p.Ser447Ala	LmjF.17.0083	Translational control	elongation factor 1-alpha	332	6	#N/A
LmjF.17	108831	C	A	1310.95	snp	0.5	heterozygous	upstream_gene_variant	MODIFIER	transcript	protein_coding	c.-4024G>T		LmjF.17.0130	Unknown	hypothetical protein, unknown function	28	0	#N/A
LmjF.17	124439	CAGCGAGCGA	CAGCGAGCGAGCGA	39615.2	ins	1	homozygous	upstream_gene_variant	MODIFIER	intergenic_region		c.-1659_-1658insTCGC		LmjF.17.0170	other	WD domain, G-beta repeat, putative	50	0	Basal changes
LmjF.17	150576	C	T	136.956	snp	0.5	heterozygous	upstream_gene_variant	MODIFIER	transcript	protein_coding	c.-2745G>A		LmjF.17.0290	Translational control	Zinc finger, C3HC4 type (RING finger), putative	26	0	#N/A
LmjF.17	349191	A	G	8514.59	snp	1	homozygous	upstream_gene_variant	MODIFIER	transcript	protein_coding	c.-1825T>C		LmjF.17.0790	Protein Kinase	polo-like protein kinase, putative	71	0	#N/A
LmjF.17	423749	C	T	14395.3	snp	0.5	heterozygous	upstream_gene_variant	MODIFIER	transcript	protein_coding	c.-1540C>T		LmjF.17.0900	Unknown	hypothetical protein, conserved	54	0	#N/A
LmjF.17	514629	G	T	64633.2	snp	1	homozygous	missense_variant	MODERATE			c.953G>T	p.Gly318Val	LmjF.17.1040	other	hydrolase-like protein	47	0	#N/A
LmjF.17	553638	T	G	2582.92	snp	0.5	heterozygous	upstream_gene_variant	MODIFIER	intergenic_region		c.-1650T>G		LmjF.17.1140	other	WW domain containing protein, putative	56	0	Basal changes
LmjF.17	553947	T	A	108.563	snp	0.5	heterozygous	upstream_gene_variant	MODIFIER	intergenic_region		c.-1341T>A		LmjF.17.1140	other	WW domain containing protein, putative	56	0	Basal changes
LmjF.17	554360	A	G	17824.4	snp	0.5	heterozygous	upstream_gene_variant	MODIFIER	intergenic_region		c.-928A>G		LmjF.17.1140	other	WW domain containing protein, putative	56	0	Basal changes
LmjF.17	611130	A	T	31315.5	snp	1	homozygous	upstream_gene_variant	MODIFIER	transcript	protein_coding	c.-309A>T		LmjF.17.1270	Unknown	hypothetical protein, conserved	52	0	Basal changes
LmjF.17	640428	CTGCT	CTGCC	115.747	snp	1	homozygous	upstream_gene_variant	MODIFIER	transcript	protein_coding	c.-1818T>C		LmjF.17.1370	other	NUC130/3NT domain/SDA1, putative	51	0	#N/A
LmjF.17	646056	CTAT	CT	71007.7	del	1	homozygous	upstream_gene_variant	MODIFIER	transcript	protein_coding	c.-979_-978delAT		LmjF.17.1380	Unknown	hypothetical protein, conserved	45	0	#N/A
LmjF.17	652265	CCTC	CCTCTC	29386.7	ins	0.5	heterozygous	upstream_gene_variant	MODIFIER	transcript	protein_coding	c.-104_-103insTC		LmjF.17.1400	other	otubain cysteine peptidase, Clan CA, family C65, putative	51	0	Basal changes
LmjF.17	660579	C	A	3719.93	snp	0.5	heterozygous	upstream_gene_variant	MODIFIER	transcript	protein_coding	c.-1736C>A		LmjF.17.1420	Unknown	hypothetical protein, conserved	52	0	Basal changes
LmjF.17	681609	G	A	1667.79	snp	0.5	heterozygous	downstream_gene_variant	MODIFIER	intergenic_region		c.*1535G>A		LmjF.17.1460	other	ferrochelatase-like protein	34	0	#N/A
LmjF.18	137520	G	A	31027	snp	1	homozygous	upstream_gene_variant	MODIFIER	transcript	protein_coding	c.-2502C>T		LmjF.18.0300	Unknown	hypothetical protein, conserved	26	0	#N/A
LmjF.18	201812	T	C	11762.8	snp	0.5	heterozygous	upstream_gene_variant	MODIFIER	transcript	protein_coding	c.-2164A>G		LmjF.18.0470	Microtubules or flagellar	paralyzed flagella protein 20	51	0	#N/A
LmjF.18	201825	GTA	GCGCGCGCGCCTC	16417.2	complex	1	homozygous	upstream_gene_variant	MODIFIER	transcript	protein_coding	c.-2179_-2178delTAinsGAGGCGCGCGCG		LmjF.18.0470	Microtubules or flagellar	paralyzed flagella protein 20	51	0	#N/A
LmjF.18	254670	T	G	1440170	snp	1	homozygous	upstream_gene_variant	MODIFIER	intergenic_region		c.-3445T>G		LmjF.18.0610	other	ATP-dependent zinc metallopeptidase, putative	50	0	#N/A
LmjF.18	262827	G	T	1892.53	snp	0.5	heterozygous	upstream_gene_variant	MODIFIER	transcript	protein_coding	c.-1775G>T		LmjF.18.0630	Unknown	hypothetical protein, unknown function	21	0	#N/A
LmjF.18	263323	G	C	1206920	snp	1	homozygous	upstream_gene_variant	MODIFIER	transcript	protein_coding	c.-1279G>C		LmjF.18.0630	Unknown	hypothetical protein, unknown function	21	0	#N/A
LmjF.18	263372	C	T	1307320	snp	1	homozygous	upstream_gene_variant	MODIFIER	transcript	protein_coding	c.-1230C>T		LmjF.18.0630	Unknown	hypothetical protein, unknown function	21	0	#N/A
LmjF.18	263515	G	A	1370590	snp	1	homozygous	upstream_gene_variant	MODIFIER	transcript	protein_coding	c.-1087G>A		LmjF.18.0630	Unknown	hypothetical protein, unknown function	21	0	#N/A
LmjF.18	263660	C	T	620983	snp	1	homozygous	upstream_gene_variant	MODIFIER	transcript	protein_coding	c.-942C>T		LmjF.18.0630	Unknown	hypothetical protein, unknown function	21	0	#N/A
LmjF.18	263759	A	C	3931.74	snp	0.5	heterozygous	upstream_gene_variant	MODIFIER	transcript	protein_coding	c.-843A>C		LmjF.18.0630	Unknown	hypothetical protein, unknown function	21	0	#N/A
LmjF.18	292112	T	C	18883	snp	0.5	heterozygous	upstream_gene_variant	MODIFIER	intergenic_region		c.-1879T>C		LmjF.18.0670	other	citrate synthase, putative	65	1	#N/A
LmjF.18	316891	C	G	116144	snp	0.5	heterozygous	upstream_gene_variant	MODIFIER	transcript	protein_coding	c.-742C>G		LmjF.18.0750	Unknown	hypothetical protein, unknown function	25	0	#N/A
LmjF.18	502838	GTG	ATA	2376.76	complex	0.5	heterozygous	upstream_gene_variant	MODIFIER	transcript	protein_coding	c.-585_-583delGTGinsATA		LmjF.18.1190	Unknown	hypothetical protein, conserved	49	0	#N/A
LmjF.18	579680	G	A	2795.54	snp	0.5	heterozygous	downstream_gene_variant	MODIFIER			c.*3801G>A		LmjF.18.1340	Unknown	hypothetical protein, conserved	24	0	#N/A
LmjF.18	614418	T	C	43677.5	snp	0.5	heterozygous	synonymous_variant	LOW	transcript	protein_coding	c.495T>C	p.Leu165Leu	LmjF.18.1380	Energy metabolism	pyruvate dehydrogenase E1 component alpha subunit, putative	51	0	Basal changes
LmjF.18	619247	C	T	798626	snp	0.5	heterozygous	upstream_gene_variant	MODIFIER	transcript	protein_coding	c.-24C>T		LmjF.18.1400	Translational control	60S ribosomal protein L34, putative	91	1	#N/A
LmjF.18	619654	G	A	357169	snp	0.5	heterozygous	synonymous_variant	LOW	transcript	protein_coding	c.384G>A	p.Lys128Lys	LmjF.18.1400	Translational control	60S ribosomal protein L34, putative	91	1	#N/A
LmjF.18	672945	C	T	21755.3	snp	0.5	heterozygous	upstream_gene_variant	MODIFIER	transcript	protein_coding	c.-4C>T		LmjF.18.1490	Chaperones	chaperone protein DnaJ, putative	49	0	#N/A
LmjF.18	682854	CTG	CTGTATGTG	59115.5	ins	0.5	heterozygous	upstream_gene_variant	MODIFIER	transcript	protein_coding	c.-1833_-1832insTATGTG		LmjF.18.1520	Energy metabolism	P-type H+-ATPase, putative	179	1	Basal changes
LmjF.18	734020	A	T	2717.05	snp	0.5	heterozygous	upstream_gene_variant	MODIFIER	intergenic_region		c.-1977A>T		LmjF.18.1670	Unknown	hypothetical protein, unknown function	22	0	Basal changes
LmjF.19	7600	C	A	467436	snp	1	homozygous	missense_variant	MODERATE	transcript	protein_coding	c.19G>T	p.Ala7Ser	LmjF.19.0050	histone	histone H2B	503	5	Basal changes
LmjF.19	8972	C	G	1325190	snp	1	homozygous	synonymous_variant	LOW	transcript	protein_coding	c.30G>C	p.Ala10Ala	LmjF.19.0060	Translational control	40S ribosomal protein S2	98	1	#N/A
LmjF.19	23843	C	A	141344	snp	1	homozygous	upstream_gene_variant	MODIFIER	transcript	protein_coding	c.-4830G>T		LmjF.19.0100	Microtubules or flagellar	fibrillarin, putative	102	1	#N/A
LmjF.19	28249	G	A	3283.12	snp	0.5	heterozygous	upstream_gene_variant	MODIFIER	transcript	protein_coding	c.-3463C>T		LmjF.19.0130	other	Der1-like family, putative	95	1	Basal changes
LmjF.19	50445	TTC	TTCACATC	188349	ins	1	homozygous	upstream_gene_variant	MODIFIER	transcript	protein_coding	c.-3965_-3964insGATGT		LmjF.19.0180	Energy metabolism	mitogen-activated protein kinase 9, putative	101	1	#N/A
LmjF.19	50663	ACA	ACAGCA	107655	ins	0.5	heterozygous	upstream_gene_variant	MODIFIER	transcript	protein_coding	c.-4183_-4182insTGC		LmjF.19.0180	Energy metabolism	mitogen-activated protein kinase 9, putative	101	1	#N/A
LmjF.19	56462	G	A	1113080	snp	1	homozygous	upstream_gene_variant	MODIFIER	transcript	protein_coding	c.-4010C>T		LmjF.19.0200	Energy metabolism	ADP,ATP carrier protein 1, mitochondrial precursor, putative	85	1	#N/A
LmjF.19	56901	C	A	333709	snp	1	homozygous	upstream_gene_variant	MODIFIER	transcript	protein_coding	c.-4449G>T		LmjF.19.0200	Energy metabolism	ADP,ATP carrier protein 1, mitochondrial precursor, putative	85	1	#N/A
LmjF.19	56906	GTTGA	GGATTGA	287726	ins	1	homozygous	upstream_gene_variant	MODIFIER	transcript	protein_coding	c.-4455_-4454insTC		LmjF.19.0200	Energy metabolism	ADP,ATP carrier protein 1, mitochondrial precursor, putative	85	1	#N/A
LmjF.19	80307	C	G	23715.7	snp	1	homozygous	upstream_gene_variant	MODIFIER	intergenic_region		c.-1283C>G		LmjF.19.0260	other	C-terminal motor kinesin, putative	57	0	Basal changes
LmjF.19	126972	TGC	TGCCGC	27894.3	ins	0.5	heterozygous	disruptive_inframe_insertion	MODERATE	transcript	protein_coding	c.65_66insCGC	p.Ala22dup	LmjF.19.0350	lipid metabolism	lipoic acid synthetase, mitochondrial precursor, putative	52	0	Basal changes
LmjF.19	163033	C	T	18636.1	snp	1	homozygous	upstream_gene_variant	MODIFIER	transcript	protein_coding	c.-356C>T		LmjF.19.0420	Translational control	DNA-directed RNA polymerase III subunit C11, putative	51	0	Basal changes
LmjF.19	182727	G	T	18220.8	snp	0.5	heterozygous	upstream_gene_variant	MODIFIER	transcript	protein_coding	c.-2691G>T		LmjF.19.0490	Unknown	hypothetical protein, conserved	48	0	#N/A
LmjF.19	185651	C	T	178288	snp	1	homozygous	synonymous_variant	LOW	transcript	protein_coding	c.234C>T	p.Gly78Gly	LmjF.19.0490	Unknown	hypothetical protein, conserved	48	0	#N/A
LmjF.19	225758	G	A	5349.81	snp	0.5	heterozygous	upstream_gene_variant	MODIFIER	intergenic_region		c.-4690G>A		LmjF.19.0580	Microtubules or flagellar	tubulin binding cofactor c, putative	52	0	#N/A
LmjF.19	326634	G	T	13514.4	snp	0.5	heterozygous	missense_variant	MODERATE	transcript	protein_coding	c.1409G>T	p.Gly470Val	LmjF.19.0750	Unknown	hypothetical protein, conserved	51	0	#N/A
LmjF.19	339210	G	A	35104.5	snp	0.5	heterozygous	upstream_gene_variant	MODIFIER	transcript	protein_coding	c.-2327G>A		LmjF.19.0810	Drug efflux	vps53-like domain protein	52	0	#N/A
LmjF.19	366972	G	A	131.755	snp	0.5	heterozygous	upstream_gene_variant	MODIFIER	transcript	protein_coding	c.-282G>A		LmjF.19.0900	Ubiquitination	ATG8/AUT7/APG8/PAZ2, putative	81	8	Basal changes
LmjF.19	427068	G	A	46555	snp	0.5	heterozygous	upstream_gene_variant	MODIFIER	transcript	protein_coding	c.-1975G>A		LmjF.19.1050	Unknown	hypothetical protein, unknown function	22	0	#N/A
LmjF.19	472962	CCCTT	CCCCACCTT,CCCCCACCTT	34700.8	ins,ins"	0.5,0.5	heterozygous	upstream_gene_variant	MODIFIER	transcript	protein_coding	c.-1655_-1651delCCCTTinsCCCCACCTT		LmjF.19.1130	Unknown	hypothetical protein, conserved	29	0	#N/A
LmjF.19	532558	G	C	2761.88	snp	0.5	heterozygous	5_prime_UTR_premature_start_codon_gain_variant	LOW	transcript	protein_coding	c.-884G>C		LmjF.19.1240	Unknown	hypothetical protein, conserved	26	0	#N/A
LmjF.19	547544	T	C	6607.41	snp	0.5	heterozygous	upstream_gene_variant	MODIFIER	transcript	protein_coding	c.-1145T>C		LmjF.19.1290	other	SPFH domain / Band 7 family, putative	91	1	#N/A
LmjF.19	575448	T	A	1431.71	snp	0.5	heterozygous	upstream_gene_variant	MODIFIER	intergenic_region		c.-1871T>A		LmjF.19.1330	lipid metabolism	glycerol uptake protein, putative	166	5	Basal changes
LmjF.19	632967	A	G	4512.1	snp	0.5	heterozygous	upstream_gene_variant	MODIFIER	transcript	protein_coding	c.-22A>G		LmjF.19.1440	Protein Kinase	mitogen-activated protein kinase 4	97	1	#N/A
LmjF.20	15602	A	T	8670.17	snp	0.5	heterozygous	upstream_gene_variant	MODIFIER	transcript	protein_coding	c.-2425T>A		LmjF.20.0040	Unknown	hypothetical protein, conserved	48	0	#N/A
LmjF.20	50724	C	A	81578	snp	1	homozygous	upstream_gene_variant	MODIFIER	intergenic_region		c.-1351G>T		LmjF.20.0140	Unknown	hypothetical protein, conserved	22	0	Basal changes
LmjF.20	116846	C	A	26673.3	snp	0.5	heterozygous	upstream_gene_variant	MODIFIER	transcript	protein_coding	c.-224C>A		LmjF.20.0330	Unknown	hypothetical protein, conserved	26	0	Basal changes
LmjF.20	172231	G	A	11716.8	snp	0.5	heterozygous	upstream_gene_variant	MODIFIER	transcript	protein_coding	c.-1673G>A		LmjF.20.0460	other	Transmembrane protein 231, putative	48	0	#N/A
LmjF.20	172238	T	C	12580.7	snp	0.5	heterozygous	upstream_gene_variant	MODIFIER	transcript	protein_coding	c.-1666T>C		LmjF.20.0460	other	Transmembrane protein 231, putative	48	0	#N/A
LmjF.20	194247	A	G	140117	snp	1	homozygous	upstream_gene_variant	MODIFIER	transcript	protein_coding	c.-946A>G		LmjF.20.0550	Chaperones	chaperone protein DNAJ-like protein	51	0	#N/A
LmjF.20	293946	T	C	7770.13	snp	0.5	heterozygous	downstream_gene_variant	MODIFIER			c.*3353T>C		LmjF.20.0705	Unknown	conserved protein, unknown function	50	0	#N/A
LmjF.20	293954	AG	GC	17642.1	mnp	0.5	heterozygous	downstream_gene_variant	MODIFIER			c.*3361_*3362delAGinsGC		LmjF.20.0705	Unknown	conserved protein, unknown function	50	0	#N/A
LmjF.20	411359	ACTC	AC	94860.7	del	0.5	heterozygous	upstream_gene_variant	MODIFIER	transcript	protein_coding	c.-2230_-2229delTC		LmjF.20.1000	Unknown	hypothetical protein, conserved	22	0	#N/A
LmjF.20	512522	TACGCACA	TACGCACACGCACA	43158.2	ins	1	homozygous	upstream_gene_variant	MODIFIER	transcript	protein_coding	c.-148_-147insCGCACA		LmjF.20.1140	other	protein transport protein YIF1, putative	51	0	#N/A
LmjF.20	586258	GCACAC	GCGCAA,GCGCAAACACACACACACACAC	9811.32	complex,ins"	0.5,0.5	heterozygous	upstream_gene_variant	MODIFIER	transcript	protein_coding	c.-279_-274delGCACACinsGCGCAA		LmjF.20.1280	other	small myristoylated protein 4, putative	40	0	Basal changes
LmjF.20	589381	A	G	1048510	snp	1	homozygous	upstream_gene_variant	MODIFIER	transcript	protein_coding	c.-1043A>G		LmjF.20.1290	Nuclear	nucleosome assembly protein (NAP), putative	57	0	#N/A
LmjF.20	615735	C	G	364.712	snp	0.5	heterozygous	upstream_gene_variant	MODIFIER	transcript	protein_coding	c.-679C>G		LmjF.20.1360	other	exosome-associated protein 1, putative	52	0	#N/A
LmjF.20	624336	C	T	51296.8	snp	1	homozygous	upstream_gene_variant	MODIFIER	intergenic_region		c.-1887C>T		LmjF.20.1370	Translational control	pumilio protein 9, putative	70	1	Basal changes
LmjF.20	624348	TGT	TGTCTAGCGT	47522.1	ins	1	homozygous	upstream_gene_variant	MODIFIER	intergenic_region		c.-1873_-1872insCTAGCGT		LmjF.20.1370	Translational control	pumilio protein 9, putative	70	1	Basal changes
LmjF.20	624454	C	A	52471.7	snp	0.5	heterozygous	upstream_gene_variant	MODIFIER	intergenic_region		c.-1769C>A		LmjF.20.1370	Translational control	pumilio protein 9, putative	70	1	Basal changes
LmjF.20	695015	G	T	395110	snp	1	homozygous	upstream_gene_variant	MODIFIER	transcript	protein_coding	c.-4491C>A		LmjF.20.1540	Unknown	hypothetical protein, unknown function	43	1	#N/A
LmjF.20	696879	A	G	1547940	snp	1	homozygous	upstream_gene_variant	MODIFIER	transcript	protein_coding	c.-2633T>C		LmjF.20.1630	other	TBC1 domain family member 20/GTPase, putative	51	0	Basal changes
LmjF.20	697275	G	A	299978	snp	1	homozygous	synonymous_variant	LOW	transcript	protein_coding	c.336C>T	p.Tyr112Tyr	LmjF.20.1650	Translational control	ribosomal protein S11 homolog	133	2	#N/A
LmjF.21	4658	CAG	CTAG	7747.63	ins	1	homozygous	downstream_gene_variant	MODIFIER	intergenic_region		c.*314_*315insA		LmjF.21.0010	other	phosphoglycan beta 1,3 galactosyltransferase 2	1121	6	Basal changes
LmjF.21	4709	A	G	13965.4	snp	1	homozygous	downstream_gene_variant	MODIFIER	intergenic_region		c.*264T>C		LmjF.21.0010	other	phosphoglycan beta 1,3 galactosyltransferase 2	1121	6	Basal changes
LmjF.21	4943	G	A	1847.14	snp	0.5	heterozygous	downstream_gene_variant	MODIFIER	intergenic_region		c.*30C>T		LmjF.21.0010	other	phosphoglycan beta 1,3 galactosyltransferase 2	1121	6	Basal changes
LmjF.21	12666	T	C	38397.2	snp	0.5	heterozygous	upstream_gene_variant	MODIFIER	transcript	protein_coding	c.-3056A>G		LmjF.21.0015	histone	histone H4	0	0	Basal changes
LmjF.21	12667	C	G	636.241	snp	0.5	heterozygous	upstream_gene_variant	MODIFIER	transcript	protein_coding	c.-3057G>C		LmjF.21.0015	histone	histone H4	0	0	Basal changes
LmjF.21	77067	TGGCC	TGGCCACTCGCGGCC	45742.8	ins	0.5	heterozygous	upstream_gene_variant	MODIFIER	transcript	protein_coding	c.-526_-525insACTCGCGGCC		LmjF.21.0220	Calium metabolism	calmodulin-like protein	30	0	Basal changes
LmjF.21	81165	A	G	5293.8	snp	0.5	heterozygous	upstream_gene_variant	MODIFIER	transcript	protein_coding	c.-83A>G		LmjF.21.0240	Energy metabolism	hexokinase, putative	80	1	#N/A
LmjF.21	83700	CCCCCCCTCCCACCCG	CCCCACCCCCCTCCCACCCG	14053.8	ins	1	homozygous	upstream_gene_variant	MODIFIER	transcript	protein_coding	c.-1544_-1543insACCC		LmjF.21.0250	Energy metabolism	hexokinase, putative	80	1	#N/A
LmjF.21	87914	T	A	14672.5	snp	0.5	heterozygous	upstream_gene_variant	MODIFIER	transcript	protein_coding	c.-1134T>A		LmjF.21.0260	Unknown	hypothetical protein, conserved	53	0	#N/A
LmjF.21	88381	G	A	6466.98	snp	0.5	heterozygous	upstream_gene_variant	MODIFIER	transcript	protein_coding	c.-667G>A		LmjF.21.0260	Unknown	hypothetical protein, conserved	53	0	#N/A
LmjF.21	95778	CGCCTGCGC	CC	44795.8	del	0.5	heterozygous	upstream_gene_variant	MODIFIER	transcript	protein_coding	c.-676_-670delGCCTGCG		LmjF.21.0280	Unknown	hypothetical protein, conserved	46	0	#N/A
LmjF.21	103523	GCG	GCGGGGGGAGCAGAGCGGCGGGACG	21937.1	ins	0.5	heterozygous	upstream_gene_variant	MODIFIER	transcript	protein_coding	c.-547_-546insGGGGGAGCAGAGCGGCGGGACG		LmjF.21.0310	Unknown	hypothetical protein, conserved	49	0	Basal changes
LmjF.21	122589	GGGA	AGGG	150104	complex	1	homozygous	synonymous_variant	LOW	transcript	protein_coding	c.570_573delGGGAinsAGGG	p.192	LmjF.21.0390	Unknown	hypothetical protein, conserved	48	0	Basal changes
LmjF.21	128799	A	C	914.749	snp	1	homozygous	upstream_gene_variant	MODIFIER	intergenic_region		c.-1830A>C		LmjF.21.0410	other	PIWI-like protein	50	0	#N/A
LmjF.21	157702	G	A	386621	snp	1	homozygous	missense_variant	MODERATE	transcript	protein_coding	c.1153G>A	p.Gly385Ser	LmjF.21.0490	Chaperones	DnaJ protein, putative	100	1	#N/A
LmjF.21	175614	C	T	55487.1	snp	1	homozygous	missense_variant	MODERATE	transcript	protein_coding	c.634G>A	p.Val212Met	LmjF.21.0550	other	dihydrolipoamide acetyltransferase precursorlike protein	49	0	#N/A
LmjF.21	197617	GTG	TTG	46208.5	snp	0.5	heterozygous	upstream_gene_variant	MODIFIER	transcript	protein_coding	c.-3815C>A		LmjF.21.0620	Nuclear	DNA polymerase eta, putative	76	1	#N/A
LmjF.21	198098	G	A	20114.5	snp	0.5	heterozygous	upstream_gene_variant	MODIFIER	transcript	protein_coding	c.-4296C>T		LmjF.21.0620	Nuclear	DNA polymerase eta, putative	76	1	#N/A
LmjF.21	198134	G	A	520.83	snp	0.5	heterozygous	upstream_gene_variant	MODIFIER	transcript	protein_coding	c.-4332C>T		LmjF.21.0620	Nuclear	DNA polymerase eta, putative	76	1	#N/A
LmjF.21	206948	T	G	5983.09	snp	0.5	heterozygous	upstream_gene_variant	MODIFIER	transcript	protein_coding	c.-3489A>C		LmjF.21.0650	Unknown	hypothetical protein, conserved	47	0	#N/A
LmjF.21	225421	GCCCACCAT	GCCCCCACCAT	3380.81	ins	0.5	heterozygous	upstream_gene_variant	MODIFIER	transcript	protein_coding	c.-4233_-4232insGG		LmjF.21.0710	Drug efflux	ATP-binding cassette protein subfamily E, member 1, putative	52	0	Basal changes
LmjF.21	232991	C	T	1511550	snp	1	homozygous	synonymous_variant	LOW	transcript	protein_coding	c.249C>T	p.Phe83Phe	LmjF.21.0730	Translational control	60S ribosomal protein L36, putative	98	1	#N/A
LmjF.21	245066	TTC	TCC	876.229	snp	0.5	heterozygous	upstream_gene_variant	MODIFIER	intergenic_region		c.-2723T>C		LmjF.21.0780	Unknown	hypothetical protein, conserved	48	0	#N/A
LmjF.21	268946	T	C	31502.4	snp	0.5	heterozygous	upstream_gene_variant	MODIFIER	transcript	protein_coding	c.-3236T>C		LmjF.21.0820	other	Temperature dependent protein affecting M2 dsRNA replication, putative	49	0	#N/A
LmjF.21	298351	T	G	1419.64	snp	1	homozygous	upstream_gene_variant	MODIFIER	transcript	protein_coding	c.-1780T>G		LmjF.21.0827	Unknown	hypothetical protein, conserved	50	0	#N/A
LmjF.21	353132	G	A	31740.1	snp	0.5	heterozygous	missense_variant	MODERATE	transcript	protein_coding	c.2237G>A	p.Ser746Asn	LmjF.21.0873	Unknown	hypothetical protein, conserved	52	0	#N/A
LmjF.21	382340	TTC	TTCCTCCTC	29355.7	ins	0.5	heterozygous	upstream_gene_variant	MODIFIER	transcript	protein_coding	c.-25_-24insCTCCTC		LmjF.21.0910	Translational control	Aminoacyl-tRNA editing domain containing protein, putative	52	0	#N/A
LmjF.21	439172	T	C	1628930	snp	1	homozygous	upstream_gene_variant	MODIFIER	transcript	protein_coding	c.-13T>C		LmjF.21.1060	Translational control	40S ribosomal protein S23, putative	87	1	#N/A
LmjF.21	474936	C	T	8943.01	snp	0.5	heterozygous	upstream_gene_variant	MODIFIER	intergenic_region		c.-3368G>A		LmjF.21.1150	Unknown	hypothetical protein, conserved	26	0	#N/A
LmjF.21	475019	T	G	407.989	snp	0.5	heterozygous	upstream_gene_variant	MODIFIER	intergenic_region		c.-3451A>C		LmjF.21.1150	Unknown	hypothetical protein, conserved	26	0	#N/A
LmjF.21	489209	CCCG	CTCGACCC	48513.2	complex	1	homozygous	upstream_gene_variant	MODIFIER	transcript	protein_coding	c.-970_-968delCGGinsGGGTCGA		LmjF.21.1170	Surface protein	surface antigen-like protein	23	0	Basal changes
LmjF.21	538998	G	C	702.549	snp	0.5	heterozygous	upstream_gene_variant	MODIFIER	transcript	protein_coding	c.-3726C>G		LmjF.21.1290	Drug efflux	vesicle-associated membrane protein, putative	49	0	#N/A
LmjF.21	586797	T	C	8336.74	snp	0.5	heterozygous	upstream_gene_variant	MODIFIER	transcript	protein_coding	c.-2937A>G		LmjF.21.1410	Unknown	Protein of unknown function (DUF971), putative	46	0	#N/A
LmjF.21	586908	T	C	42675.8	snp	1	homozygous	upstream_gene_variant	MODIFIER	transcript	protein_coding	c.-3048A>G		LmjF.21.1410	Unknown	Protein of unknown function (DUF971), putative	46	0	#N/A
LmjF.21	602585	A	C	61384.7	snp	1	homozygous	upstream_gene_variant	MODIFIER	transcript	protein_coding	c.-3207T>G		LmjF.21.1460	Unknown	hypothetical protein, conserved	22	0	#N/A
LmjF.21	637845	A	G	582802	snp	1	homozygous	synonymous_variant	LOW	transcript	protein_coding	c.423T>C	p.Gly141Gly	LmjF.21.1550	Translational control	40S ribosomal protein S11, putative	133	2	#N/A
LmjF.21	650109	G	A	118469	snp	1	homozygous	upstream_gene_variant	MODIFIER	transcript	protein_coding	c.-3554C>T		LmjF.21.1552	Nuclear	ATP-dependent RNA helicase SUB2, putative	52	0	#N/A
LmjF.21	738568	C	T	341089	snp	1	homozygous	upstream_gene_variant	MODIFIER	transcript	protein_coding	c.-1337C>T		LmjF.21.1770	Energy metabolism	ATP synthase F1 subunit gamma protein, putative	51	0	#N/A
LmjF.21	739260	C	T	217482	snp	1	homozygous	upstream_gene_variant	MODIFIER	transcript	protein_coding	c.-645C>T		LmjF.21.1770	Energy metabolism	ATP synthase F1 subunit gamma protein, putative	51	0	#N/A
LmjF.21	741083	C	T	189650	snp	1	homozygous	upstream_gene_variant	MODIFIER	transcript	protein_coding	c.-668C>T		LmjF.21.1780	Translational control	40S ribosomal protein S6, putative	79	1	#N/A
LmjF.21	741927	G	A	533331	snp	1	homozygous	synonymous_variant	LOW	transcript	protein_coding	c.177G>A	p.Lys59Lys	LmjF.21.1780	Translational control	40S ribosomal protein S6, putative	79	1	#N/A
LmjF.21	742560	C	A	376746	snp	1	homozygous	upstream_gene_variant	MODIFIER	transcript	protein_coding	c.-857C>A		LmjF.21.1790	Energy metabolism	vacuolar ATP synthase, putative	171	2	#N/A
LmjF.21	746770	A	G	118612	snp	1	homozygous	upstream_gene_variant	MODIFIER	transcript	protein_coding	c.-779A>G		LmjF.21.1810	other	GPI transamidase component GAA1, putative	48	0	Basal changes
LmjF.21	749624	G	T	2202660	snp	1	homozygous	synonymous_variant	LOW	transcript	protein_coding	c.87G>T	p.Leu29Leu	LmjF.21.1820	Translational control	60S ribosomal protein L37a, putative	84	1	#N/A
LmjF.21	762894	C	T	126999	snp	0.5	heterozygous	synonymous_variant	LOW	transcript	protein_coding	c.93C>T	p.Asp31Asp	LmjF.21.1860	Microtubules or flagellar	beta tubulin	291	17	#N/A
LmjF.21	762921	G	A	114931	snp	0.5	heterozygous	synonymous_variant	LOW	transcript	protein_coding	c.120G>A	p.Ser40Ser	LmjF.21.1860	Microtubules or flagellar	beta tubulin	291	17	#N/A
LmjF.21	764061	T	C	73226	snp	0.5	heterozygous	synonymous_variant	LOW			c.1260T>C	p.Ser420Ser	LmjF.21.1860	Microtubules or flagellar	beta tubulin	291	17	#N/A
LmjF.22	110503	G	T	19623.5	snp	0.5	heterozygous	upstream_gene_variant	MODIFIER	transcript	protein_coding	c.-4658C>A		LmjF.22.0240	Unknown	hypothetical protein, unknown function	22	0	#N/A
LmjF.22	163261	GGGGGGGGCAT	GGGTGGGGGGGCAT	18765.1	ins	1	homozygous	upstream_gene_variant	MODIFIER	transcript	protein_coding	c.-4834_-4833insCCA		LmjF.22.0390	Nuclear	DNA primase small subunit, putative	50	0	#N/A
LmjF.22	174176	C	T	973602	snp	1	homozygous	upstream_gene_variant	MODIFIER	transcript	protein_coding	c.-4992G>A		LmjF.22.0410	Unknown	hypothetical protein, conserved	26	0	#N/A
LmjF.22	174314	A	G	1249090	snp	1	homozygous	downstream_gene_variant	MODIFIER	intergenic_region		c.*25T>C		LmjF.22.0420	Translational control	40S ribosomal protein S15, putative	83	1	#N/A
LmjF.22	182560	G	C	1974200	snp	1	homozygous	upstream_gene_variant	MODIFIER	transcript	protein_coding	c.-2911C>G		LmjF.22.0440	Unknown	hypothetical protein, conserved	56	0	#N/A
LmjF.22	184280	T	C	63373.4	snp	1	homozygous	upstream_gene_variant	MODIFIER	transcript	protein_coding	c.-4631A>G		LmjF.22.0440	Unknown	hypothetical protein, conserved	56	0	#N/A
LmjF.22	191543	G	A	4517.05	snp	0.5	heterozygous	upstream_gene_variant	MODIFIER	transcript	protein_coding	c.-2921C>T		LmjF.22.0480	Microtubules or flagellar	Dynamin family, putative	53	0	#N/A
LmjF.22	195642	CCCGCCT	CCCT	42341.3	del	1	homozygous	upstream_gene_variant	MODIFIER	transcript	protein_coding	c.-1493_-1491delGGC		LmjF.22.0490	Energy metabolism	glycogen synthase kinase-3 alpha, putative	23	0	#N/A
LmjF.22	231471	G	A	34071.8	snp	0.5	heterozygous	synonymous_variant	LOW	transcript	protein_coding	c.630C>T	p.Pro210Pro	LmjF.22.0620	other	proteasome regulatory ATPase subunit 5, putative	53	0	#N/A
LmjF.22	277927	T	C	6189.98	snp	0.5	heterozygous	missense_variant	MODERATE	transcript	protein_coding	c.2762A>G	p.Asp921Gly	LmjF.22.0720	Translational control	50S ribosome-binding GTPase, putative	64	1	#N/A
LmjF.22	282606	G	A	147335	snp	1	homozygous	upstream_gene_variant	MODIFIER	intergenic_region		c.-1918C>T		LmjF.22.0720	Translational control	50S ribosome-binding GTPase, putative	64	1	#N/A
LmjF.22	315497	G	T	41614.8	snp	0.5	heterozygous	upstream_gene_variant	MODIFIER	transcript	protein_coding	c.-1646C>A		LmjF.22.0760	Unknown	hypothetical protein, conserved	43	0	Basal changes
LmjF.22	321046	G	A	20671.7	snp	0.5	heterozygous	missense_variant	MODERATE	transcript	protein_coding	c.797C>T	p.Thr266Met	LmjF.22.0790	Translational control	translation initiation factor SUI1, putative	48	0	#N/A
LmjF.22	324080	ATGGTGT	GCGATGG	35625.3	complex	1	homozygous	missense_variant	MODERATE	transcript	protein_coding	c.92_98delATGGTGTinsGCGATGG	p.HisGlyVal31ArgAspGly	LmjF.22.0800	Unknown	hypothetical protein, conserved	40	0	Both
LmjF.22	325281	T	C	8027.19	snp	0.5	heterozygous	upstream_gene_variant	MODIFIER	transcript	protein_coding	c.-3439A>G		LmjF.22.0790	Translational control	translation initiation factor SUI1, putative	48	0	#N/A
LmjF.22	332110	A	G	31041.4	snp	0.5	heterozygous	missense_variant	MODERATE	transcript	protein_coding	c.2189A>G	p.Asp730Gly	LmjF.22.0820	Translational control	50S ribosome-binding GTPase, putative	64	1	#N/A
LmjF.22	353749	A	G	111714	snp	1	homozygous	upstream_gene_variant	MODIFIER	transcript	protein_coding	c.-1181A>G		LmjF.22.0870	Translational control	ribosomal protein L22p/L17e, putative	52	0	#N/A
LmjF.22	354032	C	G	15328.5	snp	0.5	heterozygous	upstream_gene_variant	MODIFIER	transcript	protein_coding	c.-898C>G		LmjF.22.0870	Translational control	ribosomal protein L22p/L17e, putative	52	0	#N/A
LmjF.22	354075	A	G	367.201	snp	0.5	heterozygous	upstream_gene_variant	MODIFIER	transcript	protein_coding	c.-855A>G		LmjF.22.0870	Translational control	ribosomal protein L22p/L17e, putative	52	0	#N/A
LmjF.22	354115	CCCTCCCCCCAG	CCCTCCCCCAG	312.096	del	0.5	heterozygous	upstream_gene_variant	MODIFIER	transcript	protein_coding	c.-806delC		LmjF.22.0870	Translational control	ribosomal protein L22p/L17e, putative	52	0	#N/A
LmjF.22	354162	G	A	1965.72	snp	0.5	heterozygous	upstream_gene_variant	MODIFIER	transcript	protein_coding	c.-768G>A		LmjF.22.0870	Translational control	ribosomal protein L22p/L17e, putative	52	0	#N/A
LmjF.22	548081	AGCCACCTCG	CCCGATCTCC	160.426	complex	0.5	heterozygous	missense_variant	MODERATE			c.3696_3705delCGAGGTGGCTinsGGAGATCGGG	p.ValAla1234IleGly	LmjF.22.1320	Unknown	hypothetical protein, unknown function	45	0	#N/A
LmjF.22	621295	A	G	3213520	snp	1	homozygous	synonymous_variant	LOW	transcript	protein_coding	c.114A>G	p.Val38Val	LmjF.22.1520	Translational control	60S ribosomal protein L14, putative	87	1	Basal changes
LmjF.22	621624	T	A	473498	snp	1	homozygous	missense_variant	MODERATE	transcript	protein_coding	c.443T>A	p.Leu148Gln	LmjF.22.1520	Translational control	60S ribosomal protein L14, putative	87	1	Basal changes
LmjF.22	621805	G	A	1689.5	snp	0.5	heterozygous	upstream_gene_variant	MODIFIER	transcript	protein_coding	c.-511G>A		LmjF.22.1530	Energy metabolism	dephospho-CoA kinase, putative	66	0	#N/A
LmjF.22	675111	C	T	50594.5	snp	1	homozygous	upstream_gene_variant	MODIFIER	transcript	protein_coding	c.-1032C>T		LmjF.22.1640	Unknown	hypothetical protein, conserved	46	0	Basal changes
LmjF.23	11731	C	G	1369500	snp	1	homozygous	missense_variant	MODERATE	transcript	protein_coding	c.656C>G	p.Ala219Gly	LmjF.23.0040	other	peroxidoxin	175	7	#N/A
LmjF.23	15837	C	T	371519	snp	1	homozygous	synonymous_variant	LOW	transcript	protein_coding	c.768C>T	p.Gly256Gly	LmjF.23.0070	other	agmatinase-like protein	65	0	#N/A
LmjF.23	16693	G	A	12180.1	snp	0.5	heterozygous	missense_variant	MODERATE	transcript	protein_coding	c.52G>A	p.Glu18Lys	LmjF.23.0080	Unknown	hypothetical protein, conserved	52	0	Basal changes
LmjF.23	43689	C	T	547670	snp	1	homozygous	upstream_gene_variant	MODIFIER	transcript	snoRNA	c.-1132C>T		LmjF.23.0140	other	Alpha/beta hydrolase family, putative	69	0	#N/A
LmjF.23	60593	G	A	177814	snp	1	homozygous	upstream_gene_variant	MODIFIER	transcript	protein_coding	c.-1064G>A		LmjF.23.0200	Translational control	endoribonuclease L-PSP (pb5), putative	59	0	#N/A
LmjF.23	62268	T	C	496838	snp	1	homozygous	upstream_gene_variant	MODIFIER	transcript	protein_coding	c.-3237T>C		LmjF.23.0210	Drug efflux	ATP-binding cassette protein subfamily C, member 1, putative	394	7	Basal changes
LmjF.23	62285	G	C	486633	snp	1	homozygous	upstream_gene_variant	MODIFIER	transcript	protein_coding	c.-3220G>C		LmjF.23.0210	Drug efflux	ATP-binding cassette protein subfamily C, member 1, putative	394	7	Basal changes
LmjF.23	83255	G	A	254947	snp	1	homozygous	upstream_gene_variant	MODIFIER	transcript	protein_coding	c.-3492G>A		LmjF.23.0230	Unknown	hypothetical protein, conserved	52	0	#N/A
LmjF.23	88336	CCCTT	CCCCTCCTT	19592.2	ins	0.5	heterozygous	upstream_gene_variant	MODIFIER	transcript	protein_coding	c.-26_-25insCTCC		LmjF.23.0240	other	terbinafine resistance locus protein (yip1)	58	0	Basal changes
LmjF.23	89234	T	G	54616.6	snp	1	homozygous	upstream_gene_variant	MODIFIER	transcript	protein_coding	c.-1388T>G		LmjF.23.0250	other	multidrug resistance protein A	394	7	Basal changes
LmjF.23	119167	T	C	2147.79	snp	0.5	heterozygous	upstream_gene_variant	MODIFIER	transcript	protein_coding	c.-866T>C		LmjF.23.0330	Unknown	hypothetical protein, conserved	52	0	#N/A
LmjF.23	134544	G	T	293483	snp	1	homozygous	upstream_gene_variant	MODIFIER	transcript	protein_coding	c.-1115G>T		LmjF.23.0370	Energy metabolism	cytochrome c oxidase subunit 10, putative	55	0	Basal changes
LmjF.23	135709	T	C	256563	snp	0.5	heterozygous	synonymous_variant	LOW	transcript	protein_coding	c.51T>C	p.Ala17Ala	LmjF.23.0370	Energy metabolism	cytochrome c oxidase subunit 10, putative	55	0	Basal changes
LmjF.23	136605	T	C	604251	snp	0.5	heterozygous	upstream_gene_variant	MODIFIER	transcript	protein_coding	c.-2489T>C		LmjF.23.0380	Drug efflux	ATP-binding cassette protein subfamily G, member 5	268	4	Basal changes
LmjF.23	136674	G	A	674688	snp	1	homozygous	upstream_gene_variant	MODIFIER	transcript	protein_coding	c.-2420G>A		LmjF.23.0380	Drug efflux	ATP-binding cassette protein subfamily G, member 5	268	4	Basal changes
LmjF.23	136962	CCG	CCACTCG	374372	ins	1	homozygous	upstream_gene_variant	MODIFIER	transcript	protein_coding	c.-2131_-2130insACTC		LmjF.23.0380	Drug efflux	ATP-binding cassette protein subfamily G, member 5	268	4	Basal changes
LmjF.23	161061	C	A	132393	snp	1	homozygous	upstream_gene_variant	MODIFIER	transcript	protein_coding	c.-1630C>A		LmjF.23.0440	Unknown	hypothetical protein, conserved	55	0	#N/A
LmjF.23	161326	C	A	84415.9	snp	0.5	heterozygous	upstream_gene_variant	MODIFIER	transcript	protein_coding	c.-1365C>A		LmjF.23.0440	Unknown	hypothetical protein, conserved	55	0	#N/A
LmjF.23	173167	C	A	2658.31	snp	0.5	heterozygous	upstream_gene_variant	MODIFIER	transcript	protein_coding	c.-1353C>A		LmjF.23.0460	antioxidant response	trypanothione synthetase, putative	24	0	#N/A
LmjF.23	190415	CA	TG	75689.8	mnp	0.5	heterozygous	upstream_gene_variant	MODIFIER	transcript	protein_coding	c.-1190_-1189delCAinsTG		LmjF.23.0520	other	SET domain containing protein, putative	50	0	#N/A
LmjF.23	207721	G	T	13332.3	snp	0.5	heterozygous	upstream_gene_variant	MODIFIER	intergenic_region		c.-820G>T		LmjF.23.0547	Unknown	hypothetical protein, conserved	55	0	Basal changes
LmjF.23	246258	A	G	4340.78	snp	0.5	heterozygous	upstream_gene_variant	MODIFIER	transcript	protein_coding	c.-4297T>C		LmjF.23.1650	Translational control	Putative tRNA binding domain containing protein, putative	28	0	Basal changes
LmjF.23	285103	GAG	GAGAAG	172874	ins	1	homozygous	upstream_gene_variant	MODIFIER	intergenic_region		c.-2344_-2343insCTT		LmjF.23.0610	Unknown	hypothetical protein, conserved	26	0	Basal changes
LmjF.23	300525	GCT	ACC	35663	complex	1	homozygous	downstream_gene_variant	MODIFIER			c.*718_*720delAGCinsGGT		LmjF.23.0630	other	exocyst complex component Sec10, putative	53	0	Basal changes
LmjF.23	300590	C	T	27374.8	snp	0.5	heterozygous	downstream_gene_variant	MODIFIER			c.*655G>A		LmjF.23.0630	other	exocyst complex component Sec10, putative	53	0	Basal changes
LmjF.23	309662	G	C	7163.12	snp	1	homozygous	missense_variant	MODERATE	transcript	protein_coding	c.430C>G	p.Gln144Glu	LmjF.23.0640	Unknown	hypothetical protein, conserved	46	0	#N/A
LmjF.23	325643	G	A	61371.9	snp	1	homozygous	upstream_gene_variant	MODIFIER	transcript	protein_coding	c.-1645C>T		LmjF.23.0680	other	mitochondrial DNA primase, putative	48	0	Basal changes
LmjF.23	335341	A	G	2775.07	snp	1	homozygous	synonymous_variant	LOW			c.1374T>C	p.Thr458Thr	LmjF.23.0710	Energy metabolism	acetyl-CoA synthetase, putative	84	1	#N/A
LmjF.23	367442	G	A	88815.4	snp	0.5	heterozygous	synonymous_variant	LOW			c.1488C>T	p.Ile496Ile	LmjF.23.0740	Translational control	50S ribosome-binding GTPase, putative	50	0	Basal changes
LmjF.23	379135	G	C	213460	snp	1	homozygous	upstream_gene_variant	MODIFIER	transcript	protein_coding	c.-4584C>G		LmjF.23.0750	Unknown	hypothetical protein, conserved	47	0	Basal changes
LmjF.23	455802	T	C	65145.8	snp	1	homozygous	upstream_gene_variant	MODIFIER	transcript	protein_coding	c.-1778A>G		LmjF.23.0910	Unknown	hypothetical protein, unknown function (pseudogene)	0	0	Basal changes
LmjF.23	455971	G	A	367577	snp	1	homozygous	missense_variant	MODERATE	transcript	protein_coding	c.437C>T	p.Ala146Val	LmjF.23.0940	Unknown	hypothetical protein, conserved	46	0	#N/A
LmjF.23	460127	GCACACAGAC	ACACACACAAACACATAT	29918.7	complex	0.5	heterozygous	upstream_gene_variant	MODIFIER	transcript	protein_coding	c.-3729_-3720delGTCTGTGTGCinsATATGTGTTTGTGTGTGT		LmjF.23.0940	Unknown	hypothetical protein, conserved	46	0	#N/A
LmjF.23	464389	C	T	98448.6	snp	1	homozygous	upstream_gene_variant	MODIFIER	transcript	protein_coding	c.-1771G>A		LmjF.23.0960	Unknown	hypothetical protein, conserved	50	0	#N/A
LmjF.23	465280	CGCAGCAG	CGCAGCAGCAGCAG	77168.1	ins	0.5	heterozygous	conservative_inframe_insertion	MODERATE	transcript	protein_coding	c.601_602insCTGCTG	p.Ala200_Ala201dup	LmjF.23.0970	Unknown	hypothetical protein, conserved	49	0	#N/A
LmjF.23	469965	GCGAC	GCGACGAC	99579.5	ins	0.5	heterozygous	upstream_gene_variant	MODIFIER	transcript	protein_coding	c.-4082_-4081insGTC		LmjF.23.0970	Unknown	hypothetical protein, conserved	49	0	#N/A
LmjF.23	485954	G	A	793218	snp	1	homozygous	upstream_gene_variant	MODIFIER	intergenic_region		c.-2924C>T		LmjF.23.1010	Unknown	hypothetical protein, conserved	26	0	Basal changes
LmjF.23	487093	G	A	175183	snp	0.5	heterozygous	upstream_gene_variant	MODIFIER	transcript	protein_coding	c.-4063C>T		LmjF.23.1010	Unknown	hypothetical protein, conserved	26	0	Basal changes
LmjF.23	539623	TGG	TA	4883.37	complex	0.5	heterozygous	upstream_gene_variant	MODIFIER	transcript	protein_coding	c.-4537_-4536delCCinsT		LmjF.23.1120	Unknown	hypothetical protein, unknown function	28	0	#N/A
LmjF.23	539648	G	A	5631.75	snp	0.5	heterozygous	upstream_gene_variant	MODIFIER	transcript	protein_coding	c.-4560C>T		LmjF.23.1120	Unknown	hypothetical protein, unknown function	28	0	#N/A
LmjF.23	544595	C	T	76926	snp	0.5	heterozygous	upstream_gene_variant	MODIFIER	transcript	protein_coding	c.-622G>A		LmjF.23.1140	Unknown	hypothetical protein, conserved	39	0	Basal changes
LmjF.23	544720	GGG	CGT	14316.8	complex	0.5	heterozygous	upstream_gene_variant	MODIFIER	transcript	protein_coding	c.-749_-747delCCCinsACG		LmjF.23.1140	Unknown	hypothetical protein, conserved	39	0	Basal changes
LmjF.23	545424	GGCG	GGCGCG	105412	ins	1	homozygous	upstream_gene_variant	MODIFIER	transcript	protein_coding	c.-1455_-1454insCG		LmjF.23.1140	Unknown	hypothetical protein, conserved	39	0	Basal changes
LmjF.23	568455	G	T	2133.61	snp	0.5	heterozygous	upstream_gene_variant	MODIFIER	transcript	protein_coding	c.-1178G>T		LmjF.23.1220	Energy metabolism	T-complex protein 1, gamma subunit, putative	99	1	Basal changes
LmjF.23	568800	AGAAA	CACAG	29804.5	complex	0.5	heterozygous	upstream_gene_variant	MODIFIER	transcript	protein_coding	c.-833_-829delAGAAAinsCACAG		LmjF.23.1220	Energy metabolism	T-complex protein 1, gamma subunit, putative	99	1	Basal changes
LmjF.23	572006	C	A	171344	snp	1	homozygous	upstream_gene_variant	MODIFIER	transcript	protein_coding	c.-1205C>A		LmjF.23.1230	Unknown	hypothetical protein, conserved	48	0	#N/A
LmjF.23	577316	AGGAG	GGGAGAG	75024.9	complex	0.5	heterozygous	upstream_gene_variant	MODIFIER	transcript	protein_coding	c.-1157_-1153delAGGAGinsGGGAGAG		LmjF.23.1250	Unknown	Protein of unknown function (DUF3250), putative	53	0	Basal changes
LmjF.23	614335	AGT	AGTGTGTGTGT	73274	ins	0.5	heterozygous	upstream_gene_variant	MODIFIER	intergenic_region		c.-2088_-2087insGTGTGTGT		LmjF.23.1300	other	lathosterol oxidase-like protein	49	0	Basal changes
LmjF.23	657306	G	T	43442.8	snp	0.5	heterozygous	upstream_gene_variant	MODIFIER	transcript	protein_coding	c.-942G>T		LmjF.23.1370	other	mitochondrial carrier protein-like protein	47	0	Basal changes
LmjF.23	674485	C	T	270798	snp	1	homozygous	upstream_gene_variant	MODIFIER	transcript	protein_coding	c.-1194C>T		LmjF.23.1410	Energy metabolism	succinate dehydrogenase and fumarate reductase iron-sulfur protein, putative	97	1	#N/A
LmjF.23	705534	C	T	106095	snp	1	homozygous	upstream_gene_variant	MODIFIER	transcript	protein_coding	c.-507C>T		LmjF.23.1740	Drug efflux	Qb-SNARE protein, putative	27	0	Basal changes
LmjF.23	709270	C	T	169519	snp	1	homozygous	upstream_gene_variant	MODIFIER	transcript	protein_coding	c.-972C>T		LmjF.23.1760	Unknown	hypothetical protein, conserved	26	0	Basal changes
LmjF.23	720383	GAG	GAGACAG	112799	ins	1	homozygous	upstream_gene_variant	MODIFIER	transcript	protein_coding	c.-1956_-1955insACAG		LmjF.23.1445	Unknown	hypothetical protein, conserved	4	0	#N/A
LmjF.23	730940	CTG	CCCCCTGTGTGTGCGTG,CCCCCCTGTGTGTGCGTG	6030.69	ins,ins"	0.5,0.5	heterozygous	upstream_gene_variant	MODIFIER	transcript	protein_coding	c.-889_-887delCTGinsCCCCCTGTGTGTGCGTG		LmjF.23.1470	Unknown	hypothetical protein, conserved	50	0	#N/A
LmjF.24	3443	T	G	14496.4	snp	0.5	heterozygous	5_prime_UTR_variant	MODIFIER	transcript	protein_coding	c.-1053T>G		LmjF.24.0010	Energy metabolism	pyruvate dehydrogenase (lipoamide) kinase, putative	49	0	#N/A
LmjF.24	3924	GGCT	GGCG	11529.4	snp	1	homozygous	5_prime_UTR_variant	MODIFIER	transcript	protein_coding	c.-569T>G		LmjF.24.0010	Energy metabolism	pyruvate dehydrogenase (lipoamide) kinase, putative	49	0	#N/A
LmjF.24	9704	C	T	1289280	snp	0.5	heterozygous	synonymous_variant	LOW	transcript	protein_coding	c.246C>T	p.Arg82Arg	LmjF.24.0040	Translational control	60S ribosomal protein L17, putative	86	1	#N/A
LmjF.24	16638	C	T	14979.7	snp	0.5	heterozygous	upstream_gene_variant	MODIFIER	transcript	protein_coding	c.-249C>T		LmjF.24.0080	Translational control	Ring finger domain containing protein, putative	46	0	#N/A
LmjF.24	24071	T	C	3317.77	snp	0.5	heterozygous	upstream_gene_variant	MODIFIER	transcript	protein_coding	c.-62T>C		LmjF.24.0130	other	WD40/YVTN repeat-like-containing protein	49	0	Basal changes
LmjF.24	76681	A	G	1154.3	snp	0.5	heterozygous	upstream_gene_variant	MODIFIER	transcript	protein_coding	c.-3914A>G		LmjF.24.0290	other	NLI interacting factor-like phosphatase, putative	63	0	Basal changes
LmjF.24	92210	A	G	25997.1	snp	1	homozygous	upstream_gene_variant	MODIFIER	transcript	protein_coding	c.-3197A>G		LmjF.24.0320	Energy metabolism	fumarate hydratase, putative	104	1	Basal changes
LmjF.24	92285	G	A	27287.8	snp	0.5	heterozygous	upstream_gene_variant	MODIFIER	transcript	protein_coding	c.-3122G>A		LmjF.24.0320	Energy metabolism	fumarate hydratase, putative	104	1	Basal changes
LmjF.24	92452	A	G	413.714	snp	0.5	heterozygous	upstream_gene_variant	MODIFIER	transcript	protein_coding	c.-2955A>G		LmjF.24.0320	Energy metabolism	fumarate hydratase, putative	104	1	Basal changes
LmjF.24	97482	A	G	46356.1	snp	1	homozygous	upstream_gene_variant	MODIFIER	intergenic_region		c.-1903A>G		LmjF.24.0330	Translational control	Mitochondrial small ribosomal subunit Rsm22, putative	53	0	#N/A
LmjF.24	97922	A	C	43605.8	snp	0.5	heterozygous	upstream_gene_variant	MODIFIER	intergenic_region		c.-1463A>C		LmjF.24.0330	Translational control	Mitochondrial small ribosomal subunit Rsm22, putative	53	0	#N/A
LmjF.24	107283	CAT	CATGTATGTAT	10439.3	ins	0.5	heterozygous	upstream_gene_variant	MODIFIER	transcript	protein_coding	c.-26_-25insGTATGTAT		LmjF.24.0350	Unknown	hypothetical protein, conserved	47	0	#N/A
LmjF.24	108962	TCCCCCC	TCCCA	34658.1	complex	1	homozygous	upstream_gene_variant	MODIFIER	transcript	protein_coding	c.-1799_-1797delCCCinsA		LmjF.24.0360	Energy metabolism	UDP-galactose transporter	97	1	Basal changes
LmjF.24	138521	C	T	124353	snp	0.5	heterozygous	upstream_gene_variant	MODIFIER	transcript	protein_coding	c.-968C>T		LmjF.24.0430	Unknown	hypothetical protein, unknown function	23	0	Basal changes
LmjF.24	138765	TGT	TACGT	5568.12	ins	0.5	heterozygous	upstream_gene_variant	MODIFIER	transcript	protein_coding	c.-724_-723insAC		LmjF.24.0430	Unknown	hypothetical protein, unknown function	23	0	Basal changes
LmjF.24	138872	AGA	AGAACGGTGCGCGACCGCTTGA	2369.86	ins	0.5	heterozygous	upstream_gene_variant	MODIFIER	transcript	protein_coding	c.-615_-614insACGGTGCGCGACCGCTTGA		LmjF.24.0430	Unknown	hypothetical protein, unknown function	23	0	Basal changes
LmjF.24	148954	CG	TG	6710.69	snp	0.5	heterozygous	synonymous_variant	LOW			c.3321C>T	p.Arg1107Arg	LmjF.24.0440	Unknown	Protein of unknown function (DUF3184), putative	61	2	Basal changes
LmjF.24	149151	C	T	1931.28	snp	0.5	heterozygous	missense_variant	MODERATE			c.3518C>T	p.Ala1173Val	LmjF.24.0440	Unknown	Protein of unknown function (DUF3184), putative	61	2	Basal changes
LmjF.24	151216	A	G	2582.48	snp	0.5	heterozygous	upstream_gene_variant	MODIFIER	intergenic_region		c.-1822A>G		LmjF.24.0450	Unknown	Protein of unknown function (DUF3184), putative	61	2	Basal changes
LmjF.24	158561	GCGTACCG	CCGTACCA	97661.3	complex	1	homozygous	upstream_gene_variant	MODIFIER	transcript	protein_coding	c.-2053_-2046delGCGTACCGinsCCGTACCA		LmjF.24.0460	Ubiquitination	ubiquitin-activating enzyme, putative	44	0	#N/A
LmjF.24	199183	T	C	356.744	snp	0.5	heterozygous	upstream_gene_variant	MODIFIER	transcript	protein_coding	c.-854T>C		LmjF.24.0590	Unknown	hypothetical protein, unknown function	27	0	#N/A
LmjF.24	204157	C	G	1722.35	snp	0.5	heterozygous	upstream_gene_variant	MODIFIER	transcript	protein_coding	c.-1159C>G		LmjF.24.TRNAPRO.01	Translational control	tRNA-Pro	0	0	Basal changes
LmjF.24	220845	A	G	289442	snp	1	homozygous	upstream_gene_variant	MODIFIER	transcript	protein_coding	c.-2053A>G		LmjF.24.0640	Microtubules or flagellar	Kinesin-13 3, putative	53	0	Basal changes
LmjF.24	221252	G	A	5744.94	snp	0.5	heterozygous	upstream_gene_variant	MODIFIER	transcript	protein_coding	c.-1646G>A		LmjF.24.0640	Microtubules or flagellar	Kinesin-13 3, putative	53	0	Basal changes
LmjF.24	221254	G	A	325689	snp	0.5	heterozygous	upstream_gene_variant	MODIFIER	transcript	protein_coding	c.-1644G>A		LmjF.24.0640	Microtubules or flagellar	Kinesin-13 3, putative	53	0	Basal changes
LmjF.24	242453	T	G	11710.7	snp	1	homozygous	upstream_gene_variant	MODIFIER	transcript	protein_coding	c.-3216T>G		LmjF.24.0690	Unknown	hypothetical predicted transmembrane protein	26	0	Basal changes
LmjF.24	244948	GAGCA	GAGCAGCA	146194	ins	1	homozygous	upstream_gene_variant	MODIFIER	transcript	protein_coding	c.-717_-716insGCA		LmjF.24.0690	Unknown	hypothetical predicted transmembrane protein	26	0	Basal changes
LmjF.24	244985	CCT	CCTCCCCCCCTCTTCTCTCCTCT	37613.6	ins	0.5	heterozygous	upstream_gene_variant	MODIFIER	transcript	protein_coding	c.-682_-681insCCCCCCCTCTTCTCTCCTCT		LmjF.24.0690	Unknown	hypothetical predicted transmembrane protein	26	0	Basal changes
LmjF.24	256015	G	A	116595	snp	1	homozygous	upstream_gene_variant	MODIFIER	transcript	protein_coding	c.-1446G>A		LmjF.24.0740	Unknown	hypothetical protein, conserved	22	0	Basal changes
LmjF.24	274489	G	T	53171.2	snp	0.5	heterozygous	upstream_gene_variant	MODIFIER	transcript	protein_coding	c.-1371G>T		LmjF.24.0780	Unknown	hypothetical protein, conserved	42	0	#N/A
LmjF.24	301913	ACCCCCC	ACCCT	213126	complex	1	homozygous	upstream_gene_variant	MODIFIER	transcript	protein_coding	c.-794_-792delCCCinsT		LmjF.24.0860	Unknown	hypothetical protein, conserved	49	0	#N/A
LmjF.24	303825	A	G	55335.2	snp	1	homozygous	upstream_gene_variant	MODIFIER	transcript	protein_coding	c.-618A>G		LmjF.24.0870	other	emp24/gp25L/p24 family/GOLD, putative	49	0	#N/A
LmjF.24	378335	TCTCCC	TCTCCCTCCC	26076.4	ins	1	homozygous	upstream_gene_variant	MODIFIER	transcript	protein_coding	c.-30_-29insTCCC		LmjF.24.1090	Unknown	hypothetical predicted multipass transmembrane protein	49	0	#N/A
LmjF.24	423285	C	A	27820.5	snp	0.5	heterozygous	missense_variant	MODERATE	transcript	protein_coding	c.2985C>A	p.Asn995Lys	LmjF.24.1170	Unknown	hypothetical protein, conserved	53	0	#N/A
LmjF.24	424923	C	T	235286	snp	1	homozygous	synonymous_variant	LOW	transcript	protein_coding	c.219C>T	p.Arg73Arg	LmjF.24.1180	Drug efflux	Surfeit locus protein 6, putative	49	0	#N/A
LmjF.24	431980	TTGT	TTGTGTGTCAGTGT	99422.9	ins	0.5	heterozygous	upstream_gene_variant	MODIFIER	transcript	protein_coding	c.-2168_-2167insGTGTCAGTGT		LmjF.24.1220	Translational control	RNA-binding protein 38, putative	49	0	Basal changes
LmjF.24	436291	GAC	GGGACACGACAC	57655.2	ins	1	homozygous	upstream_gene_variant	MODIFIER	transcript	protein_coding	c.-1480_-1479insGGACACGAC		LmjF.24.1230	Unknown	hypothetical protein, conserved	51	0	#N/A
LmjF.24	436296	G	A	70659.8	snp	1	homozygous	upstream_gene_variant	MODIFIER	transcript	protein_coding	c.-1475G>A		LmjF.24.1230	Unknown	hypothetical protein, conserved	51	0	#N/A
LmjF.24	436944	T	C	409.556	snp	0.5	heterozygous	upstream_gene_variant	MODIFIER	transcript	protein_coding	c.-827T>C		LmjF.24.1230	Unknown	hypothetical protein, conserved	51	0	#N/A
LmjF.24	450921	G	A	1918.24	snp	0.5	heterozygous	upstream_gene_variant	MODIFIER	transcript	protein_coding	c.-3315G>A		LmjF.24.1280	Surface protein	amastin-like surface protein-like protein	49	1	Basal changes
LmjF.24	454281	A	C	277470	snp	1	homozygous	missense_variant	MODERATE	transcript	protein_coding	c.46A>C	p.Ile16Leu	LmjF.24.1280	Surface protein	amastin-like surface protein-like protein	49	1	Basal changes
LmjF.24	473764	C	A	551.966	snp	0.5	heterozygous	upstream_gene_variant	MODIFIER	transcript	protein_coding	c.-212C>A		LmjF.24.1330	Unknown	hypothetical protein, conserved	45	0	#N/A
LmjF.24	480653	CGTGCGTGCGTGTGTG	CG,CTTGCGTGCGTGTGTG	19664.5	del,snp"	0.5,0.5	heterozygous	upstream_gene_variant	MODIFIER	transcript	protein_coding	c.-1631_-1616delCGTGCGTGCGTGTGTGinsCG		LmjF.24.1360	other	Dyggve-Melchior-Clausen syndrome protein, putative	27	0	#N/A
LmjF.24	536732	CTC	CTCATC	113529	ins	0.5	heterozygous	upstream_gene_variant	MODIFIER	transcript	protein_coding	c.-1035_-1034insATC		LmjF.24.1470	Unknown	hypothetical protein, conserved	22	0	Basal changes
LmjF.24	555513	C	T	903557	snp	1	homozygous	upstream_gene_variant	MODIFIER	transcript	protein_coding	c.-900C>T		LmjF.24.1510	Translational control	translationally controlled tumor protein (TCTP), putative	81	1	#N/A
LmjF.24	557757	G	A	557495	snp	1	homozygous	upstream_gene_variant	MODIFIER	transcript	protein_coding	c.-937G>A		LmjF.24.1520	other	ERCC4 domain containing protein, putative	63	0	#N/A
LmjF.24	562296	G	A	12019.5	snp	0.5	heterozygous	upstream_gene_variant	MODIFIER	intergenic_region		c.-1288G>A		LmjF.24.1530	Nuclear	ATP-dependent DEAD/H DNA helicase recQ, putative	50	0	Basal changes
LmjF.24	602553	CTG	CTCTGTG,CTC	47227.4	ins,snp"	0.5,0.5	heterozygous	upstream_gene_variant	MODIFIER	transcript	protein_coding	c.-960_-958delCTGinsCTCTGTG		LmjF.24.1600	Unknown	hypothetical protein, unknown function	13	0	Under drug challenge
LmjF.24	602750	G	T	141116	snp	1	homozygous	upstream_gene_variant	MODIFIER	transcript	protein_coding	c.-763G>T		LmjF.24.1600	Unknown	hypothetical protein, unknown function	13	0	Under drug challenge
LmjF.24	639116	TG	GT	19127.1	mnp	1	homozygous	upstream_gene_variant	MODIFIER	transcript	protein_coding	c.-3159_-3158delCAinsAC		LmjF.24.1700	Unknown	hypothetical protein, conserved	51	0	#N/A
LmjF.24	669107	TGC	TGCTGCGGCAGC	33967.6	ins	0.5	heterozygous	conservative_inframe_insertion	MODERATE	transcript	protein_coding	c.95_96insGCTGCCGCA	p.Gln32_Gln33insLeuProGln	LmjF.24.1790	Translational control	RNA recognition motif. (a.k.a. RRM, RBD, or RNP domain), putative	47	0	#N/A
LmjF.24	691708	C	T	6362.53	snp	0.5	heterozygous	upstream_gene_variant	MODIFIER	intergenic_region		c.-1781G>A		LmjF.24.1870	Unknown	hypothetical protein, conserved	25	0	#N/A
LmjF.24	735129	TAG	TAGGAG	70194.4	ins	0.5	heterozygous	conservative_inframe_insertion	MODERATE	transcript	protein_coding	c.1032_1033insCTC	p.Leu344dup	LmjF.24.1970	Nuclear	Nucleoporin NUP76	51	0	Basal changes
LmjF.24	757654	G	A	982551	snp	1	homozygous	synonymous_variant	LOW	transcript	protein_coding	c.336C>T	p.Arg112Arg	LmjF.24.2050	Translational control	60S ribosomal protein L26, putative	85	1	#N/A
LmjF.24	757795	T	A	548274	snp	1	homozygous	synonymous_variant	LOW	transcript	protein_coding	c.195A>T	p.Gly65Gly	LmjF.24.2050	Translational control	60S ribosomal protein L26, putative	85	1	#N/A
LmjF.24	764890	T	C	253906	snp	1	homozygous	upstream_gene_variant	MODIFIER	transcript	protein_coding	c.-2792A>G		LmjF.24.2060	Energy metabolism	transketolase	56	0	Basal changes
LmjF.24	765028	G	T	2635630	snp	1	homozygous	upstream_gene_variant	MODIFIER	transcript	protein_coding	c.-2930C>A		LmjF.24.2060	Energy metabolism	transketolase	56	0	Basal changes
LmjF.24	788803	AGGGAGC	AGGGAGCGGGGGAGC	175154	ins	1	homozygous	upstream_gene_variant	MODIFIER	intergenic_region		c.-788_-787insGCTCCCCC		LmjF.24.2150	Unknown	hypothetical protein, unknown function	25	0	#N/A
LmjF.24	792429	GGGGGGGAGCGA	GAGGGAGGGAGGGAGGGGGGAGCGA,GAGGGGGGAGCGA	16244.5	ins,ins"	0.5,0.5	heterozygous	upstream_gene_variant	MODIFIER	transcript	protein_coding	c.-4418_-4407delTCGCTCCCCCCCinsTCGCTCCCCCCTCCCTCCCTCCCTC		LmjF.24.2150	Unknown	hypothetical protein, unknown function	25	0	#N/A
LmjF.24	806426	G	A	1123880	snp	1	homozygous	upstream_gene_variant	MODIFIER	transcript	protein_coding	c.-4481C>T		LmjF.24.2180	Microtubules or flagellar	Trypanosome basal body component protein	57	0	#N/A
LmjF.24	807332	T	C	2325250	snp	1	homozygous	upstream_gene_variant	MODIFIER	transcript	protein_coding	c.-3836A>G		LmjF.24.2190	Unknown	hypothetical protein, conserved	53	0	#N/A
LmjF.24	808164	G	A	759438	snp	1	homozygous	upstream_gene_variant	MODIFIER	transcript	protein_coding	c.-4668C>T		LmjF.24.2190	Unknown	hypothetical protein, conserved	53	0	#N/A
LmjF.24	808785	C	T	1596100	snp	1	homozygous	synonymous_variant	LOW	transcript	protein_coding	c.27G>A	p.Gln9Gln	LmjF.24.2210	Translational control	60S ribosomal protein L12, putative	88	1	#N/A
LmjF.24	811420	T	G	142190	snp	1	homozygous	upstream_gene_variant	MODIFIER	transcript	protein_coding	c.-2609A>C		LmjF.24.2210	Translational control	60S ribosomal protein L12, putative	88	1	#N/A
LmjF.24	812787	T	G	382785	snp	1	homozygous	upstream_gene_variant	MODIFIER	transcript	protein_coding	c.-3976A>C		LmjF.24.2210	Translational control	60S ribosomal protein L12, putative	88	1	#N/A
LmjF.24	816230	CAC	CACATAC	84178.2	ins	0.5	heterozygous	upstream_gene_variant	MODIFIER	transcript	protein_coding	c.-2402_-2401insGTAT		LmjF.24.2230	other	Heme Response-1 protein, putative	49	0	Basal changes
LmjF.24	820404	G	A	189799	snp	1	homozygous	synonymous_variant	LOW	transcript	protein_coding	c.1221C>T	p.Gly407Gly	LmjF.24.2260	other	notchless homolog, putative	53	0	#N/A
LmjF.25	19573	T	C	3154.34	snp	0.5	heterozygous	upstream_gene_variant	MODIFIER	transcript	protein_coding	c.-4627A>G		LmjF.25.0030	Unknown	Domain of unknown function (DUF2431), putative	29	0	#N/A
LmjF.25	32896	C	T	7702.61	snp	0.5	heterozygous	upstream_gene_variant	MODIFIER	transcript	protein_coding	c.-4975G>A		LmjF.25.0080	Translational control	poly(A)-binding protein 3	108	1	#N/A
LmjF.25	65865	G	A	1290.27	snp	0.5	heterozygous	upstream_gene_variant	MODIFIER	transcript	protein_coding	c.-1649C>T		LmjF.25.0200	Microtubules or flagellar	Putative intraflagellar transport protein F6	51	0	Basal changes
LmjF.25	140666	G	A	9417.62	snp	0.5	heterozygous	upstream_gene_variant	MODIFIER	transcript	protein_coding	c.-662C>T		LmjF.25.0430	other	WD domain, G-beta repeat/Utp13 specific WD40 associated domain containing protein, putative	51	0	#N/A
LmjF.25	146214	CACAC	CAGAGAGACAT	3643.63	complex	0.5	heterozygous	upstream_gene_variant	MODIFIER	transcript	protein_coding	c.-3160_-3158delGTGinsATGTCTCTC		LmjF.25.0440	other	transcription factor IIIb, putative	49	0	#N/A
LmjF.25	163231	GTG	GTGTGTCTG	13085.8	ins	0.5	heterozygous	upstream_gene_variant	MODIFIER			c.-1477_-1476insCAGACA		LmjF.25.0480	Unknown	hypothetical protein, conserved	25	0	#N/A
LmjF.25	193082	C	T	12851.1	snp	0.5	heterozygous	upstream_gene_variant	MODIFIER			c.-2142G>A		LmjF.25.0530	Drug efflux	ABC transporter, mitochondrial, putative	140	2	#N/A
LmjF.25	199537	A	C	177.9	snp	0.5	heterozygous	upstream_gene_variant	MODIFIER	transcript	protein_coding	c.-337T>G		LmjF.25.0540	Unknown	hypothetical protein SCD6.10	26	0	Basal changes
LmjF.25	208608	G	A	1100280	snp	1	homozygous	upstream_gene_variant	MODIFIER	transcript	protein_coding	c.-4390C>T		LmjF.25.0560	Unknown	hypothetical protein, conserved	43	0	#N/A
LmjF.25	232831	C	T	32345.8	snp	0.5	heterozygous	upstream_gene_variant	MODIFIER	transcript	protein_coding	c.-3757G>A		LmjF.25.0640	Unknown	hypothetical protein, conserved	44	0	#N/A
LmjF.25	266711	A	G	126060	snp	1	homozygous	missense_variant	MODERATE	transcript	protein_coding	c.56T>C	p.Val19Ala	LmjF.25.0715	Unknown	hypothetical protein, conserved	47	0	#N/A
LmjF.25	269294	A	T	8971.94	snp	0.5	heterozygous	upstream_gene_variant	MODIFIER	transcript	protein_coding	c.-4719T>A		LmjF.25.0710	Drug efflux	SCAMP family, putative	48	0	#N/A
LmjF.25	271412	C	T	558602	snp	1	homozygous	upstream_gene_variant	MODIFIER	transcript	protein_coding	c.-4646G>A		LmjF.25.0715	Unknown	hypothetical protein, conserved	47	0	#N/A
LmjF.25	346778	C	T	1029820	snp	1	homozygous	synonymous_variant	LOW	transcript	protein_coding	c.417C>T	p.His139His	LmjF.25.0910	other	cyclophilin a, putative	148	2	Basal changes
LmjF.25	347205	C	T	1263480	snp	1	homozygous	upstream_gene_variant	MODIFIER	transcript	protein_coding	c.-2156C>T		LmjF.25.0920	histone	Histone RNA hairpin-binding protein RNA-binding domain containing protein, putative	23	0	Basal changes
LmjF.25	347892	C	T	1859860	snp	1	homozygous	upstream_gene_variant	MODIFIER	transcript	protein_coding	c.-1469C>T		LmjF.25.0920	histone	Histone RNA hairpin-binding protein RNA-binding domain containing protein, putative	23	0	Basal changes
LmjF.25	347903	G	T	982071	snp	0.5	heterozygous	upstream_gene_variant	MODIFIER	transcript	protein_coding	c.-1458G>T		LmjF.25.0920	histone	Histone RNA hairpin-binding protein RNA-binding domain containing protein, putative	23	0	Basal changes
LmjF.25	347943	G	C	1698480	snp	1	homozygous	upstream_gene_variant	MODIFIER	transcript	protein_coding	c.-1418G>C		LmjF.25.0920	histone	Histone RNA hairpin-binding protein RNA-binding domain containing protein, putative	23	0	Basal changes
LmjF.25	394873	C	T	103566	snp	1	homozygous	upstream_gene_variant	MODIFIER	transcript	protein_coding	c.-727C>T		LmjF.25.1020	histone	dehydrogenase-like protein	50	0	#N/A
LmjF.25	413736	C	T	33805.3	snp	1	homozygous	upstream_gene_variant	MODIFIER	intergenic_region		c.-1576C>T		LmjF.25.1070	Unknown	hypothetical protein, conserved	25	0	Basal changes
LmjF.25	419740	C	T	7475.98	snp	0.5	heterozygous	upstream_gene_variant	MODIFIER	transcript	protein_coding	c.-267C>T		LmjF.25.1080	Unknown	hypothetical protein, conserved	49	0	Basal changes
LmjF.25	421695	C	T	83486.3	snp	1	homozygous	downstream_gene_variant	MODIFIER	transcript	protein_coding	c.*3807C>T		LmjF.25.1070	Unknown	hypothetical protein, conserved	25	0	Basal changes
LmjF.25	427942	TCTGCTGCTGCTGCTGC	TCTGCTGCTGCTGCTGCTGCTGCTGC	44797.4	ins	0.5	heterozygous	conservative_inframe_insertion	MODERATE	transcript	protein_coding	c.398_399insGCAGCAGCA	p.Pro133_Gln134insGlnGlnGln	LmjF.25.1100	Chaperones	DNAj-like protein	97	1	#N/A
LmjF.25	429044	C	T	3840.58	snp	0.5	heterozygous	upstream_gene_variant	MODIFIER	transcript	protein_coding	c.-3897G>A		LmjF.25.1090	histone	magnesium transporter protein 2	77	0	#N/A
LmjF.25	455035	C	T	110550	snp	1	homozygous	upstream_gene_variant	MODIFIER	transcript	protein_coding	c.-939G>A		LmjF.25.1120	Energy metabolism	aldehyde dehydrogenase, mitochondrial precursor	32	0	#N/A
LmjF.25	455102	G	A	66398.4	snp	1	homozygous	upstream_gene_variant	MODIFIER	transcript	protein_coding	c.-1006C>T		LmjF.25.1120	Energy metabolism	aldehyde dehydrogenase, mitochondrial precursor	32	0	#N/A
LmjF.25	456150	GGGAC	GAGGAC	264998	ins	1	homozygous	upstream_gene_variant	MODIFIER	transcript	protein_coding	c.-2055_-2054insT		LmjF.25.1120	Energy metabolism	aldehyde dehydrogenase, mitochondrial precursor	32	0	#N/A
LmjF.25	457882	T	C	34289.4	snp	1	homozygous	upstream_gene_variant	MODIFIER	transcript	protein_coding	c.-3786A>G		LmjF.25.1120	Energy metabolism	aldehyde dehydrogenase, mitochondrial precursor	32	0	#N/A
LmjF.25	471289	G	T	349780	snp	1	homozygous	upstream_gene_variant	MODIFIER	transcript	protein_coding	c.-4483C>A		LmjF.25.1160	histone	LMBR1-like membrane protein, putative	64	0	#N/A
LmjF.25	511065	A	T	13899.7	snp	0.5	heterozygous	upstream_gene_variant	MODIFIER	transcript	protein_coding	c.-4368T>A		LmjF.25.1260	Unknown	hypothetical protein, conserved	57	0	#N/A
LmjF.25	512701	TGC	TGCTGCTGCTGCGACCGC	37624.8	ins	0.5	heterozygous	conservative_inframe_insertion	MODERATE	transcript	protein_coding	c.2177_2178insGCGGTCGCAGCAGCA	p.Glu726_Gln727insArgSerGlnGlnGln	LmjF.25.1280	Ubiquitination	Cullin family/Cullin protein neddylation domain containing protein, putative	53	0	#N/A
LmjF.25	515760	A	G	115575	snp	0.5	heterozygous	upstream_gene_variant	MODIFIER	transcript	protein_coding	c.-880T>C		LmjF.25.1280	Ubiquitination	Cullin family/Cullin protein neddylation domain containing protein, putative	53	0	#N/A
LmjF.25	521239	G	A	2144.55	snp	0.5	heterozygous	upstream_gene_variant	MODIFIER	transcript	protein_coding	c.-4148C>T		LmjF.25.1290	histone	NPL4 family, putative	55	0	#N/A
LmjF.25	550123	ACG	ACGCGCG	46568.2	ins	0.5	heterozygous	upstream_gene_variant	MODIFIER	transcript	protein_coding	c.-3339_-3338insCGCG		LmjF.25.1360	Unknown	hypothetical protein, conserved	51	0	#N/A
LmjF.25	550190	C	T	29365.6	snp	0.5	heterozygous	upstream_gene_variant	MODIFIER	transcript	protein_coding	c.-3403G>A		LmjF.25.1360	Unknown	hypothetical protein, conserved	51	0	#N/A
LmjF.25	555194	G	A	222345	snp	1	homozygous	missense_variant	MODERATE	transcript	protein_coding	c.1000C>T	p.Pro334Ser	LmjF.25.1400	histone	Surp module, putative	47	0	#N/A
LmjF.25	578165	C	T	15119.9	snp	0.5	heterozygous	upstream_gene_variant	MODIFIER	transcript	protein_coding	c.-4170G>A		LmjF.25.1443	Translational control	U1 small nuclear ribonucleoprotein 24 kDa	52	0	#N/A
LmjF.25	657359	C	T	444690	snp	1	homozygous	upstream_gene_variant	MODIFIER	transcript	protein_coding	c.-1088G>A		LmjF.25.1600	Unknown	hypothetical protein, conserved	54	0	#N/A
LmjF.25	700079	A	G	77116.9	snp	1	homozygous	upstream_gene_variant	MODIFIER	transcript	protein_coding	c.-1075T>C		LmjF.25.1720	Unknown	hypothetical protein, conserved	25	0	#N/A
LmjF.25	703975	T	C	6437.78	snp	1	homozygous	upstream_gene_variant	MODIFIER	transcript	protein_coding	c.-4971A>G		LmjF.25.1720	Unknown	hypothetical protein, conserved	25	0	#N/A
LmjF.25	704313	T	C	3676.27	snp	0.5	heterozygous	upstream_gene_variant	MODIFIER	transcript	protein_coding	c.-3154A>G		LmjF.25.1730	Unknown	hypothetical protein, conserved	47	0	#N/A
LmjF.25	708822	G	T	55707.2	snp	0.5	heterozygous	upstream_gene_variant	MODIFIER	transcript	protein_coding	c.-3842C>A		LmjF.25.1750	Unknown	Domain of unknown function (DUF1935), putative	31	0	#N/A
LmjF.25	711108	G	A	17308.2	snp	0.5	heterozygous	upstream_gene_variant	MODIFIER	transcript	protein_coding	c.-3928C>T		LmjF.25.1760	Unknown	hypothetical protein, conserved	50	0	#N/A
LmjF.25	739918	T	C	8247.22	snp	0.5	heterozygous	upstream_gene_variant	MODIFIER	transcript	protein_coding	c.-2699A>G		LmjF.25.1840	histone	General negative regulator of transcription subunit 5	50	0	Basal changes
LmjF.25	740522	ACACA	CCACC	19689.1	complex	0.5	heterozygous	upstream_gene_variant	MODIFIER	transcript	protein_coding	c.-3307_-3303delTGTGTinsGGTGG		LmjF.25.1840	histone	General negative regulator of transcription subunit 5	50	0	Basal changes
LmjF.25	746670	GCA	GCACACACACGCACA	43046.5	ins	0.5	heterozygous	upstream_gene_variant	MODIFIER	transcript	protein_coding	c.-4796_-4795insTGTGCGTGTGTG		LmjF.25.1860	histone	TLP18.3, Psb32 and MOLO-1 founding proteins of phosphatase, putative	51	0	#N/A
LmjF.25	746896	T	C	22213.7	snp	1	homozygous	upstream_gene_variant	MODIFIER	transcript	protein_coding	c.-2691A>G		LmjF.25.1870	Unknown	hypothetical protein, unknown function	22	0	#N/A
LmjF.25	777248	A	G	45067.8	snp	1	homozygous	upstream_gene_variant	MODIFIER	transcript	protein_coding	c.-4032T>C		LmjF.25.1980	Unknown	hypothetical protein, conserved	48	0	Basal changes
LmjF.25	788096	G	A	6335.04	snp	0.5	heterozygous	upstream_gene_variant	MODIFIER	transcript	protein_coding	c.-2970C>T		LmjF.25.2010	Energy metabolism	2,4-dihydroxyhept-2-ene-1,7-dioic acid aldolase, putative	44	0	#N/A
LmjF.25	802913	C	A	165526	snp	1	homozygous	upstream_gene_variant	MODIFIER	transcript	protein_coding	c.-3538G>T		LmjF.25.2060	histone	Stage II sporulation protein E (SpoIIE), putative	100	1	#N/A
LmjF.25	848411	G	T	11111.8	snp	0.5	heterozygous	upstream_gene_variant	MODIFIER	transcript	protein_coding	c.-130G>T		LmjF.25.2260	Unknown	hypothetical protein, conserved	40	0	#N/A
LmjF.25	873925	A	G	204.709	snp	0.5	heterozygous	upstream_gene_variant	MODIFIER	transcript	protein_coding	c.-60A>G		LmjF.25.2350	Unknown	hypothetical protein, conserved	26	0	#N/A
LmjF.25	873941	G	A	6864.82	snp	0.5	heterozygous	upstream_gene_variant	MODIFIER	transcript	protein_coding	c.-44G>A		LmjF.25.2350	Unknown	hypothetical protein, conserved	26	0	#N/A
LmjF.25	906231	A	G	738.135	snp	0.5	heterozygous	missense_variant	MODERATE	transcript	protein_coding	c.1576A>G	p.Thr526Ala	LmjF.25.2460	Energy metabolism	phosphoglycan beta 1,3 galactosyltransferase 6	1121	6	Basal changes
LmjF.25	906505	C	T	73.9074	snp	0.5	heterozygous	missense_variant	MODERATE	transcript	protein_coding	c.1850C>T	p.Ala617Val	LmjF.25.2460	Energy metabolism	phosphoglycan beta 1,3 galactosyltransferase 6	1121	6	Basal changes
LmjF.26	44793	T	G	1492470	snp	1	homozygous	downstream_gene_variant	MODIFIER	transcript	protein_coding	c.*20A>C		LmjF.26.0170	Translational control	60S ribosomal protein L7, putative	92	1	#N/A
LmjF.26	47868	A	C	4011.22	snp	0.5	heterozygous	upstream_gene_variant	MODIFIER	transcript	protein_coding	c.-2297T>G		LmjF.26.0170	Translational control	60S ribosomal protein L7, putative	92	1	#N/A
LmjF.26	48619	G	A	42331.4	snp	1	homozygous	upstream_gene_variant	MODIFIER	transcript	protein_coding	c.-3048C>T		LmjF.26.0170	Translational control	60S ribosomal protein L7, putative	92	1	#N/A
LmjF.26	87558	A	T	51072.9	snp	0.5	heterozygous	upstream_gene_variant	MODIFIER	transcript	protein_coding	c.-4160T>A		LmjF.26.0320	Antioxidant response	C-1-tetrahydrofolate synthase, cytoplasmic, putative	94	1	#N/A
LmjF.26	121347	C	A	69020.9	snp	1	homozygous	upstream_gene_variant	MODIFIER	transcript	protein_coding	c.-4916G>T		LmjF.26.0420	Energy metabolism	pseudouridylate synthase-like protein	50	0	Basal changes
LmjF.26	124627	G	A	370500	snp	1	homozygous	synonymous_variant	LOW	transcript	protein_coding	c.183C>T	p.Phe61Phe	LmjF.26.0460	Energy metabolism	ATPase subunit 9, putative	139	2	#N/A
LmjF.26	136091	T	C	1924.55	snp	0.5	heterozygous	upstream_gene_variant	MODIFIER	transcript	protein_coding	c.-4544A>G		LmjF.26.0480	Unknown	Conserved hypothetical ATP binding protein, putative	50	0	#N/A
LmjF.26	152953	GGGGTGA	GGGTGGGGGTGGGTGA	737.016	ins	0.5	heterozygous	upstream_gene_variant	MODIFIER	transcript	protein_coding	c.-4288_-4287insCCACCCCCA		LmjF.26.0540	Unknown	hypothetical protein, conserved	25	0	#N/A
LmjF.26	171232	G	A	469727	snp	1	homozygous	upstream_gene_variant	MODIFIER	transcript	protein_coding	c.-4096C>T		LmjF.26.0600	Unknown	hypothetical protein, conserved	52	0	Basal changes
LmjF.26	171559	C	T	90465.1	snp	1	homozygous	upstream_gene_variant	MODIFIER	transcript	protein_coding	c.-4423G>A		LmjF.26.0600	Unknown	hypothetical protein, conserved	52	0	Basal changes
LmjF.26	172489	C	A	88458.9	snp	0.5	heterozygous	upstream_gene_variant	MODIFIER	transcript	protein_coding	c.-2677G>T		LmjF.26.0610	Unknown	hypothetical protein, conserved	48	0	#N/A
LmjF.26	172936	G	A	20060.4	snp	1	homozygous	upstream_gene_variant	MODIFIER	transcript	protein_coding	c.-3124C>T		LmjF.26.0610	Unknown	hypothetical protein, conserved	48	0	#N/A
LmjF.26	184045	T	C	376.312	snp	0.5	heterozygous	upstream_gene_variant	MODIFIER	transcript	protein_coding	c.-1590A>G		LmjF.26.0650	Unknown	hypothetical protein, conserved	55	0	#N/A
LmjF.26	186207	TCCCCCCCCCTGCCCA	TCCCCCCCCCCCTGCCCA	224.202	ins	0.5	heterozygous	upstream_gene_variant	MODIFIER	transcript	protein_coding	c.-3762_-3761insGG		LmjF.26.0650	Unknown	hypothetical protein, conserved	55	0	#N/A
LmjF.26	258215	G	T	3463520	snp	1	homozygous	upstream_gene_variant	MODIFIER	transcript	protein_coding	c.-988C>A		LmjF.26.0870	Nuclear	ISWI complex protein	25	0	#N/A
LmjF.26	258465	G	T	3392400	snp	1	homozygous	upstream_gene_variant	MODIFIER	transcript	protein_coding	c.-1238C>A		LmjF.26.0870	Nuclear	ISWI complex protein	25	0	#N/A
LmjF.26	258492	C	T	1537570	snp	0.5	heterozygous	upstream_gene_variant	MODIFIER	transcript	protein_coding	c.-1265G>A		LmjF.26.0870	Nuclear	ISWI complex protein	25	0	#N/A
LmjF.26	258693	C	A	1743030	snp	1	homozygous	upstream_gene_variant	MODIFIER	transcript	protein_coding	c.-1466G>T		LmjF.26.0870	Nuclear	ISWI complex protein	25	0	#N/A
LmjF.26	258708	A	C	1457200	snp	1	homozygous	upstream_gene_variant	MODIFIER	transcript	protein_coding	c.-1481T>G		LmjF.26.0870	Nuclear	ISWI complex protein	25	0	#N/A
LmjF.26	258940	G	A	181409	snp	1	homozygous	synonymous_variant	LOW	transcript	protein_coding	c.237C>T	p.Gly79Gly	LmjF.26.0880	Translational control	40S ribosomal protein S16, putative	90	1	#N/A
LmjF.26	259999	T	G	1968500	snp	1	homozygous	upstream_gene_variant	MODIFIER	transcript	protein_coding	c.-2772A>C		LmjF.26.0870	Nuclear	ISWI complex protein	25	0	#N/A
LmjF.26	399713	GTAT	GTATAT	35099.9	ins	0.5	heterozygous	upstream_gene_variant	MODIFIER	transcript	protein_coding	c.-560_-559insAT		LmjF.26.1220	Unknown	hypothetical protein, conserved	50	0	#N/A
LmjF.26	443005	G	A	11169.4	snp	0.5	heterozygous	upstream_gene_variant	MODIFIER	transcript	protein_coding	c.-542G>A		LmjF.26.1300	Nuclear	Nucleolar protein 105, putative	52	0	Basal changes
LmjF.26	533262	GCGCC	GCGCG	1865.26	snp	0.5	heterozygous	upstream_gene_variant	MODIFIER	transcript	protein_coding	c.-843C>G		LmjF.26.1490	Unknown	hypothetical protein, unknown function	25	0	#N/A
LmjF.26	536223	CCCTCCCC	TCCCCCCT	5796.49	complex	1	homozygous	downstream_gene_variant	MODIFIER	intergenic_region		c.*3789_*3796delCCCTCCCCinsTCCCCCCT		LmjF.26.1480	Unknown	hypothetical protein, conserved	65	0	#N/A
LmjF.26	566060	T	G	8980.98	snp	1	homozygous	upstream_gene_variant	MODIFIER	intergenic_region		c.-1130T>G		LmjF.26.1560	histone	SNF2 family N-terminal domain/Ring finger domain containing protein, putative	33	0	#N/A
LmjF.26	566067	TGT	TAC	705.288	mnp	0.5	heterozygous	upstream_gene_variant	MODIFIER	intergenic_region		c.-1122_-1121delGTinsAC		LmjF.26.1560	histone	SNF2 family N-terminal domain/Ring finger domain containing protein, putative	33	0	#N/A
LmjF.26	594468	T	G	5555.47	snp	0.5	heterozygous	upstream_gene_variant	MODIFIER	transcript	protein_coding	c.-2523T>G		LmjF.26.1620	lipid metabolism	CDP-DAG synthase, putative	52	0	#N/A
LmjF.26	598589	C	G	1118.61	snp	0.5	heterozygous	upstream_gene_variant	MODIFIER	transcript	protein_coding	c.-369C>G		LmjF.26.1630	Translational control	40S ribosomal protein S33, putative	80	1	#N/A
LmjF.26	717889	C	T	27900.3	snp	0.5	heterozygous	synonymous_variant	LOW	transcript	protein_coding	c.483C>T	p.Gly161Gly	LmjF.26.1860	histone	Present in the outer mitochondrial membrane proteome 2	53	0	#N/A
LmjF.26	735633	C	T	6601.68	snp	1	homozygous	upstream_gene_variant	MODIFIER	transcript	snoRNA	n.-266C>T		LmjF.26.snoRNA0472	histone	C/D snoRNA	0	0	#N/A
LmjF.26	781490	G	A	51.2323	snp	0	undeterminated	upstream_gene_variant	MODIFIER	intergenic_region		c.-579G>A		LmjF.26.1980	Unknown	hypothetical protein, conserved	79	0	#N/A
LmjF.26	929041	T	A	10062.3	snp	1	homozygous	upstream_gene_variant	MODIFIER	transcript	protein_coding	c.-480T>A		LmjF.26.2310	Unknown	hypothetical protein, conserved	52	0	Basal changes
LmjF.26	935745	A	T	931560	snp	1	homozygous	upstream_gene_variant	MODIFIER	transcript	protein_coding	c.-827A>T		LmjF.26.2340	Translational control	60S ribosomal protein L35, putative	84	1	#N/A
LmjF.26	937470	C	A	136.296	snp	0.5	heterozygous	upstream_gene_variant	MODIFIER	transcript	protein_coding	c.-682C>A		LmjF.26.2350	Unknown	hypothetical protein, conserved	24	0	#N/A
LmjF.26	999498	A	T	114.619	snp	0	undeterminated	upstream_gene_variant	MODIFIER	transcript	protein_coding	c.-445A>T		LmjF.26.2480	lipid metabolism	CDP-diacylglycerol--inositol 3-phosphatidyltransferase, putative	48	0	#N/A
LmjF.26	1032805	G	A	121994	snp	1	homozygous	upstream_gene_variant	MODIFIER	intergenic_region		c.-229G>A		LmjF.26.2560	histone	D-ala D-ala ligase C-terminus/SET domain containing protein, putative	52	0	Basal changes
LmjF.26	1065262	G	A	1727.76	snp	0.5	heterozygous	upstream_gene_variant	MODIFIER	intergenic_region		c.-1483G>A		LmjF.26.2660	Nuclear	Nucleoporin NUP92	58	0	Basal changes
LmjF.27	29499	A	G	38083.5	snp	0.5	heterozygous	upstream_gene_variant	MODIFIER	transcript	protein_coding	c.-1991T>C		LmjF.27.0100	Energy metabolism	CMGC/RCK protein kinase, putative	101	1	#N/A
LmjF.27	29507	T	C	38672.6	snp	0.5	heterozygous	upstream_gene_variant	MODIFIER	transcript	protein_coding	c.-1999A>G		LmjF.27.0100	Energy metabolism	CMGC/RCK protein kinase, putative	101	1	#N/A
LmjF.27	33918	G	A	1466350	snp	1	homozygous	synonymous_variant	LOW	transcript	protein_coding	c.321C>T	p.Pro107Pro	LmjF.27.0130	Translational control	WW domain/Zinc finger C-x8-C-x5-C-x3-H type (and similar), putative	46	0	#N/A
LmjF.27	60622	CGC	CGCCTTCAATTACGGC	35614.2	ins	0.5	heterozygous	upstream_gene_variant	MODIFIER	transcript	protein_coding	c.-1798_-1797insGCCGTAATTGAAG		LmjF.27.0240	histone	kinetoplast-associated protein-like protein	3	0	#N/A
LmjF.27	91434	T	G	13577.8	snp	0.5	heterozygous	upstream_gene_variant	MODIFIER	transcript	protein_coding	c.-2625T>G		LmjF.27.0350	Translational control	RNA recognition motif (a.k.a. RRM, RBD, or RNP domain), putative	47	0	#N/A
LmjF.27	92094	C	T	252.392	snp	0.5	heterozygous	upstream_gene_variant	MODIFIER	transcript	protein_coding	c.-1965C>T		LmjF.27.0350	Translational control	RNA recognition motif (a.k.a. RRM, RBD, or RNP domain), putative	47	0	#N/A
LmjF.27	93158	CTGG	CTGC	2532.01	snp	0.5	heterozygous	upstream_gene_variant	MODIFIER	transcript	protein_coding	c.-898G>C		LmjF.27.0350	Translational control	RNA recognition motif (a.k.a. RRM, RBD, or RNP domain), putative	47	0	#N/A
LmjF.27	139374	G	T	23683.8	snp	1	homozygous	upstream_gene_variant	MODIFIER	transcript	protein_coding	c.-404G>T		LmjF.27.0480	Nuclear	Nucleolar protein 60, putative	47	0	#N/A
LmjF.27	241945	T	C	14312.6	snp	0.5	heterozygous	upstream_gene_variant	MODIFIER	transcript	protein_coding	c.-227T>C		LmjF.27.0620	Unknown	hypothetical protein, conserved	51	0	#N/A
LmjF.27	250934	TGT	TGTGGT	245424	ins	0.5	heterozygous	upstream_gene_variant	MODIFIER	transcript	protein_coding	c.-4136_-4135insGGT		LmjF.27.0660	Unknown	hypothetical protein, conserved	25	0	#N/A
LmjF.27	263527	A	C	1454.63	snp	0.5	heterozygous	upstream_gene_variant	MODIFIER	intergenic_region		c.-3813A>C		LmjF.27.0680	aminoacid metabolism	amino acid permease, putative	65	1	Basal changes
LmjF.27	271098	A	G	86501.7	snp	1	homozygous	upstream_gene_variant	MODIFIER	intergenic_region		c.-2752A>G		LmjF.27.0690	Unknown	hypothetical protein, unknown function	26	0	#N/A
LmjF.27	271335	A	C	1112.96	snp	0.5	heterozygous	upstream_gene_variant	MODIFIER	intergenic_region		c.-2515A>C		LmjF.27.0690	Unknown	hypothetical protein, unknown function	26	0	#N/A
LmjF.27	297056	A	T	16673.1	snp	0.5	heterozygous	upstream_gene_variant	MODIFIER	transcript	protein_coding	c.-1216A>T		LmjF.27.0745	Unknown	hypothetical protein, conserved (pseudogene)	0	0	Basal changes
LmjF.27	301569	C	T	6584.68	snp	0.5	heterozygous	upstream_gene_variant	MODIFIER	transcript	protein_coding	c.-292C>T		LmjF.27.0760	Nuclear	ras-related protein RAB1A, putative	46	0	#N/A
LmjF.27	304707	G	T	237218	snp	1	homozygous	upstream_gene_variant	MODIFIER	transcript	protein_coding	c.-819G>T		LmjF.27.0770	Microtubules or flagellar	Flagella connector protein 1	36	0	Basal changes
LmjF.27	318080	T	C	8280.22	snp	0.5	heterozygous	upstream_gene_variant	MODIFIER	transcript	protein_coding	c.-1306T>C		LmjF.27.0800	Unknown	hypothetical protein, conserved	39	0	#N/A
LmjF.27	322974	T	C	19111.3	snp	0.5	heterozygous	upstream_gene_variant	MODIFIER	transcript	protein_coding	c.-1999T>C		LmjF.27.0820	Microtubules or flagellar	parallel beta-helix repeat, putative	56	0	#N/A
LmjF.27	393080	A	G	1076.21	snp	0.5	heterozygous	upstream_gene_variant	MODIFIER	transcript	protein_coding	c.-3723T>C		LmjF.27.0930	Energy metabolism	isovaleryl-coA dehydrogenase, putative	51	0	#N/A
LmjF.27	393320	AC	GG	21281	mnp	0.5	heterozygous	upstream_gene_variant	MODIFIER	transcript	protein_coding	c.-3964_-3963delGTinsCC		LmjF.27.0930	Energy metabolism	isovaleryl-coA dehydrogenase, putative	51	0	#N/A
LmjF.27	404382	G	A	2261.74	snp	0.5	heterozygous	upstream_gene_variant	MODIFIER			c.-910C>T		LmjF.27.0960	Unknown	hypothetical protein, conserved	25	0	#N/A
LmjF.27	404430	C	A	3805.4	snp	0.5	heterozygous	upstream_gene_variant	MODIFIER			c.-958G>T		LmjF.27.0960	Unknown	hypothetical protein, conserved	25	0	#N/A
LmjF.27	488394	G	A	14971.9	snp	0.5	heterozygous	upstream_gene_variant	MODIFIER	transcript	protein_coding	c.-3559C>T		LmjF.27.1140	Unknown	hypothetical protein, conserved	42	0	Basal changes
LmjF.27	498754	G	A	101666	snp	1	homozygous	upstream_gene_variant	MODIFIER	intergenic_region		c.-666C>T		LmjF.27.1180	Energy metabolism	protein phosphatase 2C, putative	50	0	#N/A
LmjF.27	498764	G	A	87009.9	snp	1	homozygous	upstream_gene_variant	MODIFIER	intergenic_region		c.-676C>T		LmjF.27.1180	Energy metabolism	protein phosphatase 2C, putative	50	0	#N/A
LmjF.27	498913	C	T	109855	snp	0.5	heterozygous	upstream_gene_variant	MODIFIER	intergenic_region		c.-825G>A		LmjF.27.1180	Energy metabolism	protein phosphatase 2C, putative	50	0	#N/A
LmjF.27	500984	T	C	627469	snp	1	homozygous	upstream_gene_variant	MODIFIER	transcript	protein_coding	c.-2896A>G		LmjF.27.1180	Energy metabolism	protein phosphatase 2C, putative	50	0	#N/A
LmjF.27	527901	AAAG	GAAA	244556	complex	1	homozygous	upstream_gene_variant	MODIFIER	transcript	protein_coding	c.-4948_-4945delCTTTinsTTTC		LmjF.27.1245	Energy metabolism	carboxypeptidase, putative	0	0	Under drug challenge
LmjF.27	551918	G	A	81478.2	snp	1	homozygous	upstream_gene_variant	MODIFIER	transcript	protein_coding	c.-617G>A		LmjF.27.1320	Calium metabolism	Cupin-like domain containing protein, putative	72	1	#N/A
LmjF.27	551925	C	T	15013.6	snp	0.5	heterozygous	upstream_gene_variant	MODIFIER	transcript	protein_coding	c.-610C>T		LmjF.27.1320	Calium metabolism	Cupin-like domain containing protein, putative	72	1	#N/A
LmjF.27	579155	C	T	1835320	snp	1	homozygous	upstream_gene_variant	MODIFIER	transcript	protein_coding	c.-1391C>T		LmjF.27.1390	Translational control	60S acidic ribosomal protein P0, putative	96	1	#N/A
LmjF.27	579181	G	T	1853120	snp	1	homozygous	upstream_gene_variant	MODIFIER	transcript	protein_coding	c.-1365G>T		LmjF.27.1390	Translational control	60S acidic ribosomal protein P0, putative	96	1	#N/A
LmjF.27	580515	A	T	217.115	snp	0.5	heterozygous	upstream_gene_variant	MODIFIER	transcript	protein_coding	c.-31A>T		LmjF.27.1390	Translational control	60S acidic ribosomal protein P0, putative	96	1	#N/A
LmjF.27	581579	C	A	1787290	snp	1	homozygous	upstream_gene_variant	MODIFIER	transcript	protein_coding	c.-1272C>A		LmjF.27.1400	Unknown	hypothetical protein, conserved	44	0	#N/A
LmjF.27	582500	G	A	3543.26	snp	0.5	heterozygous	upstream_gene_variant	MODIFIER	transcript	protein_coding	c.-351G>A		LmjF.27.1400	Unknown	hypothetical protein, conserved	44	0	#N/A
LmjF.27	582509	G	A	4080.71	snp	0.5	heterozygous	upstream_gene_variant	MODIFIER	transcript	protein_coding	c.-342G>A		LmjF.27.1400	Unknown	hypothetical protein, conserved	44	0	#N/A
LmjF.27	600606	A	C	8540.36	snp	1	homozygous	upstream_gene_variant	MODIFIER	transcript	protein_coding	c.-1333A>C		LmjF.27.1450	histone	CBF/Mak21 family, putative	51	0	Basal changes
LmjF.27	652541	CCT	CCCCTCT	81336.3	ins	0.5	heterozygous	upstream_gene_variant	MODIFIER	transcript	protein_coding	c.-1113_-1112insCCTC		LmjF.27.1600	Unknown	hypothetical protein, conserved	24	0	#N/A
LmjF.27	655290	G	A	208197	snp	0.5	heterozygous	5_prime_UTR_variant	MODIFIER	transcript	protein_coding	c.-634G>A		LmjF.27.1605	histone	Protein enabled homolog, putative	0	0	Basal changes
LmjF.27	655388	T	G	179004	snp	0.5	heterozygous	5_prime_UTR_variant	MODIFIER	transcript	protein_coding	c.-536T>G		LmjF.27.1605	histone	Protein enabled homolog, putative	0	0	Basal changes
LmjF.27	661109	ACCCG	CCCCC	175.283	complex	0.5	heterozygous	upstream_gene_variant	MODIFIER	transcript	protein_coding	c.-2044_-2040delACCCGinsCCCCC		LmjF.27.1620	Translational control	Eukaryotic translation initiation factor 4E-1	49	0	Basal changes
LmjF.27	711257	T	G	34322.3	snp	0.5	heterozygous	upstream_gene_variant	MODIFIER	transcript	protein_coding	c.-1238T>G		LmjF.27.1720	Energy metabolism	phosphoglycerate kinase (pseudogene), putative	0	0	#N/A
LmjF.27	716462	TGC	TGCCGC	66208.1	ins	1	homozygous	downstream_gene_variant	MODIFIER	transcript	protein_coding	c.*3157_*3158insCGC		LmjF.27.1720	Energy metabolism	phosphoglycerate kinase (pseudogene), putative	0	0	#N/A
LmjF.27	718773	C	G	1040.92	snp	0.5	heterozygous	stop_lost&splice_region_variant	HIGH	transcript	protein_coding	c.299G>C	p.Ter100Serext*?	LmjF.27.1740	Unknown	hypothetical protein, unknown function	3	0	#N/A
LmjF.27	718779	C	A	1697.41	snp	0.5	heterozygous	missense_variant	MODERATE	transcript	protein_coding	c.293G>T	p.Cys98Phe	LmjF.27.1740	Unknown	hypothetical protein, unknown function	3	0	#N/A
LmjF.27	849537	ACATC	ACATCATC	230872	ins	1	homozygous	upstream_gene_variant	MODIFIER	transcript	protein_coding	c.-3670_-3669insGAT		LmjF.27.1950	Unknown	hypothetical protein, conserved	53	0	Basal changes
LmjF.27	854208	GTGTGTGTG	GGGG	1251.61	complex	0.5	heterozygous	upstream_gene_variant	MODIFIER	transcript	protein_coding	c.-4153_-4146delCACACACAinsCCC		LmjF.27.1970	Translational control	small nuclear ribonucleoprotein protein, putative	47	0	Basal changes
LmjF.27	878624	G	A	6693.9	snp	0.5	heterozygous	upstream_gene_variant	MODIFIER	transcript	protein_coding	c.-4840C>T		LmjF.27.2040	histone	Transmembrane adaptor Erv26, putative	47	0	#N/A
LmjF.27	898869	G	A	44959.2	snp	1	homozygous	upstream_gene_variant	MODIFIER	transcript	protein_coding	c.-1444C>T		LmjF.27.2110	lipid metabolism	Lipase (class 3), putative	23	0	#N/A
LmjF.27	910198	C	T	2932.87	snp	0.5	heterozygous	upstream_gene_variant	MODIFIER	intergenic_region		c.-1288G>A		LmjF.27.2130	Unknown	hypothetical protein, conserved	49	0	Basal changes
LmjF.27	966183	T	A	27364.5	snp	0.5	heterozygous	upstream_gene_variant	MODIFIER	transcript	protein_coding	c.-3884A>T		LmjF.27.2270	Unknown	hypothetical protein, conserved	49	0	#N/A
LmjF.28	45149	G	A	30706.1	snp	0.5	heterozygous	synonymous_variant	LOW	transcript	protein_coding	c.63G>A	p.Gln21Gln	LmjF.28.0160	Translational control	RNA binding protein, putative	52	0	#N/A
LmjF.28	59995	A	G	10132.5	snp	0.5	heterozygous	upstream_gene_variant	MODIFIER	intergenic_region		c.-1103A>G		LmjF.28.0200	Unknown	hypothetical protein, conserved	54	0	Basal changes
LmjF.28	60005	C	A	10303.9	snp	0.5	heterozygous	upstream_gene_variant	MODIFIER	intergenic_region		c.-1093C>A		LmjF.28.0200	Unknown	hypothetical protein, conserved	54	0	Basal changes
LmjF.28	60045	A	G	22203.2	snp	0.5	heterozygous	upstream_gene_variant	MODIFIER	intergenic_region		c.-1053A>G		LmjF.28.0200	Unknown	hypothetical protein, conserved	54	0	Basal changes
LmjF.28	112023	CGTG	CGTGTG	8127.7	ins	0.5	heterozygous	downstream_gene_variant	MODIFIER	transcript	protein_coding	c.*2569_*2570insTG		LmjF.28.0340	Unknown	hypothetical protein, conserved	67	0	#N/A
LmjF.28	114300	CGAG	CGAGAG	709.948	ins	0.5	heterozygous	upstream_gene_variant	MODIFIER	transcript	protein_coding	c.-918_-917insCT		LmjF.28.0360	Ubiquitination	ubiquitin activating enzyme, putative	54	0	#N/A
LmjF.28	117272	C	A	678.811	snp	0.5	heterozygous	upstream_gene_variant	MODIFIER	transcript	protein_coding	c.-3886G>T		LmjF.28.0360	Ubiquitination	ubiquitin activating enzyme, putative	54	0	#N/A
LmjF.28	152808	C	T	6100.22	snp	0.5	heterozygous	upstream_gene_variant	MODIFIER	transcript	protein_coding	c.-1843G>A		LmjF.28.0450	Nuclear	DIS3-like exonuclease, putative	52	0	#N/A
LmjF.28	190003	T	C	1175470	snp	1	homozygous	upstream_gene_variant	MODIFIER	transcript	protein_coding	c.-939A>G		LmjF.28.0530	Nuclear	RAD50 DNA repair-like protein	57	0	#N/A
LmjF.28	295522	G	A	60910.6	snp	1	homozygous	upstream_gene_variant	MODIFIER	transcript	protein_coding	c.-2741G>A		LmjF.28.0830	Unknown	hypothetical protein, conserved	49	0	Basal changes
LmjF.28	296090	CCCT	TCCC	227753	complex	1	homozygous	upstream_gene_variant	MODIFIER	transcript	protein_coding	c.-2173_-2170delCCCTinsTCCC		LmjF.28.0830	Unknown	hypothetical protein, conserved	49	0	Basal changes
LmjF.28	326396	TCACAC	TCACACACAC	2319.61	ins	0.5	heterozygous	5_prime_UTR_variant	MODIFIER	transcript	protein_coding	c.-321_-318dupACAC		LmjF.28.0900	Unknown	hypothetical protein, conserved	48	0	Basal changes
LmjF.28	340821	G	A	3611.42	snp	0.5	heterozygous	upstream_gene_variant	MODIFIER	transcript	protein_coding	c.-829G>A		LmjF.28.0930	histone	Mitochondrial import receptor subunit ATOM46, putative	51	0	#N/A
LmjF.28	343798	TGTGTGTGCG	TGTGTGTGTG	77481.6	snp	0.5	heterozygous	upstream_gene_variant	MODIFIER	transcript	protein_coding	c.-855C>T		LmjF.28.0940	Energy metabolism	oxidoreductase-like protein	49	0	#N/A
LmjF.28	350394	C	T	1547320	snp	1	homozygous	upstream_gene_variant	MODIFIER	transcript	protein_coding	c.-1387C>T		LmjF.28.0970	Unknown	hypothetical protein, conserved	39	0	Basal changes
LmjF.28	431156	CTAG	CGAGGAG,CTAGGAG	54019.7	complex,ins"	0.5,0.5	heterozygous	upstream_gene_variant	MODIFIER	transcript	protein_coding	c.-1541_-1538delCTAGinsCGAGGAG		LmjF.28.1150	lipid metabolism	long-chain-fatty-acid-CoA ligase, putative	56	0	#N/A
LmjF.28	439716	CTGTGTGTGTGTGTGTGTGTC	CTGTGTGTGTGTGTGTGTGTGTC	37395.2	ins	0.5	heterozygous	upstream_gene_variant	MODIFIER	transcript	protein_coding	c.-2178_-2177insGT		LmjF.28.1165	Unknown	hypothetical protein	0	0	#N/A
LmjF.28	439808	G	T	46756.9	snp	0.5	heterozygous	upstream_gene_variant	MODIFIER	transcript	protein_coding	c.-2105G>T		LmjF.28.1165	Unknown	hypothetical protein	0	0	#N/A
LmjF.28	478555	C	T	811.274	snp	0.5	heterozygous	synonymous_variant	LOW	transcript	protein_coding	c.1386C>T	p.Thr462Thr	LmjF.28.1270	Chaperones	DnaJ domain containing protein, putative	52	0	#N/A
LmjF.28	490349	G	C	7152.57	snp	0.5	heterozygous	upstream_gene_variant	MODIFIER	transcript	protein_coding	c.-1227G>C		LmjF.28.1320	histone	prenyltransferase, putative	49	0	#N/A
LmjF.28	534463	GGA	TGG	99983.3	complex	1	homozygous	upstream_gene_variant	MODIFIER	intergenic_region		c.-2267_-2265delGGAinsTGG		LmjF.28.1420	Nuclear	DNA polymerase kappa, putative	161	1	#N/A
LmjF.28	543211	C	T	3852.96	snp	0.5	heterozygous	upstream_gene_variant	MODIFIER	transcript	protein_coding	c.-1254C>T		LmjF.28.1440	Unknown	hypothetical protein, conserved	26	0	Basal changes
LmjF.28	577698	C	G	4824.55	snp	0.5	heterozygous	upstream_gene_variant	MODIFIER	transcript	protein_coding	c.-2589C>G		LmjF.28.1550	Unknown	hypothetical protein, conserved	52	0	Basal changes
LmjF.28	744017	CGCAACGTG	CGCAACGTGCAACGTG	63420.3	ins	0.5	heterozygous	upstream_gene_variant	MODIFIER	transcript	protein_coding	c.-3466_-3465insCACGTTG		LmjF.28.1910	histone	p21-C-terminal region-binding protein, putative	53	0	#N/A
LmjF.28	744787	CAC	CACACACACACAGAAAC	14867.5	ins	0.5	heterozygous	upstream_gene_variant	MODIFIER	transcript	protein_coding	c.-4230_-4229insGTTTCTGTGTGTGT		LmjF.28.1910	histone	p21-C-terminal region-binding protein, putative	53	0	#N/A
LmjF.28	855705	G	A	2371120	snp	1	homozygous	upstream_gene_variant	MODIFIER	transcript	protein_coding	c.-2270G>A		LmjF.28.2210	histone	glycoprotein 96-92, putative	24	0	Basal changes
LmjF.28	855759	G	C	2616940	snp	1	homozygous	upstream_gene_variant	MODIFIER	transcript	protein_coding	c.-2216G>C		LmjF.28.2210	histone	glycoprotein 96-92, putative	24	0	Basal changes
LmjF.28	855993	T	C	2480280	snp	1	homozygous	upstream_gene_variant	MODIFIER	transcript	protein_coding	c.-1982T>C		LmjF.28.2210	histone	glycoprotein 96-92, putative	24	0	Basal changes
LmjF.28	864647	C	T	27945.2	snp	0.5	heterozygous	missense_variant	MODERATE	transcript	protein_coding	c.1744C>T	p.Arg582Trp	LmjF.28.2220	histone	2,3-bisphosphoglycerate-independent phosphoglycerate mutase-like	53	0	#N/A
LmjF.28	873956	C	T	55073	snp	0.5	heterozygous	upstream_gene_variant	MODIFIER	transcript	protein_coding	c.-1583C>T		LmjF.28.2250	histone	glycosomal membrane protein-like protein	25	0	#N/A
LmjF.28	874132	GTCTG	ATCTT	80725.9	complex	0.5	heterozygous	upstream_gene_variant	MODIFIER	transcript	protein_coding	c.-1407_-1403delGTCTGinsATCTT		LmjF.28.2250	histone	glycosomal membrane protein-like protein	25	0	#N/A
LmjF.28	876624	C	A	193.765	snp	0.5	heterozygous	upstream_gene_variant	MODIFIER	transcript	protein_coding	c.-501C>A		LmjF.28.2260	histone	glycosomal membrane protein, putative	50	0	#N/A
LmjF.28	878983	CAC	CC,CCC	101874	del,snp"	0.5,0.5	heterozygous	upstream_gene_variant	MODIFIER	transcript	protein_coding	c.-2172_-2171delCAinsC		LmjF.28.2270	histone	histone acetyltransferase, putative	50	0	#N/A
LmjF.28	898910	T	G	238904	snp	1	homozygous	upstream_gene_variant	MODIFIER	transcript	protein_coding	c.-2374T>G		LmjF.28.2320	Unknown	hypothetical protein, conserved	25	0	#N/A
LmjF.28	941675	C	T	35888.5	snp	0.5	heterozygous	upstream_gene_variant	MODIFIER	transcript	protein_coding	c.-2086C>T		LmjF.28.2430	histone	Vacuolar proton pump subunit B, putative	54	0	Basal changes
LmjF.28	943756	T	C	15552.5	snp	0.5	heterozygous	upstream_gene_variant	MODIFIER	transcript	protein_coding	c.-5T>C		LmjF.28.2430	histone	Vacuolar proton pump subunit B, putative	54	0	Basal changes
LmjF.28	957095	C	T	1458440	snp	1	homozygous	upstream_gene_variant	MODIFIER	transcript	protein_coding	c.-1579C>T		LmjF.28.2470	histone	MRP protein-like protein	151	2	Basal changes
LmjF.28	957175	C	G	1260240	snp	1	homozygous	upstream_gene_variant	MODIFIER	transcript	protein_coding	c.-1499C>G		LmjF.28.2470	histone	MRP protein-like protein	151	2	Basal changes
LmjF.28	957290	C	T	1240680	snp	1	homozygous	upstream_gene_variant	MODIFIER	transcript	protein_coding	c.-1384C>T		LmjF.28.2470	histone	MRP protein-like protein	151	2	Basal changes
LmjF.28	957350	GCACACGCACACACACAC	GC	441193	del	1	homozygous	upstream_gene_variant	MODIFIER	transcript	protein_coding	c.-1322_-1307delACACGCACACACACAC		LmjF.28.2470	histone	MRP protein-like protein	151	2	Basal changes
LmjF.28	957373	C	G	725372	snp	1	homozygous	upstream_gene_variant	MODIFIER	transcript	protein_coding	c.-1301C>G		LmjF.28.2470	histone	MRP protein-like protein	151	2	Basal changes
LmjF.28	957412	CCGC	ACGT	869755	complex	0.5	heterozygous	upstream_gene_variant	MODIFIER	transcript	protein_coding	c.-1262_-1259delCCGCinsACGT		LmjF.28.2470	histone	MRP protein-like protein	151	2	Basal changes
LmjF.28	957436	TCC	CCT	932273	complex	1	homozygous	upstream_gene_variant	MODIFIER	transcript	protein_coding	c.-1238_-1236delTCCinsCCT		LmjF.28.2470	histone	MRP protein-like protein	151	2	Basal changes
LmjF.28	957444	TCCCCCCTCCTCC	TCCCCCTCCTCC	778867	del	1	homozygous	upstream_gene_variant	MODIFIER	transcript	protein_coding	c.-1224delC		LmjF.28.2470	histone	MRP protein-like protein	151	2	Basal changes
LmjF.28	957572	G	C	668330	snp	1	homozygous	upstream_gene_variant	MODIFIER	transcript	protein_coding	c.-1102G>C		LmjF.28.2470	histone	MRP protein-like protein	151	2	Basal changes
LmjF.28	994035	C	T	1944930	snp	1	homozygous	upstream_gene_variant	MODIFIER	transcript	protein_coding	c.-800C>T		LmjF.28.2560	Translational control	40S ribosomal protein S17, putative	74	1	#N/A
LmjF.28	1005501	C	T	54608.3	snp	1	homozygous	upstream_gene_variant	MODIFIER	transcript	protein_coding	c.-1041C>T		LmjF.28.2590	Translational control	ADP-ribosylglycohydrolase, putative	50	0	#N/A
LmjF.29	95036	A	G	3217.89	snp	0.5	heterozygous	upstream_gene_variant	MODIFIER	transcript	protein_coding	c.-4035T>C		LmjF.29.0260	histone	Tubulin-tyrosine ligase family, putative	52	0	#N/A
LmjF.29	97648	G	A	2248.43	snp	0.5	heterozygous	upstream_gene_variant	MODIFIER	transcript	protein_coding	c.-4578C>T		LmjF.29.0270	Unknown	hypothetical protein, conserved	47	0	#N/A
LmjF.29	140082	G	A	267708	snp	1	homozygous	upstream_gene_variant	MODIFIER	transcript	protein_coding	c.-4828C>T		LmjF.29.0390	Translational control	RNA binding protein, putative	50	0	#N/A
LmjF.29	154725	G	A	3044.04	snp	0.5	heterozygous	upstream_gene_variant	MODIFIER	transcript	protein_coding	c.-3856C>T		LmjF.29.0440	histone	kinetoplastid-specific phospho-protein phosphatase, putative	92	1	#N/A
LmjF.29	207673	C	T	95.7867	snp	0.5	heterozygous	missense_variant	MODERATE	transcript	protein_coding	c.706G>A	p.Gly236Ser	LmjF.29.0555	Unknown	hypothetical protein	0	0	#N/A
LmjF.29	222707	GAG	GAGAAG	29386.1	ins	1	homozygous	upstream_gene_variant	MODIFIER	transcript	protein_coding	c.-2694_-2693insCTT		LmjF.29.0590	Translational control	tfiih basal transcription factor complex helicase xpb subunit	103	1	#N/A
LmjF.29	248767	G	T	18042.2	snp	0.5	heterozygous	missense_variant	MODERATE	transcript	protein_coding	c.91C>A	p.Arg31Ser	LmjF.29.0660	Microtubules or flagellar	flagellar radial spoke protein-like, putative	48	0	#N/A
LmjF.29	302524	G	A	3503.31	snp	0.5	heterozygous	upstream_gene_variant	MODIFIER	transcript	protein_coding	c.-3448C>T		LmjF.29.0805	Unknown	hypothetical protein, conserved	25	0	#N/A
LmjF.29	303715	A	C	24462.2	snp	0.5	heterozygous	upstream_gene_variant	MODIFIER	transcript	protein_coding	c.-4639T>G		LmjF.29.0805	Unknown	hypothetical protein, conserved	25	0	#N/A
LmjF.29	303759	GCCCAG	GCCCGA	7219.26	mnp	1	homozygous	upstream_gene_variant	MODIFIER	transcript	protein_coding	c.-4688_-4687delCTinsTC		LmjF.29.0805	Unknown	hypothetical protein, conserved	25	0	#N/A
LmjF.29	326259	GCCCCCAT	GCCCCCCAT	49704.7	ins	0.5	heterozygous	upstream_gene_variant	MODIFIER	transcript	protein_coding	c.-4043_-4042insG		LmjF.29.0860	Unknown	hypothetical protein, unknown function	25	0	#N/A
LmjF.29	326319	C	T	2017.27	snp	0.5	heterozygous	upstream_gene_variant	MODIFIER	transcript	protein_coding	c.-4097G>A		LmjF.29.0860	Unknown	hypothetical protein, unknown function	25	0	#N/A
LmjF.29	332604	TCTCACAGAG	ACAGACACAA	45005.9	complex	0.5	heterozygous	upstream_gene_variant	MODIFIER	transcript	protein_coding	c.-4248_-4239delCTCTGTGAGAinsTTGTGTCTGT		LmjF.29.0868	Energy metabolism	cytochrome b5-like Heme/Steroid binding domain containing protein, putative	63	0	#N/A
LmjF.29	393606	GGT	TGC	409.991	complex	0.5	heterozygous	upstream_gene_variant	MODIFIER	transcript	protein_coding	c.-1544_-1542delGGTinsTGC		LmjF.29.1010	Energy metabolism	putative NAD(P)H quinone oxidoreductase, PIG3 family, putative	80	1	#N/A
LmjF.29	421677	C	T	268472	snp	1	homozygous	upstream_gene_variant	MODIFIER	transcript	protein_coding	c.-1168C>T		LmjF.29.1080	Translational control	ribosomal protein L1a, putative	0	0	#N/A
LmjF.29	458641	C	T	662640	snp	1	homozygous	upstream_gene_variant	MODIFIER	transcript	protein_coding	c.-1073C>T		LmjF.29.1170	Unknown	hypothetical protein, conserved	55	0	#N/A
LmjF.29	458866	C	T	537808	snp	1	homozygous	upstream_gene_variant	MODIFIER	transcript	protein_coding	c.-848C>T		LmjF.29.1170	Unknown	hypothetical protein, conserved	55	0	#N/A
LmjF.29	514660	TGTT	CGCC	10552.4	complex	0.5	heterozygous	upstream_gene_variant	MODIFIER	intergenic_region		c.-1003_-1000delTGTTinsCGCC		LmjF.29.1280	lipid metabolism	lipase domain protein, putative	102	1	#N/A
LmjF.29	558528	TCA	CCG	66026.4	complex	1	homozygous	non_coding_transcript_exon_variant	MODIFIER			n.101_103delTCAinsCCG		LmjF.29.ncRNA2	histone	unspecified product	0	0	#N/A
LmjF.29	558572	T	C	82827.8	snp	1	homozygous	non_coding_transcript_exon_variant	MODIFIER			n.145T>C		LmjF.29.ncRNA2	histone	unspecified product	0	0	#N/A
LmjF.29	559078	ACC	CCG	214.265	complex	0.5	heterozygous	non_coding_transcript_exon_variant	MODIFIER			n.651_653delACCinsCCG		LmjF.29.ncRNA2	histone	unspecified product	0	0	#N/A
LmjF.29	559531	C	G	197.199	snp	0.5	heterozygous	non_coding_transcript_exon_variant	MODIFIER			n.1104C>G		LmjF.29.ncRNA2	histone	unspecified product	0	0	#N/A
LmjF.29	707596	G	T	41411.9	snp	1	homozygous	missense_variant	MODERATE	transcript	protein_coding	c.977C>A	p.Ala326Glu	LmjF.29.1530	Unknown	hypothetical protein, conserved	48	0	#N/A
LmjF.29	726340	T	C	4695.19	snp	0.5	heterozygous	upstream_gene_variant	MODIFIER	transcript	protein_coding	c.-2708A>G		LmjF.29.1575	Unknown	hypothetical protein, conserved	26	0	#N/A
LmjF.29	734322	GG	AC	38633.4	complex	1	homozygous	upstream_gene_variant	MODIFIER	transcript	protein_coding	c.-3095_-3094delCCinsGT		LmjF.29.1590	Unknown	hypothetical protein, unknown function	23	0	#N/A
LmjF.29	737981	C	T	1200.11	snp	0.5	heterozygous	upstream_gene_variant	MODIFIER	transcript	protein_coding	c.-778G>A		LmjF.29.1600	histone	endomembrane protein 70, putative	121	1	#N/A
LmjF.29	788808	A	G	2988730	snp	1	homozygous	upstream_gene_variant	MODIFIER	transcript	protein_coding	c.-3541T>C		LmjF.29.1710	histone	MutS-like protein	50	0	#N/A
LmjF.29	822384	G	A	57902.8	snp	1	homozygous	upstream_gene_variant	MODIFIER	transcript	protein_coding	c.-3795C>T		LmjF.29.1830	histone	dihydrolipoamide dehydrogenase, putative	47	0	#N/A
LmjF.29	822962	CGGCC	CGGCCACTGGGGCC	88581.8	ins	0.5	heterozygous	conservative_inframe_insertion	MODERATE	transcript	protein_coding	c.386_387insGGCCCCAGT	p.Pro129_Ala130insAlaProVal	LmjF.29.1850	histone	pre-RNA processing PIH1/Nop17, putative	52	0	#N/A
LmjF.29	1025914	G	T	14910.4	snp	1	homozygous	upstream_gene_variant	MODIFIER	transcript	protein_coding	c.-4674C>A		LmjF.29.2300	Ubiquitination	ubiquitin carboxyl-terminal hydrolase, putative	53	0	Basal changes
LmjF.29	1036321	T	C	150160	snp	1	homozygous	upstream_gene_variant	MODIFIER	transcript	protein_coding	c.-4062A>G		LmjF.29.2350	histone	Ubiquinone biosynthesis protein COQ7, putative	49	0	Basal changes
LmjF.29	1043020	G	T	4996.12	snp	0.5	heterozygous	upstream_gene_variant	MODIFIER	transcript	protein_coding	c.-3951G>T		LmjF.29.2400	histone	NLI interacting factor-like phosphatase, putative	50	0	Basal changes
LmjF.29	1043022	GC	CG	8328.29	mnp	0.5	heterozygous	upstream_gene_variant	MODIFIER	transcript	protein_coding	c.-3949_-3948delGCinsCG		LmjF.29.2400	histone	NLI interacting factor-like phosphatase, putative	50	0	Basal changes
LmjF.29	1069614	A	G	1959.72	snp	0.5	heterozygous	upstream_gene_variant	MODIFIER	transcript	protein_coding	c.-1931A>G		LmjF.29.2460	Translational control	60S ribosomal protein L13, putative	88	1	#N/A
LmjF.29	1073788	A	G	258888	snp	1	homozygous	synonymous_variant	LOW	transcript	protein_coding	c.174A>G	p.Ala58Ala	LmjF.29.2470	Translational control	60S ribosomal protein L13, putative	88	1	#N/A
LmjF.29	1074360	A	C	1950230	snp	1	homozygous	upstream_gene_variant	MODIFIER	transcript	protein_coding	c.-1356A>C		LmjF.29.2480	Unknown	hypothetical protein, conserved	22	0	Basal changes
LmjF.29	1100903	T	C	44730.3	snp	1	homozygous	upstream_gene_variant	MODIFIER	intergenic_region		c.-1773T>C		LmjF.29.2550	histone	RNA polymerase-associated protein CTR9, putative	93	0	#N/A
LmjF.29	1149951	GAGGGGCGGCA	GAGGCGGCA	24622.4	del	0.5	heterozygous	upstream_gene_variant	MODIFIER	transcript	protein_coding	c.-1892_-1891delGG		LmjF.29.2680	Nuclear	3',5'-cyclic nucleotide phosphodiesterase, putative	47	0	#N/A
LmjF.29	1150339	C	T	503.198	snp	0.5	heterozygous	upstream_gene_variant	MODIFIER	transcript	protein_coding	c.-1508C>T		LmjF.29.2680	Nuclear	3',5'-cyclic nucleotide phosphodiesterase, putative	47	0	#N/A
LmjF.29	1150611	G	A	1769.89	snp	0.5	heterozygous	upstream_gene_variant	MODIFIER	transcript	protein_coding	c.-1236G>A		LmjF.29.2680	Nuclear	3',5'-cyclic nucleotide phosphodiesterase, putative	47	0	#N/A
LmjF.29	1150735	CGC	CGCAACTCGCGTAACTTTGAGGAGTTGC	300.086	ins	0.5	heterozygous	upstream_gene_variant	MODIFIER	transcript	protein_coding	c.-1110_-1109insAACTCGCGTAACTTTGAGGAGTTGC		LmjF.29.2680	Nuclear	3',5'-cyclic nucleotide phosphodiesterase, putative	47	0	#N/A
LmjF.29	1150883	A	C	29282.9	snp	0.5	heterozygous	upstream_gene_variant	MODIFIER	transcript	protein_coding	c.-964A>C		LmjF.29.2680	Nuclear	3',5'-cyclic nucleotide phosphodiesterase, putative	47	0	#N/A
LmjF.29	1172303	C	T	20539.7	snp	0.5	heterozygous	upstream_gene_variant	MODIFIER	transcript	protein_coding	c.-115C>T		LmjF.29.2760	Microtubules or flagellar	Putative intraflagellar transport protein C3	56	0	#N/A
LmjF.29	1185255	T	C	15815.9	snp	0.5	heterozygous	upstream_gene_variant	MODIFIER	transcript	protein_coding	c.-2603T>C		LmjF.29.2810	Translational control	ribonuclease inhibitor-like protein	53	0	Basal changes
LmjF.29	1185421	G	A	41433.1	snp	1	homozygous	upstream_gene_variant	MODIFIER	transcript	protein_coding	c.-2437G>A		LmjF.29.2810	Translational control	ribonuclease inhibitor-like protein	53	0	Basal changes
LmjF.30	11200	T	C	19108.6	snp	1	homozygous	upstream_gene_variant	MODIFIER	transcript	protein_coding	c.-3778A>G		LmjF.30.0020	histone	cyclophilin 9, putative	61	0	Basal changes
LmjF.30	15015	A	G	73.3177	snp	0.5	heterozygous	upstream_gene_variant	MODIFIER	transcript	protein_coding	c.-4595T>C		LmjF.30.0040	histone	Uncharacterised protein family (UPF0220), putative	46	0	Both
LmjF.30	26331	G	C	76138.2	snp	0.5	heterozygous	upstream_gene_variant	MODIFIER	transcript	protein_coding	c.-997C>G		LmjF.30.0090	Unknown	hypothetical protein, conserved	22	0	#N/A
LmjF.30	46558	AAC	AACACACGAC,GAC	240839	ins,snp"	0.5,0.5	heterozygous	upstream_gene_variant	MODIFIER	transcript	protein_coding	c.-3675_-3673delGTTinsGTCGTGTGTT		LmjF.30.0130	Translational control	lysyl-tRNA synthetase, putative	102	1	#N/A
LmjF.30	118715	AGA	ACGGA	2229.34	ins	0.5	heterozygous	upstream_gene_variant	MODIFIER	transcript	protein_coding	c.-4888_-4887insCG		LmjF.30.0350	Microtubules or flagellar	kinesin, putative	49	0	#N/A
LmjF.30	126773	G	A	5509.7	snp	0.5	heterozygous	5_prime_UTR_variant	MODIFIER	transcript	protein_coding	c.-1496C>T		LmjF.30.0380	histone	phosphatase 2C, putative	54	0	#N/A
LmjF.30	174865	GCAC	GCACAC	92877.7	ins	0.5	heterozygous	upstream_gene_variant	MODIFIER	transcript	protein_coding	c.-4408_-4407insGT		LmjF.30.0510	Unknown	hypothetical protein, conserved	26	0	#N/A
LmjF.30	209735	G	T	216297	snp	1	homozygous	upstream_gene_variant	MODIFIER	transcript	protein_coding	c.-1058C>A		LmjF.30.0610	histone	nitrate reductase, putative	50	0	#N/A
LmjF.30	239805	TCT	TCTTTCTTGCT	112486	ins	0.5	heterozygous	upstream_gene_variant	MODIFIER	transcript	protein_coding	c.-748_-747insTTCTTGCT		LmjF.30.0760	Unknown	hypothetical protein, conserved	50	0	#N/A
LmjF.30	274759	C	T	271677	snp	1	homozygous	upstream_gene_variant	MODIFIER	transcript	protein_coding	c.-689C>T		LmjF.30.0860	Surface protein	surface protein amastin, putative	55	1	#N/A
LmjF.30	277602	AAGA	AA	107088	del	1	homozygous	upstream_gene_variant	MODIFIER	transcript	protein_coding	c.-1630_-1629delGA		LmjF.30.0870	Surface protein	amastin-like surface protein-like protein	37	0	Basal changes
LmjF.30	278177	T	C	19939.4	snp	1	homozygous	upstream_gene_variant	MODIFIER	transcript	protein_coding	c.-1057T>C		LmjF.30.0870	Surface protein	amastin-like surface protein-like protein	37	0	Basal changes
LmjF.30	285539	G	A	2861.11	snp	0.5	heterozygous	upstream_gene_variant	MODIFIER	intergenic_region		c.-1540G>A		LmjF.30.0890	Protein Kinase	adenosine kinase-like protein	26	0	#N/A
LmjF.30	285578	A	G	26229.3	snp	1	homozygous	upstream_gene_variant	MODIFIER	intergenic_region		c.-1501A>G		LmjF.30.0890	Protein Kinase	adenosine kinase-like protein	26	0	#N/A
LmjF.30	341808	A	G	65274.2	snp	0.5	heterozygous	missense_variant	MODERATE	transcript	protein_coding	c.1016A>G	p.Tyr339Cys	LmjF.30.1030	Chaperones	DNAj-like protein	46	0	#N/A
LmjF.30	387698	A	G	55751.2	snp	1	homozygous	upstream_gene_variant	MODIFIER	transcript	protein_coding	c.-1151A>G		LmjF.30.1150	histone	MA3 domain containing protein, putative	49	0	#N/A
LmjF.30	387735	T	C	35885	snp	1	homozygous	upstream_gene_variant	MODIFIER	transcript	protein_coding	c.-1114T>C		LmjF.30.1150	histone	MA3 domain containing protein, putative	49	0	#N/A
LmjF.30	447180	T	G	3591.68	snp	0.5	heterozygous	upstream_gene_variant	MODIFIER	transcript	protein_coding	c.-1547T>G		LmjF.30.1300	Nuclear	SNF2 family N-terminal domain/Helicase conserved C-terminal domain containing protein, putative	29	0	#N/A
LmjF.30	447472	ATGT	AT	107096	del	0.5	heterozygous	upstream_gene_variant	MODIFIER	transcript	protein_coding	c.-1253_-1252delGT		LmjF.30.1300	Nuclear	SNF2 family N-terminal domain/Helicase conserved C-terminal domain containing protein, putative	29	0	#N/A
LmjF.30	469433	A	G	64168.7	snp	0.5	heterozygous	missense_variant	MODERATE	transcript	protein_coding	c.1117A>G	p.Met373Val	LmjF.30.1360	Protein Kinase	serine/threonine protein kinase RIO2, putative	50	0	#N/A
LmjF.30	510082	C	A	39863.4	snp	0.5	heterozygous	upstream_gene_variant	MODIFIER			c.-1186C>A		LmjF.30.1440	Unknown	hypothetical protein, conserved	24	0	#N/A
LmjF.30	613082	GCCAAG	GCCAAA	15357.5	snp	0.5	heterozygous	upstream_gene_variant	MODIFIER	transcript	protein_coding	c.-1293G>A		LmjF.30.1680	histone	CRAL/TRIO domain containing protein, putative	88	2	Basal changes
LmjF.30	613403	T	C	968.375	snp	1	homozygous	upstream_gene_variant	MODIFIER	transcript	protein_coding	c.-977T>C		LmjF.30.1680	histone	CRAL/TRIO domain containing protein, putative	88	2	Basal changes
LmjF.30	709965	G	A	5580.36	snp	0.5	heterozygous	upstream_gene_variant	MODIFIER	intergenic_region		c.-727G>A		LmjF.30.1920	Unknown	hypothetical protein, unknown function	23	0	#N/A
LmjF.30	826578	T	C	2457.15	snp	0.5	heterozygous	upstream_gene_variant	MODIFIER	intergenic_region		c.-2797A>G		LmjF.30.2180	Translational control	RNA recognition motif. (a.k.a. RRM, RBD, or RNP domain), putative	25	0	Basal changes
LmjF.30	844798	TACA	TA	13811.2	del	1	homozygous	upstream_gene_variant	MODIFIER	intergenic_region		c.-1178_-1177delTG		LmjF.30.2200	Translational control	Zinc finger C-x8-C-x5-C-x3-H type (and similar), putative	25	0	#N/A
LmjF.30	881693	A	G	3474.83	snp	0.5	heterozygous	upstream_gene_variant	MODIFIER	transcript	protein_coding	c.-4934T>C		LmjF.30.2270	Unknown	hypothetical protein, conserved	50	0	#N/A
LmjF.30	973884	A	T	23748.8	snp	0.5	heterozygous	upstream_gene_variant	MODIFIER	transcript	protein_coding	c.-3550T>A		LmjF.30.2500	histone	tyrosine/dopa decarboxylase, putative (pseudogene)	0	0	#N/A
LmjF.30	996047	GCG	GTCG	9489.81	ins	0.5	heterozygous	downstream_gene_variant	MODIFIER			c.*2379_*2380insA		LmjF.30.2570	Unknown	hypothetical protein, conserved	49	0	Basal changes
LmjF.30	996137	T	C	2129.95	snp	0.5	heterozygous	downstream_gene_variant	MODIFIER			c.*2290A>G		LmjF.30.2570	Unknown	hypothetical protein, conserved	49	0	Basal changes
LmjF.30	1015524	G	C	9755.44	snp	0.5	heterozygous	upstream_gene_variant	MODIFIER	transcript	protein_coding	c.-2315C>G		LmjF.30.2600	Antioxidant response	formate--tetrahydrofolate ligase	94	1	Basal changes
LmjF.30	1015531	A	C	26373.1	snp	1	homozygous	upstream_gene_variant	MODIFIER	transcript	protein_coding	c.-2322T>G		LmjF.30.2600	Antioxidant response	formate--tetrahydrofolate ligase	94	1	Basal changes
LmjF.30	1084277	C	T	6181.12	snp	0.5	heterozygous	upstream_gene_variant	MODIFIER	transcript	protein_coding	c.-4014G>A		LmjF.30.2845	Energy metabolism	succinate dehydrogenase subunit 3	47	0	#N/A
LmjF.30	1085880	C	T	1344.43	snp	0.5	heterozygous	upstream_gene_variant	MODIFIER	transcript	protein_coding	c.-4707G>A		LmjF.30.2850	Unknown	hypothetical protein, conserved	47	0	Both
LmjF.30	1085882	A	G	756.053	snp	0.5	heterozygous	upstream_gene_variant	MODIFIER	transcript	protein_coding	c.-4709T>C		LmjF.30.2850	Unknown	hypothetical protein, conserved	47	0	Both
LmjF.30	1171422	A	C	4387.95	snp	1	homozygous	upstream_gene_variant	MODIFIER	intergenic_region		c.-3405T>G		LmjF.30.3100	Unknown	hypothetical protein, conserved	57	0	#N/A
LmjF.30	1209602	T	A	32972.9	snp	1	homozygous	upstream_gene_variant	MODIFIER	transcript	protein_coding	c.-1668A>T		LmjF.30.3170	histone	Tumour suppressor, Mitostatin, putative	52	0	#N/A
LmjF.30	1216289	C	T	1878000	snp	0.5	heterozygous	synonymous_variant	LOW	transcript	protein_coding	c.174G>A	p.Ala58Ala	LmjF.30.3200	Translational control	ribosomal protein S26, putative	75	1	#N/A
LmjF.30	1259353	C	T	390358	snp	1	homozygous	synonymous_variant	LOW	transcript	protein_coding	c.448C>T	p.Leu150Leu	LmjF.30.3340	Translational control	60S ribosomal protein L9, putative	92	1	#N/A
LmjF.30	1321123	GGC	GAGC	12277.2	ins	0.5	heterozygous	upstream_gene_variant	MODIFIER	transcript	protein_coding	c.-4238_-4237insA		LmjF.30.3480	histone	chromosomal passenger complex protein 1	50	0	Basal changes
LmjF.30	1323811	G	A	785.545	snp	0.5	heterozygous	upstream_gene_variant	MODIFIER	intergenic_region		c.-1550G>A		LmjF.30.3480	histone	chromosomal passenger complex protein 1	50	0	Basal changes
LmjF.30	1348309	C	T	4373.81	snp	0.5	heterozygous	upstream_gene_variant	MODIFIER	transcript	protein_coding	c.-440C>T		LmjF.30.3570	Translational control	Zinc finger CCCH domain-containing protein	47	0	#N/A
LmjF.30	1358290	A	C	3039.31	snp	0.5	heterozygous	upstream_gene_variant	MODIFIER	transcript	protein_coding	c.-824A>C		LmjF.30.3610	Unknown	Protein of unknown function (DUF773), putative	48	0	#N/A
LmjF.30	1358353	G	A	5684.99	snp	0.5	heterozygous	upstream_gene_variant	MODIFIER	transcript	protein_coding	c.-761G>A		LmjF.30.3610	Unknown	Protein of unknown function (DUF773), putative	48	0	#N/A
LmjF.30	1395468	C	T	621593	snp	1	homozygous	missense_variant	MODERATE	transcript	protein_coding	c.218C>T	p.Ala73Val	LmjF.30.3720	Translational control	60S acidic ribosomal protein P2, putative	68	1	Basal changes
LmjF.30	1396526	AC	TA	27510.1	mnp	1	homozygous	upstream_gene_variant	MODIFIER	transcript	protein_coding	c.-210_-209delACinsTA		LmjF.30.3740	Translational control	ribosomal P protein AGP2beta-1, putative	57	0	#N/A
LmjF.31	2586	G	A	91644.1	snp	0.5	heterozygous	downstream_gene_variant	MODIFIER			c.*660C>T		LmjF.31.0010	Antioxidant response	5-methyltetrahydropteroyltriglutamate-homocysteine S-methyltransferase	37	0	Basal changes
LmjF.31	23035	A	G	1435760	snp	1	homozygous	upstream_gene_variant	MODIFIER	transcript	protein_coding	c.-4345T>C		LmjF.31.0060	Unknown	hypothetical protein, conserved	47	0	Basal changes
LmjF.31	23095	T	C	1244420	snp	1	homozygous	upstream_gene_variant	MODIFIER	transcript	protein_coding	c.-4405A>G		LmjF.31.0060	Unknown	hypothetical protein, conserved	47	0	Basal changes
LmjF.31	62350	A	G	69620.2	snp	0.5	heterozygous	missense_variant	MODERATE	transcript	protein_coding	c.1097T>C	p.Met366Thr	LmjF.31.0240	Calium metabolism	Cupin superfamily protein, putative	39	0	#N/A
LmjF.31	63926	GACACACACACACGC	GACACGCGC,GACACGCGCGCAC	31660.6	complex,complex"	0.5,0.5	heterozygous	upstream_gene_variant	MODIFIER	transcript	protein_coding	c.-2931_-2917delGCGTGTGTGTGTGTCinsGCGCGTGTC		LmjF.31.0230	Unknown	hypothetical protein, conserved	63	0	#N/A
LmjF.31	70175	G	T	200389	snp	1	homozygous	upstream_gene_variant	MODIFIER	transcript	protein_coding	c.-2455C>A		LmjF.31.0250	Nuclear	ATP-dependent RNA helicase, putative	53	0	#N/A
LmjF.31	106107	GGGA	GAGGG	147855	complex	1	homozygous	upstream_gene_variant	MODIFIER	transcript	protein_coding	c.-1955_-1953delTCCinsCCCT		LmjF.31.0340	aminoacid metabolism	amino acid transporter aATP11, putative	144	3	Basal changes
LmjF.31	144482	A	C	24513.4	snp	0.5	heterozygous	upstream_gene_variant	MODIFIER	intergenic_region		c.-985T>G		LmjF.31.0430	Calium metabolism	calpain-like cysteine peptidase, putative	22	0	#N/A
LmjF.31	148709	GCG	GCGGCCAGCCATCG	8798.24	ins	0.5	heterozygous	upstream_gene_variant	MODIFIER	intergenic_region		c.-1062_-1061insCGATGGCTGGC		LmjF.31.0440	histone	cytoskeleton-associated protein CAP5.5, putative	57	0	Basal changes
LmjF.31	148912	C	A	11232.2	snp	0.5	heterozygous	upstream_gene_variant	MODIFIER	intergenic_region		c.-1262G>T		LmjF.31.0440	histone	cytoskeleton-associated protein CAP5.5, putative	57	0	Basal changes
LmjF.31	148939	C	A	777447	snp	1	homozygous	upstream_gene_variant	MODIFIER	intergenic_region		c.-1289G>T		LmjF.31.0440	histone	cytoskeleton-associated protein CAP5.5, putative	57	0	Basal changes
LmjF.31	150048	G	T	787455	snp	1	homozygous	upstream_gene_variant	MODIFIER	transcript	protein_coding	c.-2398C>A		LmjF.31.0440	histone	cytoskeleton-associated protein CAP5.5, putative	57	0	Basal changes
LmjF.31	150098	G	A	943657	snp	1	homozygous	upstream_gene_variant	MODIFIER	transcript	protein_coding	c.-2448C>T		LmjF.31.0440	histone	cytoskeleton-associated protein CAP5.5, putative	57	0	Basal changes
LmjF.31	150801	G	A	148557	snp	0.5	heterozygous	upstream_gene_variant	MODIFIER	transcript	protein_coding	c.-3151C>T		LmjF.31.0440	histone	cytoskeleton-associated protein CAP5.5, putative	57	0	Basal changes
LmjF.31	151060	C	A	41367.3	snp	0.5	heterozygous	upstream_gene_variant	MODIFIER	transcript	protein_coding	c.-3410G>T		LmjF.31.0440	histone	cytoskeleton-associated protein CAP5.5, putative	57	0	Basal changes
LmjF.31	152746	CGGGGGGTGCA	CGGGGGTGCA	101905	del	1	homozygous	upstream_gene_variant	MODIFIER	transcript	protein_coding	c.-115delC		LmjF.31.0450	Surface protein	amastin, putative	194	34	Both
LmjF.31	153281	T	C	6375.7	snp	0.5	heterozygous	upstream_gene_variant	MODIFIER	transcript	protein_coding	c.-644A>G		LmjF.31.0450	Surface protein	amastin, putative	194	34	Both
LmjF.31	153282	G	T	1197.36	snp	0.5	heterozygous	upstream_gene_variant	MODIFIER	transcript	protein_coding	c.-645C>A		LmjF.31.0450	Surface protein	amastin, putative	194	34	Both
LmjF.31	154106	G	T	929875	snp	1	homozygous	missense_variant	MODERATE	transcript	protein_coding	c.484C>A	p.Pro162Thr	LmjF.31.0455	Surface protein	tuzin	0	0	#N/A
LmjF.31	154154	T	C	637430	snp	1	homozygous	missense_variant	MODERATE	transcript	protein_coding	c.436A>G	p.Ser146Gly	LmjF.31.0455	Surface protein	tuzin	0	0	#N/A
LmjF.31	154668	G	A	142957	snp	0.5	heterozygous	upstream_gene_variant	MODIFIER	transcript	protein_coding	c.-2031C>T		LmjF.31.0450	Surface protein	amastin, putative	194	34	Both
LmjF.31	155203	C	A	20829.1	snp	0.5	heterozygous	upstream_gene_variant	MODIFIER	transcript	protein_coding	c.-2566G>T		LmjF.31.0450	Surface protein	amastin, putative	194	34	Both
LmjF.31	160025	G	T	5593.64	snp	0.5	heterozygous	5_prime_UTR_variant	MODIFIER	transcript	protein_coding	c.-620C>A		LmjF.31.0460	Calium metabolism	calpain-like cysteine peptidase, putative	53	0	#N/A
LmjF.31	200261	A	T	71360.8	snp	1	homozygous	upstream_gene_variant	MODIFIER	transcript	protein_coding	c.-1913T>A		LmjF.31.0550	Unknown	hypothetical protein, conserved	29	0	Basal changes
LmjF.31	206838	CCAC	CCACAC	80030.5	ins	1	homozygous	upstream_gene_variant	MODIFIER	transcript	protein_coding	c.-3834_-3833insGT		LmjF.31.0570	aminoacid metabolism	amino acid transporter aATP11, putative	576	0	#N/A
LmjF.31	218192	T	C	72295.7	snp	1	homozygous	upstream_gene_variant	MODIFIER	transcript	protein_coding	c.-3371A>G		LmjF.31.0610	Unknown	hypothetical protein, conserved	46	0	#N/A
LmjF.31	240682	C	A	6358.19	snp	0.5	heterozygous	upstream_gene_variant	MODIFIER	transcript	protein_coding	c.-1416G>T		LmjF.31.0670	Unknown	hypothetical protein, conserved	24	0	#N/A
LmjF.31	253975	G	A	2905.13	snp	0.5	heterozygous	upstream_gene_variant	MODIFIER	intergenic_region		c.-388C>T		LmjF.31.0710	Unknown	hypothetical protein, unknown function	22	0	Basal changes
LmjF.31	280930	C	T	19168.2	snp	0.5	heterozygous	synonymous_variant	LOW	transcript	protein_coding	c.480G>A	p.Ala160Ala	LmjF.31.0770	Unknown	hypothetical protein, conserved	33	1	#N/A
LmjF.31	310464	G	T	14306.9	snp	0.5	heterozygous	upstream_gene_variant	MODIFIER			c.-1155C>A		LmjF.31.0850	Unknown	hypothetical protein	33	1	#N/A
LmjF.31	332164	G	A	1098010	snp	1	homozygous	upstream_gene_variant	MODIFIER	transcript	protein_coding	c.-2992C>T		LmjF.31.0880	aminoacid metabolism	amino acid permease 3	62	1	Basal changes
LmjF.31	333599	A	G	8419.99	snp	0.5	heterozygous	upstream_gene_variant	MODIFIER	transcript	protein_coding	c.-4427T>C		LmjF.31.0880	aminoacid metabolism	amino acid permease 3	62	1	Basal changes
LmjF.31	333605	A	T	10504.8	snp	0.5	heterozygous	upstream_gene_variant	MODIFIER	transcript	protein_coding	c.-4433T>A		LmjF.31.0880	aminoacid metabolism	amino acid permease 3	62	1	Basal changes
LmjF.31	370980	G	A	423110	snp	1	homozygous	upstream_gene_variant	MODIFIER	intergenic_region		c.-4063C>T		LmjF.31.0960	histone	sodium stibogluconate resistance protein, putative	50	3	Basal changes
LmjF.31	371118	G	T	442492	snp	1	homozygous	upstream_gene_variant	MODIFIER	transcript	protein_coding	c.-4201C>A		LmjF.31.0960	histone	sodium stibogluconate resistance protein, putative	50	3	Basal changes
LmjF.31	371207	C	G	42143.1	snp	0.5	heterozygous	upstream_gene_variant	MODIFIER	transcript	protein_coding	c.-4290G>C		LmjF.31.0960	histone	sodium stibogluconate resistance protein, putative	50	3	Basal changes
LmjF.31	418102	GGAG	GG	31839.8	del	1	homozygous	upstream_gene_variant	MODIFIER	transcript	protein_coding	c.-1489_-1488delCT		LmjF.31.1050	Unknown	hypothetical protein, unknown function	21	0	Basal changes
LmjF.31	439187	G	T	270722	snp	1	homozygous	upstream_gene_variant	MODIFIER	transcript	protein_coding	c.-528C>A		LmjF.31.1100	Unknown	Domain of unknown function (DUF4498), putative	51	0	Basal changes
LmjF.31	459165	C	A	966222	snp	1	homozygous	upstream_gene_variant	MODIFIER	transcript	protein_coding	c.-2823G>T		LmjF.31.1160	Unknown	hypothetical protein, unknown function	28	0	Basal changes
LmjF.31	459693	C	T	274784	snp	1	homozygous	upstream_gene_variant	MODIFIER	transcript	protein_coding	c.-3351G>A		LmjF.31.1160	Unknown	hypothetical protein, unknown function	28	0	Basal changes
LmjF.31	460448	G	C	409917	snp	1	homozygous	upstream_gene_variant	MODIFIER	transcript	protein_coding	c.-4106C>G		LmjF.31.1160	Unknown	hypothetical protein, unknown function	28	0	Basal changes
LmjF.31	617011	G	A	12021	snp	0.5	heterozygous	upstream_gene_variant	MODIFIER	transcript	protein_coding	c.-4496C>T		LmjF.31.1380	Unknown	hypothetical protein, unknown function	26	0	Basal changes
LmjF.31	666579	A	G	8952.31	snp	0.5	heterozygous	downstream_gene_variant	MODIFIER			c.*1018T>C		LmjF.31.1440	Unknown	hypothetical protein, unknown function (pseudogene)	0	0	Basal changes
LmjF.31	686077	A	G	333.537	snp	0.5	heterozygous	upstream_gene_variant	MODIFIER	transcript	protein_coding	c.-3121T>C		LmjF.31.1450	Surface protein	surface membrane protein gp46-like protein	31	1	Basal changes
LmjF.31	763586	T	C	5406.43	snp	0.5	heterozygous	upstream_gene_variant	MODIFIER	transcript	protein_coding	c.-2125A>G		LmjF.31.1550	Translational control	Mitochondrial ribosomal protein L51 / S25 / CI-B8 domain containing protein, putative	53	0	#N/A
LmjF.31	764049	G	T	3142.95	snp	0.5	heterozygous	upstream_gene_variant	MODIFIER	transcript	protein_coding	c.-2588C>A		LmjF.31.1550	Translational control	Mitochondrial ribosomal protein L51 / S25 / CI-B8 domain containing protein, putative	53	0	#N/A
LmjF.31	764246	A	C	12208.6	snp	0.5	heterozygous	upstream_gene_variant	MODIFIER	transcript	protein_coding	c.-2785T>G		LmjF.31.1550	Translational control	Mitochondrial ribosomal protein L51 / S25 / CI-B8 domain containing protein, putative	53	0	#N/A
LmjF.31	785163	CAT	CATTGCGAT	16704.5	ins	0.5	heterozygous	upstream_gene_variant	MODIFIER	transcript	protein_coding	c.-1572_-1571insATCGCA		LmjF.31.1650	histone	MYND finger, putative	57	0	#N/A
LmjF.31	812296	G	A	7427.87	snp	0.5	heterozygous	synonymous_variant	LOW	transcript	protein_coding	c.297C>T	p.His99His	LmjF.31.1740	Unknown	hypothetical protein, conserved	48	0	#N/A
LmjF.31	858064	T	A	59033.8	snp	1	homozygous	upstream_gene_variant	MODIFIER	transcript	protein_coding	c.-4745A>T		LmjF.31.1800	aminoacid metabolism	amino acid permease	51	2	Basal changes
LmjF.31	862793	C	T	13979.1	snp	1	homozygous	missense_variant	MODERATE			c.1619G>A	p.Ser540Asn	LmjF.31.1820	aminoacid metabolism	amino acid permease	51	2	#N/A
LmjF.31	908634	TCCCCCCTTCTCA	TCCCCCCCTTCTCA	4195.34	ins	0.5	heterozygous	intergenic_region	MODIFIER			n.908640_908641insC		LmjF.31.1860	Unknown	hypothetical protein, unknown function	21	0	Under drug challenge
LmjF.31	909644	G	A	45988.8	snp	0.5	heterozygous	intergenic_region	MODIFIER			n.909644G>A		LmjF.31.1860	Unknown	hypothetical protein, unknown function	21	0	Under drug challenge
LmjF.31	918345	G	A	4645.75	snp	0.5	heterozygous	upstream_gene_variant	MODIFIER	intergenic_region		c.-670C>T		LmjF.31.1870	histone	mannosyltransferase-like protein	72	1	#N/A
LmjF.31	918389	G	A	1130.06	snp	0.5	heterozygous	upstream_gene_variant	MODIFIER	intergenic_region		c.-714C>T		LmjF.31.1870	histone	mannosyltransferase-like protein	72	1	#N/A
LmjF.31	930760	G	A	7012.26	snp	0.5	heterozygous	synonymous_variant	LOW	transcript	protein_coding	c.177C>T	p.Tyr59Tyr	LmjF.31.1900	Ubiquitination	ubiquitin-fusion protein	71	1	Basal changes
LmjF.31	930814	C	T	16610.4	snp	0.5	heterozygous	synonymous_variant	LOW	transcript	protein_coding	c.123G>A	p.Gln41Gln	LmjF.31.1900	Ubiquitination	ubiquitin-fusion protein	71	1	Basal changes
LmjF.31	931579	C	T	4956.62	snp	0.5	heterozygous	upstream_gene_variant	MODIFIER	transcript	protein_coding	c.-1490G>A		LmjF.31.1890	histone	peptidase m20/m25/m40 family-like protein	93	2	Basal changes
LmjF.31	950039	TGC	TGCAGACACACGCGC	8637.7	ins	0.5	heterozygous	upstream_gene_variant	MODIFIER	transcript	protein_coding	c.-1411_-1410insGCGCGTGTGTCT		LmjF.31.1930	histone	dihydrouridine synthase (Dus), putative	68	0	#N/A
LmjF.31	1069670	G	A	18546.5	snp	1	homozygous	upstream_gene_variant	MODIFIER	transcript	protein_coding	c.-3681C>T		LmjF.31.2170	histone	ARM-like helical domain-containing protein	57	0	#N/A
LmjF.31	1102099	TGACCTC	TGACCTCGCCCTACGTC	7707.69	ins	1	homozygous	upstream_gene_variant	MODIFIER	transcript	protein_coding	c.-3235_-3234insGACGTAGGGC		LmjF.31.2200	Unknown	hypothetical protein, unknown function	19	0	#N/A
LmjF.31	1121314	G	C	187098	snp	0.5	heterozygous	synonymous_variant	LOW	transcript	protein_coding	c.1005C>G	p.Arg335Arg	LmjF.31.2250	histone	3,2-trans-enoyl-CoA isomerase, mitochondrial precursor, putative	79	1	#N/A
LmjF.31	1126490	G	C	104138	snp	0.5	heterozygous	missense_variant	MODERATE	transcript	protein_coding	c.581C>G	p.Ser194Trp	LmjF.31.2270	Unknown	hypothetical protein, conserved	50	0	Basal changes
LmjF.31	1128431	G	A	226.418	snp	0.5	heterozygous	upstream_gene_variant	MODIFIER	transcript	protein_coding	c.-3921C>T		LmjF.31.2260	aminoacid metabolism	aminopeptidase, putative	55	0	#N/A
LmjF.31	1138301	G	A	134397	snp	1	homozygous	upstream_gene_variant	MODIFIER	transcript	protein_coding	c.-3791C>T		LmjF.31.2290	histone	phosphatidylethanolaminen-methyltransferase-lik e protein	31	0	#N/A
LmjF.31	1146903	G	A	746.776	snp	0.5	heterozygous	upstream_gene_variant	MODIFIER	transcript	protein_coding	c.-3856C>T		LmjF.31.2310	histone	3'-nucleotidase/nuclease precursor, putative	116	3	Basal changes
LmjF.31	1153637	GGGTC	GGGGGAGGTC,GGGGGGAGGTC	9068.4	ins,ins"	0.5,0.5	heterozygous	5_prime_UTR_variant	MODIFIER	transcript	protein_coding	c.-172_-168delGACCCinsGACCTCCCCC		LmjF.31.2340	histone	p-nitrophenylphosphatase, putative	76	0	#N/A
LmjF.31	1170429	CG	GC	75475	mnp	1	homozygous	missense_variant	MODERATE	transcript	protein_coding	c.1434_1435delCGinsGC	p.Glu479Gln	LmjF.31.2360	Unknown	hypothetical protein, conserved	31	0	Basal changes
LmjF.31	1229318	TC	CT	261883	mnp	1	homozygous	missense_variant	MODERATE	transcript	protein_coding	c.362_363delGAinsAG	p.Gly121Glu	LmjF.31.2510	histone	ferredoxin, 2fe-2s-like protein	25	0	Basal changes
LmjF.31	1301831	C	T	11547.1	snp	0.5	heterozygous	upstream_gene_variant	MODIFIER	transcript	protein_coding	c.-4021G>A		LmjF.31.2670	Unknown	hypothetical protein, unknown function	18	0	#N/A
LmjF.31	1301845	AGGCA	GGGTG	174858	complex	0.5	heterozygous	upstream_gene_variant	MODIFIER	transcript	protein_coding	c.-4039_-4035delTGCCTinsCACCC		LmjF.31.2670	Unknown	hypothetical protein, unknown function	18	0	#N/A
LmjF.31	1302005	CTGC	TTGT,TTGC	266775	complex,snp"	0.5,0.5	heterozygous	upstream_gene_variant	MODIFIER	transcript	protein_coding	c.-4198_-4195delGCAGinsACAA		LmjF.31.2670	Unknown	hypothetical protein, unknown function	18	0	#N/A
LmjF.31	1302020	CACCCAG	CGCCCGA,CGCCCAG	199634	complex,snp"	0.5,0.5	heterozygous	upstream_gene_variant	MODIFIER	transcript	protein_coding	c.-4216_-4210delCTGGGTGinsTCGGGCG		LmjF.31.2670	Unknown	hypothetical protein, unknown function	18	0	#N/A
LmjF.31	1319780	C	T	7084.66	snp	0.5	heterozygous	missense_variant	MODERATE	transcript	protein_coding	c.1156G>A	p.Val386Met	LmjF.31.2740	Drug efflux	Endoplasmic Reticulum-Golgi Intermediate Compartment (ERGIC)/Endoplasmic reticulum vesicle transporter, putative	64	0	#N/A
LmjF.31	1341824	C	T	1077.56	snp	0.5	heterozygous	synonymous_variant	LOW	transcript	protein_coding	c.489G>A	p.Pro163Pro	LmjF.31.2785	histone	glutamamyl carboxypeptidase	0	0	#N/A
LmjF.31	1342641	A	C	252251	snp	1	homozygous	upstream_gene_variant	MODIFIER	transcript	protein_coding	c.-3287T>G		LmjF.31.2780	Unknown	hypothetical protein, unknown function	21	0	Basal changes
LmjF.31	1382981	C	T	5292.64	snp	0.5	heterozygous	upstream_gene_variant	MODIFIER	transcript	protein_coding	c.-3630G>A		LmjF.31.2920	histone	inositol polyphosphate 1-phosphatase, putative	58	0	#N/A
LmjF.31	1394616	G	A	29697	snp	1	homozygous	upstream_gene_variant	MODIFIER	intergenic_region		c.-2383C>T		LmjF.31.2960	Protein Kinase	Repressor of differentiation kinase 2, putative	63	0	Basal changes
LmjF.31	1428305	G	A	326198	snp	1	homozygous	synonymous_variant	LOW	transcript	protein_coding	c.1386C>T	p.Gly462Gly	LmjF.31.3035	histone	mu-adaptin 4, putative (pseudogene)	0	0	#N/A
LmjF.31	1431288	T	C	4561.3	snp	0.5	heterozygous	upstream_gene_variant	MODIFIER	transcript	protein_coding	c.-3891A>G		LmjF.31.3030	Unknown	hypothetical protein, unknown function	27	0	#N/A
LmjF.31	1439482	GG	GTGCCT	59954	complex	1	homozygous	upstream_gene_variant	MODIFIER	transcript	lincRNA	c.-2408delCinsAGGCA		LmjF.31.3060	histone	ferrous iron transport protein, putative	44	1	Basal changes
LmjF.31	1442221	GACA	GACACA	288010	ins	1	homozygous	upstream_gene_variant	MODIFIER	transcript	protein_coding	c.-1021_-1020insTG		LmjF.31.3070	histone	iron/zinc transporter protein-like protein	44	1	Basal changes
LmjF.31	1447158	G	A	146207	snp	1	homozygous	synonymous_variant	LOW	transcript	protein_coding	c.2793C>T	p.Gly931Gly	LmjF.31.3090	histone	metallo-peptidase, Clan ME, Family M16	59	0	#N/A
LmjF.31	1457108	C	T	191669	snp	1	homozygous	upstream_gene_variant	MODIFIER	transcript	protein_coding	c.-4286G>A		LmjF.31.3105	Ubiquitination	autophagy protein 10	44	0	Basal changes
LmjF.31	1462711	G	A	228757	snp	1	homozygous	missense_variant	MODERATE	transcript	protein_coding	c.1132C>T	p.Arg378Trp	LmjF.31.3140	Unknown	hypothetical protein, conserved	63	0	#N/A
LmjF.31	1476945	GCG	ACG	25530.3	snp	0.5	heterozygous	upstream_gene_variant	MODIFIER	transcript	protein_coding	c.-882G>A		LmjF.31.3190	histone	phosphoglycan beta 1,3 galactosyltransferase 5	1121	6	Basal changes
LmjF.31	1477143	GG	AT	17010.6	mnp	0.5	heterozygous	upstream_gene_variant	MODIFIER	transcript	protein_coding	c.-684_-683delGGinsAT		LmjF.31.3190	histone	phosphoglycan beta 1,3 galactosyltransferase 5	1121	6	Basal changes
LmjF.31	1478354	T	C	244.232	snp	0.5	heterozygous	synonymous_variant	LOW	transcript	protein_coding	c.528T>C	p.Gly176Gly	LmjF.31.3190	histone	phosphoglycan beta 1,3 galactosyltransferase 5	1121	6	Basal changes
LmjF.31	1478360	GGCCT	GGCCG	1069.25	snp	0.5	heterozygous	missense_variant	MODERATE	transcript	protein_coding	c.538T>G	p.Ser180Ala	LmjF.31.3190	histone	phosphoglycan beta 1,3 galactosyltransferase 5	1121	6	Basal changes
LmjF.32	34162	G	A	82364.9	snp	1	homozygous	missense_variant	MODERATE	transcript	protein_coding	c.481C>T	p.Pro161Ser	LmjF.32.0110	histone	mitochondrial carrier protein, putative	46	0	#N/A
LmjF.32	35382	C	T	25375.2	snp	1	homozygous	upstream_gene_variant	MODIFIER	transcript	protein_coding	c.-3491G>A		LmjF.32.0100	histone	NLI interacting factor-like phosphatase, putative	26	0	#N/A
LmjF.32	123580	CCAC	CC	24678.8	del	1	homozygous	upstream_gene_variant	MODIFIER	intergenic_region		c.-1099_-1098delGT		LmjF.32.0330	Unknown	hypothetical protein, unknown function	27	0	Basal changes
LmjF.32	166601	CAGA	CA	68148.5	del	0.5	heterozygous	upstream_gene_variant	MODIFIER	transcript	protein_coding	c.-3058_-3057delTC		LmjF.32.0420	Microtubules or flagellar	kinesin motor domain containing protein, putative	56	0	#N/A
LmjF.32	168933	G	C	2074730	snp	1	homozygous	missense_variant	MODERATE	transcript	protein_coding	c.764C>G	p.Ala255Gly	LmjF.32.0450	Translational control	40S ribosomal protein S2	98	1	#N/A
LmjF.32	177976	A	G	63731.2	snp	0.5	heterozygous	upstream_gene_variant	MODIFIER	transcript	protein_coding	c.-1251T>C		LmjF.32.0470	Unknown	hypothetical protein, conserved	58	0	#N/A
LmjF.32	196186	G	A	836.893	snp	0.5	heterozygous	upstream_gene_variant	MODIFIER	transcript	protein_coding	c.-1326G>A		LmjF.32.0550	Unknown	hypothetical protein, conserved	48	0	Basal changes
LmjF.32	228915	T	C	9994.06	snp	0.5	heterozygous	upstream_gene_variant	MODIFIER	transcript	protein_coding	c.-1101T>C		LmjF.32.0680	Microtubules or flagellar	OSM3-like kinesin, putative	52	0	Basal changes
LmjF.32	271405	C	G	14099.5	snp	0.5	heterozygous	upstream_gene_variant	MODIFIER	intergenic_region		c.-748C>G		LmjF.32.0780	Protein Kinase	STE/STE11 serine/threonine-protein kinase, putative	26	0	#N/A
LmjF.32	271417	C	G	15205.4	snp	0.5	heterozygous	upstream_gene_variant	MODIFIER	intergenic_region		c.-736C>G		LmjF.32.0780	Protein Kinase	STE/STE11 serine/threonine-protein kinase, putative	26	0	#N/A
LmjF.32	271441	C	G	13826.3	snp	0.5	heterozygous	upstream_gene_variant	MODIFIER	intergenic_region		c.-712C>G		LmjF.32.0780	Protein Kinase	STE/STE11 serine/threonine-protein kinase, putative	26	0	#N/A
LmjF.32	271542	C	T	546.98	snp	1	homozygous	upstream_gene_variant	MODIFIER	intergenic_region		c.-611C>T		LmjF.32.0780	Protein Kinase	STE/STE11 serine/threonine-protein kinase, putative	26	0	#N/A
LmjF.32	311884	G	A	2615.8	snp	0.5	heterozygous	synonymous_variant	LOW			c.432G>A	p.Pro144Pro	LmjF.32.0840	Unknown	hypothetical protein, conserved	25	0	#N/A
LmjF.32	311920	G	A	24450.6	snp	0.5	heterozygous	synonymous_variant	LOW			c.468G>A	p.Pro156Pro	LmjF.32.0840	Unknown	hypothetical protein, conserved	25	0	#N/A
LmjF.32	328897	CGTGTGT	TGTTTCGT	65803.4	complex	0.5	heterozygous	upstream_gene_variant	MODIFIER	transcript	protein_coding	c.-1468_-1462delCGTGTGTinsTGTTTCGT		LmjF.32.0880	Translational control	60S ribosomal protein L18a, putative	87	1	#N/A
LmjF.32	330509	G	A	202344	snp	0.5	heterozygous	missense_variant	MODERATE	transcript	protein_coding	c.145G>A	p.Val49Ile	LmjF.32.0880	Translational control	60S ribosomal protein L18a, putative	87	1	#N/A
LmjF.32	330885	A	C	102923	snp	0.5	heterozygous	missense_variant	MODERATE	transcript	protein_coding	c.521A>C	p.Lys174Thr	LmjF.32.0880	Translational control	60S ribosomal protein L18a, putative	87	1	#N/A
LmjF.32	402233	TACACA	TACACACACGCA	49132.7	ins	0.5	heterozygous	upstream_gene_variant	MODIFIER	transcript	protein_coding	c.-2807_-2806insCACGCA		LmjF.32.1010	histone	atypical dual specificity phosphatase, putative	49	0	#N/A
LmjF.32	404591	A	G	3373.86	snp	0.5	heterozygous	upstream_gene_variant	MODIFIER	transcript	protein_coding	c.-454A>G		LmjF.32.1010	histone	atypical dual specificity phosphatase, putative	49	0	#N/A
LmjF.32	416954	C	A	78435.3	snp	1	homozygous	upstream_gene_variant	MODIFIER	transcript	protein_coding	c.-1550C>A		LmjF.32.1060	Microtubules or flagellar	Dynein intermediate chain, axonemal	53	0	#N/A
LmjF.32	423548	CAAC	CAAACAC	43137.9	ins	0.5	heterozygous	upstream_gene_variant	MODIFIER	transcript	protein_coding	c.-6_-5insACA		LmjF.32.1080	Unknown	hypothetical protein, conserved	46	0	#N/A
LmjF.32	482458	T	C	4793.02	snp	0.5	heterozygous	upstream_gene_variant	MODIFIER	transcript	protein_coding	c.-1005T>C		LmjF.32.1250	Ubiquitination	ubiquitin hydrolase, putative	47	0	#N/A
LmjF.32	531871	G	T	23881.8	snp	0.5	heterozygous	upstream_gene_variant	MODIFIER	intergenic_region		c.-2374G>T		LmjF.32.1370	histone	G5-interacting protein, putative	53	0	Basal changes
LmjF.32	579657	AGT	AGTAGTGT	9847.61	ins	0.5	heterozygous	upstream_gene_variant	MODIFIER	transcript	protein_coding	c.-3031_-3030insACACT		LmjF.32.1460	Energy metabolism	phosphatidylinositol 3-related kinase, putative	54	0	#N/A
LmjF.32	708872	AGGAGAA	GGGAAG	224743	complex	1	homozygous	upstream_gene_variant	MODIFIER	intergenic_region		c.-3564_-3558delTTCTCCTinsCTTCCC		LmjF.32.1810	Protein Kinase	Serine/threonine-protein kinase NEK21, putative	52	0	#N/A
LmjF.32	754973	A	T	2471.04	snp	0.5	heterozygous	upstream_gene_variant	MODIFIER	intergenic_region		c.-2079T>A		LmjF.32.1920	histone	Vitamin B6 photo-protection and homoeostasis, putative	52	0	#N/A
LmjF.32	787141	C	T	10172.9	snp	1	homozygous	upstream_gene_variant	MODIFIER	transcript	protein_coding	c.-4672G>A		LmjF.32.1980	Unknown	Domain of unknown function (DUF4200), putative	51	0	#N/A
LmjF.32	787151	C	T	10798.9	snp	1	homozygous	upstream_gene_variant	MODIFIER	transcript	protein_coding	c.-4682G>A		LmjF.32.1980	Unknown	Domain of unknown function (DUF4200), putative	51	0	#N/A
LmjF.32	790339	T	C	4029.16	snp	0.5	heterozygous	upstream_gene_variant	MODIFIER	transcript	protein_coding	c.-3402A>G		LmjF.32.2000	histone	TLR4 regulator and MIR-interacting MSAP, putative	50	0	#N/A
LmjF.32	800145	G	A	7052.49	snp	0.5	heterozygous	upstream_gene_variant	MODIFIER	transcript	protein_coding	c.-1037C>T		LmjF.32.2040	Unknown	hypothetical protein, conserved	22	0	#N/A
LmjF.32	802706	C	T	21251.2	snp	0.5	heterozygous	missense_variant	MODERATE	transcript	protein_coding	c.979G>A	p.Gly327Ser	LmjF.32.2060	Drug efflux	ABC transporter-like protein	29	0	#N/A
LmjF.32	867515	CAC	TAC	43217.3	snp	0.5	heterozygous	upstream_gene_variant	MODIFIER	transcript	protein_coding	c.-1356G>A		LmjF.32.2220	Unknown	hypothetical protein, unknown function	34	0	#N/A
LmjF.32	880740	CATAT	TATAC	11068.9	complex	1	homozygous	downstream_gene_variant	MODIFIER			c.*110_*114delATATGinsGTATA		LmjF.32.2250	Unknown	hypothetical protein, unknown function	25	0	#N/A
LmjF.32	889879	G	A	287603	snp	1	homozygous	downstream_gene_variant	MODIFIER	intergenic_region		c.*418C>T		LmjF.32.2260	Chaperones	heat shock protein Hsp20, putative	51	0	Basal changes
LmjF.32	892901	G	T	4812.9	snp	0.5	heterozygous	missense_variant	MODERATE	transcript	protein_coding	c.1874C>A	p.Ala625Glu	LmjF.32.2270	histone	membrane associated protein-like protein	42	0	#N/A
LmjF.32	893647	GCGTGC	GCGCCA	255.821	mnp	0.5	heterozygous	missense_variant	MODERATE	transcript	protein_coding	c.1123_1125delGCAinsTGG	p.Ala375Trp	LmjF.32.2270	histone	membrane associated protein-like protein	42	0	#N/A
LmjF.32	893677	GCGTGC	ACGTCC,GCGCCA	880.036	complex,mnp"	0.5,0.5	heterozygous	frameshift_variant&missense_variant	HIGH	transcript	protein_coding	c.1093_1098delGCACGCinsGGACGT	p.Ala365fs	LmjF.32.2270	histone	membrane associated protein-like protein	42	0	#N/A
LmjF.32	912025	G	A	136116	snp	1	homozygous	upstream_gene_variant	MODIFIER	transcript	protein_coding	c.-1205C>T		LmjF.32.2310	Unknown	hypothetical protein, conserved	27	0	#N/A
LmjF.32	950631	C	A	692.14	snp	0.5	heterozygous	upstream_gene_variant	MODIFIER	transcript	protein_coding	c.-1066G>T		LmjF.32.2410	Unknown	hypothetical protein, conserved	24	0	Basal changes
LmjF.32	1012197	CAC	CACATAC	24460.9	ins	0.5	heterozygous	upstream_gene_variant	MODIFIER	transcript	protein_coding	c.-4200_-4199insGTAT		LmjF.32.2570	Unknown	hypothetical protein, conserved	20	0	#N/A
LmjF.32	1013509	GGA	GGG	8524.21	snp	0.5	heterozygous	upstream_gene_variant	MODIFIER	transcript	protein_coding	c.-2701T>C		LmjF.32.2580	Unknown	hypothetical protein, conserved	50	0	#N/A
LmjF.32	1047689	A	C	289213	snp	1	homozygous	upstream_gene_variant	MODIFIER	transcript	protein_coding	c.-3201T>G		LmjF.32.2650	histone	SpoU rRNA Methylase family, putative	59	0	Basal changes
LmjF.32	1047957	A	C	226918	snp	1	homozygous	upstream_gene_variant	MODIFIER	transcript	protein_coding	c.-3469T>G		LmjF.32.2650	histone	SpoU rRNA Methylase family, putative	59	0	Basal changes
LmjF.32	1065971	G	A	872780	snp	1	homozygous	upstream_gene_variant	MODIFIER	transcript	protein_coding	c.-1060C>T		LmjF.32.2700	Unknown	hypothetical protein, conserved	49	0	#N/A
LmjF.32	1173242	G	A	1738.27	snp	0.5	heterozygous	5_prime_UTR_variant	MODIFIER			c.-983G>A		LmjF.32.2990	Unknown	hypothetical protein, conserved	49	0	#N/A
LmjF.32	1197698	C	T	88535	snp	1	homozygous	upstream_gene_variant	MODIFIER	transcript	protein_coding	c.-1130C>T		LmjF.32.3050	histone	Ras family, putative	43	0	#N/A
LmjF.32	1231963	C	T	9275.69	snp	0.5	heterozygous	synonymous_variant	LOW	transcript	protein_coding	c.153C>T	p.Ala51Ala	LmjF.32.3130	Translational control	ribosomal protein L3, putative	111	4	#N/A
LmjF.32	1233128	G	C	29372.4	snp	0.5	heterozygous	upstream_gene_variant	MODIFIER	transcript	protein_coding	c.-1581G>C		LmjF.32.3140	histone	pyrroline-5-carboxylate synthetase-like protein	44	0	#N/A
LmjF.32	1307790	G	A	86753	snp	1	homozygous	downstream_gene_variant	MODIFIER	intergenic_region		c.*3773G>A		LmjF.32.3260	Energy metabolism	glucosamine-6-phosphate isomerase, putative	48	0	#N/A
LmjF.32	1308664	C	T	120687	snp	0.5	heterozygous	downstream_gene_variant	MODIFIER	intergenic_region		c.*4647C>T		LmjF.32.3260	Energy metabolism	glucosamine-6-phosphate isomerase, putative	48	0	#N/A
LmjF.32	1310474	C	T	27254.3	snp	0.5	heterozygous	upstream_gene_variant	MODIFIER	intergenic_region		c.-4601C>T		LmjF.32.3280	Unknown	hypothetical protein, conserved	25	0	Basal changes
LmjF.32	1394252	C	T	87893	snp	1	homozygous	upstream_gene_variant	MODIFIER	transcript	protein_coding	c.-1234C>T		LmjF.32.3470	histone	RNA-binding, protein, putative	49	0	#N/A
LmjF.32	1395320	CTC	CTCTCTTTC	723.273	ins	0.5	heterozygous	5_prime_UTR_variant	MODIFIER	transcript	protein_coding	c.-161_-160insTTCTCT		LmjF.32.3470	histone	RNA-binding, protein, putative	49	0	#N/A
LmjF.32	1481553	A	G	1108380	snp	1	homozygous	upstream_gene_variant	MODIFIER	transcript	protein_coding	c.-973A>G		LmjF.32.3620	Unknown	hypothetical protein, conserved	40	0	Basal changes
LmjF.32	1485764	GCACACACACACACACACACACACACACACAG	GCACACACACACACACACACACACACACACACAG	5346.97	ins	0.5	heterozygous	frameshift_variant	HIGH	transcript	protein_coding	c.42_43dupCA	p.Ser15fs	LmjF.32.3640	Unknown	hypothetical protein, conserved	49	0	Basal changes
LmjF.32	1524014	C	T	19170.8	snp	0.5	heterozygous	upstream_gene_variant	MODIFIER	transcript	protein_coding	c.-421C>T		LmjF.32.3780	Microtubules or flagellar	kinetoplast-associated protein 3, putative	46	0	#N/A
LmjF.32	1567225	C	T	651790	snp	1	homozygous	upstream_gene_variant	MODIFIER	intergenic_region		c.-2732C>T		LmjF.32.3930	Ubiquitination	SPRY domain/HECT-domain (ubiquitin-transferase), putative	61	0	Basal changes
LmjF.32	1567913	C	A	6347.23	snp	0.5	heterozygous	upstream_gene_variant	MODIFIER	intergenic_region		c.-2044C>A		LmjF.32.3930	Ubiquitination	SPRY domain/HECT-domain (ubiquitin-transferase), putative	61	0	Basal changes
LmjF.33	57842	T	C	51819.2	snp	1	homozygous	upstream_gene_variant	MODIFIER	intergenic_region		c.-3547A>G		LmjF.33.0200	histone	metallo-peptidase, Clan MC, Family M14, putative	50	0	#N/A
LmjF.33	80656	G	A	6992.44	snp	0.5	heterozygous	synonymous_variant	LOW	transcript	protein_coding	c.150C>T	p.Ser50Ser	LmjF.33.0260	histone	RGG-containing protein 2, putative	47	0	#N/A
LmjF.33	96195	A	G	25386.4	snp	0.5	heterozygous	upstream_gene_variant	MODIFIER	transcript	snoRNA	n.-4798T>C		LmjF.33.snoRNA0110	histone	C/D snoRNA	0	0	Basal changes
LmjF.33	96201	ATG	GTG	18266.9	snp	0.5	heterozygous	upstream_gene_variant	MODIFIER	transcript	snoRNA	n.-4804T>C		LmjF.33.snoRNA0110	histone	C/D snoRNA	0	0	Basal changes
LmjF.33	250266	C	T	9511.23	snp	0.5	heterozygous	upstream_gene_variant	MODIFIER	transcript	protein_coding	c.-4019G>A		LmjF.33.0560	Translational control	tRNA-splicing ligase RtcB, putative	52	0	#N/A
LmjF.33	263681	T	C	170.602	snp	0.5	heterozygous	upstream_gene_variant	MODIFIER	transcript	protein_coding	c.-1798A>G		LmjF.33.0590	histone	Coiled-coil domain-containing protein 40 homolog	128	0	#N/A
LmjF.33	289563	T	C	6523.36	snp	0.5	heterozygous	upstream_gene_variant	MODIFIER	transcript	protein_coding	c.-2268T>C		LmjF.33.0690	Unknown	hypothetical protein, conserved	48	0	Basal changes
LmjF.33	298493	G	C	356780	snp	1	homozygous	missense_variant	MODERATE	transcript	protein_coding	c.307G>C	p.Ala103Pro	LmjF.33.0720	Translational control	60S ribosomal protein L6, putative	86	1	#N/A
LmjF.33	421853	C	T	1006000	snp	0.5	heterozygous	synonymous_variant	LOW	transcript	protein_coding	c.129C>T	p.Leu43Leu	LmjF.33.0920	Translational control	40S ribosomal protein S3, putative	89	1	#N/A
LmjF.33	422715	C	A	23711.9	snp	0.5	heterozygous	upstream_gene_variant	MODIFIER	transcript	protein_coding	c.-583C>A		LmjF.33.0930	Unknown	hypothetical protein, conserved	48	0	#N/A
LmjF.33	422716	AC	AA	690.867	snp	0.5	heterozygous	upstream_gene_variant	MODIFIER	transcript	protein_coding	c.-581C>A		LmjF.33.0930	Unknown	hypothetical protein, conserved	48	0	#N/A
LmjF.33	448135	C	T	27769.6	snp	0.5	heterozygous	upstream_gene_variant	MODIFIER	intergenic_region		c.-678C>T		LmjF.33.0970	Unknown	hypothetical protein, conserved	26	0	Basal changes
LmjF.33	464021	G	A	16885.7	snp	0.5	heterozygous	upstream_gene_variant	MODIFIER	intergenic_region		c.-2287G>A		LmjF.33.1010	Calium metabolism	calcium-transporting ATPase, putative	48	0	Basal changes
LmjF.33	488507	A	C	431.892	snp	0.5	heterozygous	upstream_gene_variant	MODIFIER	transcript	protein_coding	c.-1903A>C		LmjF.33.1040	Unknown	hypothetical protein, conserved	50	0	Basal changes
LmjF.33	494059	C	T	65753.3	snp	1	homozygous	upstream_gene_variant	MODIFIER	transcript	protein_coding	c.-1144C>T		LmjF.33.1060	histone	chloride channel protein, putative	51	0	#N/A
LmjF.33	500371	C	T	122021	snp	1	homozygous	upstream_gene_variant	MODIFIER	transcript	protein_coding	c.-2061C>T		LmjF.33.1080	histone	YEATS family, putative	50	0	Basal changes
LmjF.33	500937	GGGGGGGGCAC	GGGGAGGGGGGGCAC	32446.8	ins	0.5	heterozygous	upstream_gene_variant	MODIFIER	transcript	protein_coding	c.-1492_-1491insAGGG		LmjF.33.1080	histone	YEATS family, putative	50	0	Basal changes
LmjF.33	501670	G	A	257859	snp	1	homozygous	upstream_gene_variant	MODIFIER	transcript	protein_coding	c.-762G>A		LmjF.33.1080	histone	YEATS family, putative	50	0	Basal changes
LmjF.33	520138	GTGTGT	GTTTGCGT	17457.4	complex	0.5	heterozygous	upstream_gene_variant	MODIFIER	transcript	protein_coding	c.-1710_-1707delGTGTinsTTGCGT		LmjF.33.1130	Unknown	hypothetical protein, conserved	45	0	Basal changes
LmjF.33	564980	GTGT	CTGC	263.851	complex	0.5	heterozygous	upstream_gene_variant	MODIFIER	transcript	protein_coding	c.-979_-976delGTGTinsCTGC		LmjF.33.1230	histone	WD domain, G-beta repeat, putative	104	1	#N/A
LmjF.33	637606	CTC	CTCTCTCGCTCTCTTTC	8312.88	ins	0.5	heterozygous	upstream_gene_variant	MODIFIER	transcript	protein_coding	c.-3992_-3991insTCTCGCTCTCTTTC		LmjF.33.1420	aminoacid metabolism	amino acid permease-like protein	46	0	#N/A
LmjF.33	646007	T	C	68148	snp	1	homozygous	upstream_gene_variant	MODIFIER	intergenic_region		c.-3045T>C		LmjF.33.1430	Unknown	hypothetical protein, conserved	26	0	#N/A
LmjF.33	646332	G	A	853.283	snp	0.5	heterozygous	upstream_gene_variant	MODIFIER	intergenic_region		c.-2720G>A		LmjF.33.1430	Unknown	hypothetical protein, conserved	26	0	#N/A
LmjF.33	740290	T	G	90373.3	snp	1	homozygous	upstream_gene_variant	MODIFIER	transcript	protein_coding	c.-901T>G		LmjF.33.1550	Unknown	hypothetical protein, conserved	47	0	#N/A
LmjF.33	786503	A	T	1046.71	snp	0.5	heterozygous	upstream_gene_variant	MODIFIER	intergenic_region		c.-1391A>T		LmjF.33.1700	Nuclear	chromatin-remodeling complex atpase chain iswi	58	0	Basal changes
LmjF.33	827735	C	G	665.014	snp	0.5	heterozygous	downstream_gene_variant	MODIFIER			c.*2365C>G		LmjF.33.1830	Protein Kinase	dual specificity tyrosine-phosphorylation-regulated kinase 2, putative	94	1	#N/A
LmjF.33	827745	A	G	1499.43	snp	0.5	heterozygous	downstream_gene_variant	MODIFIER			c.*2375A>G		LmjF.33.1830	Protein Kinase	dual specificity tyrosine-phosphorylation-regulated kinase 2, putative	94	1	#N/A
LmjF.33	827750	T	C	2865.74	snp	0.5	heterozygous	downstream_gene_variant	MODIFIER			c.*2380T>C		LmjF.33.1830	Protein Kinase	dual specificity tyrosine-phosphorylation-regulated kinase 2, putative	94	1	#N/A
LmjF.33	827757	T	C	1710.43	snp	0.5	heterozygous	downstream_gene_variant	MODIFIER			c.*2387T>C		LmjF.33.1830	Protein Kinase	dual specificity tyrosine-phosphorylation-regulated kinase 2, putative	94	1	#N/A
LmjF.33	828583	T	C	521.375	snp	0.5	heterozygous	downstream_gene_variant	MODIFIER			c.*3213T>C		LmjF.33.1830	Protein Kinase	dual specificity tyrosine-phosphorylation-regulated kinase 2, putative	94	1	#N/A
LmjF.33	828641	G	T	27886.8	snp	0.5	heterozygous	downstream_gene_variant	MODIFIER			c.*3271G>T		LmjF.33.1830	Protein Kinase	dual specificity tyrosine-phosphorylation-regulated kinase 2, putative	94	1	#N/A
LmjF.33	828706	C	T	16301.8	snp	0.5	heterozygous	downstream_gene_variant	MODIFIER			c.*3336C>T		LmjF.33.1830	Protein Kinase	dual specificity tyrosine-phosphorylation-regulated kinase 2, putative	94	1	#N/A
LmjF.33	828711	C	T	16635.8	snp	0.5	heterozygous	downstream_gene_variant	MODIFIER			c.*3341C>T		LmjF.33.1830	Protein Kinase	dual specificity tyrosine-phosphorylation-regulated kinase 2, putative	94	1	#N/A
LmjF.33	899960	G	A	3900.43	snp	1	homozygous	upstream_gene_variant	MODIFIER	intergenic_region		c.-3270G>A		LmjF.33.2020	Unknown	hypothetical protein, unknown function	49	0	#N/A
LmjF.33	901055	A	G	1315.57	snp	1	homozygous	upstream_gene_variant	MODIFIER	intergenic_region		c.-2175A>G		LmjF.33.2020	Unknown	hypothetical protein, unknown function	49	0	#N/A
LmjF.33	971693	TTT	CGC	50711.7	mnp	1	homozygous	upstream_gene_variant	MODIFIER	transcript	protein_coding	c.-2452_-2450delTTTinsCGC		LmjF.33.2160	histone	magnesium-dependent phosphatase-1/HAD phosphatase, family IIIC, putative	48	0	Basal changes
LmjF.33	1026221	T	C	232.956	snp	0.5	heterozygous	upstream_gene_variant	MODIFIER	transcript	protein_coding	c.-979T>C		LmjF.33.2280	histone	MYND finger, putative	52	0	Basal changes
LmjF.33	1060041	T	C	38801	snp	0.5	heterozygous	upstream_gene_variant	MODIFIER	transcript	protein_coding	c.-971T>C		LmjF.33.2350	histone	Rab-GTPase-TBC domain containing protein, putative	65	1	#N/A
LmjF.33	1100418	T	G	133023	snp	1	homozygous	upstream_gene_variant	MODIFIER	transcript	protein_coding	c.-765T>G		LmjF.33.2450	Unknown	hypothetical protein, conserved	24	0	#N/A
LmjF.33	1277182	G	C	89625.9	snp	1	homozygous	upstream_gene_variant	MODIFIER	transcript	protein_coding	c.-1218G>C		LmjF.33.2820	histone	PWWP domain/TFIIS helical bundle-like domain containing protein, putative	55	0	#N/A
LmjF.33	1277757	TTGTGTGTGTGTGTGTGTGTGTC	TTGTGTGTGTGTGTGTGTGTGTGTC	53937.4	ins	1	homozygous	upstream_gene_variant	MODIFIER	transcript	protein_coding	c.-622_-621insGT		LmjF.33.2820	histone	PWWP domain/TFIIS helical bundle-like domain containing protein, putative	55	0	#N/A
LmjF.33	1316356	C	T	144285	snp	0.5	heterozygous	intergenic_region	MODIFIER			n.1316356C>T		LmjF.33.2880	Unknown	hypothetical protein, conserved	26	0	#N/A
LmjF.33	1316426	T	C	116344	snp	1	homozygous	intergenic_region	MODIFIER			n.1316426T>C		LmjF.33.2880	Unknown	hypothetical protein, conserved	26	0	#N/A
LmjF.33	1333604	G	C	5819.68	snp	0.5	heterozygous	intergenic_region	MODIFIER			n.1333604G>C		LmjF.33.2880	Unknown	hypothetical protein, conserved	26	0	#N/A
LmjF.33	1334164	TGT	TA	87975.5	complex	0.5	heterozygous	intergenic_region	MODIFIER			n.1334165_1334166delGTinsA		LmjF.33.2880	Unknown	hypothetical protein, conserved	26	0	#N/A
LmjF.33	1531610	G	A	19111.5	snp	0.5	heterozygous	upstream_gene_variant	MODIFIER	transcript	protein_coding	c.-223G>A		LmjF.33.3100	Unknown	hypothetical protein, conserved	53	0	Basal changes
LmjF.33	1567071	C	T	400955	snp	1	homozygous	upstream_gene_variant	MODIFIER	transcript	protein_coding	c.-838C>T		LmjF.33.3250	Unknown	hypothetical protein, conserved	23	0	#N/A
LmjF.33	1567088	C	G	407003	snp	1	homozygous	upstream_gene_variant	MODIFIER	transcript	protein_coding	c.-821C>G		LmjF.33.3250	Unknown	hypothetical protein, conserved	23	0	#N/A
LmjF.34	3243	TGC	TC	1107.33	del	0.5	heterozygous	upstream_gene_variant	MODIFIER	intergenic_region		c.-4443delG		LmjF.34.0020	Unknown	hypothetical protein, unknown function	22	0	#N/A
LmjF.34	28840	CCC	CTCACACACACACACACACA	8763.42	complex	0.5	heterozygous	upstream_gene_variant	MODIFIER	transcript	protein_coding	c.-1107_-1106delCCinsTCACACACACACACACACA		LmjF.34.0085	histone	HPP family, putative	37	0	#N/A
LmjF.34	116503	CGT	CGTTCCTGTTGT	23704.1	ins	0.5	heterozygous	upstream_gene_variant	MODIFIER	transcript	protein_coding	c.-2970_-2969insTCCTGTTGT		LmjF.34.0330	histone	deoxyhypusine synthase	101	1	#N/A
LmjF.34	117064	ATG	ATGTTTG	33561.1	ins	0.5	heterozygous	upstream_gene_variant	MODIFIER	transcript	protein_coding	c.-2409_-2408insTTTG		LmjF.34.0330	histone	deoxyhypusine synthase	101	1	#N/A
LmjF.34	127237	C	T	362239	snp	1	homozygous	missense_variant	MODERATE	transcript	protein_coding	c.949C>T	p.Pro317Ser	LmjF.34.0350	Translational control	eukaryotic translation initiation factor 5, putative	51	0	#N/A
LmjF.34	196904	C	G	32.5302	snp	0.5	heterozygous	upstream_gene_variant	MODIFIER	intergenic_region		c.-3427C>G		LmjF.34.0500	Surface protein	amastin-like protein	78	2	#N/A
LmjF.34	197893	G	T	743.705	snp	0.5	heterozygous	upstream_gene_variant	MODIFIER	intergenic_region		c.-2438G>T		LmjF.34.0500	Surface protein	amastin-like protein	78	2	#N/A
LmjF.34	198132	G	T	1998.17	snp	0.5	heterozygous	upstream_gene_variant	MODIFIER	intergenic_region		c.-2199G>T		LmjF.34.0500	Surface protein	amastin-like protein	78	2	#N/A
LmjF.34	199241	T	C	2256.28	snp	1	homozygous	upstream_gene_variant	MODIFIER	intergenic_region		c.-1090T>C		LmjF.34.0500	Surface protein	amastin-like protein	78	2	#N/A
LmjF.34	200387	T	C	19294.7	snp	1	homozygous	synonymous_variant	LOW			c.57T>C	p.Phe19Phe	LmjF.34.0500	Surface protein	amastin-like protein	78	2	#N/A
LmjF.34	200409	C	A	15916.7	snp	1	homozygous	missense_variant	MODERATE			c.79C>A	p.Leu27Ile	LmjF.34.0500	Surface protein	amastin-like protein	78	2	#N/A
LmjF.34	200628	C	A	345.256	snp	0.5	heterozygous	missense_variant	MODERATE			c.298C>A	p.Leu100Met	LmjF.34.0500	Surface protein	amastin-like protein	78	2	#N/A
LmjF.34	200633	GTG	CTT	827.529	complex	0.5	heterozygous	missense_variant	MODERATE			c.303_305delGTGinsCTT	p.Cys102Phe	LmjF.34.0500	Surface protein	amastin-like protein	78	2	#N/A
LmjF.34	201105	TCGC	GCGT,GCGC	1391.55	complex,snp"	0,0.5	heterozygous	downstream_gene_variant	MODIFIER	intergenic_region		c.*136_*139delTCGCinsGCGT		LmjF.34.0500	Surface protein	amastin-like protein	78	2	#N/A
LmjF.34	201205	G	A	948.366	snp	0.5	heterozygous	downstream_gene_variant	MODIFIER			c.*236G>A		LmjF.34.0500	Surface protein	amastin-like protein	78	2	#N/A
LmjF.34	201693	T	C	31.6709	snp	0.5	heterozygous	downstream_gene_variant	MODIFIER			c.*724T>C		LmjF.34.0500	Surface protein	amastin-like protein	78	2	#N/A
LmjF.34	201715	T	C	371.844	snp	0.5	heterozygous	downstream_gene_variant	MODIFIER			c.*746T>C		LmjF.34.0500	Surface protein	amastin-like protein	78	2	#N/A
LmjF.34	202823	CG	GG	8049.54	snp	0.5	heterozygous	upstream_gene_variant	MODIFIER	intergenic_region		c.-4067C>G		LmjF.34.0510	histone	phosphoglycan beta 1,2 arabinosyltransferase, (SCA like)	35	0	#N/A
LmjF.34	203073	G	A	71587.4	snp	0.5	heterozygous	upstream_gene_variant	MODIFIER	intergenic_region		c.-3817G>A		LmjF.34.0510	histone	phosphoglycan beta 1,2 arabinosyltransferase, (SCA like)	35	0	#N/A
LmjF.34	219335	A	G	44304.9	snp	0.5	heterozygous	missense_variant	MODERATE	transcript	protein_coding	c.1958A>G	p.Asp653Gly	LmjF.34.0530	Unknown	hypothetical protein, unknown function	25	0	#N/A
LmjF.34	246252	CTA	CTCTATA	45153	ins	1	homozygous	upstream_gene_variant	MODIFIER	transcript	protein_coding	c.-67_-66insCTAT		LmjF.34.0580	Unknown	hypothetical protein, conserved	43	0	Basal changes
LmjF.34	313472	C	G	2263.15	snp	0.5	heterozygous	missense_variant	MODERATE			c.6472G>C	p.Glu2158Gln	LmjF.34.0690	Microtubules or flagellar	flagellar attachment zone protein, putative	143	1	#N/A
LmjF.34	314217	C	T	644.456	snp	0.5	heterozygous	synonymous_variant	LOW			c.5727G>A	p.Lys1909Lys	LmjF.34.0690	Microtubules or flagellar	flagellar attachment zone protein, putative	143	1	#N/A
LmjF.34	314448	C	T	12602.4	snp	0.5	heterozygous	synonymous_variant	LOW			c.5496G>A	p.Glu1832Glu	LmjF.34.0690	Microtubules or flagellar	flagellar attachment zone protein, putative	143	1	#N/A
LmjF.34	357974	C	T	24471	snp	1	homozygous	upstream_gene_variant	MODIFIER	intergenic_region		c.-2106C>T		LmjF.34.0810	histone	serine/threonine-protein phosphatase PP1, putative	99	1	#N/A
LmjF.34	369818	G	T	79927.8	snp	1	homozygous	upstream_gene_variant	MODIFIER	transcript	protein_coding	c.-819G>T		LmjF.34.0830	Translational control	25 Kd elongation factor 1-beta, putative	28	0	Basal changes
LmjF.34	373031	G	A	38165	snp	1	homozygous	upstream_gene_variant	MODIFIER	transcript	protein_coding	c.-1077G>A		LmjF.34.0840	Translational control	translation elongation factor 1-beta, putative	115	2	#N/A
LmjF.34	375355	C	T	516929	snp	1	homozygous	upstream_gene_variant	MODIFIER	transcript	protein_coding	c.-2159C>T		LmjF.34.0850	histone	serine/threonine-protein phosphatase PP1, putative	50	0	#N/A
LmjF.34	375389	C	A	407086	snp	1	homozygous	upstream_gene_variant	MODIFIER	transcript	protein_coding	c.-2125C>A		LmjF.34.0850	histone	serine/threonine-protein phosphatase PP1, putative	50	0	#N/A
LmjF.34	380946	G	A	2182780	snp	1	homozygous	synonymous_variant	LOW	transcript	protein_coding	c.528G>A	p.Glu176Glu	LmjF.34.0860	Translational control	60S ribosomal protein L13a, putative	89	1	#N/A
LmjF.34	381277	C	T	2506060	snp	1	homozygous	upstream_gene_variant	MODIFIER	transcript	protein_coding	c.-740C>T		LmjF.34.0870	Unknown	hypothetical protein, conserved	49	0	#N/A
LmjF.34	389505	CTGT	CTGTGT	112566	ins	0.5	heterozygous	upstream_gene_variant	MODIFIER	transcript	protein_coding	c.-4362_-4361insGT		LmjF.34.0900	Ubiquitination	ubiquitin-conjugating enzyme E2, putative	60	0	#N/A
LmjF.34	415502	C	A	1565.58	snp	0.5	heterozygous	missense_variant	MODERATE	transcript	protein_coding	c.1018C>A	p.Leu340Ile	LmjF.34.0960	Surface protein	amastin-like surface protein, putative	78	2	Basal changes
LmjF.34	415504	C	G	374.807	snp	0.5	heterozygous	synonymous_variant	LOW	transcript	protein_coding	c.1020C>G	p.Leu340Leu	LmjF.34.0960	Surface protein	amastin-like surface protein, putative	78	2	Basal changes
LmjF.34	415721	C	A	1266.85	snp	0.5	heterozygous	missense_variant	MODERATE	transcript	protein_coding	c.1237C>A	p.Leu413Met	LmjF.34.0960	Surface protein	amastin-like surface protein, putative	78	2	Basal changes
LmjF.34	418181	GGCGCGTG	GGCGCGTGCGCGTG	1900.37	ins	0.5	heterozygous	upstream_gene_variant	MODIFIER	intergenic_region		c.-1970_-1969insCGCGTG		LmjF.34.0970	Surface protein	amastin-like protein	26	0	#N/A
LmjF.34	424954	TGT	CGT	85950	snp	0.5	heterozygous	upstream_gene_variant	MODIFIER	intergenic_region		c.-2325T>C		LmjF.34.0980	Surface protein	amastin-like protein	25	0	Basal changes
LmjF.34	431202	G	T	773.617	snp	0.5	heterozygous	downstream_gene_variant	MODIFIER			c.*3342G>T		LmjF.34.0980	Surface protein	amastin-like protein	25	0	Basal changes
LmjF.34	431263	AGGG	CGGT	652.872	complex	0.5	heterozygous	downstream_gene_variant	MODIFIER			c.*3403_*3406delAGGGinsCGGT		LmjF.34.0980	Surface protein	amastin-like protein	25	0	Basal changes
LmjF.34	475945	T	C	2350.96	snp	0.5	heterozygous	upstream_gene_variant	MODIFIER			c.-1046A>G		LmjF.34.1070	lipid metabolism	Lipase (class 3), putative	51	0	#N/A
LmjF.34	475962	GAAGGC	CACGGA	3068.85	complex	0.5	heterozygous	upstream_gene_variant	MODIFIER			c.-1068_-1063delGCCTTCinsTCCGTG		LmjF.34.1070	lipid metabolism	Lipase (class 3), putative	51	0	#N/A
LmjF.34	476259	GGCC	CGCA	46.5552	complex	0.5	heterozygous	upstream_gene_variant	MODIFIER			c.-1363_-1360delGGCCinsTGCG		LmjF.34.1070	lipid metabolism	Lipase (class 3), putative	51	0	#N/A
LmjF.34	477875	T	C	71998.4	snp	1	homozygous	upstream_gene_variant	MODIFIER			c.-2976A>G		LmjF.34.1070	lipid metabolism	Lipase (class 3), putative	51	0	#N/A
LmjF.34	479119	GCATG	ACCTG	1986.75	complex	0.5	heterozygous	upstream_gene_variant	MODIFIER	intergenic_region		c.-4222_-4220delTGCinsGGT		LmjF.34.1070	lipid metabolism	Lipase (class 3), putative	51	0	#N/A
LmjF.34	479126	CATGC	GATGT	11457.9	complex	0.5	heterozygous	upstream_gene_variant	MODIFIER	intergenic_region		c.-4231_-4227delGCATGinsACATC		LmjF.34.1070	lipid metabolism	Lipase (class 3), putative	51	0	#N/A
LmjF.34	483227	G	T	1426.28	snp	0.5	heterozygous	downstream_gene_variant	MODIFIER			c.*296C>A		LmjF.34.1080	Surface protein	amastin-like surface protein, putative	78	2	Basal changes
LmjF.34	520160	G	A	1722.6	snp	0.5	heterozygous	upstream_gene_variant	MODIFIER	transcript	protein_coding	c.-4843C>T		LmjF.34.1140	histone	dihydrouridine synthase (Dus), putative	53	0	#N/A
LmjF.34	690166	C	A	243991	snp	1	homozygous	upstream_gene_variant	MODIFIER	transcript	protein_coding	c.-2043G>T		LmjF.34.1510	Unknown	hypothetical protein, conserved	26	0	#N/A
LmjF.34	704411	C	G	42104.4	snp	0.5	heterozygous	upstream_gene_variant	MODIFIER	transcript	protein_coding	c.-4326G>C		LmjF.34.1550	Nuclear	ATP dependent DEAD-box helicase, putative	59	0	#N/A
LmjF.34	705629	GAC	AAG	668.078	complex	0.5	heterozygous	upstream_gene_variant	MODIFIER	intergenic_region		c.-4008_-4006delGTCinsCTT		LmjF.34.1555	Ubiquitination	ubiquitin-conjugating enzyme E2, putative	53	0	#N/A
LmjF.34	705634	C	A	8591.13	snp	0.5	heterozygous	upstream_gene_variant	MODIFIER	intergenic_region		c.-4011G>T		LmjF.34.1555	Ubiquitination	ubiquitin-conjugating enzyme E2, putative	53	0	#N/A
LmjF.34	705646	CGCCG	TGCCA	7014.32	complex	0.5	heterozygous	upstream_gene_variant	MODIFIER	intergenic_region		c.-4027_-4023delCGGCGinsTGGCA		LmjF.34.1555	Ubiquitination	ubiquitin-conjugating enzyme E2, putative	53	0	#N/A
LmjF.34	744850	TGC	TGCACCGGCGCCACGCGC	86.3519	ins	0.5	heterozygous	upstream_gene_variant	MODIFIER	transcript	protein_coding	c.-864_-863insGCGCGTGGCGCCGGT		LmjF.34.1650	Surface protein	tuzin-like protein	50	21	#N/A
LmjF.34	845023	G	C	1404	snp	0.5	heterozygous	missense_variant	MODERATE	transcript	protein_coding	c.84C>G	p.Asp28Glu	LmjF.34.1920	Surface protein	amastin-like surface protein, putative	194	34	Under drug challenge
LmjF.34	902315	ATATATGTATATAT	AATAATAC	43897.4	complex	0.5	heterozygous	upstream_gene_variant	MODIFIER	transcript	protein_coding	c.-4845_-4833delATATATACATATAinsGTATTAT		LmjF.34.2040	Unknown	hypothetical protein, unknown function	24	0	#N/A
LmjF.34	902333	G	A	52793.9	snp	0.5	heterozygous	upstream_gene_variant	MODIFIER	transcript	protein_coding	c.-4850C>T		LmjF.34.2040	Unknown	hypothetical protein, unknown function	24	0	#N/A
LmjF.34	925410	AGC	AGCAACCGCGATCGC	6463.89	ins	0.5	heterozygous	upstream_gene_variant	MODIFIER	transcript	protein_coding	c.-1070_-1069insGCGATCGCGGTT		LmjF.34.2080	Unknown	hypothetical protein, conserved	52	0	Basal changes
LmjF.34	1065454	AACA	AACACA	57722	ins	0.5	heterozygous	upstream_gene_variant	MODIFIER	transcript	protein_coding	c.-3457_-3456insTG		LmjF.34.2400	Unknown	hypothetical protein, conserved	49	0	#N/A
LmjF.34	1092655	G	A	790550	snp	1	homozygous	synonymous_variant	LOW	transcript	protein_coding	c.366C>T	p.Asn122Asn	LmjF.34.2470	Translational control	ribosomal protein l35a, putative	72	1	#N/A
LmjF.34	1192195	T	C	173933	snp	1	homozygous	upstream_gene_variant	MODIFIER	transcript	protein_coding	c.-1480T>C		LmjF.34.2590	histone	AP-3 complex subunit mu, putative	54	0	#N/A
LmjF.34	1232561	T	A	240751	snp	1	homozygous	upstream_gene_variant	MODIFIER	transcript	protein_coding	c.-105T>A		LmjF.34.2700	Translational control	eukaryotic translation initiation factor 3 subunit g	51	0	#N/A
LmjF.34	1274769	T	G	6597.54	snp	0.5	heterozygous	upstream_gene_variant	MODIFIER	transcript	protein_coding	c.-1296T>G		LmjF.34.2780	Translational control	40S ribosomal protein S19 protein, putative	67	1	#N/A
LmjF.34	1276124	A	G	1643930	snp	1	homozygous	synonymous_variant	LOW	transcript	protein_coding	c.60A>G	p.Lys20Lys	LmjF.34.2780	Translational control	40S ribosomal protein S19 protein, putative	67	1	#N/A
LmjF.34	1276588	TCTCTCTTATC	TTA	591780	complex	1	homozygous	upstream_gene_variant	MODIFIER	transcript	protein_coding	c.-1060_-1051delCTCTCTTATCinsTA		LmjF.34.2790	Unknown	hypothetical protein, conserved	50	0	#N/A
LmjF.34	1282458	G	T	80588.9	snp	0.5	heterozygous	missense_variant	MODERATE			c.1748G>T	p.Gly583Val	LmjF.34.2800	Surface protein	tuzin, putative	194	1	#N/A
LmjF.34	1316726	TTG	GTT	18013.8	complex	1	homozygous	upstream_gene_variant	MODIFIER	transcript	protein_coding	c.-1811_-1809delTTGinsGTT		LmjF.34.2910	lipid metabolism	patatin-like phospholipase, putative	49	0	#N/A
LmjF.34	1326141	TTG	TTGTTTTTGTGTAAAGGCACGTG	24425.3	ins	0.5	heterozygous	upstream_gene_variant	MODIFIER	intergenic_region		c.-746_-745insTTTTTGTGTAAAGGCACGTG		LmjF.34.2930	Unknown	hypothetical protein, conserved	48	0	Basal changes
LmjF.34	1343261	C	T	3741.39	snp	0.5	heterozygous	upstream_gene_variant	MODIFIER	transcript	protein_coding	c.-1301C>T		LmjF.34.3000	Unknown	hypothetical protein, conserved	31	0	#N/A
LmjF.34	1343313	AGGC	CGGC	33815.3	snp	0.5	heterozygous	upstream_gene_variant	MODIFIER	transcript	protein_coding	c.-1249A>C		LmjF.34.3000	Unknown	hypothetical protein, conserved	31	0	#N/A
LmjF.34	1343389	GCAGCAGGCG	ACAACTGGCG,GCAACTGGCG	94433	complex,complex"	0.5,0.5	heterozygous	upstream_gene_variant	MODIFIER	transcript	protein_coding	c.-1173_-1164delGCAGCAGGCGinsACAACTGGCG		LmjF.34.3000	Unknown	hypothetical protein, conserved	31	0	#N/A
LmjF.34	1343434	A	G	15643.7	snp	0.5	heterozygous	upstream_gene_variant	MODIFIER	transcript	protein_coding	c.-1128A>G		LmjF.34.3000	Unknown	hypothetical protein, conserved	31	0	#N/A
LmjF.34	1343507	C	G	19492.9	snp	0.5	heterozygous	upstream_gene_variant	MODIFIER	transcript	protein_coding	c.-1055C>G		LmjF.34.3000	Unknown	hypothetical protein, conserved	31	0	#N/A
LmjF.34	1455304	TCA	TCATACACA	34306.5	ins	0.5	heterozygous	upstream_gene_variant	MODIFIER	transcript	protein_coding	c.-1098_-1097insTACACA		LmjF.34.3280	Ubiquitination	Zn-finger in ubiquitin-hydrolases and other protein, putative	50	0	Both
LmjF.34	1521062	C	G	32669.8	snp	1	homozygous	upstream_gene_variant	MODIFIER	transcript	protein_coding	c.-2113C>G		LmjF.34.3480	Unknown	hypothetical protein, conserved	47	0	Basal changes
LmjF.34	1528969	T	A	31584.3	snp	1	homozygous	upstream_gene_variant	MODIFIER	transcript	protein_coding	c.-314T>A		LmjF.34.3510	Unknown	hypothetical protein, conserved	50	0	Basal changes
LmjF.34	1571036	G	T	2497.58	snp	0.5	heterozygous	upstream_gene_variant	MODIFIER	transcript	protein_coding	c.-1663G>T		LmjF.34.3640	Unknown	hypothetical protein, conserved	34	0	#N/A
LmjF.34	1670335	GT	CG	238137	mnp	1	homozygous	upstream_gene_variant	MODIFIER	transcript	protein_coding	c.-1225_-1224delGTinsCG		LmjF.34.3920	histone	NLI interacting factor-like phosphatase, putative	47	0	#N/A
LmjF.34	1717879	G	A	530761	snp	1	homozygous	upstream_gene_variant	MODIFIER	transcript	protein_coding	c.-1252G>A		LmjF.34.4020	Unknown	hypothetical protein, conserved	50	0	#N/A
LmjF.35	4509	G	A	1979.23	snp	0.5	heterozygous	missense_variant	MODERATE	transcript	protein_coding	c.1427C>T	p.Ala476Val	LmjF.35.0010	histone	phosphoglycan beta 1,3 galactosyltransferase 7	1121	6	Basal changes
LmjF.35	10760	A	T	17549.4	snp	0.5	heterozygous	upstream_gene_variant	MODIFIER	transcript	protein_coding	c.-4825T>A		LmjF.35.0010	histone	phosphoglycan beta 1,3 galactosyltransferase 7	1121	6	Basal changes
LmjF.35	103900	G	A	28934.4	snp	1	homozygous	upstream_gene_variant	MODIFIER	intergenic_region		c.-1681G>A		LmjF.35.0380	antioxidant response	thioredoxin, putative	47	0	Basal changes
LmjF.35	119516	C	A	687600	snp	1	homozygous	synonymous_variant	LOW	transcript	protein_coding	c.57C>A	p.Gly19Gly	LmjF.35.0400	Translational control	40S ribosomal protein S3A, putative	87	2	#N/A
LmjF.35	124123	C	T	2402530	snp	1	homozygous	upstream_gene_variant	MODIFIER	transcript	protein_coding	c.-744C>T		LmjF.35.0430	Unknown	hypothetical protein, conserved	49	0	Basal changes
LmjF.35	287417	T	C	3252350	snp	1	homozygous	upstream_gene_variant	MODIFIER	transcript	protein_coding	c.-851T>C		LmjF.35.0610	Unknown	hypothetical protein, conserved	25	0	#N/A
LmjF.35	287479	CCTC	CCC,CCCC	1950060	del,snp"	0.5,0.5	heterozygous	upstream_gene_variant	MODIFIER	transcript	protein_coding	c.-789_-787delCCTinsCC		LmjF.35.0610	Unknown	hypothetical protein, conserved	25	0	#N/A
LmjF.35	287495	CACACACACAC	CCACC,CC	1289780	complex,del"	0.5,0.5	heterozygous	upstream_gene_variant	MODIFIER	transcript	protein_coding	c.-773_-763delCACACACACACinsCCACC		LmjF.35.0610	Unknown	hypothetical protein, conserved	25	0	#N/A
LmjF.35	287558	C	G	2407470	snp	1	homozygous	upstream_gene_variant	MODIFIER	transcript	protein_coding	c.-710C>G		LmjF.35.0610	Unknown	hypothetical protein, conserved	25	0	#N/A
LmjF.35	306688	CTG	CTGCCCATGCACTCTCTCTACTTGGTG	41673.8	ins	0.5	heterozygous	disruptive_inframe_insertion	MODERATE	transcript	protein_coding	c.44_45insCATGCACTCTCTCTACTTGGTGCC	p.Pro15_Ala16insMetHisSerLeuTyrLeuValPro	LmjF.35.0650	Unknown	hypothetical protein, unknown function	0	0	#N/A
LmjF.35	335187	C	T	51278.5	snp	0.5	heterozygous	upstream_gene_variant	MODIFIER	transcript	protein_coding	c.-1843C>T		LmjF.35.0710	histone	Endonuclease/Exonuclease/phosphatase family, putative	50	0	#N/A
LmjF.35	399625	G	A	10009.1	snp	0.5	heterozygous	missense_variant	MODERATE	transcript	protein_coding	c.2722G>A	p.Asp908Asn	LmjF.35.0870	Unknown	hypothetical protein, conserved	49	0	#N/A
LmjF.35	435055	C	T	11194	snp	0.5	heterozygous	synonymous_variant	LOW	transcript	protein_coding	c.1101C>T	p.Phe367Phe	LmjF.35.0970	histone	aldose 1-epimerase, putative	22	0	#N/A
LmjF.35	441799	T	G	9993.32	snp	0.5	heterozygous	upstream_gene_variant	MODIFIER	transcript	protein_coding	c.-121T>G		LmjF.35.0990	Unknown	hypothetical protein, conserved	51	0	#N/A
LmjF.35	452933	G	C	25509.6	snp	0.5	heterozygous	downstream_gene_variant	MODIFIER			c.*2763G>C		LmjF.35.1010	Protein Kinase	casein kinase, putative	254	0	#N/A
LmjF.35	486879	G	A	8698	snp	0.5	heterozygous	upstream_gene_variant	MODIFIER			c.-1413G>A		LmjF.35.1050	Calium metabolism	calcium/calmodulin-dependent protein kinase, putative	43	0	Under drug challenge
LmjF.35	495319	G	T	3210.6	snp	0.5	heterozygous	upstream_gene_variant	MODIFIER	transcript	protein_coding	c.-216G>T		LmjF.35.1080	histone	Tripartite attachment complex protein 65	50	0	#N/A
LmjF.35	523493	G	A	7362.93	snp	1	homozygous	upstream_gene_variant	MODIFIER	intergenic_region		c.-2213G>A		LmjF.35.1150	histone	oligosaccharyl transferase-like protein	215	3	#N/A
LmjF.35	523889	G	A	11301.8	snp	0.5	heterozygous	upstream_gene_variant	MODIFIER	intergenic_region		c.-1817G>A		LmjF.35.1150	histone	oligosaccharyl transferase-like protein	215	3	#N/A
LmjF.35	523899	G	A	26088.1	snp	0.5	heterozygous	upstream_gene_variant	MODIFIER	intergenic_region		c.-1807G>A		LmjF.35.1150	histone	oligosaccharyl transferase-like protein	215	3	#N/A
LmjF.35	523925	C	A	1199.49	snp	0.5	heterozygous	upstream_gene_variant	MODIFIER	intergenic_region		c.-1781C>A		LmjF.35.1150	histone	oligosaccharyl transferase-like protein	215	3	#N/A
LmjF.35	524047	GT	GA	24005.3	snp	0.5	heterozygous	upstream_gene_variant	MODIFIER	intergenic_region		c.-1658T>A		LmjF.35.1150	histone	oligosaccharyl transferase-like protein	215	3	#N/A
LmjF.35	610142	GGTCTGTCTG	GGTCTGTCTGTCTGTCTGTCTG	35127.3	ins	0.5	heterozygous	upstream_gene_variant	MODIFIER	transcript	protein_coding	c.-1046_-1045insTCTGTCTGTCTG		LmjF.35.1420	histone	peroxisome targeting signal 1 receptor, putative	51	0	Basal changes
LmjF.35	614377	G	A	1611.28	snp	0.5	heterozygous	upstream_gene_variant	MODIFIER	transcript	protein_coding	c.-1925G>A		LmjF.35.1430	Translational control	60S ribosomal protein L2, putative	105	2	#N/A
LmjF.35	619615	C	T	2032330	snp	1	homozygous	upstream_gene_variant	MODIFIER	transcript	protein_coding	c.-2926C>T		LmjF.35.1450	Unknown	hypothetical protein, conserved	31	0	#N/A
LmjF.35	643090	C	A	67543.1	snp	1	homozygous	downstream_gene_variant	MODIFIER	intergenic_region		c.*2534C>A		LmjF.35.1470	Protein Kinase	choline/ethanolamine kinase, putative	64	0	Basal changes
LmjF.35	686153	A	C	10704.2	snp	1	homozygous	upstream_gene_variant	MODIFIER	transcript	protein_coding	c.-3482T>G		LmjF.35.1580	histone	metacaspase	158	0	#N/A
LmjF.35	722891	C	T	597.101	snp	0.5	heterozygous	upstream_gene_variant	MODIFIER	transcript	protein_coding	c.-3346G>A		LmjF.35.1690	Unknown	hypothetical protein, conserved	48	0	#N/A
LmjF.35	743644	GCG	GCGAGGCGGCGGGCTGGTAAGGCTCG	135.81	ins	0.5	heterozygous	upstream_gene_variant	MODIFIER	transcript	protein_coding	c.-666_-665insAGGCGGCGGGCTGGTAAGGCTCG		LmjF.35.1800	histone	DTW domain containing protein, putative	51	0	#N/A
LmjF.35	749223	C	A	45868.1	snp	0.5	heterozygous	missense_variant	MODERATE	transcript	protein_coding	c.97C>A	p.Pro33Thr	LmjF.35.1820	Translational control	Eukaryotic rRNA processing protein EBP2, putative	50	0	#N/A
LmjF.35	777177	T	C	955021	snp	1	homozygous	upstream_gene_variant	MODIFIER	transcript	protein_coding	c.-812T>C		LmjF.35.1900	Translational control	60S ribosomal protein L5, putative	131	2	#N/A
LmjF.35	777191	C	T	959645	snp	1	homozygous	upstream_gene_variant	MODIFIER	transcript	protein_coding	c.-798C>T		LmjF.35.1900	Translational control	60S ribosomal protein L5, putative	131	2	#N/A
LmjF.35	777255	C	G	643611	snp	1	homozygous	upstream_gene_variant	MODIFIER	transcript	protein_coding	c.-734C>G		LmjF.35.1900	Translational control	60S ribosomal protein L5, putative	131	2	#N/A
LmjF.35	777363	C	T	1752.85	snp	0.5	heterozygous	upstream_gene_variant	MODIFIER	transcript	protein_coding	c.-626C>T		LmjF.35.1900	Translational control	60S ribosomal protein L5, putative	131	2	#N/A
LmjF.35	779026	T	C	1738240	snp	1	homozygous	upstream_gene_variant	MODIFIER	transcript	protein_coding	c.-719T>C		LmjF.35.1910	Translational control	ribosomal protein L15, putative	95	1	#N/A
LmjF.35	788331	C	A	45358.2	snp	1	homozygous	upstream_gene_variant	MODIFIER	transcript	protein_coding	c.-534C>A		LmjF.35.1950	histone	ATP11 protein, putative	53	0	#N/A
LmjF.35	808301	C	T	111363	snp	1	homozygous	synonymous_variant	LOW	transcript	protein_coding	c.327C>T	p.Ile109Ile	LmjF.35.2010	Translational control	40S ribosomal protein S6, putative	79	1	#N/A
LmjF.35	831644	G	C	1590610	snp	1	homozygous	synonymous_variant	LOW	transcript	protein_coding	c.75G>C	p.Leu25Leu	LmjF.35.2050	Translational control	60S ribosomal protein L32	90	1	#N/A
LmjF.35	832460	G	T	1898050	snp	1	homozygous	upstream_gene_variant	MODIFIER	transcript	protein_coding	c.-846G>T		LmjF.35.2060	histone	Variant SH3 domain containing protein, putative	23	0	#N/A
LmjF.35	864432	A	G	15376.8	snp	1	homozygous	upstream_gene_variant	MODIFIER	transcript	protein_coding	c.-4870A>G		LmjF.35.2120	drug efflux	R-SNARE protein, putative	51	0	#N/A
LmjF.35	905094	C	T	365918	snp	1	homozygous	upstream_gene_variant	MODIFIER	transcript	protein_coding	c.-1595C>T		LmjF.35.2230	Unknown	hypothetical protein, conserved	50	0	#N/A
LmjF.35	905336	T	G	728611	snp	1	homozygous	upstream_gene_variant	MODIFIER	transcript	protein_coding	c.-1353T>G		LmjF.35.2230	Unknown	hypothetical protein, conserved	50	0	#N/A
LmjF.35	957582	T	G	7890.84	snp	0.5	heterozygous	upstream_gene_variant	MODIFIER	intergenic_region		c.-2764T>G		LmjF.35.2340	Translational control	poly(A)-specific ribonuclease PARN, putative	53	0	#N/A
LmjF.35	983957	T	C	7137.25	snp	0.5	heterozygous	upstream_gene_variant	MODIFIER	intergenic_region		c.-338T>C		LmjF.35.2390	Translational control	Spt4/RpoE2 zinc finger, putative	47	0	#N/A
LmjF.35	1034724	C	T	5085.13	snp	0.5	heterozygous	upstream_gene_variant	MODIFIER	transcript	protein_coding	c.-884C>T		LmjF.35.2480	Translational control	Nop53 (60S ribosomal biogenesis), putative	50	0	#N/A
LmjF.35	1068633	G	T	6589.17	snp	0.5	heterozygous	upstream_gene_variant	MODIFIER	transcript	protein_coding	c.-114G>T		LmjF.35.2590	histone	DHHC palmitoyltransferase, putative	42	0	#N/A
LmjF.35	1078855	G	T	35815.9	snp	1	homozygous	upstream_gene_variant	MODIFIER	transcript	protein_coding	c.-3477C>A		LmjF.35.2620	histone	TFIIF-stimulated CTD phosphatase, putative	51	0	#N/A
LmjF.35	1153367	T	C	13030.4	snp	0.5	heterozygous	upstream_gene_variant	MODIFIER	intergenic_region		c.-1409A>G		LmjF.35.2800	histone	Alpha/beta hydrolase family, putative	50	0	#N/A
LmjF.35	1153383	A	G	114867	snp	1	homozygous	upstream_gene_variant	MODIFIER	intergenic_region		c.-1425T>C		LmjF.35.2800	histone	Alpha/beta hydrolase family, putative	50	0	#N/A
LmjF.35	1215632	CATGATGATGA	CATGATGA	10233.7	del	0.5	heterozygous	upstream_gene_variant	MODIFIER	transcript	protein_coding	c.-2428_-2426delTCA		LmjF.35.2960	histone	denn domain-containing protein	41	0	Basal changes
LmjF.35	1230335	A	G	5076.54	snp	0.5	heterozygous	upstream_gene_variant	MODIFIER	transcript	protein_coding	c.-1782T>C		LmjF.35.3000	Unknown	hypothetical protein, conserved	49	0	#N/A
LmjF.35	1267546	A	G	66987.7	snp	1	homozygous	upstream_gene_variant	MODIFIER	transcript	protein_coding	n.-4481T>C		LmjF.35.snoRNA0181	histone	C/D snoRNA	0	0	#N/A
LmjF.35	1315374	CCA	CCATCA	3672.66	ins	0.5	heterozygous	upstream_gene_variant	MODIFIER	intergenic_region		c.-1598_-1597insTGA		LmjF.35.3190	aminoacid metabolism	Histidine phosphatase superfamily (branch 1), putative	25	0	Basal changes
LmjF.35	1315377	C	T	9828.09	snp	0.5	heterozygous	upstream_gene_variant	MODIFIER	intergenic_region		c.-1598G>A		LmjF.35.3190	aminoacid metabolism	Histidine phosphatase superfamily (branch 1), putative	25	0	Basal changes
LmjF.35	1315392	ACAC	CCAA	7615.05	complex	0.5	heterozygous	upstream_gene_variant	MODIFIER	intergenic_region		c.-1616_-1613delGTGTinsTTGG		LmjF.35.3190	aminoacid metabolism	Histidine phosphatase superfamily (branch 1), putative	25	0	Basal changes
LmjF.35	1320201	G	A	2313.66	snp	0.5	heterozygous	upstream_gene_variant	MODIFIER	transcript	protein_coding	c.-2405C>T		LmjF.35.3200	Translational control	RNA-binding protein, putative	49	0	Basal changes
LmjF.35	1326420	T	G	5252.44	snp	1	homozygous	upstream_gene_variant	MODIFIER	transcript	protein_coding	c.-3273A>C		LmjF.35.3210	histone	EF-hand domain pair, putative	108	1	Basal changes
LmjF.35	1405352	A	G	7773.97	snp	0.5	heterozygous	upstream_gene_variant	MODIFIER	transcript	protein_coding	c.-2892T>C		LmjF.35.3460	Antioxidant response	peroxidase, putative	49	0	#N/A
LmjF.35	1407374	C	T	4212.6	snp	0.5	heterozygous	upstream_gene_variant	MODIFIER	transcript	protein_coding	c.-4914G>A		LmjF.35.3460	Antioxidant response	peroxidase, putative	49	0	#N/A
LmjF.35	1407381	A	G	3151.35	snp	0.5	heterozygous	upstream_gene_variant	MODIFIER	transcript	protein_coding	c.-4921T>C		LmjF.35.3460	Antioxidant response	peroxidase, putative	49	0	#N/A
LmjF.35	1509533	G	A	9635.93	snp	0.5	heterozygous	synonymous_variant	LOW	transcript	protein_coding	c.12C>T	p.Pro4Pro	LmjF.35.3740	Unknown	hypothetical protein, conserved	48	0	#N/A
LmjF.35	1518853	G	A	92557.3	snp	0.5	heterozygous	synonymous_variant	LOW	transcript	protein_coding	c.186C>T	p.His62His	LmjF.35.3780	Translational control	60S ribosomal protein L27A/L29, putative	79	1	#N/A
LmjF.35	1519610	G	A	1377500	snp	1	homozygous	upstream_gene_variant	MODIFIER	transcript	protein_coding	c.-2616C>T		LmjF.35.3770	Surface protein	Enriched in surface-labeled proteome protein 9, putative	37	0	Under drug challenge
LmjF.35	1520755	T	C	1208360	snp	1	homozygous	upstream_gene_variant	MODIFIER	transcript	protein_coding	c.-3761A>G		LmjF.35.3770	Surface protein	Enriched in surface-labeled proteome protein 9, putative	37	0	Under drug challenge
LmjF.35	1534512	G	T	13346.4	snp	0.5	heterozygous	upstream_gene_variant	MODIFIER	transcript	protein_coding	c.-3892C>A		LmjF.35.3850	Translational control	30S Ribosomal protein S17-like protein	133	2	Basal changes
LmjF.35	1623357	A	G	27352.2	snp	1	homozygous	upstream_gene_variant	MODIFIER	transcript	protein_coding	c.-59A>G		LmjF.35.4070	Unknown	hypothetical protein, conserved	48	0	#N/A
LmjF.35	1654476	CTC	CTCTCTCTCTTTC	41121.1	ins	0.5	heterozygous	upstream_gene_variant	MODIFIER	transcript	protein_coding	c.-1250_-1249insTCTCTCTTTC		LmjF.35.4150	Translational control	elongation factor 1-alpha, putative	47	0	#N/A
LmjF.35	1718860	CCCCCC	CCGCCCCC	30473.1	ins	0.5	heterozygous	upstream_gene_variant	MODIFIER	transcript	protein_coding	c.-919_-918insGC		LmjF.35.4270	histone	Present in the outer mitochondrial membrane proteome 6	46	0	#N/A
LmjF.35	1718975	CTTTTTTGC	CTTTTTTTGC	14031.4	ins	0.5	heterozygous	upstream_gene_variant	MODIFIER	transcript	protein_coding	c.-799_-798insT		LmjF.35.4270	histone	Present in the outer mitochondrial membrane proteome 6	46	0	#N/A
LmjF.35	1731034	C	T	82310.6	snp	1	homozygous	downstream_gene_variant	MODIFIER			c.*1239C>T		LmjF.35.4290	Unknown	hypothetical protein, unknown function	23	0	#N/A
LmjF.35	1762352	C	G	45044.3	snp	0.5	heterozygous	synonymous_variant	LOW	transcript	protein_coding	c.195C>G	p.Ser65Ser	LmjF.35.4380	Unknown	hypothetical protein, conserved	36	0	Basal changes
LmjF.35	1763243	TGAC	CGAA	38703.7	complex	1	homozygous	missense_variant	MODERATE	transcript	protein_coding	c.1086_1089delTGACinsCGAA	p.Asp363Glu	LmjF.35.4380	Unknown	hypothetical protein, conserved	36	0	Basal changes
LmjF.35	1763342	C	T	49022.4	snp	0.5	heterozygous	synonymous_variant	LOW	transcript	protein_coding	c.1185C>T	p.Arg395Arg	LmjF.35.4380	Unknown	hypothetical protein, conserved	36	0	Basal changes
LmjF.35	1775455	GA	CG	9856.9	complex	0.5	heterozygous	upstream_gene_variant	MODIFIER	transcript	protein_coding	c.-928_-927delGAinsCG		LmjF.35.4430	histone	mitochondrial phosphate transporter, putative	64	1	Basal changes
LmjF.35	1775511	CAC	CGTAC	3057.64	ins	0.5	heterozygous	upstream_gene_variant	MODIFIER	transcript	protein_coding	c.-872_-871insGT		LmjF.35.4430	histone	mitochondrial phosphate transporter, putative	64	1	Basal changes
LmjF.35	1794725	ACATGGGCGGC	AC	836561	del	1	homozygous	disruptive_inframe_deletion	MODERATE	transcript	protein_coding	c.402_410delCGGCATGGG	p.Gly135_Gly137del	LmjF.35.4470	histone	Co-chaperone protein P23	94	1	#N/A
LmjF.35	1796796	CGAAG	CGAAGAAG	7925.8	ins	0.5	heterozygous	upstream_gene_variant	MODIFIER	transcript	protein_coding	c.-1737_-1736insAAG		LmjF.35.4490	Unknown	hypothetical protein, conserved	53	0	#N/A
LmjF.35	1829681	G	A	3194.42	snp	0.5	heterozygous	upstream_gene_variant	MODIFIER	transcript	protein_coding	c.-248G>A		LmjF.35.4600	Unknown	hypothetical protein, conserved	41	0	#N/A
LmjF.35	1840108	C	A	124697	snp	1	homozygous	upstream_gene_variant	MODIFIER	transcript	protein_coding	c.-8C>A		LmjF.35.4640	Unknown	hypothetical protein, conserved	46	0	#N/A
LmjF.35	1882826	C	T	73434.8	snp	1	homozygous	upstream_gene_variant	MODIFIER	transcript	protein_coding	c.-755C>T		LmjF.35.4820	aminoacid metabolism	Histidine phosphatase superfamily (branch 1), putative	49	0	#N/A
LmjF.35	1884891	C	T	114966	snp	1	homozygous	upstream_gene_variant	MODIFIER	transcript	protein_coding	c.-1112C>T		LmjF.35.4830	Unknown	hypothetical protein, conserved	49	0	#N/A
LmjF.35	1885152	C	T	850.44	snp	0.5	heterozygous	upstream_gene_variant	MODIFIER	transcript	protein_coding	c.-851C>T		LmjF.35.4830	Unknown	hypothetical protein, conserved	49	0	#N/A
LmjF.35	1991172	G	C	2087350	snp	1	homozygous	synonymous_variant	LOW	transcript	protein_coding	c.138G>C	p.Arg46Arg	LmjF.35.5100	Translational control	60S ribosomal protein L37	78	1	#N/A
LmjF.35	2027102	A	C	23862.5	snp	0.5	heterozygous	upstream_gene_variant	MODIFIER	transcript	protein_coding	c.-797A>C		LmjF.35.5210	histone	GTP-binding protein, putative	49	0	#N/A
LmjF.35	2067985	T	C	357.721	snp	0.5	heterozygous	upstream_gene_variant	MODIFIER	transcript	protein_coding	c.-935T>C		LmjF.35.5390	Ubiquitination	HECT-domain (ubiquitin-transferase), putative	71	0	#N/A
LmjF.36	5228	C	G	15100.3	snp	0.5	heterozygous	missense_variant	MODERATE			c.2122G>C	p.Val708Leu	LmjF.36.0010	Energy metabolism	phosphoglycan beta 1,3 galactosyltransferase 4	1121	6	Basal changes
LmjF.36	5238	G	T	18643.1	snp	0.5	heterozygous	synonymous_variant	LOW			c.2112C>A	p.Pro704Pro	LmjF.36.0010	Energy metabolism	phosphoglycan beta 1,3 galactosyltransferase 4	1121	6	Basal changes
LmjF.36	5404	G	A	1623.77	snp	0.5	heterozygous	missense_variant	MODERATE			c.1946C>T	p.Ala649Val	LmjF.36.0010	Energy metabolism	phosphoglycan beta 1,3 galactosyltransferase 4	1121	6	Basal changes
LmjF.36	5407	G	C	536.672	snp	0.5	heterozygous	missense_variant	MODERATE			c.1943C>G	p.Ala648Gly	LmjF.36.0010	Energy metabolism	phosphoglycan beta 1,3 galactosyltransferase 4	1121	6	Basal changes
LmjF.36	5625	C	G	1051.63	snp	0.5	heterozygous	synonymous_variant	LOW			c.1725G>C	p.Leu575Leu	LmjF.36.0010	Energy metabolism	phosphoglycan beta 1,3 galactosyltransferase 4	1121	6	Basal changes
LmjF.36	5889	T	C	972.339	snp	0.5	heterozygous	synonymous_variant	LOW			c.1461A>G	p.Thr487Thr	LmjF.36.0010	Energy metabolism	phosphoglycan beta 1,3 galactosyltransferase 4	1121	6	Basal changes
LmjF.36	5909	GG	CA,CG	536.624	mnp,snp"	0,0.5	heterozygous	frameshift_variant&missense_variant	HIGH	transcript	protein_coding	c.1440_1441delCCinsTG	p.Gln481fs	LmjF.36.0010	Energy metabolism	phosphoglycan beta 1,3 galactosyltransferase 4	1121	6	Basal changes
LmjF.36	6525	T	C	1785.07	snp	0.5	heterozygous	synonymous_variant	LOW	transcript	protein_coding	c.825A>G	p.Thr275Thr	LmjF.36.0010	Energy metabolism	phosphoglycan beta 1,3 galactosyltransferase 4	1121	6	Basal changes
LmjF.36	6542	A	T	1003.87	snp	0.5	heterozygous	missense_variant	MODERATE	transcript	protein_coding	c.808T>A	p.Ser270Thr	LmjF.36.0010	Energy metabolism	phosphoglycan beta 1,3 galactosyltransferase 4	1121	6	Basal changes
LmjF.36	53716	C	A	143462	snp	1	homozygous	missense_variant	MODERATE	transcript	protein_coding	c.406G>T	p.Ala136Ser	LmjF.36.0170	Unknown	hypothetical protein, conserved	48	0	#N/A
LmjF.36	54715	G	A	75373.1	snp	1	homozygous	upstream_gene_variant	MODIFIER	transcript	protein_coding	c.-4376C>T		LmjF.36.0150	Energy metabolism	6-phosphofructo-2-kinase/fructose-2,6-bisphosphatas, putative	48	0	#N/A
LmjF.36	57943	G	A	1461330	snp	1	homozygous	upstream_gene_variant	MODIFIER	transcript	protein_coding	c.-3822C>T		LmjF.36.0170	Unknown	hypothetical protein, conserved	48	0	#N/A
LmjF.36	77760	C	A	1082.08	snp	0.5	heterozygous	upstream_gene_variant	MODIFIER	transcript	protein_coding	c.-2699G>T		LmjF.36.0250	Translational control	eukaryotic translation initiation factor 3 subunit l	50	0	#N/A
LmjF.36	96960	A	G	127466	snp	0.5	heterozygous	upstream_gene_variant	MODIFIER	transcript	protein_coding	c.-3648T>C		LmjF.36.0325	Unknown	hypothetical protein	0	0	#N/A
LmjF.36	137712	C	T	103820	snp	1	homozygous	upstream_gene_variant	MODIFIER	transcript	protein_coding	c.-3481G>A		LmjF.36.0460	Drug efflux	vacuolar protein sorting-associated protein 45, putative	95	1	#N/A
LmjF.36	173396	G	C	1277540	snp	1	homozygous	missense_variant	MODERATE	transcript	protein_coding	c.71G>C	p.Gly24Ala	LmjF.36.0600	Translational control	ubiquitin/ribosomal protein S27a, putative	91	1	#N/A
LmjF.36	181226	A	G	11003.9	snp	0.5	heterozygous	upstream_gene_variant	MODIFIER	transcript	protein_coding	c.-325A>G		LmjF.36.0640	Translational control	ribonuclease H, putative	75	1	#N/A
LmjF.36	192928	C	A	3792.27	snp	0.5	heterozygous	upstream_gene_variant	MODIFIER	intergenic_region		c.-2663C>A		LmjF.36.0670	histone	EamA-like transporter family, putative	29	0	Basal changes
LmjF.36	382714	C	A	170722	snp	1	homozygous	upstream_gene_variant	MODIFIER	transcript	protein_coding	c.-520C>A		LmjF.36.0980	Translational control	40S ribosomal protein S10, putative	79	1	Basal changes
LmjF.36	420422	C	A	2280.43	snp	0.5	heterozygous	upstream_gene_variant	MODIFIER	transcript	protein_coding	c.-449C>A		LmjF.36.1100	Translational control	ribosomal protein L24, putative	83	1	Basal changes
LmjF.36	431379	A	G	171127	snp	1	homozygous	upstream_gene_variant	MODIFIER	transcript	protein_coding	c.-786A>G		LmjF.36.1150	histone	endonuclease/exonuclease/phosphatase, putative	48	0	#N/A
LmjF.36	439006	A	C	7305.03	snp	0.5	heterozygous	upstream_gene_variant	MODIFIER	transcript	protein_coding	c.-907A>C		LmjF.36.1170	Unknown	hypothetical protein, conserved	46	0	#N/A
LmjF.36	461287	G	A	140166	snp	0.5	heterozygous	synonymous_variant	LOW	transcript	protein_coding	c.141G>A	p.Thr47Thr	LmjF.36.1250	Translational control	40S ribosomal protein S9, putative	87	1	#N/A
LmjF.36	461905	G	T	806988	snp	1	homozygous	upstream_gene_variant	MODIFIER	transcript	protein_coding	c.-745G>T		LmjF.36.1260	Energy metabolism	fructose-1,6-bisphosphate aldolase	72	0	#N/A
LmjF.36	468577	G	C	2504.34	snp	1	homozygous	synonymous_variant	LOW	transcript	protein_coding	c.948G>C	p.Ala316Ala	LmjF.36.1270	Surface protein	amastin-like surface protein-like protein	194	34	Under drug challenge
LmjF.36	468584	G	A	2134.15	snp	1	homozygous	missense_variant	MODERATE	transcript	protein_coding	c.955G>A	p.Ala319Thr	LmjF.36.1270	Surface protein	amastin-like surface protein-like protein	194	34	Under drug challenge
LmjF.36	483711	C	T	11791.3	snp	0.5	heterozygous	upstream_gene_variant	MODIFIER	transcript	protein_coding	c.-101C>T		LmjF.36.1330	Chaperones	heat shock protein, putative	51	0	#N/A
LmjF.36	485772	G	T	12293.3	snp	0.5	heterozygous	upstream_gene_variant	MODIFIER	transcript	protein_coding	c.-82G>T		LmjF.36.1340	histone	N-acetyltransferase subunit Nat1, putative	51	0	#N/A
LmjF.36	569275	A	G	2736.94	snp	0.5	heterozygous	upstream_gene_variant	MODIFIER	transcript	protein_coding	c.-2026T>C		LmjF.36.1500	Unknown	hypothetical protein, conserved	54	0	Basal changes
LmjF.36	620118	C	G	11743.8	snp	0.5	heterozygous	upstream_gene_variant	MODIFIER	transcript	protein_coding	c.-4672G>C		LmjF.36.1590	histone	STAG domain containing protein, putative	54	0	Basal changes
LmjF.36	621660	GAG	GG	118169	del	1	homozygous	upstream_gene_variant	MODIFIER	transcript	protein_coding	c.-4526delT		LmjF.36.1595	Unknown	hypothetical protein, conserved	45	0	#N/A
LmjF.36	626106	G	T	1213330	snp	1	homozygous	upstream_gene_variant	MODIFIER	intergenic_region		c.-830C>A		LmjF.36.1610	histone	universal minicircle sequence binding protein, putative	19	0	#N/A
LmjF.36	626120	TGC	TCGC	1081290	ins	1	homozygous	upstream_gene_variant	MODIFIER	intergenic_region		c.-845_-844insG		LmjF.36.1610	histone	universal minicircle sequence binding protein, putative	19	0	#N/A
LmjF.36	627051	G	A	267222	snp	1	homozygous	upstream_gene_variant	MODIFIER	transcript	protein_coding	c.-1775C>T		LmjF.36.1610	histone	universal minicircle sequence binding protein, putative	19	0	#N/A
LmjF.36	627746	G	T	373500	snp	1	homozygous	upstream_gene_variant	MODIFIER	transcript	protein_coding	c.-2470C>A		LmjF.36.1610	histone	universal minicircle sequence binding protein, putative	19	0	#N/A
LmjF.36	627804	CAAGGGGA	CAAGGGGAAGGGGA	194436	ins	0.5	heterozygous	upstream_gene_variant	MODIFIER	transcript	protein_coding	c.-2536_-2535insTCCCCT		LmjF.36.1610	histone	universal minicircle sequence binding protein, putative	19	0	#N/A
LmjF.36	627901	A	G	268429	snp	1	homozygous	upstream_gene_variant	MODIFIER	transcript	protein_coding	c.-2625T>C		LmjF.36.1610	histone	universal minicircle sequence binding protein, putative	19	0	#N/A
LmjF.36	628097	A	C	289384	snp	1	homozygous	upstream_gene_variant	MODIFIER	transcript	protein_coding	c.-2821T>G		LmjF.36.1610	histone	universal minicircle sequence binding protein, putative	19	0	#N/A
LmjF.36	708173	T	C	10296	snp	0.5	heterozygous	upstream_gene_variant	MODIFIER	transcript	protein_coding	c.-3512A>G		LmjF.36.1770	Unknown	hypothetical protein, conserved	44	0	#N/A
LmjF.36	756948	AAGACGAGA	GAGAAGACG	108551	complex	1	homozygous	upstream_gene_variant	MODIFIER	transcript	protein_coding	c.-3404_-3396delTCTCGTCTTinsCGTCTTCTC		LmjF.36.1900	Microtubules or flagellar	kinetoplastid kinetochore protein 1	50	0	#N/A
LmjF.36	762528	C	T	2430260	snp	1	homozygous	upstream_gene_variant	MODIFIER	transcript	protein_coding	c.-3948G>A		LmjF.36.1910	histone	T-lymphocyte triggering factor, putative	103	1	#N/A
LmjF.36	767615	G	A	73266.8	snp	1	homozygous	upstream_gene_variant	MODIFIER	transcript	protein_coding	c.-4699C>T		LmjF.36.1925	Translational control	60S ribosomal protein L37a	84	1	#N/A
LmjF.36	799757	C	T	25182.8	snp	0.5	heterozygous	synonymous_variant	LOW	transcript	protein_coding	c.9C>T	p.Arg3Arg	LmjF.36.2030	Chaperones	chaperonin HSP60, mitochondrial precursor	234	2	Basal changes
LmjF.36	803133	A	G	222926	snp	1	homozygous	upstream_gene_variant	MODIFIER	intergenic_region		c.-2090A>G		LmjF.36.2035	Unknown	hypothetical protein, conserved	49	0	#N/A
LmjF.36	882411	TTG	TTGCTG	55098.7	ins	1	homozygous	upstream_gene_variant	MODIFIER	transcript	protein_coding	c.-1608_-1607insCTG		LmjF.36.2220	Unknown	hypothetical protein, conserved	44	0	#N/A
LmjF.36	901869	GTG	GTGTTTG	60086.9	ins	0.5	heterozygous	upstream_gene_variant	MODIFIER	transcript	protein_coding	c.-2157_-2156insTTTG		LmjF.36.2260	Protein Kinase	guanylate kinase-like protein	46	0	#N/A
LmjF.36	949657	CGC	CCCAGC	78351.8	ins	1	homozygous	downstream_gene_variant	MODIFIER			c.*3553_*3554insCCA		LmjF.36.2360	aminoacid metabolism	tyrosine aminotransferase	262	0	#N/A
LmjF.36	1017880	C	T	30216.9	snp	1	homozygous	upstream_gene_variant	MODIFIER	transcript	protein_coding	c.-664C>T		LmjF.36.2520	histone	small nuclear RNA-activating protein	48	0	#N/A
LmjF.36	1057222	G	A	234.077	snp	0.5	heterozygous	upstream_gene_variant	MODIFIER	intergenic_region		c.-1669C>T		LmjF.36.2610	histone	folylpolyglutamate synthetase	50	0	#N/A
LmjF.36	1086963	C	T	49115.3	snp	1	homozygous	upstream_gene_variant	MODIFIER	transcript	protein_coding	c.-4387G>A		LmjF.36.2640	Unknown	hypothetical protein, conserved	53	0	#N/A
LmjF.36	1172591	A	G	394900	snp	1	homozygous	synonymous_variant	LOW	transcript	protein_coding	c.276T>C	p.Phe92Phe	LmjF.36.2860	Translational control	40S ribosomal protein S24e	70	1	#N/A
LmjF.36	1209893	AGGGGGGGGGGCAGGT	AGGGGGGGGGGGCAGGT	45838.5	ins	0.5	heterozygous	upstream_gene_variant	MODIFIER	transcript	protein_coding	c.-1735_-1734insC		LmjF.36.2940	Protein Kinase	phosphatidylinositol 3- and 4-kinase, putative	24	0	#N/A
LmjF.36	1223250	C	T	71437.8	snp	1	homozygous	upstream_gene_variant	MODIFIER	transcript	protein_coding	c.-3059G>A		LmjF.36.2980	histone	bromodomain factor 2 protein, putative	49	0	Basal changes
LmjF.36	1238227	A	G	381111	snp	1	homozygous	synonymous_variant	LOW	transcript	protein_coding	c.72T>C	p.Arg24Arg	LmjF.36.3070	histone	fibrillarin	102	1	#N/A
LmjF.36	1258123	A	G	20900.7	snp	0.5	heterozygous	synonymous_variant	LOW	transcript	protein_coding	c.102T>C	p.Gly34Gly	LmjF.36.3150	Translational control	ADP-ribosylation factor GTPase activating protein, putative	54	0	#N/A
LmjF.36	1261969	A	G	17397	snp	0.5	heterozygous	upstream_gene_variant	MODIFIER	transcript	protein_coding	c.-3745T>C		LmjF.36.3150	Translational control	ADP-ribosylation factor GTPase activating protein, putative	54	0	#N/A
LmjF.36	1302002	A	G	901.259	snp	0.5	heterozygous	upstream_gene_variant	MODIFIER	transcript	protein_coding	c.-4232T>C		LmjF.36.3250	Unknown	hypothetical protein, conserved	25	0	#N/A
LmjF.36	1351275	GCAC	GCACAC	118119	ins	0.5	heterozygous	upstream_gene_variant	MODIFIER	transcript	protein_coding	c.-2795_-2794insGT		LmjF.36.3440	Drug efflux	Charged multivesicular body protein 3, putative	49	0	#N/A
LmjF.36	1440684	T	C	2221430	snp	1	homozygous	missense_variant	MODERATE	transcript	protein_coding	c.449T>C	p.Leu150Pro	LmjF.36.3740	Translational control	60S ribosomal protein L34, putative	91	1	#N/A
LmjF.36	1440806	A	G	1552770	snp	1	homozygous	upstream_gene_variant	MODIFIER	transcript	protein_coding	c.-676A>G		LmjF.36.3750	Translational control	40S ribosomal protein S27-1, putative	81	0	#N/A
LmjF.36	1443313	A	G	642379	snp	1	homozygous	upstream_gene_variant	MODIFIER	transcript	protein_coding	c.-743A>G		LmjF.36.3770	histone	transcription factor BTF3, putative	47	0	#N/A
LmjF.36	1443333	C	A,G	11866.8	snp,snp"	0.5,0.5	heterozygous	upstream_gene_variant	MODIFIER	transcript	protein_coding	c.-723delCinsA		LmjF.36.3770	histone	transcription factor BTF3, putative	47	0	#N/A
LmjF.36	1444254	A	G	1521220	snp	1	homozygous	missense_variant	MODERATE	transcript	protein_coding	c.199A>G	p.Thr67Ala	LmjF.36.3770	histone	transcription factor BTF3, putative	47	0	#N/A
LmjF.36	1572134	G	T	52575.2	snp	1	homozygous	upstream_gene_variant	MODIFIER	transcript	protein_coding	c.-37G>T		LmjF.36.4120	Unknown	hypothetical protein, conserved	47	0	#N/A
LmjF.36	1580918	C	T	53202.8	snp	1	homozygous	upstream_gene_variant	MODIFIER	transcript	protein_coding	c.-707C>T		LmjF.36.4145	Translational control	DNA-directed RNA polymerase I subunit, putative	44	0	#N/A
LmjF.36	1691460	C	T	118195	snp	1	homozygous	upstream_gene_variant	MODIFIER	transcript	protein_coding	c.-3863C>T		LmjF.36.4370	Ubiquitination	ubiquitin protein ligase, putative	23	0	Basal changes
LmjF.36	1718140	C	T	4443.42	snp	0.5	heterozygous	synonymous_variant	LOW	transcript	protein_coding	c.159C>T	p.Asp53Asp	LmjF.36.4420	Translational control	60S ribosomal protein L22, putative	89	1	#N/A
LmjF.36	1722891	T	C	45425.8	snp	0.5	heterozygous	upstream_gene_variant	MODIFIER	transcript	protein_coding	c.-1108T>C		LmjF.36.4450	histone	mitochondrial intermediate peptidase, putative	49	0	#N/A
LmjF.36	1727414	T	G	123245	snp	1	homozygous	upstream_gene_variant	MODIFIER	transcript	protein_coding	c.-14T>G		LmjF.36.4460	Unknown	hypothetical protein, conserved	47	0	#N/A
LmjF.36	1728179	G	T	310187	snp	1	homozygous	upstream_gene_variant	MODIFIER	transcript	protein_coding	c.-1249G>T		LmjF.36.4470	Chaperones	chaperone protein DnaJ, putative	50	0	#N/A
LmjF.36	1740683	G	A	1009590	snp	1	homozygous	upstream_gene_variant	MODIFIER	transcript	protein_coding	c.-1509G>A		LmjF.36.4520	Unknown	hypothetical protein, conserved	52	0	#N/A
LmjF.36	1740928	G	T	1025940	snp	1	homozygous	upstream_gene_variant	MODIFIER	transcript	protein_coding	c.-1264G>T		LmjF.36.4520	Unknown	hypothetical protein, conserved	52	0	#N/A
LmjF.36	1866417	C	T	9346.73	snp	0.5	heterozygous	upstream_gene_variant	MODIFIER	transcript	protein_coding	c.-1863C>T		LmjF.36.4840	histone	Leucine-rich repeat domain containing protein	26	0	#N/A
LmjF.36	1916782	G	A	10228.5	snp	0.5	heterozygous	synonymous_variant	LOW	transcript	protein_coding	c.2523C>T	p.Ser841Ser	LmjF.36.4960	Unknown	hypothetical protein, unknown function	26	0	Under drug challenge
LmjF.36	1942698	G	T	1357300	snp	1	homozygous	upstream_gene_variant	MODIFIER	transcript	protein_coding	c.-1890C>A		LmjF.36.5000	Unknown	hypothetical protein, conserved	26	0	Basal changes
LmjF.36	1965738	TTGT	TT	2842.36	del	0.5	heterozygous	upstream_gene_variant	MODIFIER	transcript	protein_coding	c.-2594_-2593delAC		LmjF.36.5080	Unknown	hypothetical protein, conserved	56	0	#N/A
LmjF.36	1966631	C	G	18846.1	snp	0.5	heterozygous	upstream_gene_variant	MODIFIER	transcript	protein_coding	c.-3484G>C		LmjF.36.5080	Unknown	hypothetical protein, conserved	56	0	#N/A
LmjF.36	1974393	C	T	2953090	snp	1	homozygous	upstream_gene_variant	MODIFIER	transcript	protein_coding	c.-2950G>A		LmjF.36.5100	Unknown	hypothetical protein, conserved	51	0	Basal changes
LmjF.36	1975239	T	A	269.135	snp	0.5	heterozygous	upstream_gene_variant	MODIFIER	transcript	protein_coding	c.-3796A>T		LmjF.36.5100	Unknown	hypothetical protein, conserved	51	0	Basal changes
LmjF.36	1980356	TGTC	CGTT	49317.8	complex	0.5	heterozygous	upstream_gene_variant	MODIFIER	intergenic_region		c.-1601_-1598delGACAinsAACG		LmjF.36.5130	Unknown	hypothetical protein, conserved	51	0	#N/A
LmjF.36	1992597	A	C	169827	snp	1	homozygous	upstream_gene_variant	MODIFIER	transcript	protein_coding	c.-3612T>G		LmjF.36.5150	Microtubules or flagellar	kinesin-D	49	0	Basal changes
LmjF.36	2005577	CGTG	CG	25993.8	del	1	homozygous	upstream_gene_variant	MODIFIER	transcript	protein_coding	c.-4225_-4224delCA		LmjF.36.5190	Nuclear	SWI/SNF-related helicase, putative	51	0	#N/A
LmjF.36	2141609	C	A	17188.2	snp	0.5	heterozygous	missense_variant	MODERATE	transcript	protein_coding	c.1391G>T	p.Arg464Met	LmjF.36.5530	histone	Phosphorylated CTD interacting factor 1 WW domain containing protein, putative	38	0	#N/A
LmjF.36	2178789	C	T	837.395	snp	0.5	heterozygous	upstream_gene_variant	MODIFIER	transcript	protein_coding	c.-4200G>A		LmjF.36.5630	Unknown	hypothetical protein, conserved	48	0	Basal changes
LmjF.36	2182749	GGGGGGAGGAAGGGAGGGGGGAGTC	GGGCGGCCGCGGGGGAGGAAGGGAGGGGGGAGTC	2170.46	ins	0.5	heterozygous	upstream_gene_variant	MODIFIER	transcript	protein_coding	c.-4039_-4038insCCGCGGCCG		LmjF.36.5650	Unknown	hypothetical protein, conserved	51	0	Basal changes
LmjF.36	2185525	A	G	4660	snp	0.5	heterozygous	upstream_gene_variant	MODIFIER	transcript	protein_coding	c.-3796T>C		LmjF.36.5660	Energy metabolism	FAD dependent oxidoreductase, putative	49	0	#N/A
LmjF.36	2237820	G	T	33584.4	snp	0.5	heterozygous	upstream_gene_variant	MODIFIER	transcript	protein_coding	c.-4025C>A		LmjF.36.5830	histone	Nitroreductase family, putative	57	0	Basal changes
LmjF.36	2240880	TGC	TTCGC,CGC	225191	ins,snp"	0.5,0.5	heterozygous	upstream_gene_variant	MODIFIER	transcript	protein_coding	c.-4906_-4904delGCAinsGCGAA		LmjF.36.5840	Unknown	hypothetical protein, conserved	47	0	#N/A
LmjF.36	2335307	G	T	10435.3	snp	0.5	heterozygous	upstream_gene_variant	MODIFIER	intergenic_region		c.-1423C>A		LmjF.36.6060	Translational control	eukaryotic translation initiation factor 4 gamma 4	49	0	#N/A
LmjF.36	2402449	C	T	403.114	snp	0.5	heterozygous	upstream_gene_variant	MODIFIER	transcript	protein_coding	c.-3108G>A		LmjF.36.6240	Unknown	hypothetical protein, conserved	27	0	#N/A
LmjF.36	2406350	G	T	20575	snp	0.5	heterozygous	upstream_gene_variant	MODIFIER	transcript	protein_coding	c.-1816C>A		LmjF.36.6250	histone	small G-protein, putative	58	0	#N/A
LmjF.36	2417103	G	A	25731.2	snp	1	homozygous	synonymous_variant	LOW			c.1281C>T	p.Pro427Pro	LmjF.36.6280	Energy metabolism	glucose transporter 3	316	3	Basal changes
LmjF.36	2464526	T	G	39.0408	snp	0.5	heterozygous	upstream_gene_variant	MODIFIER	transcript	protein_coding	c.-3902A>C		LmjF.36.6340	Ubiquitination	ubiquitin-protein ligase, putative	52	0	#N/A
LmjF.36	2465361	C	A	9728.57	snp	0.5	heterozygous	upstream_gene_variant	MODIFIER	transcript	protein_coding	c.-4737G>T		LmjF.36.6340	Ubiquitination	ubiquitin-protein ligase, putative	52	0	#N/A
LmjF.36	2513737	A	T	2085.92	snp	0.5	heterozygous	upstream_gene_variant	MODIFIER	transcript	protein_coding	c.-3178T>A		LmjF.36.6480	aminoacid metabolism	histidine secretory acid phosphatase, putative	24	1	#N/A
LmjF.36	2534845	G	T	5850.92	snp	0.5	heterozygous	upstream_gene_variant	MODIFIER	transcript	protein_coding	c.-3157C>A		LmjF.36.6530	Unknown	hypothetical protein, conserved	26	0	#N/A
LmjF.36	2583033	C	G	158246	snp	0.5	heterozygous	upstream_gene_variant	MODIFIER	transcript	protein_coding	c.-3512G>C		LmjF.36.6690	histone	f2o10.10 protein-like protein	95	1	#N/A
LmjF.36	2602505	CTCT	ATCA,ATCT	59366	complex,snp"	0.5,0.5	heterozygous	upstream_gene_variant	MODIFIER	transcript	protein_coding	c.-2933_-2930delAGAGinsTGAT		LmjF.36.6750	histone	prolyl endopeptidase	64	0	#N/A
LmjF.36	2602971	A	C	47330.8	snp	1	homozygous	upstream_gene_variant	MODIFIER	transcript	protein_coding	c.-3396T>G		LmjF.36.6750	histone	prolyl endopeptidase	64	0	#N/A
LmjF.36	2670662	CC	AT,AC	176220	mnp,snp"	0.5,0.5	heterozygous	frameshift_variant&missense_variant	HIGH	transcript	protein_coding	c.1752_1753delGGinsAT	p.Ala585fs	LmjF.36.6980	Translational control	eukaryotic translation initiation factor 3 subunit c	57	0	#N/A

## Sheet: Description
Gene variants detected in antimony resistant parasites by FreeBayes algorithm. CHROM, chromosome. POS, position. REF, allele of reference. ALT, alternative allele. QUAL, phred scaled score. TYPE, type of variant. AF, estimated allele frequency. hom/hetero, homozygous or heterozygous variant. REGION, variant region. Effect, expected variant effect. PROTEIN CODING VARIANT (NUCLEOTIDES), changes in …
