# Supplementary material for: Translational reprogramming as a driver of antimony-drug resistance in Leishmania
Source: Nat Commun. 2023 May 5;14:2605. doi: 10.1038/s41467-023-38221-1 (PMC10163012; doi:10.1038/s41467-023-38221-1)
Supplement: Supplementary file 21 — Supplementary Data 18 [file 41467_2023_38221_MOESM21_ESM.xlsx]

## Sheet: Sheet1
CHROM	POS	ID	REF	ALT	QUAL	TYPE	AF	hom/hetero	ANN	REGION	Effect	TRANSCRIPT	PROTEIN CODING	VARIANT (NUCLEOTIDES)	VARIANT (AMINOACID)	GENE_ID	Ortholog count	Paralog count	Manual_category	PRPDUCT_DESCRIPTION	DTT_profile
LmjF.01	19963		C	G	4122.33	snp	0.5	heterozygous	G	missense_variant	MODERATE	transcript	protein_coding	c.1785G>C	p.Glu595Asp	LmjF.01.0070	55	0	other	BSD domain containing protein, putative	#N/A
LmjF.01	28359		C	T	190064	snp	1	homozygous	T	upstream_gene_variant	MODIFIER	transcript	protein_coding	c.-2676G>A		LmjF.01.0090	43	0	Energy metabolism	UMP-CMP kinase, mitochondrial, putative	Basal changes
LmjF.01	29920		T	C	3905.48	snp	0.5	heterozygous	C	upstream_gene_variant	MODIFIER	transcript	protein_coding	c.-4237A>G		LmjF.01.0090	43	0	Energy metabolism	UMP-CMP kinase, mitochondrial, putative	Basal changes
LmjF.01	67239		ATGTG	ATGCGTGTGTGTTTG,ATGCG	35067.7	ins,snp"	0.5,0.5	heterozygous	ATGCGTGTGTGTTTG	upstream_gene_variant	MODIFIER	transcript	protein_coding	c.-4410_-4406delCACATinsCAAACACACACGCAT		LmjF.01.0240	41	0	Nuclear	DNA excision/repair protein SNF2, putative	#N/A
LmjF.01	101405		G	A	2909140	snp	1	homozygous	A	upstream_gene_variant	MODIFIER	transcript	protein_coding	c.-1039G>A		LmjF.01.0420	81	1	Translational control	ribosomal protein S7, putative	#N/A
LmjF.01	101420		T	C	2730460	snp	1	homozygous	C	upstream_gene_variant	MODIFIER	transcript	protein_coding	c.-1024T>C		LmjF.01.0420	81	1	Translational control	ribosomal protein S7, putative	#N/A
LmjF.01	109711		CT	CCTC	2785.36	complex	0.5	heterozygous	CTC	upstream_gene_variant	MODIFIER	transcript	protein_coding	c.-2427delTinsCTC		LmjF.01.0450	53	0	Energy metabolism	nicotinamidase, putative	#N/A
LmjF.01	142567		G	A	64007.4	snp	0.5	heterozygous	A	upstream_gene_variant	MODIFIER	intergenic_region		c.-1183G>A		LmjF.01.0530	24	0	lipid metabolism	long-chain-fatty-acid-CoA ligase, putative	Basal changes
LmjF.01	154361		G	A	16325.9	snp	0.5	heterozygous	A	upstream_gene_variant	MODIFIER	transcript	protein_coding	c.-616G>A		LmjF.01.0560	50	0	Translational control	pre-mRNA processing factor 3 (PRP3)/Protein of unknown function (DUF1115), putative	#N/A
LmjF.01	180166		C	T	8413.41	snp	0.5	heterozygous	T	upstream_gene_variant	MODIFIER	transcript	protein_coding	c.-1292C>T		LmjF.01.0640	51	0	Chaperones	HSP70-like protein	#N/A
LmjF.01	207404		GTGTG	TTTTT,TTTTG	15066.2	complex,complex"	0.5,0.5	heterozygous	TTTTT	upstream_gene_variant	MODIFIER	transcript	protein_coding	c.-1060_-1056delGTGTGinsTTTTT		LmjF.01.0710	49	0	Ubiquitination	ubiquitin activating enzyme, putative	#N/A
LmjF.01	207659		G	A	5012.32	snp	0.5	heterozygous	A	upstream_gene_variant	MODIFIER	transcript	protein_coding	c.-805G>A		LmjF.01.0710	49	0	Ubiquitination	ubiquitin activating enzyme, putative	#N/A
LmjF.01	233499		C	T	153036	snp	1	homozygous	T	upstream_gene_variant	MODIFIER	transcript	protein_coding	c.-893C>T		LmjF.01.0770	58	1	Translational control	Eukaryotic initiation factor 4A-1	Basal changes
LmjF.01	233884		T	C	2197.46	snp	0.5	heterozygous	C	upstream_gene_variant	MODIFIER	transcript	protein_coding	c.-508T>C		LmjF.01.0770	58	1	Translational control	Eukaryotic initiation factor 4A-1	Basal changes
LmjF.01	236521		G	C	67588.9	snp	0.5	heterozygous	C	upstream_gene_variant	MODIFIER	transcript	protein_coding	c.-868G>C		LmjF.01.0780	58	1	Translational control	Eukaryotic initiation factor 4A-1	Basal changes
LmjF.02	3763		A	G	2168.47	snp	0.5	heterozygous	G	downstream_gene_variant	MODIFIER	intergenic_region		c.*668T>C		LmjF.02.0010	1121	6	Energy metabolism	phosphoglycan beta 1,3 galactosyltransferase 3	Basal changes
LmjF.02	3793		A	G	393.105	snp	0.5	heterozygous	G	downstream_gene_variant	MODIFIER	intergenic_region		c.*638T>C		LmjF.02.0010	1121	6	Energy metabolism	phosphoglycan beta 1,3 galactosyltransferase 3	Basal changes
LmjF.02	3849		TACAGA	GACACG	3482.98	complex	0.5	heterozygous	GACACG	downstream_gene_variant	MODIFIER	intergenic_region		c.*577_*582delTCTGTAinsCGTGTC		LmjF.02.0010	1121	6	Energy metabolism	phosphoglycan beta 1,3 galactosyltransferase 3	Basal changes
LmjF.02	5699		T	C	738.202	snp	0.5	heterozygous	C	missense_variant	MODERATE	transcript	protein_coding	c.1177A>G	p.Asn393Asp	LmjF.02.0010	1121	6	Energy metabolism	phosphoglycan beta 1,3 galactosyltransferase 3	Basal changes
LmjF.02	5901		CGTCGCCC	TGTCACGT	3228.14	complex	0.5	heterozygous	TGTCACGT	missense_variant	MODERATE	transcript	protein_coding	c.968_975delGGGCGACGinsACGTGACA	p.ArgAla323HisVal	LmjF.02.0010	1121	6	Energy metabolism	phosphoglycan beta 1,3 galactosyltransferase 3	Basal changes
LmjF.02	5986		T	A	469.512	snp	0.5	heterozygous	A	missense_variant	MODERATE	transcript	protein_coding	c.890A>T	p.Glu297Val	LmjF.02.0010	1121	6	Energy metabolism	phosphoglycan beta 1,3 galactosyltransferase 3	Basal changes
LmjF.02	6023		G	T	894.181	snp	0.5	heterozygous	T	missense_variant	MODERATE	transcript	protein_coding	c.853C>A	p.Arg285Ser	LmjF.02.0010	1121	6	Energy metabolism	phosphoglycan beta 1,3 galactosyltransferase 3	Basal changes
LmjF.02	6338		AGGCC	TGGCA	37.7542	complex	0.5	heterozygous	TGGCA	missense_variant	MODERATE	transcript	protein_coding	c.534_538delGGCCTinsTGCCA	p.Ser180Thr	LmjF.02.0010	1121	6	Energy metabolism	phosphoglycan beta 1,3 galactosyltransferase 3	Basal changes
LmjF.02	6344		C	A	53.9083	snp	0.5	heterozygous	A	missense_variant	MODERATE	transcript	protein_coding	c.532G>T	p.Ala178Ser	LmjF.02.0010	1121	6	Energy metabolism	phosphoglycan beta 1,3 galactosyltransferase 3	Basal changes
LmjF.02	6348		A	G	82.4968	snp	0.5	heterozygous	G	synonymous_variant	LOW	transcript	protein_coding	c.528T>C	p.Gly176Gly	LmjF.02.0010	1121	6	Energy metabolism	phosphoglycan beta 1,3 galactosyltransferase 3	Basal changes
LmjF.02	6358		GTGGTCG	TTAATCT	102.852	complex	0.5	heterozygous	TTAATCT	missense_variant	MODERATE	transcript	protein_coding	c.512_518delCGACCACinsAGATTAA	p.ThrThrThr171LysIleLys	LmjF.02.0010	1121	6	Energy metabolism	phosphoglycan beta 1,3 galactosyltransferase 3	Basal changes
LmjF.02	13446		CTG	TTT	1736.83	complex	0.5	heterozygous	TTT	missense_variant	MODERATE	transcript	protein_coding	c.90_92delCAGinsAAA	p.SerSer30ArgAsn	LmjF.02.0040	60	1	aminoacid metabolism	Xaa-Pro aminopeptidase, putative	#N/A
LmjF.02	17879		GCG	GCGCGGCCCACACCCG	19205.1	ins	0.5	heterozygous	GCGCGGCCCACACCCG	upstream_gene_variant	MODIFIER	transcript	protein_coding	c.-4345_-4344insCGGGTGTGGGCCG		LmjF.02.0040	60	1	aminoacid metabolism	Xaa-Pro aminopeptidase, putative	#N/A
LmjF.02	59869		AGA	AGAGGGGCTGGTGA	61072.8	ins	0.5	heterozygous	AGAGGGGCTGGTGA	upstream_gene_variant	MODIFIER	transcript	protein_coding	c.-1240_-1239insTCACCAGCCCC		LmjF.02.0120	56	0	Energy metabolism	phosphatidylinositol kinase related protein, putative	#N/A
LmjF.02	61499		T	C	17233.7	snp	1	homozygous	C	upstream_gene_variant	MODIFIER	transcript	protein_coding	c.-2867A>G		LmjF.02.0120	56	0	Energy metabolism	phosphatidylinositol kinase related protein, putative	#N/A
LmjF.02	105204		G	C	686.462	snp	1	homozygous	C	missense_variant	MODERATE	transcript	protein_coding	c.1192C>G	p.Arg398Gly	LmjF.02.0210	101	3	Energy metabolism	phosphoglycan beta 1,3 galactosyltransferase	#N/A
LmjF.02	118315		C	T	38812.1	snp	1	homozygous	T	upstream_gene_variant	MODIFIER	transcript	protein_coding	c.-2121G>A		LmjF.02.0230	22	1	Energy metabolism	phosphoglycan beta 1,3 galactosyltransferase	#N/A
LmjF.02	176999		G	A	14158.1	snp	0.5	heterozygous	A	upstream_gene_variant	MODIFIER	transcript	protein_coding	c.-2609C>T		LmjF.02.0370	48	0	Ubiquitination	proteasome regulatory non-ATPase subunit 6, putative	#N/A
LmjF.02	202768		ATGCTGCTGCTGCTGCT	ATGCTGCTGCTGCTGCTGCT	55778.3	ins	1	homozygous	ATGCTGCTGCTGCTGCTGCT	upstream_gene_variant	MODIFIER	transcript	protein_coding	c.-4255_-4254insAGC		LmjF.02.0440	0	0	aminoacid metabolism	amino acid permease, putative	Basal changes
LmjF.03	134456		C	T	36286.1	snp	1	homozygous	T	upstream_gene_variant	MODIFIER	intergenic_region		c.-2273C>T		LmjF.03.0420	22	0	other	PTP1-interacting protein, 39 kDa, putative	#N/A
LmjF.03	144313		C	T	392518	snp	1	homozygous	T	upstream_gene_variant	MODIFIER	transcript	protein_coding	c.-709C>T		LmjF.03.0450	27	0	Antioxidant response	TLD domain protein, conserved	#N/A
LmjF.03	180072		C	A	7178.64	snp	0.5	heterozygous	A	upstream_gene_variant	MODIFIER	transcript	protein_coding	c.-1084C>A		LmjF.03.0510	22	0	other	kinetoplastid-specific dual specificity phosphatase, putative	#N/A
LmjF.03	381174		T	G	419508	snp	1	homozygous	G	upstream_gene_variant	MODIFIER	transcript	protein_coding	c.-3175A>C		LmjF.03.0950	52	0	other	multicopper oxidase, putative	#N/A
LmjF.03	381902		T	G	432979	snp	1	homozygous	G	synonymous_variant	LOW	transcript	protein_coding	c.600A>C	p.Ser200Ser	LmjF.03.0980	51	0	Translational control	eukaryotic translation initiation factor 2 subunit alpha	#N/A
LmjF.04	44456		C	T	65122.2	snp	0.5	heterozygous	T	missense_variant	MODERATE	transcript	protein_coding	c.719C>T	p.Ala240Val	LmjF.04.0120	49	0	Drug efflux	exosome complex exonuclease RRP40, putative	#N/A
LmjF.04	79161		C	T	7634.51	snp	0.5	heterozygous	T	upstream_gene_variant	MODIFIER	transcript	protein_coding	c.-720C>T		LmjF.04.0240	50	0	other	GRAM domain containing protein, putative	Under drug challenge
LmjF.04	103163		TCGTGGCCGTGGCC	TCGTGGCCGTGGCCGTGGCC	25411.3	ins	0.5	heterozygous	TCGTGGCCGTGGCCGTGGCC	conservative_inframe_insertion	MODERATE	transcript	protein_coding	c.49_54dupGTGGCC	p.Val17_Ala18dup	LmjF.04.0310	162	5	Energy metabolism	beta-fructofuranosidase, putative	#N/A
LmjF.04	106587		G	A	266.588	snp	0.5	heterozygous	A	missense_variant	MODERATE	transcript	protein_coding	c.22G>A	p.Ala8Thr	LmjF.04.0320	162	5	Energy metabolism	beta-fructofuranosidase, putative	#N/A
LmjF.04	106609		C	T	1493.03	snp	0.5	heterozygous	T	missense_variant	MODERATE	transcript	protein_coding	c.44C>T	p.Pro15Leu	LmjF.04.0320	162	5	Energy metabolism	beta-fructofuranosidase, putative	#N/A
LmjF.04	185515		C	T	1332850	snp	1	homozygous	T	upstream_gene_variant	MODIFIER	transcript	protein_coding	c.-4170G>A		LmjF.04.0460	51	0	Energy metabolism	adenylosuccinate lyase, putative	#N/A
LmjF.04	282329		CAC	CGCATAC	4707.57	ins	0.5	heterozygous	CGCATAC	upstream_gene_variant	MODIFIER	transcript	protein_coding	c.-4312_-4311insATGC		LmjF.04.0680	48	0	Ubiquitination	ubiquitin-conjugating enzyme E2, putative	Basal changes
LmjF.04	336065		A	C	142.326	snp	0.5	heterozygous	C	upstream_gene_variant	MODIFIER	transcript	protein_coding	c.-3022T>G		LmjF.04.0850	48	0	other	serine peptidase, Clan S-, family S54, putative	#N/A
LmjF.04	398000		T	G	2373.56	snp	0.5	heterozygous	G	upstream_gene_variant	MODIFIER	transcript	protein_coding	c.-4889A>C		LmjF.04.1030	47	0	Drug efflux	COPI associated protein, putative	#N/A
LmjF.04	400229		T	C	29463.8	snp	1	homozygous	C	upstream_gene_variant	MODIFIER	transcript	protein_coding	c.-3766A>G		LmjF.04.1040	24	0	lipid metabolism	acyltransferase-like protein, copy 1	Basal changes
LmjF.05	21687		G	T	10243.4	snp	1	homozygous	T	upstream_gene_variant	MODIFIER	transcript	protein_coding	c.-923G>T		LmjF.05.0070	48	0	Microtubules or flagellar	dynein light chain, putative	Basal changes
LmjF.05	76947		C	T	1419.06	snp	0.5	heterozygous	T	upstream_gene_variant	MODIFIER	intergenic_region		c.-574C>T		LmjF.05.0240	46	0	surface protein	viscerotropic leishmaniasis antigen, putative	#N/A
LmjF.05	78800		T	C	22069.1	snp	0.5	heterozygous	C	missense_variant	MODERATE	transcript	protein_coding	c.1280T>C	p.Val427Ala	LmjF.05.0240	46	0	surface protein	viscerotropic leishmaniasis antigen, putative	#N/A
LmjF.05	78807		CGAG	TGCA	8720.75	complex	0.5	heterozygous	TGCA	missense_variant	MODERATE	transcript	protein_coding	c.1287_1290delCGAGinsTGCA	p.Glu430Ala	LmjF.05.0240	46	0	surface protein	viscerotropic leishmaniasis antigen, putative	#N/A
LmjF.05	78825		C	T	21684.3	snp	0.5	heterozygous	T	synonymous_variant	LOW	transcript	protein_coding	c.1305C>T	p.Arg435Arg	LmjF.05.0240	46	0	surface protein	viscerotropic leishmaniasis antigen, putative	#N/A
LmjF.05	78833		C	T	7631.97	snp	0.5	heterozygous	T	missense_variant	MODERATE	transcript	protein_coding	c.1313C>T	p.Ala438Val	LmjF.05.0240	46	0	surface protein	viscerotropic leishmaniasis antigen, putative	#N/A
LmjF.05	79086		CGAG	TGCA	227.453	complex	0.5	heterozygous	TGCA	missense_variant	MODERATE	transcript	protein_coding	c.1566_1569delCGAGinsTGCA	p.Glu523Ala	LmjF.05.0240	46	0	surface protein	viscerotropic leishmaniasis antigen, putative	#N/A
LmjF.05	79111		GC	GT	219.574	snp	0	undeterminated	GT	missense_variant	MODERATE	transcript	protein_coding	c.1592C>T	p.Ala531Val	LmjF.05.0240	46	0	surface protein	viscerotropic leishmaniasis antigen, putative	#N/A
LmjF.05	79116		C	T	74.6383	snp	0	undeterminated	T	synonymous_variant	LOW	transcript	protein_coding	c.1596C>T	p.Leu532Leu	LmjF.05.0240	46	0	surface protein	viscerotropic leishmaniasis antigen, putative	#N/A
LmjF.05	99264		C	T	7794.73	snp	0.5	heterozygous	T	missense_variant	MODERATE	transcript	protein_coding	c.98C>T	p.Thr33Ile	LmjF.05.0330	54	0	Nuclear	DNA replication licensing factor MCM8, putative	#N/A
LmjF.05	107308		C	A	295509	snp	1	homozygous	A	upstream_gene_variant	MODIFIER	transcript	protein_coding	c.-769C>A		LmjF.05.0360	52	0	Nuclear	ATP-dependent RNA helicase, putative	#N/A
LmjF.05	122758		CACA	CGCA	3007.6	snp	0.5	heterozygous	CGCA	upstream_gene_variant	MODIFIER	intergenic_region		c.-2189A>G		LmjF.05.0390	192	2	Energy metabolism	STE/STE11 serine/threonine-protein kinase, putative	Basal changes
LmjF.05	160294		GA	GC,GT	6360.46	snp,snp"	0.5,0.5	heterozygous	GC	upstream_gene_variant	MODIFIER	transcript	protein_coding	c.-1858_-1857delGAinsGC		LmjF.05.0500	112	1	Energy metabolism	ATP synthase F1, alpha subunit, putative	#N/A
LmjF.05	163955		C	T	993922	snp	1	homozygous	T	upstream_gene_variant	MODIFIER	transcript	protein_coding	c.-1341C>T		LmjF.05.0510	112	1	Energy metabolism	ATP synthase F1, alpha subunit, putative	#N/A
LmjF.05	168001		AGT	AGTGTGTGTGT	100777	ins	0.5	heterozygous	AGTGTGTGTGT	upstream_gene_variant	MODIFIER	transcript	protein_coding	c.-1897_-1896insGTGTGTGT		LmjF.05.0520	53	0	Nuclear	nuclear receptor binding factor-like protein	Basal changes
LmjF.05	190588		GTCT	GTCTCT	6683.63	ins	0.5	heterozygous	GTCTCT	upstream_gene_variant	MODIFIER	transcript	protein_coding	c.-2463_-2462insCT		LmjF.05.0590	52	0	Nuclear	ATP-dependent RNA helicase, putative	#N/A
LmjF.05	292642		G	A	135243	snp	1	homozygous	A	upstream_gene_variant	MODIFIER	transcript	protein_coding	c.-1771G>A		LmjF.05.0790	49	0	Energy metabolism	Mitochondrial glycoprotein, putative	Basal changes
LmjF.05	293484		TCCGT	TCCGTCTCCCCGT	288579	ins	0.5	heterozygous	TCCGTCTCCCCGT	upstream_gene_variant	MODIFIER	transcript	protein_coding	c.-925_-924insCTCCCCGT		LmjF.05.0790	49	0	Energy metabolism	Mitochondrial glycoprotein, putative	Basal changes
LmjF.05	294189		C	A	11455	snp	0.5	heterozygous	A	upstream_gene_variant	MODIFIER	transcript	protein_coding	c.-224C>A		LmjF.05.0790	49	0	Energy metabolism	Mitochondrial glycoprotein, putative	Basal changes
LmjF.05	297593		G	T	160016	snp	0.5	heterozygous	T	upstream_gene_variant	MODIFIER	transcript	protein_coding	c.-737G>T		LmjF.05.0810	142	3	other	Got1/Sft2-like family, putative	#N/A
LmjF.05	332283		GCCCCCCCCCTTCCCACTCCG	GCCCCCCCCTTCCCACTCCG	6563.84	del	0.5	heterozygous	GCCCCCCCCTTCCCACTCCG	upstream_gene_variant	MODIFIER	transcript	protein_coding	c.-20delC		LmjF.05.0900	29	0	Surface protein	surface antigen-like protein	#N/A
LmjF.05	373473		GGAGAGAGAGAGAGC	GGAGAGAGAGAGAGAGC	69571.9	ins	1	homozygous	GGAGAGAGAGAGAGAGC	upstream_gene_variant	MODIFIER	transcript	protein_coding	c.-4276_-4275insCT		LmjF.05.0970	55	0	Antioxidant response	3-mercaptopyruvate sulfurtransferase	#N/A
LmjF.05	375561		C	T	4710.91	snp	0.5	heterozygous	T	upstream_gene_variant	MODIFIER	transcript	protein_coding	c.-3505G>A		LmjF.05.0980	54	0	Energy metabolism	NADH-ubiquinone oxidoreductase, mitochondrial, putative	#N/A
LmjF.05	394452		G	A	9653.2	snp	0.5	heterozygous	A	synonymous_variant	LOW	transcript	protein_coding	c.1503G>A	p.Thr501Thr	LmjF.05.1080	55	0	Energy metabolism	Phosphatidylinositol 4-phosphate 5-kinase, putative	#N/A
LmjF.05	429456		A	G	1690.51	snp	0.5	heterozygous	G	upstream_gene_variant	MODIFIER	transcript	protein_coding	c.-3051T>C		LmjF.05.1170	83	1	lipid metabolism	fatty acid elongase, putative	#N/A
LmjF.06	1741		G	A	1529190	snp	1	homozygous	A	downstream_gene_variant	MODIFIER	intergenic_region		c.*99C>T		LmjF.06.0010	530	6	histone	histone H4	#N/A
LmjF.06	1791		C	T	1670350	snp	1	homozygous	T	downstream_gene_variant	MODIFIER	intergenic_region		c.*49G>A		LmjF.06.0010	530	6	histone	histone H4	#N/A
LmjF.06	1894		G	A	1294540	snp	1	homozygous	A	synonymous_variant	LOW			c.249C>T	p.Cys83Cys	LmjF.06.0010	530	6	histone	histone H4	#N/A
LmjF.06	2153		G	T	1170690	snp	1	homozygous	T	upstream_gene_variant	MODIFIER	intergenic_region		c.-11C>A		LmjF.06.0010	530	6	histone	histone H4	#N/A
LmjF.06	16896		GTATGTA	GTGTGTG	7544.26	complex	0.5	heterozygous	GTGTGTG	upstream_gene_variant	MODIFIER	transcript	protein_coding	c.-3160_-3156delTACATinsCACAC		LmjF.06.0030	56	0	other	WD domain, G-beta repeat, putative	#N/A
LmjF.06	17224		A	G	6211.29	snp	0.5	heterozygous	G	upstream_gene_variant	MODIFIER	transcript	protein_coding	c.-3482T>C		LmjF.06.0030	56	0	other	WD domain, G-beta repeat, putative	#N/A
LmjF.06	49615		G	T	350378	snp	1	homozygous	T	synonymous_variant	LOW	transcript	protein_coding	c.333C>A	p.Pro111Pro	LmjF.06.0120	50	0	other	cyclophilin 2	#N/A
LmjF.06	139278		GC	AT	425907	mnp	1	homozygous	AT	missense_variant	MODERATE	transcript	protein_coding	c.658_659delGCinsAT	p.Ala220Met	LmjF.06.0410	98	1	Translational control	60S ribosomal protein L19, putative	#N/A
LmjF.06	378120		C	A	41413.3	snp	0.5	heterozygous	A	missense_variant	MODERATE	transcript	protein_coding	c.1251C>A	p.Asp417Glu	LmjF.06.0870	24	0	Antioxidant response	protein arginine n-methyltransferase 7	#N/A
LmjF.06	379617		C	G	14383.6	snp	0.5	heterozygous	G	upstream_gene_variant	MODIFIER	transcript	protein_coding	c.-57C>G		LmjF.06.0880	49	0	Energy metabolism	acyl-coenzyme a dehydrogenase, putative	#N/A
LmjF.06	494039		G	A	1485.9	snp	0.5	heterozygous	A	upstream_gene_variant	MODIFIER	transcript	protein_coding	c.-863G>A		LmjF.06.1245	42	0	other	Transcription factor e(y)2, putative	Basal changes
LmjF.06	498955		G	T	199215	snp	1	homozygous	T	downstream_gene_variant	MODIFIER	transcript	protein_coding	c.*3760G>T		LmjF.06.1245	42	0	other	Transcription factor e(y)2, putative	Basal changes
LmjF.07	87438		GGAG	AGG	17849.8	complex	1	homozygous	AGG	upstream_gene_variant	MODIFIER	transcript	protein_coding	c.-4912_-4909delCTCCinsCCT		LmjF.07.0190	51	0	other	protein phosphatase 2A, regulatory subunit B, putative	#N/A
LmjF.07	104750		GTG	ATG	1613.15	snp	0.5	heterozygous	ATG	upstream_gene_variant	MODIFIER	transcript	protein_coding	c.-4111C>T		LmjF.07.0250	51	0	Protein Kinase	STE/STE7 protein kinase, putative	#N/A
LmjF.07	236832		C	T	1505850	snp	1	homozygous	T	synonymous_variant	LOW	transcript	protein_coding	c.789C>T	p.Ile263Ile	LmjF.07.0500	84	1	Translational control	60S ribosomal protein L7a, putative	#N/A
LmjF.07	238465		A	G	30392.8	snp	1	homozygous	G	missense_variant	MODERATE	transcript	protein_coding	c.383A>G	p.Lys128Arg	LmjF.07.0510	84	1	Translational control	60S ribosomal protein L7a, putative	#N/A
LmjF.07	238811		C	T	525464	snp	1	homozygous	T	synonymous_variant	LOW	transcript	protein_coding	c.729C>T	p.Ser243Ser	LmjF.07.0510	84	1	Translational control	60S ribosomal protein L7a, putative	#N/A
LmjF.07	239232		G	A	1112.23	snp	0.5	heterozygous	A	upstream_gene_variant	MODIFIER	transcript	protein_coding	c.-865G>A		LmjF.07.0520	52	0	Drug efflux	QA-SNARE protein putative	#N/A
LmjF.07	266368		G	A	27585	snp	0.5	heterozygous	A	synonymous_variant	LOW	transcript	protein_coding	c.30G>A	p.Glu10Glu	LmjF.07.0570	49	0	Nuclear	Nucleolar protein 54, putative	#N/A
LmjF.07	311304		C	A	60175.5	snp	1	homozygous	A	upstream_gene_variant	MODIFIER	transcript	protein_coding	c.-676C>A		LmjF.07.0680	87	1	Translational control	40S ribosomal protein S9, putative	#N/A
LmjF.07	443843		T	C	10615.3	snp	0.5	heterozygous	C	upstream_gene_variant	MODIFIER	transcript	protein_coding	c.-4780T>C		LmjF.07.0880	23	0	Protein Kinase	STE/STE11 serine/threonine-protein kinase, putative	#N/A
LmjF.07	461615		G	A	1482.49	snp	0.5	heterozygous	A	upstream_gene_variant	MODIFIER	intergenic_region		c.-2130G>A		LmjF.07.0900	97	1	Calium metabolism	CAMK/CAMKL family protein kinase, putative	#N/A
LmjF.07	462865		T	C	159325	snp	1	homozygous	C	upstream_gene_variant	MODIFIER	intergenic_region		c.-880T>C		LmjF.07.0900	97	1	Calium metabolism	CAMK/CAMKL family protein kinase, putative	#N/A
LmjF.07	462937		C	G	57586.1	snp	1	homozygous	G	upstream_gene_variant	MODIFIER	intergenic_region		c.-808C>G		LmjF.07.0900	97	1	Calium metabolism	CAMK/CAMKL family protein kinase, putative	#N/A
LmjF.07	463038		CCCC	CCCA	18372.5	snp	0.5	heterozygous	CCCA	upstream_gene_variant	MODIFIER	intergenic_region		c.-704C>A		LmjF.07.0900	97	1	Calium metabolism	CAMK/CAMKL family protein kinase, putative	#N/A
LmjF.07	515551		TGT	TGTTGGT	57716.4	ins	1	homozygous	TGTTGGT	upstream_gene_variant	MODIFIER	transcript	protein_coding	c.-713_-712insTGGT		LmjF.07.0980	39	0	Translational control	RNA binding protein, putative	#N/A
LmjF.07	517878		ACCCC	CCCCT	193439	complex	1	homozygous	CCCCT	upstream_gene_variant	MODIFIER	transcript	protein_coding	c.-83_-79delACCCCinsCCCCT		LmjF.07.0990	43	0	Translational control	nucleolar RNA-binding protein, putative	Basal changes
LmjF.07	518833		C	T	67650.9	snp	1	homozygous	T	synonymous_variant	LOW	transcript	protein_coding	c.873C>T	p.Gly291Gly	LmjF.07.0990	43	0	Translational control	nucleolar RNA-binding protein, putative	Basal changes
LmjF.07	519610		C	T	619214	snp	1	homozygous	T	upstream_gene_variant	MODIFIER	transcript	protein_coding	c.-2089C>T		LmjF.07.1000	23	0	Translational control	RNA binding protein-like protein	#N/A
LmjF.07	519961		T	C	839077	snp	1	homozygous	C	upstream_gene_variant	MODIFIER	transcript	protein_coding	c.-1738T>C		LmjF.07.1000	23	0	Translational control	RNA binding protein-like protein	#N/A
LmjF.07	520027		T	C	846159	snp	1	homozygous	C	upstream_gene_variant	MODIFIER	transcript	protein_coding	c.-1672T>C		LmjF.07.1000	23	0	Translational control	RNA binding protein-like protein	#N/A
LmjF.07	571171		G	A	40915	snp	0.5	heterozygous	A	upstream_gene_variant	MODIFIER	transcript	protein_coding	c.-2732G>A		LmjF.07.1150	153	0	Drug efflux	N-terminal region of Chorein, a TM vesicle-mediated sorter, putative	#N/A
LmjF.07	571226		G	A	5103.67	snp	0.5	heterozygous	A	upstream_gene_variant	MODIFIER	transcript	protein_coding	c.-2677G>A		LmjF.07.1150	153	0	Drug efflux	N-terminal region of Chorein, a TM vesicle-mediated sorter, putative	#N/A
LmjF.07	590460		A	G	320.783	snp	0.5	heterozygous	G	missense_variant	MODERATE			c.1177A>G	p.Asn393Asp	LmjF.07.1170	1121	6	Energy metabolism	phosphoglycan beta 1,3 galactosyltransferase 1	Basal changes
LmjF.07	590531		C	T	127.014	snp	0.5	heterozygous	T	synonymous_variant	LOW			c.1248C>T	p.Asp416Asp	LmjF.07.1170	1121	6	Energy metabolism	phosphoglycan beta 1,3 galactosyltransferase 1	Basal changes
LmjF.07	590648		A	G	145.521	snp	0.5	heterozygous	G	synonymous_variant	LOW			c.1365A>G	p.Thr455Thr	LmjF.07.1170	1121	6	Energy metabolism	phosphoglycan beta 1,3 galactosyltransferase 1	Basal changes
LmjF.07	591031		ACGCGGAG	ACGCAGAA	651.185	complex	0.5	heterozygous	ACGCAGAA	synonymous_variant	LOW			c.1752_1755delGGAGinsAGAA	p.586	LmjF.07.1170	1121	6	Energy metabolism	phosphoglycan beta 1,3 galactosyltransferase 1	Basal changes
LmjF.07	591063		A	C	4202.28	snp	0.5	heterozygous	C	missense_variant	MODERATE			c.1780A>C	p.Ile594Leu	LmjF.07.1170	1121	6	Energy metabolism	phosphoglycan beta 1,3 galactosyltransferase 1	Basal changes
LmjF.07	591992		T	C	579.428	snp	0.5	heterozygous	C	downstream_gene_variant	MODIFIER			c.*264T>C		LmjF.07.1170	1121	6	Energy metabolism	phosphoglycan beta 1,3 galactosyltransferase 1	Basal changes
LmjF.07	591994		A	C	670.019	snp	0.5	heterozygous	C	downstream_gene_variant	MODIFIER			c.*266A>C		LmjF.07.1170	1121	6	Energy metabolism	phosphoglycan beta 1,3 galactosyltransferase 1	Basal changes
LmjF.07	592042		TGT	TAGT	1917.94	ins	0.5	heterozygous	TAGT	downstream_gene_variant	MODIFIER			c.*314_*315insA		LmjF.07.1170	1121	6	Energy metabolism	phosphoglycan beta 1,3 galactosyltransferase 1	Basal changes
LmjF.08	103728		G	A	297945	snp	1	homozygous	A	upstream_gene_variant	MODIFIER	transcript	protein_coding	c.-1549G>A		LmjF.08.0300	24	0	other	Isochorismatase family, putative	#N/A
LmjF.08	108931		ATCTCTCTCTCTCTCTCTCTCTCTCG	ATCTCTCTCTCTCTCTCTCTCTCTCTCTCG	67607.9	ins	1	homozygous	ATCTCTCTCTCTCTCTCTCTCTCTCTCTCG	upstream_gene_variant	MODIFIER	transcript	protein_coding	c.-67_-66insTCTC		LmjF.08.0320	28	0	Translational control	mitochondrial associated ribonuclease, putative	#N/A
LmjF.08	269488		C	T	35140.1	snp	0.5	heterozygous	T	upstream_gene_variant	MODIFIER	transcript	protein_coding	c.-3540C>T		LmjF.08.0650	22	0	Chaperones	DnaJ domain containing protein, putative	#N/A
LmjF.08	345779		A	G	15744	snp	0.5	heterozygous	G	missense_variant	MODERATE			c.416A>G	p.Lys139Arg	LmjF.08.0770	194	34	Surface protein	amastin-like protein	Under drug challenge
LmjF.08	345784		C	T	18839	snp	1	homozygous	T	missense_variant	MODERATE			c.421C>T	p.Leu141Phe	LmjF.08.0770	194	34	Surface protein	amastin-like protein	Under drug challenge
LmjF.08	345789		G	T	19929.2	snp	1	homozygous	T	missense_variant	MODERATE			c.426G>T	p.Glu142Asp	LmjF.08.0770	194	34	Surface protein	amastin-like protein	Under drug challenge
LmjF.08	356619		C	T	40707	snp	0.5	heterozygous	T	missense_variant	MODERATE	transcript	protein_coding	c.419C>T	p.Pro140Leu	LmjF.08.0790	194	1	Surface protein	tuzin, putative	#N/A
LmjF.08	357110		A	G	76533.7	snp	0.5	heterozygous	G	missense_variant	MODERATE	transcript	protein_coding	c.910A>G	p.Thr304Ala	LmjF.08.0790	194	1	Surface protein	tuzin, putative	#N/A
LmjF.08	357637		G	T	35815	snp	0.5	heterozygous	T	synonymous_variant	LOW	transcript	protein_coding	c.1437G>T	p.Val479Val	LmjF.08.0790	194	1	Surface protein	tuzin, putative	#N/A
LmjF.08	371410		C	G	8557.51	snp	0.5	heterozygous	G	missense_variant	MODERATE	transcript	protein_coding	c.130C>G	p.Leu44Val	LmjF.08.0820	184	5	Surface protein	amastin-like protein	Under drug challenge
LmjF.08	371426		G	A	7077.78	snp	0.5	heterozygous	A	missense_variant	MODERATE	transcript	protein_coding	c.146G>A	p.Gly49Glu	LmjF.08.0820	184	5	Surface protein	amastin-like protein	Under drug challenge
LmjF.08	542683		C	T	4696.72	snp	0.5	heterozygous	T	upstream_gene_variant	MODIFIER	transcript	protein_coding	c.-1842C>T		LmjF.08.1225	29	1	other	amidinotransferase, putative	Under drug challenge
LmjF.08	546591		T	G	22303.1	snp	1	homozygous	G	upstream_gene_variant	MODIFIER	intergenic_region		c.-2102T>G		LmjF.08.1228	25	1	Protein Kinase	STE group serine/threonine-protein kinase, putative	#N/A
LmjF.08	552571		G	T	55066.7	snp	0.5	heterozygous	T	missense_variant	MODERATE			c.73G>T	p.Ala25Ser	LmjF.08.1230	291	17	Microtubules or flagellar	beta tubulin	#N/A
LmjF.08	553592		C	T	25753.6	snp	1	homozygous	T	missense_variant	MODERATE	transcript	protein_coding	c.1094C>T	p.Ala365Val	LmjF.08.1230	291	17	Microtubules or flagellar	beta tubulin	#N/A
LmjF.08	557110		T	C	47867.1	snp	1	homozygous	C	upstream_gene_variant	MODIFIER	transcript	protein_coding	c.-1146T>C		LmjF.08.1240	60	1	Translational control	Zinc finger, C3HC4 type (RING finger), putative	#N/A
LmjF.09	9290		C	A	45723	snp	0.5	heterozygous	A	synonymous_variant	LOW	transcript	protein_coding	c.114C>A	p.Gly38Gly	LmjF.09.0030	51	0	other	Peroxisomal biogenesis factor 11 (PEX11), putative	#N/A
LmjF.09	15197		G	T	156090	snp	0.5	heterozygous	T	upstream_gene_variant	MODIFIER	transcript	protein_coding	c.-1803G>T		LmjF.09.0070	55	0	Nuclear	RNA helicase, putative	#N/A
LmjF.09	15639		T	C	173684	snp	1	homozygous	C	upstream_gene_variant	MODIFIER	transcript	protein_coding	c.-1361T>C		LmjF.09.0070	55	0	Nuclear	RNA helicase, putative	#N/A
LmjF.09	16133		G	A	327484	snp	0.5	heterozygous	A	upstream_gene_variant	MODIFIER	transcript	protein_coding	c.-867G>A		LmjF.09.0070	55	0	Nuclear	RNA helicase, putative	#N/A
LmjF.09	16187		C	A	596107	snp	1	homozygous	A	upstream_gene_variant	MODIFIER	transcript	protein_coding	c.-813C>A		LmjF.09.0070	55	0	Nuclear	RNA helicase, putative	#N/A
LmjF.09	379125		G	T	603871	snp	1	homozygous	T	upstream_gene_variant	MODIFIER	transcript	protein_coding	c.-4235C>A		LmjF.09.0950	55	0	Translational control	O-phosphoseryl-tRNA(Sec) selenium transferase, putative	#N/A
LmjF.09	379260		T	C	540741	snp	1	homozygous	C	upstream_gene_variant	MODIFIER	transcript	protein_coding	c.-4370A>G		LmjF.09.0950	55	0	Translational control	O-phosphoseryl-tRNA(Sec) selenium transferase, putative	#N/A
LmjF.09	420152		CTGT	CTGTGT	17783.9	ins	0.5	heterozygous	CTGTGT	frameshift_variant	HIGH	transcript	rRNA	c.1762_1763insAC	p.Arg589fs	LmjF.09.1020	50	0	other	LEM3 (ligand-effect modulator 3) family / CDC50 family, putative	#N/A
LmjF.09	484158		T	G	39352.5	snp	0.5	heterozygous	G	missense_variant	MODERATE	transcript	protein_coding	c.6082A>C	p.Ser2028Arg	LmjF.09.1240	30	0	Nuclear	ATP-dependent helicase, putative	#N/A
LmjF.09	556889		G	A	133943	snp	1	homozygous	A	missense_variant	MODERATE	transcript	protein_coding	c.7C>T	p.Pro3Ser	LmjF.09.1490	141	2	Energy metabolism	cytochrome b5-like protein, putative	#N/A
LmjF.10	42669		C	A	188.487	snp	0.5	heterozygous	A	upstream_gene_variant	MODIFIER	transcript	protein_coding	c.-682C>A		LmjF.10.0110	52	0	other	WD-repeat containing protein	#N/A
LmjF.10	73076		C	T	41071.4	snp	0.5	heterozygous	T	upstream_gene_variant	MODIFIER	transcript	protein_coding	c.-955C>T		LmjF.10.0170	86	1	other	guanosine diphosphatase, putative	#N/A
LmjF.10	91651		G	A	58617.9	snp	0.5	heterozygous	A	upstream_gene_variant	MODIFIER	transcript	protein_coding	c.-1056G>A		LmjF.10.0210	52	0	Nuclear	nucleolar protein 56, putative	#N/A
LmjF.10	116811		TCT	CCC	36787.3	complex	1	homozygous	CCC	upstream_gene_variant	MODIFIER	transcript	protein_coding	c.-1394_-1392delTCTinsCCC		LmjF.10.0270	51	0	Nuclear	exonuclease, putative	#N/A
LmjF.10	133351		T	C	91518.6	snp	1	homozygous	C	upstream_gene_variant	MODIFIER	transcript	protein_coding	c.-1568T>C		LmjF.10.0300	45	0	Nuclear	kinetoplastid kinetochore protein 4, putative	Basal changes
LmjF.10	218668		T	G	12126	snp	1	homozygous	G	upstream_gene_variant	MODIFIER	transcript	protein_coding	c.-775T>G		LmjF.10.0470	619	4	Surface protein	GP63, leishmanolysin	#N/A
LmjF.10	233584		A	G	506.864	snp	0.5	heterozygous	G	upstream_gene_variant	MODIFIER	transcript	protein_coding	c.-3751A>G		LmjF.10.0490	57	0	Protein Kinase	mitogen-activated protein kinase 3, putative	Basal changes
LmjF.10	265504		G	A	5249.47	snp	1	homozygous	A	upstream_gene_variant	MODIFIER	intergenic_region		c.-385G>A		LmjF.10.0510	48	0	Energy metabolism	glycerol-3-phosphate dehydrogenase [NAD+], glycosomal	#N/A
LmjF.10	265512		A	G	7032.24	snp	1	homozygous	G	upstream_gene_variant	MODIFIER	intergenic_region		c.-377A>G		LmjF.10.0510	48	0	Energy metabolism	glycerol-3-phosphate dehydrogenase [NAD+], glycosomal	#N/A
LmjF.10	291534		C	T	17702.4	snp	0.5	heterozygous	T	synonymous_variant	LOW	transcript	protein_coding	c.498G>A	p.Glu166Glu	LmjF.10.0580	57	0	Nuclear	chromatin assembly factor 1 subunit A, putative	#N/A
LmjF.10	399605		AGA	AGAGAGAGGGA,GGA	40078.1	ins,snp"	0.5,0.5	heterozygous	AGAGAGAGGGA	upstream_gene_variant	MODIFIER	transcript	protein_coding	c.-1064_-1062delTCTinsTCCCTCTCTCT		LmjF.10.0830	22	0	Protein Kinase	serine/threonine-protein kinase, putative	#N/A
LmjF.10	402532		A	G	448810	snp	1	homozygous	G	upstream_gene_variant	MODIFIER	transcript	protein_coding	c.-3989T>C		LmjF.10.0830	22	0	Protein Kinase	serine/threonine-protein kinase, putative	#N/A
LmjF.10	512314		G	A	1944.49	snp	0.5	heterozygous	A	upstream_gene_variant	MODIFIER	transcript	protein_coding	c.-3944C>T		LmjF.10.1160	52	0	other	Ras-related protein RabX1, putative	#N/A
LmjF.10	554810		GCGT	TCGC	1630.24	complex	1	homozygous	TCGC	upstream_gene_variant	MODIFIER	transcript	protein_coding	c.-1581_-1578delGCGTinsTCGC		LmjF.10.1300	198	3	other	phosphate-Repressible Phosphate Permease-like protein	Basal changes
LmjF.10	554822		C	T	1530.55	snp	1	homozygous	T	upstream_gene_variant	MODIFIER	transcript	protein_coding	c.-1569C>T		LmjF.10.1300	198	3	other	phosphate-Repressible Phosphate Permease-like protein	Basal changes
LmjF.11	15595		T	C	18463.6	snp	0.5	heterozygous	C	upstream_gene_variant	MODIFIER	intergenic_region		c.-723T>C		LmjF.11.0070	60	0	other	GRIP domain containing protein, putative	#N/A
LmjF.11	81166		AAAC	GAAA	100487	complex	1	homozygous	GAAA	upstream_gene_variant	MODIFIER	transcript	protein_coding	c.-776_-773delAAACinsGAAA		LmjF.11.0300	50	0	other	Sec20, putative	#N/A
LmjF.11	90420		A	C	4574.42	snp	0.5	heterozygous	C	upstream_gene_variant	MODIFIER	intergenic_region		c.-2476A>C		LmjF.11.0320	77	1	Nuclear	DNA repair and recombination helicase protein PIF2, putative	Basal changes
LmjF.11	135430		G	C	38748.5	snp	1	homozygous	C	upstream_gene_variant	MODIFIER	transcript	protein_coding	c.-1076G>C		LmjF.11.0420	49	0	Nuclear	regulator of chromatin condensation, putative	#N/A
LmjF.11	172930		T	C	770.521	snp	0.5	heterozygous	C	upstream_gene_variant	MODIFIER	transcript	protein_coding	c.-1558T>C		LmjF.11.0510	51	0	Protein Kinase	protein kinase, putative	#N/A
LmjF.11	194586		G	A	1007.61	snp	0.5	heterozygous	A	upstream_gene_variant	MODIFIER	intergenic_region		c.-2717G>A		LmjF.11.0560	50	0	other	transcription modulator/accessory protein, putative	#N/A
LmjF.11	206412		TAGTGTGT	TC	50838.3	complex	0.5	heterozygous	C	upstream_gene_variant	MODIFIER	transcript	protein_coding	c.-4924_-4918delAGTGTGTinsC		LmjF.11.0590	49	0	Energy metabolism	3-methylcrotonoyl-CoA carboxylase beta subunit, putative	#N/A
LmjF.11	308030		TGCC	GGCT	1029570	complex	1	homozygous	GGCT	synonymous_variant	LOW	transcript	protein_coding	c.405_408delTGCCinsGGCT	p.137	LmjF.11.0760	79	1	Translational control	40S ribosomal protein S21, putative	#N/A
LmjF.11	308234		A	G	666731	snp	1	homozygous	G	upstream_gene_variant	MODIFIER	transcript	protein_coding	c.-1116A>G		LmjF.11.0780	79	1	Translational control	40S ribosomal protein S21, putative	#N/A
LmjF.11	308327		G	C	1961210	snp	1	homozygous	C	upstream_gene_variant	MODIFIER	transcript	protein_coding	c.-1023G>C		LmjF.11.0780	79	1	Translational control	40S ribosomal protein S21, putative	#N/A
LmjF.11	308715		TGGGGGGTGAGGC	TGGGGGGGTGAGGC,TGGGGGGGGTGAGGC	1289410	ins,ins"	0.5,0.5	heterozygous	TGGGGGGGTGAGGC	upstream_gene_variant	MODIFIER	transcript	protein_coding	c.-635_-623delTGGGGGGTGAGGCinsTGGGGGGGTGAGGC		LmjF.11.0780	79	1	Translational control	40S ribosomal protein S21, putative	#N/A
LmjF.11	395476		C	T	387955	snp	1	homozygous	T	synonymous_variant	LOW	transcript	protein_coding	c.396C>T	p.Arg132Arg	LmjF.11.0960	91	1	Translational control	40S ribosomal protein S5	#N/A
LmjF.11	395677		G	C	1323120	snp	0.5	heterozygous	C	upstream_gene_variant	MODIFIER	transcript	protein_coding	c.-1271G>C		LmjF.11.0970	91	1	Translational control	40S ribosomal protein S5	#N/A
LmjF.11	395915		A	G	2665030	snp	1	homozygous	G	upstream_gene_variant	MODIFIER	transcript	protein_coding	c.-1033A>G		LmjF.11.0970	91	1	Translational control	40S ribosomal protein S5	#N/A
LmjF.11	397682		C	T	2747710	snp	1	homozygous	T	upstream_gene_variant	MODIFIER	transcript	protein_coding	c.-1021C>T		LmjF.11.0980	25	0	Translational control	HIT zinc finger, putative	#N/A
LmjF.11	397818		T	C	1932850	snp	1	homozygous	C	upstream_gene_variant	MODIFIER	transcript	protein_coding	c.-885T>C		LmjF.11.0980	25	0	Translational control	HIT zinc finger, putative	#N/A
LmjF.11	459171		G	A	10470.7	snp	0.5	heterozygous	A	upstream_gene_variant	MODIFIER	transcript	protein_coding	c.-1378G>A		LmjF.11.1090	92	2	lipid metabolism	palmitoyl acyltransferase 7, putative	#N/A
LmjF.11	489193		G	C	2067750	snp	1	homozygous	C	upstream_gene_variant	MODIFIER	transcript	protein_coding	c.-1462G>C		LmjF.11.1200	95	1	other	Organic solute transporter Ostalpha, putative	#N/A
LmjF.11	495957		ACACA	GCGCA,ACGCG	20481.3	complex,complex"	0.5,0.5	heterozygous	GCGCA	upstream_gene_variant	MODIFIER	transcript	protein_coding	c.-4147_-4143delACACAinsGCGCA		LmjF.11.1220	415	9	Drug efflux	ATP-binding cassette protein subfamily A, member 2, putative	#N/A
LmjF.11	496248		G	A	124330	snp	1	homozygous	A	upstream_gene_variant	MODIFIER	transcript	protein_coding	c.-3856G>A		LmjF.11.1220	415	9	Drug efflux	ATP-binding cassette protein subfamily A, member 2, putative	#N/A
LmjF.11	496257		T	A	103576	snp	1	homozygous	A	upstream_gene_variant	MODIFIER	transcript	protein_coding	c.-3847T>A		LmjF.11.1220	415	9	Drug efflux	ATP-binding cassette protein subfamily A, member 2, putative	#N/A
LmjF.11	574578		CGGTT	CGGTTTCGGCACTCTAGGTT	84938	ins	0.5	heterozygous	CGGTTTCGGCACTCTAGGTT	upstream_gene_variant	MODIFIER	transcript	protein_coding	c.-1268_-1267insTCGGCACTCTAGGTT		LmjF.11.1370	52	0	Translational control	tRNA pseudouridine synthase D (TruD), putative	#N/A
LmjF.12	35475		TGT	TGTGTGTGTGGGTGTGTGTGGGT	1054.57	ins	0.5	heterozygous	TGTGTGTGTGGGTGTGTGTGGGT	upstream_gene_variant	MODIFIER	intergenic_region		c.-1954_-1953insGTGTGTGGGTGTGTGTGGGT		LmjF.12.0130	27	0	Protein Kinase	Cell division protein kinase, putative	Basal changes
LmjF.12	73823		G	C	177520	snp	0.5	heterozygous	C	upstream_gene_variant	MODIFIER	transcript	protein_coding	c.-736G>C		LmjF.12.0220	50	0	Energy metabolism	glyoxalase II, putative	#N/A
LmjF.12	85317		CTT	TTC	7324.03	complex	1	homozygous	TTC	upstream_gene_variant	MODIFIER	transcript	protein_coding	c.-1178_-1176delCTTinsTTC		LmjF.12.0250	63	0	Translational control	cysteinyl-tRNA synthetase, putative	Basal changes
LmjF.12	85667		G	A	2729.48	snp	0.5	heterozygous	A	upstream_gene_variant	MODIFIER	transcript	protein_coding	c.-828G>A		LmjF.12.0250	63	0	Translational control	cysteinyl-tRNA synthetase, putative	Basal changes
LmjF.12	85670		CT	TT	28983.4	snp	0.5	heterozygous	TT	upstream_gene_variant	MODIFIER	transcript	protein_coding	c.-825C>T		LmjF.12.0250	63	0	Translational control	cysteinyl-tRNA synthetase, putative	Basal changes
LmjF.12	85672		TGGCC	TGCC	1400.87	del	0.5	heterozygous	TGCC	upstream_gene_variant	MODIFIER	transcript	protein_coding	c.-821delG		LmjF.12.0250	63	0	Translational control	cysteinyl-tRNA synthetase, putative	Basal changes
LmjF.12	85688		C	T	54713.1	snp	0.5	heterozygous	T	upstream_gene_variant	MODIFIER	transcript	protein_coding	c.-807C>T		LmjF.12.0250	63	0	Translational control	cysteinyl-tRNA synthetase, putative	Basal changes
LmjF.12	86029		T	C	90117.2	snp	1	homozygous	C	upstream_gene_variant	MODIFIER	transcript	protein_coding	c.-466T>C		LmjF.12.0250	63	0	Translational control	cysteinyl-tRNA synthetase, putative	Basal changes
LmjF.12	86313		TCT	TCTCCCTCTCCCTCTCCCTCTCCCT	5132.59	ins	0.5	heterozygous	TCTCCCTCTCCCTCTCCCTCTCCCT	upstream_gene_variant	MODIFIER	transcript	protein_coding	c.-180_-179insCCCTCTCCCTCTCCCTCTCCCT		LmjF.12.0250	63	0	Translational control	cysteinyl-tRNA synthetase, putative	Basal changes
LmjF.12	154973		C	G	3406.67	snp	0.5	heterozygous	G	upstream_gene_variant	MODIFIER	transcript	protein_coding	c.-774C>G		LmjF.12.0360	48	0	antioxidant response	Glutathione S-transferase, N-terminal domain containing protein, putative	Basal changes
LmjF.12	293664		T	C	51651.7	snp	1	homozygous	C	upstream_gene_variant	MODIFIER	transcript	protein_coding	c.-66T>C		LmjF.12.0530	51	0	Energy metabolism	glucose-6-phosphate isomerase	#N/A
LmjF.12	319416		C	T	11884.1	snp	1	homozygous	T	upstream_gene_variant	MODIFIER	intergenic_region		c.-3308C>T		LmjF.12.0590	29	0	other	Fusaric acid resistance protein-like, putative	Basal changes
LmjF.12	361303		T	C	6957.19	snp	0.5	heterozygous	C	upstream_gene_variant	MODIFIER	intergenic_region		c.-2594T>C		LmjF.12.0670	50	0	other	cytochrome oxidase subunit IV, putative	Basal changes
LmjF.12	366218		C	T	287728	snp	1	homozygous	T	upstream_gene_variant	MODIFIER	transcript	protein_coding	c.-1090C>T		LmjF.12.0680	51	0	other	Bardet-Biedl syndrome 5 protein	#N/A
LmjF.12	377574		TGC	TGT	2608.28	snp	0.5	heterozygous	TGT	upstream_gene_variant	MODIFIER	transcript	protein_coding	c.-4977C>T		LmjF.12.0860	290	23	Surface protein	surface antigen protein, putative	Basal changes
LmjF.12	377602		C	T	480.701	snp	0.5	heterozygous	T	upstream_gene_variant	MODIFIER	transcript	protein_coding	c.-4951C>T		LmjF.12.0860	290	23	Surface protein	surface antigen protein, putative	Basal changes
LmjF.12	393759		C	T	7829.44	snp	0.5	heterozygous	T	upstream_gene_variant	MODIFIER	transcript	protein_coding	c.-3953C>T		LmjF.12.0990	290	23	Surface protein	surface antigen protein, putative	Basal changes
LmjF.12	393966		C	T	1174.22	snp	1	homozygous	T	upstream_gene_variant	MODIFIER	transcript	protein_coding	c.-3746C>T		LmjF.12.0990	290	23	Surface protein	surface antigen protein, putative	Basal changes
LmjF.12	397589		CG	GA	2205.46	mnp	0.5	heterozygous	GA	upstream_gene_variant	MODIFIER	transcript	protein_coding	c.-123_-122delCGinsGA		LmjF.12.0990	290	23	Surface protein	surface antigen protein, putative	Basal changes
LmjF.12	397750		G	C	12103.2	snp	0.5	heterozygous	C	synonymous_variant	LOW	transcript	protein_coding	c.39G>C	p.Thr13Thr	LmjF.12.0990	290	23	Surface protein	surface antigen protein, putative	Basal changes
LmjF.12	397844		A	C	894.24	snp	0.5	heterozygous	C	missense_variant	MODERATE	transcript	protein_coding	c.133A>C	p.Asn45His	LmjF.12.0990	290	23	Surface protein	surface antigen protein, putative	Basal changes
LmjF.12	397900		G	C	17480.6	snp	0.5	heterozygous	C	missense_variant	MODERATE	transcript	protein_coding	c.189G>C	p.Lys63Asn	LmjF.12.0990	290	23	Surface protein	surface antigen protein, putative	Basal changes
LmjF.12	397910		A	G	42868.6	snp	1	homozygous	G	missense_variant	MODERATE	transcript	protein_coding	c.199A>G	p.Asn67Asp	LmjF.12.0990	290	23	Surface protein	surface antigen protein, putative	Basal changes
LmjF.12	398005		G	A	79363.1	snp	1	homozygous	A	missense_variant	MODERATE			c.294G>A	p.Met98Ile	LmjF.12.0990	290	23	Surface protein	surface antigen protein, putative	Basal changes
LmjF.12	398025		GGC	GGT	74284.6	snp	1	homozygous	GGT	missense_variant	MODERATE			c.316C>T	p.His106Tyr	LmjF.12.0990	290	23	Surface protein	surface antigen protein, putative	Basal changes
LmjF.12	398882		CCC	ACT	781.051	complex	1	homozygous	ACT	missense_variant	MODERATE			c.1171_1173delCCCinsACT	p.Pro391Thr	LmjF.12.0990	290	23	Surface protein	surface antigen protein, putative	Basal changes
LmjF.12	399407		C	G	847.732	snp	0.5	heterozygous	G	missense_variant	MODERATE			c.1696C>G	p.Arg566Gly	LmjF.12.0990	290	23	Surface protein	surface antigen protein, putative	Basal changes
LmjF.12	399414		A	G	5623.58	snp	1	homozygous	G	missense_variant	MODERATE			c.1703A>G	p.Asp568Gly	LmjF.12.0990	290	23	Surface protein	surface antigen protein, putative	Basal changes
LmjF.12	399521		TTC	CTG	1645.29	complex	0.5	heterozygous	CTG	missense_variant	MODERATE			c.1810_1812delTTCinsCTG	p.Phe604Leu	LmjF.12.0990	290	23	Surface protein	surface antigen protein, putative	Basal changes
LmjF.12	399716		C	T	477.4	snp	0.5	heterozygous	T	upstream_gene_variant	MODIFIER	intergenic_region		c.-2274C>T		LmjF.12.1000	290	23	Surface protein	promastigote surface antigen protein 2 PSA2	Basal changes
LmjF.12	414768		C	A	2491.42	snp	0.5	heterozygous	A	missense_variant	MODERATE			c.163C>A	p.Arg55Ser	LmjF.12.0890	290	23	Surface protein	promastigote surface antigen 38S	Basal changes
LmjF.12	414953		A	T	1231.23	snp	0.5	heterozygous	T	missense_variant	MODERATE			c.348A>T	p.Glu116Asp	LmjF.12.0890	290	23	Surface protein	promastigote surface antigen 38S	Basal changes
LmjF.12	455263		GTTTGGGC	GTTTGGGA	5156.87	snp	1	homozygous	GTTTGGGA	missense_variant	MODERATE	transcript	protein_coding	c.163C>A	p.Arg55Ser	LmjF.12.1060	290	23	Surface protein	surface antigen protein, putative	Basal changes
LmjF.12	455675		C	G	17465.8	snp	0.5	heterozygous	G	missense_variant	MODERATE	transcript	protein_coding	c.568C>G	p.Gln190Glu	LmjF.12.1060	290	23	Surface protein	surface antigen protein, putative	Basal changes
LmjF.12	455702		GCT	CCC	7350.71	complex	0.5	heterozygous	CCC	missense_variant	MODERATE	transcript	protein_coding	c.595_597delGCTinsCCC	p.Ala199Pro	LmjF.12.1060	290	23	Surface protein	surface antigen protein, putative	Basal changes
LmjF.12	455786		G	A	43215.9	snp	1	homozygous	A	missense_variant	MODERATE	transcript	protein_coding	c.679G>A	p.Gly227Ser	LmjF.12.1060	290	23	Surface protein	surface antigen protein, putative	Basal changes
LmjF.12	456086		G	T	70475.8	snp	1	homozygous	T	missense_variant	MODERATE	transcript	protein_coding	c.979G>T	p.Ala327Ser	LmjF.12.1060	290	23	Surface protein	surface antigen protein, putative	Basal changes
LmjF.12	456263		G	A	699.806	snp	0.5	heterozygous	A	missense_variant	MODERATE			c.1156G>A	p.Val386Ile	LmjF.12.1060	290	23	Surface protein	surface antigen protein, putative	Basal changes
LmjF.12	456324		A	T	515.875	snp	0.5	heterozygous	T	missense_variant	MODERATE			c.1217A>T	p.Glu406Val	LmjF.12.1060	290	23	Surface protein	surface antigen protein, putative	Basal changes
LmjF.12	456515		T	C	14769.7	snp	0.5	heterozygous	C	synonymous_variant	LOW			c.1408T>C	p.Leu470Leu	LmjF.12.1060	290	23	Surface protein	surface antigen protein, putative	Basal changes
LmjF.12	456518		AGTGC	AGTGT	15139.5	snp	0.5	heterozygous	AGTGT	missense_variant	MODERATE			c.1415C>T	p.Ala472Val	LmjF.12.1060	290	23	Surface protein	surface antigen protein, putative	Basal changes
LmjF.12	456542		C	A	10397.2	snp	0.5	heterozygous	A	missense_variant	MODERATE			c.1435C>A	p.His479Asn	LmjF.12.1060	290	23	Surface protein	surface antigen protein, putative	Basal changes
LmjF.12	456597		G	A	24478.4	snp	0.5	heterozygous	A	missense_variant	MODERATE			c.1490G>A	p.Arg497His	LmjF.12.1060	290	23	Surface protein	surface antigen protein, putative	Basal changes
LmjF.12	456612		G	A	80249.6	snp	0.5	heterozygous	A	missense_variant	MODERATE			c.1505G>A	p.Arg502Lys	LmjF.12.1060	290	23	Surface protein	surface antigen protein, putative	Basal changes
LmjF.12	456701		T	C	56836.3	snp	0.5	heterozygous	C	missense_variant	MODERATE			c.1594T>C	p.Tyr532His	LmjF.12.1060	290	23	Surface protein	surface antigen protein, putative	Basal changes
LmjF.12	463053		GT	CG,CT	17196.5	complex,snp"	0.5,0.5	heterozygous	CG	upstream_gene_variant	MODIFIER	intergenic_region		c.-1008_-1007delGTinsCG		LmjF.12.1070	290	23	Surface protein	surface antigen protein 2, putative	#N/A
LmjF.12	463364		CCCTCTCG	TCCTCTCG	94444.9	snp	0.5	heterozygous	TCCTCTCG	upstream_gene_variant	MODIFIER	intergenic_region		c.-697C>T		LmjF.12.1070	290	23	Surface protein	surface antigen protein 2, putative	#N/A
LmjF.12	463557		ACG	ACA	795.41	snp	0.5	heterozygous	ACA	upstream_gene_variant	MODIFIER	intergenic_region		c.-502G>A		LmjF.12.1070	290	23	Surface protein	surface antigen protein 2, putative	#N/A
LmjF.12	463563		G	A	266.147	snp	0.5	heterozygous	A	upstream_gene_variant	MODIFIER	intergenic_region		c.-498G>A		LmjF.12.1070	290	23	Surface protein	surface antigen protein 2, putative	#N/A
LmjF.12	464408		A	T	3074.83	snp	0.5	heterozygous	T	missense_variant	MODERATE			c.348A>T	p.Glu116Asp	LmjF.12.1070	290	23	Surface protein	surface antigen protein 2, putative	#N/A
LmjF.12	465581		A	C	9738.7	snp	1	homozygous	C	synonymous_variant	LOW			c.1521A>C	p.Thr507Thr	LmjF.12.1070	290	23	Surface protein	surface antigen protein 2, putative	#N/A
LmjF.12	465776		C	G	4691.56	snp	0.5	heterozygous	G	synonymous_variant	LOW			c.1716C>G	p.Thr572Thr	LmjF.12.1070	290	23	Surface protein	surface antigen protein 2, putative	#N/A
LmjF.12	465912		GC	TT	1107.49	mnp	0.5	heterozygous	TT	missense_variant	MODERATE			c.1852_1853delGCinsTT	p.Ala618Leu	LmjF.12.1070	290	23	Surface protein	surface antigen protein 2, putative	#N/A
LmjF.12	466038		C	G	305.607	snp	0.5	heterozygous	G	missense_variant	MODERATE			c.1978C>G	p.Arg660Gly	LmjF.12.1070	290	23	Surface protein	surface antigen protein 2, putative	#N/A
LmjF.12	466045		A	G	1479.2	snp	0.5	heterozygous	G	missense_variant	MODERATE			c.1985A>G	p.Asp662Gly	LmjF.12.1070	290	23	Surface protein	surface antigen protein 2, putative	#N/A
LmjF.12	466152		TTC	CTG	400.086	complex	0.5	heterozygous	CTG	missense_variant	MODERATE			c.2092_2094delTTCinsCTG	p.Phe698Leu	LmjF.12.1070	290	23	Surface protein	surface antigen protein 2, putative	#N/A
LmjF.12	466172		G	A	3978	snp	0.5	heterozygous	A	synonymous_variant	LOW			c.2112G>A	p.Ala704Ala	LmjF.12.1070	290	23	Surface protein	surface antigen protein 2, putative	#N/A
LmjF.12	466414		C	T	27057.5	snp	0.5	heterozygous	T	upstream_gene_variant	MODIFIER	intergenic_region		c.-1923C>T		LmjF.12.0755	290	23	Surface protein	surface antigen protein 2, putative	Basal changes
LmjF.12	466458		G	A	5326.39	snp	0.5	heterozygous	A	upstream_gene_variant	MODIFIER	intergenic_region		c.-1879G>A		LmjF.12.0755	290	23	Surface protein	surface antigen protein 2, putative	Basal changes
LmjF.12	466546		T	C	2453.96	snp	0.5	heterozygous	C	upstream_gene_variant	MODIFIER	transcript	protein_coding	c.-1791T>C		LmjF.12.0755	290	23	Surface protein	surface antigen protein 2, putative	Basal changes
LmjF.12	471644		GGAC	GGAG	1055.05	snp	0.5	heterozygous	GGAG	missense_variant	MODERATE	transcript	protein_coding	c.131C>G	p.Thr44Arg	LmjF.12.0760	290	23	Surface protein	surface antigen protein 2, putative	Basal changes
LmjF.12	471679		C	A	8446.72	snp	0.5	heterozygous	A	missense_variant	MODERATE	transcript	protein_coding	c.163C>A	p.Arg55Ser	LmjF.12.0760	290	23	Surface protein	surface antigen protein 2, putative	Basal changes
LmjF.12	471715		A	G	17081.4	snp	0.5	heterozygous	G	missense_variant	MODERATE	transcript	protein_coding	c.199A>G	p.Asn67Asp	LmjF.12.0760	290	23	Surface protein	surface antigen protein 2, putative	Basal changes
LmjF.12	472404		T	C	1854.49	snp	0.5	heterozygous	C	synonymous_variant	LOW	transcript	protein_coding	c.888T>C	p.Ala296Ala	LmjF.12.0760	290	23	Surface protein	surface antigen protein 2, putative	Basal changes
LmjF.12	472548		T	C	1514.51	snp	0.5	heterozygous	C	synonymous_variant	LOW	transcript	protein_coding	c.1032T>C	p.Ala344Ala	LmjF.12.0760	290	23	Surface protein	surface antigen protein 2, putative	Basal changes
LmjF.12	473017		GC	TC	3181.7	snp	0.5	heterozygous	TC	missense_variant	MODERATE	transcript	protein_coding	c.1501G>T	p.Ala501Ser	LmjF.12.0760	290	23	Surface protein	surface antigen protein 2, putative	Basal changes
LmjF.12	473027		A	T	2822.99	snp	0.5	heterozygous	T	missense_variant	MODERATE	transcript	protein_coding	c.1511A>T	p.Glu504Val	LmjF.12.0760	290	23	Surface protein	surface antigen protein 2, putative	Basal changes
LmjF.12	473034		G	C	13786.8	snp	0.5	heterozygous	C	synonymous_variant	LOW	transcript	protein_coding	c.1518G>C	p.Thr506Thr	LmjF.12.0760	290	23	Surface protein	surface antigen protein 2, putative	Basal changes
LmjF.12	499867		AGGC	AGTT	7453.12	mnp	0.5	heterozygous	AGTT	missense_variant	MODERATE	transcript	protein_coding	c.1684_1685delGCinsTT	p.Ala562Leu	LmjF.12.0830	290	23	Surface protein	surface antigen protein 2, putative	Basal changes
LmjF.12	499886		G	C	11730	snp	0.5	heterozygous	C	synonymous_variant	LOW	transcript	protein_coding	c.1701G>C	p.Thr567Thr	LmjF.12.0830	290	23	Surface protein	surface antigen protein 2, putative	Basal changes
LmjF.12	499995		C	G	883.379	snp	0.5	heterozygous	G	missense_variant	MODERATE	transcript	protein_coding	c.1810C>G	p.Arg604Gly	LmjF.12.0830	290	23	Surface protein	surface antigen protein 2, putative	Basal changes
LmjF.12	500002		A	G	2418.3	snp	0.5	heterozygous	G	missense_variant	MODERATE	transcript	protein_coding	c.1817A>G	p.Asp606Gly	LmjF.12.0830	290	23	Surface protein	surface antigen protein 2, putative	Basal changes
LmjF.12	505283		C	A	631.862	snp	0.5	heterozygous	A	upstream_gene_variant	MODIFIER	intergenic_region		c.-130C>A		LmjF.12.0850	290	23	Surface protein	surface antigen protein 2, putative	Basal changes
LmjF.12	505543		CGC	GGA	4130.9	complex	0.5	heterozygous	GGA	missense_variant	MODERATE	transcript	protein_coding	c.131_133delCGCinsGGA	p.ThrHis44ArgAsn	LmjF.12.0850	290	23	Surface protein	surface antigen protein 2, putative	Basal changes
LmjF.12	514838		G	A	2388.02	snp	0.5	heterozygous	A	missense_variant	MODERATE	transcript	protein_coding	c.395G>A	p.Gly132Glu	LmjF.12.0740	290	23	Surface protein	surface antigen protein, putative	Basal changes
LmjF.12	515293		A	G	983.92	snp	0.5	heterozygous	G	missense_variant	MODERATE	transcript	protein_coding	c.850A>G	p.Asn284Asp	LmjF.12.0740	290	23	Surface protein	surface antigen protein, putative	Basal changes
LmjF.12	522810		C	T	12941.7	snp	0.5	heterozygous	T	missense_variant	MODERATE	transcript	protein_coding	c.443C>T	p.Thr148Met	LmjF.12.0730	290	23	Surface protein	surface antigen protein 2, putative	Basal changes
LmjF.12	522964		C	G	10172.1	snp	0.5	heterozygous	G	synonymous_variant	LOW	transcript	protein_coding	c.597C>G	p.Pro199Pro	LmjF.12.0730	290	23	Surface protein	surface antigen protein 2, putative	Basal changes
LmjF.12	523026		CG	GT	4692.01	mnp	1	homozygous	GT	missense_variant	MODERATE	transcript	protein_coding	c.659_660delCGinsGT	p.Thr220Ser	LmjF.12.0730	290	23	Surface protein	surface antigen protein 2, putative	Basal changes
LmjF.12	523748		G	T	720.389	snp	0.5	heterozygous	T	missense_variant	MODERATE	transcript	protein_coding	c.1381G>T	p.Ala461Ser	LmjF.12.0730	290	23	Surface protein	surface antigen protein 2, putative	Basal changes
LmjF.12	523758		A	T	851.957	snp	0.5	heterozygous	T	missense_variant	MODERATE	transcript	protein_coding	c.1391A>T	p.Glu464Val	LmjF.12.0730	290	23	Surface protein	surface antigen protein 2, putative	Basal changes
LmjF.12	523765		G	C	1071.7	snp	0.5	heterozygous	C	synonymous_variant	LOW	transcript	protein_coding	c.1398G>C	p.Thr466Thr	LmjF.12.0730	290	23	Surface protein	surface antigen protein 2, putative	Basal changes
LmjF.12	531223		C	A	1535.85	snp	1	homozygous	A	missense_variant	MODERATE	transcript	protein_coding	c.1363C>A	p.His455Asn	LmjF.12.1020	290	23	Surface protein	surface antigen protein, putative	Basal changes
LmjF.12	531339		T	G	716.388	snp	1	homozygous	G	missense_variant	MODERATE	transcript	protein_coding	c.1479T>G	p.Asn493Lys	LmjF.12.1020	290	23	Surface protein	surface antigen protein, putative	Basal changes
LmjF.12	539193		G	A	4785.99	snp	1	homozygous	A	synonymous_variant	LOW			c.414G>A	p.Thr138Thr	LmjF.12.1040	290	23	Surface protein	surface antigen protein, putative	Basal changes
LmjF.12	539269		A	G	15304.7	snp	0.5	heterozygous	G	missense_variant	MODERATE	transcript	protein_coding	c.490A>G	p.Arg164Gly	LmjF.12.1040	290	23	Surface protein	surface antigen protein, putative	Basal changes
LmjF.12	539305		TT	GA	1816.71	mnp	0.5	heterozygous	GA	missense_variant	MODERATE	transcript	protein_coding	c.526_527delTTinsGA	p.Leu176Glu	LmjF.12.1040	290	23	Surface protein	surface antigen protein, putative	Basal changes
LmjF.12	539497		ACTCAG	GCGCAA	11049.1	complex	1	homozygous	GCGCAA	missense_variant	MODERATE	transcript	protein_coding	c.718_723delACTCAGinsGCGCAA	p.Thr240Ala	LmjF.12.1040	290	23	Surface protein	surface antigen protein, putative	Basal changes
LmjF.12	539596		C	G	5448.39	snp	1	homozygous	G	missense_variant	MODERATE	transcript	protein_coding	c.817C>G	p.Gln273Glu	LmjF.12.1040	290	23	Surface protein	surface antigen protein, putative	Basal changes
LmjF.12	539621		G	A	1031.46	snp	0.5	heterozygous	A	missense_variant	MODERATE	transcript	protein_coding	c.842G>A	p.Arg281Lys	LmjF.12.1040	290	23	Surface protein	surface antigen protein, putative	Basal changes
LmjF.12	539635		G	C	1001.31	snp	0.5	heterozygous	C	missense_variant	MODERATE	transcript	protein_coding	c.856G>C	p.Glu286Gln	LmjF.12.1040	290	23	Surface protein	surface antigen protein, putative	Basal changes
LmjF.12	540190		AGTGC	CGTGT	724.329	complex	0.5	heterozygous	CGTGT	missense_variant	MODERATE	transcript	protein_coding	c.1411_1415delAGTGCinsCGTGT	p.SerAla471ArgVal	LmjF.12.1040	290	23	Surface protein	surface antigen protein, putative	Basal changes
LmjF.12	540199		AA	CT	407.986	mnp	0.5	heterozygous	CT	missense_variant	MODERATE	transcript	protein_coding	c.1420_1421delAAinsCT	p.Asn474Leu	LmjF.12.1040	290	23	Surface protein	surface antigen protein, putative	Basal changes
LmjF.12	540223		C	T	500.525	snp	0.5	heterozygous	T	synonymous_variant	LOW	transcript	protein_coding	c.1444C>T	p.Leu482Leu	LmjF.12.1040	290	23	Surface protein	surface antigen protein, putative	Basal changes
LmjF.12	540330		T	G	7331.01	snp	0.5	heterozygous	G	missense_variant	MODERATE	transcript	protein_coding	c.1551T>G	p.Asn517Lys	LmjF.12.1040	290	23	Surface protein	surface antigen protein, putative	Basal changes
LmjF.12	545642		C	T	74552.3	snp	0.5	heterozygous	T	upstream_gene_variant	MODIFIER	intergenic_region		c.-1709C>T		LmjF.12.1090	290	23	Surface protein	surface antigen protein, putative	Basal changes
LmjF.12	562621		GTG	GTGCGTGTGCGTGTGTATG	12645	ins	0.5	heterozygous	GTGCGTGTGCGTGTGTATG	upstream_gene_variant	MODIFIER	transcript	protein_coding	c.-2418_-2417insCGTGTGCGTGTGTATG		LmjF.12.1120	51	0	Microtubules or flagellar	Flagellum attachment zone protein 2	Basal changes
LmjF.13	22599		TACA	TACACA	41649.1	ins	1	homozygous	TACACA	upstream_gene_variant	MODIFIER	intergenic_region		c.-2786_-2785insTG		LmjF.13.0080	54	0	other	mitochondrial DNA polymerase I protein B, putative	#N/A
LmjF.13	141867		ACA	AA	1642940	del	1	homozygous	AA	upstream_gene_variant	MODIFIER	intergenic_region		c.-1798delG		LmjF.13.0440	55	0	Protein Kinase	mitogen-activated protein kinase kinase 2	Basal changes
LmjF.13	181022		C	A	195468	snp	1	homozygous	A	upstream_gene_variant	MODIFIER	transcript	protein_coding	c.-884C>A		LmjF.13.0560	90	1	Translational control	60S ribosomal protein L18, putative	#N/A
LmjF.13	242359		GAG	GG	3546.76	del	0.5	heterozygous	GG	upstream_gene_variant	MODIFIER	transcript	protein_coding	c.-3533delT		LmjF.13.0720	74	1	Energy metabolism	oxidoreductase-like protein	#N/A
LmjF.13	256589		T	C	36179.4	snp	0.5	heterozygous	C	missense_variant	MODERATE	transcript	protein_coding	c.1538A>G	p.Asn513Ser	LmjF.13.0770	25	0	other	kinetoplastid-specific dual specificity phosphatase, putative	#N/A
LmjF.13	258456		C	T	14354.4	snp	1	homozygous	T	upstream_gene_variant	MODIFIER	transcript	protein_coding	c.-2862G>A		LmjF.13.0760	51	0	other	C2 domain containing protein, putative	#N/A
LmjF.13	342510		G	A	15413.2	snp	0.5	heterozygous	A	upstream_gene_variant	MODIFIER	transcript	protein_coding	c.-4732C>T		LmjF.13.0980	214	3	other	AMP deaminase, putative	#N/A
LmjF.13	361657		C	A	120358	snp	1	homozygous	A	upstream_gene_variant	MODIFIER	transcript	protein_coding	c.-4169G>T		LmjF.13.1040	53	0	other	subtilisin peptidase	#N/A
LmjF.13	414048		TACA	TACACA	30681.8	ins	0.5	heterozygous	TACACA	upstream_gene_variant	MODIFIER	intergenic_region		c.-1687_-1686insTG		LmjF.13.1190	55	0	Energy metabolism	adenylosuccinate synthetase, putative	#N/A
LmjF.13	416065		TCT	TCGCT	12431.3	ins	1	homozygous	TCGCT	upstream_gene_variant	MODIFIER	transcript	protein_coding	c.-3702_-3701insGC		LmjF.13.1190	55	0	Energy metabolism	adenylosuccinate synthetase, putative	#N/A
LmjF.13	422754		A	G	1394750	snp	1	homozygous	G	upstream_gene_variant	MODIFIER	transcript	protein_coding	c.-1402T>C		LmjF.13.1210	109	0	Nuclear	nucleobase transporter	#N/A
LmjF.13	424840		G	A	1287550	snp	1	homozygous	A	upstream_gene_variant	MODIFIER	transcript	protein_coding	c.-3488C>T		LmjF.13.1210	109	0	Nuclear	nucleobase transporter	#N/A
LmjF.13	424910		C	T	1521240	snp	1	homozygous	T	upstream_gene_variant	MODIFIER	transcript	protein_coding	c.-3558G>A		LmjF.13.1210	109	0	Nuclear	nucleobase transporter	#N/A
LmjF.13	425102		C	T	1419820	snp	1	homozygous	T	upstream_gene_variant	MODIFIER	transcript	protein_coding	c.-3750G>A		LmjF.13.1210	109	0	Nuclear	nucleobase transporter	#N/A
LmjF.13	425599		G	A	350396	snp	0.5	heterozygous	A	upstream_gene_variant	MODIFIER	transcript	protein_coding	c.-4247C>T		LmjF.13.1210	109	0	Nuclear	nucleobase transporter	#N/A
LmjF.13	442451		G	A	47053	snp	1	homozygous	A	upstream_gene_variant	MODIFIER	transcript	protein_coding	c.-719C>T		LmjF.13.1270	25	0	Nuclear	DNA/RNA non-specific endonuclease-like protein	#N/A
LmjF.13	479298		A	G	159.917	snp	0.5	heterozygous	G	upstream_gene_variant	MODIFIER	transcript	protein_coding	c.-4381T>C		LmjF.13.1350	51	0	other	AAA domain/Dpy-30 motif containing protein, putative	#N/A
LmjF.13	510926		A	G	6230.38	snp	0.5	heterozygous	G	upstream_gene_variant	MODIFIER	intergenic_region		c.-471T>C		LmjF.13.1430	45	0	other	Leucine Rich repeats (2 copies), putative	#N/A
LmjF.13	519276		G	A	32446.7	snp	0.5	heterozygous	A	missense_variant	MODERATE	transcript	protein_coding	c.104C>T	p.Thr35Met	LmjF.13.1460	57	1	other	programmed cell death 6 protein-like protein	#N/A
LmjF.13	541269		T	C	71645.5	snp	1	homozygous	C	upstream_gene_variant	MODIFIER	transcript	protein_coding	c.-3994A>G		LmjF.13.1470	53	0	Ubiquitination	SPRY domain/HECT-domain (ubiquitin-transferase), putative	Basal changes
LmjF.13	641875		A	G	1786880	snp	1	homozygous	G	synonymous_variant	LOW	transcript	protein_coding	c.285T>C	p.Asp95Asp	LmjF.13.1670	92	1	Translational control	60S ribosomal protein L44, putative	#N/A
LmjF.14	47774		G	C	11889	snp	0.5	heterozygous	C	missense_variant	MODERATE	transcript	protein_coding	c.1131G>C	p.Glu377Asp	LmjF.14.0180	152	3	Energy metabolism	carboxypeptidase, putative	#N/A
LmjF.14	47906		C	A	74033.3	snp	1	homozygous	A	synonymous_variant	LOW	transcript	protein_coding	c.1263C>A	p.Ala421Ala	LmjF.14.0180	152	3	Energy metabolism	carboxypeptidase, putative	#N/A
LmjF.14	50063		TGTGT	TGCGC,TGCGCGTGT	76589.1	complex,ins"	0.5,0.5	heterozygous	TGCGC	upstream_gene_variant	MODIFIER	transcript	protein_coding	c.-1542_-1538delTGTGTinsTGCGC		LmjF.14.0200	33	0	Drug efflux	Bardet-Biedl syndrome 18 protein	Basal changes
LmjF.14	50598		C	T	587322	snp	1	homozygous	T	upstream_gene_variant	MODIFIER	transcript	protein_coding	c.-1007C>T		LmjF.14.0200	33	0	Drug efflux	Bardet-Biedl syndrome 18 protein	Basal changes
LmjF.14	210472		ACAC	GTAC	61472.4	mnp	0.5	heterozygous	GTAC	upstream_gene_variant	MODIFIER	transcript	protein_coding	c.-834_-833delGTinsAC		LmjF.14.0570	50	0	other	WD domain, G-beta repeat, putative	#N/A
LmjF.14	234059		GTG	GG,GGG	30777.8	del,snp"	0.5,0.5	heterozygous	GG	upstream_gene_variant	MODIFIER	transcript	protein_coding	c.-4186_-4185delACinsC		LmjF.14.0630	26	0	lipid metabolism	fatty acid elongase, putative	Basal changes
LmjF.14	241172		A	G	15483.1	snp	0.5	heterozygous	G	missense_variant	MODERATE	transcript	protein_coding	c.817T>C	p.Tyr273His	LmjF.14.0665	0	0	lipid metabolism	fatty acid elongase, putative	Basal changes
LmjF.14	285269		T	C	7351.02	snp	0.5	heterozygous	C	upstream_gene_variant	MODIFIER	transcript	protein_coding	c.-4614A>G		LmjF.14.0730	28	0	lipid metabolism	fatty acid elongase, putative	#N/A
LmjF.14	340824		T	C	17276.8	snp	0.5	heterozygous	C	upstream_gene_variant	MODIFIER	transcript	protein_coding	c.-2099A>G		LmjF.14.0840	53	0	Nuclear	SNF2 family helicase-like protein, putative	#N/A
LmjF.14	369859		A	G	15965.6	snp	0.5	heterozygous	G	upstream_gene_variant	MODIFIER	transcript	protein_coding	n.-4898T>C		LmjF.14.snoRNA0004	0	0	other	C/D snoRNA	#N/A
LmjF.14	473101		GAGG	CAGA	447.952	complex	1	homozygous	CAGA	synonymous_variant	LOW	transcript	protein_coding	c.2529_2532delGAGGinsCAGA	p.845	LmjF.14.1110	201	2	Microtubules or flagellar	kinesin K39, putative	#N/A
LmjF.14	485574		GAAGGA	AAATGC	119.443	complex	0	undeterminated	AAATGC	missense_variant	MODERATE			c.8354_8359delGAAGGAinsAAATGC	p.ArgArgSer2785LysMetArg	LmjF.14.1120	201	2	Microtubules or flagellar	kinesin K39, putative	#N/A
LmjF.14	504029		C	T	524156	snp	1	homozygous	T	synonymous_variant	LOW	transcript	protein_coding	c.1185C>T	p.Thr395Thr	LmjF.14.1160	69	0	other	enolase	Basal changes
LmjF.14	535508		C	T	461201	snp	1	homozygous	T	upstream_gene_variant	MODIFIER	transcript	protein_coding	c.-538C>T		LmjF.14.1280	26	0	Energy metabolism	NADP oxidoreductase coenzyme F420-dependent, putative	Basal changes
LmjF.14	535559		GAAAAA	GGAAAAAAA	5182.58	ins	0.5	heterozygous	GGAAAAAAA	upstream_gene_variant	MODIFIER	transcript	protein_coding	c.-487_-486insGAA		LmjF.14.1280	26	0	Energy metabolism	NADP oxidoreductase coenzyme F420-dependent, putative	Basal changes
LmjF.14	557143		TGGC	TGGA	1365.73	snp	0.5	heterozygous	TGGA	synonymous_variant	LOW	transcript	protein_coding	c.1605C>A	p.Gly535Gly	LmjF.14.1330	52	0	Chaperones	DnaJ domain containing protein, putative	#N/A
LmjF.14	557149		C	T	111522	snp	0.5	heterozygous	T	synonymous_variant	LOW	transcript	protein_coding	c.1608C>T	p.Gly536Gly	LmjF.14.1330	52	0	Chaperones	DnaJ domain containing protein, putative	#N/A
LmjF.14	580838		C	T	12512.1	snp	0.5	heterozygous	T	upstream_gene_variant	MODIFIER	transcript	protein_coding	c.-1340C>T		LmjF.14.1400	16	0	other	phosphoglycan beta 1,3 galactosyltransferase, putative	#N/A
LmjF.15	1187		C	A	876931	snp	1	homozygous	A	downstream_gene_variant	MODIFIER	transcript	protein_coding	c.*9G>T		LmjF.15.0010	530	6	histone	histone H4	#N/A
LmjF.15	46296		C	A	10258.7	snp	0.5	heterozygous	A	upstream_gene_variant	MODIFIER			c.-2594G>T		LmjF.15.0130	52	0	Nuclear	ATP-dependent RNA helicase, putative	Basal changes
LmjF.15	64749		G	C	256.269	snp	0.5	heterozygous	C	upstream_gene_variant	MODIFIER	transcript	protein_coding	c.-4132C>G		LmjF.15.0160	26	0	Translational control	zinc finger (CCCH type) protein, putative	Basal changes
LmjF.15	64755		G	C	289.257	snp	0.5	heterozygous	C	upstream_gene_variant	MODIFIER	transcript	protein_coding	c.-4138C>G		LmjF.15.0160	26	0	Translational control	zinc finger (CCCH type) protein, putative	Basal changes
LmjF.15	79317		C	T	618210	snp	1	homozygous	T	synonymous_variant	LOW	transcript	protein_coding	c.528G>A	p.Glu176Glu	LmjF.15.0200	89	1	Translational control	60S ribosomal protein L13a, putative	#N/A
LmjF.15	79389		A	G	257995	snp	1	homozygous	G	synonymous_variant	LOW	transcript	protein_coding	c.456T>C	p.Arg152Arg	LmjF.15.0200	89	1	Translational control	60S ribosomal protein L13a, putative	#N/A
LmjF.15	113738		C	A	3692.1	snp	1	homozygous	A	upstream_gene_variant	MODIFIER	transcript	protein_coding	c.-594C>A		LmjF.15.0300	37	0	other	Ecotin-like protein	#N/A
LmjF.15	113761		G	A	2188.77	snp	0.5	heterozygous	A	upstream_gene_variant	MODIFIER	transcript	protein_coding	c.-571G>A		LmjF.15.0300	37	0	other	Ecotin-like protein	#N/A
LmjF.15	139119		G	A	872215	snp	1	homozygous	A	upstream_gene_variant	MODIFIER	transcript	protein_coding	c.-777G>A		LmjF.15.0380	53	1	Translational control	60S acidic ribosomal protein, putative	#N/A
LmjF.15	140096		C	T	562166	snp	1	homozygous	T	synonymous_variant	LOW	transcript	protein_coding	c.201C>T	p.Ala67Ala	LmjF.15.0380	53	1	Translational control	60S acidic ribosomal protein, putative	#N/A
LmjF.15	345973		C	A	250.703	snp	0.5	heterozygous	A	upstream_gene_variant	MODIFIER	intergenic_region		c.-2142G>T		LmjF.15.0760	415	9	Drug efflux	ATP-binding cassette protein subfamily A, member 7, putative	Basal changes
LmjF.15	346081		A	G	10845.3	snp	1	homozygous	G	upstream_gene_variant	MODIFIER	intergenic_region		c.-2250T>C		LmjF.15.0760	415	9	Drug efflux	ATP-binding cassette protein subfamily A, member 7, putative	Basal changes
LmjF.15	346087		C	G	3722.16	snp	0.5	heterozygous	G	upstream_gene_variant	MODIFIER	intergenic_region		c.-2256G>C		LmjF.15.0760	415	9	Drug efflux	ATP-binding cassette protein subfamily A, member 7, putative	Basal changes
LmjF.15	346199		G	A	44489.8	snp	0.5	heterozygous	A	upstream_gene_variant	MODIFIER	intergenic_region		c.-2368C>T		LmjF.15.0760	415	9	Drug efflux	ATP-binding cassette protein subfamily A, member 7, putative	Basal changes
LmjF.15	347219		GGGGGGCA	GAGGGGGCA	1710.35	ins	0.5	heterozygous	GAGGGGGCA	upstream_gene_variant	MODIFIER	intergenic_region		c.-3389_-3388insT		LmjF.15.0760	415	9	Drug efflux	ATP-binding cassette protein subfamily A, member 7, putative	Basal changes
LmjF.15	347375		CTCCC	CCCCC	12495.6	snp	0.5	heterozygous	CCCCC	upstream_gene_variant	MODIFIER	intergenic_region		c.-3545A>G		LmjF.15.0760	415	9	Drug efflux	ATP-binding cassette protein subfamily A, member 7, putative	Basal changes
LmjF.15	347949		CACACA	GACAGC	19137.2	complex	0.5	heterozygous	GACAGC	upstream_gene_variant	MODIFIER	intergenic_region		c.-4123_-4118delTGTGTGinsGCTGTC		LmjF.15.0760	415	9	Drug efflux	ATP-binding cassette protein subfamily A, member 7, putative	Basal changes
LmjF.15	348076		G	A	14203.3	snp	1	homozygous	A	upstream_gene_variant	MODIFIER	intergenic_region		c.-4245C>T		LmjF.15.0760	415	9	Drug efflux	ATP-binding cassette protein subfamily A, member 7, putative	Basal changes
LmjF.15	348237		GGGGAGGCAG	GG	787.719	del	0.5	heterozygous	GG	upstream_gene_variant	MODIFIER	intergenic_region		c.-4415_-4408delCTGCCTCC		LmjF.15.0760	415	9	Drug efflux	ATP-binding cassette protein subfamily A, member 7, putative	Basal changes
LmjF.15	348383		C	T	6888.96	snp	0.5	heterozygous	T	upstream_gene_variant	MODIFIER	intergenic_region		c.-4552G>A		LmjF.15.0760	415	9	Drug efflux	ATP-binding cassette protein subfamily A, member 7, putative	Basal changes
LmjF.15	348388		G	A	10032.5	snp	1	homozygous	A	upstream_gene_variant	MODIFIER	intergenic_region		c.-4557C>T		LmjF.15.0760	415	9	Drug efflux	ATP-binding cassette protein subfamily A, member 7, putative	Basal changes
LmjF.15	351087		G	A	3233.41	snp	0.5	heterozygous	A	upstream_gene_variant	MODIFIER	intergenic_region		c.-359C>T		LmjF.15.0770	51	0	Protein Kinase	NAK family pseudokinase, putative	Basal changes
LmjF.15	376745		C	T	34649.3	snp	0.5	heterozygous	T	missense_variant	MODERATE	transcript	protein_coding	c.1420G>A	p.Ala474Thr	LmjF.15.0820	54	0	other	GDP dissociation inhibitor, putative	Basal changes
LmjF.15	398139		A	G	4311.89	snp	0.5	heterozygous	G	upstream_gene_variant	MODIFIER	transcript	protein_coding	c.-3174T>C		LmjF.15.0870	74	0	Energy metabolism	Sugar (and other) transporter, putative	#N/A
LmjF.15	426656		AGGGGGCA	AGGGGGGCA	2265950	ins	1	homozygous	AGGGGGGCA	upstream_gene_variant	MODIFIER	transcript	protein_coding	c.-860_-859insC		LmjF.15.0940	50	0	Nuclear	Nucleus and spindle associated protein 2, putative	Basal changes
LmjF.15	426670		T	C	3224760	snp	1	homozygous	C	upstream_gene_variant	MODIFIER	transcript	protein_coding	c.-868A>G		LmjF.15.0940	50	0	Nuclear	Nucleus and spindle associated protein 2, putative	Basal changes
LmjF.15	428927		A	G	42726.7	snp	0.5	heterozygous	G	upstream_gene_variant	MODIFIER	transcript	protein_coding	c.-3125T>C		LmjF.15.0940	50	0	Nuclear	Nucleus and spindle associated protein 2, putative	Basal changes
LmjF.15	439463		G	A	718439	snp	1	homozygous	A	upstream_gene_variant	MODIFIER	transcript	protein_coding	c.-3327C>T		LmjF.15.0980	26	0	Nuclear	DNA repair protein Rad9, putative	#N/A
LmjF.15	453429		C	T	2021.48	snp	0.5	heterozygous	T	missense_variant	MODERATE	transcript	protein_coding	c.185G>A	p.Ser62Asn	LmjF.15.1040	175	7	antioxidant response	tryparedoxin peroxidase	#N/A
LmjF.15	453730		G	A	245.282	snp	0.5	heterozygous	A	upstream_gene_variant	MODIFIER	transcript	protein_coding	c.-2751C>T		LmjF.15.1030	51	0	other	SKIP/SNW domain containing protein, putative	#N/A
LmjF.15	459182		CGA	AGC	64870.3	complex	0.5	heterozygous	AGC	missense_variant	MODERATE	transcript	protein_coding	c.149_151delTCGinsGCT	p.PheVal50CysLeu	LmjF.15.1080	175	7	antioxidant response	tryparedoxin peroxidase	#N/A
LmjF.15	459281		C	T	686686	snp	1	homozygous	T	missense_variant	MODERATE	transcript	protein_coding	c.52G>A	p.Val18Met	LmjF.15.1080	175	7	antioxidant response	tryparedoxin peroxidase	#N/A
LmjF.15	459344		G	C	217216	snp	1	homozygous	C	upstream_gene_variant	MODIFIER	transcript	protein_coding	c.-4746C>G		LmjF.15.1050	53	5	other	developmentally regulated protein, putative	Basal changes
LmjF.15	499994		G	C	2102520	snp	1	homozygous	C	upstream_gene_variant	MODIFIER	transcript	protein_coding	c.-2275C>G		LmjF.15.1200	45	0	Protein Kinase	STE group serine/threonine-protein kinase, putative	#N/A
LmjF.15	500071		C	T	1165470	snp	1	homozygous	T	upstream_gene_variant	MODIFIER	transcript	protein_coding	c.-2352G>A		LmjF.15.1200	45	0	Protein Kinase	STE group serine/threonine-protein kinase, putative	#N/A
LmjF.15	500109		T	C	4199360	snp	1	homozygous	C	upstream_gene_variant	MODIFIER	transcript	protein_coding	c.-2390A>G		LmjF.15.1200	45	0	Protein Kinase	STE group serine/threonine-protein kinase, putative	#N/A
LmjF.15	512966		G	T	8016.55	snp	0.5	heterozygous	T	upstream_gene_variant	MODIFIER	transcript	protein_coding	c.-4855C>A		LmjF.15.1220	34	0	Chaperones	DnaJ domain/DnaJ central domain containing protein, putative	#N/A
LmjF.15	512987		G	T	223553	snp	1	homozygous	T	upstream_gene_variant	MODIFIER	transcript	protein_coding	c.-4876C>A		LmjF.15.1220	34	0	Chaperones	DnaJ domain/DnaJ central domain containing protein, putative	#N/A
LmjF.15	513097		G	T	389556	snp	1	homozygous	T	upstream_gene_variant	MODIFIER	transcript	protein_coding	c.-4986C>A		LmjF.15.1220	34	0	Chaperones	DnaJ domain/DnaJ central domain containing protein, putative	#N/A
LmjF.15	513212		AGA	AGGGA	418825	ins	1	homozygous	AGGGA	upstream_gene_variant	MODIFIER	transcript	protein_coding	c.-942_-941insCC		LmjF.15.1230	72	1	Nuclear	nucleoside transporter 1, putative	Basal changes
LmjF.15	514063		C	T	134474	snp	1	homozygous	T	upstream_gene_variant	MODIFIER	transcript	protein_coding	c.-1791G>A		LmjF.15.1230	72	1	Nuclear	nucleoside transporter 1, putative	Basal changes
LmjF.15	523224		GCCGCGA	GCGCGA,GGCGCGA	127251	del,snp"	0.5,0.5	heterozygous	GCGCGA	upstream_gene_variant	MODIFIER	transcript	protein_coding	c.-1888_-1887delGCinsC		LmjF.15.1260	52	0	other	SET domain containing protein, putative	Basal changes
LmjF.15	571255		A	C	390232	snp	1	homozygous	C	upstream_gene_variant	MODIFIER	transcript	protein_coding	c.-4982T>G		LmjF.15.1355	46	0	other	2OG-Fe(II) oxygenase superfamily, putative	#N/A
LmjF.15	595558		T	C	831548	snp	1	homozygous	C	upstream_gene_variant	MODIFIER	transcript	protein_coding	c.-2837A>G		LmjF.15.1460	51	0	Protein Kinase	phosphomevalonate kinase protein, putative	#N/A
LmjF.15	614673		C	A	198975	snp	1	homozygous	A	missense_variant	MODERATE	transcript	protein_coding	c.1057G>T	p.Ala353Ser	LmjF.15.1550	51	0	Protein Kinase	3-phosphoinositide-dependent protein kinase 1, putative	#N/A
LmjF.16	84854		CCAC	CCGCAA	5602.53	complex	0.5	heterozygous	GCAA	upstream_gene_variant	MODIFIER	transcript	protein_coding	c.-1586_-1585delGTinsTTGC		LmjF.16.0240	100	1	other	Elongator-like Protein 3a, putative	#N/A
LmjF.16	161014		T	C	129948	snp	1	homozygous	C	upstream_gene_variant	MODIFIER	transcript	protein_coding	c.-4585A>G		LmjF.16.0440	78	1	Protein Kinase	Bifunctional fucokinase/pyrophosphorylase	Basal changes
LmjF.16	161150		CAA	AGC	714371	mnp	1	homozygous	AGC	upstream_gene_variant	MODIFIER	transcript	protein_coding	c.-4723_-4721delTTGinsGCT		LmjF.16.0440	78	1	Protein Kinase	Bifunctional fucokinase/pyrophosphorylase	Basal changes
LmjF.16	206006		CTTGA	CTGA	155514	del	1	homozygous	CTGA	upstream_gene_variant	MODIFIER	transcript	protein_coding	c.-3161delA		LmjF.16.0560	27	0	other	AAA domain containing protein, putative	#N/A
LmjF.16	234946		ATGCGTGTGT	AT	9523.6	del	0.5	heterozygous	AT	upstream_gene_variant	MODIFIER	transcript	protein_coding	c.-4490_-4483delACACACGC		LmjF.16.0650	25	0	Translational control	RING-H2 zinc finger, putative	#N/A
LmjF.16	305734		T	C	6366.03	snp	0.5	heterozygous	C	upstream_gene_variant	MODIFIER	transcript	protein_coding	c.-3240A>G		LmjF.16.0800	50	0	other	membrane transport protein, putative	#N/A
LmjF.16	305736		T	C	5667.29	snp	0.5	heterozygous	C	upstream_gene_variant	MODIFIER	transcript	protein_coding	c.-3242A>G		LmjF.16.0800	50	0	other	membrane transport protein, putative	#N/A
LmjF.16	447393		TTCACACACACACACACACACACACACA	GTCT	6100.07	complex	0.5	heterozygous	GTCT	upstream_gene_variant	MODIFIER	intergenic_region		c.-200_-173delTTCACACACACACACACACACACACACAinsGTCT		LmjF.16.1110	52	0	lipid metabolism	Polyketide cyclase / dehydrase and lipid transport, putative	Basal changes
LmjF.16	447444		G	T	8489.13	snp	0.5	heterozygous	T	upstream_gene_variant	MODIFIER	intergenic_region		c.-149G>T		LmjF.16.1110	52	0	lipid metabolism	Polyketide cyclase / dehydrase and lipid transport, putative	Basal changes
LmjF.16	447682		A	C	9354.68	snp	0.5	heterozygous	C	synonymous_variant	LOW			c.90A>C	p.Val30Val	LmjF.16.1110	52	0	lipid metabolism	Polyketide cyclase / dehydrase and lipid transport, putative	Basal changes
LmjF.16	533304		CTG	CTGTGTGTGTGTGTG	15496.8	ins	0.5	heterozygous	CTGTGTGTGTGTGTG	upstream_gene_variant	MODIFIER	transcript	protein_coding	c.-3882_-3881insCACACACACACA		LmjF.16.1300	25	0	other	Present in the outer mitochondrial membrane proteome 41	#N/A
LmjF.16	534117		C	G	229016	snp	1	homozygous	G	upstream_gene_variant	MODIFIER	transcript	protein_coding	c.-4692G>C		LmjF.16.1300	25	0	other	Present in the outer mitochondrial membrane proteome 41	#N/A
LmjF.16	534123		C	G	165978	snp	0.5	heterozygous	G	upstream_gene_variant	MODIFIER	transcript	protein_coding	c.-4698G>C		LmjF.16.1300	25	0	other	Present in the outer mitochondrial membrane proteome 41	#N/A
LmjF.16	569387		T	A	64182.5	snp	0.5	heterozygous	A	upstream_gene_variant	MODIFIER	transcript	protein_coding	c.-2126A>T		LmjF.16.1360	52	0	other	amidase, putative	#N/A
LmjF.16	572062		C	T	1129.91	snp	0.5	heterozygous	T	upstream_gene_variant	MODIFIER	transcript	protein_coding	c.-4801G>A		LmjF.16.1360	52	0	other	amidase, putative	#N/A
LmjF.16	601817		T	A	22689.2	snp	0.5	heterozygous	A	upstream_gene_variant	MODIFIER	intergenic_region		c.-1982A>T		LmjF.16.1430	315	5	Microtubules or flagellar	Paraflagellar rod protein 2-1	#N/A
LmjF.16	601826		C	T	19795	snp	0.5	heterozygous	T	upstream_gene_variant	MODIFIER	intergenic_region		c.-1991G>A		LmjF.16.1430	315	5	Microtubules or flagellar	Paraflagellar rod protein 2-1	#N/A
LmjF.16	614846		CGCG	GGCA	68.0464	complex	0	undeterminated	GGCA	synonymous_variant	LOW			c.3855_3858delCGCGinsTGCC	p.1287	LmjF.16.1460	81	1	Microtubules or flagellar	kinesin, putative	#N/A
LmjF.16	616562		C	A	84774	snp	1	homozygous	A	synonymous_variant	LOW			c.2142G>T	p.Leu714Leu	LmjF.16.1460	81	1	Microtubules or flagellar	kinesin, putative	#N/A
LmjF.17	35128		AGGGGGGCGTGGGCGT	AGGCGTGGGCGT	1248280	del	1	homozygous	AGGCGTGGGCGT	upstream_gene_variant	MODIFIER	transcript	protein_coding	c.-2936_-2933delCCCC		LmjF.17.0081	332	6	Translational control	elongation factor 1-alpha	#N/A
LmjF.17	35265		A	C	1804760	snp	1	homozygous	C	missense_variant	MODERATE	transcript	protein_coding	c.1339T>G	p.Ser447Ala	LmjF.17.0083	332	6	Translational control	elongation factor 1-alpha	#N/A
LmjF.17	124439		CAGCGAGCGA	CAGCGAGCGAGCGA	39615.2	ins	1	homozygous	CAGCGAGCGAGCGA	upstream_gene_variant	MODIFIER	intergenic_region		c.-1659_-1658insTCGC		LmjF.17.0170	50	0	other	WD domain, G-beta repeat, putative	Basal changes
LmjF.17	150576		C	T	136.956	snp	0.5	heterozygous	T	upstream_gene_variant	MODIFIER	transcript	protein_coding	c.-2745G>A		LmjF.17.0290	26	0	Translational control	Zinc finger, C3HC4 type (RING finger), putative	#N/A
LmjF.17	349191		A	G	8514.59	snp	1	homozygous	G	upstream_gene_variant	MODIFIER	transcript	protein_coding	c.-1825T>C		LmjF.17.0790	71	0	Protein Kinase	polo-like protein kinase, putative	#N/A
LmjF.17	514629		G	T	64633.2	snp	1	homozygous	T	missense_variant	MODERATE			c.953G>T	p.Gly318Val	LmjF.17.1040	47	0	other	hydrolase-like protein	#N/A
LmjF.17	553638		T	G	2582.92	snp	0.5	heterozygous	G	upstream_gene_variant	MODIFIER	intergenic_region		c.-1650T>G		LmjF.17.1140	56	0	other	WW domain containing protein, putative	Basal changes
LmjF.17	553947		T	A	108.563	snp	0.5	heterozygous	A	upstream_gene_variant	MODIFIER	intergenic_region		c.-1341T>A		LmjF.17.1140	56	0	other	WW domain containing protein, putative	Basal changes
LmjF.17	554360		A	G	17824.4	snp	0.5	heterozygous	G	upstream_gene_variant	MODIFIER	intergenic_region		c.-928A>G		LmjF.17.1140	56	0	other	WW domain containing protein, putative	Basal changes
LmjF.17	640428		CTGCT	CTGCC	115.747	snp	1	homozygous	CTGCC	upstream_gene_variant	MODIFIER	transcript	protein_coding	c.-1818T>C		LmjF.17.1370	51	0	other	NUC130/3NT domain/SDA1, putative	#N/A
LmjF.17	652265		CCTC	CCTCTC	29386.7	ins	0.5	heterozygous	CCTCTC	upstream_gene_variant	MODIFIER	transcript	protein_coding	c.-104_-103insTC		LmjF.17.1400	51	0	other	otubain cysteine peptidase, Clan CA, family C65, putative	Basal changes
LmjF.17	681609		G	A	1667.79	snp	0.5	heterozygous	A	downstream_gene_variant	MODIFIER	intergenic_region		c.*1535G>A		LmjF.17.1460	34	0	other	ferrochelatase-like protein	#N/A
LmjF.18	201812		T	C	11762.8	snp	0.5	heterozygous	C	upstream_gene_variant	MODIFIER	transcript	protein_coding	c.-2164A>G		LmjF.18.0470	51	0	Microtubules or flagellar	paralyzed flagella protein 20	#N/A
LmjF.18	201825		GTA	GCGCGCGCGCCTC	16417.2	complex	1	homozygous	CGCGCGCGCCTC	upstream_gene_variant	MODIFIER	transcript	protein_coding	c.-2179_-2178delTAinsGAGGCGCGCGCG		LmjF.18.0470	51	0	Microtubules or flagellar	paralyzed flagella protein 20	#N/A
LmjF.18	254670		T	G	1440170	snp	1	homozygous	G	upstream_gene_variant	MODIFIER	intergenic_region		c.-3445T>G		LmjF.18.0610	50	0	other	ATP-dependent zinc metallopeptidase, putative	#N/A
LmjF.18	292112		T	C	18883	snp	0.5	heterozygous	C	upstream_gene_variant	MODIFIER	intergenic_region		c.-1879T>C		LmjF.18.0670	65	1	other	citrate synthase, putative	#N/A
LmjF.18	614418		T	C	43677.5	snp	0.5	heterozygous	C	synonymous_variant	LOW	transcript	protein_coding	c.495T>C	p.Leu165Leu	LmjF.18.1380	51	0	Energy metabolism	pyruvate dehydrogenase E1 component alpha subunit, putative	Basal changes
LmjF.18	619247		C	T	798626	snp	0.5	heterozygous	T	upstream_gene_variant	MODIFIER	transcript	protein_coding	c.-24C>T		LmjF.18.1400	91	1	Translational control	60S ribosomal protein L34, putative	#N/A
LmjF.18	619654		G	A	357169	snp	0.5	heterozygous	A	synonymous_variant	LOW	transcript	protein_coding	c.384G>A	p.Lys128Lys	LmjF.18.1400	91	1	Translational control	60S ribosomal protein L34, putative	#N/A
LmjF.18	672945		C	T	21755.3	snp	0.5	heterozygous	T	upstream_gene_variant	MODIFIER	transcript	protein_coding	c.-4C>T		LmjF.18.1490	49	0	Chaperones	chaperone protein DnaJ, putative	#N/A
LmjF.18	682854		CTG	CTGTATGTG	59115.5	ins	0.5	heterozygous	CTGTATGTG	upstream_gene_variant	MODIFIER	transcript	protein_coding	c.-1833_-1832insTATGTG		LmjF.18.1520	179	1	Energy metabolism	P-type H+-ATPase, putative	Basal changes
LmjF.19	7600		C	A	467436	snp	1	homozygous	A	missense_variant	MODERATE	transcript	protein_coding	c.19G>T	p.Ala7Ser	LmjF.19.0050	503	5	histone	histone H2B	Basal changes
LmjF.19	8972		C	G	1325190	snp	1	homozygous	G	synonymous_variant	LOW	transcript	protein_coding	c.30G>C	p.Ala10Ala	LmjF.19.0060	98	1	Translational control	40S ribosomal protein S2	#N/A
LmjF.19	23843		C	A	141344	snp	1	homozygous	A	upstream_gene_variant	MODIFIER	transcript	protein_coding	c.-4830G>T		LmjF.19.0100	102	1	Microtubules or flagellar	fibrillarin, putative	#N/A
LmjF.19	28249		G	A	3283.12	snp	0.5	heterozygous	A	upstream_gene_variant	MODIFIER	transcript	protein_coding	c.-3463C>T		LmjF.19.0130	95	1	other	Der1-like family, putative	Basal changes
LmjF.19	50445		TTC	TTCACATC	188349	ins	1	homozygous	TTCACATC	upstream_gene_variant	MODIFIER	transcript	protein_coding	c.-3965_-3964insGATGT		LmjF.19.0180	101	1	Energy metabolism	mitogen-activated protein kinase 9, putative	#N/A
LmjF.19	50663		ACA	ACAGCA	107655	ins	0.5	heterozygous	ACAGCA	upstream_gene_variant	MODIFIER	transcript	protein_coding	c.-4183_-4182insTGC		LmjF.19.0180	101	1	Energy metabolism	mitogen-activated protein kinase 9, putative	#N/A
LmjF.19	56462		G	A	1113080	snp	1	homozygous	A	upstream_gene_variant	MODIFIER	transcript	protein_coding	c.-4010C>T		LmjF.19.0200	85	1	Energy metabolism	ADP,ATP carrier protein 1, mitochondrial precursor, putative	#N/A
LmjF.19	56901		C	A	333709	snp	1	homozygous	A	upstream_gene_variant	MODIFIER	transcript	protein_coding	c.-4449G>T		LmjF.19.0200	85	1	Energy metabolism	ADP,ATP carrier protein 1, mitochondrial precursor, putative	#N/A
LmjF.19	56906		GTTGA	GGATTGA	287726	ins	1	homozygous	GGATTGA	upstream_gene_variant	MODIFIER	transcript	protein_coding	c.-4455_-4454insTC		LmjF.19.0200	85	1	Energy metabolism	ADP,ATP carrier protein 1, mitochondrial precursor, putative	#N/A
LmjF.19	80307		C	G	23715.7	snp	1	homozygous	G	upstream_gene_variant	MODIFIER	intergenic_region		c.-1283C>G		LmjF.19.0260	57	0	other	C-terminal motor kinesin, putative	Basal changes
LmjF.19	126972		TGC	TGCCGC	27894.3	ins	0.5	heterozygous	TGCCGC	disruptive_inframe_insertion	MODERATE	transcript	protein_coding	c.65_66insCGC	p.Ala22dup	LmjF.19.0350	52	0	lipid metabolism	lipoic acid synthetase, mitochondrial precursor, putative	Basal changes
LmjF.19	163033		C	T	18636.1	snp	1	homozygous	T	upstream_gene_variant	MODIFIER	transcript	protein_coding	c.-356C>T		LmjF.19.0420	51	0	Translational control	DNA-directed RNA polymerase III subunit C11, putative	Basal changes
LmjF.19	225758		G	A	5349.81	snp	0.5	heterozygous	A	upstream_gene_variant	MODIFIER	intergenic_region		c.-4690G>A		LmjF.19.0580	52	0	Microtubules or flagellar	tubulin binding cofactor c, putative	#N/A
LmjF.19	339210		G	A	35104.5	snp	0.5	heterozygous	A	upstream_gene_variant	MODIFIER	transcript	protein_coding	c.-2327G>A		LmjF.19.0810	52	0	Drug efflux	vps53-like domain protein	#N/A
LmjF.19	366972		G	A	131.755	snp	0.5	heterozygous	A	upstream_gene_variant	MODIFIER	transcript	protein_coding	c.-282G>A		LmjF.19.0900	81	8	Ubiquitination	ATG8/AUT7/APG8/PAZ2, putative	Basal changes
LmjF.19	547544		T	C	6607.41	snp	0.5	heterozygous	C	upstream_gene_variant	MODIFIER	transcript	protein_coding	c.-1145T>C		LmjF.19.1290	91	1	other	SPFH domain / Band 7 family, putative	#N/A
LmjF.19	575448		T	A	1431.71	snp	0.5	heterozygous	A	upstream_gene_variant	MODIFIER	intergenic_region		c.-1871T>A		LmjF.19.1330	166	5	lipid metabolism	glycerol uptake protein, putative	Basal changes
LmjF.19	632967		A	G	4512.1	snp	0.5	heterozygous	G	upstream_gene_variant	MODIFIER	transcript	protein_coding	c.-22A>G		LmjF.19.1440	97	1	Protein Kinase	mitogen-activated protein kinase 4	#N/A
LmjF.20	172231		G	A	11716.8	snp	0.5	heterozygous	A	upstream_gene_variant	MODIFIER	transcript	protein_coding	c.-1673G>A		LmjF.20.0460	48	0	other	Transmembrane protein 231, putative	#N/A
LmjF.20	172238		T	C	12580.7	snp	0.5	heterozygous	C	upstream_gene_variant	MODIFIER	transcript	protein_coding	c.-1666T>C		LmjF.20.0460	48	0	other	Transmembrane protein 231, putative	#N/A
LmjF.20	194247		A	G	140117	snp	1	homozygous	G	upstream_gene_variant	MODIFIER	transcript	protein_coding	c.-946A>G		LmjF.20.0550	51	0	Chaperones	chaperone protein DNAJ-like protein	#N/A
LmjF.20	512522		TACGCACA	TACGCACACGCACA	43158.2	ins	1	homozygous	TACGCACACGCACA	upstream_gene_variant	MODIFIER	transcript	protein_coding	c.-148_-147insCGCACA		LmjF.20.1140	51	0	other	protein transport protein YIF1, putative	#N/A
LmjF.20	586258		GCACAC	GCGCAA,GCGCAAACACACACACACACAC	9811.32	complex,ins"	0.5,0.5	heterozygous	GCGCAA	upstream_gene_variant	MODIFIER	transcript	protein_coding	c.-279_-274delGCACACinsGCGCAA		LmjF.20.1280	40	0	other	small myristoylated protein 4, putative	Basal changes
LmjF.20	589381		A	G	1048510	snp	1	homozygous	G	upstream_gene_variant	MODIFIER	transcript	protein_coding	c.-1043A>G		LmjF.20.1290	57	0	Nuclear	nucleosome assembly protein (NAP), putative	#N/A
LmjF.20	615735		C	G	364.712	snp	0.5	heterozygous	G	upstream_gene_variant	MODIFIER	transcript	protein_coding	c.-679C>G		LmjF.20.1360	52	0	other	exosome-associated protein 1, putative	#N/A
LmjF.20	624336		C	T	51296.8	snp	1	homozygous	T	upstream_gene_variant	MODIFIER	intergenic_region		c.-1887C>T		LmjF.20.1370	70	1	Translational control	pumilio protein 9, putative	Basal changes
LmjF.20	624348		TGT	TGTCTAGCGT	47522.1	ins	1	homozygous	TGTCTAGCGT	upstream_gene_variant	MODIFIER	intergenic_region		c.-1873_-1872insCTAGCGT		LmjF.20.1370	70	1	Translational control	pumilio protein 9, putative	Basal changes
LmjF.20	624454		C	A	52471.7	snp	0.5	heterozygous	A	upstream_gene_variant	MODIFIER	intergenic_region		c.-1769C>A		LmjF.20.1370	70	1	Translational control	pumilio protein 9, putative	Basal changes
LmjF.20	696879		A	G	1547940	snp	1	homozygous	G	upstream_gene_variant	MODIFIER	transcript	protein_coding	c.-2633T>C		LmjF.20.1630	51	0	other	TBC1 domain family member 20/GTPase, putative	Basal changes
LmjF.20	697275		G	A	299978	snp	1	homozygous	A	synonymous_variant	LOW	transcript	protein_coding	c.336C>T	p.Tyr112Tyr	LmjF.20.1650	133	2	Translational control	ribosomal protein S11 homolog	#N/A
LmjF.21	4658		CAG	CTAG	7747.63	ins	1	homozygous	CTAG	downstream_gene_variant	MODIFIER	intergenic_region		c.*314_*315insA		LmjF.21.0010	1121	6	other	phosphoglycan beta 1,3 galactosyltransferase 2	Basal changes
LmjF.21	4709		A	G	13965.4	snp	1	homozygous	G	downstream_gene_variant	MODIFIER	intergenic_region		c.*264T>C		LmjF.21.0010	1121	6	other	phosphoglycan beta 1,3 galactosyltransferase 2	Basal changes
LmjF.21	4943		G	A	1847.14	snp	0.5	heterozygous	A	downstream_gene_variant	MODIFIER	intergenic_region		c.*30C>T		LmjF.21.0010	1121	6	other	phosphoglycan beta 1,3 galactosyltransferase 2	Basal changes
LmjF.21	12666		T	C	38397.2	snp	0.5	heterozygous	C	upstream_gene_variant	MODIFIER	transcript	protein_coding	c.-3056A>G		LmjF.21.0015	0	0	histone	histone H4	Basal changes
LmjF.21	12667		C	G	636.241	snp	0.5	heterozygous	G	upstream_gene_variant	MODIFIER	transcript	protein_coding	c.-3057G>C		LmjF.21.0015	0	0	histone	histone H4	Basal changes
LmjF.21	77067		TGGCC	TGGCCACTCGCGGCC	45742.8	ins	0.5	heterozygous	TGGCCACTCGCGGCC	upstream_gene_variant	MODIFIER	transcript	protein_coding	c.-526_-525insACTCGCGGCC		LmjF.21.0220	30	0	Calium metabolism	calmodulin-like protein	Basal changes
LmjF.21	81165		A	G	5293.8	snp	0.5	heterozygous	G	upstream_gene_variant	MODIFIER	transcript	protein_coding	c.-83A>G		LmjF.21.0240	80	1	Energy metabolism	hexokinase, putative	#N/A
LmjF.21	83700		CCCCCCCTCCCACCCG	CCCCACCCCCCTCCCACCCG	14053.8	ins	1	homozygous	CCCCACCCCCCTCCCACCCG	upstream_gene_variant	MODIFIER	transcript	protein_coding	c.-1544_-1543insACCC		LmjF.21.0250	80	1	Energy metabolism	hexokinase, putative	#N/A
LmjF.21	128799		A	C	914.749	snp	1	homozygous	C	upstream_gene_variant	MODIFIER	intergenic_region		c.-1830A>C		LmjF.21.0410	50	0	other	PIWI-like protein	#N/A
LmjF.21	157702		G	A	386621	snp	1	homozygous	A	missense_variant	MODERATE	transcript	protein_coding	c.1153G>A	p.Gly385Ser	LmjF.21.0490	100	1	Chaperones	DnaJ protein, putative	#N/A
LmjF.21	175614		C	T	55487.1	snp	1	homozygous	T	missense_variant	MODERATE	transcript	protein_coding	c.634G>A	p.Val212Met	LmjF.21.0550	49	0	other	dihydrolipoamide acetyltransferase precursorlike protein	#N/A
LmjF.21	197617		GTG	TTG	46208.5	snp	0.5	heterozygous	TTG	upstream_gene_variant	MODIFIER	transcript	protein_coding	c.-3815C>A		LmjF.21.0620	76	1	Nuclear	DNA polymerase eta, putative	#N/A
LmjF.21	198098		G	A	20114.5	snp	0.5	heterozygous	A	upstream_gene_variant	MODIFIER	transcript	protein_coding	c.-4296C>T		LmjF.21.0620	76	1	Nuclear	DNA polymerase eta, putative	#N/A
LmjF.21	198134		G	A	520.83	snp	0.5	heterozygous	A	upstream_gene_variant	MODIFIER	transcript	protein_coding	c.-4332C>T		LmjF.21.0620	76	1	Nuclear	DNA polymerase eta, putative	#N/A
LmjF.21	225421		GCCCACCAT	GCCCCCACCAT	3380.81	ins	0.5	heterozygous	GCCCCCACCAT	upstream_gene_variant	MODIFIER	transcript	protein_coding	c.-4233_-4232insGG		LmjF.21.0710	52	0	Drug efflux	ATP-binding cassette protein subfamily E, member 1, putative	Basal changes
LmjF.21	232991		C	T	1511550	snp	1	homozygous	T	synonymous_variant	LOW	transcript	protein_coding	c.249C>T	p.Phe83Phe	LmjF.21.0730	98	1	Translational control	60S ribosomal protein L36, putative	#N/A
LmjF.21	268946		T	C	31502.4	snp	0.5	heterozygous	C	upstream_gene_variant	MODIFIER	transcript	protein_coding	c.-3236T>C		LmjF.21.0820	49	0	other	Temperature dependent protein affecting M2 dsRNA replication, putative	#N/A
LmjF.21	382340		TTC	TTCCTCCTC	29355.7	ins	0.5	heterozygous	TTCCTCCTC	upstream_gene_variant	MODIFIER	transcript	protein_coding	c.-25_-24insCTCCTC		LmjF.21.0910	52	0	Translational control	Aminoacyl-tRNA editing domain containing protein, putative	#N/A
LmjF.21	439172		T	C	1628930	snp	1	homozygous	C	upstream_gene_variant	MODIFIER	transcript	protein_coding	c.-13T>C		LmjF.21.1060	87	1	Translational control	40S ribosomal protein S23, putative	#N/A
LmjF.21	489209		CCCG	CTCGACCC	48513.2	complex	1	homozygous	TCGACCC	upstream_gene_variant	MODIFIER	transcript	protein_coding	c.-970_-968delCGGinsGGGTCGA		LmjF.21.1170	23	0	Surface protein	surface antigen-like protein	Basal changes
LmjF.21	538998		G	C	702.549	snp	0.5	heterozygous	C	upstream_gene_variant	MODIFIER	transcript	protein_coding	c.-3726C>G		LmjF.21.1290	49	0	Drug efflux	vesicle-associated membrane protein, putative	#N/A
LmjF.21	637845		A	G	582802	snp	1	homozygous	G	synonymous_variant	LOW	transcript	protein_coding	c.423T>C	p.Gly141Gly	LmjF.21.1550	133	2	Translational control	40S ribosomal protein S11, putative	#N/A
LmjF.21	650109		G	A	118469	snp	1	homozygous	A	upstream_gene_variant	MODIFIER	transcript	protein_coding	c.-3554C>T		LmjF.21.1552	52	0	Nuclear	ATP-dependent RNA helicase SUB2, putative	#N/A
LmjF.21	738568		C	T	341089	snp	1	homozygous	T	upstream_gene_variant	MODIFIER	transcript	protein_coding	c.-1337C>T		LmjF.21.1770	51	0	Energy metabolism	ATP synthase F1 subunit gamma protein, putative	#N/A
LmjF.21	739260		C	T	217482	snp	1	homozygous	T	upstream_gene_variant	MODIFIER	transcript	protein_coding	c.-645C>T		LmjF.21.1770	51	0	Energy metabolism	ATP synthase F1 subunit gamma protein, putative	#N/A
LmjF.21	741083		C	T	189650	snp	1	homozygous	T	upstream_gene_variant	MODIFIER	transcript	protein_coding	c.-668C>T		LmjF.21.1780	79	1	Translational control	40S ribosomal protein S6, putative	#N/A
LmjF.21	741927		G	A	533331	snp	1	homozygous	A	synonymous_variant	LOW	transcript	protein_coding	c.177G>A	p.Lys59Lys	LmjF.21.1780	79	1	Translational control	40S ribosomal protein S6, putative	#N/A
LmjF.21	742560		C	A	376746	snp	1	homozygous	A	upstream_gene_variant	MODIFIER	transcript	protein_coding	c.-857C>A		LmjF.21.1790	171	2	Energy metabolism	vacuolar ATP synthase, putative	#N/A
LmjF.21	746770		A	G	118612	snp	1	homozygous	G	upstream_gene_variant	MODIFIER	transcript	protein_coding	c.-779A>G		LmjF.21.1810	48	0	other	GPI transamidase component GAA1, putative	Basal changes
LmjF.21	749624		G	T	2202660	snp	1	homozygous	T	synonymous_variant	LOW	transcript	protein_coding	c.87G>T	p.Leu29Leu	LmjF.21.1820	84	1	Translational control	60S ribosomal protein L37a, putative	#N/A
LmjF.21	762894		C	T	126999	snp	0.5	heterozygous	T	synonymous_variant	LOW	transcript	protein_coding	c.93C>T	p.Asp31Asp	LmjF.21.1860	291	17	Microtubules or flagellar	beta tubulin	#N/A
LmjF.21	762921		G	A	114931	snp	0.5	heterozygous	A	synonymous_variant	LOW	transcript	protein_coding	c.120G>A	p.Ser40Ser	LmjF.21.1860	291	17	Microtubules or flagellar	beta tubulin	#N/A
LmjF.21	764061		T	C	73226	snp	0.5	heterozygous	C	synonymous_variant	LOW			c.1260T>C	p.Ser420Ser	LmjF.21.1860	291	17	Microtubules or flagellar	beta tubulin	#N/A
LmjF.22	163261		GGGGGGGGCAT	GGGTGGGGGGGCAT	18765.1	ins	1	homozygous	GGGTGGGGGGGCAT	upstream_gene_variant	MODIFIER	transcript	protein_coding	c.-4834_-4833insCCA		LmjF.22.0390	50	0	Nuclear	DNA primase small subunit, putative	#N/A
LmjF.22	174314		A	G	1249090	snp	1	homozygous	G	downstream_gene_variant	MODIFIER	intergenic_region		c.*25T>C		LmjF.22.0420	83	1	Translational control	40S ribosomal protein S15, putative	#N/A
LmjF.22	191543		G	A	4517.05	snp	0.5	heterozygous	A	upstream_gene_variant	MODIFIER	transcript	protein_coding	c.-2921C>T		LmjF.22.0480	53	0	Microtubules or flagellar	Dynamin family, putative	#N/A
LmjF.22	195642		CCCGCCT	CCCT	42341.3	del	1	homozygous	CCCT	upstream_gene_variant	MODIFIER	transcript	protein_coding	c.-1493_-1491delGGC		LmjF.22.0490	23	0	Energy metabolism	glycogen synthase kinase-3 alpha, putative	#N/A
LmjF.22	231471		G	A	34071.8	snp	0.5	heterozygous	A	synonymous_variant	LOW	transcript	protein_coding	c.630C>T	p.Pro210Pro	LmjF.22.0620	53	0	other	proteasome regulatory ATPase subunit 5, putative	#N/A
LmjF.22	277927		T	C	6189.98	snp	0.5	heterozygous	C	missense_variant	MODERATE	transcript	protein_coding	c.2762A>G	p.Asp921Gly	LmjF.22.0720	64	1	Translational control	50S ribosome-binding GTPase, putative	#N/A
LmjF.22	282606		G	A	147335	snp	1	homozygous	A	upstream_gene_variant	MODIFIER	intergenic_region		c.-1918C>T		LmjF.22.0720	64	1	Translational control	50S ribosome-binding GTPase, putative	#N/A
LmjF.22	321046		G	A	20671.7	snp	0.5	heterozygous	A	missense_variant	MODERATE	transcript	protein_coding	c.797C>T	p.Thr266Met	LmjF.22.0790	48	0	Translational control	translation initiation factor SUI1, putative	#N/A
LmjF.22	325281		T	C	8027.19	snp	0.5	heterozygous	C	upstream_gene_variant	MODIFIER	transcript	protein_coding	c.-3439A>G		LmjF.22.0790	48	0	Translational control	translation initiation factor SUI1, putative	#N/A
LmjF.22	332110		A	G	31041.4	snp	0.5	heterozygous	G	missense_variant	MODERATE	transcript	protein_coding	c.2189A>G	p.Asp730Gly	LmjF.22.0820	64	1	Translational control	50S ribosome-binding GTPase, putative	#N/A
LmjF.22	353749		A	G	111714	snp	1	homozygous	G	upstream_gene_variant	MODIFIER	transcript	protein_coding	c.-1181A>G		LmjF.22.0870	52	0	Translational control	ribosomal protein L22p/L17e, putative	#N/A
LmjF.22	354032		C	G	15328.5	snp	0.5	heterozygous	G	upstream_gene_variant	MODIFIER	transcript	protein_coding	c.-898C>G		LmjF.22.0870	52	0	Translational control	ribosomal protein L22p/L17e, putative	#N/A
LmjF.22	354075		A	G	367.201	snp	0.5	heterozygous	G	upstream_gene_variant	MODIFIER	transcript	protein_coding	c.-855A>G		LmjF.22.0870	52	0	Translational control	ribosomal protein L22p/L17e, putative	#N/A
LmjF.22	354115		CCCTCCCCCCAG	CCCTCCCCCAG	312.096	del	0.5	heterozygous	CCCTCCCCCAG	upstream_gene_variant	MODIFIER	transcript	protein_coding	c.-806delC		LmjF.22.0870	52	0	Translational control	ribosomal protein L22p/L17e, putative	#N/A
LmjF.22	354162		G	A	1965.72	snp	0.5	heterozygous	A	upstream_gene_variant	MODIFIER	transcript	protein_coding	c.-768G>A		LmjF.22.0870	52	0	Translational control	ribosomal protein L22p/L17e, putative	#N/A
LmjF.22	621295		A	G	3213520	snp	1	homozygous	G	synonymous_variant	LOW	transcript	protein_coding	c.114A>G	p.Val38Val	LmjF.22.1520	87	1	Translational control	60S ribosomal protein L14, putative	Basal changes
LmjF.22	621624		T	A	473498	snp	1	homozygous	A	missense_variant	MODERATE	transcript	protein_coding	c.443T>A	p.Leu148Gln	LmjF.22.1520	87	1	Translational control	60S ribosomal protein L14, putative	Basal changes
LmjF.22	621805		G	A	1689.5	snp	0.5	heterozygous	A	upstream_gene_variant	MODIFIER	transcript	protein_coding	c.-511G>A		LmjF.22.1530	66	0	Energy metabolism	dephospho-CoA kinase, putative	#N/A
LmjF.23	11731		C	G	1369500	snp	1	homozygous	G	missense_variant	MODERATE	transcript	protein_coding	c.656C>G	p.Ala219Gly	LmjF.23.0040	175	7	other	peroxidoxin	#N/A
LmjF.23	15837		C	T	371519	snp	1	homozygous	T	synonymous_variant	LOW	transcript	protein_coding	c.768C>T	p.Gly256Gly	LmjF.23.0070	65	0	other	agmatinase-like protein	#N/A
LmjF.23	43689		C	T	547670	snp	1	homozygous	T	upstream_gene_variant	MODIFIER	transcript	snoRNA	c.-1132C>T		LmjF.23.0140	69	0	other	Alpha/beta hydrolase family, putative	#N/A
LmjF.23	60593		G	A	177814	snp	1	homozygous	A	upstream_gene_variant	MODIFIER	transcript	protein_coding	c.-1064G>A		LmjF.23.0200	59	0	Translational control	endoribonuclease L-PSP (pb5), putative	#N/A
LmjF.23	62268		T	C	496838	snp	1	homozygous	C	upstream_gene_variant	MODIFIER	transcript	protein_coding	c.-3237T>C		LmjF.23.0210	394	7	Drug efflux	ATP-binding cassette protein subfamily C, member 1, putative	Basal changes
LmjF.23	62285		G	C	486633	snp	1	homozygous	C	upstream_gene_variant	MODIFIER	transcript	protein_coding	c.-3220G>C		LmjF.23.0210	394	7	Drug efflux	ATP-binding cassette protein subfamily C, member 1, putative	Basal changes
LmjF.23	88336		CCCTT	CCCCTCCTT	19592.2	ins	0.5	heterozygous	CCCCTCCTT	upstream_gene_variant	MODIFIER	transcript	protein_coding	c.-26_-25insCTCC		LmjF.23.0240	58	0	other	terbinafine resistance locus protein (yip1)	Basal changes
LmjF.23	89234		T	G	54616.6	snp	1	homozygous	G	upstream_gene_variant	MODIFIER	transcript	protein_coding	c.-1388T>G		LmjF.23.0250	394	7	other	multidrug resistance protein A	Basal changes
LmjF.23	134544		G	T	293483	snp	1	homozygous	T	upstream_gene_variant	MODIFIER	transcript	protein_coding	c.-1115G>T		LmjF.23.0370	55	0	Energy metabolism	cytochrome c oxidase subunit 10, putative	Basal changes
LmjF.23	135709		T	C	256563	snp	0.5	heterozygous	C	synonymous_variant	LOW	transcript	protein_coding	c.51T>C	p.Ala17Ala	LmjF.23.0370	55	0	Energy metabolism	cytochrome c oxidase subunit 10, putative	Basal changes
LmjF.23	136605		T	C	604251	snp	0.5	heterozygous	C	upstream_gene_variant	MODIFIER	transcript	protein_coding	c.-2489T>C		LmjF.23.0380	268	4	Drug efflux	ATP-binding cassette protein subfamily G, member 5	Basal changes
LmjF.23	136674		G	A	674688	snp	1	homozygous	A	upstream_gene_variant	MODIFIER	transcript	protein_coding	c.-2420G>A		LmjF.23.0380	268	4	Drug efflux	ATP-binding cassette protein subfamily G, member 5	Basal changes
LmjF.23	136962		CCG	CCACTCG	374372	ins	1	homozygous	CCACTCG	upstream_gene_variant	MODIFIER	transcript	protein_coding	c.-2131_-2130insACTC		LmjF.23.0380	268	4	Drug efflux	ATP-binding cassette protein subfamily G, member 5	Basal changes
LmjF.23	173167		C	A	2658.31	snp	0.5	heterozygous	A	upstream_gene_variant	MODIFIER	transcript	protein_coding	c.-1353C>A		LmjF.23.0460	24	0	antioxidant response	trypanothione synthetase, putative	#N/A
LmjF.23	190415		CA	TG	75689.8	mnp	0.5	heterozygous	TG	upstream_gene_variant	MODIFIER	transcript	protein_coding	c.-1190_-1189delCAinsTG		LmjF.23.0520	50	0	other	SET domain containing protein, putative	#N/A
LmjF.23	246258		A	G	4340.78	snp	0.5	heterozygous	G	upstream_gene_variant	MODIFIER	transcript	protein_coding	c.-4297T>C		LmjF.23.1650	28	0	Translational control	Putative tRNA binding domain containing protein, putative	Basal changes
LmjF.23	300525		GCT	ACC	35663	complex	1	homozygous	ACC	downstream_gene_variant	MODIFIER			c.*718_*720delAGCinsGGT		LmjF.23.0630	53	0	other	exocyst complex component Sec10, putative	Basal changes
LmjF.23	300590		C	T	27374.8	snp	0.5	heterozygous	T	downstream_gene_variant	MODIFIER			c.*655G>A		LmjF.23.0630	53	0	other	exocyst complex component Sec10, putative	Basal changes
LmjF.23	325643		G	A	61371.9	snp	1	homozygous	A	upstream_gene_variant	MODIFIER	transcript	protein_coding	c.-1645C>T		LmjF.23.0680	48	0	other	mitochondrial DNA primase, putative	Basal changes
LmjF.23	335341		A	G	2775.07	snp	1	homozygous	G	synonymous_variant	LOW			c.1374T>C	p.Thr458Thr	LmjF.23.0710	84	1	Energy metabolism	acetyl-CoA synthetase, putative	#N/A
LmjF.23	367442		G	A	88815.4	snp	0.5	heterozygous	A	synonymous_variant	LOW			c.1488C>T	p.Ile496Ile	LmjF.23.0740	50	0	Translational control	50S ribosome-binding GTPase, putative	Basal changes
LmjF.23	568455		G	T	2133.61	snp	0.5	heterozygous	T	upstream_gene_variant	MODIFIER	transcript	protein_coding	c.-1178G>T		LmjF.23.1220	99	1	Energy metabolism	T-complex protein 1, gamma subunit, putative	Basal changes
LmjF.23	568800		AGAAA	CACAG	29804.5	complex	0.5	heterozygous	CACAG	upstream_gene_variant	MODIFIER	transcript	protein_coding	c.-833_-829delAGAAAinsCACAG		LmjF.23.1220	99	1	Energy metabolism	T-complex protein 1, gamma subunit, putative	Basal changes
LmjF.23	614335		AGT	AGTGTGTGTGT	73274	ins	0.5	heterozygous	AGTGTGTGTGT	upstream_gene_variant	MODIFIER	intergenic_region		c.-2088_-2087insGTGTGTGT		LmjF.23.1300	49	0	other	lathosterol oxidase-like protein	Basal changes
LmjF.23	657306		G	T	43442.8	snp	0.5	heterozygous	T	upstream_gene_variant	MODIFIER	transcript	protein_coding	c.-942G>T		LmjF.23.1370	47	0	other	mitochondrial carrier protein-like protein	Basal changes
LmjF.23	674485		C	T	270798	snp	1	homozygous	T	upstream_gene_variant	MODIFIER	transcript	protein_coding	c.-1194C>T		LmjF.23.1410	97	1	Energy metabolism	succinate dehydrogenase and fumarate reductase iron-sulfur protein, putative	#N/A
LmjF.23	705534		C	T	106095	snp	1	homozygous	T	upstream_gene_variant	MODIFIER	transcript	protein_coding	c.-507C>T		LmjF.23.1740	27	0	Drug efflux	Qb-SNARE protein, putative	Basal changes
LmjF.24	3443		T	G	14496.4	snp	0.5	heterozygous	G	5_prime_UTR_variant	MODIFIER	transcript	protein_coding	c.-1053T>G		LmjF.24.0010	49	0	Energy metabolism	pyruvate dehydrogenase (lipoamide) kinase, putative	#N/A
LmjF.24	3924		GGCT	GGCG	11529.4	snp	1	homozygous	GGCG	5_prime_UTR_variant	MODIFIER	transcript	protein_coding	c.-569T>G		LmjF.24.0010	49	0	Energy metabolism	pyruvate dehydrogenase (lipoamide) kinase, putative	#N/A
LmjF.24	9704		C	T	1289280	snp	0.5	heterozygous	T	synonymous_variant	LOW	transcript	protein_coding	c.246C>T	p.Arg82Arg	LmjF.24.0040	86	1	Translational control	60S ribosomal protein L17, putative	#N/A
LmjF.24	16638		C	T	14979.7	snp	0.5	heterozygous	T	upstream_gene_variant	MODIFIER	transcript	protein_coding	c.-249C>T		LmjF.24.0080	46	0	Translational control	Ring finger domain containing protein, putative	#N/A
LmjF.24	24071		T	C	3317.77	snp	0.5	heterozygous	C	upstream_gene_variant	MODIFIER	transcript	protein_coding	c.-62T>C		LmjF.24.0130	49	0	other	WD40/YVTN repeat-like-containing protein	Basal changes
LmjF.24	76681		A	G	1154.3	snp	0.5	heterozygous	G	upstream_gene_variant	MODIFIER	transcript	protein_coding	c.-3914A>G		LmjF.24.0290	63	0	other	NLI interacting factor-like phosphatase, putative	Basal changes
LmjF.24	92210		A	G	25997.1	snp	1	homozygous	G	upstream_gene_variant	MODIFIER	transcript	protein_coding	c.-3197A>G		LmjF.24.0320	104	1	Energy metabolism	fumarate hydratase, putative	Basal changes
LmjF.24	92285		G	A	27287.8	snp	0.5	heterozygous	A	upstream_gene_variant	MODIFIER	transcript	protein_coding	c.-3122G>A		LmjF.24.0320	104	1	Energy metabolism	fumarate hydratase, putative	Basal changes
LmjF.24	92452		A	G	413.714	snp	0.5	heterozygous	G	upstream_gene_variant	MODIFIER	transcript	protein_coding	c.-2955A>G		LmjF.24.0320	104	1	Energy metabolism	fumarate hydratase, putative	Basal changes
LmjF.24	97482		A	G	46356.1	snp	1	homozygous	G	upstream_gene_variant	MODIFIER	intergenic_region		c.-1903A>G		LmjF.24.0330	53	0	Translational control	Mitochondrial small ribosomal subunit Rsm22, putative	#N/A
LmjF.24	97922		A	C	43605.8	snp	0.5	heterozygous	C	upstream_gene_variant	MODIFIER	intergenic_region		c.-1463A>C		LmjF.24.0330	53	0	Translational control	Mitochondrial small ribosomal subunit Rsm22, putative	#N/A
LmjF.24	108962		TCCCCCC	TCCCA	34658.1	complex	1	homozygous	A	upstream_gene_variant	MODIFIER	transcript	protein_coding	c.-1799_-1797delCCCinsA		LmjF.24.0360	97	1	Energy metabolism	UDP-galactose transporter	Basal changes
LmjF.24	158561		GCGTACCG	CCGTACCA	97661.3	complex	1	homozygous	CCGTACCA	upstream_gene_variant	MODIFIER	transcript	protein_coding	c.-2053_-2046delGCGTACCGinsCCGTACCA		LmjF.24.0460	44	0	Ubiquitination	ubiquitin-activating enzyme, putative	#N/A
LmjF.24	204157		C	G	1722.35	snp	0.5	heterozygous	G	upstream_gene_variant	MODIFIER	transcript	protein_coding	c.-1159C>G		LmjF.24.TRNAPRO.01	0	0	Translational control	tRNA-Pro	Basal changes
LmjF.24	220845		A	G	289442	snp	1	homozygous	G	upstream_gene_variant	MODIFIER	transcript	protein_coding	c.-2053A>G		LmjF.24.0640	53	0	Microtubules or flagellar	Kinesin-13 3, putative	Basal changes
LmjF.24	221252		G	A	5744.94	snp	0.5	heterozygous	A	upstream_gene_variant	MODIFIER	transcript	protein_coding	c.-1646G>A		LmjF.24.0640	53	0	Microtubules or flagellar	Kinesin-13 3, putative	Basal changes
LmjF.24	221254		G	A	325689	snp	0.5	heterozygous	A	upstream_gene_variant	MODIFIER	transcript	protein_coding	c.-1644G>A		LmjF.24.0640	53	0	Microtubules or flagellar	Kinesin-13 3, putative	Basal changes
LmjF.24	303825		A	G	55335.2	snp	1	homozygous	G	upstream_gene_variant	MODIFIER	transcript	protein_coding	c.-618A>G		LmjF.24.0870	49	0	other	emp24/gp25L/p24 family/GOLD, putative	#N/A
LmjF.24	424923		C	T	235286	snp	1	homozygous	T	synonymous_variant	LOW	transcript	protein_coding	c.219C>T	p.Arg73Arg	LmjF.24.1180	49	0	Drug efflux	Surfeit locus protein 6, putative	#N/A
LmjF.24	431980		TTGT	TTGTGTGTCAGTGT	99422.9	ins	0.5	heterozygous	TTGTGTGTCAGTGT	upstream_gene_variant	MODIFIER	transcript	protein_coding	c.-2168_-2167insGTGTCAGTGT		LmjF.24.1220	49	0	Translational control	RNA-binding protein 38, putative	Basal changes
LmjF.24	450921		G	A	1918.24	snp	0.5	heterozygous	A	upstream_gene_variant	MODIFIER	transcript	protein_coding	c.-3315G>A		LmjF.24.1280	49	1	Surface protein	amastin-like surface protein-like protein	Basal changes
LmjF.24	454281		A	C	277470	snp	1	homozygous	C	missense_variant	MODERATE	transcript	protein_coding	c.46A>C	p.Ile16Leu	LmjF.24.1280	49	1	Surface protein	amastin-like surface protein-like protein	Basal changes
LmjF.24	480653		CGTGCGTGCGTGTGTG	CG,CTTGCGTGCGTGTGTG	19664.5	del,snp"	0.5,0.5	heterozygous	CG	upstream_gene_variant	MODIFIER	transcript	protein_coding	c.-1631_-1616delCGTGCGTGCGTGTGTGinsCG		LmjF.24.1360	27	0	other	Dyggve-Melchior-Clausen syndrome protein, putative	#N/A
LmjF.24	555513		C	T	903557	snp	1	homozygous	T	upstream_gene_variant	MODIFIER	transcript	protein_coding	c.-900C>T		LmjF.24.1510	81	1	Translational control	translationally controlled tumor protein (TCTP), putative	#N/A
LmjF.24	557757		G	A	557495	snp	1	homozygous	A	upstream_gene_variant	MODIFIER	transcript	protein_coding	c.-937G>A		LmjF.24.1520	63	0	other	ERCC4 domain containing protein, putative	#N/A
LmjF.24	562296		G	A	12019.5	snp	0.5	heterozygous	A	upstream_gene_variant	MODIFIER	intergenic_region		c.-1288G>A		LmjF.24.1530	50	0	Nuclear	ATP-dependent DEAD/H DNA helicase recQ, putative	Basal changes
LmjF.24	669107		TGC	TGCTGCGGCAGC	33967.6	ins	0.5	heterozygous	TGCTGCGGCAGC	conservative_inframe_insertion	MODERATE	transcript	protein_coding	c.95_96insGCTGCCGCA	p.Gln32_Gln33insLeuProGln	LmjF.24.1790	47	0	Translational control	RNA recognition motif. (a.k.a. RRM, RBD, or RNP domain), putative	#N/A
LmjF.24	735129		TAG	TAGGAG	70194.4	ins	0.5	heterozygous	TAGGAG	conservative_inframe_insertion	MODERATE	transcript	protein_coding	c.1032_1033insCTC	p.Leu344dup	LmjF.24.1970	51	0	Nuclear	Nucleoporin NUP76	Basal changes
LmjF.24	757654		G	A	982551	snp	1	homozygous	A	synonymous_variant	LOW	transcript	protein_coding	c.336C>T	p.Arg112Arg	LmjF.24.2050	85	1	Translational control	60S ribosomal protein L26, putative	#N/A
LmjF.24	757795		T	A	548274	snp	1	homozygous	A	synonymous_variant	LOW	transcript	protein_coding	c.195A>T	p.Gly65Gly	LmjF.24.2050	85	1	Translational control	60S ribosomal protein L26, putative	#N/A
LmjF.24	764890		T	C	253906	snp	1	homozygous	C	upstream_gene_variant	MODIFIER	transcript	protein_coding	c.-2792A>G		LmjF.24.2060	56	0	Energy metabolism	transketolase	Basal changes
LmjF.24	765028		G	T	2635630	snp	1	homozygous	T	upstream_gene_variant	MODIFIER	transcript	protein_coding	c.-2930C>A		LmjF.24.2060	56	0	Energy metabolism	transketolase	Basal changes
LmjF.24	806426		G	A	1123880	snp	1	homozygous	A	upstream_gene_variant	MODIFIER	transcript	protein_coding	c.-4481C>T		LmjF.24.2180	57	0	Microtubules or flagellar	Trypanosome basal body component protein	#N/A
LmjF.24	808785		C	T	1596100	snp	1	homozygous	T	synonymous_variant	LOW	transcript	protein_coding	c.27G>A	p.Gln9Gln	LmjF.24.2210	88	1	Translational control	60S ribosomal protein L12, putative	#N/A
LmjF.24	811420		T	G	142190	snp	1	homozygous	G	upstream_gene_variant	MODIFIER	transcript	protein_coding	c.-2609A>C		LmjF.24.2210	88	1	Translational control	60S ribosomal protein L12, putative	#N/A
LmjF.24	812787		T	G	382785	snp	1	homozygous	G	upstream_gene_variant	MODIFIER	transcript	protein_coding	c.-3976A>C		LmjF.24.2210	88	1	Translational control	60S ribosomal protein L12, putative	#N/A
LmjF.24	816230		CAC	CACATAC	84178.2	ins	0.5	heterozygous	CACATAC	upstream_gene_variant	MODIFIER	transcript	protein_coding	c.-2402_-2401insGTAT		LmjF.24.2230	49	0	other	Heme Response-1 protein, putative	Basal changes
LmjF.24	820404		G	A	189799	snp	1	homozygous	A	synonymous_variant	LOW	transcript	protein_coding	c.1221C>T	p.Gly407Gly	LmjF.24.2260	53	0	other	notchless homolog, putative	#N/A
LmjF.25	32896		C	T	7702.61	snp	0.5	heterozygous	T	upstream_gene_variant	MODIFIER	transcript	protein_coding	c.-4975G>A		LmjF.25.0080	108	1	Translational control	poly(A)-binding protein 3	#N/A
LmjF.25	65865		G	A	1290.27	snp	0.5	heterozygous	A	upstream_gene_variant	MODIFIER	transcript	protein_coding	c.-1649C>T		LmjF.25.0200	51	0	Microtubules or flagellar	Putative intraflagellar transport protein F6	Basal changes
LmjF.25	140666		G	A	9417.62	snp	0.5	heterozygous	A	upstream_gene_variant	MODIFIER	transcript	protein_coding	c.-662C>T		LmjF.25.0430	51	0	other	WD domain, G-beta repeat/Utp13 specific WD40 associated domain containing protein, putative	#N/A
LmjF.25	146214		CACAC	CAGAGAGACAT	3643.63	complex	0.5	heterozygous	GAGAGACAT	upstream_gene_variant	MODIFIER	transcript	protein_coding	c.-3160_-3158delGTGinsATGTCTCTC		LmjF.25.0440	49	0	other	transcription factor IIIb, putative	#N/A
LmjF.25	193082		C	T	12851.1	snp	0.5	heterozygous	T	upstream_gene_variant	MODIFIER			c.-2142G>A		LmjF.25.0530	140	2	Drug efflux	ABC transporter, mitochondrial, putative	#N/A
LmjF.25	269294		A	T	8971.94	snp	0.5	heterozygous	T	upstream_gene_variant	MODIFIER	transcript	protein_coding	c.-4719T>A		LmjF.25.0710	48	0	Drug efflux	SCAMP family, putative	#N/A
LmjF.25	346778		C	T	1029820	snp	1	homozygous	T	synonymous_variant	LOW	transcript	protein_coding	c.417C>T	p.His139His	LmjF.25.0910	148	2	other	cyclophilin a, putative	Basal changes
LmjF.25	347205		C	T	1263480	snp	1	homozygous	T	upstream_gene_variant	MODIFIER	transcript	protein_coding	c.-2156C>T		LmjF.25.0920	23	0	histone	Histone RNA hairpin-binding protein RNA-binding domain containing protein, putative	Basal changes
LmjF.25	347892		C	T	1859860	snp	1	homozygous	T	upstream_gene_variant	MODIFIER	transcript	protein_coding	c.-1469C>T		LmjF.25.0920	23	0	histone	Histone RNA hairpin-binding protein RNA-binding domain containing protein, putative	Basal changes
LmjF.25	347903		G	T	982071	snp	0.5	heterozygous	T	upstream_gene_variant	MODIFIER	transcript	protein_coding	c.-1458G>T		LmjF.25.0920	23	0	histone	Histone RNA hairpin-binding protein RNA-binding domain containing protein, putative	Basal changes
LmjF.25	347943		G	C	1698480	snp	1	homozygous	C	upstream_gene_variant	MODIFIER	transcript	protein_coding	c.-1418G>C		LmjF.25.0920	23	0	histone	Histone RNA hairpin-binding protein RNA-binding domain containing protein, putative	Basal changes
LmjF.25	394873		C	T	103566	snp	1	homozygous	T	upstream_gene_variant	MODIFIER	transcript	protein_coding	c.-727C>T		LmjF.25.1020	50	0	histone	dehydrogenase-like protein	#N/A
LmjF.25	427942		TCTGCTGCTGCTGCTGC	TCTGCTGCTGCTGCTGCTGCTGCTGC	44797.4	ins	0.5	heterozygous	TCTGCTGCTGCTGCTGCTGCTGCTGC	conservative_inframe_insertion	MODERATE	transcript	protein_coding	c.398_399insGCAGCAGCA	p.Pro133_Gln134insGlnGlnGln	LmjF.25.1100	97	1	Chaperones	DNAj-like protein	#N/A
LmjF.25	429044		C	T	3840.58	snp	0.5	heterozygous	T	upstream_gene_variant	MODIFIER	transcript	protein_coding	c.-3897G>A		LmjF.25.1090	77	0	histone	magnesium transporter protein 2	#N/A
LmjF.25	455035		C	T	110550	snp	1	homozygous	T	upstream_gene_variant	MODIFIER	transcript	protein_coding	c.-939G>A		LmjF.25.1120	32	0	Energy metabolism	aldehyde dehydrogenase, mitochondrial precursor	#N/A
LmjF.25	455102		G	A	66398.4	snp	1	homozygous	A	upstream_gene_variant	MODIFIER	transcript	protein_coding	c.-1006C>T		LmjF.25.1120	32	0	Energy metabolism	aldehyde dehydrogenase, mitochondrial precursor	#N/A
LmjF.25	456150		GGGAC	GAGGAC	264998	ins	1	homozygous	GAGGAC	upstream_gene_variant	MODIFIER	transcript	protein_coding	c.-2055_-2054insT		LmjF.25.1120	32	0	Energy metabolism	aldehyde dehydrogenase, mitochondrial precursor	#N/A
LmjF.25	457882		T	C	34289.4	snp	1	homozygous	C	upstream_gene_variant	MODIFIER	transcript	protein_coding	c.-3786A>G		LmjF.25.1120	32	0	Energy metabolism	aldehyde dehydrogenase, mitochondrial precursor	#N/A
LmjF.25	471289		G	T	349780	snp	1	homozygous	T	upstream_gene_variant	MODIFIER	transcript	protein_coding	c.-4483C>A		LmjF.25.1160	64	0	histone	LMBR1-like membrane protein, putative	#N/A
LmjF.25	512701		TGC	TGCTGCTGCTGCGACCGC	37624.8	ins	0.5	heterozygous	TGCTGCTGCTGCGACCGC	conservative_inframe_insertion	MODERATE	transcript	protein_coding	c.2177_2178insGCGGTCGCAGCAGCA	p.Glu726_Gln727insArgSerGlnGlnGln	LmjF.25.1280	53	0	Ubiquitination	Cullin family/Cullin protein neddylation domain containing protein, putative	#N/A
LmjF.25	515760		A	G	115575	snp	0.5	heterozygous	G	upstream_gene_variant	MODIFIER	transcript	protein_coding	c.-880T>C		LmjF.25.1280	53	0	Ubiquitination	Cullin family/Cullin protein neddylation domain containing protein, putative	#N/A
LmjF.25	521239		G	A	2144.55	snp	0.5	heterozygous	A	upstream_gene_variant	MODIFIER	transcript	protein_coding	c.-4148C>T		LmjF.25.1290	55	0	histone	NPL4 family, putative	#N/A
LmjF.25	555194		G	A	222345	snp	1	homozygous	A	missense_variant	MODERATE	transcript	protein_coding	c.1000C>T	p.Pro334Ser	LmjF.25.1400	47	0	histone	Surp module, putative	#N/A
LmjF.25	578165		C	T	15119.9	snp	0.5	heterozygous	T	upstream_gene_variant	MODIFIER	transcript	protein_coding	c.-4170G>A		LmjF.25.1443	52	0	Translational control	U1 small nuclear ribonucleoprotein 24 kDa	#N/A
LmjF.25	739918		T	C	8247.22	snp	0.5	heterozygous	C	upstream_gene_variant	MODIFIER	transcript	protein_coding	c.-2699A>G		LmjF.25.1840	50	0	histone	General negative regulator of transcription subunit 5	Basal changes
LmjF.25	740522		ACACA	CCACC	19689.1	complex	0.5	heterozygous	CCACC	upstream_gene_variant	MODIFIER	transcript	protein_coding	c.-3307_-3303delTGTGTinsGGTGG		LmjF.25.1840	50	0	histone	General negative regulator of transcription subunit 5	Basal changes
LmjF.25	746670		GCA	GCACACACACGCACA	43046.5	ins	0.5	heterozygous	GCACACACACGCACA	upstream_gene_variant	MODIFIER	transcript	protein_coding	c.-4796_-4795insTGTGCGTGTGTG		LmjF.25.1860	51	0	histone	TLP18.3, Psb32 and MOLO-1 founding proteins of phosphatase, putative	#N/A
LmjF.25	788096		G	A	6335.04	snp	0.5	heterozygous	A	upstream_gene_variant	MODIFIER	transcript	protein_coding	c.-2970C>T		LmjF.25.2010	44	0	Energy metabolism	2,4-dihydroxyhept-2-ene-1,7-dioic acid aldolase, putative	#N/A
LmjF.25	802913		C	A	165526	snp	1	homozygous	A	upstream_gene_variant	MODIFIER	transcript	protein_coding	c.-3538G>T		LmjF.25.2060	100	1	histone	Stage II sporulation protein E (SpoIIE), putative	#N/A
LmjF.25	906231		A	G	738.135	snp	0.5	heterozygous	G	missense_variant	MODERATE	transcript	protein_coding	c.1576A>G	p.Thr526Ala	LmjF.25.2460	1121	6	Energy metabolism	phosphoglycan beta 1,3 galactosyltransferase 6	Basal changes
LmjF.25	906505		C	T	73.9074	snp	0.5	heterozygous	T	missense_variant	MODERATE	transcript	protein_coding	c.1850C>T	p.Ala617Val	LmjF.25.2460	1121	6	Energy metabolism	phosphoglycan beta 1,3 galactosyltransferase 6	Basal changes
LmjF.26	44793		T	G	1492470	snp	1	homozygous	G	downstream_gene_variant	MODIFIER	transcript	protein_coding	c.*20A>C		LmjF.26.0170	92	1	Translational control	60S ribosomal protein L7, putative	#N/A
LmjF.26	47868		A	C	4011.22	snp	0.5	heterozygous	C	upstream_gene_variant	MODIFIER	transcript	protein_coding	c.-2297T>G		LmjF.26.0170	92	1	Translational control	60S ribosomal protein L7, putative	#N/A
LmjF.26	48619		G	A	42331.4	snp	1	homozygous	A	upstream_gene_variant	MODIFIER	transcript	protein_coding	c.-3048C>T		LmjF.26.0170	92	1	Translational control	60S ribosomal protein L7, putative	#N/A
LmjF.26	87558		A	T	51072.9	snp	0.5	heterozygous	T	upstream_gene_variant	MODIFIER	transcript	protein_coding	c.-4160T>A		LmjF.26.0320	94	1	Antioxidant response	C-1-tetrahydrofolate synthase, cytoplasmic, putative	#N/A
LmjF.26	121347		C	A	69020.9	snp	1	homozygous	A	upstream_gene_variant	MODIFIER	transcript	protein_coding	c.-4916G>T		LmjF.26.0420	50	0	Energy metabolism	pseudouridylate synthase-like protein	Basal changes
LmjF.26	124627		G	A	370500	snp	1	homozygous	A	synonymous_variant	LOW	transcript	protein_coding	c.183C>T	p.Phe61Phe	LmjF.26.0460	139	2	Energy metabolism	ATPase subunit 9, putative	#N/A
LmjF.26	258215		G	T	3463520	snp	1	homozygous	T	upstream_gene_variant	MODIFIER	transcript	protein_coding	c.-988C>A		LmjF.26.0870	25	0	Nuclear	ISWI complex protein	#N/A
LmjF.26	258465		G	T	3392400	snp	1	homozygous	T	upstream_gene_variant	MODIFIER	transcript	protein_coding	c.-1238C>A		LmjF.26.0870	25	0	Nuclear	ISWI complex protein	#N/A
LmjF.26	258492		C	T	1537570	snp	0.5	heterozygous	T	upstream_gene_variant	MODIFIER	transcript	protein_coding	c.-1265G>A		LmjF.26.0870	25	0	Nuclear	ISWI complex protein	#N/A
LmjF.26	258693		C	A	1743030	snp	1	homozygous	A	upstream_gene_variant	MODIFIER	transcript	protein_coding	c.-1466G>T		LmjF.26.0870	25	0	Nuclear	ISWI complex protein	#N/A
LmjF.26	258708		A	C	1457200	snp	1	homozygous	C	upstream_gene_variant	MODIFIER	transcript	protein_coding	c.-1481T>G		LmjF.26.0870	25	0	Nuclear	ISWI complex protein	#N/A
LmjF.26	258940		G	A	181409	snp	1	homozygous	A	synonymous_variant	LOW	transcript	protein_coding	c.237C>T	p.Gly79Gly	LmjF.26.0880	90	1	Translational control	40S ribosomal protein S16, putative	#N/A
LmjF.26	259999		T	G	1968500	snp	1	homozygous	G	upstream_gene_variant	MODIFIER	transcript	protein_coding	c.-2772A>C		LmjF.26.0870	25	0	Nuclear	ISWI complex protein	#N/A
LmjF.26	443005		G	A	11169.4	snp	0.5	heterozygous	A	upstream_gene_variant	MODIFIER	transcript	protein_coding	c.-542G>A		LmjF.26.1300	52	0	Nuclear	Nucleolar protein 105, putative	Basal changes
LmjF.26	566060		T	G	8980.98	snp	1	homozygous	G	upstream_gene_variant	MODIFIER	intergenic_region		c.-1130T>G		LmjF.26.1560	33	0	histone	SNF2 family N-terminal domain/Ring finger domain containing protein, putative	#N/A
LmjF.26	566067		TGT	TAC	705.288	mnp	0.5	heterozygous	TAC	upstream_gene_variant	MODIFIER	intergenic_region		c.-1122_-1121delGTinsAC		LmjF.26.1560	33	0	histone	SNF2 family N-terminal domain/Ring finger domain containing protein, putative	#N/A
LmjF.26	594468		T	G	5555.47	snp	0.5	heterozygous	G	upstream_gene_variant	MODIFIER	transcript	protein_coding	c.-2523T>G		LmjF.26.1620	52	0	lipid metabolism	CDP-DAG synthase, putative	#N/A
LmjF.26	598589		C	G	1118.61	snp	0.5	heterozygous	G	upstream_gene_variant	MODIFIER	transcript	protein_coding	c.-369C>G		LmjF.26.1630	80	1	Translational control	40S ribosomal protein S33, putative	#N/A
LmjF.26	717889		C	T	27900.3	snp	0.5	heterozygous	T	synonymous_variant	LOW	transcript	protein_coding	c.483C>T	p.Gly161Gly	LmjF.26.1860	53	0	histone	Present in the outer mitochondrial membrane proteome 2	#N/A
LmjF.26	735633		C	T	6601.68	snp	1	homozygous	T	upstream_gene_variant	MODIFIER	transcript	snoRNA	n.-266C>T		LmjF.26.snoRNA0472	0	0	histone	C/D snoRNA	#N/A
LmjF.26	935745		A	T	931560	snp	1	homozygous	T	upstream_gene_variant	MODIFIER	transcript	protein_coding	c.-827A>T		LmjF.26.2340	84	1	Translational control	60S ribosomal protein L35, putative	#N/A
LmjF.26	999498		A	T	114.619	snp	0	undeterminated	T	upstream_gene_variant	MODIFIER	transcript	protein_coding	c.-445A>T		LmjF.26.2480	48	0	lipid metabolism	CDP-diacylglycerol--inositol 3-phosphatidyltransferase, putative	#N/A
LmjF.26	1032805		G	A	121994	snp	1	homozygous	A	upstream_gene_variant	MODIFIER	intergenic_region		c.-229G>A		LmjF.26.2560	52	0	histone	D-ala D-ala ligase C-terminus/SET domain containing protein, putative	Basal changes
LmjF.26	1065262		G	A	1727.76	snp	0.5	heterozygous	A	upstream_gene_variant	MODIFIER	intergenic_region		c.-1483G>A		LmjF.26.2660	58	0	Nuclear	Nucleoporin NUP92	Basal changes
LmjF.27	29499		A	G	38083.5	snp	0.5	heterozygous	G	upstream_gene_variant	MODIFIER	transcript	protein_coding	c.-1991T>C		LmjF.27.0100	101	1	Energy metabolism	CMGC/RCK protein kinase, putative	#N/A
LmjF.27	29507		T	C	38672.6	snp	0.5	heterozygous	C	upstream_gene_variant	MODIFIER	transcript	protein_coding	c.-1999A>G		LmjF.27.0100	101	1	Energy metabolism	CMGC/RCK protein kinase, putative	#N/A
LmjF.27	33918		G	A	1466350	snp	1	homozygous	A	synonymous_variant	LOW	transcript	protein_coding	c.321C>T	p.Pro107Pro	LmjF.27.0130	46	0	Translational control	WW domain/Zinc finger C-x8-C-x5-C-x3-H type (and similar), putative	#N/A
LmjF.27	60622		CGC	CGCCTTCAATTACGGC	35614.2	ins	0.5	heterozygous	CGCCTTCAATTACGGC	upstream_gene_variant	MODIFIER	transcript	protein_coding	c.-1798_-1797insGCCGTAATTGAAG		LmjF.27.0240	3	0	histone	kinetoplast-associated protein-like protein	#N/A
LmjF.27	91434		T	G	13577.8	snp	0.5	heterozygous	G	upstream_gene_variant	MODIFIER	transcript	protein_coding	c.-2625T>G		LmjF.27.0350	47	0	Translational control	RNA recognition motif (a.k.a. RRM, RBD, or RNP domain), putative	#N/A
LmjF.27	92094		C	T	252.392	snp	0.5	heterozygous	T	upstream_gene_variant	MODIFIER	transcript	protein_coding	c.-1965C>T		LmjF.27.0350	47	0	Translational control	RNA recognition motif (a.k.a. RRM, RBD, or RNP domain), putative	#N/A
LmjF.27	93158		CTGG	CTGC	2532.01	snp	0.5	heterozygous	CTGC	upstream_gene_variant	MODIFIER	transcript	protein_coding	c.-898G>C		LmjF.27.0350	47	0	Translational control	RNA recognition motif (a.k.a. RRM, RBD, or RNP domain), putative	#N/A
LmjF.27	139374		G	T	23683.8	snp	1	homozygous	T	upstream_gene_variant	MODIFIER	transcript	protein_coding	c.-404G>T		LmjF.27.0480	47	0	Nuclear	Nucleolar protein 60, putative	#N/A
LmjF.27	263527		A	C	1454.63	snp	0.5	heterozygous	C	upstream_gene_variant	MODIFIER	intergenic_region		c.-3813A>C		LmjF.27.0680	65	1	aminoacid metabolism	amino acid permease, putative	Basal changes
LmjF.27	301569		C	T	6584.68	snp	0.5	heterozygous	T	upstream_gene_variant	MODIFIER	transcript	protein_coding	c.-292C>T		LmjF.27.0760	46	0	Nuclear	ras-related protein RAB1A, putative	#N/A
LmjF.27	304707		G	T	237218	snp	1	homozygous	T	upstream_gene_variant	MODIFIER	transcript	protein_coding	c.-819G>T		LmjF.27.0770	36	0	Microtubules or flagellar	Flagella connector protein 1	Basal changes
LmjF.27	322974		T	C	19111.3	snp	0.5	heterozygous	C	upstream_gene_variant	MODIFIER	transcript	protein_coding	c.-1999T>C		LmjF.27.0820	56	0	Microtubules or flagellar	parallel beta-helix repeat, putative	#N/A
LmjF.27	393080		A	G	1076.21	snp	0.5	heterozygous	G	upstream_gene_variant	MODIFIER	transcript	protein_coding	c.-3723T>C		LmjF.27.0930	51	0	Energy metabolism	isovaleryl-coA dehydrogenase, putative	#N/A
LmjF.27	393320		AC	GG	21281	mnp	0.5	heterozygous	GG	upstream_gene_variant	MODIFIER	transcript	protein_coding	c.-3964_-3963delGTinsCC		LmjF.27.0930	51	0	Energy metabolism	isovaleryl-coA dehydrogenase, putative	#N/A
LmjF.27	498754		G	A	101666	snp	1	homozygous	A	upstream_gene_variant	MODIFIER	intergenic_region		c.-666C>T		LmjF.27.1180	50	0	Energy metabolism	protein phosphatase 2C, putative	#N/A
LmjF.27	498764		G	A	87009.9	snp	1	homozygous	A	upstream_gene_variant	MODIFIER	intergenic_region		c.-676C>T		LmjF.27.1180	50	0	Energy metabolism	protein phosphatase 2C, putative	#N/A
LmjF.27	498913		C	T	109855	snp	0.5	heterozygous	T	upstream_gene_variant	MODIFIER	intergenic_region		c.-825G>A		LmjF.27.1180	50	0	Energy metabolism	protein phosphatase 2C, putative	#N/A
LmjF.27	500984		T	C	627469	snp	1	homozygous	C	upstream_gene_variant	MODIFIER	transcript	protein_coding	c.-2896A>G		LmjF.27.1180	50	0	Energy metabolism	protein phosphatase 2C, putative	#N/A
LmjF.27	527901		AAAG	GAAA	244556	complex	1	homozygous	GAAA	upstream_gene_variant	MODIFIER	transcript	protein_coding	c.-4948_-4945delCTTTinsTTTC		LmjF.27.1245	0	0	Energy metabolism	carboxypeptidase, putative	Under drug challenge
LmjF.27	551918		G	A	81478.2	snp	1	homozygous	A	upstream_gene_variant	MODIFIER	transcript	protein_coding	c.-617G>A		LmjF.27.1320	72	1	Calium metabolism	Cupin-like domain containing protein, putative	#N/A
LmjF.27	551925		C	T	15013.6	snp	0.5	heterozygous	T	upstream_gene_variant	MODIFIER	transcript	protein_coding	c.-610C>T		LmjF.27.1320	72	1	Calium metabolism	Cupin-like domain containing protein, putative	#N/A
LmjF.27	579155		C	T	1835320	snp	1	homozygous	T	upstream_gene_variant	MODIFIER	transcript	protein_coding	c.-1391C>T		LmjF.27.1390	96	1	Translational control	60S acidic ribosomal protein P0, putative	#N/A
LmjF.27	579181		G	T	1853120	snp	1	homozygous	T	upstream_gene_variant	MODIFIER	transcript	protein_coding	c.-1365G>T		LmjF.27.1390	96	1	Translational control	60S acidic ribosomal protein P0, putative	#N/A
LmjF.27	580515		A	T	217.115	snp	0.5	heterozygous	T	upstream_gene_variant	MODIFIER	transcript	protein_coding	c.-31A>T		LmjF.27.1390	96	1	Translational control	60S acidic ribosomal protein P0, putative	#N/A
LmjF.27	600606		A	C	8540.36	snp	1	homozygous	C	upstream_gene_variant	MODIFIER	transcript	protein_coding	c.-1333A>C		LmjF.27.1450	51	0	histone	CBF/Mak21 family, putative	Basal changes
LmjF.27	655290		G	A	208197	snp	0.5	heterozygous	A	5_prime_UTR_variant	MODIFIER	transcript	protein_coding	c.-634G>A		LmjF.27.1605	0	0	histone	Protein enabled homolog, putative	Basal changes
LmjF.27	655388		T	G	179004	snp	0.5	heterozygous	G	5_prime_UTR_variant	MODIFIER	transcript	protein_coding	c.-536T>G		LmjF.27.1605	0	0	histone	Protein enabled homolog, putative	Basal changes
LmjF.27	661109		ACCCG	CCCCC	175.283	complex	0.5	heterozygous	CCCCC	upstream_gene_variant	MODIFIER	transcript	protein_coding	c.-2044_-2040delACCCGinsCCCCC		LmjF.27.1620	49	0	Translational control	Eukaryotic translation initiation factor 4E-1	Basal changes
LmjF.27	711257		T	G	34322.3	snp	0.5	heterozygous	G	upstream_gene_variant	MODIFIER	transcript	protein_coding	c.-1238T>G		LmjF.27.1720	0	0	Energy metabolism	phosphoglycerate kinase (pseudogene), putative	#N/A
LmjF.27	716462		TGC	TGCCGC	66208.1	ins	1	homozygous	TGCCGC	downstream_gene_variant	MODIFIER	transcript	protein_coding	c.*3157_*3158insCGC		LmjF.27.1720	0	0	Energy metabolism	phosphoglycerate kinase (pseudogene), putative	#N/A
LmjF.27	854208		GTGTGTGTG	GGGG	1251.61	complex	0.5	heterozygous	GGG	upstream_gene_variant	MODIFIER	transcript	protein_coding	c.-4153_-4146delCACACACAinsCCC		LmjF.27.1970	47	0	Translational control	small nuclear ribonucleoprotein protein, putative	Basal changes
LmjF.27	878624		G	A	6693.9	snp	0.5	heterozygous	A	upstream_gene_variant	MODIFIER	transcript	protein_coding	c.-4840C>T		LmjF.27.2040	47	0	histone	Transmembrane adaptor Erv26, putative	#N/A
LmjF.27	898869		G	A	44959.2	snp	1	homozygous	A	upstream_gene_variant	MODIFIER	transcript	protein_coding	c.-1444C>T		LmjF.27.2110	23	0	lipid metabolism	Lipase (class 3), putative	#N/A
LmjF.28	45149		G	A	30706.1	snp	0.5	heterozygous	A	synonymous_variant	LOW	transcript	protein_coding	c.63G>A	p.Gln21Gln	LmjF.28.0160	52	0	Translational control	RNA binding protein, putative	#N/A
LmjF.28	114300		CGAG	CGAGAG	709.948	ins	0.5	heterozygous	CGAGAG	upstream_gene_variant	MODIFIER	transcript	protein_coding	c.-918_-917insCT		LmjF.28.0360	54	0	Ubiquitination	ubiquitin activating enzyme, putative	#N/A
LmjF.28	117272		C	A	678.811	snp	0.5	heterozygous	A	upstream_gene_variant	MODIFIER	transcript	protein_coding	c.-3886G>T		LmjF.28.0360	54	0	Ubiquitination	ubiquitin activating enzyme, putative	#N/A
LmjF.28	152808		C	T	6100.22	snp	0.5	heterozygous	T	upstream_gene_variant	MODIFIER	transcript	protein_coding	c.-1843G>A		LmjF.28.0450	52	0	Nuclear	DIS3-like exonuclease, putative	#N/A
LmjF.28	190003		T	C	1175470	snp	1	homozygous	C	upstream_gene_variant	MODIFIER	transcript	protein_coding	c.-939A>G		LmjF.28.0530	57	0	Nuclear	RAD50 DNA repair-like protein	#N/A
LmjF.28	340821		G	A	3611.42	snp	0.5	heterozygous	A	upstream_gene_variant	MODIFIER	transcript	protein_coding	c.-829G>A		LmjF.28.0930	51	0	histone	Mitochondrial import receptor subunit ATOM46, putative	#N/A
LmjF.28	343798		TGTGTGTGCG	TGTGTGTGTG	77481.6	snp	0.5	heterozygous	TGTGTGTGTG	upstream_gene_variant	MODIFIER	transcript	protein_coding	c.-855C>T		LmjF.28.0940	49	0	Energy metabolism	oxidoreductase-like protein	#N/A
LmjF.28	431156		CTAG	CGAGGAG,CTAGGAG	54019.7	complex,ins"	0.5,0.5	heterozygous	CGAGGAG	upstream_gene_variant	MODIFIER	transcript	protein_coding	c.-1541_-1538delCTAGinsCGAGGAG		LmjF.28.1150	56	0	lipid metabolism	long-chain-fatty-acid-CoA ligase, putative	#N/A
LmjF.28	478555		C	T	811.274	snp	0.5	heterozygous	T	synonymous_variant	LOW	transcript	protein_coding	c.1386C>T	p.Thr462Thr	LmjF.28.1270	52	0	Chaperones	DnaJ domain containing protein, putative	#N/A
LmjF.28	490349		G	C	7152.57	snp	0.5	heterozygous	C	upstream_gene_variant	MODIFIER	transcript	protein_coding	c.-1227G>C		LmjF.28.1320	49	0	histone	prenyltransferase, putative	#N/A
LmjF.28	534463		GGA	TGG	99983.3	complex	1	homozygous	TGG	upstream_gene_variant	MODIFIER	intergenic_region		c.-2267_-2265delGGAinsTGG		LmjF.28.1420	161	1	Nuclear	DNA polymerase kappa, putative	#N/A
LmjF.28	744017		CGCAACGTG	CGCAACGTGCAACGTG	63420.3	ins	0.5	heterozygous	CGCAACGTGCAACGTG	upstream_gene_variant	MODIFIER	transcript	protein_coding	c.-3466_-3465insCACGTTG		LmjF.28.1910	53	0	histone	p21-C-terminal region-binding protein, putative	#N/A
LmjF.28	744787		CAC	CACACACACACAGAAAC	14867.5	ins	0.5	heterozygous	CACACACACACAGAAAC	upstream_gene_variant	MODIFIER	transcript	protein_coding	c.-4230_-4229insGTTTCTGTGTGTGT		LmjF.28.1910	53	0	histone	p21-C-terminal region-binding protein, putative	#N/A
LmjF.28	855705		G	A	2371120	snp	1	homozygous	A	upstream_gene_variant	MODIFIER	transcript	protein_coding	c.-2270G>A		LmjF.28.2210	24	0	histone	glycoprotein 96-92, putative	Basal changes
LmjF.28	855759		G	C	2616940	snp	1	homozygous	C	upstream_gene_variant	MODIFIER	transcript	protein_coding	c.-2216G>C		LmjF.28.2210	24	0	histone	glycoprotein 96-92, putative	Basal changes
LmjF.28	855993		T	C	2480280	snp	1	homozygous	C	upstream_gene_variant	MODIFIER	transcript	protein_coding	c.-1982T>C		LmjF.28.2210	24	0	histone	glycoprotein 96-92, putative	Basal changes
LmjF.28	864647		C	T	27945.2	snp	0.5	heterozygous	T	missense_variant	MODERATE	transcript	protein_coding	c.1744C>T	p.Arg582Trp	LmjF.28.2220	53	0	histone	2,3-bisphosphoglycerate-independent phosphoglycerate mutase-like	#N/A
LmjF.28	873956		C	T	55073	snp	0.5	heterozygous	T	upstream_gene_variant	MODIFIER	transcript	protein_coding	c.-1583C>T		LmjF.28.2250	25	0	histone	glycosomal membrane protein-like protein	#N/A
LmjF.28	874132		GTCTG	ATCTT	80725.9	complex	0.5	heterozygous	ATCTT	upstream_gene_variant	MODIFIER	transcript	protein_coding	c.-1407_-1403delGTCTGinsATCTT		LmjF.28.2250	25	0	histone	glycosomal membrane protein-like protein	#N/A
LmjF.28	876624		C	A	193.765	snp	0.5	heterozygous	A	upstream_gene_variant	MODIFIER	transcript	protein_coding	c.-501C>A		LmjF.28.2260	50	0	histone	glycosomal membrane protein, putative	#N/A
LmjF.28	878983		CAC	CC,CCC	101874	del,snp"	0.5,0.5	heterozygous	CC	upstream_gene_variant	MODIFIER	transcript	protein_coding	c.-2172_-2171delCAinsC		LmjF.28.2270	50	0	histone	histone acetyltransferase, putative	#N/A
LmjF.28	941675		C	T	35888.5	snp	0.5	heterozygous	T	upstream_gene_variant	MODIFIER	transcript	protein_coding	c.-2086C>T		LmjF.28.2430	54	0	histone	Vacuolar proton pump subunit B, putative	Basal changes
LmjF.28	943756		T	C	15552.5	snp	0.5	heterozygous	C	upstream_gene_variant	MODIFIER	transcript	protein_coding	c.-5T>C		LmjF.28.2430	54	0	histone	Vacuolar proton pump subunit B, putative	Basal changes
LmjF.28	957095		C	T	1458440	snp	1	homozygous	T	upstream_gene_variant	MODIFIER	transcript	protein_coding	c.-1579C>T		LmjF.28.2470	151	2	histone	MRP protein-like protein	Basal changes
LmjF.28	957175		C	G	1260240	snp	1	homozygous	G	upstream_gene_variant	MODIFIER	transcript	protein_coding	c.-1499C>G		LmjF.28.2470	151	2	histone	MRP protein-like protein	Basal changes
LmjF.28	957290		C	T	1240680	snp	1	homozygous	T	upstream_gene_variant	MODIFIER	transcript	protein_coding	c.-1384C>T		LmjF.28.2470	151	2	histone	MRP protein-like protein	Basal changes
LmjF.28	957350		GCACACGCACACACACAC	GC	441193	del	1	homozygous	GC	upstream_gene_variant	MODIFIER	transcript	protein_coding	c.-1322_-1307delACACGCACACACACAC		LmjF.28.2470	151	2	histone	MRP protein-like protein	Basal changes
LmjF.28	957373		C	G	725372	snp	1	homozygous	G	upstream_gene_variant	MODIFIER	transcript	protein_coding	c.-1301C>G		LmjF.28.2470	151	2	histone	MRP protein-like protein	Basal changes
LmjF.28	957412		CCGC	ACGT	869755	complex	0.5	heterozygous	ACGT	upstream_gene_variant	MODIFIER	transcript	protein_coding	c.-1262_-1259delCCGCinsACGT		LmjF.28.2470	151	2	histone	MRP protein-like protein	Basal changes
LmjF.28	957436		TCC	CCT	932273	complex	1	homozygous	CCT	upstream_gene_variant	MODIFIER	transcript	protein_coding	c.-1238_-1236delTCCinsCCT		LmjF.28.2470	151	2	histone	MRP protein-like protein	Basal changes
LmjF.28	957444		TCCCCCCTCCTCC	TCCCCCTCCTCC	778867	del	1	homozygous	TCCCCCTCCTCC	upstream_gene_variant	MODIFIER	transcript	protein_coding	c.-1224delC		LmjF.28.2470	151	2	histone	MRP protein-like protein	Basal changes
LmjF.28	957572		G	C	668330	snp	1	homozygous	C	upstream_gene_variant	MODIFIER	transcript	protein_coding	c.-1102G>C		LmjF.28.2470	151	2	histone	MRP protein-like protein	Basal changes
LmjF.28	994035		C	T	1944930	snp	1	homozygous	T	upstream_gene_variant	MODIFIER	transcript	protein_coding	c.-800C>T		LmjF.28.2560	74	1	Translational control	40S ribosomal protein S17, putative	#N/A
LmjF.28	1005501		C	T	54608.3	snp	1	homozygous	T	upstream_gene_variant	MODIFIER	transcript	protein_coding	c.-1041C>T		LmjF.28.2590	50	0	Translational control	ADP-ribosylglycohydrolase, putative	#N/A
LmjF.29	95036		A	G	3217.89	snp	0.5	heterozygous	G	upstream_gene_variant	MODIFIER	transcript	protein_coding	c.-4035T>C		LmjF.29.0260	52	0	histone	Tubulin-tyrosine ligase family, putative	#N/A
LmjF.29	140082		G	A	267708	snp	1	homozygous	A	upstream_gene_variant	MODIFIER	transcript	protein_coding	c.-4828C>T		LmjF.29.0390	50	0	Translational control	RNA binding protein, putative	#N/A
LmjF.29	154725		G	A	3044.04	snp	0.5	heterozygous	A	upstream_gene_variant	MODIFIER	transcript	protein_coding	c.-3856C>T		LmjF.29.0440	92	1	histone	kinetoplastid-specific phospho-protein phosphatase, putative	#N/A
LmjF.29	222707		GAG	GAGAAG	29386.1	ins	1	homozygous	GAGAAG	upstream_gene_variant	MODIFIER	transcript	protein_coding	c.-2694_-2693insCTT		LmjF.29.0590	103	1	Translational control	tfiih basal transcription factor complex helicase xpb subunit	#N/A
LmjF.29	248767		G	T	18042.2	snp	0.5	heterozygous	T	missense_variant	MODERATE	transcript	protein_coding	c.91C>A	p.Arg31Ser	LmjF.29.0660	48	0	Microtubules or flagellar	flagellar radial spoke protein-like, putative	#N/A
LmjF.29	332604		TCTCACAGAG	ACAGACACAA	45005.9	complex	0.5	heterozygous	ACAGACACAA	upstream_gene_variant	MODIFIER	transcript	protein_coding	c.-4248_-4239delCTCTGTGAGAinsTTGTGTCTGT		LmjF.29.0868	63	0	Energy metabolism	cytochrome b5-like Heme/Steroid binding domain containing protein, putative	#N/A
LmjF.29	393606		GGT	TGC	409.991	complex	0.5	heterozygous	TGC	upstream_gene_variant	MODIFIER	transcript	protein_coding	c.-1544_-1542delGGTinsTGC		LmjF.29.1010	80	1	Energy metabolism	putative NAD(P)H quinone oxidoreductase, PIG3 family, putative	#N/A
LmjF.29	421677		C	T	268472	snp	1	homozygous	T	upstream_gene_variant	MODIFIER	transcript	protein_coding	c.-1168C>T		LmjF.29.1080	0	0	Translational control	ribosomal protein L1a, putative	#N/A
LmjF.29	514660		TGTT	CGCC	10552.4	complex	0.5	heterozygous	CGCC	upstream_gene_variant	MODIFIER	intergenic_region		c.-1003_-1000delTGTTinsCGCC		LmjF.29.1280	102	1	lipid metabolism	lipase domain protein, putative	#N/A
LmjF.29	558528		TCA	CCG	66026.4	complex	1	homozygous	CCG	non_coding_transcript_exon_variant	MODIFIER			n.101_103delTCAinsCCG		LmjF.29.ncRNA2	0	0	histone	unspecified product	#N/A
LmjF.29	558572		T	C	82827.8	snp	1	homozygous	C	non_coding_transcript_exon_variant	MODIFIER			n.145T>C		LmjF.29.ncRNA2	0	0	histone	unspecified product	#N/A
LmjF.29	559078		ACC	CCG	214.265	complex	0.5	heterozygous	CCG	non_coding_transcript_exon_variant	MODIFIER			n.651_653delACCinsCCG		LmjF.29.ncRNA2	0	0	histone	unspecified product	#N/A
LmjF.29	559531		C	G	197.199	snp	0.5	heterozygous	G	non_coding_transcript_exon_variant	MODIFIER			n.1104C>G		LmjF.29.ncRNA2	0	0	histone	unspecified product	#N/A
LmjF.29	737981		C	T	1200.11	snp	0.5	heterozygous	T	upstream_gene_variant	MODIFIER	transcript	protein_coding	c.-778G>A		LmjF.29.1600	121	1	histone	endomembrane protein 70, putative	#N/A
LmjF.29	788808		A	G	2988730	snp	1	homozygous	G	upstream_gene_variant	MODIFIER	transcript	protein_coding	c.-3541T>C		LmjF.29.1710	50	0	histone	MutS-like protein	#N/A
LmjF.29	822384		G	A	57902.8	snp	1	homozygous	A	upstream_gene_variant	MODIFIER	transcript	protein_coding	c.-3795C>T		LmjF.29.1830	47	0	histone	dihydrolipoamide dehydrogenase, putative	#N/A
LmjF.29	822962		CGGCC	CGGCCACTGGGGCC	88581.8	ins	0.5	heterozygous	CGGCCACTGGGGCC	conservative_inframe_insertion	MODERATE	transcript	protein_coding	c.386_387insGGCCCCAGT	p.Pro129_Ala130insAlaProVal	LmjF.29.1850	52	0	histone	pre-RNA processing PIH1/Nop17, putative	#N/A
LmjF.29	1025914		G	T	14910.4	snp	1	homozygous	T	upstream_gene_variant	MODIFIER	transcript	protein_coding	c.-4674C>A		LmjF.29.2300	53	0	Ubiquitination	ubiquitin carboxyl-terminal hydrolase, putative	Basal changes
LmjF.29	1036321		T	C	150160	snp	1	homozygous	C	upstream_gene_variant	MODIFIER	transcript	protein_coding	c.-4062A>G		LmjF.29.2350	49	0	histone	Ubiquinone biosynthesis protein COQ7, putative	Basal changes
LmjF.29	1043020		G	T	4996.12	snp	0.5	heterozygous	T	upstream_gene_variant	MODIFIER	transcript	protein_coding	c.-3951G>T		LmjF.29.2400	50	0	histone	NLI interacting factor-like phosphatase, putative	Basal changes
LmjF.29	1043022		GC	CG	8328.29	mnp	0.5	heterozygous	CG	upstream_gene_variant	MODIFIER	transcript	protein_coding	c.-3949_-3948delGCinsCG		LmjF.29.2400	50	0	histone	NLI interacting factor-like phosphatase, putative	Basal changes
LmjF.29	1069614		A	G	1959.72	snp	0.5	heterozygous	G	upstream_gene_variant	MODIFIER	transcript	protein_coding	c.-1931A>G		LmjF.29.2460	88	1	Translational control	60S ribosomal protein L13, putative	#N/A
LmjF.29	1073788		A	G	258888	snp	1	homozygous	G	synonymous_variant	LOW	transcript	protein_coding	c.174A>G	p.Ala58Ala	LmjF.29.2470	88	1	Translational control	60S ribosomal protein L13, putative	#N/A
LmjF.29	1100903		T	C	44730.3	snp	1	homozygous	C	upstream_gene_variant	MODIFIER	intergenic_region		c.-1773T>C		LmjF.29.2550	93	0	histone	RNA polymerase-associated protein CTR9, putative	#N/A
LmjF.29	1149951		GAGGGGCGGCA	GAGGCGGCA	24622.4	del	0.5	heterozygous	GAGGCGGCA	upstream_gene_variant	MODIFIER	transcript	protein_coding	c.-1892_-1891delGG		LmjF.29.2680	47	0	Nuclear	3',5'-cyclic nucleotide phosphodiesterase, putative	#N/A
LmjF.29	1150339		C	T	503.198	snp	0.5	heterozygous	T	upstream_gene_variant	MODIFIER	transcript	protein_coding	c.-1508C>T		LmjF.29.2680	47	0	Nuclear	3',5'-cyclic nucleotide phosphodiesterase, putative	#N/A
LmjF.29	1150611		G	A	1769.89	snp	0.5	heterozygous	A	upstream_gene_variant	MODIFIER	transcript	protein_coding	c.-1236G>A		LmjF.29.2680	47	0	Nuclear	3',5'-cyclic nucleotide phosphodiesterase, putative	#N/A
LmjF.29	1150735		CGC	CGCAACTCGCGTAACTTTGAGGAGTTGC	300.086	ins	0.5	heterozygous	CGCAACTCGCGTAACTTTGAGGAGTTGC	upstream_gene_variant	MODIFIER	transcript	protein_coding	c.-1110_-1109insAACTCGCGTAACTTTGAGGAGTTGC		LmjF.29.2680	47	0	Nuclear	3',5'-cyclic nucleotide phosphodiesterase, putative	#N/A
LmjF.29	1150883		A	C	29282.9	snp	0.5	heterozygous	C	upstream_gene_variant	MODIFIER	transcript	protein_coding	c.-964A>C		LmjF.29.2680	47	0	Nuclear	3',5'-cyclic nucleotide phosphodiesterase, putative	#N/A
LmjF.29	1172303		C	T	20539.7	snp	0.5	heterozygous	T	upstream_gene_variant	MODIFIER	transcript	protein_coding	c.-115C>T		LmjF.29.2760	56	0	Microtubules or flagellar	Putative intraflagellar transport protein C3	#N/A
LmjF.29	1185255		T	C	15815.9	snp	0.5	heterozygous	C	upstream_gene_variant	MODIFIER	transcript	protein_coding	c.-2603T>C		LmjF.29.2810	53	0	Translational control	ribonuclease inhibitor-like protein	Basal changes
LmjF.29	1185421		G	A	41433.1	snp	1	homozygous	A	upstream_gene_variant	MODIFIER	transcript	protein_coding	c.-2437G>A		LmjF.29.2810	53	0	Translational control	ribonuclease inhibitor-like protein	Basal changes
LmjF.30	11200		T	C	19108.6	snp	1	homozygous	C	upstream_gene_variant	MODIFIER	transcript	protein_coding	c.-3778A>G		LmjF.30.0020	61	0	histone	cyclophilin 9, putative	Basal changes
LmjF.30	15015		A	G	73.3177	snp	0.5	heterozygous	G	upstream_gene_variant	MODIFIER	transcript	protein_coding	c.-4595T>C		LmjF.30.0040	46	0	histone	Uncharacterised protein family (UPF0220), putative	Both
LmjF.30	46558		AAC	AACACACGAC,GAC	240839	ins,snp"	0.5,0.5	heterozygous	AACACACGAC	upstream_gene_variant	MODIFIER	transcript	protein_coding	c.-3675_-3673delGTTinsGTCGTGTGTT		LmjF.30.0130	102	1	Translational control	lysyl-tRNA synthetase, putative	#N/A
LmjF.30	118715		AGA	ACGGA	2229.34	ins	0.5	heterozygous	ACGGA	upstream_gene_variant	MODIFIER	transcript	protein_coding	c.-4888_-4887insCG		LmjF.30.0350	49	0	Microtubules or flagellar	kinesin, putative	#N/A
LmjF.30	126773		G	A	5509.7	snp	0.5	heterozygous	A	5_prime_UTR_variant	MODIFIER	transcript	protein_coding	c.-1496C>T		LmjF.30.0380	54	0	histone	phosphatase 2C, putative	#N/A
LmjF.30	209735		G	T	216297	snp	1	homozygous	T	upstream_gene_variant	MODIFIER	transcript	protein_coding	c.-1058C>A		LmjF.30.0610	50	0	histone	nitrate reductase, putative	#N/A
LmjF.30	274759		C	T	271677	snp	1	homozygous	T	upstream_gene_variant	MODIFIER	transcript	protein_coding	c.-689C>T		LmjF.30.0860	55	1	Surface protein	surface protein amastin, putative	#N/A
LmjF.30	277602		AAGA	AA	107088	del	1	homozygous	AA	upstream_gene_variant	MODIFIER	transcript	protein_coding	c.-1630_-1629delGA		LmjF.30.0870	37	0	Surface protein	amastin-like surface protein-like protein	Basal changes
LmjF.30	278177		T	C	19939.4	snp	1	homozygous	C	upstream_gene_variant	MODIFIER	transcript	protein_coding	c.-1057T>C		LmjF.30.0870	37	0	Surface protein	amastin-like surface protein-like protein	Basal changes
LmjF.30	285539		G	A	2861.11	snp	0.5	heterozygous	A	upstream_gene_variant	MODIFIER	intergenic_region		c.-1540G>A		LmjF.30.0890	26	0	Protein Kinase	adenosine kinase-like protein	#N/A
LmjF.30	285578		A	G	26229.3	snp	1	homozygous	G	upstream_gene_variant	MODIFIER	intergenic_region		c.-1501A>G		LmjF.30.0890	26	0	Protein Kinase	adenosine kinase-like protein	#N/A
LmjF.30	341808		A	G	65274.2	snp	0.5	heterozygous	G	missense_variant	MODERATE	transcript	protein_coding	c.1016A>G	p.Tyr339Cys	LmjF.30.1030	46	0	Chaperones	DNAj-like protein	#N/A
LmjF.30	387698		A	G	55751.2	snp	1	homozygous	G	upstream_gene_variant	MODIFIER	transcript	protein_coding	c.-1151A>G		LmjF.30.1150	49	0	histone	MA3 domain containing protein, putative	#N/A
LmjF.30	387735		T	C	35885	snp	1	homozygous	C	upstream_gene_variant	MODIFIER	transcript	protein_coding	c.-1114T>C		LmjF.30.1150	49	0	histone	MA3 domain containing protein, putative	#N/A
LmjF.30	447180		T	G	3591.68	snp	0.5	heterozygous	G	upstream_gene_variant	MODIFIER	transcript	protein_coding	c.-1547T>G		LmjF.30.1300	29	0	Nuclear	SNF2 family N-terminal domain/Helicase conserved C-terminal domain containing protein, putative	#N/A
LmjF.30	447472		ATGT	AT	107096	del	0.5	heterozygous	AT	upstream_gene_variant	MODIFIER	transcript	protein_coding	c.-1253_-1252delGT		LmjF.30.1300	29	0	Nuclear	SNF2 family N-terminal domain/Helicase conserved C-terminal domain containing protein, putative	#N/A
LmjF.30	469433		A	G	64168.7	snp	0.5	heterozygous	G	missense_variant	MODERATE	transcript	protein_coding	c.1117A>G	p.Met373Val	LmjF.30.1360	50	0	Protein Kinase	serine/threonine protein kinase RIO2, putative	#N/A
LmjF.30	613082		GCCAAG	GCCAAA	15357.5	snp	0.5	heterozygous	GCCAAA	upstream_gene_variant	MODIFIER	transcript	protein_coding	c.-1293G>A		LmjF.30.1680	88	2	histone	CRAL/TRIO domain containing protein, putative	Basal changes
LmjF.30	613403		T	C	968.375	snp	1	homozygous	C	upstream_gene_variant	MODIFIER	transcript	protein_coding	c.-977T>C		LmjF.30.1680	88	2	histone	CRAL/TRIO domain containing protein, putative	Basal changes
LmjF.30	826578		T	C	2457.15	snp	0.5	heterozygous	C	upstream_gene_variant	MODIFIER	intergenic_region		c.-2797A>G		LmjF.30.2180	25	0	Translational control	RNA recognition motif. (a.k.a. RRM, RBD, or RNP domain), putative	Basal changes
LmjF.30	844798		TACA	TA	13811.2	del	1	homozygous	TA	upstream_gene_variant	MODIFIER	intergenic_region		c.-1178_-1177delTG		LmjF.30.2200	25	0	Translational control	Zinc finger C-x8-C-x5-C-x3-H type (and similar), putative	#N/A
LmjF.30	973884		A	T	23748.8	snp	0.5	heterozygous	T	upstream_gene_variant	MODIFIER	transcript	protein_coding	c.-3550T>A		LmjF.30.2500	0	0	histone	tyrosine/dopa decarboxylase, putative (pseudogene)	#N/A
LmjF.30	1015524		G	C	9755.44	snp	0.5	heterozygous	C	upstream_gene_variant	MODIFIER	transcript	protein_coding	c.-2315C>G		LmjF.30.2600	94	1	Antioxidant response	formate--tetrahydrofolate ligase	Basal changes
LmjF.30	1015531		A	C	26373.1	snp	1	homozygous	C	upstream_gene_variant	MODIFIER	transcript	protein_coding	c.-2322T>G		LmjF.30.2600	94	1	Antioxidant response	formate--tetrahydrofolate ligase	Basal changes
LmjF.30	1084277		C	T	6181.12	snp	0.5	heterozygous	T	upstream_gene_variant	MODIFIER	transcript	protein_coding	c.-4014G>A		LmjF.30.2845	47	0	Energy metabolism	succinate dehydrogenase subunit 3	#N/A
LmjF.30	1209602		T	A	32972.9	snp	1	homozygous	A	upstream_gene_variant	MODIFIER	transcript	protein_coding	c.-1668A>T		LmjF.30.3170	52	0	histone	Tumour suppressor, Mitostatin, putative	#N/A
LmjF.30	1216289		C	T	1878000	snp	0.5	heterozygous	T	synonymous_variant	LOW	transcript	protein_coding	c.174G>A	p.Ala58Ala	LmjF.30.3200	75	1	Translational control	ribosomal protein S26, putative	#N/A
LmjF.30	1259353		C	T	390358	snp	1	homozygous	T	synonymous_variant	LOW	transcript	protein_coding	c.448C>T	p.Leu150Leu	LmjF.30.3340	92	1	Translational control	60S ribosomal protein L9, putative	#N/A
LmjF.30	1321123		GGC	GAGC	12277.2	ins	0.5	heterozygous	GAGC	upstream_gene_variant	MODIFIER	transcript	protein_coding	c.-4238_-4237insA		LmjF.30.3480	50	0	histone	chromosomal passenger complex protein 1	Basal changes
LmjF.30	1323811		G	A	785.545	snp	0.5	heterozygous	A	upstream_gene_variant	MODIFIER	intergenic_region		c.-1550G>A		LmjF.30.3480	50	0	histone	chromosomal passenger complex protein 1	Basal changes
LmjF.30	1348309		C	T	4373.81	snp	0.5	heterozygous	T	upstream_gene_variant	MODIFIER	transcript	protein_coding	c.-440C>T		LmjF.30.3570	47	0	Translational control	Zinc finger CCCH domain-containing protein	#N/A
LmjF.30	1395468		C	T	621593	snp	1	homozygous	T	missense_variant	MODERATE	transcript	protein_coding	c.218C>T	p.Ala73Val	LmjF.30.3720	68	1	Translational control	60S acidic ribosomal protein P2, putative	Basal changes
LmjF.30	1396526		AC	TA	27510.1	mnp	1	homozygous	TA	upstream_gene_variant	MODIFIER	transcript	protein_coding	c.-210_-209delACinsTA		LmjF.30.3740	57	0	Translational control	ribosomal P protein AGP2beta-1, putative	#N/A
LmjF.31	2586		G	A	91644.1	snp	0.5	heterozygous	A	downstream_gene_variant	MODIFIER			c.*660C>T		LmjF.31.0010	37	0	Antioxidant response	5-methyltetrahydropteroyltriglutamate-homocysteine S-methyltransferase	Basal changes
LmjF.31	62350		A	G	69620.2	snp	0.5	heterozygous	G	missense_variant	MODERATE	transcript	protein_coding	c.1097T>C	p.Met366Thr	LmjF.31.0240	39	0	Calium metabolism	Cupin superfamily protein, putative	#N/A
LmjF.31	70175		G	T	200389	snp	1	homozygous	T	upstream_gene_variant	MODIFIER	transcript	protein_coding	c.-2455C>A		LmjF.31.0250	53	0	Nuclear	ATP-dependent RNA helicase, putative	#N/A
LmjF.31	106107		GGGA	GAGGG	147855	complex	1	homozygous	AGGG	upstream_gene_variant	MODIFIER	transcript	protein_coding	c.-1955_-1953delTCCinsCCCT		LmjF.31.0340	144	3	aminoacid metabolism	amino acid transporter aATP11, putative	Basal changes
LmjF.31	144482		A	C	24513.4	snp	0.5	heterozygous	C	upstream_gene_variant	MODIFIER	intergenic_region		c.-985T>G		LmjF.31.0430	22	0	Calium metabolism	calpain-like cysteine peptidase, putative	#N/A
LmjF.31	148709		GCG	GCGGCCAGCCATCG	8798.24	ins	0.5	heterozygous	GCGGCCAGCCATCG	upstream_gene_variant	MODIFIER	intergenic_region		c.-1062_-1061insCGATGGCTGGC		LmjF.31.0440	57	0	histone	cytoskeleton-associated protein CAP5.5, putative	Basal changes
LmjF.31	148912		C	A	11232.2	snp	0.5	heterozygous	A	upstream_gene_variant	MODIFIER	intergenic_region		c.-1262G>T		LmjF.31.0440	57	0	histone	cytoskeleton-associated protein CAP5.5, putative	Basal changes
LmjF.31	148939		C	A	777447	snp	1	homozygous	A	upstream_gene_variant	MODIFIER	intergenic_region		c.-1289G>T		LmjF.31.0440	57	0	histone	cytoskeleton-associated protein CAP5.5, putative	Basal changes
LmjF.31	150048		G	T	787455	snp	1	homozygous	T	upstream_gene_variant	MODIFIER	transcript	protein_coding	c.-2398C>A		LmjF.31.0440	57	0	histone	cytoskeleton-associated protein CAP5.5, putative	Basal changes
LmjF.31	150098		G	A	943657	snp	1	homozygous	A	upstream_gene_variant	MODIFIER	transcript	protein_coding	c.-2448C>T		LmjF.31.0440	57	0	histone	cytoskeleton-associated protein CAP5.5, putative	Basal changes
LmjF.31	150801		G	A	148557	snp	0.5	heterozygous	A	upstream_gene_variant	MODIFIER	transcript	protein_coding	c.-3151C>T		LmjF.31.0440	57	0	histone	cytoskeleton-associated protein CAP5.5, putative	Basal changes
LmjF.31	151060		C	A	41367.3	snp	0.5	heterozygous	A	upstream_gene_variant	MODIFIER	transcript	protein_coding	c.-3410G>T		LmjF.31.0440	57	0	histone	cytoskeleton-associated protein CAP5.5, putative	Basal changes
LmjF.31	152746		CGGGGGGTGCA	CGGGGGTGCA	101905	del	1	homozygous	CGGGGGTGCA	upstream_gene_variant	MODIFIER	transcript	protein_coding	c.-115delC		LmjF.31.0450	194	34	Surface protein	amastin, putative	Both
LmjF.31	153281		T	C	6375.7	snp	0.5	heterozygous	C	upstream_gene_variant	MODIFIER	transcript	protein_coding	c.-644A>G		LmjF.31.0450	194	34	Surface protein	amastin, putative	Both
LmjF.31	153282		G	T	1197.36	snp	0.5	heterozygous	T	upstream_gene_variant	MODIFIER	transcript	protein_coding	c.-645C>A		LmjF.31.0450	194	34	Surface protein	amastin, putative	Both
LmjF.31	154106		G	T	929875	snp	1	homozygous	T	missense_variant	MODERATE	transcript	protein_coding	c.484C>A	p.Pro162Thr	LmjF.31.0455	0	0	Surface protein	tuzin	#N/A
LmjF.31	154154		T	C	637430	snp	1	homozygous	C	missense_variant	MODERATE	transcript	protein_coding	c.436A>G	p.Ser146Gly	LmjF.31.0455	0	0	Surface protein	tuzin	#N/A
LmjF.31	154668		G	A	142957	snp	0.5	heterozygous	A	upstream_gene_variant	MODIFIER	transcript	protein_coding	c.-2031C>T		LmjF.31.0450	194	34	Surface protein	amastin, putative	Both
LmjF.31	155203		C	A	20829.1	snp	0.5	heterozygous	A	upstream_gene_variant	MODIFIER	transcript	protein_coding	c.-2566G>T		LmjF.31.0450	194	34	Surface protein	amastin, putative	Both
LmjF.31	160025		G	T	5593.64	snp	0.5	heterozygous	T	5_prime_UTR_variant	MODIFIER	transcript	protein_coding	c.-620C>A		LmjF.31.0460	53	0	Calium metabolism	calpain-like cysteine peptidase, putative	#N/A
LmjF.31	206838		CCAC	CCACAC	80030.5	ins	1	homozygous	CCACAC	upstream_gene_variant	MODIFIER	transcript	protein_coding	c.-3834_-3833insGT		LmjF.31.0570	576	0	aminoacid metabolism	amino acid transporter aATP11, putative	#N/A
LmjF.31	332164		G	A	1098010	snp	1	homozygous	A	upstream_gene_variant	MODIFIER	transcript	protein_coding	c.-2992C>T		LmjF.31.0880	62	1	aminoacid metabolism	amino acid permease 3	Basal changes
LmjF.31	333599		A	G	8419.99	snp	0.5	heterozygous	G	upstream_gene_variant	MODIFIER	transcript	protein_coding	c.-4427T>C		LmjF.31.0880	62	1	aminoacid metabolism	amino acid permease 3	Basal changes
LmjF.31	333605		A	T	10504.8	snp	0.5	heterozygous	T	upstream_gene_variant	MODIFIER	transcript	protein_coding	c.-4433T>A		LmjF.31.0880	62	1	aminoacid metabolism	amino acid permease 3	Basal changes
LmjF.31	370980		G	A	423110	snp	1	homozygous	A	upstream_gene_variant	MODIFIER	intergenic_region		c.-4063C>T		LmjF.31.0960	50	3	histone	sodium stibogluconate resistance protein, putative	Basal changes
LmjF.31	371118		G	T	442492	snp	1	homozygous	T	upstream_gene_variant	MODIFIER	transcript	protein_coding	c.-4201C>A		LmjF.31.0960	50	3	histone	sodium stibogluconate resistance protein, putative	Basal changes
LmjF.31	371207		C	G	42143.1	snp	0.5	heterozygous	G	upstream_gene_variant	MODIFIER	transcript	protein_coding	c.-4290G>C		LmjF.31.0960	50	3	histone	sodium stibogluconate resistance protein, putative	Basal changes
LmjF.31	686077		A	G	333.537	snp	0.5	heterozygous	G	upstream_gene_variant	MODIFIER	transcript	protein_coding	c.-3121T>C		LmjF.31.1450	31	1	Surface protein	surface membrane protein gp46-like protein	Basal changes
LmjF.31	763586		T	C	5406.43	snp	0.5	heterozygous	C	upstream_gene_variant	MODIFIER	transcript	protein_coding	c.-2125A>G		LmjF.31.1550	53	0	Translational control	Mitochondrial ribosomal protein L51 / S25 / CI-B8 domain containing protein, putative	#N/A
LmjF.31	764049		G	T	3142.95	snp	0.5	heterozygous	T	upstream_gene_variant	MODIFIER	transcript	protein_coding	c.-2588C>A		LmjF.31.1550	53	0	Translational control	Mitochondrial ribosomal protein L51 / S25 / CI-B8 domain containing protein, putative	#N/A
LmjF.31	764246		A	C	12208.6	snp	0.5	heterozygous	C	upstream_gene_variant	MODIFIER	transcript	protein_coding	c.-2785T>G		LmjF.31.1550	53	0	Translational control	Mitochondrial ribosomal protein L51 / S25 / CI-B8 domain containing protein, putative	#N/A
LmjF.31	785163		CAT	CATTGCGAT	16704.5	ins	0.5	heterozygous	CATTGCGAT	upstream_gene_variant	MODIFIER	transcript	protein_coding	c.-1572_-1571insATCGCA		LmjF.31.1650	57	0	histone	MYND finger, putative	#N/A
LmjF.31	858064		T	A	59033.8	snp	1	homozygous	A	upstream_gene_variant	MODIFIER	transcript	protein_coding	c.-4745A>T		LmjF.31.1800	51	2	aminoacid metabolism	amino acid permease	Basal changes
LmjF.31	862793		C	T	13979.1	snp	1	homozygous	T	missense_variant	MODERATE			c.1619G>A	p.Ser540Asn	LmjF.31.1820	51	2	aminoacid metabolism	amino acid permease	#N/A
LmjF.31	918345		G	A	4645.75	snp	0.5	heterozygous	A	upstream_gene_variant	MODIFIER	intergenic_region		c.-670C>T		LmjF.31.1870	72	1	histone	mannosyltransferase-like protein	#N/A
LmjF.31	918389		G	A	1130.06	snp	0.5	heterozygous	A	upstream_gene_variant	MODIFIER	intergenic_region		c.-714C>T		LmjF.31.1870	72	1	histone	mannosyltransferase-like protein	#N/A
LmjF.31	930760		G	A	7012.26	snp	0.5	heterozygous	A	synonymous_variant	LOW	transcript	protein_coding	c.177C>T	p.Tyr59Tyr	LmjF.31.1900	71	1	Ubiquitination	ubiquitin-fusion protein	Basal changes
LmjF.31	930814		C	T	16610.4	snp	0.5	heterozygous	T	synonymous_variant	LOW	transcript	protein_coding	c.123G>A	p.Gln41Gln	LmjF.31.1900	71	1	Ubiquitination	ubiquitin-fusion protein	Basal changes
LmjF.31	931579		C	T	4956.62	snp	0.5	heterozygous	T	upstream_gene_variant	MODIFIER	transcript	protein_coding	c.-1490G>A		LmjF.31.1890	93	2	histone	peptidase m20/m25/m40 family-like protein	Basal changes
LmjF.31	950039		TGC	TGCAGACACACGCGC	8637.7	ins	0.5	heterozygous	TGCAGACACACGCGC	upstream_gene_variant	MODIFIER	transcript	protein_coding	c.-1411_-1410insGCGCGTGTGTCT		LmjF.31.1930	68	0	histone	dihydrouridine synthase (Dus), putative	#N/A
LmjF.31	1069670		G	A	18546.5	snp	1	homozygous	A	upstream_gene_variant	MODIFIER	transcript	protein_coding	c.-3681C>T		LmjF.31.2170	57	0	histone	ARM-like helical domain-containing protein	#N/A
LmjF.31	1121314		G	C	187098	snp	0.5	heterozygous	C	synonymous_variant	LOW	transcript	protein_coding	c.1005C>G	p.Arg335Arg	LmjF.31.2250	79	1	histone	3,2-trans-enoyl-CoA isomerase, mitochondrial precursor, putative	#N/A
LmjF.31	1128431		G	A	226.418	snp	0.5	heterozygous	A	upstream_gene_variant	MODIFIER	transcript	protein_coding	c.-3921C>T		LmjF.31.2260	55	0	aminoacid metabolism	aminopeptidase, putative	#N/A
LmjF.31	1138301		G	A	134397	snp	1	homozygous	A	upstream_gene_variant	MODIFIER	transcript	protein_coding	c.-3791C>T		LmjF.31.2290	31	0	histone	phosphatidylethanolaminen-methyltransferase-lik e protein	#N/A
LmjF.31	1146903		G	A	746.776	snp	0.5	heterozygous	A	upstream_gene_variant	MODIFIER	transcript	protein_coding	c.-3856C>T		LmjF.31.2310	116	3	histone	3'-nucleotidase/nuclease precursor, putative	Basal changes
LmjF.31	1153637		GGGTC	GGGGGAGGTC,GGGGGGAGGTC	9068.4	ins,ins"	0.5,0.5	heterozygous	GGGGGAGGTC	5_prime_UTR_variant	MODIFIER	transcript	protein_coding	c.-172_-168delGACCCinsGACCTCCCCC		LmjF.31.2340	76	0	histone	p-nitrophenylphosphatase, putative	#N/A
LmjF.31	1229318		TC	CT	261883	mnp	1	homozygous	CT	missense_variant	MODERATE	transcript	protein_coding	c.362_363delGAinsAG	p.Gly121Glu	LmjF.31.2510	25	0	histone	ferredoxin, 2fe-2s-like protein	Basal changes
LmjF.31	1319780		C	T	7084.66	snp	0.5	heterozygous	T	missense_variant	MODERATE	transcript	protein_coding	c.1156G>A	p.Val386Met	LmjF.31.2740	64	0	Drug efflux	Endoplasmic Reticulum-Golgi Intermediate Compartment (ERGIC)/Endoplasmic reticulum vesicle transporter, putative	#N/A
LmjF.31	1341824		C	T	1077.56	snp	0.5	heterozygous	T	synonymous_variant	LOW	transcript	protein_coding	c.489G>A	p.Pro163Pro	LmjF.31.2785	0	0	histone	glutamamyl carboxypeptidase	#N/A
LmjF.31	1382981		C	T	5292.64	snp	0.5	heterozygous	T	upstream_gene_variant	MODIFIER	transcript	protein_coding	c.-3630G>A		LmjF.31.2920	58	0	histone	inositol polyphosphate 1-phosphatase, putative	#N/A
LmjF.31	1394616		G	A	29697	snp	1	homozygous	A	upstream_gene_variant	MODIFIER	intergenic_region		c.-2383C>T		LmjF.31.2960	63	0	Protein Kinase	Repressor of differentiation kinase 2, putative	Basal changes
LmjF.31	1428305		G	A	326198	snp	1	homozygous	A	synonymous_variant	LOW	transcript	protein_coding	c.1386C>T	p.Gly462Gly	LmjF.31.3035	0	0	histone	mu-adaptin 4, putative (pseudogene)	#N/A
LmjF.31	1439482		GG	GTGCCT	59954	complex	1	homozygous	TGCCT	upstream_gene_variant	MODIFIER	transcript	lincRNA	c.-2408delCinsAGGCA		LmjF.31.3060	44	1	histone	ferrous iron transport protein, putative	Basal changes
LmjF.31	1442221		GACA	GACACA	288010	ins	1	homozygous	GACACA	upstream_gene_variant	MODIFIER	transcript	protein_coding	c.-1021_-1020insTG		LmjF.31.3070	44	1	histone	iron/zinc transporter protein-like protein	Basal changes
LmjF.31	1447158		G	A	146207	snp	1	homozygous	A	synonymous_variant	LOW	transcript	protein_coding	c.2793C>T	p.Gly931Gly	LmjF.31.3090	59	0	histone	metallo-peptidase, Clan ME, Family M16	#N/A
LmjF.31	1457108		C	T	191669	snp	1	homozygous	T	upstream_gene_variant	MODIFIER	transcript	protein_coding	c.-4286G>A		LmjF.31.3105	44	0	Ubiquitination	autophagy protein 10	Basal changes
LmjF.31	1476945		GCG	ACG	25530.3	snp	0.5	heterozygous	ACG	upstream_gene_variant	MODIFIER	transcript	protein_coding	c.-882G>A		LmjF.31.3190	1121	6	histone	phosphoglycan beta 1,3 galactosyltransferase 5	Basal changes
LmjF.31	1477143		GG	AT	17010.6	mnp	0.5	heterozygous	AT	upstream_gene_variant	MODIFIER	transcript	protein_coding	c.-684_-683delGGinsAT		LmjF.31.3190	1121	6	histone	phosphoglycan beta 1,3 galactosyltransferase 5	Basal changes
LmjF.31	1478354		T	C	244.232	snp	0.5	heterozygous	C	synonymous_variant	LOW	transcript	protein_coding	c.528T>C	p.Gly176Gly	LmjF.31.3190	1121	6	histone	phosphoglycan beta 1,3 galactosyltransferase 5	Basal changes
LmjF.31	1478360		GGCCT	GGCCG	1069.25	snp	0.5	heterozygous	GGCCG	missense_variant	MODERATE	transcript	protein_coding	c.538T>G	p.Ser180Ala	LmjF.31.3190	1121	6	histone	phosphoglycan beta 1,3 galactosyltransferase 5	Basal changes
LmjF.32	34162		G	A	82364.9	snp	1	homozygous	A	missense_variant	MODERATE	transcript	protein_coding	c.481C>T	p.Pro161Ser	LmjF.32.0110	46	0	histone	mitochondrial carrier protein, putative	#N/A
LmjF.32	35382		C	T	25375.2	snp	1	homozygous	T	upstream_gene_variant	MODIFIER	transcript	protein_coding	c.-3491G>A		LmjF.32.0100	26	0	histone	NLI interacting factor-like phosphatase, putative	#N/A
LmjF.32	166601		CAGA	CA	68148.5	del	0.5	heterozygous	CA	upstream_gene_variant	MODIFIER	transcript	protein_coding	c.-3058_-3057delTC		LmjF.32.0420	56	0	Microtubules or flagellar	kinesin motor domain containing protein, putative	#N/A
LmjF.32	168933		G	C	2074730	snp	1	homozygous	C	missense_variant	MODERATE	transcript	protein_coding	c.764C>G	p.Ala255Gly	LmjF.32.0450	98	1	Translational control	40S ribosomal protein S2	#N/A
LmjF.32	228915		T	C	9994.06	snp	0.5	heterozygous	C	upstream_gene_variant	MODIFIER	transcript	protein_coding	c.-1101T>C		LmjF.32.0680	52	0	Microtubules or flagellar	OSM3-like kinesin, putative	Basal changes
LmjF.32	271405		C	G	14099.5	snp	0.5	heterozygous	G	upstream_gene_variant	MODIFIER	intergenic_region		c.-748C>G		LmjF.32.0780	26	0	Protein Kinase	STE/STE11 serine/threonine-protein kinase, putative	#N/A
LmjF.32	271417		C	G	15205.4	snp	0.5	heterozygous	G	upstream_gene_variant	MODIFIER	intergenic_region		c.-736C>G		LmjF.32.0780	26	0	Protein Kinase	STE/STE11 serine/threonine-protein kinase, putative	#N/A
LmjF.32	271441		C	G	13826.3	snp	0.5	heterozygous	G	upstream_gene_variant	MODIFIER	intergenic_region		c.-712C>G		LmjF.32.0780	26	0	Protein Kinase	STE/STE11 serine/threonine-protein kinase, putative	#N/A
LmjF.32	271542		C	T	546.98	snp	1	homozygous	T	upstream_gene_variant	MODIFIER	intergenic_region		c.-611C>T		LmjF.32.0780	26	0	Protein Kinase	STE/STE11 serine/threonine-protein kinase, putative	#N/A
LmjF.32	328897		CGTGTGT	TGTTTCGT	65803.4	complex	0.5	heterozygous	TGTTTCGT	upstream_gene_variant	MODIFIER	transcript	protein_coding	c.-1468_-1462delCGTGTGTinsTGTTTCGT		LmjF.32.0880	87	1	Translational control	60S ribosomal protein L18a, putative	#N/A
LmjF.32	330509		G	A	202344	snp	0.5	heterozygous	A	missense_variant	MODERATE	transcript	protein_coding	c.145G>A	p.Val49Ile	LmjF.32.0880	87	1	Translational control	60S ribosomal protein L18a, putative	#N/A
LmjF.32	330885		A	C	102923	snp	0.5	heterozygous	C	missense_variant	MODERATE	transcript	protein_coding	c.521A>C	p.Lys174Thr	LmjF.32.0880	87	1	Translational control	60S ribosomal protein L18a, putative	#N/A
LmjF.32	402233		TACACA	TACACACACGCA	49132.7	ins	0.5	heterozygous	TACACACACGCA	upstream_gene_variant	MODIFIER	transcript	protein_coding	c.-2807_-2806insCACGCA		LmjF.32.1010	49	0	histone	atypical dual specificity phosphatase, putative	#N/A
LmjF.32	404591		A	G	3373.86	snp	0.5	heterozygous	G	upstream_gene_variant	MODIFIER	transcript	protein_coding	c.-454A>G		LmjF.32.1010	49	0	histone	atypical dual specificity phosphatase, putative	#N/A
LmjF.32	416954		C	A	78435.3	snp	1	homozygous	A	upstream_gene_variant	MODIFIER	transcript	protein_coding	c.-1550C>A		LmjF.32.1060	53	0	Microtubules or flagellar	Dynein intermediate chain, axonemal	#N/A
LmjF.32	482458		T	C	4793.02	snp	0.5	heterozygous	C	upstream_gene_variant	MODIFIER	transcript	protein_coding	c.-1005T>C		LmjF.32.1250	47	0	Ubiquitination	ubiquitin hydrolase, putative	#N/A
LmjF.32	531871		G	T	23881.8	snp	0.5	heterozygous	T	upstream_gene_variant	MODIFIER	intergenic_region		c.-2374G>T		LmjF.32.1370	53	0	histone	G5-interacting protein, putative	Basal changes
LmjF.32	579657		AGT	AGTAGTGT	9847.61	ins	0.5	heterozygous	AGTAGTGT	upstream_gene_variant	MODIFIER	transcript	protein_coding	c.-3031_-3030insACACT		LmjF.32.1460	54	0	Energy metabolism	phosphatidylinositol 3-related kinase, putative	#N/A
LmjF.32	708872		AGGAGAA	GGGAAG	224743	complex	1	homozygous	GGGAAG	upstream_gene_variant	MODIFIER	intergenic_region		c.-3564_-3558delTTCTCCTinsCTTCCC		LmjF.32.1810	52	0	Protein Kinase	Serine/threonine-protein kinase NEK21, putative	#N/A
LmjF.32	754973		A	T	2471.04	snp	0.5	heterozygous	T	upstream_gene_variant	MODIFIER	intergenic_region		c.-2079T>A		LmjF.32.1920	52	0	histone	Vitamin B6 photo-protection and homoeostasis, putative	#N/A
LmjF.32	790339		T	C	4029.16	snp	0.5	heterozygous	C	upstream_gene_variant	MODIFIER	transcript	protein_coding	c.-3402A>G		LmjF.32.2000	50	0	histone	TLR4 regulator and MIR-interacting MSAP, putative	#N/A
LmjF.32	802706		C	T	21251.2	snp	0.5	heterozygous	T	missense_variant	MODERATE	transcript	protein_coding	c.979G>A	p.Gly327Ser	LmjF.32.2060	29	0	Drug efflux	ABC transporter-like protein	#N/A
LmjF.32	889879		G	A	287603	snp	1	homozygous	A	downstream_gene_variant	MODIFIER	intergenic_region		c.*418C>T		LmjF.32.2260	51	0	Chaperones	heat shock protein Hsp20, putative	Basal changes
LmjF.32	892901		G	T	4812.9	snp	0.5	heterozygous	T	missense_variant	MODERATE	transcript	protein_coding	c.1874C>A	p.Ala625Glu	LmjF.32.2270	42	0	histone	membrane associated protein-like protein	#N/A
LmjF.32	893647		GCGTGC	GCGCCA	255.821	mnp	0.5	heterozygous	GCGCCA	missense_variant	MODERATE	transcript	protein_coding	c.1123_1125delGCAinsTGG	p.Ala375Trp	LmjF.32.2270	42	0	histone	membrane associated protein-like protein	#N/A
LmjF.32	893677		GCGTGC	ACGTCC,GCGCCA	880.036	complex,mnp"	0.5,0.5	heterozygous	ACGTCC	frameshift_variant&missense_variant	HIGH	transcript	protein_coding	c.1093_1098delGCACGCinsGGACGT	p.Ala365fs	LmjF.32.2270	42	0	histone	membrane associated protein-like protein	#N/A
LmjF.32	1047689		A	C	289213	snp	1	homozygous	C	upstream_gene_variant	MODIFIER	transcript	protein_coding	c.-3201T>G		LmjF.32.2650	59	0	histone	SpoU rRNA Methylase family, putative	Basal changes
LmjF.32	1047957		A	C	226918	snp	1	homozygous	C	upstream_gene_variant	MODIFIER	transcript	protein_coding	c.-3469T>G		LmjF.32.2650	59	0	histone	SpoU rRNA Methylase family, putative	Basal changes
LmjF.32	1197698		C	T	88535	snp	1	homozygous	T	upstream_gene_variant	MODIFIER	transcript	protein_coding	c.-1130C>T		LmjF.32.3050	43	0	histone	Ras family, putative	#N/A
LmjF.32	1231963		C	T	9275.69	snp	0.5	heterozygous	T	synonymous_variant	LOW	transcript	protein_coding	c.153C>T	p.Ala51Ala	LmjF.32.3130	111	4	Translational control	ribosomal protein L3, putative	#N/A
LmjF.32	1233128		G	C	29372.4	snp	0.5	heterozygous	C	upstream_gene_variant	MODIFIER	transcript	protein_coding	c.-1581G>C		LmjF.32.3140	44	0	histone	pyrroline-5-carboxylate synthetase-like protein	#N/A
LmjF.32	1307790		G	A	86753	snp	1	homozygous	A	downstream_gene_variant	MODIFIER	intergenic_region		c.*3773G>A		LmjF.32.3260	48	0	Energy metabolism	glucosamine-6-phosphate isomerase, putative	#N/A
LmjF.32	1308664		C	T	120687	snp	0.5	heterozygous	T	downstream_gene_variant	MODIFIER	intergenic_region		c.*4647C>T		LmjF.32.3260	48	0	Energy metabolism	glucosamine-6-phosphate isomerase, putative	#N/A
LmjF.32	1394252		C	T	87893	snp	1	homozygous	T	upstream_gene_variant	MODIFIER	transcript	protein_coding	c.-1234C>T		LmjF.32.3470	49	0	histone	RNA-binding, protein, putative	#N/A
LmjF.32	1395320		CTC	CTCTCTTTC	723.273	ins	0.5	heterozygous	CTCTCTTTC	5_prime_UTR_variant	MODIFIER	transcript	protein_coding	c.-161_-160insTTCTCT		LmjF.32.3470	49	0	histone	RNA-binding, protein, putative	#N/A
LmjF.32	1524014		C	T	19170.8	snp	0.5	heterozygous	T	upstream_gene_variant	MODIFIER	transcript	protein_coding	c.-421C>T		LmjF.32.3780	46	0	Microtubules or flagellar	kinetoplast-associated protein 3, putative	#N/A
LmjF.32	1567225		C	T	651790	snp	1	homozygous	T	upstream_gene_variant	MODIFIER	intergenic_region		c.-2732C>T		LmjF.32.3930	61	0	Ubiquitination	SPRY domain/HECT-domain (ubiquitin-transferase), putative	Basal changes
LmjF.32	1567913		C	A	6347.23	snp	0.5	heterozygous	A	upstream_gene_variant	MODIFIER	intergenic_region		c.-2044C>A		LmjF.32.3930	61	0	Ubiquitination	SPRY domain/HECT-domain (ubiquitin-transferase), putative	Basal changes
LmjF.33	57842		T	C	51819.2	snp	1	homozygous	C	upstream_gene_variant	MODIFIER	intergenic_region		c.-3547A>G		LmjF.33.0200	50	0	histone	metallo-peptidase, Clan MC, Family M14, putative	#N/A
LmjF.33	80656		G	A	6992.44	snp	0.5	heterozygous	A	synonymous_variant	LOW	transcript	protein_coding	c.150C>T	p.Ser50Ser	LmjF.33.0260	47	0	histone	RGG-containing protein 2, putative	#N/A
LmjF.33	96195		A	G	25386.4	snp	0.5	heterozygous	G	upstream_gene_variant	MODIFIER	transcript	snoRNA	n.-4798T>C		LmjF.33.snoRNA0110	0	0	histone	C/D snoRNA	Basal changes
LmjF.33	96201		ATG	GTG	18266.9	snp	0.5	heterozygous	GTG	upstream_gene_variant	MODIFIER	transcript	snoRNA	n.-4804T>C		LmjF.33.snoRNA0110	0	0	histone	C/D snoRNA	Basal changes
LmjF.33	250266		C	T	9511.23	snp	0.5	heterozygous	T	upstream_gene_variant	MODIFIER	transcript	protein_coding	c.-4019G>A		LmjF.33.0560	52	0	Translational control	tRNA-splicing ligase RtcB, putative	#N/A
LmjF.33	263681		T	C	170.602	snp	0.5	heterozygous	C	upstream_gene_variant	MODIFIER	transcript	protein_coding	c.-1798A>G		LmjF.33.0590	128	0	histone	Coiled-coil domain-containing protein 40 homolog	#N/A
LmjF.33	298493		G	C	356780	snp	1	homozygous	C	missense_variant	MODERATE	transcript	protein_coding	c.307G>C	p.Ala103Pro	LmjF.33.0720	86	1	Translational control	60S ribosomal protein L6, putative	#N/A
LmjF.33	421853		C	T	1006000	snp	0.5	heterozygous	T	synonymous_variant	LOW	transcript	protein_coding	c.129C>T	p.Leu43Leu	LmjF.33.0920	89	1	Translational control	40S ribosomal protein S3, putative	#N/A
LmjF.33	464021		G	A	16885.7	snp	0.5	heterozygous	A	upstream_gene_variant	MODIFIER	intergenic_region		c.-2287G>A		LmjF.33.1010	48	0	Calium metabolism	calcium-transporting ATPase, putative	Basal changes
LmjF.33	494059		C	T	65753.3	snp	1	homozygous	T	upstream_gene_variant	MODIFIER	transcript	protein_coding	c.-1144C>T		LmjF.33.1060	51	0	histone	chloride channel protein, putative	#N/A
LmjF.33	500371		C	T	122021	snp	1	homozygous	T	upstream_gene_variant	MODIFIER	transcript	protein_coding	c.-2061C>T		LmjF.33.1080	50	0	histone	YEATS family, putative	Basal changes
LmjF.33	500937		GGGGGGGGCAC	GGGGAGGGGGGGCAC	32446.8	ins	0.5	heterozygous	GGGGAGGGGGGGCAC	upstream_gene_variant	MODIFIER	transcript	protein_coding	c.-1492_-1491insAGGG		LmjF.33.1080	50	0	histone	YEATS family, putative	Basal changes
LmjF.33	501670		G	A	257859	snp	1	homozygous	A	upstream_gene_variant	MODIFIER	transcript	protein_coding	c.-762G>A		LmjF.33.1080	50	0	histone	YEATS family, putative	Basal changes
LmjF.33	564980		GTGT	CTGC	263.851	complex	0.5	heterozygous	CTGC	upstream_gene_variant	MODIFIER	transcript	protein_coding	c.-979_-976delGTGTinsCTGC		LmjF.33.1230	104	1	histone	WD domain, G-beta repeat, putative	#N/A
LmjF.33	637606		CTC	CTCTCTCGCTCTCTTTC	8312.88	ins	0.5	heterozygous	CTCTCTCGCTCTCTTTC	upstream_gene_variant	MODIFIER	transcript	protein_coding	c.-3992_-3991insTCTCGCTCTCTTTC		LmjF.33.1420	46	0	aminoacid metabolism	amino acid permease-like protein	#N/A
LmjF.33	786503		A	T	1046.71	snp	0.5	heterozygous	T	upstream_gene_variant	MODIFIER	intergenic_region		c.-1391A>T		LmjF.33.1700	58	0	Nuclear	chromatin-remodeling complex atpase chain iswi	Basal changes
LmjF.33	827735		C	G	665.014	snp	0.5	heterozygous	G	downstream_gene_variant	MODIFIER			c.*2365C>G		LmjF.33.1830	94	1	Protein Kinase	dual specificity tyrosine-phosphorylation-regulated kinase 2, putative	#N/A
LmjF.33	827745		A	G	1499.43	snp	0.5	heterozygous	G	downstream_gene_variant	MODIFIER			c.*2375A>G		LmjF.33.1830	94	1	Protein Kinase	dual specificity tyrosine-phosphorylation-regulated kinase 2, putative	#N/A
LmjF.33	827750		T	C	2865.74	snp	0.5	heterozygous	C	downstream_gene_variant	MODIFIER			c.*2380T>C		LmjF.33.1830	94	1	Protein Kinase	dual specificity tyrosine-phosphorylation-regulated kinase 2, putative	#N/A
LmjF.33	827757		T	C	1710.43	snp	0.5	heterozygous	C	downstream_gene_variant	MODIFIER			c.*2387T>C		LmjF.33.1830	94	1	Protein Kinase	dual specificity tyrosine-phosphorylation-regulated kinase 2, putative	#N/A
LmjF.33	828583		T	C	521.375	snp	0.5	heterozygous	C	downstream_gene_variant	MODIFIER			c.*3213T>C		LmjF.33.1830	94	1	Protein Kinase	dual specificity tyrosine-phosphorylation-regulated kinase 2, putative	#N/A
LmjF.33	828641		G	T	27886.8	snp	0.5	heterozygous	T	downstream_gene_variant	MODIFIER			c.*3271G>T		LmjF.33.1830	94	1	Protein Kinase	dual specificity tyrosine-phosphorylation-regulated kinase 2, putative	#N/A
LmjF.33	828706		C	T	16301.8	snp	0.5	heterozygous	T	downstream_gene_variant	MODIFIER			c.*3336C>T		LmjF.33.1830	94	1	Protein Kinase	dual specificity tyrosine-phosphorylation-regulated kinase 2, putative	#N/A
LmjF.33	828711		C	T	16635.8	snp	0.5	heterozygous	T	downstream_gene_variant	MODIFIER			c.*3341C>T		LmjF.33.1830	94	1	Protein Kinase	dual specificity tyrosine-phosphorylation-regulated kinase 2, putative	#N/A
LmjF.33	971693		TTT	CGC	50711.7	mnp	1	homozygous	CGC	upstream_gene_variant	MODIFIER	transcript	protein_coding	c.-2452_-2450delTTTinsCGC		LmjF.33.2160	48	0	histone	magnesium-dependent phosphatase-1/HAD phosphatase, family IIIC, putative	Basal changes
LmjF.33	1026221		T	C	232.956	snp	0.5	heterozygous	C	upstream_gene_variant	MODIFIER	transcript	protein_coding	c.-979T>C		LmjF.33.2280	52	0	histone	MYND finger, putative	Basal changes
LmjF.33	1060041		T	C	38801	snp	0.5	heterozygous	C	upstream_gene_variant	MODIFIER	transcript	protein_coding	c.-971T>C		LmjF.33.2350	65	1	histone	Rab-GTPase-TBC domain containing protein, putative	#N/A
LmjF.33	1277182		G	C	89625.9	snp	1	homozygous	C	upstream_gene_variant	MODIFIER	transcript	protein_coding	c.-1218G>C		LmjF.33.2820	55	0	histone	PWWP domain/TFIIS helical bundle-like domain containing protein, putative	#N/A
LmjF.33	1277757		TTGTGTGTGTGTGTGTGTGTGTC	TTGTGTGTGTGTGTGTGTGTGTGTC	53937.4	ins	1	homozygous	TTGTGTGTGTGTGTGTGTGTGTGTC	upstream_gene_variant	MODIFIER	transcript	protein_coding	c.-622_-621insGT		LmjF.33.2820	55	0	histone	PWWP domain/TFIIS helical bundle-like domain containing protein, putative	#N/A
LmjF.34	28840		CCC	CTCACACACACACACACACA	8763.42	complex	0.5	heterozygous	TCACACACACACACACACA	upstream_gene_variant	MODIFIER	transcript	protein_coding	c.-1107_-1106delCCinsTCACACACACACACACACA		LmjF.34.0085	37	0	histone	HPP family, putative	#N/A
LmjF.34	116503		CGT	CGTTCCTGTTGT	23704.1	ins	0.5	heterozygous	CGTTCCTGTTGT	upstream_gene_variant	MODIFIER	transcript	protein_coding	c.-2970_-2969insTCCTGTTGT		LmjF.34.0330	101	1	histone	deoxyhypusine synthase	#N/A
LmjF.34	117064		ATG	ATGTTTG	33561.1	ins	0.5	heterozygous	ATGTTTG	upstream_gene_variant	MODIFIER	transcript	protein_coding	c.-2409_-2408insTTTG		LmjF.34.0330	101	1	histone	deoxyhypusine synthase	#N/A
LmjF.34	127237		C	T	362239	snp	1	homozygous	T	missense_variant	MODERATE	transcript	protein_coding	c.949C>T	p.Pro317Ser	LmjF.34.0350	51	0	Translational control	eukaryotic translation initiation factor 5, putative	#N/A
LmjF.34	196904		C	G	32.5302	snp	0.5	heterozygous	G	upstream_gene_variant	MODIFIER	intergenic_region		c.-3427C>G		LmjF.34.0500	78	2	Surface protein	amastin-like protein	#N/A
LmjF.34	197893		G	T	743.705	snp	0.5	heterozygous	T	upstream_gene_variant	MODIFIER	intergenic_region		c.-2438G>T		LmjF.34.0500	78	2	Surface protein	amastin-like protein	#N/A
LmjF.34	198132		G	T	1998.17	snp	0.5	heterozygous	T	upstream_gene_variant	MODIFIER	intergenic_region		c.-2199G>T		LmjF.34.0500	78	2	Surface protein	amastin-like protein	#N/A
LmjF.34	199241		T	C	2256.28	snp	1	homozygous	C	upstream_gene_variant	MODIFIER	intergenic_region		c.-1090T>C		LmjF.34.0500	78	2	Surface protein	amastin-like protein	#N/A
LmjF.34	200387		T	C	19294.7	snp	1	homozygous	C	synonymous_variant	LOW			c.57T>C	p.Phe19Phe	LmjF.34.0500	78	2	Surface protein	amastin-like protein	#N/A
LmjF.34	200409		C	A	15916.7	snp	1	homozygous	A	missense_variant	MODERATE			c.79C>A	p.Leu27Ile	LmjF.34.0500	78	2	Surface protein	amastin-like protein	#N/A
LmjF.34	200628		C	A	345.256	snp	0.5	heterozygous	A	missense_variant	MODERATE			c.298C>A	p.Leu100Met	LmjF.34.0500	78	2	Surface protein	amastin-like protein	#N/A
LmjF.34	200633		GTG	CTT	827.529	complex	0.5	heterozygous	CTT	missense_variant	MODERATE			c.303_305delGTGinsCTT	p.Cys102Phe	LmjF.34.0500	78	2	Surface protein	amastin-like protein	#N/A
LmjF.34	201105		TCGC	GCGT,GCGC	1391.55	complex,snp"	0,0.5	heterozygous	GCGT	downstream_gene_variant	MODIFIER	intergenic_region		c.*136_*139delTCGCinsGCGT		LmjF.34.0500	78	2	Surface protein	amastin-like protein	#N/A
LmjF.34	201205		G	A	948.366	snp	0.5	heterozygous	A	downstream_gene_variant	MODIFIER			c.*236G>A		LmjF.34.0500	78	2	Surface protein	amastin-like protein	#N/A
LmjF.34	201693		T	C	31.6709	snp	0.5	heterozygous	C	downstream_gene_variant	MODIFIER			c.*724T>C		LmjF.34.0500	78	2	Surface protein	amastin-like protein	#N/A
LmjF.34	201715		T	C	371.844	snp	0.5	heterozygous	C	downstream_gene_variant	MODIFIER			c.*746T>C		LmjF.34.0500	78	2	Surface protein	amastin-like protein	#N/A
LmjF.34	202823		CG	GG	8049.54	snp	0.5	heterozygous	GG	upstream_gene_variant	MODIFIER	intergenic_region		c.-4067C>G		LmjF.34.0510	35	0	histone	phosphoglycan beta 1,2 arabinosyltransferase, (SCA like)	#N/A
LmjF.34	203073		G	A	71587.4	snp	0.5	heterozygous	A	upstream_gene_variant	MODIFIER	intergenic_region		c.-3817G>A		LmjF.34.0510	35	0	histone	phosphoglycan beta 1,2 arabinosyltransferase, (SCA like)	#N/A
LmjF.34	313472		C	G	2263.15	snp	0.5	heterozygous	G	missense_variant	MODERATE			c.6472G>C	p.Glu2158Gln	LmjF.34.0690	143	1	Microtubules or flagellar	flagellar attachment zone protein, putative	#N/A
LmjF.34	314217		C	T	644.456	snp	0.5	heterozygous	T	synonymous_variant	LOW			c.5727G>A	p.Lys1909Lys	LmjF.34.0690	143	1	Microtubules or flagellar	flagellar attachment zone protein, putative	#N/A
LmjF.34	314448		C	T	12602.4	snp	0.5	heterozygous	T	synonymous_variant	LOW			c.5496G>A	p.Glu1832Glu	LmjF.34.0690	143	1	Microtubules or flagellar	flagellar attachment zone protein, putative	#N/A
LmjF.34	357974		C	T	24471	snp	1	homozygous	T	upstream_gene_variant	MODIFIER	intergenic_region		c.-2106C>T		LmjF.34.0810	99	1	histone	serine/threonine-protein phosphatase PP1, putative	#N/A
LmjF.34	369818		G	T	79927.8	snp	1	homozygous	T	upstream_gene_variant	MODIFIER	transcript	protein_coding	c.-819G>T		LmjF.34.0830	28	0	Translational control	25 Kd elongation factor 1-beta, putative	Basal changes
LmjF.34	373031		G	A	38165	snp	1	homozygous	A	upstream_gene_variant	MODIFIER	transcript	protein_coding	c.-1077G>A		LmjF.34.0840	115	2	Translational control	translation elongation factor 1-beta, putative	#N/A
LmjF.34	375355		C	T	516929	snp	1	homozygous	T	upstream_gene_variant	MODIFIER	transcript	protein_coding	c.-2159C>T		LmjF.34.0850	50	0	histone	serine/threonine-protein phosphatase PP1, putative	#N/A
LmjF.34	375389		C	A	407086	snp	1	homozygous	A	upstream_gene_variant	MODIFIER	transcript	protein_coding	c.-2125C>A		LmjF.34.0850	50	0	histone	serine/threonine-protein phosphatase PP1, putative	#N/A
LmjF.34	380946		G	A	2182780	snp	1	homozygous	A	synonymous_variant	LOW	transcript	protein_coding	c.528G>A	p.Glu176Glu	LmjF.34.0860	89	1	Translational control	60S ribosomal protein L13a, putative	#N/A
LmjF.34	389505		CTGT	CTGTGT	112566	ins	0.5	heterozygous	CTGTGT	upstream_gene_variant	MODIFIER	transcript	protein_coding	c.-4362_-4361insGT		LmjF.34.0900	60	0	Ubiquitination	ubiquitin-conjugating enzyme E2, putative	#N/A
LmjF.34	415502		C	A	1565.58	snp	0.5	heterozygous	A	missense_variant	MODERATE	transcript	protein_coding	c.1018C>A	p.Leu340Ile	LmjF.34.0960	78	2	Surface protein	amastin-like surface protein, putative	Basal changes
LmjF.34	415504		C	G	374.807	snp	0.5	heterozygous	G	synonymous_variant	LOW	transcript	protein_coding	c.1020C>G	p.Leu340Leu	LmjF.34.0960	78	2	Surface protein	amastin-like surface protein, putative	Basal changes
LmjF.34	415721		C	A	1266.85	snp	0.5	heterozygous	A	missense_variant	MODERATE	transcript	protein_coding	c.1237C>A	p.Leu413Met	LmjF.34.0960	78	2	Surface protein	amastin-like surface protein, putative	Basal changes
LmjF.34	418181		GGCGCGTG	GGCGCGTGCGCGTG	1900.37	ins	0.5	heterozygous	GGCGCGTGCGCGTG	upstream_gene_variant	MODIFIER	intergenic_region		c.-1970_-1969insCGCGTG		LmjF.34.0970	26	0	Surface protein	amastin-like protein	#N/A
LmjF.34	424954		TGT	CGT	85950	snp	0.5	heterozygous	CGT	upstream_gene_variant	MODIFIER	intergenic_region		c.-2325T>C		LmjF.34.0980	25	0	Surface protein	amastin-like protein	Basal changes
LmjF.34	431202		G	T	773.617	snp	0.5	heterozygous	T	downstream_gene_variant	MODIFIER			c.*3342G>T		LmjF.34.0980	25	0	Surface protein	amastin-like protein	Basal changes
LmjF.34	431263		AGGG	CGGT	652.872	complex	0.5	heterozygous	CGGT	downstream_gene_variant	MODIFIER			c.*3403_*3406delAGGGinsCGGT		LmjF.34.0980	25	0	Surface protein	amastin-like protein	Basal changes
LmjF.34	475945		T	C	2350.96	snp	0.5	heterozygous	C	upstream_gene_variant	MODIFIER			c.-1046A>G		LmjF.34.1070	51	0	lipid metabolism	Lipase (class 3), putative	#N/A
LmjF.34	475962		GAAGGC	CACGGA	3068.85	complex	0.5	heterozygous	CACGGA	upstream_gene_variant	MODIFIER			c.-1068_-1063delGCCTTCinsTCCGTG		LmjF.34.1070	51	0	lipid metabolism	Lipase (class 3), putative	#N/A
LmjF.34	476259		GGCC	CGCA	46.5552	complex	0.5	heterozygous	CGCA	upstream_gene_variant	MODIFIER			c.-1363_-1360delGGCCinsTGCG		LmjF.34.1070	51	0	lipid metabolism	Lipase (class 3), putative	#N/A
LmjF.34	477875		T	C	71998.4	snp	1	homozygous	C	upstream_gene_variant	MODIFIER			c.-2976A>G		LmjF.34.1070	51	0	lipid metabolism	Lipase (class 3), putative	#N/A
LmjF.34	479119		GCATG	ACCTG	1986.75	complex	0.5	heterozygous	ACCTG	upstream_gene_variant	MODIFIER	intergenic_region		c.-4222_-4220delTGCinsGGT		LmjF.34.1070	51	0	lipid metabolism	Lipase (class 3), putative	#N/A
LmjF.34	479126		CATGC	GATGT	11457.9	complex	0.5	heterozygous	GATGT	upstream_gene_variant	MODIFIER	intergenic_region		c.-4231_-4227delGCATGinsACATC		LmjF.34.1070	51	0	lipid metabolism	Lipase (class 3), putative	#N/A
LmjF.34	483227		G	T	1426.28	snp	0.5	heterozygous	T	downstream_gene_variant	MODIFIER			c.*296C>A		LmjF.34.1080	78	2	Surface protein	amastin-like surface protein, putative	Basal changes
LmjF.34	520160		G	A	1722.6	snp	0.5	heterozygous	A	upstream_gene_variant	MODIFIER	transcript	protein_coding	c.-4843C>T		LmjF.34.1140	53	0	histone	dihydrouridine synthase (Dus), putative	#N/A
LmjF.34	704411		C	G	42104.4	snp	0.5	heterozygous	G	upstream_gene_variant	MODIFIER	transcript	protein_coding	c.-4326G>C		LmjF.34.1550	59	0	Nuclear	ATP dependent DEAD-box helicase, putative	#N/A
LmjF.34	705629		GAC	AAG	668.078	complex	0.5	heterozygous	AAG	upstream_gene_variant	MODIFIER	intergenic_region		c.-4008_-4006delGTCinsCTT		LmjF.34.1555	53	0	Ubiquitination	ubiquitin-conjugating enzyme E2, putative	#N/A
LmjF.34	705634		C	A	8591.13	snp	0.5	heterozygous	A	upstream_gene_variant	MODIFIER	intergenic_region		c.-4011G>T		LmjF.34.1555	53	0	Ubiquitination	ubiquitin-conjugating enzyme E2, putative	#N/A
LmjF.34	705646		CGCCG	TGCCA	7014.32	complex	0.5	heterozygous	TGCCA	upstream_gene_variant	MODIFIER	intergenic_region		c.-4027_-4023delCGGCGinsTGGCA		LmjF.34.1555	53	0	Ubiquitination	ubiquitin-conjugating enzyme E2, putative	#N/A
LmjF.34	744850		TGC	TGCACCGGCGCCACGCGC	86.3519	ins	0.5	heterozygous	TGCACCGGCGCCACGCGC	upstream_gene_variant	MODIFIER	transcript	protein_coding	c.-864_-863insGCGCGTGGCGCCGGT		LmjF.34.1650	50	21	Surface protein	tuzin-like protein	#N/A
LmjF.34	845023		G	C	1404	snp	0.5	heterozygous	C	missense_variant	MODERATE	transcript	protein_coding	c.84C>G	p.Asp28Glu	LmjF.34.1920	194	34	Surface protein	amastin-like surface protein, putative	Under drug challenge
LmjF.34	1092655		G	A	790550	snp	1	homozygous	A	synonymous_variant	LOW	transcript	protein_coding	c.366C>T	p.Asn122Asn	LmjF.34.2470	72	1	Translational control	ribosomal protein l35a, putative	#N/A
LmjF.34	1192195		T	C	173933	snp	1	homozygous	C	upstream_gene_variant	MODIFIER	transcript	protein_coding	c.-1480T>C		LmjF.34.2590	54	0	histone	AP-3 complex subunit mu, putative	#N/A
LmjF.34	1232561		T	A	240751	snp	1	homozygous	A	upstream_gene_variant	MODIFIER	transcript	protein_coding	c.-105T>A		LmjF.34.2700	51	0	Translational control	eukaryotic translation initiation factor 3 subunit g	#N/A
LmjF.34	1274769		T	G	6597.54	snp	0.5	heterozygous	G	upstream_gene_variant	MODIFIER	transcript	protein_coding	c.-1296T>G		LmjF.34.2780	67	1	Translational control	40S ribosomal protein S19 protein, putative	#N/A
LmjF.34	1276124		A	G	1643930	snp	1	homozygous	G	synonymous_variant	LOW	transcript	protein_coding	c.60A>G	p.Lys20Lys	LmjF.34.2780	67	1	Translational control	40S ribosomal protein S19 protein, putative	#N/A
LmjF.34	1282458		G	T	80588.9	snp	0.5	heterozygous	T	missense_variant	MODERATE			c.1748G>T	p.Gly583Val	LmjF.34.2800	194	1	Surface protein	tuzin, putative	#N/A
LmjF.34	1316726		TTG	GTT	18013.8	complex	1	homozygous	GTT	upstream_gene_variant	MODIFIER	transcript	protein_coding	c.-1811_-1809delTTGinsGTT		LmjF.34.2910	49	0	lipid metabolism	patatin-like phospholipase, putative	#N/A
LmjF.34	1455304		TCA	TCATACACA	34306.5	ins	0.5	heterozygous	TCATACACA	upstream_gene_variant	MODIFIER	transcript	protein_coding	c.-1098_-1097insTACACA		LmjF.34.3280	50	0	Ubiquitination	Zn-finger in ubiquitin-hydrolases and other protein, putative	Both
LmjF.34	1670335		GT	CG	238137	mnp	1	homozygous	CG	upstream_gene_variant	MODIFIER	transcript	protein_coding	c.-1225_-1224delGTinsCG		LmjF.34.3920	47	0	histone	NLI interacting factor-like phosphatase, putative	#N/A
LmjF.35	4509		G	A	1979.23	snp	0.5	heterozygous	A	missense_variant	MODERATE	transcript	protein_coding	c.1427C>T	p.Ala476Val	LmjF.35.0010	1121	6	histone	phosphoglycan beta 1,3 galactosyltransferase 7	Basal changes
LmjF.35	10760		A	T	17549.4	snp	0.5	heterozygous	T	upstream_gene_variant	MODIFIER	transcript	protein_coding	c.-4825T>A		LmjF.35.0010	1121	6	histone	phosphoglycan beta 1,3 galactosyltransferase 7	Basal changes
LmjF.35	103900		G	A	28934.4	snp	1	homozygous	A	upstream_gene_variant	MODIFIER	intergenic_region		c.-1681G>A		LmjF.35.0380	47	0	antioxidant response	thioredoxin, putative	Basal changes
LmjF.35	119516		C	A	687600	snp	1	homozygous	A	synonymous_variant	LOW	transcript	protein_coding	c.57C>A	p.Gly19Gly	LmjF.35.0400	87	2	Translational control	40S ribosomal protein S3A, putative	#N/A
LmjF.35	335187		C	T	51278.5	snp	0.5	heterozygous	T	upstream_gene_variant	MODIFIER	transcript	protein_coding	c.-1843C>T		LmjF.35.0710	50	0	histone	Endonuclease/Exonuclease/phosphatase family, putative	#N/A
LmjF.35	435055		C	T	11194	snp	0.5	heterozygous	T	synonymous_variant	LOW	transcript	protein_coding	c.1101C>T	p.Phe367Phe	LmjF.35.0970	22	0	histone	aldose 1-epimerase, putative	#N/A
LmjF.35	452933		G	C	25509.6	snp	0.5	heterozygous	C	downstream_gene_variant	MODIFIER			c.*2763G>C		LmjF.35.1010	254	0	Protein Kinase	casein kinase, putative	#N/A
LmjF.35	486879		G	A	8698	snp	0.5	heterozygous	A	upstream_gene_variant	MODIFIER			c.-1413G>A		LmjF.35.1050	43	0	Calium metabolism	calcium/calmodulin-dependent protein kinase, putative	Under drug challenge
LmjF.35	495319		G	T	3210.6	snp	0.5	heterozygous	T	upstream_gene_variant	MODIFIER	transcript	protein_coding	c.-216G>T		LmjF.35.1080	50	0	histone	Tripartite attachment complex protein 65	#N/A
LmjF.35	523493		G	A	7362.93	snp	1	homozygous	A	upstream_gene_variant	MODIFIER	intergenic_region		c.-2213G>A		LmjF.35.1150	215	3	histone	oligosaccharyl transferase-like protein	#N/A
LmjF.35	523889		G	A	11301.8	snp	0.5	heterozygous	A	upstream_gene_variant	MODIFIER	intergenic_region		c.-1817G>A		LmjF.35.1150	215	3	histone	oligosaccharyl transferase-like protein	#N/A
LmjF.35	523899		G	A	26088.1	snp	0.5	heterozygous	A	upstream_gene_variant	MODIFIER	intergenic_region		c.-1807G>A		LmjF.35.1150	215	3	histone	oligosaccharyl transferase-like protein	#N/A
LmjF.35	523925		C	A	1199.49	snp	0.5	heterozygous	A	upstream_gene_variant	MODIFIER	intergenic_region		c.-1781C>A		LmjF.35.1150	215	3	histone	oligosaccharyl transferase-like protein	#N/A
LmjF.35	524047		GT	GA	24005.3	snp	0.5	heterozygous	GA	upstream_gene_variant	MODIFIER	intergenic_region		c.-1658T>A		LmjF.35.1150	215	3	histone	oligosaccharyl transferase-like protein	#N/A
LmjF.35	610142		GGTCTGTCTG	GGTCTGTCTGTCTGTCTGTCTG	35127.3	ins	0.5	heterozygous	GGTCTGTCTGTCTGTCTGTCTG	upstream_gene_variant	MODIFIER	transcript	protein_coding	c.-1046_-1045insTCTGTCTGTCTG		LmjF.35.1420	51	0	histone	peroxisome targeting signal 1 receptor, putative	Basal changes
LmjF.35	614377		G	A	1611.28	snp	0.5	heterozygous	A	upstream_gene_variant	MODIFIER	transcript	protein_coding	c.-1925G>A		LmjF.35.1430	105	2	Translational control	60S ribosomal protein L2, putative	#N/A
LmjF.35	643090		C	A	67543.1	snp	1	homozygous	A	downstream_gene_variant	MODIFIER	intergenic_region		c.*2534C>A		LmjF.35.1470	64	0	Protein Kinase	choline/ethanolamine kinase, putative	Basal changes
LmjF.35	686153		A	C	10704.2	snp	1	homozygous	C	upstream_gene_variant	MODIFIER	transcript	protein_coding	c.-3482T>G		LmjF.35.1580	158	0	histone	metacaspase	#N/A
LmjF.35	743644		GCG	GCGAGGCGGCGGGCTGGTAAGGCTCG	135.81	ins	0.5	heterozygous	GCGAGGCGGCGGGCTGGTAAGGCTCG	upstream_gene_variant	MODIFIER	transcript	protein_coding	c.-666_-665insAGGCGGCGGGCTGGTAAGGCTCG		LmjF.35.1800	51	0	histone	DTW domain containing protein, putative	#N/A
LmjF.35	749223		C	A	45868.1	snp	0.5	heterozygous	A	missense_variant	MODERATE	transcript	protein_coding	c.97C>A	p.Pro33Thr	LmjF.35.1820	50	0	Translational control	Eukaryotic rRNA processing protein EBP2, putative	#N/A
LmjF.35	777177		T	C	955021	snp	1	homozygous	C	upstream_gene_variant	MODIFIER	transcript	protein_coding	c.-812T>C		LmjF.35.1900	131	2	Translational control	60S ribosomal protein L5, putative	#N/A
LmjF.35	777191		C	T	959645	snp	1	homozygous	T	upstream_gene_variant	MODIFIER	transcript	protein_coding	c.-798C>T		LmjF.35.1900	131	2	Translational control	60S ribosomal protein L5, putative	#N/A
LmjF.35	777255		C	G	643611	snp	1	homozygous	G	upstream_gene_variant	MODIFIER	transcript	protein_coding	c.-734C>G		LmjF.35.1900	131	2	Translational control	60S ribosomal protein L5, putative	#N/A
LmjF.35	777363		C	T	1752.85	snp	0.5	heterozygous	T	upstream_gene_variant	MODIFIER	transcript	protein_coding	c.-626C>T		LmjF.35.1900	131	2	Translational control	60S ribosomal protein L5, putative	#N/A
LmjF.35	779026		T	C	1738240	snp	1	homozygous	C	upstream_gene_variant	MODIFIER	transcript	protein_coding	c.-719T>C		LmjF.35.1910	95	1	Translational control	ribosomal protein L15, putative	#N/A
LmjF.35	788331		C	A	45358.2	snp	1	homozygous	A	upstream_gene_variant	MODIFIER	transcript	protein_coding	c.-534C>A		LmjF.35.1950	53	0	histone	ATP11 protein, putative	#N/A
LmjF.35	808301		C	T	111363	snp	1	homozygous	T	synonymous_variant	LOW	transcript	protein_coding	c.327C>T	p.Ile109Ile	LmjF.35.2010	79	1	Translational control	40S ribosomal protein S6, putative	#N/A
LmjF.35	831644		G	C	1590610	snp	1	homozygous	C	synonymous_variant	LOW	transcript	protein_coding	c.75G>C	p.Leu25Leu	LmjF.35.2050	90	1	Translational control	60S ribosomal protein L32	#N/A
LmjF.35	832460		G	T	1898050	snp	1	homozygous	T	upstream_gene_variant	MODIFIER	transcript	protein_coding	c.-846G>T		LmjF.35.2060	23	0	histone	Variant SH3 domain containing protein, putative	#N/A
LmjF.35	864432		A	G	15376.8	snp	1	homozygous	G	upstream_gene_variant	MODIFIER	transcript	protein_coding	c.-4870A>G		LmjF.35.2120	51	0	drug efflux	R-SNARE protein, putative	#N/A
LmjF.35	957582		T	G	7890.84	snp	0.5	heterozygous	G	upstream_gene_variant	MODIFIER	intergenic_region		c.-2764T>G		LmjF.35.2340	53	0	Translational control	poly(A)-specific ribonuclease PARN, putative	#N/A
LmjF.35	983957		T	C	7137.25	snp	0.5	heterozygous	C	upstream_gene_variant	MODIFIER	intergenic_region		c.-338T>C		LmjF.35.2390	47	0	Translational control	Spt4/RpoE2 zinc finger, putative	#N/A
LmjF.35	1034724		C	T	5085.13	snp	0.5	heterozygous	T	upstream_gene_variant	MODIFIER	transcript	protein_coding	c.-884C>T		LmjF.35.2480	50	0	Translational control	Nop53 (60S ribosomal biogenesis), putative	#N/A
LmjF.35	1068633		G	T	6589.17	snp	0.5	heterozygous	T	upstream_gene_variant	MODIFIER	transcript	protein_coding	c.-114G>T		LmjF.35.2590	42	0	histone	DHHC palmitoyltransferase, putative	#N/A
LmjF.35	1078855		G	T	35815.9	snp	1	homozygous	T	upstream_gene_variant	MODIFIER	transcript	protein_coding	c.-3477C>A		LmjF.35.2620	51	0	histone	TFIIF-stimulated CTD phosphatase, putative	#N/A
LmjF.35	1153367		T	C	13030.4	snp	0.5	heterozygous	C	upstream_gene_variant	MODIFIER	intergenic_region		c.-1409A>G		LmjF.35.2800	50	0	histone	Alpha/beta hydrolase family, putative	#N/A
LmjF.35	1153383		A	G	114867	snp	1	homozygous	G	upstream_gene_variant	MODIFIER	intergenic_region		c.-1425T>C		LmjF.35.2800	50	0	histone	Alpha/beta hydrolase family, putative	#N/A
LmjF.35	1215632		CATGATGATGA	CATGATGA	10233.7	del	0.5	heterozygous	CATGATGA	upstream_gene_variant	MODIFIER	transcript	protein_coding	c.-2428_-2426delTCA		LmjF.35.2960	41	0	histone	denn domain-containing protein	Basal changes
LmjF.35	1267546		A	G	66987.7	snp	1	homozygous	G	upstream_gene_variant	MODIFIER	transcript	protein_coding	n.-4481T>C		LmjF.35.snoRNA0181	0	0	histone	C/D snoRNA	#N/A
LmjF.35	1315374		CCA	CCATCA	3672.66	ins	0.5	heterozygous	CCATCA	upstream_gene_variant	MODIFIER	intergenic_region		c.-1598_-1597insTGA		LmjF.35.3190	25	0	aminoacid metabolism	Histidine phosphatase superfamily (branch 1), putative	Basal changes
LmjF.35	1315377		C	T	9828.09	snp	0.5	heterozygous	T	upstream_gene_variant	MODIFIER	intergenic_region		c.-1598G>A		LmjF.35.3190	25	0	aminoacid metabolism	Histidine phosphatase superfamily (branch 1), putative	Basal changes
LmjF.35	1315392		ACAC	CCAA	7615.05	complex	0.5	heterozygous	CCAA	upstream_gene_variant	MODIFIER	intergenic_region		c.-1616_-1613delGTGTinsTTGG		LmjF.35.3190	25	0	aminoacid metabolism	Histidine phosphatase superfamily (branch 1), putative	Basal changes
LmjF.35	1320201		G	A	2313.66	snp	0.5	heterozygous	A	upstream_gene_variant	MODIFIER	transcript	protein_coding	c.-2405C>T		LmjF.35.3200	49	0	Translational control	RNA-binding protein, putative	Basal changes
LmjF.35	1326420		T	G	5252.44	snp	1	homozygous	G	upstream_gene_variant	MODIFIER	transcript	protein_coding	c.-3273A>C		LmjF.35.3210	108	1	histone	EF-hand domain pair, putative	Basal changes
LmjF.35	1405352		A	G	7773.97	snp	0.5	heterozygous	G	upstream_gene_variant	MODIFIER	transcript	protein_coding	c.-2892T>C		LmjF.35.3460	49	0	Antioxidant response	peroxidase, putative	#N/A
LmjF.35	1407374		C	T	4212.6	snp	0.5	heterozygous	T	upstream_gene_variant	MODIFIER	transcript	protein_coding	c.-4914G>A		LmjF.35.3460	49	0	Antioxidant response	peroxidase, putative	#N/A
LmjF.35	1407381		A	G	3151.35	snp	0.5	heterozygous	G	upstream_gene_variant	MODIFIER	transcript	protein_coding	c.-4921T>C		LmjF.35.3460	49	0	Antioxidant response	peroxidase, putative	#N/A
LmjF.35	1518853		G	A	92557.3	snp	0.5	heterozygous	A	synonymous_variant	LOW	transcript	protein_coding	c.186C>T	p.His62His	LmjF.35.3780	79	1	Translational control	60S ribosomal protein L27A/L29, putative	#N/A
LmjF.35	1519610		G	A	1377500	snp	1	homozygous	A	upstream_gene_variant	MODIFIER	transcript	protein_coding	c.-2616C>T		LmjF.35.3770	37	0	Surface protein	Enriched in surface-labeled proteome protein 9, putative	Under drug challenge
LmjF.35	1520755		T	C	1208360	snp	1	homozygous	C	upstream_gene_variant	MODIFIER	transcript	protein_coding	c.-3761A>G		LmjF.35.3770	37	0	Surface protein	Enriched in surface-labeled proteome protein 9, putative	Under drug challenge
LmjF.35	1534512		G	T	13346.4	snp	0.5	heterozygous	T	upstream_gene_variant	MODIFIER	transcript	protein_coding	c.-3892C>A		LmjF.35.3850	133	2	Translational control	30S Ribosomal protein S17-like protein	Basal changes
LmjF.35	1654476		CTC	CTCTCTCTCTTTC	41121.1	ins	0.5	heterozygous	CTCTCTCTCTTTC	upstream_gene_variant	MODIFIER	transcript	protein_coding	c.-1250_-1249insTCTCTCTTTC		LmjF.35.4150	47	0	Translational control	elongation factor 1-alpha, putative	#N/A
LmjF.35	1718860		CCCCCC	CCGCCCCC	30473.1	ins	0.5	heterozygous	CCGCCCCC	upstream_gene_variant	MODIFIER	transcript	protein_coding	c.-919_-918insGC		LmjF.35.4270	46	0	histone	Present in the outer mitochondrial membrane proteome 6	#N/A
LmjF.35	1718975		CTTTTTTGC	CTTTTTTTGC	14031.4	ins	0.5	heterozygous	CTTTTTTTGC	upstream_gene_variant	MODIFIER	transcript	protein_coding	c.-799_-798insT		LmjF.35.4270	46	0	histone	Present in the outer mitochondrial membrane proteome 6	#N/A
LmjF.35	1775455		GA	CG	9856.9	complex	0.5	heterozygous	CG	upstream_gene_variant	MODIFIER	transcript	protein_coding	c.-928_-927delGAinsCG		LmjF.35.4430	64	1	histone	mitochondrial phosphate transporter, putative	Basal changes
LmjF.35	1775511		CAC	CGTAC	3057.64	ins	0.5	heterozygous	CGTAC	upstream_gene_variant	MODIFIER	transcript	protein_coding	c.-872_-871insGT		LmjF.35.4430	64	1	histone	mitochondrial phosphate transporter, putative	Basal changes
LmjF.35	1794725		ACATGGGCGGC	AC	836561	del	1	homozygous	AC	disruptive_inframe_deletion	MODERATE	transcript	protein_coding	c.402_410delCGGCATGGG	p.Gly135_Gly137del	LmjF.35.4470	94	1	histone	Co-chaperone protein P23	#N/A
LmjF.35	1882826		C	T	73434.8	snp	1	homozygous	T	upstream_gene_variant	MODIFIER	transcript	protein_coding	c.-755C>T		LmjF.35.4820	49	0	aminoacid metabolism	Histidine phosphatase superfamily (branch 1), putative	#N/A
LmjF.35	1991172		G	C	2087350	snp	1	homozygous	C	synonymous_variant	LOW	transcript	protein_coding	c.138G>C	p.Arg46Arg	LmjF.35.5100	78	1	Translational control	60S ribosomal protein L37	#N/A
LmjF.35	2027102		A	C	23862.5	snp	0.5	heterozygous	C	upstream_gene_variant	MODIFIER	transcript	protein_coding	c.-797A>C		LmjF.35.5210	49	0	histone	GTP-binding protein, putative	#N/A
LmjF.35	2067985		T	C	357.721	snp	0.5	heterozygous	C	upstream_gene_variant	MODIFIER	transcript	protein_coding	c.-935T>C		LmjF.35.5390	71	0	Ubiquitination	HECT-domain (ubiquitin-transferase), putative	#N/A
LmjF.36	5228		C	G	15100.3	snp	0.5	heterozygous	G	missense_variant	MODERATE			c.2122G>C	p.Val708Leu	LmjF.36.0010	1121	6	Energy metabolism	phosphoglycan beta 1,3 galactosyltransferase 4	Basal changes
LmjF.36	5238		G	T	18643.1	snp	0.5	heterozygous	T	synonymous_variant	LOW			c.2112C>A	p.Pro704Pro	LmjF.36.0010	1121	6	Energy metabolism	phosphoglycan beta 1,3 galactosyltransferase 4	Basal changes
LmjF.36	5404		G	A	1623.77	snp	0.5	heterozygous	A	missense_variant	MODERATE			c.1946C>T	p.Ala649Val	LmjF.36.0010	1121	6	Energy metabolism	phosphoglycan beta 1,3 galactosyltransferase 4	Basal changes
LmjF.36	5407		G	C	536.672	snp	0.5	heterozygous	C	missense_variant	MODERATE			c.1943C>G	p.Ala648Gly	LmjF.36.0010	1121	6	Energy metabolism	phosphoglycan beta 1,3 galactosyltransferase 4	Basal changes
LmjF.36	5625		C	G	1051.63	snp	0.5	heterozygous	G	synonymous_variant	LOW			c.1725G>C	p.Leu575Leu	LmjF.36.0010	1121	6	Energy metabolism	phosphoglycan beta 1,3 galactosyltransferase 4	Basal changes
LmjF.36	5889		T	C	972.339	snp	0.5	heterozygous	C	synonymous_variant	LOW			c.1461A>G	p.Thr487Thr	LmjF.36.0010	1121	6	Energy metabolism	phosphoglycan beta 1,3 galactosyltransferase 4	Basal changes
LmjF.36	5909		GG	CA,CG	536.624	mnp,snp"	0,0.5	heterozygous	CA	frameshift_variant&missense_variant	HIGH	transcript	protein_coding	c.1440_1441delCCinsTG	p.Gln481fs	LmjF.36.0010	1121	6	Energy metabolism	phosphoglycan beta 1,3 galactosyltransferase 4	Basal changes
LmjF.36	6525		T	C	1785.07	snp	0.5	heterozygous	C	synonymous_variant	LOW	transcript	protein_coding	c.825A>G	p.Thr275Thr	LmjF.36.0010	1121	6	Energy metabolism	phosphoglycan beta 1,3 galactosyltransferase 4	Basal changes
LmjF.36	6542		A	T	1003.87	snp	0.5	heterozygous	T	missense_variant	MODERATE	transcript	protein_coding	c.808T>A	p.Ser270Thr	LmjF.36.0010	1121	6	Energy metabolism	phosphoglycan beta 1,3 galactosyltransferase 4	Basal changes
LmjF.36	54715		G	A	75373.1	snp	1	homozygous	A	upstream_gene_variant	MODIFIER	transcript	protein_coding	c.-4376C>T		LmjF.36.0150	48	0	Energy metabolism	6-phosphofructo-2-kinase/fructose-2,6-bisphosphatas, putative	#N/A
LmjF.36	77760		C	A	1082.08	snp	0.5	heterozygous	A	upstream_gene_variant	MODIFIER	transcript	protein_coding	c.-2699G>T		LmjF.36.0250	50	0	Translational control	eukaryotic translation initiation factor 3 subunit l	#N/A
LmjF.36	137712		C	T	103820	snp	1	homozygous	T	upstream_gene_variant	MODIFIER	transcript	protein_coding	c.-3481G>A		LmjF.36.0460	95	1	Drug efflux	vacuolar protein sorting-associated protein 45, putative	#N/A
LmjF.36	173396		G	C	1277540	snp	1	homozygous	C	missense_variant	MODERATE	transcript	protein_coding	c.71G>C	p.Gly24Ala	LmjF.36.0600	91	1	Translational control	ubiquitin/ribosomal protein S27a, putative	#N/A
LmjF.36	181226		A	G	11003.9	snp	0.5	heterozygous	G	upstream_gene_variant	MODIFIER	transcript	protein_coding	c.-325A>G		LmjF.36.0640	75	1	Translational control	ribonuclease H, putative	#N/A
LmjF.36	192928		C	A	3792.27	snp	0.5	heterozygous	A	upstream_gene_variant	MODIFIER	intergenic_region		c.-2663C>A		LmjF.36.0670	29	0	histone	EamA-like transporter family, putative	Basal changes
LmjF.36	382714		C	A	170722	snp	1	homozygous	A	upstream_gene_variant	MODIFIER	transcript	protein_coding	c.-520C>A		LmjF.36.0980	79	1	Translational control	40S ribosomal protein S10, putative	Basal changes
LmjF.36	420422		C	A	2280.43	snp	0.5	heterozygous	A	upstream_gene_variant	MODIFIER	transcript	protein_coding	c.-449C>A		LmjF.36.1100	83	1	Translational control	ribosomal protein L24, putative	Basal changes
LmjF.36	431379		A	G	171127	snp	1	homozygous	G	upstream_gene_variant	MODIFIER	transcript	protein_coding	c.-786A>G		LmjF.36.1150	48	0	histone	endonuclease/exonuclease/phosphatase, putative	#N/A
LmjF.36	461287		G	A	140166	snp	0.5	heterozygous	A	synonymous_variant	LOW	transcript	protein_coding	c.141G>A	p.Thr47Thr	LmjF.36.1250	87	1	Translational control	40S ribosomal protein S9, putative	#N/A
LmjF.36	461905		G	T	806988	snp	1	homozygous	T	upstream_gene_variant	MODIFIER	transcript	protein_coding	c.-745G>T		LmjF.36.1260	72	0	Energy metabolism	fructose-1,6-bisphosphate aldolase	#N/A
LmjF.36	468577		G	C	2504.34	snp	1	homozygous	C	synonymous_variant	LOW	transcript	protein_coding	c.948G>C	p.Ala316Ala	LmjF.36.1270	194	34	Surface protein	amastin-like surface protein-like protein	Under drug challenge
LmjF.36	468584		G	A	2134.15	snp	1	homozygous	A	missense_variant	MODERATE	transcript	protein_coding	c.955G>A	p.Ala319Thr	LmjF.36.1270	194	34	Surface protein	amastin-like surface protein-like protein	Under drug challenge
LmjF.36	483711		C	T	11791.3	snp	0.5	heterozygous	T	upstream_gene_variant	MODIFIER	transcript	protein_coding	c.-101C>T		LmjF.36.1330	51	0	Chaperones	heat shock protein, putative	#N/A
LmjF.36	485772		G	T	12293.3	snp	0.5	heterozygous	T	upstream_gene_variant	MODIFIER	transcript	protein_coding	c.-82G>T		LmjF.36.1340	51	0	histone	N-acetyltransferase subunit Nat1, putative	#N/A
LmjF.36	620118		C	G	11743.8	snp	0.5	heterozygous	G	upstream_gene_variant	MODIFIER	transcript	protein_coding	c.-4672G>C		LmjF.36.1590	54	0	histone	STAG domain containing protein, putative	Basal changes
LmjF.36	626106		G	T	1213330	snp	1	homozygous	T	upstream_gene_variant	MODIFIER	intergenic_region		c.-830C>A		LmjF.36.1610	19	0	histone	universal minicircle sequence binding protein, putative	#N/A
LmjF.36	626120		TGC	TCGC	1081290	ins	1	homozygous	TCGC	upstream_gene_variant	MODIFIER	intergenic_region		c.-845_-844insG		LmjF.36.1610	19	0	histone	universal minicircle sequence binding protein, putative	#N/A
LmjF.36	627051		G	A	267222	snp	1	homozygous	A	upstream_gene_variant	MODIFIER	transcript	protein_coding	c.-1775C>T		LmjF.36.1610	19	0	histone	universal minicircle sequence binding protein, putative	#N/A
LmjF.36	627746		G	T	373500	snp	1	homozygous	T	upstream_gene_variant	MODIFIER	transcript	protein_coding	c.-2470C>A		LmjF.36.1610	19	0	histone	universal minicircle sequence binding protein, putative	#N/A
LmjF.36	627804		CAAGGGGA	CAAGGGGAAGGGGA	194436	ins	0.5	heterozygous	CAAGGGGAAGGGGA	upstream_gene_variant	MODIFIER	transcript	protein_coding	c.-2536_-2535insTCCCCT		LmjF.36.1610	19	0	histone	universal minicircle sequence binding protein, putative	#N/A
LmjF.36	627901		A	G	268429	snp	1	homozygous	G	upstream_gene_variant	MODIFIER	transcript	protein_coding	c.-2625T>C		LmjF.36.1610	19	0	histone	universal minicircle sequence binding protein, putative	#N/A
LmjF.36	628097		A	C	289384	snp	1	homozygous	C	upstream_gene_variant	MODIFIER	transcript	protein_coding	c.-2821T>G		LmjF.36.1610	19	0	histone	universal minicircle sequence binding protein, putative	#N/A
LmjF.36	756948		AAGACGAGA	GAGAAGACG	108551	complex	1	homozygous	GAGAAGACG	upstream_gene_variant	MODIFIER	transcript	protein_coding	c.-3404_-3396delTCTCGTCTTinsCGTCTTCTC		LmjF.36.1900	50	0	Microtubules or flagellar	kinetoplastid kinetochore protein 1	#N/A
LmjF.36	762528		C	T	2430260	snp	1	homozygous	T	upstream_gene_variant	MODIFIER	transcript	protein_coding	c.-3948G>A		LmjF.36.1910	103	1	histone	T-lymphocyte triggering factor, putative	#N/A
LmjF.36	767615		G	A	73266.8	snp	1	homozygous	A	upstream_gene_variant	MODIFIER	transcript	protein_coding	c.-4699C>T		LmjF.36.1925	84	1	Translational control	60S ribosomal protein L37a	#N/A
LmjF.36	799757		C	T	25182.8	snp	0.5	heterozygous	T	synonymous_variant	LOW	transcript	protein_coding	c.9C>T	p.Arg3Arg	LmjF.36.2030	234	2	Chaperones	chaperonin HSP60, mitochondrial precursor	Basal changes
LmjF.36	901869		GTG	GTGTTTG	60086.9	ins	0.5	heterozygous	GTGTTTG	upstream_gene_variant	MODIFIER	transcript	protein_coding	c.-2157_-2156insTTTG		LmjF.36.2260	46	0	Protein Kinase	guanylate kinase-like protein	#N/A
LmjF.36	949657		CGC	CCCAGC	78351.8	ins	1	homozygous	CCCAGC	downstream_gene_variant	MODIFIER			c.*3553_*3554insCCA		LmjF.36.2360	262	0	aminoacid metabolism	tyrosine aminotransferase	#N/A
LmjF.36	1017880		C	T	30216.9	snp	1	homozygous	T	upstream_gene_variant	MODIFIER	transcript	protein_coding	c.-664C>T		LmjF.36.2520	48	0	histone	small nuclear RNA-activating protein	#N/A
LmjF.36	1057222		G	A	234.077	snp	0.5	heterozygous	A	upstream_gene_variant	MODIFIER	intergenic_region		c.-1669C>T		LmjF.36.2610	50	0	histone	folylpolyglutamate synthetase	#N/A
LmjF.36	1172591		A	G	394900	snp	1	homozygous	G	synonymous_variant	LOW	transcript	protein_coding	c.276T>C	p.Phe92Phe	LmjF.36.2860	70	1	Translational control	40S ribosomal protein S24e	#N/A
LmjF.36	1209893		AGGGGGGGGGGCAGGT	AGGGGGGGGGGGCAGGT	45838.5	ins	0.5	heterozygous	AGGGGGGGGGGGCAGGT	upstream_gene_variant	MODIFIER	transcript	protein_coding	c.-1735_-1734insC		LmjF.36.2940	24	0	Protein Kinase	phosphatidylinositol 3- and 4-kinase, putative	#N/A
LmjF.36	1223250		C	T	71437.8	snp	1	homozygous	T	upstream_gene_variant	MODIFIER	transcript	protein_coding	c.-3059G>A		LmjF.36.2980	49	0	histone	bromodomain factor 2 protein, putative	Basal changes
LmjF.36	1238227		A	G	381111	snp	1	homozygous	G	synonymous_variant	LOW	transcript	protein_coding	c.72T>C	p.Arg24Arg	LmjF.36.3070	102	1	histone	fibrillarin	#N/A
LmjF.36	1258123		A	G	20900.7	snp	0.5	heterozygous	G	synonymous_variant	LOW	transcript	protein_coding	c.102T>C	p.Gly34Gly	LmjF.36.3150	54	0	Translational control	ADP-ribosylation factor GTPase activating protein, putative	#N/A
LmjF.36	1261969		A	G	17397	snp	0.5	heterozygous	G	upstream_gene_variant	MODIFIER	transcript	protein_coding	c.-3745T>C		LmjF.36.3150	54	0	Translational control	ADP-ribosylation factor GTPase activating protein, putative	#N/A
LmjF.36	1351275		GCAC	GCACAC	118119	ins	0.5	heterozygous	GCACAC	upstream_gene_variant	MODIFIER	transcript	protein_coding	c.-2795_-2794insGT		LmjF.36.3440	49	0	Drug efflux	Charged multivesicular body protein 3, putative	#N/A
LmjF.36	1440684		T	C	2221430	snp	1	homozygous	C	missense_variant	MODERATE	transcript	protein_coding	c.449T>C	p.Leu150Pro	LmjF.36.3740	91	1	Translational control	60S ribosomal protein L34, putative	#N/A
LmjF.36	1440806		A	G	1552770	snp	1	homozygous	G	upstream_gene_variant	MODIFIER	transcript	protein_coding	c.-676A>G		LmjF.36.3750	81	0	Translational control	40S ribosomal protein S27-1, putative	#N/A
LmjF.36	1443313		A	G	642379	snp	1	homozygous	G	upstream_gene_variant	MODIFIER	transcript	protein_coding	c.-743A>G		LmjF.36.3770	47	0	histone	transcription factor BTF3, putative	#N/A
LmjF.36	1443333		C	A,G	11866.8	snp,snp"	0.5,0.5	heterozygous	A	upstream_gene_variant	MODIFIER	transcript	protein_coding	c.-723delCinsA		LmjF.36.3770	47	0	histone	transcription factor BTF3, putative	#N/A
LmjF.36	1444254		A	G	1521220	snp	1	homozygous	G	missense_variant	MODERATE	transcript	protein_coding	c.199A>G	p.Thr67Ala	LmjF.36.3770	47	0	histone	transcription factor BTF3, putative	#N/A
LmjF.36	1580918		C	T	53202.8	snp	1	homozygous	T	upstream_gene_variant	MODIFIER	transcript	protein_coding	c.-707C>T		LmjF.36.4145	44	0	Translational control	DNA-directed RNA polymerase I subunit, putative	#N/A
LmjF.36	1691460		C	T	118195	snp	1	homozygous	T	upstream_gene_variant	MODIFIER	transcript	protein_coding	c.-3863C>T		LmjF.36.4370	23	0	Ubiquitination	ubiquitin protein ligase, putative	Basal changes
LmjF.36	1718140		C	T	4443.42	snp	0.5	heterozygous	T	synonymous_variant	LOW	transcript	protein_coding	c.159C>T	p.Asp53Asp	LmjF.36.4420	89	1	Translational control	60S ribosomal protein L22, putative	#N/A
LmjF.36	1722891		T	C	45425.8	snp	0.5	heterozygous	C	upstream_gene_variant	MODIFIER	transcript	protein_coding	c.-1108T>C		LmjF.36.4450	49	0	histone	mitochondrial intermediate peptidase, putative	#N/A
LmjF.36	1728179		G	T	310187	snp	1	homozygous	T	upstream_gene_variant	MODIFIER	transcript	protein_coding	c.-1249G>T		LmjF.36.4470	50	0	Chaperones	chaperone protein DnaJ, putative	#N/A
LmjF.36	1866417		C	T	9346.73	snp	0.5	heterozygous	T	upstream_gene_variant	MODIFIER	transcript	protein_coding	c.-1863C>T		LmjF.36.4840	26	0	histone	Leucine-rich repeat domain containing protein	#N/A
LmjF.36	1992597		A	C	169827	snp	1	homozygous	C	upstream_gene_variant	MODIFIER	transcript	protein_coding	c.-3612T>G		LmjF.36.5150	49	0	Microtubules or flagellar	kinesin-D	Basal changes
LmjF.36	2005577		CGTG	CG	25993.8	del	1	homozygous	CG	upstream_gene_variant	MODIFIER	transcript	protein_coding	c.-4225_-4224delCA		LmjF.36.5190	51	0	Nuclear	SWI/SNF-related helicase, putative	#N/A
LmjF.36	2141609		C	A	17188.2	snp	0.5	heterozygous	A	missense_variant	MODERATE	transcript	protein_coding	c.1391G>T	p.Arg464Met	LmjF.36.5530	38	0	histone	Phosphorylated CTD interacting factor 1 WW domain containing protein, putative	#N/A
LmjF.36	2185525		A	G	4660	snp	0.5	heterozygous	G	upstream_gene_variant	MODIFIER	transcript	protein_coding	c.-3796T>C		LmjF.36.5660	49	0	Energy metabolism	FAD dependent oxidoreductase, putative	#N/A
LmjF.36	2237820		G	T	33584.4	snp	0.5	heterozygous	T	upstream_gene_variant	MODIFIER	transcript	protein_coding	c.-4025C>A		LmjF.36.5830	57	0	histone	Nitroreductase family, putative	Basal changes
LmjF.36	2335307		G	T	10435.3	snp	0.5	heterozygous	T	upstream_gene_variant	MODIFIER	intergenic_region		c.-1423C>A		LmjF.36.6060	49	0	Translational control	eukaryotic translation initiation factor 4 gamma 4	#N/A
LmjF.36	2406350		G	T	20575	snp	0.5	heterozygous	T	upstream_gene_variant	MODIFIER	transcript	protein_coding	c.-1816C>A		LmjF.36.6250	58	0	histone	small G-protein, putative	#N/A
LmjF.36	2417103		G	A	25731.2	snp	1	homozygous	A	synonymous_variant	LOW			c.1281C>T	p.Pro427Pro	LmjF.36.6280	316	3	Energy metabolism	glucose transporter 3	Basal changes
LmjF.36	2464526		T	G	39.0408	snp	0.5	heterozygous	G	upstream_gene_variant	MODIFIER	transcript	protein_coding	c.-3902A>C		LmjF.36.6340	52	0	Ubiquitination	ubiquitin-protein ligase, putative	#N/A
LmjF.36	2465361		C	A	9728.57	snp	0.5	heterozygous	A	upstream_gene_variant	MODIFIER	transcript	protein_coding	c.-4737G>T		LmjF.36.6340	52	0	Ubiquitination	ubiquitin-protein ligase, putative	#N/A
LmjF.36	2513737		A	T	2085.92	snp	0.5	heterozygous	T	upstream_gene_variant	MODIFIER	transcript	protein_coding	c.-3178T>A		LmjF.36.6480	24	1	aminoacid metabolism	histidine secretory acid phosphatase, putative	#N/A
LmjF.36	2583033		C	G	158246	snp	0.5	heterozygous	G	upstream_gene_variant	MODIFIER	transcript	protein_coding	c.-3512G>C		LmjF.36.6690	95	1	histone	f2o10.10 protein-like protein	#N/A
LmjF.36	2602505		CTCT	ATCA,ATCT	59366	complex,snp"	0.5,0.5	heterozygous	ATCA	upstream_gene_variant	MODIFIER	transcript	protein_coding	c.-2933_-2930delAGAGinsTGAT		LmjF.36.6750	64	0	histone	prolyl endopeptidase	#N/A
LmjF.36	2602971		A	C	47330.8	snp	1	homozygous	C	upstream_gene_variant	MODIFIER	transcript	protein_coding	c.-3396T>G		LmjF.36.6750	64	0	histone	prolyl endopeptidase	#N/A
LmjF.36	2670662		CC	AT,AC	176220	mnp,snp"	0.5,0.5	heterozygous	AT	frameshift_variant&missense_variant	HIGH	transcript	protein_coding	c.1752_1753delGGinsAT	p.Ala585fs	LmjF.36.6980	57	0	Translational control	eukaryotic translation initiation factor 3 subunit c	#N/A

## Sheet: Description
Comparison between translatomic and variant calling analyses. The list of genes with associated variants were matched with the genes detected as differentially translated (DTT_profile). The genes were manually grouped into functional categories (Manual_category).
