# Supplementary material for: Translational reprogramming as a driver of antimony-drug resistance in Leishmania
Source: Nat Commun. 2023 May 5;14:2605. doi: 10.1038/s41467-023-38221-1 (PMC10163012; doi:10.1038/s41467-023-38221-1)
Supplement: Supplementary file 23 — Source Data [file 41467_2023_38221_MOESM23_ESM.xlsx]

## Sheet: Fig.1b
Figure 1. MTT cholorimetric Cell Viability Assay to validate the resistance to SbIII
Strain	Replicate	Model	EC50 to SbIII									Number of families	1
WT	1	Probit	9.717		Table Analyzed	Data 2						Number of comparisons per family	3
WT	2	Probit	10.929		Data sets analyzed	A-C						Alpha	0.05
WT	3	Probit	20.252
MR	1	Probit	223.365		ANOVA summary							Tukey's multiple comparisons test	Mean Diff.	95.00% CI of diff.	Significant?	Summary	Adjusted P Value
MR	2	Probit	264.981		F	132.2						Column A vs. Column B	-249.9	-367.9 to -131.9	Yes	**	0.0015	A-B
MR	3	Probit	292.78		P value	<0.0001						Column A vs. Column C	-621.3	-739.3 to -503.3	Yes	****	<0.0001	A-C
HR	1	Probit	563.255		P value summary	****						Column B vs. Column C	-371.4	-489.3 to -253.4	Yes	***	0.0002	B-C
HR	2	Probit	622.207		Significant diff. among means (P < 0.05)?	Yes
HR	3	Probit	709.74		R square	0.9778						Test details	Mean 1	Mean 2	Mean Diff.	SE of diff.	n1	n2	q
												Column A vs. Column B	10.46	260.4	-249.9	38.45	3	3	9.191
					Brown-Forsythe test							Column A vs. Column C	10.46	631.7	-621.3	38.45	3	3	22.85
					F (DFn, DFd)	2.163 (2, 6)						Column B vs. Column C	260.4	631.7	-371.4	38.45	3	3	13.66
					P value	0.1961
					P value summary	ns
					Are SDs significantly different (P < 0.05)?	No
					Bartlett's test
					Bartlett's statistic (corrected)
					P value
					P value summary
					Are SDs significantly different (P < 0.05)?
					ANOVA table	SS	DF	MS	F (DFn, DFd)	P value
					Treatment (between columns)	586343	2	293171	F (2, 6) = 132.2	P<0.0001
					Residual (within columns)	13307	6	2218
					Total	599650	8
					Data summary
					Number of treatments (columns)	3
					Number of values (total)	9
MTT plates
WT strain Replicate 1
Plate:1 - Wavelength:570
Conc. Anfo	Anfo 2,5	Conc. SbIII	SbIII 100	Conc. Milte	Milte50	Conc. Milte	Milt50	Control	Blank		Conc. Anfo		Conc. SbIII 100 ug/mL		Conc. Milte		Conc. Milte		C			control	treatment	Normalized	%
2.5	0.228	100	0.203	50	0.291	50	0.252	0.597	0.124		2.5	0.228	100	0.203	50	0.291	50	0.252	0.597			0.6665	0.203	0.304576	30.4576
1.25	0.229	50	0.236	25	0.404	25	0.358	0.63	0.137		1.25	0.229	50	0.236	25	0.404	25	0.358	0.63				0.236	0.354089	35.4089
0.625	0.21	25	0.262	12.5	0.549	12.5	0.48	0.676	0.13		0.625	0.21	25	0.262	12.5	0.549	12.5	0.48	0.676				0.262	0.393098	39.3098
0.3125	0.216	12.5	0.274	6.25	0.528	6.25	0.506	0.703	0.112		0.3125	0.216	12.5	0.274	6.25	0.528	6.25	0.506	0.703				0.274	0.411103	41.1103
0.15625	0.406	6.25	0.485	3.125	0.629	3.125	0.673	0.736	0.129		0.15625	0.406	6.25	0.485	3.125	0.629	3.125	0.673	0.736				0.485	0.727682	72.7682
0.078125	0.613	3.125	0.589	1.5625	0.641			0.657	0.11		0.078125	0.613	3.125	0.589	1.5625	0.641			0.657				0.589	0.883721	88.3721
									0.123667		EC50 Probit	0.215		9.717		20.633		20.252
WT strain Replicate 2
Plate:1 - Wavelength:570
Conc. Anfo	Anfo 2,5	Conc. SbIII	SbIII 100	Conc. Milte	Milte50	Control	Blank				Conc. Anfo		Conc. SbIII 100 ug/ml		Conc. Milte		C					control	treatment	Normalized	%
2.5	0.195	100	0.19	50	0.272	0.597	0.124				2.5	-0.805	100	-0.81	50	-0.728	-0.403					0.6665	0.19	0.285071	28.5071
1.25	0.256	50	0.233	25	0.399	0.63	0.137				1.25	-0.744	50	-0.767	25	-0.601	-0.37						0.233	0.349587	34.9587
0.625	0.232	25	0.295	12.5	0.494	0.676	0.13				0.625	-0.768	25	-0.705	12.5	-0.506	-0.324						Removed	Removed	Removed
0.3125	0.234	12.5	0.295	6.25	0.542	0.703	0.112				0.3125	-0.766	12.5	-0.705	6.25	-0.458	-0.297						0.295	0.442611	44.2611
0.15625	0.466	6.25	0.458	3.125	0.598	0.736	0.129				0.15625	-0.534	6.25	-0.542	3.125	-0.402	-0.264						0.458	0.687172	68.7172
0.078125	0.633	3.125	0.594	1.5625	0.644	0.657	0.11				0.078125	-0.367	3.125	-0.406	1.5625	-0.356	-0.343						0.594	0.891223	89.1223
							0.123667										-0.3335
WT strain Replicate 3
Plate:1 - Wavelength:570
	Anfo		SbV		SbIII		Control		Blank			Anfo 1ug/ml		SbV 1200 ug/mL		SbIII 40ug/mL		Control				control	treatment	Normalized	%
0.038	0.035	0.036	0.035	0.04	0.036	0.035	0.035	0.035	0.037		1	0.083	0.101	0.546	0.572	0.141	0.1	0.527	0.509			0.550583	0.1205	0.218859	21.8859
0.036	0.207	0.225	0.67	0.696	0.265	0.224	0.651	0.633	0.122		0.5	0.153	0.18	0.625	0.673	0.18	0.167	0.623	0.5				0.1735	0.31512	31.512
0.036	0.277	0.304	0.749	0.797	0.304	0.291	0.747	0.624	0.123		0.25	0.372	0.351	0.679	0.707	0.415	0.328	0.512	0.506				0.3715	0.674739	67.4739
0.038	0.496	0.475	0.803	0.831	0.539	0.452	0.636	0.63	0.127		0.125	0.5	0.506	0.709	0.797	0.55	0.585	0.564	0.562				0.5675	1.03072	100
0.045	0.624	0.63	0.833	0.921	0.674	0.709	0.688	0.686			0.0625	0.555	0.52	0.645	0.743	0.557	0.538	0.564	0.609
0.049	0.679	0.644	0.769	0.867	0.681	0.662	0.688	0.733				0.485	0.586	0.555	0.534	0.519	0.509	0.607	0.524
0.035	0.609	0.71	0.679	0.658	0.643	0.633	0.731	0.648
0.038	0.034	0.035	0.035	0.035	0.037	0.036	0.035	0.036
MR strain Replicate 1
																									MR replicate1
File	WT_Vs_R50_desde_800sbIII													SbIII ug/ml	Control	Control	SbIII	SbIII				Control	Treatment		Control Average	Normalized	%
	0.037	0.036	0.042	0.034	0.036	0.033	0.036	0.026	0.06	0.034	0.035	0.038		800	0.654667	0.635667	0.177667	0.181667				0.645167	0.179667		0.664	0.270582	27.0582
	0.039	0.625	0.735	0.218	0.268	0.072	0.735	0.716	0.258	0.262	0.083	0.039		400	0.553667	0.675667	0.192667	0.169667				0.614667	0.181167			0.272841	27.2841
	0.036	0.806	0.857	0.24	0.268	0.072	0.634	0.756	0.273	0.25	0.081	0.037		200	0.744667	0.657667	0.213667	0.200667				0.701167	0.207167			0.311998	31.1998
	0.036	0.777	0.772	0.212	0.228	0.071	0.825	0.738	0.294	0.281	0.077	0.037		100	0.913667	0.786667	0.421667	0.379667				0.850167	0.400667			0.603414	60.3414
	0.037	0.867	0.818	0.204	0.224	0.03	0.994	0.867	0.502	0.46	0.039	0.037		50	0.695667	0.661667	0.541667	0.554667				0.678667	0.548167			0.825552	82.5552
	0.037	0.875	0.84	0.25	0.248	0.035	0.776	0.742	0.622	0.635	0.038	0.08		25	0.451667	0.536667	0.643667	0.587667				0.494167	0.615667			0.927209	92.7209
	0.04	0.896	0.808	0.299	0.291	0.037	0.532	0.617	0.724	0.668	0.032	0.128														1	100
	0.037	0.037	0.035	0.035	0.033	0.035	0.031	0.034	0.031	0.035	0.037	0.039
MR strain Replicate 2 & 3
file	Sneider_R50_desde_400ugml_sb3_X2
		Control	Control	SbIII	SbIII		Control	Control	SbIII	SbIII																		MR replicate2				MR replicate3
	0.037	0.034	0.036	0.016	0.035	0.029	0.035	0.006	0.042	0.024	0.033	0.035		SbIII ug/ml	Control	Control	SbIII	SbIII		Control	Control	SbIII	SbIII		Control	Treatment		Control Average	Normalized	%		Control	Treatment		Control Average	Normalized	%
	0.04	0.464	0.485	0.268	0.301	0.015	0.53	0.478	0.287	0.268	0.041	0.045		400	0.464	0.485	0.268	0.301		0.53	0.478	0.287	0.268		0.4745	0.2845		0.49925	0.569855	56.9855		0.504	0.2775		0.5001	0.554889	55.4889
	0.041	0.509	0.496	0.241	0.329	0.015	0.492	0.503	0.317	0.325	0.036	0.039		200	0.509	0.496	0.241	0.329		0.492	0.503	0.317	0.325		0.5025	0.285			0.570856	57.0856		0.4975	0.321			0.641872	64.1872
	0.037	0.488	0.536	0.37	0.397	0.019	0.535	0.484	0.373	0.391	0.035	0.035		100	0.488	0.536	0.37	0.397		0.535	0.484	0.373	0.391		0.512	0.3835			0.768152	76.8152		0.5095	0.382			0.763847	76.3847
	0.036	0.538	0.585	0.45	0.508	0.019	0.519	0.48	0.451	0.432	0.035	0.037		50	0.538	0.585	0.45	0.508		0.519	0.48	0.451	0.432		0.5615	0.479			0.959439	95.9439		0.4995	0.4415			0.882823	88.2823
	0.037	0.443	0.483	0.466	0.471	0.026	0.489	0.491	0.436	0.464	0.035	0.043		25	0.443	0.483	0.466	0.471		0.489	0.491	0.436	0.464		0.463	0.4685			0.938408	93.8408		0.49	0.45			0.89982	89.982
	0.038	0.473	0.491	0.493	0.485	0.038	0.098	0.105	0.115	0.126	0.042	0.042		12.5	0.473	0.491	0.493	0.485							0.482	0.489			0.979469	97.9469
	0.036	0.037	0.021	0.046	0.019	0.028	0.017	0.028	0.02	0.036	0.036	0.036
HR replicate 1&2
	file	Sneider_R100_desde3200ugml_sb3_x2
	0.037	0.039	0.037	0.032	0.038	0.031	0.036	0.027	0.034	0.031	0.035	0.035
	0.041	0.466	0.524	0.115	0.112	0.112	0.333	0.334	0.114	0.1	0.031	0.034		SbIII ug/ml	Control	Control	SbIII	SbIII		Control	Control	SbIII	SbIII		Control	Treatment		Control Average	Normalized	%			Control	Treatment		Control Average	Normalized	%
	0.046	0.573	0.56	0.172	0.181	0.112	0.4	0.392	0.179	0.165	0.021	0.035		1600	0.573	0.56	0.172	0.181		0.4	0.392	0.179	0.165		0.5665	0.1765		0.5743	0.307331	30.7331			0.396	0.172		0.4396	0.391265	39.1265
	0.045	0.529	0.579	0.294	0.305	0.116	0.428	0.419	0.271	0.253	0.033	0.036		800	0.529	0.579	0.294	0.305		0.428	0.419	0.271	0.253		0.554	0.2995			0.521504	52.1504			0.4235	0.262			0.595996	59.5996
	0.044	0.537	0.519	0.348	0.365	0.019	0.48	0.465	0.335	0.341	0.022	0.036		400	0.537	0.519	0.348	0.365		0.48	0.465	0.335	0.341		0.528	0.3565			0.620756	62.0756			0.4725	0.338			0.768881	76.8881
	0.044	0.555	0.607	0.485	0.462	0.026	0.423	0.43	0.363	0.378	0.031	0.037		200	0.555	0.607	0.485	0.462		0.423	0.43	0.363	0.378		0.581	0.4735			0.824482	82.4482			0.4265	0.3705			0.842812	84.2812
	0.041	0.652	0.632	0.598	0.587	0.038	0.527	0.432	0.364	0.464	0.039	0.042		100	0.652	0.632	0.598	0.587		0.527	0.432	0.364	0.464		0.642	0.5925			1.03169	100			0.4795	0.414			0.941765	94.1765
	0.036	0.038	0.035	0.035	0.033	0.035	0.032	0.035	0.034	0.035	0.037	0.037
HR replicate 3
file	WTvsR100_desde1600_sb3
Plate:1 - Wavelength:570
														SbIII ug/ml	Control	Control	SbIII	SbIII		Control	Treatment		Control Average	Normalized	%
0.037	0.036	0.038	0.03	0.035	0.005	0.031	-0.034	-0.019	-0.045	-0.033	0.035			1600	0.482	0.402	0.267	0.194		0.442	0.2305		0.449583	0.512697	51.2697
0.045	0.435	0.435	0.182	0.189	0.08	0.482	0.402	0.267	0.194	0.091	0.033			800	0.516	0.439	0.37	0.351		0.4775	0.3605			0.801854	80.1854
0.038	0.368	0.437	0.297	0.31	0.093	0.516	0.439	0.37	0.351	0.091	0.034			400	0.401	0.388	0.444	0.423		0.3945	0.4335			0.964226	96.4226
0.036	0.282	0.41	0.323	0.337	0.105	0.401	0.388	0.444	0.423	0.087	0.034			200	0.41	0.404	0.43	0.432		0.407	0.431			0.958665	95.8665
0.037	0.42	0.453	0.36	0.346	0.026	0.41	0.404	0.43	0.432	-0.04	0.036			100	0.464	0.501	0.456	0.482		0.4825	0.469			1.04319	100
0.037	0.316	0.356	0.352	0.354	0.033	0.464	0.501	0.456	0.482	-0.037	0.032			50	0.443	0.545	0.465	0.47		0.494	0.4675
0.036	0.378	0.382	0.389	0.334	0.037	0.443	0.545	0.465	0.47	-0.032	0.023
0.037	0.039	0.035	0.035	0.022	0.033	-0.008	0.005	-0.034	-0.029	-0.017	-0.001

## Sheet: Fig.3a
Figure 3a. Volcano plots highlighting differentially translated transcripts per polysome fraction (Basal changes)
		Monosomes		Light polysomes		Heavy polysomes
	GeneID	MS_log2(FC)	MS_P-adj	LP_log2(FC)	LP_P-adj	HP_log2(FC)	HP_P-adj
	LmjF.01.0010	0.214716	0.861207	1.01747	0.154073	0.79656	0.256461
	LmjF.01.0020	0.426571	0.727539	0.227362	0.641238	-0.0227312	0.961405
	LmjF.01.0030	0.884777	0.586657	1.51707	0.00437858	1.48108	0.00113531
	LmjF.01.0040	-0.301243	0.856734	-0.551198	0.218439	-0.569813	0.176946
	LmjF.01.0050	0.225802	0.895157	0.0994042	0.868577	-0.0474977	0.924372
	LmjF.01.0060	-0.27529	0.854847	-0.156324	0.778313	-0.1932	0.673126
	LmjF.01.0070	0.39305	0.748967	0.238461	0.661282	0.251506	0.61123
	LmjF.01.0080	-0.588068	0.675407	-0.358322	0.47089	-0.443691	0.285113
	LmjF.01.0090	0.459961	0.721157	0.892357	0.0441888	1.04806	0.0151727
	LmjF.01.0100	0.689812	0.598336	0.795639	0.101468	0.672263	0.0816866
	LmjF.01.0110	-0.522263	0.712835	-0.841361	0.0484919	-0.860947	0.0290582
	LmjF.01.0120	0.0391234	0.986326	0.310204	0.496802	0.418918	0.384121
	LmjF.01.0130	0.00664887	0.997593	-0.253149	0.597872	-0.0629073	0.897384
	LmjF.01.0140	0.153893	0.932577	0.14617	0.789338	0.695001	0.117069
	LmjF.01.0150	0.0560426	0.985439	-0.428796	0.418963	-0.304732	0.56883
	LmjF.01.0160	-0.556239	0.70041	-1.11556	0.0191387	-0.658238	0.223172
	LmjF.01.0170	0.645508	0.636227	0.89562	0.0491666	1.16546	0.0028831
	LmjF.01.0180	0.453648	0.71522	0.84327	0.0357891	0.72814	0.0308996
	LmjF.01.0190	-0.206726	0.909303	0.152216	0.79421	0.130375	0.76993
	LmjF.01.0200	-0.70951	0.636227	-1.04343	0.0268329	-0.841731	0.0535724
	LmjF.01.0210	0.603803	0.636227	0.754881	0.0758737	0.912802	0.0309771
	LmjF.01.0220	0.479465	0.712835	0.190081	0.697983	0.374783	0.31644
	LmjF.01.0230	0.714716	0.611381	0.902194	0.0431664	1.04809	0.0161644
	LmjF.01.0240	0.437402	0.737967	0.551915	0.209328	0.67218	0.128776
	LmjF.01.0250	0.376153	0.753825	0.339762	0.441347	0.40034	0.270959
	LmjF.01.0260	0.292661	0.829836	-0.0670566	0.912924	0.337177	0.442202
	LmjF.01.0270	0.253742	0.87392	-0.195767	0.710926	-0.348028	0.481675
	LmjF.01.0280	0.10445	0.949938	0.183406	0.700007	0.255609	0.480877
	LmjF.01.0290	-0.185225	0.929738	-0.391558	0.486449	-0.392875	0.365824
	LmjF.01.0300	-0.293937	0.866992	-0.936822	0.0486602	-1.10653	0.01138
	LmjF.01.0310	0.205663	0.907681	-0.330082	0.4661	-0.240118	0.678977
	LmjF.01.0315	-0.1825	0.929738	-0.839995	0.155903	-0.841267	0.128009
	LmjF.01.0320	0.468549	0.741626	0.199606	0.678267	0.223496	0.637047
	LmjF.01.0330	0.410296	0.771337	0.0193939	0.975576	-0.193865	0.693626
	LmjF.01.0335	0.604268	0.675407	-0.0428588	0.948267	0.185207	0.754607
	LmjF.01.0340	0.175676	0.926373	-0.152659	0.767372	-0.227775	0.643253
	LmjF.01.0350	0.240128	0.869211	0.221437	0.650907	0.218003	0.616913
	LmjF.01.0360	-0.503199	0.712835	-0.332158	0.533037	-0.346012	0.474615
	LmjF.01.0370	-0.0834247	0.972481	-0.601108	0.152486	-0.582448	0.144802
	LmjF.01.0380	0.320498	0.808046	0.295397	0.506854	0.373206	0.319319
	LmjF.01.0390	0.0363852	0.986326	0.201897	0.706039	0.246439	0.627154
	LmjF.01.0400	0.55401	0.66508	0.430009	0.360692	0.318376	0.440666
	LmjF.01.0410	-0.112138	0.952622	-0.229962	0.722651	-0.0331265	0.963575
	LmjF.01.0420	-0.242806	0.883015	-0.381609	0.548981	-0.112506	0.879367
	LmjF.01.0430	0.521221	0.707771	0.891702	0.0701352	1.13529	0.0111418
	LmjF.01.0440	0.652719	0.654729	1.10799	0.0196418	1.43107	0.00151951
	LmjF.01.0450	0.0760317	0.980347	-0.321122	0.62827	-0.182148	0.756123
	LmjF.01.0460	0.773615	0.644722	1.17306	0.0371399	0.628685	0.261521
	LmjF.01.0470	-0.06934	0.97727	-0.331587	0.553875	-0.372573	0.419001
	LmjF.01.0480	0.46211	0.747848	0.792793	0.095571	0.649142	0.225971
	LmjF.01.0490	0.18471	0.914551	0.513329	0.25049	0.558833	0.166818
	LmjF.01.0500	0.373844	0.766461	0.00962537	0.98894	0.395795	0.346749
	LmjF.01.0510	-0.423129	0.774568	-0.899792	0.0600648	-0.927752	0.0366759
	LmjF.01.0520	1.13112	0.561388	1.43387	0.001071	0.9839	0.0244523
	LmjF.01.0530	0.168479	0.930452	0.618405	0.179119	0.827734	0.0458132
	LmjF.01.0540	1.02347	0.561388	1.19083	0.0230137	1.28669	0.00584897
	LmjF.01.0550	0.774189	0.563968	0.939623	0.0566351	1.00995	0.0279707
	LmjF.01.0560	0.470762	0.707437	0.541746	0.204723	0.526185	0.260542
	LmjF.01.0570	-0.108558	0.95436	-0.171471	0.777997	-0.0770783	0.863677
	LmjF.01.0580	0.567474	0.666111	0.682926	0.0987663	0.550789	0.161883
	LmjF.01.0590	-0.236708	0.882485	-0.259418	0.648217	-0.231127	0.575156
	LmjF.01.0600	0.485865	0.712835	0.286476	0.577027	0.497647	0.23252
	LmjF.01.0610	-0.443363	0.75171	-0.669031	0.183308	-0.542587	0.204944
	LmjF.01.0620	0.23629	0.882485	-0.251271	0.710266	-0.234827	0.679572
	LmjF.01.0630	1.06227	0.561388	1.29535	0.0121816	1.45383	0.00155628
	LmjF.01.0640	0.386411	0.765786	0.570773	0.153115	0.533174	0.158473
	LmjF.01.0650	0.467265	0.712835	0.666768	0.142141	0.700315	0.0729636
	LmjF.01.0660	0.536385	0.677007	0.577689	0.17092	0.693926	0.0893241
	LmjF.01.0670	0.678366	0.651513	0.903981	0.0641094	0.809962	0.139627
	LmjF.01.0680	0.808764	0.584659	1.20421	0.0035504	1.16403	0.0032163
	LmjF.01.0690	0.0826774	0.975331	-0.0284016	0.968829	-0.0107413	0.987937
	LmjF.01.0700	0.116353	0.956503	0.26206	0.655591	0.92441	0.0733582
	LmjF.01.0710	-0.112904	0.949976	-0.165415	0.755799	-0.172729	0.675563
	LmjF.01.0720	0.486886	0.71111	0.623435	0.124037	0.738815	0.0516198
	LmjF.01.0730	0.189524	0.915187	0.5835	0.224586	0.727583	0.107448
	LmjF.01.0740	0.586841	0.636931	0.718884	0.0736647	0.875882	0.0354382
	LmjF.01.0750	0.23655	0.891321	0.197073	0.706112	0.207798	0.598655
	LmjF.01.0760	0.228674	0.888288	0.629282	0.210352	0.480503	0.315059
	LmjF.01.0770	1.05593	0.561388	0.988981	0.0477165	0.61444	0.223392
	LmjF.01.0780	0.919106	0.563968	1.03389	0.0411661	0.63341	0.21245
	LmjF.01.0790	0.0782783	0.970994	0.0192512	0.971346	-0.126275	0.779235
	LmjF.01.0800	-0.332037	0.807478	-0.299087	0.561936	-0.243821	0.571593
	LmjF.01.0810	0.821754	0.598336	1.46483	0.00633495	1.51768	0.00313289
	LmjF.01.0820	0.24887	0.888131	0.369036	0.508698	0.858522	0.0483633
	LmjF.01.0830	-0.270658	0.891321	0.157347	0.843855	-0.564908	0.335895
	LmjF.02.0010	1.02841	0.563968	1.57441	0.00230684	1.57765	0.00107769
	LmjF.02.0020	-0.639535	0.664611	-1.18308	0.0271057	-1.19375	0.0293736
	LmjF.02.0030	-0.187996	0.927847	-0.413033	0.526032	-0.266465	0.633148
	LmjF.02.0040	0.0418094	0.986326	-0.0302103	0.956047	-0.25072	0.53336
	LmjF.02.0050	-0.6532	0.636227	-1.00038	0.0165849	-0.756945	0.0416075
	LmjF.02.0060	-0.787457	0.590223	-1.66303	0.000439327	-1.57854	0.000205047
	LmjF.02.0070	-0.736125	0.608821	-1.14848	0.00461847	-1.24194	0.00188398
	LmjF.02.0080	0.295116	0.834599	0.379159	0.476437	0.265938	0.605161
	LmjF.02.0085	-0.0829706	0.965145	0.202323	0.698541	0.361594	0.365075
	LmjF.02.0090	0.30687	0.840629	0.565316	0.269963	0.533312	0.252285
	LmjF.02.0100	0.327881	0.839031	0.373117	0.501551	0.577894	0.188829
	LmjF.02.0110	0.40669	0.755639	0.769743	0.10444	0.764058	0.155053
	LmjF.02.0120	0.133566	0.949976	0.432241	0.472981	0.744301	0.174369
	LmjF.02.0130	0.0178717	0.992925	-0.126282	0.831258	-0.115848	0.822034
	LmjF.02.0140	0.0564844	0.983413	0.251035	0.636016	0.317722	0.526198
	LmjF.02.0150	0.297614	0.85365	0.243355	0.655009	0.302484	0.528275
	LmjF.02.0155	0.115136	0.959328	0.308042	0.744436	0.220475	0.785426
	LmjF.02.0160	0.296247	0.870408	0.542305	0.233066	0.728338	0.118521
	LmjF.02.0170	0.103932	0.96348	0.200707	0.703605	0.311504	0.53701
	LmjF.02.0180	0.730604	0.636227	1.11608	0.0423266	0.909575	0.113665
	LmjF.02.0190	0.431577	0.76019	0.725647	0.132631	0.613772	0.164541
	LmjF.02.0200	0.39529	0.807478	0.604254	0.193084	0.675057	0.11987
	LmjF.02.0210	0.230558	0.892617	0.455449	0.310825	0.439795	0.320475
	LmjF.02.0220	0.825764	0.596381	0.971011	0.0811248	0.921026	0.0936413
	LmjF.02.0230	0.479724	0.740127	0.730961	0.10444	0.610614	0.159383
	LmjF.02.0240	0.113191	0.952158	0.19748	0.722624	0.0475775	0.934587
	LmjF.02.0250	0.339136	0.836061	0.51964	0.280455	0.440136	0.406935
	LmjF.02.0260	-0.437184	0.739391	-0.527602	0.256814	-0.635737	0.0896643
	LmjF.02.0270	-0.0502911	0.986068	0.184643	0.736884	0.164691	0.689148
	LmjF.02.0280	-0.123984	0.945904	-0.3586	0.503777	-0.286558	0.543978
	LmjF.02.0290	-0.520268	0.693118	-0.807385	0.0676062	-0.898983	0.0142271
	LmjF.02.0300	0.242494	0.908269	0.939006	0.0955939	0.457243	0.397618
	LmjF.02.0310	0.0023763	0.998664	-0.418922	0.44054	-0.563168	0.327001
	LmjF.02.0320	-0.408774	0.76131	-0.447442	0.451262	-0.383016	0.451239
	LmjF.02.0330	0.0189725	0.991609	-0.196667	0.712432	-0.0146579	0.977623
	LmjF.02.0340	0.050945	0.985439	0.248215	0.655009	0.280175	0.56691
	LmjF.02.0350	-0.103358	0.95436	-0.0329239	0.952393	-0.0534516	0.903191
	LmjF.02.0360	0.339175	0.811628	0.668132	0.183862	0.775437	0.131615
	LmjF.02.0370	0.888659	0.561388	0.761995	0.130548	0.449601	0.46458
	LmjF.02.0380	-0.460043	0.740127	-0.620413	0.2083	-0.541032	0.212344
	LmjF.02.0390	-0.535226	0.696846	-0.674911	0.115097	-0.724638	0.0552339
	LmjF.02.0400	0.123123	0.955175	-0.0668948	0.92136	-0.752379	0.110305
	LmjF.02.0410	0.17724	0.921852	0.418215	0.359806	0.608115	0.165657
	LmjF.02.0420	0.30256	0.868879	0.92032	0.085988	0.8521	0.134485
	LmjF.02.0430	-0.720358	0.610346	-1.00416	0.0326194	-1.03181	0.0127324
	LmjF.02.0440	0.596076	0.712835	1.25089	0.0357891	1.5897	0.00400333
	LmjF.02.0450	0.0725376	0.978228	0.422754	0.324479	0.287807	0.558827
	LmjF.02.0460	0.509467	0.740127	0.0554246	0.945998	-0.210786	0.662965
	LmjF.02.0470	0.109801	0.959905	0.781555	0.164202	1.09898	0.0549186
	LmjF.02.0480	-0.508099	0.708606	-0.488368	0.418712	-0.239985	0.702714
	LmjF.02.0490	0.0777514	0.975428	0.348434	0.48459	0.360871	0.405784
	LmjF.02.0500	-0.418645	0.753104	-0.466908	0.305684	-0.572919	0.135469
	LmjF.02.0510	-1.02781	0.561388	-1.18292	0.00994293	-1.02998	0.0276596
	LmjF.02.0520	0.246419	0.90026	1.02362	0.0675583	1.09979	0.0260874
	LmjF.02.0530	0.859525	0.600422	1.39487	0.00847684	1.17087	0.00477433
	LmjF.02.0540	0.275547	0.838681	0.244539	0.605358	-0.134774	0.738964
	LmjF.02.0550	-0.265564	0.8792	-1.44789	0.00643781	-1.42411	0.00139239
	LmjF.02.0560	0.120608	0.944177	0.147989	0.771733	0.15051	0.735601
	LmjF.02.0570	0.231363	0.913632	0.263927	0.703569	-0.0782591	0.903568
	LmjF.02.0580	-0.124185	0.953916	0.395929	0.480937	0.565875	0.315225
	LmjF.02.0590	-0.562203	0.677007	-1.10045	0.058891	-1.22054	0.0597338
	LmjF.02.0600	-0.109163	0.952622	0.201563	0.717538	0.334739	0.39081
	LmjF.02.0610	0.080624	0.971127	-0.546872	0.249966	-0.790481	0.112959
	LmjF.02.0620	-0.217778	0.888301	-0.0722443	0.903555	-0.0809839	0.851094
	LmjF.02.0630	0.467133	0.747966	0.86221	0.101877	1.08833	0.0361876
	LmjF.02.0640	0.0387745	0.986326	0.101735	0.865716	0.0406547	0.945675
	LmjF.02.0650	-0.59912	0.66508	-1.13244	0.00648304	-1.15262	0.00733929
	LmjF.02.0660	-0.023817	0.989133	0.196599	0.738214	0.240816	0.624288
	LmjF.02.0670	-0.482812	0.709347	-0.239207	0.614877	-0.211296	0.632065
	LmjF.02.0680	-0.616581	0.646988	-0.650325	0.128688	-0.714977	0.0544308
	LmjF.02.0690	-0.598993	0.675407	-0.698003	0.122221	-0.819599	0.0307406
	LmjF.02.0700	-0.0163799	0.994528	0.134111	0.821362	0.177154	0.743221
	LmjF.02.0710	0.264625	0.861862	0.59309	0.24462	0.474854	0.379894
	LmjF.02.0720	-1.09501	0.561388	-1.29354	0.0134106	-1.26749	0.0136983
	LmjF.02.0730	-0.441257	0.769804	-0.329173	0.64526	-0.834358	0.161871
	LmjF.02.0740	-0.570726	0.664611	-0.596371	0.206178	-0.680198	0.117713
	LmjF.02.SLRNA.0010	-0.776103	0.610346	-0.945082	0.0721585	-0.573259	0.331523
	LmjF.02.SLRNA.0020	-0.77085	0.610346	-0.69786	0.183787	-0.957521	0.0612318
	LmjF.02.SLRNA.0030	-0.915295	0.563968	-1.15996	0.0297781	-0.761846	0.16136
	LmjF.02.SLRNA.0040	-0.619788	0.679925	-1.4975	0.00462216	-0.422041	0.478378
	LmjF.02.SLRNA.0050	-0.692239	0.650294	-0.918631	0.110182	-0.722084	0.2217
	LmjF.02.SLRNA.0060	-0.709247	0.636227	-0.987244	0.0604433	-0.62148	0.244231
	LmjF.02.SLRNA.0070	-0.822429	0.594117	-1.03685	0.0511704	-0.540319	0.383917
	LmjF.02.SLRNA.0080	-0.663873	0.654618	-1.06638	0.0571984	-0.583494	0.337837
	LmjF.02.SLRNA.0090	-0.825338	0.592297	-1.09722	0.047058	-0.426056	0.446918
	LmjF.02.SLRNA.0100	-0.802837	0.598336	-0.676554	0.218163	-0.483157	0.385746
	LmjF.02.SLRNA.0110	-0.459972	0.753825	-0.772217	0.166556	-0.4979	0.385183
	LmjF.02.SLRNA.0120	-0.66597	0.656057	-0.931231	0.0892656	-0.697726	0.201061
	LmjF.02.SLRNA.0130	-0.755018	0.616886	-0.933924	0.108813	-0.416169	0.489419
	LmjF.02.SLRNA.0140	-0.79039	0.598711	-1.0787	0.0567241	-0.680389	0.207309
	LmjF.02.SLRNA.0150	-0.741833	0.625184	-0.939982	0.0893551	-0.389614	0.548481
	LmjF.02.SLRNA.0160	-0.817624	0.598336	-0.932315	0.0808022	-0.821123	0.145017
	LmjF.02.SLRNA.0170	-0.578912	0.696846	-1.04418	0.0607581	-0.598896	0.290518
	LmjF.02.SLRNA.0180	-0.598743	0.685444	-0.975544	0.0549602	-0.424564	0.456926
	LmjF.02.SLRNA.0190	-0.910184	0.563968	-1.05071	0.0507426	-0.701326	0.252579
	LmjF.02.SLRNA.0200	-0.66286	0.654824	-0.74179	0.201823	-0.571445	0.334242
	LmjF.02.SLRNA.0210	-0.767332	0.611798	-0.804738	0.141318	-0.714461	0.194093
	LmjF.02.SLRNA.0220	-0.938974	0.563968	-1.0826	0.0493925	-0.680831	0.245609
	LmjF.02.SLRNA.0230	-0.670356	0.650294	-0.872705	0.12955	-0.43834	0.49412
	LmjF.02.SLRNA.0240	-0.596661	0.684642	-0.851982	0.124307	-0.463486	0.438182
	LmjF.02.SLRNA.0250	-0.785868	0.596381	-1.0826	0.0472001	-0.621955	0.287526
	LmjF.02.SLRNA.0260	-0.78208	0.600422	-0.983525	0.0822857	-0.649777	0.274463
	LmjF.02.SLRNA.0270	-0.601555	0.677007	-0.873029	0.131426	-0.427891	0.479757
	LmjF.02.SLRNA.0280	-0.716408	0.636227	-0.997081	0.072795	-0.552196	0.34884
	LmjF.02.SLRNA.0290	-0.848527	0.582214	-1.07401	0.0639714	-0.36683	0.576884
	LmjF.02.SLRNA.0300	-0.873377	0.582214	-0.759557	0.197866	-0.258522	0.707792
	LmjF.02.SLRNA.0310	-0.853576	0.586657	-1.07541	0.0628643	-0.376475	0.558221
	LmjF.02.SLRNA.0320	-0.807549	0.600422	-1.11359	0.0387911	-0.49254	0.458815
	LmjF.02.SLRNA.0330	-0.769738	0.610346	-1.04878	0.0489281	-0.508933	0.440302
	LmjF.02.SLRNA.0340	-0.759658	0.611985	-1.0978	0.0422189	-0.245915	0.722326
	LmjF.02.SLRNA.0350	-0.762737	0.618303	-0.888139	0.10415	-0.740276	0.193144
	LmjF.02.SLRNA.0360	-0.903043	0.572346	-0.834114	0.145433	-0.79261	0.165832
	LmjF.02.SLRNA.0370	-0.846053	0.582214	-1.14625	0.0422189	-0.658117	0.254987
	LmjF.02.SLRNA.0380	-0.899292	0.577226	-0.987407	0.0663875	-0.0862307	0.897834
	LmjF.02.SLRNA.0390	-0.697553	0.639677	-1.14079	0.0346036	-0.409889	0.517816
	LmjF.02.SLRNA.0400	-0.691481	0.64	-0.932242	0.0751404	-0.559272	0.362599
	LmjF.02.SLRNA.0410	-0.616028	0.677244	-0.995181	0.0591429	-0.733526	0.159777
	LmjF.02.SLRNA.0420	-0.843865	0.582214	-1.00303	0.0728692	-0.611592	0.322083
	LmjF.02.SLRNA.0430	-0.920209	0.566587	-1.09154	0.0422659	-0.64008	0.243963
	LmjF.02.SLRNA.0440	-0.604893	0.676057	-1.01992	0.0663249	-0.500149	0.396857
	LmjF.02.SLRNA.0450	-0.773976	0.610346	-1.11299	0.0424535	-0.413534	0.53701
	LmjF.02.SLRNA.0460	-0.738636	0.610346	-0.996598	0.0675583	-0.534311	0.346069
	LmjF.02.SLRNA.0470	-0.726321	0.636227	-1.00531	0.0554448	-0.485016	0.376561
	LmjF.02.SLRNA.0480	-0.774652	0.610346	-1.34697	0.0103986	-0.533694	0.320942
	LmjF.02.SLRNA.0490	-0.671977	0.651513	-0.994867	0.0888157	-0.747618	0.156549
	LmjF.02.SLRNA.0500	-0.745226	0.610346	-1.02642	0.0623051	-0.648043	0.262659
	LmjF.02.SLRNA.0510	-0.979197	0.561388	-1.05649	0.0391463	-0.553972	0.350821
	LmjF.02.SLRNA.0520	-0.585075	0.696846	-1.01085	0.0722446	-0.368004	0.546009
	LmjF.02.SLRNA.0530	-0.643894	0.66508	-0.822898	0.123078	-0.60708	0.277244
	LmjF.02.SLRNA.0540	-0.801305	0.598336	-1.10212	0.036109	-0.545547	0.323565
	LmjF.02.SLRNA.0550	-0.792023	0.598711	-1.00258	0.0515423	-0.41774	0.502212
	LmjF.02.SLRNA.0560	-0.815934	0.594037	-0.907158	0.0978535	-0.603949	0.283153
	LmjF.02.SLRNA.0570	-0.882532	0.581358	-0.865758	0.125115	-0.487714	0.424399
	LmjF.02.SLRNA.0580	-0.742237	0.624079	-0.839481	0.13356	-0.373112	0.537677
	LmjF.02.SLRNA.0590	-0.66345	0.654188	-1.02817	0.0660704	-0.652684	0.260748
	LmjF.02.SLRNA.0600	-0.681265	0.650294	-1.0243	0.0607479	-0.347791	0.594078
	LmjF.03.0010	0.455662	0.762984	0.525933	0.353406	0.464416	0.407432
	LmjF.03.0020	0.166108	0.932577	-0.408889	0.400511	0.0222167	0.966793
	LmjF.03.0030	0.254656	0.888301	0.0405026	0.957346	-0.129068	0.842779
	LmjF.03.0040	0.275378	0.883453	0.50243	0.429441	0.331682	0.59462
	LmjF.03.0060	-0.434755	0.740127	-0.453146	0.344776	-0.414677	0.313159
	LmjF.03.0070	-0.388213	0.763878	-0.511428	0.251968	-0.767299	0.0760731
	LmjF.03.0080	0.155677	0.9292	0.348892	0.44054	0.0293168	0.95147
	LmjF.03.0090	0.135291	0.943969	0.476526	0.304741	0.687584	0.0882245
	LmjF.03.0100	0.193238	0.899594	0.430233	0.387106	0.395197	0.323292
	LmjF.03.0110	-0.0858358	0.972642	0.0429152	0.945896	0.0654425	0.893862
	LmjF.03.0120	0.157899	0.930958	0.198621	0.721309	0.2671	0.576934
	LmjF.03.0130	0.246602	0.885472	-0.127857	0.841289	-0.188317	0.707196
	LmjF.03.0140	-0.376659	0.780011	-0.898954	0.0426288	-0.77122	0.0898212
	LmjF.03.0150	-0.766864	0.596381	-1.01562	0.0195058	-0.887947	0.0115019
	LmjF.03.0160	-0.417458	0.727539	-0.0725834	0.901891	0.0421746	0.925672
	LmjF.03.0170	-0.497072	0.740127	-1.27282	0.00213598	-1.01195	0.0189864
	LmjF.03.0180	-0.403075	0.756465	-0.24367	0.628193	-0.351102	0.394124
	LmjF.03.0190	-0.0674245	0.979741	0.094974	0.871712	0.330614	0.508253
	LmjF.03.0200	0.373371	0.786591	0.729647	0.175335	0.493029	0.368079
	LmjF.03.0210	-0.651785	0.617314	-0.693941	0.129055	-0.668917	0.0956853
	LmjF.03.0220	-0.50136	0.716468	-0.285241	0.620762	-0.347746	0.466655
	LmjF.03.0230	0.806906	0.611861	1.08032	0.0190673	0.941417	0.0270226
	LmjF.03.0240	-0.630455	0.66508	-1.00506	0.0315787	-1.05047	0.00733929
	LmjF.03.0250	-0.712741	0.60346	-1.2789	0.0319692	-1.11181	0.0903861
	LmjF.03.0260	-0.893328	0.561388	-0.920463	0.0398825	-0.777169	0.0275097
	LmjF.03.0270	0.0498831	0.986326	0.306431	0.604944	0.370468	0.40522
	LmjF.03.0280	0.106687	0.957191	-0.144637	0.791908	0.102818	0.821804
	LmjF.03.0290	-0.317465	0.834599	0.0383844	0.945896	0.356169	0.396317
	LmjF.03.0310	-0.421217	0.766172	0.345812	0.470904	0.539147	0.254917
	LmjF.03.0320	-0.23115	0.888301	-0.189026	0.727893	-0.350133	0.382981
	LmjF.03.0330	0.177447	0.916094	0.262459	0.60324	0.21028	0.61865
	LmjF.03.0340	-0.224602	0.883914	-0.447795	0.415778	-0.35632	0.435198
	LmjF.03.0350	0.371296	0.811398	0.597841	0.2033	0.774769	0.0490484
	LmjF.03.0360	-0.0811573	0.981145	1.2038	0.0488757	0.695914	0.212887
	LmjF.03.0370	0.742082	0.650294	1.56177	0.028356	1.29064	0.0834075
	LmjF.03.0380	0.176662	0.933492	0.0535962	0.944778	0.215687	0.718261
	LmjF.03.0390	-0.596433	0.677007	-1.14842	0.0257806	-1.08718	0.0209082
	LmjF.03.0400	0.489866	0.763811	0.662003	0.241846	0.378201	0.538756
	LmjF.03.0410	0.949644	0.582214	1.28053	0.00847684	1.00951	0.0434914
	LmjF.03.0420	0.260385	0.885866	0.464241	0.331048	0.610014	0.216357
	LmjF.03.0430	-0.736588	0.610346	-0.916849	0.278854	-0.610344	0.479353
	LmjF.03.0440	-0.780214	0.598336	-0.958244	0.25489	-0.680485	0.427607
	LmjF.03.0450	0.277252	0.881254	0.523824	0.358344	0.775073	0.119905
	LmjF.03.0460	0.680322	0.684856	1.77813	0.0018471	1.24627	0.00920659
	LmjF.03.0470	-0.0168708	0.993635	-0.03077	0.955351	-0.156461	0.732943
	LmjF.03.0480	0.0955098	0.966507	0.301516	0.555268	0.281517	0.59412
	LmjF.03.0490	0.123036	0.956103	0.620234	0.192652	0.897841	0.0831483
	LmjF.03.0500	0.740738	0.651513	1.50329	0.00523804	0.772494	0.222367
	LmjF.03.0510	0.0891033	0.972052	0.303578	0.573925	0.493976	0.239094
	LmjF.03.0520	-0.324024	0.811398	-0.255135	0.655295	-0.0294758	0.954917
	LmjF.03.0530	0.0225067	0.991741	0.409445	0.385103	0.558242	0.215009
	LmjF.03.0540	0.100939	0.953916	0.31259	0.503745	0.149427	0.792862
	LmjF.03.0550	0.385784	0.765399	0.171072	0.755799	0.392825	0.396317
	LmjF.03.0560	0.128283	0.946107	0.075967	0.900444	-0.00753118	0.988138
	LmjF.03.0570	-0.887233	0.562547	-0.833975	0.0701803	-0.784364	0.0383239
	LmjF.03.0580	0.0667124	0.980301	0.11519	0.863034	0.257329	0.707196
	LmjF.03.0590	-4.38078e-05	0.999905	0.0386762	0.945998	-0.0269886	0.950683
	LmjF.03.0600	-0.0197117	0.991738	-0.0914263	0.895765	0.00809739	0.990039
	LmjF.03.0610	-0.0080186	0.997222	-0.231158	0.64069	-0.370341	0.362835
	LmjF.03.0620	-0.0417477	0.986326	0.502117	0.275187	0.693297	0.0682577
	LmjF.03.0630	-0.629753	0.675407	-1.04174	0.0334396	-0.947701	0.0203035
	LmjF.03.0640	0.114449	0.948802	0.39566	0.373608	0.443602	0.324067
	LmjF.03.0650	-0.296664	0.840286	-0.315263	0.517864	-0.28947	0.475255
	LmjF.03.0660	-0.0839463	0.965823	-0.139218	0.788159	-0.0882517	0.841853
	LmjF.03.0670	-0.35708	0.777703	-0.265089	0.605358	-0.129762	0.795516
	LmjF.03.0680	-0.12833	0.94662	-0.0371811	0.956645	0.260406	0.648278
	LmjF.03.0690	0.591918	0.685444	0.695237	0.123073	0.610023	0.146944
	LmjF.03.0700	0.165896	0.929738	0.366211	0.544212	0.706844	0.177463
	LmjF.03.0710	-0.448287	0.747966	-1.1391	0.0202184	-0.904113	0.0153252
	LmjF.03.0720	-0.0203316	0.991248	-0.0363573	0.950395	0.0307579	0.946964
	LmjF.03.0730	-0.282313	0.858995	-0.051059	0.93812	-0.247906	0.607282
	LmjF.03.0740	-0.536744	0.675407	-0.531888	0.320048	-0.269303	0.630764
	LmjF.03.0750	-0.401099	0.747966	-0.58433	0.222025	-0.473176	0.293077
	LmjF.03.0760	-1.14233	0.556449	-1.54041	0.00992276	-1.28094	0.0256354
	LmjF.03.0770	-0.50486	0.707437	-0.65894	0.13823	-0.719238	0.0490936
	LmjF.03.0780	-0.596657	0.677007	0.367565	0.487208	0.60467	0.199252
	LmjF.03.0790	-0.358002	0.786591	-0.27475	0.661109	-0.1284	0.81146
	LmjF.03.0800	0.0841857	0.975952	0.544519	0.298337	0.521426	0.297231
	LmjF.03.0810	-0.0124971	0.99594	-0.119853	0.831471	0.260744	0.600598
	LmjF.03.0820	-0.041377	0.986326	0.311821	0.594828	0.494379	0.333624
	LmjF.03.0830	0.183353	0.932577	0.444184	0.45049	0.322536	0.508267
	LmjF.03.0840	0.724011	0.610346	1.18276	0.0317478	1.13334	0.0362264
	LmjF.03.0850	-0.0130707	0.996411	0.347918	0.537534	0.551278	0.27022
	LmjF.03.0860	0.135043	0.944173	0.231794	0.676057	0.491122	0.285465
	LmjF.03.0870	0.174069	0.923175	0.187746	0.702677	0.0716179	0.879562
	LmjF.03.0880	0.5948	0.66508	0.467722	0.341422	0.642465	0.182362
	LmjF.03.0890	-0.256895	0.870211	-0.304902	0.524306	-0.397012	0.329185
	LmjF.03.0900	0.102539	0.956103	0.182768	0.790116	0.336937	0.569204
	LmjF.03.0910	0.271609	0.848184	0.130273	0.821502	0.205023	0.671894
	LmjF.03.0920	-0.245425	0.881717	-0.207524	0.713149	-0.122999	0.789916
	LmjF.03.0930	-0.514536	0.716427	-0.376002	0.4661	-0.380502	0.421862
	LmjF.03.0940	-0.315025	0.838139	-0.640971	0.147768	-0.623017	0.166895
	LmjF.03.0950	0.00409298	0.99783	0.455346	0.305896	0.257815	0.557795
	LmjF.03.0960	-0.631569	0.66508	-1.21133	0.00407452	-1.21335	0.00295379
	LmjF.03.0970	-0.519236	0.723046	-1.53013	0.00416966	-1.90987	0.000343253
	LmjF.03.0980	-0.407546	0.754578	-0.758348	0.187744	-0.5975	0.211685
	LmjF.03.TRNALYS.01	NA	NA	0.394721	NA	NA	NA
	LmjF.04.0010	0.379749	0.782154	0.692112	0.138315	0.483618	0.399461
	LmjF.04.0020	0.788549	0.637067	1.24105	0.0456321	1.3133	0.0514737
	LmjF.04.0030	0.197541	0.898687	-0.116819	0.847028	-0.480678	0.394124
	LmjF.04.0035	-0.716922	0.636931	-1.69967	0.000341617	-1.8885	0.000221521
	LmjF.04.0040	0.771835	0.630941	0.800295	0.319078	-0.07812	0.926257
	LmjF.04.0045	-0.897233	0.577611	-1.22206	0.0184798	-1.22034	0.00549917
	LmjF.04.0050	0.51207	0.740127	0.665904	0.230911	0.742426	0.091377
	LmjF.04.0060	-0.349723	0.803451	-0.364997	0.470506	-0.0310581	0.957752
	LmjF.04.0070	-0.34715	0.790515	-0.387599	0.368878	-0.156739	0.7082
	LmjF.04.0080	-0.812969	0.598336	-0.934156	0.0642096	-1.17818	0.00562791
	LmjF.04.0090	0.202083	0.913694	0.648396	0.162987	0.784311	0.0886324
	LmjF.04.0100	-0.153876	0.939388	-0.178962	0.811409	-0.151251	0.844448
	LmjF.04.0110	-0.930452	0.561388	-0.720395	0.0870257	-0.704778	0.048486
	LmjF.04.0120	0.179583	0.923602	0.318316	0.625856	0.152843	0.774467
	LmjF.04.0123	-0.606583	0.673272	-1.07077	0.0161311	-1.02652	0.00677015
	LmjF.04.0127	-0.407112	0.748998	-0.617351	0.21728	-0.557609	0.207065
	LmjF.04.0130	0.172072	0.938703	-0.366413	0.663235	-1.28794	0.0625929
	LmjF.04.0140	0.25801	0.894354	-0.549479	0.46229	-1.14537	0.113678
	LmjF.04.0150	0.00547561	0.99783	-0.509616	0.529802	-1.1105	0.119955
	LmjF.04.0160	0.357281	0.840286	-0.130628	0.888876	-1.09019	0.133464
	LmjF.04.0170	0.0782712	0.981943	-0.281544	0.741737	-1.18724	0.0943194
	LmjF.04.0180	0.00982524	0.997262	-0.484758	0.50927	-0.559385	0.525438
	LmjF.04.0190	0.101077	0.970994	-0.325082	0.681428	-0.632282	0.464595
	LmjF.04.0200	0.304047	0.863378	0.290971	0.625558	-0.0206158	0.979841
	LmjF.04.0210	0.00179202	0.998737	-0.0178439	0.986252	-0.277737	0.755947
	LmjF.04.0220	0.364738	0.834599	0.434796	0.476312	0.408922	0.448163
	LmjF.04.0230	-0.384974	0.756006	-0.77614	0.163967	-0.585612	0.308505
	LmjF.04.0240	-0.172066	0.926851	0.0753128	0.907821	0.185638	0.749445
	LmjF.04.0250	-0.125651	0.944177	-0.336463	0.469357	-0.298811	0.474524
	LmjF.04.0260	-0.833864	0.584659	-0.943657	0.0698775	-1.07293	0.0174364
	LmjF.04.0270	-0.509461	0.675407	-0.340475	0.438875	-0.394701	0.271791
	LmjF.04.0280	0.454589	0.753661	0.738633	0.152491	0.680049	0.208176
	LmjF.04.0290	-0.291844	0.824326	-0.331353	0.517864	-0.350552	0.398202
	LmjF.04.0300	-0.882922	0.563968	-1.36491	0.00625576	-1.15871	0.00602194
	LmjF.04.0310	0.0434299	0.986326	0.924982	0.0649648	0.692023	0.222197
	LmjF.04.0320	0.233569	0.894606	0.605207	0.210454	0.532536	0.337837
	LmjF.04.0330	0.146708	0.930452	0.176975	0.752608	-0.0312496	0.946964
	LmjF.04.0340	-0.616586	0.661698	-0.577844	0.209334	-0.457021	0.262203
	LmjF.04.0350	0.604126	0.709347	0.702539	0.162056	0.661109	0.119955
	LmjF.04.0370	-0.24575	0.891321	-0.14663	0.85138	-0.0398403	0.95733
	LmjF.04.0380	-0.563447	0.67736	-0.537742	0.255299	-0.757081	0.0561077
	LmjF.04.0390	0.308143	0.860086	0.0975052	0.888876	0.287448	0.680446
	LmjF.04.0400	-0.393236	0.753825	-0.708429	0.110375	-0.606594	0.148284
	LmjF.04.0410	0.441836	0.765831	0.461527	0.409061	0.384259	0.335765
	LmjF.04.0420	0.0219066	0.992741	0.444598	0.429977	0.476417	0.307811
	LmjF.04.0430	0.220667	0.919674	1.35454	0.00858116	1.55693	0.0012767
	LmjF.04.0440	0.571848	0.730679	1.19268	0.0315787	1.05816	0.0127324
	LmjF.04.0450	0.749217	0.651513	-0.845786	0.21623	-1.04843	0.0533073
	LmjF.04.0460	0.0255259	0.988569	0.335858	0.431196	0.214084	0.673481
	LmjF.04.0465	-0.928767	0.561388	-1.04515	0.0512469	-0.890999	0.0586528
	LmjF.04.0470	-0.322465	0.824326	-0.456146	0.443546	-0.303844	0.603839
	LmjF.04.0480	-0.936328	0.561388	-1.2144	0.0047936	-1.50334	0.000395009
	LmjF.04.0490	-0.251794	0.883015	-0.0330452	0.96863	0.101595	0.889018
	LmjF.04.0500	-0.495467	0.740127	0.310185	0.552924	0.695195	0.118185
	LmjF.04.0510	0.906147	0.590223	1.27925	0.00936851	1.32492	0.00279011
	LmjF.04.0520	0.289149	0.846213	0.47371	0.298337	0.329334	0.462236
	LmjF.04.0530	-0.44583	0.739391	-0.736301	0.0698775	-0.63659	0.069237
	LmjF.04.0540	0.0360332	0.986326	-0.0686273	0.901411	-0.346766	0.4333
	LmjF.04.0550	0.444954	0.754578	0.537622	0.198514	0.479997	0.198738
	LmjF.04.0560	-0.766123	0.611798	-1.28047	0.0223848	-1.14227	0.0433935
	LmjF.04.0570	-0.0576411	0.983413	-0.271008	0.620762	-0.337286	0.49113
	LmjF.04.0580	-0.152947	0.927235	-0.0652213	0.902401	-0.0601741	0.914245
	LmjF.04.0590	-0.229929	0.885472	0.0989415	0.854065	0.207627	0.666144
	LmjF.04.0600	-0.579187	0.696846	-0.148127	0.808327	-0.25926	0.610997
	LmjF.04.0610	-0.768359	0.600422	-0.774036	0.0806248	-0.891445	0.0358704
	LmjF.04.0620	-0.128614	0.943969	-0.108613	0.856462	-0.246244	0.629711
	LmjF.04.0625	-0.141514	0.943969	-0.277603	0.635983	0.182293	0.754221
	LmjF.04.0630	-0.39259	0.816364	-0.650938	0.243869	-0.736001	0.145729
	LmjF.04.0640	-1.00548	0.561388	-0.926034	0.0583346	-1.14605	0.00764383
	LmjF.04.0650	0.0357853	0.986326	0.0558308	0.920224	0.069764	0.882488
	LmjF.04.0660	-0.289343	0.836328	-0.299017	0.513242	-0.207752	0.696213
	LmjF.04.0670	0.189446	0.896151	0.0975549	0.865102	0.272616	0.609432
	LmjF.04.0680	0.0447183	0.986326	-0.962853	0.0747876	-1.05057	0.00777872
	LmjF.04.0690	0.339968	0.792883	0.139346	0.79215	0.279473	0.510893
	LmjF.04.0700	-0.051983	0.986068	-0.0688643	0.90687	-0.112501	0.8098
	LmjF.04.0710	-0.133758	0.937533	-0.152357	0.766062	-0.314934	0.429193
	LmjF.04.0720	0.769486	0.636227	1.09797	0.0382951	1.42446	0.00124397
	LmjF.04.0730	-0.320719	0.799842	0.0103512	0.987	-0.0960832	0.814462
	LmjF.04.0740	-0.258986	0.851873	0.0549293	0.91827	-0.00691844	0.988447
	LmjF.04.0750	-0.335088	0.789438	-1.05763	0.0463424	-1.00515	0.142967
	LmjF.04.0760	-0.206389	0.898687	-0.642151	0.296477	-0.393129	0.610754
	LmjF.04.0770	-0.0864165	0.966507	-0.387391	0.542145	-0.304045	0.696319
	LmjF.04.0780	-0.617645	0.650294	-1.00896	0.0167853	-1.10556	0.000969069
	LmjF.04.0790	0.120034	0.947008	0.199882	0.717646	0.0962043	0.85492
	LmjF.04.0800	-0.573412	0.654824	-0.90132	0.0591429	-0.616322	0.132055
	LmjF.04.0810	-0.219916	0.885866	0.175623	0.793035	0.206864	0.748206
	LmjF.04.0820	-0.40194	0.740127	-0.386478	0.400784	-0.337152	0.405784
	LmjF.04.0830	0.0398333	0.986326	0.168434	0.779278	0.0798667	0.882517
	LmjF.04.0840	0.0668867	0.978403	0.0885436	0.865828	0.207616	0.585646
	LmjF.04.0850	0.233679	0.872819	0.648132	0.209545	0.513944	0.359605
	LmjF.04.0860	-0.725737	0.636227	-1.00225	0.0623305	-0.979124	0.0263312
	LmjF.04.0870	0.358092	0.847568	0.930509	0.0924975	0.836801	0.0881382
	LmjF.04.0880	-0.990672	0.561388	-1.43607	0.00420328	-1.26968	0.0100966
	LmjF.04.0890	0.510103	0.734887	0.783224	0.124279	0.755728	0.0699081
	LmjF.04.0900	-0.188616	0.923602	0.358236	0.512763	0.259768	0.641731
	LmjF.04.0910	0.484075	0.721598	0.349361	0.499887	0.471628	0.279996
	LmjF.04.0920	0.2987	0.838675	0.33838	0.450992	0.394571	0.331552
	LmjF.04.0930	-0.490682	0.726255	-1.04265	0.0508407	-1.17584	0.0260874
	LmjF.04.0940	0.224869	0.888775	0.350139	0.436019	0.43045	0.2864
	LmjF.04.0950	-0.388791	0.747966	-0.956769	0.0828058	-0.665334	0.43585
	LmjF.04.0960	-0.250486	0.882485	-0.907522	0.0386986	-0.944186	0.0300695
	LmjF.04.0970	-0.333525	0.789306	-0.330504	0.457661	-0.243326	0.546389
	LmjF.04.0975	0.0479135	0.985439	0.0352943	0.950613	0.105931	0.812181
	LmjF.04.0980	0.0383253	0.986326	-0.131433	0.795267	-0.141812	0.743989
	LmjF.04.0990	-0.687092	0.636227	-0.962889	0.0283455	-0.645183	0.105008
	LmjF.04.1000	0.0718446	0.978697	0.0480679	0.932765	-0.331385	0.401991
	LmjF.04.1010	-0.398912	0.767582	-0.19948	0.730199	-0.473684	0.214373
	LmjF.04.1020	-0.40385	0.773876	-1.12501	0.0446433	-1.4202	0.00655354
	LmjF.04.1030	0.0428675	0.986326	-0.428094	0.476437	-0.858843	0.103023
	LmjF.04.1040	0.629261	0.654824	0.740806	0.156848	1.21602	0.0140359
	LmjF.04.1050	-0.27406	0.840286	-0.12723	0.8249	-0.228619	0.650589
	LmjF.04.1060	-0.546714	0.677007	-0.671565	0.133669	-0.644613	0.120104
	LmjF.04.1070	-0.840656	0.582214	-1.16172	0.0161072	-1.12551	0.00329128
	LmjF.04.1080	-0.153519	0.9292	5.45815e-05	0.999862	0.0126812	0.977623
	LmjF.04.1090	-0.0938951	0.966187	0.0989495	0.866695	0.220306	0.592443
	LmjF.04.1100	-0.525513	0.70314	-0.401335	0.433839	-0.437021	0.279743
	LmjF.04.1110	-0.163923	0.927838	-0.233716	0.643365	-0.296604	0.458862
	LmjF.04.1120	0.635361	0.649199	0.727019	0.140012	0.728054	0.127607
	LmjF.04.1130	-0.285363	0.838707	-0.421141	0.39311	-0.650421	0.130594
	LmjF.04.1140	-0.93852	0.563968	-1.39996	0.0103986	-1.36417	0.00316765
	LmjF.04.1150	-0.672983	0.648396	-1.19614	0.00732758	-1.01284	0.0109224
	LmjF.04.1160	0.55378	0.712835	0.564484	0.244772	0.496537	0.25711
	LmjF.04.1165	-0.854146	0.563968	-0.888263	0.0521717	-0.859202	0.0751891
	LmjF.04.1170	-0.0880423	0.939388	0.242399	0.803294	-1.04302	0.102088
	LmjF.04.1180	0.706464	0.654188	1.35052	0.0137648	1.66736	0.0041225
	LmjF.04.1190	-0.402933	0.757804	-0.566195	0.189169	-0.714297	0.0487728
	LmjF.04.1200	-0.496292	0.73953	-1.08175	0.0364671	-1.13377	0.0483633
	LmjF.04.1210	0.591171	0.675407	-0.153493	0.886642	0.111858	0.908651
	LmjF.04.1220	0.313312	0.807478	0.156133	0.748814	-0.0137593	0.977165
	LmjF.04.1230	0.169985	0.927847	-0.577291	0.261259	-0.73138	0.0956853
	LmjF.05.0010	0.828606	0.563968	0.000237179	0.999828	-0.335137	0.429193
	LmjF.05.0020	-0.31292	0.841812	-0.976983	0.0502057	-0.687808	0.15388
	LmjF.05.0030	-0.257416	0.866992	-0.675633	0.146778	-0.877812	0.0453001
	LmjF.05.0040	-0.217611	0.888131	-1.07688	0.0537093	-1.39762	0.019038
	LmjF.05.0050	0.424138	0.740127	0.481528	0.326049	0.431278	0.344906
	LmjF.05.0060	0.672622	0.652779	1.15409	0.0211329	1.01029	0.0536607
	LmjF.05.0070	-0.566109	0.696846	-1.54486	0.00152339	-1.65799	0.00234663
	LmjF.05.0080	-0.363977	0.811398	-0.480498	0.418891	-0.408048	0.492459
	LmjF.05.0090	-1.12851	0.5246	-1.38722	0.00430874	-1.40228	0.00319045
	LmjF.05.0100	0.942194	0.582214	1.29217	0.00663646	1.17385	0.0116863
	LmjF.05.0110	-0.517928	0.723046	-1.3103	0.00174687	-1.14465	0.00555739
	LmjF.05.0120	-0.127979	0.943969	0.0504656	0.941527	-0.106555	0.81774
	LmjF.05.0130	0.698762	0.650294	1.22316	0.0150005	1.26501	0.00154578
	LmjF.05.0140	0.884068	0.563968	1.34261	0.0140731	1.14894	0.0457827
	LmjF.05.0150	-0.286563	0.838139	-0.47096	0.332525	-0.422506	0.349184
	LmjF.05.0160	-0.529977	0.685444	-0.440241	0.380423	-0.507016	0.240468
	LmjF.05.0170	0.44986	0.721976	0.22168	0.68813	0.333763	0.479672
	LmjF.05.0180	0.442689	0.753202	0.847328	0.0858318	0.858123	0.0737137
	LmjF.05.0190	-0.994876	0.561388	-1.06732	0.0270021	-0.900826	0.0226041
	LmjF.05.0200	0.136016	0.932577	0.277856	0.557503	0.338264	0.462236
	LmjF.05.0210	0.314135	0.834718	0.354506	0.514477	0.366845	0.476038
	LmjF.05.0220	-0.184443	0.918713	-0.195941	0.699276	-0.228515	0.599392
	LmjF.05.0230	-0.212485	0.88605	-0.0475293	0.934284	0.116632	0.779617
	LmjF.05.0240	0.118983	0.948802	0.474551	0.370403	0.830932	0.118436
	LmjF.05.0250	-0.536805	0.71522	-0.76361	0.108119	-0.809755	0.0343824
	LmjF.05.0260	-0.506398	0.708621	-1.15786	0.020647	-1.31888	0.007417
	LmjF.05.0270	-1.02313	0.561388	-1.36288	0.0202207	-1.38655	0.0052653
	LmjF.05.0280	0.487224	0.727513	0.466751	0.349295	0.0684566	0.905236
	LmjF.05.0285	-0.65589	0.636227	-0.910268	0.0770819	-0.653796	0.25268
	LmjF.05.0290	-0.540306	0.687394	-0.760696	0.0793461	-0.86939	0.0272642
	LmjF.05.0300	-0.498785	0.695573	-0.56503	0.16881	-0.327302	0.376371
	LmjF.05.0310	-0.325461	0.821291	-0.548832	0.201763	-0.435489	0.262948
	LmjF.05.0320	-0.604874	0.683131	-0.993287	0.0385168	-0.923913	0.0365347
	LmjF.05.0330	-0.0981057	0.956103	0.0590137	0.912924	0.278748	0.524056
	LmjF.05.0340	-0.449041	0.712835	-0.386801	0.396051	-0.23833	0.570593
	LmjF.05.0350	0.581356	0.66508	0.341957	0.531802	-0.112085	0.852144
	LmjF.05.0360	0.168381	0.926814	-0.0111933	0.989651	0.0189011	0.977623
	LmjF.05.0370	-0.257714	0.870226	-0.722727	0.110375	-0.733888	0.137043
	LmjF.05.0380	0.285028	0.888301	-0.0671284	0.939912	-0.854533	0.164348
	LmjF.05.0390	0.589911	0.701222	1.0888	0.0186856	1.24287	0.00536933
	LmjF.05.0400	0.122515	0.948802	0.401693	0.370085	0.271621	0.605916
	LmjF.05.0410	-0.227205	0.879108	-0.27212	0.555268	-0.302051	0.451775
	LmjF.05.0420	-0.562228	0.696846	-1.19861	0.00648304	-1.12099	0.0111854
	LmjF.05.0430	-0.124844	0.945904	-0.254934	0.616957	-0.451335	0.231942
	LmjF.05.0440	-0.511655	0.713602	-0.553006	0.211182	-0.528968	0.216413
	LmjF.05.0450	-0.291469	0.870226	-0.868922	0.0923543	-0.803745	0.0314777
	LmjF.05.0460	0.764951	0.610346	0.956157	0.13276	0.81145	0.203445
	LmjF.05.0470	-0.64244	0.637474	-0.997185	0.026511	-0.842344	0.0695741
	LmjF.05.0480	0.64639	0.696846	1.36461	0.0229927	1.53615	0.0082811
	LmjF.05.0490	-0.185234	0.916109	-0.444894	0.344776	-0.196087	0.627147
	LmjF.05.0500	-0.23946	0.873043	-0.0779068	0.90687	-0.235238	0.709536
	LmjF.05.0510	-0.186716	0.908099	0.0513375	0.94093	-0.15196	0.813271
	LmjF.05.0520	-1.00053	0.561388	-1.25345	0.0259752	-1.20063	0.0384229
	LmjF.05.0530	-0.211039	0.914551	0.0479756	0.940601	0.281162	0.534367
	LmjF.05.0540	-0.888197	0.579651	-1.23942	0.0115568	-1.33914	0.00287903
	LmjF.05.0550	0.00631001	0.997649	-0.00787908	0.99117	-0.0692327	0.892884
	LmjF.05.0560	0.407627	0.740127	0.261326	0.639056	0.359083	0.433894
	LmjF.05.0570	-0.623634	0.640049	-0.655573	0.124262	-0.720635	0.0428539
	LmjF.05.0580	-0.0757663	0.979616	-0.0119175	0.988482	0.495206	0.255112
	LmjF.05.0590	-0.339673	0.801319	-0.375324	0.377662	-0.395564	0.305449
	LmjF.05.0600	-0.367776	0.76019	-0.3632	0.40447	-0.467234	0.185823
	LmjF.05.0610	-0.238887	0.881717	-0.722414	0.118476	-0.856237	0.0400668
	LmjF.05.0620	0.0873899	0.964768	0.293186	0.617039	0.406554	0.441106
	LmjF.05.0630	0.339142	0.804512	0.354086	0.471207	0.442933	0.279437
	LmjF.05.0640	0.224246	0.895931	0.258681	0.674839	0.479701	0.319986
	LmjF.05.0650	0.77602	0.636227	0.828949	0.098959	1.03499	0.0281695
	LmjF.05.0660	-0.462118	0.71111	-0.458226	0.303414	-0.461775	0.205953
	LmjF.05.0670	0.223262	0.915063	1.68527	0.000613865	2.00802	0.000136121
	LmjF.05.0680	-0.677434	0.598711	-0.518487	0.252677	-0.577298	0.111358
	LmjF.05.0690	-0.181119	0.918713	0.563337	0.261297	0.989727	0.0527838
	LmjF.05.0700	0.435587	0.747966	0.715545	0.191437	0.877291	0.0945952
	LmjF.05.0710	0.31332	0.859474	1.03511	0.0222402	1.06497	0.00949408
	LmjF.05.0720	0.754085	0.626168	1.14048	0.0176837	1.44613	0.00279319
	LmjF.05.0730	0.30448	0.851738	0.62269	0.179207	0.856531	0.0307406
	LmjF.05.0740	-0.338134	0.773254	-0.284021	0.54553	-0.277502	0.498409
	LmjF.05.0750	0.130443	0.941054	0.454372	0.331984	0.444595	0.327661
	LmjF.05.0760	0.54117	0.671852	0.205355	0.72371	0.555934	0.224431
	LmjF.05.0770	0.933901	0.563968	1.52095	0.00422201	1.76682	0.000296089
	LmjF.05.0780	0.0392653	0.986326	-0.0945058	0.853919	-0.184323	0.640861
	LmjF.05.0790	-0.941119	0.561388	-1.21806	0.0095049	-1.09604	0.00308009
	LmjF.05.0800	-0.106803	0.951818	-0.211623	0.667812	-0.116508	0.786762
	LmjF.05.0810	-0.431683	0.742319	-0.18449	0.724003	-0.287463	0.47312
	LmjF.05.0820	0.5959	0.63997	0.957271	0.0724028	0.959687	0.0533174
	LmjF.05.0830	0.390942	0.747966	0.275481	0.596817	0.00189138	0.997806
	LmjF.05.0840	0.15493	0.934444	0.888473	0.0485394	0.956783	0.0168496
	LmjF.05.0850	0.208284	0.898687	-0.282001	0.640611	-0.28275	0.601309
	LmjF.05.0860	-0.646969	0.654188	-0.750588	0.122657	-0.795294	0.0480428
	LmjF.05.0870	0.352453	0.811398	0.389725	0.423058	0.470879	0.286027
	LmjF.05.0880	-0.49236	0.709347	-0.733692	0.11432	-0.589828	0.14641
	LmjF.05.0890	0.747657	0.610346	0.858196	0.0529982	0.989463	0.0240095
	LmjF.05.0900	-0.23072	0.882745	-0.356334	0.55367	-0.698743	0.212862
	LmjF.05.0910	-0.339683	0.819274	-0.450337	0.320893	-0.54281	0.128776
	LmjF.05.0920	0.80387	0.599089	1.19312	0.00640869	1.17141	0.00186323
	LmjF.05.0930	-0.478544	0.709257	-0.560616	0.203562	-0.413774	0.303282
	LmjF.05.0940	0.695871	0.636227	0.513013	0.276754	0.369028	0.374936
	LmjF.05.0950	0.00186883	0.998664	0.260429	0.571477	0.162428	0.712815
	LmjF.05.0960	0.1667	0.922293	0.353506	0.423069	0.0154724	0.977116
	LmjF.05.0970	0.0960763	0.959313	-0.0106642	0.98894	-0.0437778	0.950683
	LmjF.05.0980	-0.0244454	0.989171	-0.365467	0.469749	-0.368507	0.349426
	LmjF.05.0990	-0.900637	0.582214	-1.12565	0.0191605	-1.23505	0.00540783
	LmjF.05.1000	-0.718854	0.617314	0.153502	0.796759	0.32369	0.439882
	LmjF.05.1010	0.308539	0.838139	0.366839	0.552104	0.36046	0.478245
	LmjF.05.1020	0.0600593	0.981943	0.403956	0.353406	0.117387	0.819985
	LmjF.05.1030	-0.185313	0.929224	-1.16607	0.0268297	-1.06638	0.0108448
	LmjF.05.1040	0.105967	0.959328	-0.178437	0.722948	-0.307803	0.563101
	LmjF.05.1050	0.376042	0.786591	0.197032	0.713149	-0.102331	0.871366
	LmjF.05.1060	-0.410141	0.757708	-0.500311	0.298992	-0.283084	0.529573
	LmjF.05.1070	0.423611	0.740127	-0.0870134	0.897466	-0.267947	0.674445
	LmjF.05.1080	-0.161695	0.923807	-0.401059	0.479677	-0.31478	0.489241
	LmjF.05.1090	0.192034	0.928328	0.424159	0.466441	0.699526	0.17955
	LmjF.05.1100	-0.00630409	0.997649	-0.43501	0.33518	-0.884554	0.0774082
	LmjF.05.1110	0.181639	0.932577	1.45678	0.00441111	1.39904	0.00184289
	LmjF.05.1120	-0.594965	0.651513	-0.686534	0.132218	-0.492487	0.243594
	LmjF.05.1130	-0.386511	0.776807	-0.745229	0.0903291	-0.72423	0.0361765
	LmjF.05.1140	-0.400218	0.745088	-0.692117	0.143191	-0.517758	0.196932
	LmjF.05.1160	-0.0134129	0.994528	0.0103413	0.987606	-0.0906827	0.854587
	LmjF.05.1170	0.140323	0.942158	-0.306748	0.52152	-0.502181	0.271544
	LmjF.05.1180	-0.830404	0.563968	-0.877482	0.0494368	-0.942935	0.016053
	LmjF.05.1190	0.509896	0.747966	1.15702	0.0196039	1.12778	0.0174364
	LmjF.05.1200	-0.50685	0.732717	-1.27316	0.0026166	-1.26886	0.00254799
	LmjF.05.1210	-0.0696585	0.978197	-0.158422	0.767434	-0.162114	0.752603
	LmjF.05.1215	0.667148	0.681785	0.551955	0.510485	-0.125685	0.896153
	LmjF.05.1220	0.154572	0.944177	0.352377	0.596302	-0.00119826	0.999133
	LmjF.05.1225	-0.446143	0.765399	-0.905432	0.0567542	-1.13244	0.0116479
	LmjF.05.1230	0.150229	0.932577	0.0679348	0.901411	-0.028047	0.954956
	LmjF.05.5SrRNA.01	-0.392517	0.811398	-2.33471	0.000119927	-2.56496	1.04596e-06
	LmjF.05.snoRNA0063	0.319181	0.861862	0.284355	0.773322	0.434786	0.625323
	LmjF.05.snoRNA0064	0.283397	0.882485	-0.152065	0.886634	-0.0723991	0.936955
	LmjF.05.snoRNA0065	0.388233	0.801319	0.165351	0.872438	0.346908	0.704286
	LmjF.05.snoRNA0066	-0.0147935	0.995201	0.446019	0.64154	0.441561	0.626504
	LmjF.05.snoRNA0067	NA	NA	NA	NA	NA	NA
	LmjF.05.snoRNA0068	NA	NA	0.0913946	NA	-0.274124	NA
	LmjF.05.snoRNA0069	NA	NA	0.0573311	NA	NA	NA
	LmjF.05.snoRNA0070	NA	NA	NA	NA	-0.122635	NA
	LmjF.05.snoRNA0071	-0.001133	0.999122	-0.432296	0.606802	0.00116376	0.99918
	LmjF.05.snoRNA0072	0.136247	0.952622	-0.328662	0.702944	-0.604825	0.388269
	LmjF.05.snoRNA0073	-0.0415313	0.986326	0.155349	0.870833	-0.330409	0.681713
	LmjF.05.snoRNA0074	0.400587	0.824326	-0.581773	0.476528	-0.508915	0.478508
	LmjF.05.snoRNA0075	0.117009	0.932577	0.0406561	NA	-0.159296	NA
	LmjF.05.snoRNA0076	-0.0285542	0.986326	-0.236509	NA	-0.289794	NA
	LmjF.05.snoRNA0077	0.0427479	0.975952	-0.282926	NA	0.121803	NA
	LmjF.05.snoRNA0078	0.00583488	0.997418	0.0125087	NA	-0.527428	NA
	LmjF.05.snoRNA0079	-0.30816	0.873246	-0.686435	0.271155	-0.795958	0.164541
	LmjF.05.snoRNA0080	-0.357333	0.830871	-1.14678	0.0227309	-1.109	0.0124208
	LmjF.05.snoRNA0081	-0.428307	0.774568	-0.91185	0.0714166	-0.956771	0.0426176
	LmjF.05.snoRNA0082	-0.201565	0.927847	-0.744211	0.239883	-0.578831	0.347607
	LmjF.05.snoRNA0083	-0.384409	0.835515	-0.826134	0.277817	-0.515403	0.51744
	LmjF.05.snoRNA0084	0.203649	0.928085	0.241461	0.797259	0.837226	0.247102
	LmjF.05.snoRNA0085	0.122638	0.95932	-0.0460284	0.964553	0.256283	0.754221
	LmjF.05.snoRNA0086	0.164284	0.943969	-0.012109	0.991766	0.263734	0.741208
	LmjF.05.snoRNA0087	0.126956	0.956503	0.328183	0.735963	-0.542775	0.494465
	LmjF.05.snoRNA0088	-0.165945	0.908099	-0.12615	NA	0.243225	NA
	LmjF.05.snoRNA0089	0.0114488	0.994528	-0.268422	NA	0.126031	NA
	LmjF.05.snoRNA0090	0.120329	0.958628	-0.173198	0.866467	-0.317452	0.730575
	LmjF.05.snoRNA0091	0.379167	0.836328	-0.0351002	0.973694	0.406411	0.645929
	LmjF.05.snoRNA0092	0.0593167	0.9855	0.101122	0.922913	0.220339	0.813084
	LmjF.05.snoRNA0093	0.403729	0.792164	0.14339	0.887676	0.397019	0.643253
	LmjF.05.SRP.RNA.01	0.22422	0.915591	-1.72207	0.0105739	-2.00636	0.00111998
	LmjF.05.TRNAARG.01	0.0177645	0.986326	NA	NA	-0.122635	NA
	LmjF.06.0010	-0.366697	0.808046	-1.06754	0.0595047	-1.21344	0.0543248
	LmjF.06.0020	0.506102	0.753825	0.426992	0.576544	0.31528	0.70214
	LmjF.06.0030	0.212048	0.926373	0.91222	0.148106	0.207501	0.789916
	LmjF.06.0040	0.0990044	0.96348	-0.578077	0.190452	-0.524635	0.208726
	LmjF.06.0050	0.50721	0.751515	1.44493	0.0214603	0.950617	0.0735733
	LmjF.06.0060	0.277166	0.86552	-0.0298499	0.962475	-0.134893	0.784432
	LmjF.06.0070	0.079584	0.975952	-0.0100778	0.989651	0.107911	0.860442
	LmjF.06.0080	0.0332301	0.987902	0.212437	0.716168	0.586561	0.213793
	LmjF.06.0090	0.219478	0.907392	0.35148	0.498612	0.584355	0.21575
	LmjF.06.0100	-0.336369	0.811628	-0.59856	0.180121	-0.385026	0.32858
	LmjF.06.0110	-0.142877	0.932577	-0.129133	0.823145	-0.10414	0.837141
	LmjF.06.0120	0.145589	0.943261	-0.744307	0.105768	-0.74726	0.0901446
	LmjF.06.0130	-0.113384	0.95436	-1.1064	0.00760839	-1.19284	0.00559648
	LmjF.06.0140	-0.177772	0.913632	-0.813441	0.123833	-0.815964	0.0571216
	LmjF.06.0150	-0.801797	0.598336	-0.789168	0.124234	-0.858504	0.0293744
	LmjF.06.0160	-0.31561	0.811934	-0.156684	0.772262	-0.14175	0.745502
	LmjF.06.0170	-0.294164	0.865886	-0.703781	0.193934	-0.541421	0.295661
	LmjF.06.0180	-0.173483	0.911582	-0.0108089	0.986252	-0.0406275	0.923119
	LmjF.06.0190	-0.159013	0.923217	-0.614301	0.162264	-0.573447	0.139627
	LmjF.06.0200	-0.00599503	0.99783	0.305098	0.569016	0.409755	0.424399
	LmjF.06.0210	-0.340441	0.801319	-0.081684	0.876699	-0.0713821	0.879081
	LmjF.06.0220	-1.06128	0.561388	-1.62996	0.0027951	-1.3394	0.00931577
	LmjF.06.0230	-0.332504	0.836328	-0.430232	0.431196	-0.538116	0.217923
	LmjF.06.0240	0.00738902	0.997427	0.157284	0.759756	0.240007	0.558069
	LmjF.06.0250	-0.0551068	0.983413	-0.290456	0.605358	-0.33916	0.448227
	LmjF.06.0260	0.410508	0.789438	0.9764	0.020013	0.927408	0.0139829
	LmjF.06.0270	-0.252417	0.870226	-1.07281	0.064436	-1.24706	0.0518045
	LmjF.06.0280	-0.384128	0.758159	-0.403607	0.395878	-0.419315	0.327653
	LmjF.06.0290	-0.560148	0.67252	-0.329048	0.499711	-0.413099	0.30333
	LmjF.06.0300	-0.616838	0.653566	-0.590537	0.234309	-0.497091	0.261521
	LmjF.06.0310	0.96294	0.563968	1.31537	0.00731245	0.815305	0.12627
	LmjF.06.0320	0.323617	0.819269	0.545885	0.314712	0.457366	0.317026
	LmjF.06.0330	0.062786	0.983413	-0.127641	0.853106	-0.381885	0.526198
	LmjF.06.0340	-0.424602	0.727513	-0.459836	0.333389	-0.649345	0.177793
	LmjF.06.0350	0.0934066	0.96348	-0.428296	0.338964	-0.55017	0.319986
	LmjF.06.0360	-0.25305	0.889366	-0.954445	0.0642878	-0.949416	0.0896112
	LmjF.06.0370	0.82839	0.572547	0.40706	0.388966	0.266421	0.624416
	LmjF.06.0380	0.48212	0.73953	0.334757	0.533089	0.370873	0.473984
	LmjF.06.0390	0.337151	0.786044	0.274284	0.558492	0.00159262	0.997523
	LmjF.06.0400	0.0899812	0.972959	0.462848	0.418614	0.779202	0.10724
	LmjF.06.0410	-0.420963	0.753825	-0.642969	0.192499	-0.472026	0.439839
	LmjF.06.0412	0.062481	0.983063	-0.819686	0.0505458	-0.884324	0.0560538
	LmjF.06.0415	-0.424512	0.751857	-0.637787	0.197664	-0.471702	0.437649
	LmjF.06.0420	-0.642857	0.636393	-0.90125	0.074208	-0.86605	0.0580048
	LmjF.06.0430	0.44367	0.740127	0.456124	0.378563	0.51681	0.205953
	LmjF.06.0440	0.41534	0.782941	0.614399	0.267723	0.774314	0.113678
	LmjF.06.0450	-0.0403368	0.986326	-0.148635	0.777187	0.0276892	0.95126
	LmjF.06.0460	0.154581	0.934581	0.259322	0.629843	0.236175	0.643125
	LmjF.06.0470	0.271768	0.873706	0.330594	0.507716	0.486291	0.27267
	LmjF.06.0480	-0.720711	0.603113	-0.805862	0.0548361	-0.626591	0.126129
	LmjF.06.0490	0.0112076	0.996411	0.151305	0.788365	0.0525913	0.917151
	LmjF.06.0500	-0.441939	0.727513	-0.357211	0.476321	-0.365388	0.380197
	LmjF.06.0510	0.402444	0.777703	0.357361	0.525106	0.602124	0.202972
	LmjF.06.0520	-0.0218852	0.991609	-0.0481331	0.941527	-0.325331	0.500984
	LmjF.06.0530	-0.454482	0.728865	-0.49734	0.24351	-0.475618	0.325025
	LmjF.06.0540	0.119738	0.945625	0.0902734	0.886239	-0.0686249	0.898888
	LmjF.06.0550	0.318937	0.838115	0.359019	0.529508	0.492586	0.299919
	LmjF.06.0560	1.0122	0.563968	0.895103	0.0953747	0.756433	0.187006
	LmjF.06.0570	-1.04223	0.561388	-0.932138	0.270706	-0.551523	0.532147
	LmjF.06.0580	-0.930032	0.563968	-0.920523	0.272739	-0.750939	0.29262
	LmjF.06.0590	0.0717534	0.975428	-0.0358907	0.950613	-0.140648	0.751336
	LmjF.06.0600	0.31275	0.836668	0.403213	0.443546	0.312054	0.546009
	LmjF.06.0610	0.197046	0.904764	0.36183	0.513109	0.431172	0.386207
	LmjF.06.0620	0.0585607	0.983413	-0.0817323	0.874878	-0.0944109	0.819854
	LmjF.06.0630	0.312769	0.855699	0.797503	0.124037	1.03556	0.0524476
	LmjF.06.0640	0.0844694	0.975428	0.515809	0.339388	0.599083	0.30289
	LmjF.06.0650	0.190113	0.925748	0.2048	0.722777	0.307833	0.508735
	LmjF.06.0660	0.380523	0.786591	0.581107	0.195567	0.564433	0.16172
	LmjF.06.0670	0.331187	0.838579	0.953761	0.0598054	0.984027	0.0455229
	LmjF.06.0680	-0.734062	0.636227	-1.10813	0.0222402	-0.983617	0.0256354
	LmjF.06.0685	-0.595982	0.650294	-0.729182	0.115111	-0.622998	0.130415
	LmjF.06.0690	0.195886	0.913632	0.830353	0.0542625	1.08755	0.0024029
	LmjF.06.0700	0.305891	0.877581	0.652849	0.315515	0.384418	0.576294
	LmjF.06.0710	-0.00180861	0.998664	-0.502343	0.300585	-0.656074	0.181942
	LmjF.06.0720	-0.125323	0.943969	-0.308751	0.520141	-0.282628	0.507591
	LmjF.06.0730	0.429125	0.747966	0.190036	0.69938	-0.0714084	0.872737
	LmjF.06.0740	-0.0658232	0.981145	0.0643789	0.912496	0.126748	0.79809
	LmjF.06.0750	0.00877039	0.996636	0.184698	0.747349	0.149341	0.787315
	LmjF.06.0760	-0.173751	0.926851	0.0595497	0.921222	0.233173	0.645598
	LmjF.06.0770	-0.0190957	0.992925	1.00912	0.165676	0.955555	0.0743301
	LmjF.06.0780	0.338121	0.855699	1.44445	0.00393303	1.32718	0.00558464
	LmjF.06.0790	0.04544	0.986326	0.013343	0.983813	0.045575	0.923919
	LmjF.06.0800	0.803553	0.610346	1.11384	0.0193095	1.13869	0.00700072
	LmjF.06.0810	-0.381502	0.808257	-0.0544971	0.937188	0.138801	0.794917
	LmjF.06.0820	0.210352	0.903921	0.581276	0.220426	0.877041	0.0509667
	LmjF.06.0830	0.532775	0.72893	0.740572	0.131788	0.719655	0.169505
	LmjF.06.0840	-0.565699	0.677007	-0.584923	0.370545	-0.514389	0.442175
	LmjF.06.0850	-0.155644	0.935526	0.422524	0.413421	0.840499	0.0994783
	LmjF.06.0860	0.248318	0.863708	0.301645	0.492952	0.14266	0.778118
	LmjF.06.0870	-0.194153	0.923217	-0.052995	0.95099	-0.00269716	0.997466
	LmjF.06.0880	-0.168864	0.927235	0.120789	0.82427	-0.160641	0.740867
	LmjF.06.0890	-0.296816	0.830975	-0.527737	0.212984	-0.671835	0.0818417
	LmjF.06.0900	-0.0260059	0.989653	0.109173	0.853106	0.265558	0.556168
	LmjF.06.0910	-0.511389	0.727513	-0.595296	0.239054	-0.69674	0.0767787
	LmjF.06.0920	-0.162889	0.932577	0.309385	0.51521	0.573909	0.128717
	LmjF.06.0930	0.157598	0.928328	0.40067	0.476952	0.431708	0.344161
	LmjF.06.0940	-0.27125	0.866992	-0.105441	0.859952	-0.234059	0.610884
	LmjF.06.0950	0.508647	0.727539	0.680461	0.140197	0.730931	0.164541
	LmjF.06.0960	0.432126	0.740127	0.16489	0.761356	0.235181	0.612572
	LmjF.06.0970	0.463635	0.740127	0.628163	0.166047	0.682778	0.151302
	LmjF.06.0980	0.736462	0.650294	1.2121	0.0186856	1.18469	0.0339231
	LmjF.06.0990	0.144731	0.935526	0.0676625	0.903052	0.0597217	0.893444
	LmjF.06.0995	-0.846378	0.582214	-1.17871	0.0240661	-0.92353	0.0446818
	LmjF.06.1000	0.0608601	0.983063	-0.00404382	0.995066	-0.099305	0.854718
	LmjF.06.1010	-0.47609	0.702489	-0.405898	0.374348	-0.45224	0.236634
	LmjF.06.1020	-0.650048	0.650294	-0.881951	0.12659	-0.674438	0.261452
	LmjF.06.1030	-0.549123	0.66508	-0.531763	0.233066	-0.593889	0.0855895
	LmjF.06.1040	-0.520364	0.687739	-0.231287	0.65096	-0.291811	0.438257
	LmjF.06.1050	-0.400273	0.762196	-0.61287	0.188672	-0.654743	0.196222
	LmjF.06.1060	-0.306575	0.811628	-0.171571	0.725589	-0.00457559	0.992765
	LmjF.06.1070	0.0496916	0.98574	0.0730316	0.891683	0.251123	0.646714
	LmjF.06.1080	-0.06663	0.978503	0.092613	0.868612	0.174295	0.733586
	LmjF.06.1090	-0.269735	0.854191	-0.0170494	0.976975	-0.136307	0.744814
	LmjF.06.1100	-0.898097	0.561388	-0.617524	0.163672	-0.457827	0.223936
	LmjF.06.1110	0.675351	0.654618	1.03052	0.0287903	0.997023	0.0533073
	LmjF.06.1120	-0.17537	0.926686	-0.31584	0.588801	-0.496478	0.226569
	LmjF.06.1130	-0.716696	0.630941	-1.02556	0.0293843	-0.954432	0.019773
	LmjF.06.1140	-0.287612	0.836658	-0.166154	0.744027	-0.220786	0.557166
	LmjF.06.1150	-0.734162	0.591705	-0.6219	0.182516	-0.72406	0.104365
	LmjF.06.1160	-0.0661682	0.978503	-0.251025	0.633337	-0.33243	0.434878
	LmjF.06.1170	0.239152	0.888775	-0.084056	0.906346	0.0915652	0.884286
	LmjF.06.1180	0.084582	0.969198	-0.325149	0.467417	-0.239544	0.546389
	LmjF.06.1190	-0.897093	0.582214	-1.68271	0.000423039	-1.77738	7.57663e-05
	LmjF.06.1200	-0.423854	0.742319	-0.581454	0.176244	-0.719828	0.0742056
	LmjF.06.1210	0.414122	0.763878	0.515228	0.322185	0.551371	0.193174
	LmjF.06.1220	0.704995	0.644722	0.842616	0.0889397	1.07565	0.0141576
	LmjF.06.1230	-0.51014	0.709347	-0.770867	0.0818588	-0.725352	0.0530589
	LmjF.06.1240	0.17335	0.918713	0.141596	0.790577	0.167202	0.73309
	LmjF.06.1245	-0.67083	0.66508	-1.47989	0.00230684	-1.5479	0.000389351
	LmjF.06.1250	-0.634637	0.664611	-1.50788	0.000539118	-1.57418	0.00012695
	LmjF.06.1260	0.729021	0.640049	0.409102	0.674215	-0.158113	0.864646
	LmjF.06.1270	0.160936	0.932357	0.26958	0.646435	0.349776	0.559424
	LmjF.06.1280	0.320385	0.840629	-0.345468	0.480937	-0.192968	0.690327
	LmjF.06.1290	0.115364	0.949976	-0.533479	0.344776	-0.452483	0.611274
	LmjF.06.1300	-0.182179	0.917137	-0.0655882	0.918179	-0.088762	0.875445
	LmjF.07.0010	-0.175144	0.929738	-0.119318	0.854065	0.0819495	0.905652
	LmjF.07.0020	-0.679763	0.650294	-1.10134	0.0109274	-1.06976	0.0108448
	LmjF.07.0025	0.552373	0.70041	-0.334685	0.471732	-0.541031	0.217799
	LmjF.07.0030	0.747774	0.610346	0.354768	0.549448	0.12985	0.830273
	LmjF.07.0040	0.0352673	0.986326	-0.490402	0.289437	-0.584925	0.126438
	LmjF.07.0050	0.567692	0.707437	0.944378	0.0882151	1.11018	0.0356769
	LmjF.07.0060	0.24667	0.883453	-0.117471	0.862459	-0.087917	0.863797
	LmjF.07.0070	-0.608456	0.67252	-0.969344	0.0272828	-1.06663	0.00969318
	LmjF.07.0080	-0.115968	0.948293	-0.00424088	0.994774	-0.0661631	0.910546
	LmjF.07.0090	0.856465	0.590223	1.31798	0.00724752	1.27066	0.0184365
	LmjF.07.0100	-0.0727422	0.975952	0.0939593	0.858896	0.029493	0.954956
	LmjF.07.0110	-0.0513021	0.983413	-0.385862	0.363633	-0.297674	0.430802
	LmjF.07.0120	0.241279	0.888131	0.361309	0.491986	0.39393	0.438539
	LmjF.07.0130	-0.235582	0.876528	-0.125643	0.838944	-0.253573	0.569836
	LmjF.07.0140	-0.435763	0.747966	-0.427889	0.356139	-0.546775	0.212575
	LmjF.07.0150	0.494563	0.745088	0.826984	0.0795314	1.22085	0.0139231
	LmjF.07.0160	-0.459214	0.724504	-0.296697	0.573408	-0.297948	0.497012
	LmjF.07.0170	0.241894	0.906185	0.358654	0.552299	0.828639	0.114452
	LmjF.07.0180	-0.0559064	0.98574	-0.0525716	0.940285	-0.0381289	0.954956
	LmjF.07.0190	-0.439963	0.7213	-0.305323	0.507629	-0.260392	0.498652
	LmjF.07.0200	0.310269	0.833454	0.455329	0.392482	0.446104	0.388269
	LmjF.07.0210	-0.963044	0.563968	-1.29419	0.0122272	-1.2111	0.0095279
	LmjF.07.0220	0.0513713	0.984027	0.271323	0.569077	0.259146	0.618274
	LmjF.07.0230	-1.25405	0.490156	-2.17138	5.91968e-05	-1.78441	0.00191401
	LmjF.07.0240	-0.231371	0.8792	-0.217408	0.689605	-0.353325	0.370918
	LmjF.07.0250	-0.104319	0.959328	0.453106	0.418623	0.507507	0.312204
	LmjF.07.0260	-0.194922	0.908498	-0.18693	0.71062	0.221037	0.635183
	LmjF.07.0270	-0.443683	0.740127	-0.383367	0.398979	-0.542463	0.283888
	LmjF.07.0280	-0.143499	0.944976	0.301091	0.610284	0.316816	0.595175
	LmjF.07.0290	0.329031	0.800764	-0.203682	0.707593	-0.341164	0.463677
	LmjF.07.0300	0.227045	0.882485	0.0453776	0.940414	0.0337981	0.946619
	LmjF.07.0310	0.27032	0.855675	-0.0877417	0.89217	-0.26891	0.647005
	LmjF.07.0320	0.415635	0.776807	0.79714	0.0958724	0.663879	0.198738
	LmjF.07.0330	-0.247693	0.870226	-0.255915	0.636608	-0.419598	0.365833
	LmjF.07.0335	-0.137232	0.943261	-0.210939	0.70753	-0.248077	0.577341
	LmjF.07.0340	0.13117	0.939388	0.282942	0.615363	0.024993	0.964598
	LmjF.07.0350	-0.352766	0.778024	-0.28934	0.532414	-0.340876	0.439637
	LmjF.07.0360	-0.705533	0.598711	-1.0821	0.00791637	-1.3936	0.000120975
	LmjF.07.0370	0.320946	0.845597	0.482975	0.562335	0.083874	0.923763
	LmjF.07.0380	-0.0414331	0.986326	0.191727	0.756555	0.231006	0.701527
	LmjF.07.0390	-0.0367338	0.986326	0.239599	0.628392	0.298515	0.467241
	LmjF.07.0400	0.0173803	0.993635	0.215141	0.753613	0.168366	0.770878
	LmjF.07.0410	0.590449	0.684856	0.756643	0.163356	0.743742	0.14452
	LmjF.07.0420	-0.315802	0.846213	-0.801093	0.110252	-0.944233	0.103402
	LmjF.07.0430	-0.226374	0.896151	-1.08897	0.0069006	-0.86329	0.109688
	LmjF.07.0440	-0.0114928	0.996411	-0.463846	0.390743	-0.289542	0.594078
	LmjF.07.0450	-1.03406	0.561388	-0.839581	0.0838011	-0.818513	0.054369
	LmjF.07.0460	0.0394661	0.986326	0.375814	0.510485	0.343556	0.547855
	LmjF.07.0470	0.882006	0.582214	0.804425	0.183787	0.678848	0.25203
	LmjF.07.0475	-0.777843	0.610346	-1.91541	8.48905e-06	-1.65511	0.00208222
	LmjF.07.0480	-0.0896084	0.969198	0.304941	0.59218	0.485655	0.431606
	LmjF.07.0490	0.605106	0.712835	0.525642	0.291126	0.905149	0.0578001
	LmjF.07.0500	-0.318902	0.834599	-0.555047	0.299316	-0.451206	0.462541
	LmjF.07.0510	-0.214422	0.896151	-0.429007	0.435322	-0.342959	0.58468
	LmjF.07.0520	-0.0648459	0.98075	0.312112	0.519293	0.561069	0.205735
	LmjF.07.0530	-0.998486	0.561388	-0.675902	0.184269	-0.57608	0.188968
	LmjF.07.0540	0.138289	0.943969	0.233918	0.710347	0.288426	0.537039
	LmjF.07.0550	-0.00502877	0.99783	0.434511	0.442548	0.284137	0.638665
	LmjF.07.0560	0.340454	0.824326	0.491749	0.372456	0.543248	0.231316
	LmjF.07.0570	-0.293489	0.835515	0.00397845	0.995748	-0.01298	0.984414
	LmjF.07.0580	0.140805	0.939694	0.646315	0.192122	0.638644	0.220559
	LmjF.07.0590	-0.04824	0.986326	-0.100721	0.863252	-0.138861	0.797329
	LmjF.07.0600	0.0183239	0.993635	0.307906	0.51338	0.20094	0.641525
	LmjF.07.0610	-0.596267	0.671852	-0.962285	0.0340265	-1.02505	0.00879697
	LmjF.07.0615	-0.436314	0.753825	-0.577818	0.223082	-0.617307	0.115046
	LmjF.07.0620	-0.65585	0.636227	-0.870384	0.0644789	-0.884857	0.0387679
	LmjF.07.0630	0.116779	0.955476	0.504739	0.247665	0.14386	0.748206
	LmjF.07.0640	0.446459	0.738476	0.176476	0.723854	0.232272	0.670171
	LmjF.07.0650	0.48552	0.756465	0.995423	0.0264239	0.856918	0.0413842
	LmjF.07.0660	-0.240914	0.870408	0.254329	0.584889	0.288434	0.434878
	LmjF.07.0670	-0.335538	0.824326	-0.727211	0.21586	-0.607459	0.315861
	LmjF.07.0680	-0.294561	0.82967	-0.424519	0.483219	-0.262471	0.72813
	LmjF.07.0690	0.623077	0.68414	1.13858	0.0183957	1.3604	0.00478833
	LmjF.07.0700	-0.155348	0.928328	0.0962751	0.866695	0.0945682	0.826825
	LmjF.07.0710	-0.69922	0.625926	-1.2282	0.0127404	-1.2987	0.0108008
	LmjF.07.0715	0.502439	0.712835	0.562795	0.301397	0.561562	0.248624
	LmjF.07.0720	0.248723	0.863378	0.489444	0.332886	0.506685	0.294064
	LmjF.07.0730	0.222058	0.911453	0.0774887	0.906988	0.138875	0.789286
	LmjF.07.0740	0.0202501	0.993635	0.391773	0.520141	0.621931	0.259513
	LmjF.07.0743	-0.706907	0.637474	-1.48225	0.00946567	-1.30128	0.00969705
	LmjF.07.0745	0.0695652	0.980347	0.30146	0.618446	0.0633362	0.921124
	LmjF.07.0750	-0.830243	0.563968	-0.644307	0.132631	-0.528885	0.162984
	LmjF.07.0760	0.620223	0.709257	1.42976	0.00211028	1.20158	0.0115019
	LmjF.07.0770	0.550411	0.714668	0.960452	0.0393912	0.950683	0.0413787
	LmjF.07.0780	-0.204048	0.888766	0.0232263	0.96616	0.0870348	0.838812
	LmjF.07.0790	-0.177173	0.913632	0.209997	0.683216	0.33428	0.424399
	LmjF.07.0800	0.341742	0.856734	0.633174	0.368393	-0.163106	0.841853
	LmjF.07.0802	-0.0235588	0.991738	0.28415	0.59401	0.434073	0.438257
	LmjF.07.0805	0.30976	0.846213	-0.500299	0.322185	-0.220674	0.706191
	LmjF.07.0810	-0.152811	0.938048	-0.753474	0.156121	-0.462694	0.316954
	LmjF.07.0820	0.118477	0.959328	0.593002	0.329831	0.404011	0.392811
	LmjF.07.0830	0.355201	0.848661	0.608547	0.319773	0.231729	0.653185
	LmjF.07.0840	0.261835	0.896151	0.812113	0.177536	0.584102	0.240615
	LmjF.07.0850	-0.363893	0.769804	-0.792144	0.0438283	-0.48443	0.240878
	LmjF.07.0860	0.081223	0.981145	1.22171	0.0202184	1.04718	0.0530589
	LmjF.07.0870	0.715342	0.610346	0.501487	0.339388	0.720177	0.129421
	LmjF.07.0880	-0.0909731	0.975855	0.575687	0.290348	0.770356	0.0860916
	LmjF.07.0890	0.697643	0.66508	1.20506	0.00988772	0.886547	0.0574619
	LmjF.07.0900	0.297315	0.867125	0.475388	0.40165	0.717434	0.125837
	LmjF.07.0910	0.233305	0.893673	0.252168	0.627355	0.372119	0.382757
	LmjF.07.0920	0.101751	0.95734	0.341833	0.547015	0.297158	0.62609
	LmjF.07.0930	-0.0785459	0.969868	-0.240597	0.637201	-0.407843	0.405757
	LmjF.07.0940	0.211718	0.896517	0.0984386	0.866467	0.165075	0.748888
	LmjF.07.0950	0.0978329	0.968706	0.791113	0.115079	0.982875	0.0324324
	LmjF.07.0960	0.485504	0.72581	0.770768	0.0707179	0.94614	0.0334147
	LmjF.07.0970	0.0303726	0.986326	0.150371	0.773105	0.166433	0.703134
	LmjF.07.0980	-0.507707	0.70041	-0.341	0.473476	-0.382368	0.343451
	LmjF.07.0990	0.899113	0.566587	1.08059	0.0387791	0.739518	0.284631
	LmjF.07.1000	0.243151	0.867125	0.389193	0.470484	0.492337	0.362992
	LmjF.07.1010	-0.700606	0.631783	-0.773582	0.0641094	-0.691123	0.0789058
	LmjF.07.1020	0.139672	0.939388	0.537352	0.300947	0.632193	0.136189
	LmjF.07.1030	-0.3579	0.801319	-0.709561	0.113446	-0.679533	0.066763
	LmjF.07.1035	-0.319915	0.838139	-0.429378	0.375356	-0.312633	0.477731
	LmjF.07.1040	-0.41035	0.756465	-0.401243	0.412805	-0.463479	0.289204
	LmjF.07.1050	0.716214	0.654188	1.62673	0.000635716	1.58672	0.00170125
	LmjF.07.1055	-0.906912	0.563968	-0.994036	0.0355905	-1.1559	0.00478833
	LmjF.07.1060	-0.147984	0.934222	-0.26417	0.605358	-0.526114	0.188869
	LmjF.07.1070	-0.383218	0.747966	-0.215449	0.731464	0.0250816	0.970758
	LmjF.07.1080	0.16424	0.929738	0.21153	0.698487	0.26197	0.5486
	LmjF.07.1090	-0.24117	0.883453	-0.0941177	0.872857	0.205317	0.679636
	LmjF.07.1100	-0.937549	0.561388	-0.906561	0.0407327	-0.921166	0.0185577
	LmjF.07.1105	-0.611031	0.637245	-0.404086	0.344458	-0.43697	0.24204
	LmjF.07.1110	0.0435314	0.986068	0.263199	0.571281	0.457505	0.268707
	LmjF.07.1120	-0.542997	0.712835	-1.39374	0.0103878	-1.31549	0.00768352
	LmjF.07.1130	-0.0218862	0.990091	0.258731	0.585301	0.121798	0.768393
	LmjF.07.1140	0.262292	0.879539	0.680184	0.180306	0.927472	0.027083
	LmjF.07.1150	0.0367743	0.986326	0.0744213	0.90649	-0.126449	0.831433
	LmjF.07.1160	0.67697	0.684856	1.34155	0.0200482	0.966012	0.0755682
	LmjF.07.1170	0.949912	0.582214	1.56895	0.00132122	1.72416	0.000538082
	LmjF.07.TRNAARG.01	-0.0349505	0.986326	0.250706	NA	0.202953	NA
	LmjF.08.0010	0.444671	0.747966	0.38596	0.478621	0.291911	0.594151
	LmjF.08.0020	-0.221442	0.891321	-0.300371	0.634354	0.0259993	0.967003
	LmjF.08.0030	0.69211	0.625926	0.316551	0.539061	0.149251	0.781391
	LmjF.08.0040	-0.104626	0.956103	-0.566268	0.197639	-0.772909	0.0525638
	LmjF.08.0050	-0.1939	0.918713	-0.662899	0.117535	-0.488874	0.267944
	LmjF.08.0060	-0.966538	0.561616	-1.188	0.0102224	-1.31828	0.00196529
	LmjF.08.0070	-0.416136	0.737346	-0.423416	0.310879	-0.535009	0.151937
	LmjF.08.0080	-0.120685	0.945308	0.0734785	0.890454	-0.00854102	0.985503
	LmjF.08.0090	0.408311	0.763658	0.713381	0.177919	0.658611	0.216525
	LmjF.08.0100	-0.324066	0.811398	-0.166849	0.769553	-0.317556	0.472564
	LmjF.08.0110	0.905364	0.581358	1.53297	0.00449692	1.64779	0.00123331
	LmjF.08.0120	-0.209906	0.888711	0.156746	0.783456	0.0930569	0.828756
	LmjF.08.0130	0.666779	0.693118	1.51178	0.00615329	1.41352	0.00447489
	LmjF.08.0135	0.0812078	0.975952	0.411711	0.437235	0.609653	0.188824
	LmjF.08.0140	0.152112	0.933426	0.286487	0.569077	0.37105	0.392547
	LmjF.08.0150	-0.360983	0.779043	-0.222848	0.699399	-0.333602	0.461474
	LmjF.08.0160	-0.296392	0.846213	-0.948116	0.0364942	-0.77677	0.0887114
	LmjF.08.0170	-0.156512	0.912481	-0.25814	0.793842	-1.23404	0.0728994
	LmjF.08.0180	-1.00909	0.561388	-1.14599	0.0142552	-1.19619	0.0058054
	LmjF.08.0190	0.408332	0.769474	0.604093	0.224478	0.482148	0.363171
	LmjF.08.0200	-0.248485	0.889366	-0.257878	0.624489	-0.324299	0.476038
	LmjF.08.0210	-0.239332	0.878557	-0.370775	0.412008	-0.571202	0.118383
	LmjF.08.0220	0.119298	0.94662	0.246054	0.636608	0.231981	0.637631
	LmjF.08.0230	-0.269019	0.870226	-0.0355493	0.952946	0.0485861	0.923773
	LmjF.08.0240	-0.453323	0.740127	-0.321569	0.551359	-0.399499	0.293446
	LmjF.08.0250	-0.218741	0.902436	-0.543816	0.287439	-0.614332	0.149307
	LmjF.08.0260	-0.681339	0.600422	-0.6676	0.10755	-0.548632	0.128442
	LmjF.08.0270	0.67987	0.66508	1.34864	0.0125356	1.4519	0.0132576
	LmjF.08.0280	-0.357846	0.765831	-0.226739	0.638873	-0.330033	0.405693
	LmjF.08.0290	-0.602833	0.617314	-0.639852	0.121702	-0.798765	0.134949
	LmjF.08.0300	-0.395715	0.759259	-0.464208	0.296669	-0.570805	0.161883
	LmjF.08.0310	-0.828208	0.563968	-0.704378	0.164566	-0.591104	0.213801
	LmjF.08.0320	-0.275802	0.857285	-0.538943	0.274198	-0.557244	0.197733
	LmjF.08.0330	-1.22631	0.53258	-1.22541	0.0173768	-1.43697	0.00044328
	LmjF.08.0340	0.339495	0.848184	0.730625	0.142395	0.949748	0.0530589
	LmjF.08.0350	0.65514	0.677007	1.10521	0.0494388	1.40359	0.00886934
	LmjF.08.0360	-0.38888	0.753825	-0.273542	0.607485	-0.125697	0.796615
	LmjF.08.0370	-0.262994	0.870226	-0.322345	0.505424	-0.211764	0.65206
	LmjF.08.0380	0.498982	0.719681	0.574444	0.214918	0.570063	0.152287
	LmjF.08.0390	0.0916022	0.96348	0.0999251	0.865064	0.0859227	0.865234
	LmjF.08.0400	0.239456	0.885866	0.50737	0.245709	0.638229	0.138021
	LmjF.08.0410	0.958591	0.579651	1.48316	0.00167974	1.56875	0.00069228
	LmjF.08.0420	-0.0873235	0.966187	0.158456	0.760565	0.29035	0.487538
	LmjF.08.0430	0.268167	0.864467	0.569833	0.156269	0.599098	0.176468
	LmjF.08.0440	0.545136	0.696846	0.636765	0.144626	0.684072	0.106267
	LmjF.08.0450	0.512217	0.719406	0.123769	0.836199	0.0669202	0.891474
	LmjF.08.0460	-0.0858709	0.969934	-0.5895	0.273522	-0.81077	0.0583423
	LmjF.08.0470	0.185481	0.918713	0.396851	0.356942	0.454298	0.268632
	LmjF.08.0480	-0.695712	0.598336	-0.692101	0.174554	-0.513155	0.254557
	LmjF.08.0490	-0.363251	0.779043	-0.437483	0.306715	-0.413103	0.246995
	LmjF.08.0500	-0.686284	0.650294	-1.02038	0.0698775	-1.09182	0.0299967
	LmjF.08.0510	0.275494	0.855699	0.303278	0.552104	0.214314	0.606776
	LmjF.08.0520	-0.401071	0.774568	-0.244219	0.654573	-0.183842	0.716985
	LmjF.08.0530	-0.185597	0.916109	-0.20517	0.695538	0.0291709	0.955968
	LmjF.08.0540	-0.164231	0.926373	-0.282384	0.611947	-0.315821	0.507744
	LmjF.08.0550	0.161354	0.926686	0.169756	0.777187	0.344411	0.526198
	LmjF.08.0560	-0.173291	0.930452	-0.572677	0.215344	-0.493068	0.239701
	LmjF.08.0570	0.194218	0.925725	-0.242438	0.700007	-0.0476781	0.948445
	LmjF.08.0580	0.252854	0.899365	0.271773	0.712432	0.585132	0.286642
	LmjF.08.0590	-0.857651	0.598336	-1.68706	0.00626047	-1.23158	0.0615421
	LmjF.08.0600	0.0767758	0.973363	-0.00935552	0.98894	-0.0397895	0.937222
	LmjF.08.0620	-0.547016	0.723046	-0.369966	0.514247	-0.898644	0.0448936
	LmjF.08.0630	-0.23159	0.901161	0.817418	0.0550177	0.539058	0.25597
	LmjF.08.0640	0.734608	0.654824	0.652613	0.278752	0.0531098	0.937703
	LmjF.08.0650	-0.0306905	0.988569	0.363437	0.481343	0.505449	0.189625
	LmjF.08.0660	0.129232	0.943969	-0.144228	0.802022	-0.196694	0.686258
	LmjF.08.0670	0.51063	0.740127	0.685388	0.184864	0.471804	0.450689
	LmjF.08.0680	0.381292	0.818779	0.760311	0.140948	0.413941	0.511088
	LmjF.08.0690	0.62821	0.687739	0.742373	0.164065	0.500017	0.435198
	LmjF.08.0700	0.610876	0.707437	0.770931	0.186791	0.157112	0.82028
	LmjF.08.0710	0.548162	0.727513	0.715933	0.17532	0.407972	0.512079
	LmjF.08.0720	0.498262	0.750842	0.841273	0.14948	0.315841	0.627154
	LmjF.08.0730	0.433408	0.777703	0.430956	0.450642	0.446293	0.461422
	LmjF.08.0740	0.00273462	0.998664	0.766339	0.341071	0.675373	0.381978
	LmjF.08.0750	0.725183	0.650294	0.388293	0.49486	0.386811	0.498027
	LmjF.08.0760	0.52467	0.734887	0.992621	0.0632556	0.387871	0.549834
	LmjF.08.0770	0.579213	0.709347	0.724462	0.161454	0.426717	0.474615
	LmjF.08.0780	-0.439917	0.714921	-0.434455	0.327262	-0.45299	0.234759
	LmjF.08.0790	-0.286313	0.838579	-0.0849625	0.871631	-0.125829	0.769613
	LmjF.08.0795	-0.0625522	0.982501	-0.116596	0.822177	0.0466672	0.913402
	LmjF.08.0800	0.308706	0.872819	-0.0128906	0.988482	0.133898	0.836395
	LmjF.08.0805	-0.318788	0.835743	-0.535969	0.200117	-0.526104	0.153241
	LmjF.08.0810	-0.0301079	0.987902	0.175953	0.868306	0.217577	0.81774
	LmjF.08.0820	0.352695	0.828683	0.0693366	0.919308	0.70605	0.113151
	LmjF.08.0830	0.368943	0.840726	-0.0556342	0.946393	0.319292	0.619208
	LmjF.08.0840	0.111049	0.964768	0.1439	0.851246	0.44793	0.45157
	LmjF.08.0850	0.548899	0.720667	0.514852	0.392901	0.654743	0.177184
	LmjF.08.0860	0.310057	0.819197	0.170832	0.748416	0.193593	0.650805
	LmjF.08.0870	-0.0992569	0.969198	0.0549018	0.941038	-0.184722	0.795359
	LmjF.08.0880	-0.468932	0.707437	-0.266885	0.589401	-0.220582	0.629063
	LmjF.08.0890	-0.0316472	0.986326	0.110284	0.8363	0.106376	0.827212
	LmjF.08.0900	-0.00980327	0.996636	0.584654	0.212984	0.86834	0.0405432
	LmjF.08.0910	-0.047584	0.986068	0.154535	0.775116	0.240649	0.630027
	LmjF.08.0920	-0.433873	0.739391	-0.484291	0.295191	-0.489122	0.242677
	LmjF.08.0930	0.691806	0.67252	0.704101	0.159723	0.652504	0.142756
	LmjF.08.0940	0.0057069	0.99783	-0.0449993	0.955513	-0.0111825	0.988029
	LmjF.08.0950	-0.407639	0.782154	-0.746934	0.167373	-0.766684	0.0830849
	LmjF.08.0960	-0.185953	0.903476	-0.725998	0.224497	-0.821289	0.166157
	LmjF.08.0970	-0.0167427	0.99443	0.058079	0.925715	0.180206	0.723795
	LmjF.08.0980	0.442274	0.789438	0.302111	0.730222	0.29105	0.662894
	LmjF.08.0990	-0.781449	0.582214	-1.03311	0.0149241	-1.10488	0.0020019
	LmjF.08.1000	0.132283	0.941054	0.224559	0.671958	0.0855565	0.879682
	LmjF.08.1010	0.3343	0.826257	0.24442	0.637093	-0.144159	0.799144
	LmjF.08.1020	0.198272	0.910889	0.308586	0.53171	-0.0755945	0.900943
	LmjF.08.1030	0.264709	0.86552	0.0962523	0.862459	-0.214174	0.683403
	LmjF.08.1040	0.380539	0.774568	0.182533	0.73182	-0.0618856	0.915677
	LmjF.08.1050	0.33264	0.811726	0.222502	0.65995	-0.169852	0.755947
	LmjF.08.1060	0.248262	0.872819	0.129566	0.812279	-0.172746	0.753897
	LmjF.08.1070	0.283876	0.856044	0.0987285	0.863084	-0.188199	0.743418
	LmjF.08.1080	0.2923	0.842008	0.195498	0.707647	-0.180357	0.743616
	LmjF.08.1090	-0.17939	0.905146	-0.0317462	0.954467	-0.0601799	0.892453
	LmjF.08.1100	-0.248504	0.855699	-0.0137224	0.983962	-0.214943	0.738998
	LmjF.08.1101	-0.293806	0.847568	-0.400148	0.470904	-0.231913	0.696777
	LmjF.08.1110	0.741759	0.594117	1.08385	0.0128762	0.74527	0.118383
	LmjF.08.1120	-0.0145625	0.994797	-0.179539	0.791351	-0.102995	0.867618
	LmjF.08.1130	0.092844	0.962011	0.205601	0.667371	0.237222	0.640167
	LmjF.08.1140	0.0874475	0.96753	0.240224	0.644855	0.25229	0.572345
	LmjF.08.1150	0.254154	0.876386	0.613299	0.281792	0.708965	0.186106
	LmjF.08.1160	0.0153901	0.99443	0.183538	0.757432	0.0497565	0.92257
	LmjF.08.1170	0.139886	0.937895	0.607635	0.154501	0.637564	0.0693514
	LmjF.08.1180	-0.0293704	0.987902	-0.0659594	0.906447	-0.30538	0.498181
	LmjF.08.1190	0.0991487	0.959905	-0.0129915	0.984252	-0.130234	0.81146
	LmjF.08.1200	-0.916889	0.563968	-0.991905	0.0307108	-0.874105	0.023926
	LmjF.08.1210	-0.10654	0.95436	-0.331268	0.469704	-0.245503	0.509927
	LmjF.08.1215	-0.245258	0.873043	0.0266668	0.965671	0.0547502	0.914909
	LmjF.08.1218	-0.285336	0.834718	-0.3222	0.474297	-0.071888	0.863489
	LmjF.08.1222	-0.13741	0.939388	-0.182656	0.74642	-0.308592	0.440302
	LmjF.08.1225	0.173148	0.932577	0.322065	0.589147	0.623255	0.257474
	LmjF.08.1228	0.447243	0.753825	0.354075	0.521333	0.242479	0.647005
	LmjF.08.1230	0.501269	0.727539	0.740281	0.120312	0.341946	0.462432
	LmjF.08.1240	-0.247793	0.873872	0.0176876	0.977996	0.0442829	0.932391
	LmjF.08.1250	-0.279496	0.838139	-0.314614	0.494429	-0.0538236	0.898444
	LmjF.08.1260	-0.110934	0.949976	-0.199303	0.718733	-0.337068	0.403803
	LmjF.08.1265	-0.419641	0.756465	-0.989851	0.0293843	-0.86627	0.0407432
	LmjF.08.1270	0.210765	0.915063	0.438544	0.479818	0.483865	0.367029
	LmjF.08.1280	0.522989	0.723046	0.360399	0.531346	0.418026	0.391525
	LmjF.09.0003	-0.976414	0.563968	-1.72308	0.000459351	-1.68026	0.000549079
	LmjF.09.0005	0.334438	0.841812	-0.505008	0.351214	-0.657021	0.158473
	LmjF.09.0010	-1.16124	0.561388	-1.3354	0.00247459	-1.38923	0.00221615
	LmjF.09.0020	-0.483732	0.714668	-0.77958	0.12457	-0.779464	0.121812
	LmjF.09.0030	-0.109525	0.957139	-0.313675	0.536158	-0.492389	0.256806
	LmjF.09.0040	-0.25409	0.882485	-0.597859	0.198237	-0.750703	0.0588529
	LmjF.09.0050	-0.150686	0.943969	-1.0011	0.0223388	-1.19681	0.00200868
	LmjF.09.0060	1.0236	0.562174	0.606464	0.507716	0.207062	NA
	LmjF.09.0070	0.49518	0.714668	0.446602	0.398691	0.33174	0.567383
	LmjF.09.0080	-0.311562	0.839489	0.0330304	0.976992	-0.290755	0.753191
	LmjF.09.0090	-0.0838409	0.932577	-0.334159	NA	-0.610535	0.480743
	LmjF.09.0100	0.571621	0.684856	0.766127	0.111546	0.815911	0.0454633
	LmjF.09.0105	-0.497467	0.7213	-0.899264	0.027233	-1.10024	0.00561386
	LmjF.09.0110	0.140911	0.934037	0.174842	0.764098	0.239382	0.600931
	LmjF.09.0120	0.670267	0.677244	1.12164	0.0377751	1.20682	0.0119859
	LmjF.09.0140	-0.411013	0.750842	-0.271377	0.554282	-0.204667	0.678977
	LmjF.09.0150	-1.0283	0.561388	-1.5739	0.00464716	-1.61001	0.018216
	LmjF.09.0152	-0.998373	0.563968	-1.97726	0.00252309	-1.61889	0.0368086
	LmjF.09.0154	-0.967514	0.561388	-1.42337	0.0132251	-1.57512	0.0165059
	LmjF.09.0156	-0.758042	0.650294	-1.63631	0.00718548	-1.51308	0.0355237
	LmjF.09.0158	-1.06391	0.561388	-1.45528	0.0104784	-1.44458	0.0365349
	LmjF.09.0160	-0.741811	0.650294	-1.6715	0.00763879	-1.67796	0.0189864
	LmjF.09.0162	-0.96031	0.561388	-1.5638	0.00422201	-1.64213	0.0127324
	LmjF.09.0164	-0.492257	0.760025	-1.45201	0.0190673	-1.39537	0.0520257
	LmjF.09.0166	-0.947595	0.563968	-1.37399	0.0166033	-1.56978	0.0165059
	LmjF.09.0170	-0.890437	0.563968	-1.42704	0.0116871	-1.59518	0.0180536
	LmjF.09.0172	-0.99559	0.561388	-1.63274	0.00426211	-1.77409	0.00796249
	LmjF.09.0174	-0.983373	0.561388	-1.41606	0.0149155	-1.64883	0.0148265
	LmjF.09.0180	-1.01756	0.561388	-1.60341	0.00510717	-1.65596	0.0134561
	LmjF.09.0190	-0.315694	0.839031	-0.182064	0.780178	-0.177032	0.755947
	LmjF.09.0210	0.189739	0.916319	-0.280395	0.666032	-0.000122666	0.999817
	LmjF.09.0220	0.123398	0.946107	0.505524	0.267775	0.243929	0.646782
	LmjF.09.0230	-0.594397	0.661023	-0.549968	0.203396	-0.53461	0.24746
	LmjF.09.0240	0.154616	0.929738	0.270254	0.611738	0.353125	0.418832
	LmjF.09.0250	0.128456	0.943969	0.350206	0.483774	0.293772	0.50235
	LmjF.09.0260	-0.880175	0.566556	-1.00788	0.0515731	-1.06394	0.0134561
	LmjF.09.0270	0.552888	0.724675	0.99434	0.0678945	0.90438	0.0993302
	LmjF.09.0280	-0.366977	0.76131	-0.580545	0.179119	-0.638392	0.0841725
	LmjF.09.0290	0.220789	0.888301	0.0472322	0.933402	0.08292	0.852412
	LmjF.09.0300	-0.711487	0.636227	-0.730774	0.19308	-0.702513	0.164296
	LmjF.09.0310	0.0956078	0.959328	0.276607	0.571281	0.346887	0.438182
	LmjF.09.0320	0.546758	0.737346	0.634287	0.212421	0.474039	0.384962
	LmjF.09.0330	0.614684	0.709347	1.11594	0.0380006	0.663876	0.159168
	LmjF.09.0340	0.183316	0.932551	0.159683	0.781094	0.209051	0.678
	LmjF.09.0345	-0.947906	0.563968	-1.56216	0.00224362	-1.46136	0.00319045
	LmjF.09.0350	-0.328734	0.811398	-0.260221	0.661282	-0.247085	0.681713
	LmjF.09.0360	0.00268962	0.998664	0.133921	0.791669	0.208517	0.598081
	LmjF.09.0365	-0.720478	0.609493	-1.43174	0.00310292	-1.39834	0.00439563
	LmjF.09.0367	-0.497239	0.725527	-1.45873	0.000700443	-1.58884	0.00020793
	LmjF.09.0370	-0.791999	0.584659	-0.963769	0.0437521	-0.927657	0.046528
	LmjF.09.0380	-0.826588	0.563968	-0.960668	0.0677925	-0.8273	0.0972714
	LmjF.09.0390	0.291666	0.8792	0.653644	0.205317	0.656677	0.125607
	LmjF.09.0400	0.363058	0.836658	0.862832	0.120544	0.802846	0.102608
	LmjF.09.0410	0.437936	0.776807	0.831672	0.0906237	0.880557	0.064468
	LmjF.09.0420	0.537296	0.740127	0.407179	0.526057	0.495041	0.326266
	LmjF.09.0430	-0.187206	0.907492	0.0251318	0.965251	0.020155	0.967409
	LmjF.09.0440	-0.622982	0.63305	-0.905855	0.0436124	-0.875603	0.036736
	LmjF.09.0450	-0.0312839	0.986326	-0.00871148	0.989651	-0.183731	0.696213
	LmjF.09.0460	-0.0925544	0.967565	0.142625	0.822058	0.259983	0.657581
	LmjF.09.0470	0.172068	0.932577	-0.359133	0.546396	-0.743383	0.160042
	LmjF.09.0480	-0.0483297	0.984027	0.039896	0.946313	-0.0394817	0.932683
	LmjF.09.0490	-0.462575	0.727513	-0.394264	0.41403	-0.542149	0.127524
	LmjF.09.0500	0.331749	0.840629	0.0973674	0.887676	0.189754	0.718524
	LmjF.09.0510	-0.227995	0.878557	-0.0814863	0.886634	-0.0131237	0.977165
	LmjF.09.0520	1.08872	0.561388	1.76168	0.000479654	1.57344	0.000503748
	LmjF.09.0530	0.677682	0.673856	1.23818	0.0071287	1.11744	0.00551914
	LmjF.09.0540	0.50144	0.746249	0.805504	0.103964	0.888944	0.0316432
	LmjF.09.0550	-0.852877	0.563968	-0.738985	0.0722446	-0.862351	0.0334795
	LmjF.09.0560	-0.899718	0.561388	-1.04345	0.0318609	-0.926463	0.0289453
	LmjF.09.0570	0.541369	0.705104	0.65933	0.180121	1.06371	0.0307389
	LmjF.09.0580	0.315895	0.872819	0.992167	0.144949	0.926486	0.146685
	LmjF.09.0590	0.0894717	0.964604	0.147991	0.764434	0.100517	0.809315
	LmjF.09.0600	-0.318658	0.807325	-0.538552	0.209328	-0.614021	0.104493
	LmjF.09.0610	-0.00470091	0.99783	0.0666649	0.906346	-0.158873	0.755061
	LmjF.09.0620	-0.654661	0.610346	-0.595138	0.166479	-0.582852	0.16172
	LmjF.09.0630	0.0917731	0.971014	-0.0112468	0.98894	-0.056472	0.933884
	LmjF.09.0640	-0.28708	0.836658	-0.457394	0.279786	-0.677954	0.0514804
	LmjF.09.0650	0.239737	0.878506	0.292496	0.551359	0.205165	0.638727
	LmjF.09.0660	-0.303914	0.838675	-0.444499	0.41403	-0.519366	0.220038
	LmjF.09.0670	-1.0871	0.561388	-1.45359	0.00494846	-1.19099	0.00186277
	LmjF.09.0680	-0.633937	0.664611	-0.975521	0.0202184	-1.06188	0.00668121
	LmjF.09.0690	-0.87061	0.584659	-1.55517	0.00335587	-1.38744	0.00353104
	LmjF.09.0700	-0.113867	0.95436	-0.468706	0.411717	-0.582503	0.256461
	LmjF.09.0710	-0.360913	0.767215	-0.383224	0.41138	-0.572869	0.160365
	LmjF.09.0720	-0.948956	0.561388	-0.927023	0.048448	-0.829061	0.0294451
	LmjF.09.0730	-0.176591	0.916109	-0.137445	0.791328	-0.1533	0.705941
	LmjF.09.0740	0.241595	0.891321	0.471505	0.28699	0.40647	0.317313
	LmjF.09.0750	0.0807893	0.966521	0.0375595	0.946034	0.00281336	0.995743
	LmjF.09.0760	0.372911	0.826643	0.795041	0.112878	1.07689	0.0445054
	LmjF.09.0770	0.129096	0.948462	0.615583	0.221897	0.485598	0.284946
	LmjF.09.0780	-0.328038	0.831266	-0.78708	0.0671674	-0.722815	0.0746515
	LmjF.09.0790	-0.0855459	0.966769	-0.0477285	0.928932	-0.19367	0.648792
	LmjF.09.0800	0.340889	0.792215	0.138424	0.790969	-0.117232	0.791304
	LmjF.09.0810	-0.462895	0.753046	-0.908532	0.0466633	-0.962971	0.0159348
	LmjF.09.0820	-0.396434	0.747848	-0.335156	0.499711	-0.386117	0.339207
	LmjF.09.0830	0.382001	0.747966	0.605527	0.192223	0.510783	0.206593
	LmjF.09.0840	-0.701062	0.610346	-0.75389	0.122016	-0.601869	0.107742
	LmjF.09.0850	-0.433593	0.763878	-1.15177	0.0143253	-0.995821	0.0166045
	LmjF.09.0860	-0.706452	0.63305	-0.736675	0.099738	-0.747074	0.0406301
	LmjF.09.0870	-0.186347	0.914551	-0.739704	0.139216	-0.789945	0.110296
	LmjF.09.0880	-0.42698	0.740127	-0.295999	0.534928	-0.67417	0.113571
	LmjF.09.0890	0.0498152	0.985774	0.168824	0.772863	0.127082	0.809485
	LmjF.09.0900	-0.300745	0.848184	-0.673368	0.168625	-0.463616	0.28469
	LmjF.09.0910	-0.49492	0.710299	-1.00656	0.0319692	-1.18814	0.0188091
	LmjF.09.0920	-0.557372	0.67252	-0.996912	0.0355905	-1.14939	0.0281695
	LmjF.09.0930	-0.63062	0.637474	-1.13543	0.0205124	-1.29436	0.0138458
	LmjF.09.0940	0.0446236	0.986326	0.187927	0.71179	0.119219	0.789274
	LmjF.09.0950	-0.0620544	0.981879	-0.252257	0.611947	-0.332977	0.367029
	LmjF.09.0960	-0.272851	0.841679	-0.267494	0.54922	-0.337616	0.388269
	LmjF.09.0970	0.412019	0.751857	0.446388	0.306399	-0.0172834	0.978171
	LmjF.09.0980	0.625434	0.702301	1.0142	0.0471597	0.974362	0.047509
	LmjF.09.0990	0.175956	0.922293	0.143831	0.800635	0.474398	0.384535
	LmjF.09.1000	-0.363161	0.811398	-1.10375	0.0146202	-0.903445	0.0439414
	LmjF.09.1010	0.751643	0.627679	0.662188	0.278444	0.598184	0.177641
	LmjF.09.1020	0.0912135	0.96348	0.281581	0.574804	0.140214	0.761285
	LmjF.09.1030	-0.421792	0.760043	-0.410903	0.375356	-0.0940975	0.845862
	LmjF.09.1040	0.626929	0.664756	0.736728	0.133962	0.771395	0.0929987
	LmjF.09.1050	0.779695	0.579651	0.185115	0.700007	0.0628223	0.896153
	LmjF.09.1060	-0.619973	0.650294	-0.634288	0.158839	-0.675203	0.114452
	LmjF.09.1070	0.115928	0.948462	0.37764	0.498823	0.374341	0.479353
	LmjF.09.1090	-0.168183	0.918713	0.248356	0.637201	0.303809	0.519051
	LmjF.09.1100	0.272611	0.853873	0.297031	0.571226	0.335852	0.505374
	LmjF.09.1110	0.328782	0.851902	0.416041	0.395499	0.420751	0.339293
	LmjF.09.1120	-0.774865	0.590223	-0.948811	0.0377856	-0.66815	0.128717
	LmjF.09.1130	-0.0235609	0.990157	0.213813	0.71365	0.149088	0.77741
	LmjF.09.1140	-0.763191	0.610346	-1.54107	0.00434896	-1.36718	0.00407716
	LmjF.09.1150	-0.170576	0.927235	-0.256567	0.659815	-0.267541	0.562903
	LmjF.09.1160	-0.356551	0.795774	-0.181042	0.73366	-0.32327	0.448979
	LmjF.09.1170	-0.0949565	0.957614	-0.0746178	0.888902	-0.0621549	0.889788
	LmjF.09.1180	0.223154	0.898687	0.402546	0.416487	0.456733	0.289666
	LmjF.09.1190	-0.138807	0.935201	-0.0137863	0.98266	0.200006	0.601309
	LmjF.09.1200	-0.0233058	0.990511	-0.155537	0.767485	-0.00370763	0.994404
	LmjF.09.1210	-0.158293	0.925501	-0.247465	0.598441	-0.42528	0.283672
	LmjF.09.1220	0.586493	0.664611	0.782177	0.110882	0.736042	0.155792
	LmjF.09.1230	-0.534765	0.712835	-1.01997	0.0234323	-0.988279	0.00722675
	LmjF.09.1240	-0.0889065	0.963486	0.0338436	0.955931	0.174038	0.73333
	LmjF.09.1250	0.247329	0.880486	0.297432	0.588416	0.379916	0.326106
	LmjF.09.1260	-0.358599	0.765831	-0.179565	0.71179	-0.141141	0.727295
	LmjF.09.1270	-0.014249	0.994528	0.0237891	0.96863	0.329755	0.382982
	LmjF.09.1280	-0.628993	0.636227	-0.481717	0.340359	-0.280899	0.512887
	LmjF.09.1290	-0.594459	0.650294	-0.561604	0.17338	-0.488623	0.167562
	LmjF.09.1300	-0.65376	0.636931	-1.24955	0.00353995	-1.20449	0.0163462
	LmjF.09.1310	-0.00232373	0.998664	0.188664	0.772863	0.330426	0.549641
	LmjF.09.1315	-0.090993	0.959328	-0.0794258	0.8826	-0.0764784	0.862988
	LmjF.09.1320	0.55438	0.712835	0.504928	0.36051	0.39893	0.424017
	LmjF.09.1330	-0.0914507	0.973363	-0.0122309	0.987395	-0.152937	0.752875
	LmjF.09.1340	-0.390482	0.760535	-0.943193	0.0716099	-1.11558	0.0712397
	LmjF.09.1350	-0.274484	0.840629	-0.0248116	0.964553	0.201626	0.661105
	LmjF.09.1360	0.0279927	0.988569	0.127412	0.833405	-0.118918	0.794833
	LmjF.09.1370	-0.464652	0.714921	-0.634591	0.143096	-0.414431	0.297173
	LmjF.09.1380	0.706317	0.636227	0.992868	0.0774943	1.18114	0.0203035
	LmjF.09.1390	0.238104	0.890682	0.297725	0.583257	0.597125	0.153233
	LmjF.09.1400	-0.187699	0.911706	-0.239463	0.678539	-0.30918	0.453413
	LmjF.09.1410	-0.385419	0.756465	-0.428061	0.334597	-0.482869	0.21233
	LmjF.09.1420	-0.402935	0.77639	-1.04788	0.0319692	-0.835656	0.0458447
	LmjF.09.1430	-0.593529	0.677007	-0.854445	0.0574815	-1.01769	0.0157022
	LmjF.09.1440	-0.527565	0.70226	-0.731377	0.111906	-0.681313	0.0782352
	LmjF.09.1450	-0.200513	0.915462	-0.590348	0.235132	-0.553629	0.27695
	LmjF.09.1460	-0.364485	0.824326	-0.763202	0.128543	-0.860754	0.0474944
	LmjF.09.1470	-0.566928	0.707437	-1.0406	0.0156501	-1.02231	0.0218195
	LmjF.09.1480	0.601297	0.677007	0.828786	0.174295	0.972634	0.0696675
	LmjF.09.1490	-0.121541	0.949429	-0.836638	0.0889203	-0.927476	0.0588529
	LmjF.09.1500	0.111643	0.956503	-0.277329	0.57946	-0.461568	0.356618
	LmjF.09.1505	-0.63383	0.67736	-1.22871	0.00449692	-1.09377	0.0123544
	LmjF.09.1510	0.881557	0.563968	0.641976	0.202259	0.371285	0.473018
	LmjF.09.1520	-0.722346	0.636227	-1.00931	0.040844	-1.156	0.0133348
	LmjF.09.1530	-0.40417	0.779043	-1.23649	0.0102733	-1.144	0.00889129
	LmjF.09.1540	0.261352	0.878557	-0.264487	0.673288	-0.520095	0.355857
	LmjF.09.1550	-0.817163	0.590223	-1.02326	0.0226726	-1.20457	0.0105255
	LmjF.09.5SrRNA.01	-0.448358	0.774568	-1.3795	0.0845296	-1.68548	0.0252775
	LmjF.09.5SrRNA.02	-0.199348	0.929738	-1.02586	0.210963	-2.22175	0.00367631
	LmjF.09.5SrRNA.03	-0.396589	0.820436	-0.718671	0.412969	-1.24271	0.103984
	LmjF.09.TRNAARG.01	0.0300675	0.984027	NA	NA	0.0343921	NA
	LmjF.09.TRNAGLU.01	-0.374733	0.836328	-1.2188	0.128968	-1.1221	0.161883
	LmjF.09.TRNAHIS.01	0.150761	0.866992	-0.211234	NA	-0.0560385	NA
	LmjF.09.TRNAHIS.02	-0.0237383	0.986326	-0.373506	NA	NA	NA
	LmjF.09.TRNALEU.01	0.0719985	0.943969	NA	NA	-0.201149	NA
	LmjF.09.TRNAMET.01	-0.412928	0.791469	-0.752022	0.390393	-1.20785	0.1264
	LmjF.09.TRNAPHE.01	0.450932	0.740127	-0.0389945	NA	0.340751	0.690897
	LmjF.09.TRNAVAL.01	0.0590338	0.959313	0.0219296	NA	-0.202139	NA
	LmjF.09.TRNAVAL.02	0.12192	0.894019	-0.0481648	NA	-0.0497392	NA
	LmjF.10.0010	0.332248	0.838579	1.06568	0.0549448	1.47022	0.00602194
	LmjF.10.0020	0.211677	0.922293	-0.175614	0.839199	0.218071	0.754911
	LmjF.10.0030	0.67519	0.685444	1.67911	0.00253964	1.52271	0.0155453
	LmjF.10.0040	0.122891	0.944177	0.37049	0.460644	0.285648	0.438434
	LmjF.10.0050	0.175892	0.914646	0.278917	0.570645	0.0963714	0.833113
	LmjF.10.0060	0.607212	0.668859	1.00002	0.0846153	1.04347	0.0759432
	LmjF.10.0070	-0.513877	0.730279	-0.889326	0.184883	-0.527673	0.462201
	LmjF.10.0080	0.173418	0.918713	-0.0868884	0.877692	0.202066	0.658264
	LmjF.10.0090	0.476337	0.740127	0.0975393	0.880937	-0.455321	0.51743
	LmjF.10.0100	-0.0105572	0.996636	0.0486725	0.952283	0.105866	0.874607
	LmjF.10.0110	-0.203963	0.897152	0.0483597	0.935567	-0.030877	0.945944
	LmjF.10.0120	0.236914	0.8792	-0.317775	0.749267	-1.29783	0.0803037
	LmjF.10.0130	0.542567	0.712835	0.892046	0.0340522	0.97557	0.0166045
	LmjF.10.0140	0.0677208	0.981943	0.301999	0.590208	0.344231	0.441726
	LmjF.10.0150	0.771519	0.644722	1.0667	0.084787	0.72047	0.158699
	LmjF.10.0160	0.675989	0.684856	1.61767	0.000563042	1.26945	0.0154668
	LmjF.10.0170	0.878628	0.563968	1.0686	0.0533754	0.793183	0.1928
	LmjF.10.0180	0.740573	0.650294	1.09387	0.046009	0.747795	0.152177
	LmjF.10.0185	-0.143042	0.94218	-0.76005	0.109245	-1.26245	0.0117936
	LmjF.10.0190	0.69624	0.625926	0.718107	0.167343	0.972598	0.0195936
	LmjF.10.0195	-0.414115	0.747966	-0.303053	0.556155	-0.418055	0.382963
	LmjF.10.0200	0.559884	0.730279	1.25554	0.0162123	1.24349	0.00495681
	LmjF.10.0210	0.25239	0.870226	0.655379	0.209289	0.398277	0.553355
	LmjF.10.0218	0.121644	0.944304	0.185595	0.760565	-0.134803	0.802846
	LmjF.10.0219	0.119914	0.948802	-0.0438576	0.946698	0.0151977	0.979183
	LmjF.10.0220	0.910776	0.590386	1.73198	0.0012408	1.06873	0.0142493
	LmjF.10.0230	0.382542	0.766461	0.617022	0.180306	0.388861	0.428696
	LmjF.10.0240	0.569971	0.650294	0.582524	0.184499	0.640025	0.0735103
	LmjF.10.0250	-0.302421	0.838579	-0.197085	0.710495	-0.260315	0.509656
	LmjF.10.0260	0.738842	0.636227	0.67726	0.190169	0.463913	0.279799
	LmjF.10.0270	0.305336	0.806744	0.425221	0.333306	0.295958	0.433894
	LmjF.10.0280	0.619955	0.66508	1.24069	0.0106987	1.18101	0.0151955
	LmjF.10.0290	0.338872	0.808046	0.491407	0.351652	0.381437	0.431606
	LmjF.10.0300	0.379218	0.765831	0.978056	0.0176368	0.836208	0.0289453
	LmjF.10.0310	0.509986	0.729251	1.02771	0.0194716	0.979355	0.0133348
	LmjF.10.0320	0.684264	0.633223	0.886048	0.0435502	0.926314	0.0187932
	LmjF.10.0330	0.376227	0.762196	0.57268	0.217455	0.756815	0.0532128
	LmjF.10.0350	NA	NA	NA	NA	NA	NA
	LmjF.10.0360	0.457964	0.768978	0.826816	0.0913584	0.610751	0.208163
	LmjF.10.0370	0.739276	0.65723	0.786939	0.224586	0.634727	0.331395
	LmjF.10.0380	0.670741	0.675407	0.338259	0.583257	0.245486	0.664855
	LmjF.10.0385	0.590994	0.709347	0.711112	0.144555	0.574426	0.203033
	LmjF.10.0390	0.732271	0.650294	1.04248	0.0285142	0.71199	0.131615
	LmjF.10.0400	0.617734	0.692712	1.03458	0.0341235	0.932779	0.0742056
	LmjF.10.0420	-0.0500092	0.984027	-0.22868	0.680162	-0.0500452	0.925672
	LmjF.10.0425	-0.0252931	0.989154	0.0947025	0.866887	0.0795404	0.870532
	LmjF.10.0430	-0.504208	0.739391	-0.891365	0.112404	-0.575662	0.390581
	LmjF.10.0440	0.0147937	0.99443	-0.38387	0.375356	-0.359549	0.397065
	LmjF.10.0450	-0.239831	0.895699	-0.675316	0.132452	-0.653911	0.103023
	LmjF.10.0460	0.577089	0.677007	0.72771	0.113877	0.519857	0.322172
	LmjF.10.0465	0.471592	0.739391	0.823799	0.0830907	0.554205	0.300997
	LmjF.10.0470	0.347978	0.782607	0.554682	0.200221	0.372895	0.394065
	LmjF.10.0480	0.584732	0.677244	0.917717	0.0465806	0.602332	0.260234
	LmjF.10.0483	-0.513571	0.697123	-0.784032	0.058527	-0.757152	0.0351659
	LmjF.10.0485	0.643979	0.696457	1.24727	0.0208967	1.45184	0.00540783
	LmjF.10.0490	1.06099	0.563968	0.923703	0.0983291	0.987383	0.0474312
	LmjF.10.0500	0.418629	0.808168	1.38852	0.0103597	1.87795	0.00190085
	LmjF.10.0510	-0.00444987	0.99783	-0.32547	0.592737	-0.247012	0.598118
	LmjF.10.0520	0.25265	0.861207	0.220552	0.680834	0.371648	0.351178
	LmjF.10.0530	0.0530824	0.983413	0.0383219	0.945896	0.0225767	0.959149
	LmjF.10.0540	0.482145	0.75171	0.514506	0.396672	-0.293768	0.754607
	LmjF.10.0550	-0.416653	0.753825	-0.559211	0.213234	-0.616651	0.128776
	LmjF.10.0560	-0.0992855	0.960206	0.103121	0.871405	-0.138122	0.837141
	LmjF.10.0570	-0.0879047	0.959905	-0.113736	0.826261	-0.152621	0.729545
	LmjF.10.0580	-0.236508	0.888288	-0.417862	0.433927	-0.41644	0.415995
	LmjF.10.0590	-0.927179	0.563968	-1.01026	0.0401287	-1.23309	0.026472
	LmjF.10.0600	0.412224	0.757708	0.350753	0.467417	0.177746	0.69881
	LmjF.10.0610	0.0108011	0.996411	-0.207035	0.741117	-0.285925	0.497089
	LmjF.10.0620	0.919792	0.582214	1.52712	0.00200946	1.4784	0.00218075
	LmjF.10.0630	0.796031	0.610346	1.19166	0.00949873	1.19359	0.00536233
	LmjF.10.0640	-0.0517044	0.984708	-0.0609048	0.91827	-0.0477126	0.917299
	LmjF.10.0650	0.208667	0.888131	0.0066655	0.991752	0.0532274	0.901792
	LmjF.10.0660	0.818674	0.600422	1.96748	4.66478e-05	1.94706	5.02031e-05
	LmjF.10.0670	0.365123	0.753825	0.821436	0.0612196	0.653237	0.19593
	LmjF.10.0680	0.345146	0.811398	0.786509	0.0928697	0.900793	0.0466058
	LmjF.10.0690	0.509894	0.702489	0.504156	0.264721	0.459225	0.270013
	LmjF.10.0700	0.673275	0.617106	1.00176	0.0561801	0.932051	0.0858613
	LmjF.10.0710	0.54892	0.671852	1.06483	0.0173768	0.94562	0.0400017
	LmjF.10.0715	0.655715	0.625926	1.02036	0.0249353	0.911113	0.0447759
	LmjF.10.0720	0.581598	0.656233	1.06847	0.0189902	0.965708	0.0308548
	LmjF.10.0730	-0.390265	0.779187	-0.510397	0.295191	-0.452817	0.323758
	LmjF.10.0740	0.866537	0.582214	0.230634	0.702039	0.149003	0.8098
	LmjF.10.0750	0.285873	0.888131	1.57849	0.0016313	1.67765	0.000155216
	LmjF.10.0760	0.0875013	0.971127	0.610676	0.165923	0.656173	0.158694
	LmjF.10.0770	-0.259228	0.867125	-0.324832	0.517405	-0.313097	0.409795
	LmjF.10.0780	0.855433	0.563968	0.532878	0.350796	0.536296	0.379366
	LmjF.10.0790	-0.256639	0.888131	-0.804436	0.105491	-0.73841	0.0533073
	LmjF.10.0800	0.224168	0.888301	0.652497	0.112129	0.637845	0.115372
	LmjF.10.0810	0.236397	0.897152	0.996156	0.0410018	1.27824	0.0052653
	LmjF.10.0820	-0.0222035	0.990911	0.248155	0.600542	0.164076	0.717295
	LmjF.10.0830	0.136915	0.939388	-0.00440996	0.994774	-0.0556626	0.923773
	LmjF.10.0840	0.304043	0.838115	0.815049	0.0424535	0.681819	0.091537
	LmjF.10.0850	0.0723859	0.980347	-0.51533	0.336846	-0.415421	0.306583
	LmjF.10.0860	0.178318	0.926686	0.0588774	0.936454	0.185246	0.776446
	LmjF.10.0870	-0.583207	0.66508	-0.938518	0.0724175	-1.01644	0.0738442
	LmjF.10.0880	0.403886	0.780011	0.624254	0.138729	0.518497	0.262948
	LmjF.10.0890	0.140858	0.943969	-0.483886	0.275495	-0.542615	0.291333
	LmjF.10.0900	0.32008	0.824326	0.158485	0.797111	0.228032	0.653172
	LmjF.10.0910	-0.22841	0.895792	-0.76688	0.165061	-0.481632	0.222749
	LmjF.10.0920	0.578319	0.713218	0.96322	0.0289106	1.0092	0.0146196
	LmjF.10.0930	-0.103579	0.956182	-0.538162	0.307147	-0.668672	0.117853
	LmjF.10.0935	0.53839	0.741625	1.8474	0.00200025	1.59387	0.00715828
	LmjF.10.0940	0.639438	0.675407	1.36204	0.00349385	1.50804	0.000523382
	LmjF.10.0945	-0.446481	0.747848	-0.301698	0.593047	-0.236273	0.64162
	LmjF.10.0950	0.184653	0.906596	0.123702	0.82427	0.155928	0.734092
	LmjF.10.0960	0.500743	0.734614	0.650687	0.228128	0.798321	0.0657799
	LmjF.10.0970	-0.566568	0.671837	-0.761215	0.164209	-0.915417	0.132808
	LmjF.10.0980	0.782418	0.636227	1.01803	0.076822	1.16391	0.0316029
	LmjF.10.0990	-0.594035	0.660129	-0.903602	0.0847923	-0.990038	0.0840023
	LmjF.10.1000	-0.107542	0.957449	-0.122575	0.82472	-0.0682604	0.875919
	LmjF.10.1010	0.37708	0.754578	0.740787	0.0961478	0.727965	0.17057
	LmjF.10.1020	0.484751	0.720667	0.415129	0.439861	0.528692	0.250071
	LmjF.10.1030	0.404474	0.758159	0.516416	0.385661	0.426459	0.477887
	LmjF.10.1040	0.374914	0.802068	0.473052	0.325538	0.608739	0.152947
	LmjF.10.1050	-0.571281	0.693118	-0.832143	0.0590147	-0.646032	0.0992483
	LmjF.10.1060	-0.556357	0.701915	-0.672186	0.19186	-0.643693	0.129945
	LmjF.10.1070	-0.021071	0.991609	-0.00972076	0.987606	-0.081859	0.842779
	LmjF.10.1080	0.634643	0.696846	0.846296	0.0887425	1.01182	0.0165592
	LmjF.10.1081	-0.369524	0.807478	-0.346573	0.53171	-0.542662	0.244467
	LmjF.10.1090	-0.431634	0.730679	-0.810845	0.0867993	-0.773791	0.115229
	LmjF.10.1100	-0.229734	0.892617	-0.18979	0.712432	-0.150621	0.724755
	LmjF.10.1110	0.0513605	0.983413	-0.220331	0.760048	-0.110555	0.879367
	LmjF.10.1120	-0.157105	0.93864	-0.494643	0.341807	-0.39133	0.371389
	LmjF.10.1130	0.850496	0.563968	0.969918	0.0304441	0.95544	0.0396437
	LmjF.10.1140	0.0793618	0.972273	-0.199866	0.717492	-0.327212	0.437219
	LmjF.10.1150	-0.349562	0.782607	-0.890458	0.0906538	-0.857908	0.091377
	LmjF.10.1160	0.218187	0.908099	0.238578	0.702244	0.205293	0.743616
	LmjF.10.1170	0.342615	0.818779	0.518513	0.344416	0.58467	0.260464
	LmjF.10.1180	0.188708	0.920583	-0.0222509	0.972433	0.091035	0.872006
	LmjF.10.1190	0.10659	0.953973	0.219864	0.655009	0.035199	0.954001
	LmjF.10.1195	-0.762878	0.598336	-0.694918	0.18404	-0.421372	0.427853
	LmjF.10.1200	0.403519	0.747966	0.454017	0.370421	0.29874	0.532263
	LmjF.10.1210	0.238831	0.870455	-0.141824	0.797475	-0.13826	0.789917
	LmjF.10.1220	0.801179	0.590223	-0.0325395	0.952946	0.0232401	0.962489
	LmjF.10.1225	-0.583694	0.709347	-1.13882	0.0332713	-0.949174	0.0516197
	LmjF.10.1227	0.408695	0.789306	-0.57873	0.183961	-0.473957	0.307811
	LmjF.10.1228	0.271513	0.881717	-0.221392	0.698699	-0.410517	0.294979
	LmjF.10.1230	0.320241	0.848184	-0.0557857	0.937733	0.369908	0.494465
	LmjF.10.1240	0.692383	0.636227	0.585954	0.220426	0.468783	0.224544
	LmjF.10.1250	0.230404	0.896151	0.581693	0.221524	0.780394	0.0655996
	LmjF.10.1260	-0.112427	0.948802	-0.335197	0.512763	-0.169363	0.738964
	LmjF.10.1270	0.12133	0.948293	0.00426463	0.995039	0.217469	0.686258
	LmjF.10.1280	0.667278	0.67252	1.49386	0.00203486	1.41817	0.00147679
	LmjF.10.1290	-0.488232	0.721157	-0.550795	0.201319	-0.368139	0.399966
	LmjF.10.1300	0.649992	0.70041	1.77174	0.0012408	1.39613	0.0158609
	LmjF.10.1310	0.446038	0.774568	-0.188978	0.821732	0.465512	0.484196
	LmjF.10.1320	0.561251	0.714668	1.4257	0.0104402	1.42499	0.0100088
	LmjF.10.TRNAASN.01	0.0177645	0.986326	NA	NA	NA	NA
	LmjF.10.TRNAGLY.01	0.158566	0.887075	-0.181558	NA	-0.0496511	NA
	LmjF.10.TRNALYS.01	-0.0838409	0.932577	0.0579279	NA	0.173903	NA
	LmjF.11.0010	-0.757115	0.637245	-1.82198	0.00143871	-1.89221	0.00101514
	LmjF.11.0020	-0.339112	0.830219	-0.649005	0.13459	-0.843349	0.0452872
	LmjF.11.0030	0.0901976	0.968083	-0.519425	0.253966	-0.713054	0.0956853
	LmjF.11.0040	-0.559669	0.696846	-0.905422	0.06437	-0.8799	0.0477531
	LmjF.11.0050	-0.0999053	0.959328	0.0948791	0.866701	-0.206089	0.661105
	LmjF.11.0060	0.274137	0.858436	-0.0904803	0.872016	-0.256459	0.547606
	LmjF.11.0070	-0.0551059	0.985429	0.614902	0.210352	0.81438	0.112052
	LmjF.11.0080	-0.0672783	0.981943	-0.391386	0.443132	-0.143159	0.796981
	LmjF.11.0090	-0.00867329	0.996636	-0.39318	0.427375	-0.378082	0.380917
	LmjF.11.0100	-0.267126	0.842887	-0.0597994	0.930084	0.201052	0.618996
	LmjF.11.0110	-0.593107	0.668859	-0.745606	0.104431	-0.730992	0.0929987
	LmjF.11.0120	-0.599698	0.677007	-1.14782	0.00420328	-1.30815	0.0010409
	LmjF.11.0130	-0.51568	0.707437	-0.723562	0.086082	-0.797602	0.0476425
	LmjF.11.0140	0.274376	0.848661	0.00147774	0.998037	0.00483613	0.992149
	LmjF.11.0150	0.791764	0.636227	1.57716	0.00383578	1.68258	0.00263209
	LmjF.11.0160	-0.129533	0.943969	-0.142468	0.811727	-0.323854	0.553786
	LmjF.11.0170	-0.445885	0.732717	-0.57268	0.219352	-0.500803	0.211115
	LmjF.11.0180	-0.222178	0.903283	-0.834327	0.0806932	-0.663808	0.147885
	LmjF.11.0190	-0.174812	0.918713	0.16552	0.77922	0.0168096	0.975136
	LmjF.11.0200	-0.0729343	0.980347	-0.20655	0.702677	-0.273638	0.562646
	LmjF.11.0210	0.0901995	0.962186	0.522416	0.24798	0.70331	0.079722
	LmjF.11.0220	-1.16652	0.561388	-1.43773	0.00648304	-1.4476	0.00115121
	LmjF.11.0230	-0.41132	0.732717	-0.0958719	0.855863	-0.143865	0.736168
	LmjF.11.0240	-0.754507	0.584659	-1.07449	0.0207761	-0.721998	0.0482235
	LmjF.11.0250	0.690059	0.677007	1.0686	0.0420651	1.04676	0.0711509
	LmjF.11.0260	-0.4387	0.727412	-0.257292	0.572427	-0.682693	0.0992761
	LmjF.11.0270	0.630712	0.687739	1.17275	0.0288681	1.20676	0.0324685
	LmjF.11.0280	0.203449	0.891321	-0.0789381	0.884019	-0.138357	0.726897
	LmjF.11.0290	-0.222509	0.887075	0.104563	0.865874	0.0164186	0.974878
	LmjF.11.0300	-0.227174	0.899314	-0.183974	0.742469	-0.345271	0.422093
	LmjF.11.0310	0.334776	0.834718	0.498139	0.332743	0.710551	0.122207
	LmjF.11.0320	0.411439	0.76736	0.742652	0.0859299	0.906475	0.0222655
	LmjF.11.0330	0.773472	0.637245	1.26046	0.0159422	1.25631	0.0104193
	LmjF.11.0340	-0.158251	0.932577	-0.394339	0.428348	-0.462448	0.268958
	LmjF.11.0350	0.477954	0.730837	-0.00594159	0.99375	-0.162858	0.738066
	LmjF.11.0360	-0.209769	0.889837	-0.107006	0.853106	0.117945	0.786762
	LmjF.11.0370	0.348195	0.797091	0.69668	0.119323	0.735507	0.073072
	LmjF.11.0380	0.370127	0.767503	0.713764	0.0975346	0.716737	0.0887114
	LmjF.11.0390	0.37369	0.78319	0.262414	0.612445	0.505553	0.185909
	LmjF.11.0400	0.633355	0.707437	1.45925	0.0114739	1.37776	0.00208125
	LmjF.11.0410	0.649722	0.636227	1.07637	0.0245783	0.892769	0.0752099
	LmjF.11.0420	0.132053	0.941785	0.22043	0.687943	0.110365	0.836037
	LmjF.11.0430	-0.180733	0.907392	-0.181256	0.737203	-0.40921	0.285818
	LmjF.11.0440	-0.58405	0.66508	-0.785427	0.0797186	-0.934136	0.0299832
	LmjF.11.0450	-0.310391	0.829836	0.0592257	0.916853	-0.172883	0.668208
	LmjF.11.0460	-0.361917	0.774568	0.0107858	0.987606	-0.120121	0.785614
	LmjF.11.0470	0.563887	0.677007	0.710388	0.232269	0.635008	0.274463
	LmjF.11.0475	-0.169121	0.935863	0.180736	0.779595	0.184175	0.783099
	LmjF.11.0480	0.935615	0.561388	1.37975	0.00753538	1.4004	0.00496222
	LmjF.11.0490	-0.175249	0.928085	-0.883465	0.064644	-1.10854	0.0228271
	LmjF.11.0500	0.00296166	0.998664	-1.09573	0.0273199	-1.02155	0.0388412
	LmjF.11.0510	0.5165	0.747848	0.345611	0.611711	0.345741	0.624376
	LmjF.11.0520	0.501766	0.740127	0.957939	0.0611923	1.24105	0.00889129
	LmjF.11.0530	0.463011	0.729286	0.523884	0.364	0.445384	0.400453
	LmjF.11.0540	0.598204	0.660387	0.94691	0.0624173	1.01793	0.0197651
	LmjF.11.0550	0.398443	0.807478	0.740671	0.197866	0.829727	0.18141
	LmjF.11.0560	0.556015	0.707437	0.783108	0.0845296	0.880422	0.0606694
	LmjF.11.0570	0.195512	0.926373	0.306762	0.617698	0.69667	0.169228
	LmjF.11.0580	0.181857	0.926874	0.260414	0.653662	0.442873	0.332973
	LmjF.11.0590	-0.371849	0.753825	-0.516311	0.276012	-0.634343	0.146928
	LmjF.11.0600	0.116337	0.944177	0.373482	0.413421	0.524262	0.188869
	LmjF.11.0610	0.139144	0.8792	0.700463	0.421305	0.14845	0.863227
	LmjF.11.0620	0.487369	0.734973	0.558415	0.290348	0.248415	0.649203
	LmjF.11.0630	0.594524	0.693118	0.726561	0.14201	0.335249	0.525438
	LmjF.11.0640	0.404925	0.777703	0.722772	0.124279	0.87828	0.0491855
	LmjF.11.0650	0.674798	0.685642	1.23976	0.0548361	1.00537	0.0940431
	LmjF.11.0660	0.372466	0.791826	0.556877	0.340117	0.507994	0.356922
	LmjF.11.0670	0.011798	0.996411	-0.369629	0.516564	-0.459542	0.389962
	LmjF.11.0673	0.0220813	0.992914	-0.216271	0.70753	-0.202125	0.693103
	LmjF.11.0675	0.0572068	0.98574	-0.363599	0.478621	-0.053682	0.92469
	LmjF.11.0680	-0.171194	0.929738	-0.461439	0.342175	-0.487758	0.257424
	LmjF.11.0690	0.135969	0.948391	0.463772	0.446755	0.532132	0.331395
	LmjF.11.0700	-0.312326	0.805675	-0.17638	0.74713	-0.228894	0.554805
	LmjF.11.0710	0.230126	0.883015	0.303721	0.525921	0.503042	0.216357
	LmjF.11.0720	1.12941	0.561388	1.58125	0.00132122	1.66226	0.000131654
	LmjF.11.0730	-0.0023277	0.998664	0.407882	0.333306	0.232713	0.587111
	LmjF.11.0740	0.25009	0.889837	0.503122	0.348409	0.621192	0.152319
	LmjF.11.0750	0.412215	0.747966	0.186304	0.761889	0.326942	0.545626
	LmjF.11.0760	-0.420354	0.740127	-0.383018	0.518687	-0.073196	0.919854
	LmjF.11.0780	-0.287317	0.839031	-0.161532	0.796759	0.174511	0.796981
	LmjF.11.0790	-0.247443	0.879539	-0.0532045	0.930526	0.115099	0.826825
	LmjF.11.0800	-0.72766	0.636227	-1.37039	0.00300536	-1.32297	0.00115869
	LmjF.11.0810	0.613291	0.671852	0.810648	0.0671674	0.466236	0.319319
	LmjF.11.0820	0.554292	0.739391	0.954645	0.0965577	0.741513	0.206928
	LmjF.11.0830	0.850825	0.600422	1.03535	0.0633925	0.804172	0.113151
	LmjF.11.0840	0.456071	0.760043	0.669663	0.208667	0.601478	0.240878
	LmjF.11.0850	0.25454	0.855675	0.260052	0.624394	0.140527	0.785087
	LmjF.11.0860	0.556372	0.712835	0.975231	0.0474512	0.898629	0.0339748
	LmjF.11.0870	0.344775	0.851321	0.0934239	0.901215	-0.156458	0.780053
	LmjF.11.0880	-0.349855	0.772184	-0.0516406	0.930997	-0.0530109	0.913402
	LmjF.11.0890	0.222967	0.901595	0.413728	0.366576	0.490848	0.206931
	LmjF.11.0900	-0.185943	0.927235	0.324511	0.627995	0.347374	0.596142
	LmjF.11.0910	0.0540306	0.983413	0.334183	0.444074	0.254425	0.488667
	LmjF.11.0920	0.00521516	0.99783	0.304632	0.513009	0.321328	0.382725
	LmjF.11.0930	0.397249	0.786591	0.1829	0.766446	0.286125	0.576989
	LmjF.11.0940	0.6516	0.66508	1.09087	0.0192681	1.02159	0.0139231
	LmjF.11.0950	0.0430062	0.986326	0.0468899	0.941527	0.141958	0.799528
	LmjF.11.0960	0.0789087	0.975331	-0.215019	0.746035	0.0311594	0.962853
	LmjF.11.0970	0.201437	0.90708	0.0057468	0.994212	0.201092	0.748334
	LmjF.11.0980	-0.157668	0.926814	-0.181721	0.726065	0.0173197	0.976692
	LmjF.11.0990	0.5941	0.697123	1.05962	0.0447313	0.848535	0.0899341
	LmjF.11.1000	0.356905	0.833396	0.741877	0.15204	0.363158	0.4765
	LmjF.11.1010	0.25733	0.870455	0.557288	0.299476	0.610951	0.15115
	LmjF.11.1020	0.26893	0.878557	0.364396	0.54067	0.125365	0.804916
	LmjF.11.1030	-0.124713	0.944174	0.0322596	0.956645	0.228948	0.588913
	LmjF.11.1040	0.013281	0.994528	-0.535562	0.527523	-1.1446	0.0480428
	LmjF.11.1050	0.888493	0.563968	1.24715	0.00410104	1.05317	0.0122273
	LmjF.11.1060	-0.114536	0.954509	0.460136	0.411101	1.21244	0.0121047
	LmjF.11.1070	-0.0619178	0.983413	0.0958046	0.894536	0.277621	0.636642
	LmjF.11.1080	0.0977644	0.966959	0.565082	0.24401	0.440368	0.300913
	LmjF.11.1090	0.502925	0.755639	0.382578	0.649352	0.711173	0.297825
	LmjF.11.1100	0.732958	0.646988	1.25871	0.00558965	1.12131	0.0114031
	LmjF.11.1110	-0.465789	0.740127	-0.778618	0.181004	-0.597352	0.277244
	LmjF.11.1120	-0.417116	0.741625	-0.0804774	0.894129	-0.162888	0.716362
	LmjF.11.1130	-0.479112	0.735222	-0.779378	0.180452	-0.587553	0.28864
	LmjF.11.1160	0.746022	0.650294	1.54894	0.000647804	1.70923	0.000253526
	LmjF.11.1170	0.286639	0.854349	0.492234	0.352333	0.565595	0.189714
	LmjF.11.1180	-0.00949983	0.996636	-0.225781	0.680179	-0.530899	0.264454
	LmjF.11.1190	-0.265272	0.870408	-0.442687	0.484555	-0.340385	0.601309
	LmjF.11.1200	-0.135599	0.932577	-0.0621675	0.912924	-0.245798	0.613853
	LmjF.11.1210	1.05139	0.561388	1.25819	0.00946334	1.04543	0.0211819
	LmjF.11.1220	-0.292129	0.875955	0.521719	0.308994	0.637921	0.149855
	LmjF.11.1230	-0.547829	0.675407	-0.640486	0.124701	-0.549508	0.159929
	LmjF.11.1240	-0.318666	0.795985	-0.26175	0.559366	0.0152466	0.972534
	LmjF.11.1250	-0.0208769	0.993635	0.939894	0.0649648	0.680698	0.0956853
	LmjF.11.1260	-0.427523	0.738476	-0.488871	0.236223	-0.318532	0.403803
	LmjF.11.1270	-0.0775094	0.978197	-0.501769	0.405197	-0.595327	0.22899
	LmjF.11.1280	-0.742583	0.593742	-0.840845	0.0401287	-0.813738	0.0182602
	LmjF.11.1290	-0.252435	0.888775	-0.494944	0.420162	-0.617623	0.181414
	LmjF.11.1300	-0.668644	0.654824	-1.32978	0.00577087	-1.1166	0.0169751
	LmjF.11.1310	-0.336719	0.811823	-0.961374	0.028861	-1.06112	0.0169164
	LmjF.11.1320	0.342928	0.811934	0.551608	0.324576	0.665263	0.143005
	LmjF.11.1330	0.725657	0.636227	0.742005	0.139216	0.79084	0.104009
	LmjF.11.1340	-0.369462	0.781771	-0.902542	0.0384443	-0.73273	0.102069
	LmjF.11.1350	-0.102199	0.955562	-0.538782	0.210734	-0.692269	0.0840023
	LmjF.11.1360	-0.649913	0.652779	-1.00056	0.0428425	-0.928159	0.0209857
	LmjF.11.1370	0.436637	0.747966	0.610586	0.269759	0.507438	0.277204
	LmjF.11.1380	-0.467805	0.740127	-0.976007	0.0284494	-0.876399	0.0439414
	LmjF.11.5SRRNA.01	-0.389894	0.811823	-2.29555	0.000239962	-2.63802	4.63151e-07
	LmjF.11.5SRRNA.02	-0.370368	0.830871	-2.37219	0.000124439	-2.66599	4.63151e-07
	LmjF.11.5SRRNA.03	0.108612	0.96809	-0.66512	0.42221	-1.32451	0.0792878
	LmjF.11.TRNAALA.01	NA	NA	NA	NA	NA	NA
	LmjF.11.TRNAALA.02	NA	NA	-0.137954	NA	NA	NA
	LmjF.11.TRNAARG.01	0.0162361	0.988316	-0.312253	NA	0.0343921	NA
	LmjF.11.TRNAGLY.01	0.12192	0.894019	NA	NA	-0.210187	NA
	LmjF.11.TRNALEU.01	0.0177645	0.986326	NA	NA	NA	NA
	LmjF.11.TRNALEU.02	-0.0348054	0.981943	-0.0664026	NA	0.0157055	NA
	LmjF.11.TRNAMET.01	0.255872	0.857689	-0.749315	NA	0.128606	NA
	LmjF.12.0010	-0.260526	0.884575	-0.671768	0.184276	-0.723095	0.132972
	LmjF.12.0020	-0.558711	0.707437	-0.962389	0.0696107	-0.821714	0.0864727
	LmjF.12.0030	-0.0101784	0.996636	-0.725858	0.184262	-0.705883	0.127005
	LmjF.12.0040	0.0446579	0.986326	0.229496	0.648217	0.170461	0.716804
	LmjF.12.0045	-0.560819	0.704535	-0.953644	0.0407927	-0.959086	0.0593939
	LmjF.12.0050	0.75089	0.598711	0.304942	0.630292	0.354903	0.510268
	LmjF.12.0060	0.29512	0.840629	-0.203783	0.672954	-0.195856	0.689148
	LmjF.12.0070	0.503487	0.696846	0.200796	0.6906	0.136818	0.738998
	LmjF.12.0075	-0.33878	0.838675	-0.789871	0.110252	-0.71793	0.13334
	LmjF.12.0080	0.289527	0.864898	-0.3033	0.531346	-0.374995	0.517877
	LmjF.12.0090	0.421065	0.742319	0.344846	0.463854	0.364114	0.409732
	LmjF.12.0100	0.915421	0.563968	1.14005	0.010824	1.26336	0.00316441
	LmjF.12.0110	0.463646	0.727539	0.686526	0.0858318	0.679098	0.0643278
	LmjF.12.0120	1.02175	0.563968	1.6201	0.00121062	1.795	1.57845e-05
	LmjF.12.0130	0.687655	0.650294	1.33414	0.0103986	1.44048	0.00268104
	LmjF.12.0140	0.258884	0.848755	0.235726	0.61253	0.304885	0.440302
	LmjF.12.0150	0.824929	0.563968	1.18543	0.00858305	1.16805	0.00389728
	LmjF.12.0160	1.15911	0.491034	1.37747	0.00280103	1.36138	0.00196366
	LmjF.12.0170	0.000486866	0.999484	0.0816752	0.887617	-0.00944455	0.986894
	LmjF.12.0180	0.586166	0.636227	0.674848	0.085498	0.764746	0.0311695
	LmjF.12.0190	0.655543	0.639677	0.91944	0.042316	0.892455	0.0423847
	LmjF.12.0200	0.81578	0.598336	0.925186	0.0707571	1.08262	0.0228271
	LmjF.12.0210	0.192241	0.903283	0.00504324	0.993808	-0.12437	0.761002
	LmjF.12.0220	0.216678	0.888766	0.0958966	0.871405	0.169347	0.672879
	LmjF.12.0230	0.812779	0.563968	0.825575	0.0423287	0.953176	0.0117908
	LmjF.12.0240	-0.270896	0.872819	-0.0368567	0.951189	0.112602	0.788291
	LmjF.12.0250	0.619218	0.651513	0.781377	0.0710158	0.778916	0.0458447
	LmjF.12.0260	0.471191	0.721108	0.840822	0.0550208	1.14801	0.00820578
	LmjF.12.0270	0.0926707	0.962448	0.247078	0.592737	0.286596	0.454095
	LmjF.12.0280	0.887218	0.598336	1.7773	0.000171735	1.64649	0.000737738
	LmjF.12.0290	0.26554	0.861703	0.441037	0.335954	0.393226	0.394124
	LmjF.12.0300	0.609339	0.636393	0.61881	0.123354	0.526373	0.16183
	LmjF.12.0310	0.862583	0.561388	0.743187	0.113446	0.801677	0.0365349
	LmjF.12.0320	0.437228	0.756465	0.726271	0.128663	0.893666	0.0629486
	LmjF.12.0330	0.317886	0.838675	0.302598	0.57597	0.458099	0.294053
	LmjF.12.0340	0.713307	0.636227	1.22682	0.00908835	1.44572	0.000694878
	LmjF.12.0350	1.10301	0.561388	1.94016	4.06401e-05	1.89517	3.0681e-06
	LmjF.12.0360	0.839923	0.574926	1.05695	0.0370127	0.819427	0.0890152
	LmjF.12.0370	-0.070728	0.98075	-0.33827	0.52152	-0.258245	0.591758
	LmjF.12.0380	0.696164	0.636227	1.19092	0.0141396	1.0093	0.0390131
	LmjF.12.0390	0.277938	0.838675	0.487656	0.242404	0.347237	0.471507
	LmjF.12.0400	0.464085	0.756006	0.335568	0.682672	0.384558	0.676682
	LmjF.12.0405	0.0414646	0.986326	-0.199961	0.702244	-0.352118	0.455649
	LmjF.12.0410	0.432153	0.740127	0.303121	0.588582	0.276578	0.539203
	LmjF.12.0420	0.705311	0.607787	0.704857	0.13396	1.01305	0.00948514
	LmjF.12.0430	0.212887	0.885636	0.412177	0.346592	0.315385	0.451239
	LmjF.12.0440	0.672586	0.597932	0.963104	0.0391107	0.81174	0.0248127
	LmjF.12.0450	0.873727	0.579729	0.986377	0.0493925	1.10175	0.00712705
	LmjF.12.0460	-0.0838409	0.932577	-0.00557112	NA	-0.923714	0.264282
	LmjF.12.0470	-0.172881	0.916586	-0.32987	0.735679	-0.158021	0.863797
	LmjF.12.0480	0.0177645	0.986326	-0.563577	NA	-0.566242	0.518159
	LmjF.12.0490	-0.186367	0.924795	-0.627633	0.454862	-0.942017	0.187753
	LmjF.12.0500	0.190428	0.876386	0.339718	0.732572	-0.0810938	0.928001
	LmjF.12.0510	0.5107	0.747251	0.550534	0.335074	0.103079	0.874335
	LmjF.12.0520	-0.349259	0.838139	-0.828183	0.176884	-0.656909	0.1928
	LmjF.12.0530	0.690827	0.600422	0.442094	0.388966	0.159573	0.733152
	LmjF.12.0540	-0.599584	0.70041	-1.12572	0.0173768	-0.99624	0.0396765
	LmjF.12.0550	0.665252	0.636227	0.808954	0.141062	0.998146	0.0376994
	LmjF.12.0560	0.9279	0.562174	1.26966	0.00430171	1.26907	0.00365634
	LmjF.12.0570	0.681925	0.650294	0.820684	0.137357	0.620018	0.153159
	LmjF.12.0590	0.509933	0.740127	1.22917	0.00858305	1.31917	0.0021707
	LmjF.12.0600	0.397227	0.740127	0.603133	0.139104	0.487192	0.237933
	LmjF.12.0610	0.355572	0.792244	0.691021	0.101877	0.670566	0.10724
	LmjF.12.0620	0.66529	0.636227	0.91961	0.0505257	0.812437	0.0736044
	LmjF.12.0630	-0.0626476	0.982538	-0.345039	0.633494	-0.237354	0.720585
	LmjF.12.0640	1.14506	0.561388	1.65474	0.00224597	1.73132	0.000379601
	LmjF.12.0650	0.472225	0.707437	0.379204	0.41004	0.348454	0.437219
	LmjF.12.0660	1.11401	0.561388	1.1293	0.0173768	0.949454	0.0146584
	LmjF.12.0670	1.10157	0.561388	1.46856	0.00242551	1.11604	0.0505468
	LmjF.12.0680	0.117117	0.948802	0.152481	0.772262	0.286384	0.457901
	LmjF.12.0690	0.0681866	0.981943	-0.631837	0.186614	-0.984204	0.0402276
	LmjF.12.0700	0.549161	0.654188	0.295201	0.571281	0.208046	0.696835
	LmjF.12.0710	0.627178	0.650294	0.114551	0.836413	-0.086179	0.866473
	LmjF.12.0715	0.924242	0.569423	1.25765	0.00540953	1.29098	0.0307406
	LmjF.12.0730	1.06518	0.563968	1.27498	0.0142009	1.21812	0.0218684
	LmjF.12.0740	0.969947	0.581358	2.05694	1.41382e-05	1.90371	0.000388952
	LmjF.12.0755	0.682323	0.683131	1.39451	0.016784	0.837314	0.139433
	LmjF.12.0760	0.947554	0.582214	1.39872	0.00648304	1.22601	0.0271647
	LmjF.12.0765	1.00327	0.572547	1.32729	0.0161102	1.17292	0.0165161
	LmjF.12.0770	0.88885	0.572346	1.15722	0.0124321	1.25325	0.0310213
	LmjF.12.0780	0.672236	0.687739	1.33721	0.0423266	0.845073	0.223567
	LmjF.12.0800	0.789606	0.598336	1.0874	0.0189986	1.10422	0.0570169
	LmjF.12.0810	0.809105	0.636227	1.35494	0.0349275	1.54335	0.0082811
	LmjF.12.0820	0.824832	0.590223	1.27321	0.00490104	1.30773	0.0170788
	LmjF.12.0830	0.927106	0.584659	1.45539	0.00552183	0.976062	0.0974879
	LmjF.12.0840	0.913194	0.578213	1.23206	0.00648826	1.29875	0.0227959
	LmjF.12.0850	0.867422	0.598336	1.13232	0.0408801	1.38939	0.00583418
	LmjF.12.0860	1.15279	0.561388	2.01752	8.03741e-06	2.01768	0.000386798
	LmjF.12.0867	0.943643	0.563968	1.20193	0.00881861	1.40978	0.00886432
	LmjF.12.0870	0.84124	0.611798	1.39511	0.00858305	1.00336	0.0963493
	LmjF.12.0880	0.0542276	0.986326	-0.0966836	0.906833	0.563033	0.302331
	LmjF.12.0885	0.0874835	0.978197	0.261777	0.765061	0.984037	0.153154
	LmjF.12.0890	1.16572	0.561388	1.28374	0.0145981	1.05801	0.0521984
	LmjF.12.0895	0.853796	0.582214	1.12705	0.0137002	1.25661	0.0331851
	LmjF.12.0905	-0.208791	0.894876	0.109466	0.869927	0.713569	0.121889
	LmjF.12.0910	1.09893	0.561388	2.05334	3.33713e-06	1.83314	0.00138265
	LmjF.12.0920	1.12272	0.561388	1.96573	3.68444e-06	1.86074	0.000683106
	LmjF.12.0930	0.887533	0.563968	1.16748	0.0105711	1.19947	0.0373616
	LmjF.12.0940	0.731246	0.662114	1.39132	0.0394877	1.02513	0.0929987
	LmjF.12.0950	0.95249	0.563968	1.16987	0.0120648	1.24228	0.029694
	LmjF.12.0960	1.15589	0.561388	1.35328	0.0120781	1.07105	0.0517623
	LmjF.12.0970	0.854214	0.582214	1.01763	0.0380133	1.18731	0.0406506
	LmjF.12.0980	0.757362	0.650294	1.26344	0.0529488	1.25165	0.0364476
	LmjF.12.0990	0.949558	0.582214	1.48785	0.00198444	1.3632	0.0127288
	LmjF.12.0995	-0.104153	0.959328	-0.00792665	0.991766	0.504103	0.296327
	LmjF.12.1000	0.871186	0.600422	1.47889	0.0122559	1.53736	0.00558464
	LmjF.12.1005	-0.294287	0.840286	-0.0638863	0.927233	0.619566	0.186623
	LmjF.12.1015	-0.0616124	0.983413	-0.132378	0.855026	0.323259	0.595835
	LmjF.12.1020	1.09842	0.561388	1.89811	1.41382e-05	2.05894	9.17257e-05
	LmjF.12.1030	0.931198	0.563968	1.21228	0.0103508	1.27026	0.0269684
	LmjF.12.1040	1.12794	0.561388	2.00276	4.23763e-06	1.93124	0.000534289
	LmjF.12.1050	0.898197	0.563968	1.2049	0.00817544	1.18174	0.0443242
	LmjF.12.1060	1.24957	0.556449	2.0642	3.68444e-06	2.10752	0.000199003
	LmjF.12.1070	0.856646	0.598336	1.00867	0.0759822	0.839621	0.136189
	LmjF.12.1090	0.81967	0.598336	1.15202	0.0400766	1.34303	0.0024029
	LmjF.12.1100	0.952468	0.561388	0.957446	0.0289106	0.786501	0.033285
	LmjF.12.1110	1.21194	0.433671	1.27422	0.00530149	1.48487	0.000118
	LmjF.12.1120	0.946972	0.582214	1.88563	0.000124439	1.79073	9.18318e-05
	LmjF.12.1125	0.0775939	0.975331	-0.0735238	0.900262	-0.121525	0.779617
	LmjF.12.1130	1.09714	0.556449	1.61259	0.000469741	1.49677	0.00394874
	LmjF.12.1140	0.617832	0.677007	0.772027	0.341071	0.845104	0.19835
	LmjF.12.1150	0.866116	0.563968	1.17403	0.0275477	1.2317	0.0064855
	LmjF.12.1160	0.801969	0.596958	1.12295	0.028356	1.0011	0.0375012
	LmjF.12.1170	0.105625	0.951033	0.236629	0.619594	0.0950307	0.826587
	LmjF.12.1180	-0.0826145	0.969934	0.0427714	0.944778	-0.137801	0.769807
	LmjF.12.1190	0.909829	0.563968	1.33334	0.0103878	1.35871	0.00436255
	LmjF.12.1200	0.909475	0.584659	1.56678	0.0021343	1.56264	0.000645564
	LmjF.12.1210	0.720296	0.654824	1.329	0.00374086	1.23212	0.00394874
	LmjF.12.1220	0.719491	0.617314	0.803736	0.0392691	0.761203	0.0269279
	LmjF.12.1230	-0.255151	0.88605	-0.434695	0.352409	-0.690275	0.1204
	LmjF.12.1240	0.534851	0.677007	0.832438	0.0300909	0.784091	0.023218
	LmjF.12.1250	0.88161	0.563968	0.840756	0.108602	0.871429	0.0405759
	LmjF.12.1260	1.12914	0.561388	1.65211	0.000353016	1.45701	0.0038954
	LmjF.12.1270	1.14609	0.433671	1.34966	0.0077933	1.26412	0.0190963
	LmjF.12.1280	0.406811	0.778892	0.710378	0.151353	0.744809	0.104401
	LmjF.12.1290	-0.806254	0.593726	-0.955466	0.079616	-0.882197	0.0690521
	LmjF.12.1300	-0.134013	0.939307	0.26924	0.600143	0.320929	0.396857
	LmjF.12.1305	-1.02444	0.561388	-1.53999	0.00353995	-1.22346	0.027944
	LmjF.12.1310	0.299424	0.824326	0.266627	0.627199	0.240499	0.61482
	LmjF.12.1320	1.01636	0.531063	1.05914	0.00984951	0.984409	0.0138047
	LmjF.12.1330	0.95513	0.582214	1.92381	0.000190401	2.33146	6.33191e-07
	LmjF.12.1340	0.413855	0.747966	0.461688	0.326254	0.41931	0.360153
	LmjF.13.0010	-0.659166	0.598336	-0.476097	0.332153	-0.630083	0.126579
	LmjF.13.0020	0.148644	0.942158	0.474018	0.426802	0.903793	0.0365347
	LmjF.13.0030	-0.393147	0.786637	-1.16273	0.00608818	-1.1979	0.0028831
	LmjF.13.0040	-0.469419	0.712835	-0.999603	0.0173768	-1.07473	0.017095
	LmjF.13.0050	-0.60752	0.663996	-0.867225	0.0457784	-0.914059	0.0153252
	LmjF.13.0060	-0.240253	0.8792	-0.284884	0.53946	-0.0939236	0.839342
	LmjF.13.0070	-0.352688	0.803692	-0.544066	0.282991	-0.481395	0.341333
	LmjF.13.0080	0.323124	0.796866	0.272231	0.606111	0.109645	0.834878
	LmjF.13.0090	0.497513	0.747966	0.27059	0.673014	-0.0840396	0.899975
	LmjF.13.0100	-0.162522	0.943969	-0.279536	0.70692	-0.440465	0.526712
	LmjF.13.0110	-0.622048	0.636227	-0.507426	0.304747	-0.541251	0.15147
	LmjF.13.0120	-0.371131	0.811398	-1.2853	0.0161072	-1.14004	0.0307406
	LmjF.13.0130	0.721547	0.656057	1.39511	0.00689936	1.42264	0.00372194
	LmjF.13.0140	-0.164478	0.9292	-0.311589	0.507399	-0.124537	0.783128
	LmjF.13.0150	0.20747	0.895931	0.201979	0.728086	-0.00288348	0.995743
	LmjF.13.0160	0.439648	0.770973	0.476457	0.42179	0.341847	0.508176
	LmjF.13.0170	0.161786	0.926851	0.171118	0.742479	0.0109608	0.980382
	LmjF.13.0180	-0.855954	0.563968	-0.810318	0.0739702	-0.786946	0.0514737
	LmjF.13.0190	-0.864892	0.593726	-0.933492	0.146414	-0.824835	0.211234
	LmjF.13.0200	0.733837	0.662114	0.997416	0.186658	0.712157	0.285694
	LmjF.13.0210	-0.0719455	0.981145	0.359219	0.549999	0.236428	0.658311
	LmjF.13.0220	-0.755509	0.590223	-0.965071	0.0281441	-1.18122	0.00475221
	LmjF.13.0230	-0.0176089	0.994528	-0.311491	0.582934	-0.32221	0.600194
	LmjF.13.0240	-0.463476	0.709347	-0.673685	0.147293	-0.610353	0.103463
	LmjF.13.0250	-0.0354331	0.986326	0.241591	0.64583	0.154164	0.721049
	LmjF.13.0260	-0.831704	0.582214	-1.19595	0.040844	-1.08945	0.0211316
	LmjF.13.0270	0.610706	0.706731	1.39708	0.00990095	1.78837	0.00186323
	LmjF.13.0280	-0.550475	0.70041	-0.563773	0.227077	-0.964351	0.0458821
	LmjF.13.0290	-0.552699	0.697414	-0.556699	0.236919	-0.96129	0.0464165
	LmjF.13.0300	-0.548387	0.70041	-0.568461	0.223102	-0.956652	0.0471727
	LmjF.13.0310	-0.555384	0.696846	-0.548851	0.241846	-0.955112	0.0484321
	LmjF.13.0320	-0.551927	0.70041	-0.549594	0.244324	-0.955387	0.0482458
	LmjF.13.0330	-0.549429	0.701672	-0.552885	0.237233	-0.953989	0.0480539
	LmjF.13.0340	-0.563435	0.693118	-0.546403	0.244269	-0.961334	0.0467018
	LmjF.13.0350	-0.551135	0.70041	-0.544635	0.247531	-0.953142	0.0493094
	LmjF.13.0360	-0.555765	0.696846	-0.550074	0.242577	-0.950397	0.0505439
	LmjF.13.0370	-0.548968	0.70041	-0.559756	0.233066	-0.961993	0.0468848
	LmjF.13.0380	-0.540002	0.706731	-0.551797	0.242003	-0.962239	0.0461238
	LmjF.13.0390	-0.556639	0.696846	-0.565677	0.231195	-0.959222	0.0474312
	LmjF.13.0400	0.177954	0.915063	-0.0501541	0.938891	-0.0165766	0.977623
	LmjF.13.0410	-0.108857	0.948802	-0.0824596	0.888033	-0.175888	0.696077
	LmjF.13.0420	-0.230145	0.888775	-0.172392	0.769383	-0.274256	0.551485
	LmjF.13.0430	-0.547069	0.685444	-1.15259	0.0301455	-1.21296	0.011727
	LmjF.13.0440	0.0857483	0.973363	0.489818	0.345111	1.00779	0.00941622
	LmjF.13.0450	-0.125129	0.953968	-0.92351	0.0813148	-0.949715	0.165064
	LmjF.13.0460	0.998818	0.561388	0.590952	0.176945	0.0976361	0.868064
	LmjF.13.0470	-0.399992	0.769804	-1.02702	0.0335957	-0.884344	0.0638604
	LmjF.13.0480	0.444903	0.732717	0.233864	0.700681	0.243713	0.636155
	LmjF.13.0490	-0.338966	0.81222	-0.518965	0.332239	-0.917802	0.0766581
	LmjF.13.0500	0.0723701	0.975752	-0.0902993	0.87657	-0.326292	0.5321
	LmjF.13.0510	-0.662697	0.636227	-0.643932	0.124325	-0.66084	0.117508
	LmjF.13.0520	0.114791	0.948293	-0.212682	0.667688	-0.189282	0.67216
	LmjF.13.0530	0.065349	0.980347	-0.166791	0.744973	-0.276453	0.506853
	LmjF.13.0540	-0.688045	0.636227	-0.768121	0.106379	-0.900598	0.0122273
	LmjF.13.0550	-0.196199	0.896155	0.096509	0.860415	0.19965	0.634911
	LmjF.13.0560	-0.248517	0.888131	-1.08596	0.076154	-0.766275	0.258824
	LmjF.13.0570	0.85256	0.572547	0.322227	0.574232	0.368955	0.595895
	LmjF.13.0580	0.294936	0.861448	0.558881	0.290348	0.692681	0.162435
	LmjF.13.0590	-0.0938672	0.966507	-0.190156	0.746883	-0.260571	0.544486
	LmjF.13.0600	-0.496901	0.709347	-0.702685	0.202259	-0.647183	0.209161
	LmjF.13.0610	0.0280849	0.987697	-0.300543	0.549448	0.164181	0.716163
	LmjF.13.0620	-0.316836	0.811398	-0.272145	0.600036	-0.066048	0.885035
	LmjF.13.0630	-1.17556	0.561388	-1.60712	0.00440542	-1.66921	0.00202334
	LmjF.13.0640	0.2305	0.889284	0.531259	0.194083	0.521754	0.188415
	LmjF.13.0650	-0.216909	0.883453	-0.207315	0.667812	-0.28592	0.436151
	LmjF.13.0660	0.437546	0.747966	0.449416	0.432145	0.435161	0.441726
	LmjF.13.0670	-0.108778	0.948454	-0.4877	0.269963	-0.869534	0.0347773
	LmjF.13.0680	0.0824702	0.966507	0.375086	0.480937	0.336574	0.455616
	LmjF.13.0690	0.887529	0.590223	1.48069	0.00238521	1.3167	0.0165161
	LmjF.13.0700	-0.514983	0.7213	-0.693568	0.140882	-0.744215	0.0897391
	LmjF.13.0710	-0.0407211	0.986326	-0.109872	0.856162	0.0763605	0.855013
	LmjF.13.0720	-0.323676	0.834718	-0.305411	0.571272	-0.249825	0.55038
	LmjF.13.0730	-0.0910905	0.96753	0.0453517	0.941939	-0.0944301	0.84951
	LmjF.13.0740	0.0274975	0.988569	0.23822	0.679208	0.143429	0.788849
	LmjF.13.0750	-0.350647	0.780011	0.146197	0.789774	0.0290449	0.950683
	LmjF.13.0760	0.265093	0.865418	0.473523	0.332153	0.56381	0.225335
	LmjF.13.0770	-0.510811	0.721976	-0.394055	0.388966	-0.249395	0.54502
	LmjF.13.0780	0.314881	0.819864	0.228646	0.639583	0.328313	0.375453
	LmjF.13.0790	-0.16699	0.919036	-0.106849	0.859336	-0.218837	0.638727
	LmjF.13.0800	-0.873696	0.563968	-0.867458	0.0533754	-1.00002	0.0259774
	LmjF.13.0810	0.111409	0.959328	1.32051	0.00657233	1.59845	0.00085053
	LmjF.13.0820	-1.00191	0.561388	-1.13247	0.0135001	-1.11221	0.00447877
	LmjF.13.0830	0.56641	0.702489	0.778195	0.131426	0.685015	0.116372
	LmjF.13.0840	-0.146087	0.931671	-0.171773	0.724431	-0.329745	0.349303
	LmjF.13.0850	0.143529	0.948802	0.960485	0.0679063	1.10029	0.014137
	LmjF.13.0860	-0.650364	0.611798	-0.943395	0.0371399	-0.843955	0.0498669
	LmjF.13.0870	-0.148157	0.939388	0.0162576	0.984846	-0.065356	0.900191
	LmjF.13.0880	0.966991	0.563968	1.22281	0.00345894	1.15544	0.00258234
	LmjF.13.0890	-0.629064	0.636393	-0.675242	0.133881	-0.543539	0.195774
	LmjF.13.0900	-0.0939027	0.9582	-0.0882535	0.882741	-0.123057	0.793461
	LmjF.13.0910	0.392329	0.775369	0.323459	0.517566	0.43576	0.249564
	LmjF.13.0920	0.549035	0.719681	0.798465	0.117987	0.864244	0.0773269
	LmjF.13.0930	-0.586094	0.666111	-0.87772	0.0438283	-0.910098	0.0222655
	LmjF.13.0940	0.28813	0.848661	0.41967	0.507716	0.352587	0.546389
	LmjF.13.0950	-0.539566	0.66508	-0.480169	0.245275	-0.508048	0.206928
	LmjF.13.0960	-0.557435	0.654824	-0.363591	0.401311	-0.116342	0.788446
	LmjF.13.0970	0.466389	0.707437	0.498225	0.242314	0.503559	0.273151
	LmjF.13.0980	0.369284	0.765786	0.432006	0.312411	0.46249	0.270734
	LmjF.13.0990	-0.677193	0.598336	-0.583205	0.318164	-0.496439	0.349086
	LmjF.13.1000	-0.0060819	0.997649	0.210822	0.73234	0.235433	0.632554
	LmjF.13.1010	0.531784	0.70226	0.240891	0.702944	0.0649181	0.891301
	LmjF.13.1020	0.295664	0.854349	0.356648	0.471732	0.373433	0.452048
	LmjF.13.1030	-0.539672	0.679634	-0.664002	0.115724	-0.647599	0.082511
	LmjF.13.1040	0.296479	0.856606	0.363374	0.491019	0.524297	0.262948
	LmjF.13.1050	-0.725008	0.611798	-1.60363	0.00367597	-1.38612	0.00731005
	LmjF.13.1060	0.251818	0.885472	0.708018	0.164204	0.603238	0.250024
	LmjF.13.1070	0.307501	0.879108	0.892023	0.137183	0.171721	0.752643
	LmjF.13.1080	0.208564	0.888301	0.0258431	0.964407	-0.133386	0.75368
	LmjF.13.1090	-0.12154	0.940897	-0.125571	0.809586	-0.0662857	0.90347
	LmjF.13.1100	0.923048	0.582214	1.64743	0.000341617	1.25975	0.00700072
	LmjF.13.1110	0.183911	0.914646	-0.00846468	0.989875	0.00837986	0.988447
	LmjF.13.1120	-0.992607	0.563968	-1.67998	0.00712685	-1.2482	0.0426759
	LmjF.13.1130	0.136016	0.944069	0.200764	0.736172	0.133116	0.803743
	LmjF.13.1140	0.0408666	0.986326	-0.0271072	0.965977	-0.227062	0.654824
	LmjF.13.1150	-0.638128	0.639677	-0.612878	0.151518	-0.627604	0.096919
	LmjF.13.1160	-0.17319	0.929085	-1.18191	0.0458738	-1.45645	0.0260836
	LmjF.13.1170	-0.0765377	0.974644	-0.194371	0.747723	-0.307591	0.479353
	LmjF.13.1180	-0.0887005	0.973363	-1.2864	0.0103986	-1.03573	0.0315841
	LmjF.13.1190	0.552333	0.71522	0.765654	0.125525	0.677433	0.0971836
	LmjF.13.1200	-0.554607	0.698181	-0.636794	0.18692	-0.626963	0.148118
	LmjF.13.1210	1.02318	0.563968	0.563852	0.487348	0.319763	0.702211
	LmjF.13.1220	0.0677208	0.979023	0.0550794	0.937298	0.00250456	0.997466
	LmjF.13.1230	0.206122	0.897212	0.254017	0.66807	0.138254	0.838065
	LmjF.13.1240	0.0104081	0.996636	0.369844	0.541591	0.367253	0.547426
	LmjF.13.1250	-0.774792	0.590223	-1.70296	0.000324373	-1.36742	0.00184289
	LmjF.13.1260	-0.138443	0.948802	-0.284655	0.637188	-0.086793	0.89746
	LmjF.13.1270	0.408944	0.808046	0.770947	0.113241	0.925553	0.0520165
	LmjF.13.1280	0.244929	0.870408	-0.00363229	0.995066	0.101332	0.822404
	LmjF.13.1290	1.08062	0.561388	1.28438	0.0142482	1.29342	0.00249781
	LmjF.13.1300	-0.303226	0.834718	-0.329254	0.462853	-0.301037	0.4549
	LmjF.13.1310	0.390595	0.826257	0.730488	0.226279	0.469469	0.338517
	LmjF.13.1320	0.880784	0.600422	0.640813	0.301521	0.216366	0.775491
	LmjF.13.1330	0.549855	0.675407	0.626021	0.183787	0.632061	0.173506
	LmjF.13.1340	0.265753	0.870408	0.166574	0.768358	0.113628	0.830877
	LmjF.13.1350	0.326219	0.836328	0.298356	0.594828	0.492873	0.280739
	LmjF.13.1360	0.379547	0.805115	0.787163	0.0821893	0.885734	0.0299832
	LmjF.13.1370	0.415419	0.747966	0.929619	0.0453859	0.973547	0.0518532
	LmjF.13.1380	0.442714	0.75171	0.456143	0.385973	0.786112	0.0836526
	LmjF.13.1390	0.0118824	0.99594	0.336762	0.546396	0.432217	0.312393
	LmjF.13.1400	-0.340863	0.792411	-0.17478	0.723623	-0.357586	0.399461
	LmjF.13.1410	-0.180942	0.932977	0.415989	0.646756	0.755941	0.270067
	LmjF.13.1420	0.279014	0.840286	0.118807	0.83271	0.215321	0.58869
	LmjF.13.1430	-0.0898144	0.959328	-0.211877	0.667688	-0.122762	0.802512
	LmjF.13.1440	0.497473	0.70041	0.370095	0.407835	0.404935	0.293211
	LmjF.13.1450	-0.476019	0.713218	-0.537842	0.390259	-0.341592	0.615585
	LmjF.13.1460	-0.0961962	0.95734	-0.0694964	0.92518	0.0626757	0.917337
	LmjF.13.1470	0.671072	0.677007	0.977972	0.0512771	1.23366	0.0312994
	LmjF.13.1480	0.193218	0.911582	-0.0334449	0.954467	-0.173722	0.724315
	LmjF.13.1490	-0.559401	0.675407	-0.224492	0.646583	-0.345346	0.419194
	LmjF.13.1500	0.39876	0.793741	0.923372	0.0434517	0.858493	0.0409489
	LmjF.13.1510	0.276066	0.864318	0.381726	0.469357	0.270744	0.546389
	LmjF.13.1520	0.153499	0.930452	-0.147715	0.775559	-0.26667	0.572724
	LmjF.13.1530	0.657729	0.693118	1.43567	0.0153368	1.18482	0.0293736
	LmjF.13.1540	-0.350649	0.782607	-0.162996	0.76711	-0.283187	0.456937
	LmjF.13.1550	0.527589	0.738476	1.17512	0.042299	1.33292	0.010638
	LmjF.13.1560	0.10694	0.948802	0.13288	0.793035	0.127058	0.76508
	LmjF.13.1570	-0.405644	0.769804	-0.36646	0.519508	-0.626678	0.217799
	LmjF.13.1580	0.0525812	0.983413	-0.153171	0.76641	-0.341133	0.377425
	LmjF.13.1590	1.02245	0.561388	1.9511	1.17249e-05	1.90627	5.96668e-06
	LmjF.13.1600	0.636745	0.65723	1.02435	0.0539513	0.929357	0.0611599
	LmjF.13.1610	0.49235	0.756465	1.32635	0.0059022	1.50236	0.000147101
	LmjF.13.1620	0.318365	0.827698	0.605656	0.230896	0.463988	0.358847
	LmjF.13.1630	0.698892	0.645643	0.944556	0.0362774	1.04987	0.0269279
	LmjF.13.1640	-0.389991	0.753825	-0.10561	0.858896	-0.134213	0.796615
	LmjF.13.1650	0.376479	0.819269	0.644709	0.176726	0.476362	0.333631
	LmjF.13.1660	0.324466	0.806777	0.280083	0.596433	0.182728	0.723606
	LmjF.13.1670	-0.82768	0.584659	-1.05549	0.0860899	-0.926002	0.122176
	LmjF.13.1680	-0.106331	0.957191	-0.64457	0.1237	-0.686063	0.211234
	LmjF.13.1690	0.378363	0.834718	0.749399	0.258723	0.894795	0.176721
	LmjF.13.1700	-0.0557532	0.984027	0.472662	0.374453	0.517444	0.232011
	LmjF.14.0010	-0.0896114	0.973706	-0.411067	0.573893	-0.480749	0.449625
	LmjF.14.0020	-0.198174	0.894019	-0.396909	0.380423	-0.551627	0.162824
	LmjF.14.0030	-0.791866	0.584659	-1.30671	0.0039902	-1.22128	0.00113295
	LmjF.14.0040	0.465318	0.756465	0.454056	0.40447	0.482861	0.350882
	LmjF.14.0050	-0.447579	0.734614	-0.637002	0.224721	-0.864068	0.0960239
	LmjF.14.0060	-0.797304	0.598336	-1.55741	0.000235094	-1.85563	1.37183e-05
	LmjF.14.0070	-0.665607	0.639677	-0.810989	0.148394	-0.664222	0.16973
	LmjF.14.0080	-0.951894	0.561388	-0.835359	0.0579803	-0.677663	0.121234
	LmjF.14.0090	-0.366373	0.778892	-1.00316	0.0196624	-1.00459	0.0128496
	LmjF.14.0100	-0.203697	0.89726	-0.187762	0.705618	-0.268408	0.525969
	LmjF.14.0110	-0.85744	0.563968	-0.825946	0.0863058	-0.799933	0.0768333
	LmjF.14.0120	-0.803449	0.563968	-0.768	0.0642205	-0.801965	0.0380466
	LmjF.14.0130	0.328001	0.836328	0.174824	0.738807	0.255049	0.599024
	LmjF.14.0140	-0.880872	0.561388	-0.700053	0.0783988	-0.706904	0.0599612
	LmjF.14.0150	-0.803245	0.595234	-1.50799	0.00583187	-1.33135	0.00149497
	LmjF.14.0160	-0.115042	0.957191	0.401775	0.478026	0.89751	0.0234725
	LmjF.14.0170	-0.183259	0.932577	-0.0942273	0.881071	0.0688869	0.898241
	LmjF.14.0180	-0.716447	0.582214	-0.627854	0.140456	-0.650161	0.104493
	LmjF.14.0190	-0.366662	0.756465	-0.477466	0.287459	-0.543035	0.313765
	LmjF.14.0200	-1.38364	0.429387	-2.10891	2.60332e-06	-2.01265	1.77284e-06
	LmjF.14.0210	-0.914977	0.561388	-0.811186	0.0412236	-0.834454	0.021573
	LmjF.14.0220	-0.246048	0.888301	-0.106858	0.853106	-0.375219	0.412183
	LmjF.14.0230	-0.208372	0.909758	-0.272924	0.589028	-0.293695	0.506029
	LmjF.14.0240	-1.11434	0.561388	-2.11077	3.42488e-05	-1.68249	3.22555e-05
	LmjF.14.0250	0.0385576	0.986326	0.00464992	0.993808	-0.313751	0.456448
	LmjF.14.0260	-0.450166	0.740127	-0.59859	0.204166	-0.529098	0.197973
	LmjF.14.0270	-1.07596	0.490156	-1.33469	0.000827024	-1.24251	0.0011733
	LmjF.14.0280	-0.686065	0.598336	-0.769224	0.0729343	-0.715986	0.0585406
	LmjF.14.0290	-1.1003	0.561388	-1.57543	0.000254081	-1.64128	1.6609e-05
	LmjF.14.0300	-1.08748	0.561388	-1.6262	0.00170306	-1.45235	0.00249781
	LmjF.14.0310	-1.56791	0.195898	-1.15089	0.163032	-1.42346	0.0256354
	LmjF.14.0320	0.0905502	0.970176	0.354662	0.488186	0.261062	0.645388
	LmjF.14.0330	-0.0831751	0.978197	0.0715338	0.910337	0.142027	0.768393
	LmjF.14.0340	0.212333	0.923575	0.634685	0.289448	0.830342	0.128514
	LmjF.14.0350	0.0923404	0.965823	0.237945	0.674213	0.282802	0.527774
	LmjF.14.0360	-0.377507	0.786637	-0.314431	0.479677	-0.253006	0.539394
	LmjF.14.0370	-0.242553	0.890139	0.292681	0.653764	0.419235	0.486311
	LmjF.14.0380	-0.336987	0.828514	-0.0337015	0.956645	-0.0530516	0.921124
	LmjF.14.0390	0.0416422	0.986326	-0.135677	0.850577	0.431242	0.403803
	LmjF.14.0400	0.0285429	0.989824	-0.0471953	0.948884	0.216524	0.660895
	LmjF.14.0405	-1.63893	0.163751	-1.66217	0.00232669	-1.42211	0.0153252
	LmjF.14.0410	-0.053994	0.98574	0.488343	0.388883	0.480985	0.415321
	LmjF.14.0420	0.123877	0.955175	0.442425	0.470904	0.313528	0.619208
	LmjF.14.0430	-1.02551	0.561388	-1.18803	0.0141656	-1.28569	0.00277029
	LmjF.14.0440	-0.768546	0.582214	-0.683258	0.125745	-0.9395	0.0123416
	LmjF.14.0450	-0.82627	0.563968	-1.13461	0.0243676	-1.12828	0.0102746
	LmjF.14.0460	0.285815	0.887075	0.0972322	0.901411	0.0916915	0.871904
	LmjF.14.0470	-1.24903	0.561388	-1.66859	0.00818395	-1.26759	0.0597338
	LmjF.14.0480	-0.0289137	0.989943	-0.2153	0.760451	-0.522598	0.419363
	LmjF.14.0490	-0.252917	0.894019	-0.433745	0.504143	-0.824951	0.164428
	LmjF.14.0500	-0.564551	0.662114	-0.812078	0.0590147	-0.804513	0.0917571
	LmjF.14.0510	0.286207	0.888131	0.0455039	0.952393	-0.047651	0.948329
	LmjF.14.0520	-1.36997	0.429387	-1.29559	0.00543036	-1.5755	8.46423e-06
	LmjF.14.0530	-0.00375897	0.998187	-0.25666	0.589007	-0.303673	0.458862
	LmjF.14.0540	-0.271099	0.853907	-0.260101	0.609762	-0.132412	0.780895
	LmjF.14.0550	-0.159472	0.935526	0.0191549	0.975722	0.232685	0.665612
	LmjF.14.0560	0.240315	0.903308	0.0395249	0.967857	-0.926994	0.237295
	LmjF.14.0570	0.381671	0.786591	0.573566	0.289407	0.490211	0.40004
	LmjF.14.0580	-0.477537	0.721976	-1.13149	0.0142438	-0.962104	0.0247612
	LmjF.14.0590	-0.0113472	0.996552	-0.291558	0.569496	-0.203307	0.675386
	LmjF.14.0600	-0.15699	0.926851	-0.147001	0.790428	-0.148403	0.738998
	LmjF.14.0610	-1.03038	0.561388	-0.982593	0.0194344	-0.991511	0.00719579
	LmjF.14.0620	-1.28765	0.230337	-1.66978	6.6689e-05	-1.67301	6.74133e-05
	LmjF.14.0625	-0.760377	0.590223	-1.50484	0.000341617	-1.56414	0.000111093
	LmjF.14.0630	-1.26346	0.490156	-1.09243	0.0557587	-1.44264	0.00731005
	LmjF.14.0640	0.00666259	0.99783	0.599767	0.232468	0.381156	0.522112
	LmjF.14.0650	0.531821	0.740127	0.41777	0.431495	-0.212087	0.718115
	LmjF.14.0660	-0.507304	0.685444	-0.736546	0.128179	-1.10173	0.0209082
	LmjF.14.0665	-0.802512	0.563968	-1.06869	0.0226461	-1.22001	0.00642658
	LmjF.14.0670	0.306434	0.870226	0.352638	0.588377	-0.0822247	0.89746
	LmjF.14.0680	-0.0784956	0.972481	0.313093	0.538553	0.124953	0.815835
	LmjF.14.0690	0.0326699	0.986326	0.109035	0.870833	-0.122601	0.829208
	LmjF.14.0700	0.283144	0.881458	-0.174594	0.790395	-0.268693	0.660137
	LmjF.14.0705	0.299782	0.878557	0.757468	0.12872	0.515936	0.332973
	LmjF.14.0710	-1.04206	0.563968	-0.86966	0.246883	-0.998205	0.16758
	LmjF.14.0720	-1.14546	0.561388	-0.999657	0.0970474	-0.804755	0.170523
	LmjF.14.0730	0.194933	0.932357	-0.00794471	0.99375	0.275743	0.733152
	LmjF.14.0740	-0.285474	0.872819	-0.499125	0.408881	-0.621869	0.273469
	LmjF.14.0750	-0.0505326	0.985144	0.0662251	0.903239	0.268809	0.553763
	LmjF.14.0760	-0.613822	0.625134	-0.978441	0.014355	-0.954606	0.011727
	LmjF.14.0770	0.159535	0.940803	0.77128	0.148933	0.583251	0.284067
	LmjF.14.0780	-0.722497	0.636039	-1.24162	0.0232447	-1.18793	0.00965744
	LmjF.14.0790	-0.564478	0.70041	-0.339005	0.512763	-0.245884	0.670615
	LmjF.14.0800	0.181787	0.928328	0.209133	0.724551	0.239637	0.648471
	LmjF.14.0810	0.656651	0.693118	0.963244	0.0688461	0.77864	0.0577234
	LmjF.14.0820	-1.05994	0.561388	-1.22796	0.00643781	-1.23147	0.0058253
	LmjF.14.0830	-0.104175	0.959328	0.141095	0.824363	0.306388	0.475031
	LmjF.14.0840	0.158401	0.927235	0.22491	0.688793	0.189152	0.702176
	LmjF.14.0850	0.383984	0.765831	0.001529	0.99795	-0.110275	0.825954
	LmjF.14.0870	-0.0324755	0.986326	-0.258288	0.604421	-0.418357	0.23252
	LmjF.14.0880	-0.335837	0.804504	-0.22439	0.656807	-0.322814	0.456821
	LmjF.14.0890	-0.316307	0.811398	-0.530878	0.23471	-0.421485	0.236634
	LmjF.14.0900	-0.108748	0.96348	0.359536	0.581323	0.267902	0.608302
	LmjF.14.0910	-0.801615	0.561388	-0.739758	0.0590147	-0.740028	0.0705345
	LmjF.14.0920	0.302239	0.862093	0.628579	0.199416	0.713917	0.153152
	LmjF.14.0930	0.161375	0.934614	0.310607	0.569617	0.486938	0.237295
	LmjF.14.0940	0.343825	0.855699	1.45988	0.00721918	1.2019	0.0203607
	LmjF.14.0950	-0.472159	0.727513	-0.534955	0.234505	-0.468937	0.231325
	LmjF.14.0960	-0.114601	0.951033	0.122	0.840545	0.128556	0.804916
	LmjF.14.0970	-0.044046	0.986326	0.204205	0.810438	0.636488	0.302391
	LmjF.14.0980	-0.587578	0.696457	-1.03968	0.0379024	-1.2609	0.00130853
	LmjF.14.0990	-0.689112	0.599667	-0.438252	0.320847	-0.461426	0.204106
	LmjF.14.1000	-0.47196	0.70041	-0.172342	0.736884	0.0184415	0.968973
	LmjF.14.1010	-0.437186	0.747966	-0.439575	0.326069	-0.489391	0.211044
	LmjF.14.1020	-0.680934	0.590223	-1.37394	0.00377903	-1.49218	0.00266964
	LmjF.14.1030	-0.497113	0.702774	-0.639688	0.17114	-0.773796	0.0660267
	LmjF.14.1040	-0.441824	0.757804	-1.20921	0.00918498	-1.49429	0.00124071
	LmjF.14.1045	-0.256711	0.887075	-1.43927	0.00215348	-1.51329	0.00213277
	LmjF.14.1050	-0.458709	0.756465	-1.40692	0.00124953	-1.71923	5.82291e-05
	LmjF.14.1060	-0.173551	0.935201	0.775728	0.148094	0.877247	0.0807191
	LmjF.14.1070	0.223701	0.918713	0.831452	0.111539	0.496558	0.249677
	LmjF.14.1080	-0.700901	0.596381	-0.693471	0.105863	-0.647285	0.0611403
	LmjF.14.1090	-1.22196	0.490156	-2.01781	1.41382e-05	-1.92673	6.0707e-06
	LmjF.14.1095	0.177554	0.932577	0.844958	0.147626	1.08435	0.0690073
	LmjF.14.1100	-0.520605	0.740127	-0.486531	0.425594	-0.626847	0.219562
	LmjF.14.1110	-0.329842	0.845597	-0.0579507	0.940829	-0.153318	0.829541
	LmjF.14.1120	-0.268874	0.888131	-0.876189	0.149925	-0.832474	0.183624
	LmjF.14.1130	-1.12256	0.491034	-1.23428	0.00630197	-1.13483	0.00263923
	LmjF.14.1140	-0.0749437	0.975428	0.0598534	0.923794	0.18906	0.70214
	LmjF.14.1150	0.364001	0.841812	-0.00408767	0.995797	-0.0445716	0.94026
	LmjF.14.1155	-0.44867	0.738476	-0.931499	0.0300909	-0.915507	0.0224297
	LmjF.14.1160	-0.468465	0.70041	-1.0081	0.0441521	-1.28303	0.00277281
	LmjF.14.1170	-0.136048	0.943969	0.148601	0.790536	0.0515107	0.915513
	LmjF.14.1180	-0.579727	0.637474	-0.514826	0.21586	-0.553387	0.122425
	LmjF.14.1190	-0.795014	0.563968	-0.802277	0.0514598	-0.828673	0.0262237
	LmjF.14.1200	-0.185694	0.909326	0.166449	0.777718	0.0695956	0.89756
	LmjF.14.1210	-0.680023	0.637261	-1.0764	0.00936851	-1.01773	0.0103695
	LmjF.14.1220	0.478986	0.740127	0.243084	0.670918	0.454006	0.341688
	LmjF.14.1230	-0.178692	0.916109	-0.243869	0.62538	-0.031441	0.949522
	LmjF.14.1240	-0.576544	0.664611	-0.686007	0.113241	-0.701514	0.109545
	LmjF.14.1250	-0.685099	0.599281	-0.360953	0.48459	-0.381412	0.402065
	LmjF.14.1260	-0.118096	0.949715	-0.444173	0.328971	-0.523234	0.142952
	LmjF.14.1270	-0.883538	0.563968	-1.04772	0.064714	-0.934589	0.115855
	LmjF.14.1280	-0.652282	0.598336	-0.833278	0.0442979	-0.888069	0.0208546
	LmjF.14.1290	-0.149459	0.943113	-0.178592	0.754772	-0.0685952	0.889498
	LmjF.14.1300	0.649855	0.693908	1.23242	0.0205124	1.22337	0.0111854
	LmjF.14.1310	-0.334954	0.786591	-0.404524	0.368314	-0.0671455	0.898888
	LmjF.14.1320	-0.173886	0.924388	0.141894	0.794655	0.152854	0.784839
	LmjF.14.1330	0.0121221	0.995201	-0.0862022	0.870833	-0.286378	0.553141
	LmjF.14.1340	0.144029	0.941054	-0.0761304	0.906435	-0.280696	0.553482
	LmjF.14.1350	-0.679746	0.616876	-0.375237	0.376708	-0.475437	0.211115
	LmjF.14.1355	-0.560146	0.67777	-0.780635	0.0640964	-0.887747	0.0236152
	LmjF.14.1360	-0.00837735	0.996854	0.015743	0.979629	-0.603439	0.278752
	LmjF.14.1370	-0.879467	0.561388	-0.993494	0.0144455	-0.992933	0.00925665
	LmjF.14.1380	-0.470325	0.720667	-0.894932	0.0714204	-0.953201	0.0334994
	LmjF.14.1390	-0.94964	0.562174	-1.37258	0.00146031	-1.49279	2.7981e-05
	LmjF.14.1395	-0.267864	0.864898	0.058676	0.918278	0.226649	0.569641
	LmjF.14.1400	0.416721	0.767582	0.572587	0.231195	0.714653	0.129416
	LmjF.14.1410	0.554066	0.739391	0.637174	0.329782	0.537018	0.391945
	LmjF.14.1420	-0.568687	0.675407	-0.506068	0.25648	-0.615287	0.0745577
	LmjF.14.1430	0.488369	0.739808	0.78144	0.0909909	0.799967	0.0586136
	LmjF.14.1440	0.445406	0.782607	-0.0937418	0.904031	-0.268964	0.718794
	LmjF.14.1450	-0.434673	0.724238	-0.236372	0.653829	-0.299657	0.501725
	LmjF.14.1460	-0.262948	0.884185	-0.258525	0.68298	-0.134466	0.828316
	LmjF.14.1470	-0.372319	0.800764	-0.777627	0.093465	-0.78098	0.0778577
	LmjF.14.1480	0.0628962	0.981059	-0.03668	0.952393	-0.0988461	0.862988
	LmjF.14.1490	-0.55696	0.675407	-0.240905	0.61107	-0.298563	0.476713
	LmjF.14.snoRNA0004	0.135236	0.948462	0.285355	0.722446	-0.214739	0.794917
	LmjF.14.snoRNA0005	0.127014	0.948802	0.155754	0.836339	-0.105123	0.889155
	LmjF.15.0010	-0.157836	0.938917	-1.00749	0.0529982	-0.999111	0.0530589
	LmjF.15.0020	0.342801	0.811398	0.223498	0.655987	0.119735	0.779617
	LmjF.15.0030	0.110412	0.953973	-0.163716	0.76641	-0.110034	0.848149
	LmjF.15.0040	0.925456	0.561388	0.654376	0.0967787	0.462172	0.297532
	LmjF.15.0050	0.58836	0.675407	0.847242	0.152696	0.677968	0.307857
	LmjF.15.0060	-0.0382004	0.986326	0.0397014	0.962968	-0.208261	0.797871
	LmjF.15.0070	0.330619	0.782154	0.387772	0.386659	0.600519	0.0738281
	LmjF.15.0080	0.334277	0.798656	0.410871	0.343674	0.397683	0.332055
	LmjF.15.0090	0.938872	0.561388	0.965165	0.015151	0.946889	0.00941622
	LmjF.15.0100	0.198167	0.896151	0.450864	0.278444	0.493433	0.184912
	LmjF.15.0110	0.311411	0.838579	0.381381	0.460644	0.400204	0.393743
	LmjF.15.0120	0.41072	0.747966	0.41371	0.334426	0.35515	0.358114
	LmjF.15.0130	0.777644	0.562174	0.991724	0.0300904	1.00754	0.0141914
	LmjF.15.0140	0.0450169	0.986326	-0.0959573	0.890454	-0.413224	0.474095
	LmjF.15.0150	0.570637	0.706185	1.16088	0.0212897	1.08487	0.0484719
	LmjF.15.0160	0.950088	0.563968	1.55326	0.00188591	1.62318	0.000169968
	LmjF.15.0170	0.698435	0.610346	0.679573	0.16125	0.810472	0.0240095
	LmjF.15.0180	0.635968	0.677244	1.4151	0.00821339	1.43945	0.00139768
	LmjF.15.0185	0.900528	0.567133	1.49965	0.00326115	1.37309	0.00086684
	LmjF.15.0190	-0.482347	0.712835	-0.324051	0.507716	-0.395182	0.294979
	LmjF.15.0195	0.14852	0.932577	0.170291	0.753795	0.40152	0.284437
	LmjF.15.0200	0.0180124	0.993635	-0.436431	0.484438	-0.191854	0.799774
	LmjF.15.0210	1.23145	0.561388	1.88404	0.000140731	1.32726	0.0133058
	LmjF.15.0220	0.664025	0.650294	-0.163874	0.79643	0.0252788	0.963921
	LmjF.15.0223	0.54823	0.712835	0.269126	0.658082	0.472168	0.353191
	LmjF.15.0225	0.93591	0.563968	0.749251	0.142583	0.590983	0.210813
	LmjF.15.0230	0.782643	0.563968	0.955318	0.0160658	0.894672	0.0308996
	LmjF.15.0240	-0.16114	0.923217	0.0479376	0.931718	0.146493	0.723134
	LmjF.15.0250	0.848827	0.590223	1.24162	0.0162123	1.3102	0.00666513
	LmjF.15.0260	0.315952	0.838115	0.411799	0.341071	0.399673	0.323565
	LmjF.15.0270	0.55986	0.66508	0.655094	0.0972785	0.812468	0.0395179
	LmjF.15.0280	0.152366	0.932577	0.615105	0.147334	0.675268	0.195218
	LmjF.15.0290	0.408957	0.74177	0.512333	0.224586	0.595063	0.125784
	LmjF.15.0300	0.343439	0.811398	0.698464	0.10415	0.734497	0.111983
	LmjF.15.0310	0.495953	0.710212	0.585812	0.235132	0.840141	0.036201
	LmjF.15.0320	0.989677	0.563968	1.53532	0.0029864	1.30853	0.00627866
	LmjF.15.0330	0.558062	0.675942	0.864164	0.0901879	0.789084	0.0974557
	LmjF.15.0340	0.0366982	0.986326	0.132312	0.80583	0.116369	0.799528
	LmjF.15.0350	0.43148	0.740127	0.301318	0.581772	0.331285	0.499829
[truncated: 7,380 more rows]

## Sheet: Fig.3b
Figure 3b. Venn diagram comparing the differentially translated transcripts per polysome fraction (Basal changes)
Polysome fractions	total genes	Gene ID
HP LP MS	3	LmjF.22.0020
		LmjF.19.0860
		LmjF.33.2850
HP LP	1583	LmjF.36.0890
		LmjF.28.0420
		LmjF.30.3260
		LmjF.26.1900
		LmjF.36.3920
		LmjF.33.1860
		LmjF.18.1650
		LmjF.31.0180
		LmjF.32.3330
		LmjF.28.1650
		LmjF.15.1260
		LmjF.26.1390
		LmjF.08.0270
		LmjF.28.2565
		LmjF.18.1630
		LmjF.16.0575
		LmjF.02.0020
		LmjF.21.0360
		LmjF.11.5SRRNA.02
		LmjF.29.2850
		LmjF.16.1220
		LmjF.12.0840
		LmjF.12.1090
		LmjF.29.0090
		LmjF.15.1370
		LmjF.13.0130
		LmjF.27.rRNA.25
		LmjF.12.1270
		LmjF.27.0860
		LmjF.21.0980
		LmjF.32.3270
		LmjF.11.1380
		LmjF.35.3500
		LmjF.33.2690
		LmjF.27.rRNA.05
		LmjF.15.0860
		LmjF.09.0810
		LmjF.32.2800
		LmjF.09.0158
		LmjF.35.2270
		LmjF.27.rRNA.45
		LmjF.24.1730
		LmjF.36.6770
		LmjF.12.0715
		LmjF.17.1100
		LmjF.12.1110
		LmjF.09.0050
		LmjF.31.0340
		LmjF.35.5040
		LmjF.09.0560
		LmjF.35.4810
		LmjF.09.0690
		LmjF.30.1810
		LmjF.30.2730
		LmjF.36.2400
		LmjF.01.0440
		LmjF.25.0840
		LmjF.23.1650
		LmjF.36.2590
		LmjF.34.3190
		LmjF.15.0850
		LmjF.18.0970
		LmjF.26.1550
		LmjF.24.0430
		LmjF.35.3180
		LmjF.24.2250
		LmjF.25.0120
		LmjF.31.1720
		LmjF.15.1070
		LmjF.21.1450
		LmjF.23.1010
		LmjF.27.rRNA.17
		LmjF.36.0660
		LmjF.14.0780
		LmjF.04.0510
		LmjF.05.0790
		LmjF.23.1510
		LmjF.32.3555
		LmjF.35.3060
		LmjF.09.0530
		LmjF.09.1530
		LmjF.05.0320
		LmjF.10.0710
		LmjF.14.1160
		LmjF.12.0950
		LmjF.27.rRNA.40
		LmjF.23.1040
		LmjF.36.1290
		LmjF.24.0380
		LmjF.35.3925
		LmjF.31.2000
		LmjF.16.0790
		LmjF.35.3190
		LmjF.23.0430
		LmjF.32.1930
		LmjF.31.0550
		LmjF.11.1310
		LmjF.19.0370
		LmjF.33.1920
		LmjF.26.1130
		LmjF.15.0940
		LmjF.35.2910
		LmjF.36.0537
		LmjF.35.3640
		LmjF.16.0610
		LmjF.26.1930
		LmjF.31.0440
		LmjF.28.2230
		LmjF.09.0160
		LmjF.26.2020
		LmjF.32.0490
		LmjF.21.0875
		LmjF.12.0130
		LmjF.35.0210
		LmjF.23.0590
		LmjF.25.0980
		LmjF.25.1420
		LmjF.31.1080
		LmjF.30.2370
		LmjF.33.2470
		LmjF.35.3910
		LmjF.36.3470
		LmjF.36.2030
		LmjF.26.0420
		LmjF.29.2100
		LmjF.27.1310
		LmjF.24.0670
		LmjF.05.0480
		LmjF.31.2510
		LmjF.24.1450
		LmjF.03.0150
		LmjF.36.2020
		LmjF.24.0400
		LmjF.12.0660
		LmjF.22.1430
		LmjF.09.0170
		LmjF.34.4580
		LmjF.12.0340
		LmjF.25.0320
		LmjF.31.1100
		LmjF.23.0880
		LmjF.32.2260
		LmjF.29.2770
		LmjF.32.2290
		LmjF.12.0450
		LmjF.18.0440
		LmjF.09.0520
		LmjF.18.1370
		LmjF.09.0930
		LmjF.27.rRNA.30
		LmjF.30.0680
		LmjF.15.0780
		LmjF.35.0140
		LmjF.21.1350
		LmjF.17.1250
		LmjF.25.0500
		LmjF.35.0820
		LmjF.32.1370
		LmjF.36.5350
		LmjF.09.0850
		LmjF.23.1220
		LmjF.32.0540
		LmjF.14.1020
		LmjF.27.rRNA.01
		LmjF.31.1620
		LmjF.13.0810
		LmjF.19.0843
		LmjF.34.0650
		LmjF.34.2450
		LmjF.32.3620
		LmjF.13.0050
		LmjF.31.1400
		LmjF.12.0820
		LmjF.36.5590
		LmjF.33.snoRNA0103
		LmjF.24.1080
		LmjF.23.1360
		LmjF.32.2110
		LmjF.19.0960
		LmjF.10.0750
		LmjF.36.0290
		LmjF.35.2125
		LmjF.13.0260
		LmjF.25.0050
		LmjF.20.0530
		LmjF.10.0620
		LmjF.36.2250
		LmjF.36.1395
		LmjF.36.3660
		LmjF.33.snoRNA0113
		LmjF.30.0700
		LmjF.26.0030
		LmjF.08.0110
		LmjF.30.0495
		LmjF.14.0665
		LmjF.21.0735
		LmjF.15.1230
		LmjF.22.0370
		LmjF.33.2955
		LmjF.30.3670
		LmjF.09.1140
		LmjF.28.0460
		LmjF.36.0560
		LmjF.05.0520
		LmjF.31.0720
		LmjF.36.0520
		LmjF.30.2130
		LmjF.21.0010
		LmjF.30.1100
		LmjF.35.1760
		LmjF.36.4330
		LmjF.25.1630
		LmjF.04.0045
		LmjF.27.1550
		LmjF.34.3100
		LmjF.35.4500
		LmjF.11.5SRRNA.01
		LmjF.31.1170
		LmjF.35.0430
		LmjF.29.1960
		LmjF.25.1340
		LmjF.09.0154
		LmjF.36.6110
		LmjF.27.1370
		LmjF.31.2110
		LmjF.19.0070
		LmjF.23.1140
		LmjF.31.2730
		LmjF.05.0990
		LmjF.10.0920
		LmjF.36.2080
		LmjF.20.1620
		LmjF.24.0900
		LmjF.12.0540
		LmjF.23.1082
		LmjF.01.0680
		LmjF.36.3060
		LmjF.36.4600
		LmjF.33.2890
		LmjF.27.2170
		LmjF.34.2940
		LmjF.09.0172
		LmjF.32.0950
		LmjF.34.3860
		LmjF.36.2730
		LmjF.15.0160
		LmjF.33.2140
		LmjF.34.4470
		LmjF.27.rRNA.49
		LmjF.09.1520
		LmjF.28.1520
		LmjF.36.5510
		LmjF.18.0760
		LmjF.20.1250
		LmjF.26.0390
		LmjF.33.0770
		LmjF.31.2280
		LmjF.35.2610
		LmjF.17.1140
		LmjF.35.2130
		LmjF.35.3650
		LmjF.02.0430
		LmjF.21.0810
		LmjF.15.1150
		LmjF.27.1140
		LmjF.35.2160
		LmjF.30.2960
		LmjF.20.1420
		LmjF.07.1050
		LmjF.33.1355
		LmjF.17.1270
		LmjF.17.0600
		LmjF.17.0250
		LmjF.27.rRNA.29
		LmjF.03.0260
		LmjF.19.0310
		LmjF.33.1640
		LmjF.27.rRNA.13
		LmjF.31.0660
		LmjF.33.1870
		LmjF.29.1585
		LmjF.35.4125
		LmjF.14.0610
		LmjF.24.1270
		LmjF.02.0550
		LmjF.25.0060
		LmjF.22.0350
		LmjF.12.1210
		LmjF.32.0270
		LmjF.33.0170
		LmjF.10.0720
		LmjF.12.0867
		LmjF.34.3810
		LmjF.32.0477
		LmjF.28.2170
		LmjF.14.1045
		LmjF.35.4670
		LmjF.35.1390
		LmjF.12.0280
		LmjF.27.rRNA.41
		LmjF.31.1160
		LmjF.31.1730
		LmjF.10.0220
		LmjF.30.3550
		LmjF.17.0180
		LmjF.10.0310
		LmjF.15.0670
		LmjF.31.0940
		LmjF.34.1200
		LmjF.23.0300
		LmjF.13.1100
		LmjF.33.snoRNA0101
		LmjF.23.0900
		LmjF.12.1305
		LmjF.28.0970
		LmjF.23.1025
		LmjF.18.0850
		LmjF.34.4320
		LmjF.24.0980
		LmjF.33.0450
		LmjF.36.2130
		LmjF.21.1140
		LmjF.22.0810
		LmjF.23.1670
		LmjF.16.0590
		LmjF.31.1600
		LmjF.14.0060
		LmjF.35.3610
		LmjF.19.0360
		LmjF.23.0580
		LmjF.13.1590
		LmjF.21.0853
		LmjF.31.0890
		LmjF.19.0590
		LmjF.28.0140
		LmjF.23.1290
		LmjF.18.0550
		LmjF.25.1680
		LmjF.32.0260
		LmjF.28.2130
		LmjF.27.rRNA.22
		LmjF.13.1250
		LmjF.23.0560
		LmjF.25.0740
		LmjF.27.1560
		LmjF.27.rRNA.33
		LmjF.29.2340
		LmjF.36.6600
		LmjF.32.3700
		LmjF.26.0850
		LmjF.14.0520
		LmjF.35.3140
		LmjF.27.rRNA.31
		LmjF.27.1620
		LmjF.29.2540
		LmjF.10.0630
		LmjF.34.2110
		LmjF.36.6450
		LmjF.27.rRNA.44
		LmjF.26.2310
		LmjF.15.1050
		LmjF.14.1130
		LmjF.33.0650
		LmjF.36.5820
		LmjF.27.rRNA.52
		LmjF.34.1250
		LmjF.03.0390
		LmjF.28.1110
		LmjF.18.1420
		LmjF.23.0600
		LmjF.32.3150
		LmjF.21.0690
		LmjF.23.0680
		LmjF.20.1280
		LmjF.23.0740
		LmjF.12.0990
		LmjF.24.0310
		LmjF.03.0230
		LmjF.30.1680
		LmjF.31.3070
		LmjF.35.4570
		LmjF.36.2950
		LmjF.23.1760
		LmjF.35.3170
		LmjF.28.2380
		LmjF.23.0360
		LmjF.26.1500
		LmjF.21.1040
		LmjF.32.0790
		LmjF.23.1380
		LmjF.19.1260
		LmjF.16.0940
		LmjF.21.0015
		LmjF.04.0300
		LmjF.34.4350
		LmjF.25.0930
		LmjF.35.0790
		LmjF.10.0715
		LmjF.23.0080
		LmjF.24.1190
		LmjF.17.1420
		LmjF.10.0810
		LmjF.13.0040
		LmjF.13.1160
		LmjF.26.1950
		LmjF.29.2810
		LmjF.01.0540
		LmjF.18.1330
		LmjF.01.0030
		LmjF.28.1510
		LmjF.11.0150
		LmjF.30.2410
		LmjF.07.0360
		LmjF.12.1020
		LmjF.33.0950
		LmjF.21.0450
		LmjF.24.0620
		LmjF.14.1390
		LmjF.19.0450
		LmjF.17.0300
		LmjF.33.0610
		LmjF.33.0740
		LmjF.26.2620
		LmjF.29.0910
		LmjF.32.1650
		LmjF.29.0865
		LmjF.35.0640
		LmjF.02.0440
		LmjF.25.0260
		LmjF.01.0630
		LmjF.06.1250
		LmjF.36.4350
		LmjF.19.1430
		LmjF.02.0050
		LmjF.04.0960
		LmjF.29.2320
		LmjF.36.3510
		LmjF.01.0520
		LmjF.26.0670
		LmjF.32.1290
		LmjF.33.2150
		LmjF.35.5080
		LmjF.36.6844
		LmjF.09.0440
		LmjF.28.1950
		LmjF.31.1440
		LmjF.15.1090
		LmjF.35.1750
		LmjF.32.1450
		LmjF.15.0420
		LmjF.10.0130
		LmjF.36.5150
		LmjF.27.rRNA.20
		LmjF.30.1610
		LmjF.27.0400
		LmjF.12.1150
		LmjF.21.0110
		LmjF.09.0120
		LmjF.27.rRNA.04
		LmjF.27.rRNA.26
		LmjF.36.3820
		LmjF.33.2300
		LmjF.27.0745
		LmjF.32.2140
		LmjF.19.1470
		LmjF.22.0180
		LmjF.31.0010
		LmjF.19.1480
		LmjF.35.0130
		LmjF.22.0360
		LmjF.15.0610
		LmjF.32.1540
		LmjF.34.4330
		LmjF.31.1910
		LmjF.35.1510
		LmjF.34.2100
		LmjF.31.1370
		LmjF.36.6560
		LmjF.10.0280
		LmjF.14.1210
		LmjF.29.0080
		LmjF.33.2870
		LmjF.16.0930
		LmjF.36.1450
		LmjF.30.1760
		LmjF.29.0530
		LmjF.27.0680
		LmjF.17.0670
		LmjF.13.0270
		LmjF.28.0560
		LmjF.23.0760
		LmjF.12.0350
		LmjF.32.0060
		LmjF.07.1100
		LmjF.25.0810
		LmjF.12.1260
		LmjF.34.4230
		LmjF.07.0090
		LmjF.28.0620
		LmjF.36.5960
		LmjF.22.1220
		LmjF.25.0290
		LmjF.31.0160
		LmjF.12.0930
		LmjF.35.0670
		LmjF.24.1460
		LmjF.24.0890
		LmjF.15.0700
		LmjF.20.0960
		LmjF.18.0540
		LmjF.05.SRP.RNA.01
		LmjF.36.4410
		LmjF.33.0830
		LmjF.19.0842
		LmjF.28.2420
		LmjF.33.snoRNA0102
		LmjF.10.0660
		LmjF.20.0140
		LmjF.09.0166
		LmjF.33.1710
		LmjF.36.5420
		LmjF.09.0980
		LmjF.25.1830
		LmjF.17.0340
		LmjF.30.0660
		LmjF.27.0900
		LmjF.15.1240
		LmjF.29.1440
		LmjF.24.1320
		LmjF.34.3610
		LmjF.17.0520
		LmjF.36.1030
		LmjF.28.2850
		LmjF.31.1900
		LmjF.27.0270
		LmjF.24.0300
		LmjF.34.4410
		LmjF.28.2470
		LmjF.16.0110
		LmjF.16.1100
		LmjF.28.0610
		LmjF.05.0260
		LmjF.09.1470
		LmjF.21.0725
		LmjF.15.0090
		LmjF.12.0190
		LmjF.07.0690
		LmjF.34.0950
		LmjF.20.1450
		LmjF.26.1015
		LmjF.12.1160
		LmjF.36.3970
		LmjF.34.3470
		LmjF.32.2970
		LmjF.12.0160
		LmjF.16.0880
		LmjF.30.3445
		LmjF.36.2980
		LmjF.11.0120
		LmjF.36.4270
		LmjF.01.0110
		LmjF.25.2380
		LmjF.28.1580
		LmjF.27.rRNA.38
		LmjF.30.2010
		LmjF.01.0300
		LmjF.25.1960
		LmjF.14.0940
		LmjF.31.1460
		LmjF.05.0130
		LmjF.18.0650
		LmjF.23.0240
		LmjF.10.0485
		LmjF.12.1030
		LmjF.01.0230
		LmjF.33.0100
		LmjF.32.2910
		LmjF.02.0010
		LmjF.04.0720
		LmjF.13.1120
		LmjF.28.2415
		LmjF.11.1160
		LmjF.36.3730
		LmjF.30.2280
		LmjF.14.0200
		LmjF.02.0070
		LmjF.35.3270
		LmjF.05.0670
		LmjF.27.0230
		LmjF.13.0860
		LmjF.27.1220
		LmjF.23.1170
		LmjF.27.1440
		LmjF.21.1430
		LmjF.28.0800
		LmjF.21.0050
		LmjF.27.rRNA.48
		LmjF.33.0150
		LmjF.12.1000
		LmjF.29.2580
		LmjF.14.0405
		LmjF.12.1240
		LmjF.27.1290
		LmjF.36.3240
		LmjF.27.2500
		LmjF.35.4840
		LmjF.31.1310
		LmjF.22.1640
		LmjF.31.1450
		LmjF.35.1870
		LmjF.34.3630
		LmjF.26.2110
		LmjF.36.4370
		LmjF.24.1130
		LmjF.35.2810
		LmjF.19.0190
		LmjF.31.3180
		LmjF.19.0010
		LmjF.09.0720
		LmjF.05.0140
		LmjF.05.1200
		LmjF.29.2190
		LmjF.07.0210
		LmjF.12.1190
		LmjF.17.1400
		LmjF.35.0480
		LmjF.36.6170
		LmjF.06.0980
		LmjF.28.0020
		LmjF.13.1610
		LmjF.26.2700
		LmjF.15.0820
		LmjF.28.2620
		LmjF.14.1050
		LmjF.31.0710
		LmjF.17.0235
		LmjF.15.1410
		LmjF.31.2840
		LmjF.27.rRNA.09
		LmjF.35.2560
		LmjF.27.1950
		LmjF.08.0350
		LmjF.34.3880
		LmjF.26.1170
		LmjF.18.0730
		LmjF.03.0170
		LmjF.34.3280
		LmjF.10.0030
		LmjF.36.1940
		LmjF.09.0156
		LmjF.36.5650
		LmjF.18.0420
		LmjF.22.0220
		LmjF.30.3140
		LmjF.32.3390
		LmjF.18.1010
		LmjF.26.0800
		LmjF.36.0280
		LmjF.26.2400
		LmjF.15.0150
		LmjF.29.2600
		LmjF.06.1130
		LmjF.36.4200
		LmjF.21.0825
		LmjF.24.0640
		LmjF.28.1310
		LmjF.36.6100
		LmjF.23.0990
		LmjF.35.1770
		LmjF.35.3580
		LmjF.12.0770
		LmjF.31.1480
		LmjF.08.0410
		LmjF.24.0450
		LmjF.32.3010
		LmjF.34.0880
		LmjF.31.0920
		LmjF.14.0820
		LmjF.30.0040
		LmjF.25.0200
		LmjF.34.4420
		LmjF.22.0760
		LmjF.21.0891
		LmjF.20.0570
		LmjF.32.0660
		LmjF.36.5770
		LmjF.31.2300
		LmjF.34.2770
		LmjF.27.rRNA.10
		LmjF.07.0610
		LmjF.05.0540
		LmjF.36.3010
		LmjF.15.1560
		LmjF.24.2060
		LmjF.36.3675
		LmjF.14.0430
		LmjF.23.0730
		LmjF.25.2100
		LmjF.05.0770
		LmjF.16.1320
		LmjF.09.0003
		LmjF.35.2000
		LmjF.36.0010
		LmjF.18.1430
		LmjF.32.3600
		LmjF.11.1210
		LmjF.09.0370
		LmjF.09.1230
		LmjF.15.0320
		LmjF.36.1630
		LmjF.26.0760
		LmjF.27.rRNA.34
		LmjF.09.0680
		LmjF.24.1070
		LmjF.27.rRNA.51
		LmjF.27.rRNA.43
		LmjF.04.0480
		LmjF.35.5290
		LmjF.27.rRNA.32
		LmjF.35.2310
		LmjF.36.1960
		LmjF.24.2020
		LmjF.36.6345
		LmjF.23.0870
		LmjF.24.0770
		LmjF.34.2125
		LmjF.13.1180
		LmjF.03.0710
		LmjF.07.0710
		LmjF.34.2250
		LmjF.36.2160
		LmjF.35.3510
		LmjF.32.2650
		LmjF.27.rRNA.39
		LmjF.03.0760
		LmjF.19.1610
		LmjF.24.0340
		LmjF.27.2330
		LmjF.16.0370
		LmjF.05.1180
		LmjF.32.0640
		LmjF.06.0800
		LmjF.04.0560
		LmjF.06.1190
		LmjF.11.1300
		LmjF.31.2630
		LmjF.27.0380
		LmjF.15.1190
		LmjF.07.1120
		LmjF.24.1040
		LmjF.35.3010
		LmjF.35.3200
		LmjF.35.3700
		LmjF.33.1280
		LmjF.24.2310
		LmjF.31.1800
		LmjF.19.1500
		LmjF.31.1220
		LmjF.30.0440
		LmjF.33.snoRNA0100
		LmjF.19.0540
		LmjF.23.1550
		LmjF.20.1370
		LmjF.17.1110
		LmjF.32.0550
		LmjF.27.rRNA.42
		LmjF.30.2070
		LmjF.10.0500
		LmjF.15.0720
		LmjF.21.1030
		LmjF.13.1500
		LmjF.23.0110
		LmjF.24.2170
		LmjF.16.1640
		LmjF.25.1705
		LmjF.34.2830
		LmjF.05.0110
		LmjF.12.1050
		LmjF.33.2205
		LmjF.13.0220
		LmjF.12.0560
		LmjF.34.2120
		LmjF.26.1520
		LmjF.11.1050
		LmjF.21.0350
		LmjF.26.1850
		LmjF.31.0980
		LmjF.18.0510
		LmjF.17.0750
		LmjF.33.0020
		LmjF.29.2240
		LmjF.15.1290
		LmjF.12.0230
		LmjF.28.2060
		LmjF.12.1130
		LmjF.15.0180
		LmjF.24.0290
		LmjF.14.1280
		LmjF.23.1430
		LmjF.36.4160
		LmjF.27.rRNA.28
		LmjF.24.1540
		LmjF.33.snoRNA0105
		LmjF.28.1440
		LmjF.21.0885
		LmjF.16.1350
		LmjF.16.1330
		LmjF.23.0610
		LmjF.15.0185
		LmjF.36.6347
		LmjF.14.1300
		LmjF.31.0450
		LmjF.20.0190
		LmjF.05.0070
		LmjF.28.0190
		LmjF.30.0060
		LmjF.27.1580
		LmjF.10.0320
		LmjF.27.rRNA.16
		LmjF.21.1568
		LmjF.34.4590
		LmjF.01.0810
		LmjF.23.1440
		LmjF.25.1580
		LmjF.17.0270
		LmjF.01.0090
		LmjF.05.0920
		LmjF.30.2850
		LmjF.24.2280
		LmjF.23.0570
		LmjF.23.1088
		LmjF.09.0105
		LmjF.17.1450
		LmjF.32.1660
		LmjF.17.0500
		LmjF.36.6580
		LmjF.36.0260
		LmjF.24.1150
		LmjF.18.1410
		LmjF.32.3280
		LmjF.11.1280
		LmjF.32.1150
		LmjF.04.1070
		LmjF.27.rRNA.35
		LmjF.10.0935
		LmjF.11.0270
		LmjF.36.0380
		LmjF.12.0380
		LmjF.31.1420
		LmjF.20.1730
		LmjF.31.2610
		LmjF.35.3570
		LmjF.22.1020
		LmjF.27.0670
		LmjF.05.snoRNA0080
		LmjF.11.0480
		LmjF.15.0890
		LmjF.36.6290
		LmjF.31.1010
		LmjF.34.0700
		LmjF.28.2030
		LmjF.12.0100
		LmjF.26.2070
		LmjF.14.0030
		LmjF.35.4350
		LmjF.36.1240
		LmjF.12.0895
		LmjF.36.6280
		LmjF.09.1300
		LmjF.13.0690
		LmjF.34.0830
		LmjF.36.2540
		LmjF.15.0760
		LmjF.03.0840
		LmjF.11.0940
		LmjF.29.1160
		LmjF.23.1330
		LmjF.31.0950
		LmjF.35.2960
		LmjF.15.0600
		LmjF.23.1240
		LmjF.35.2360
		LmjF.33.3100
		LmjF.35.1110
		LmjF.21.1700
		LmjF.21.0310
		LmjF.24.1420
		LmjF.36.0830
		LmjF.02.0650
		LmjF.19.1270
		LmjF.26.0570
		LmjF.19.0820
		LmjF.30.3235
		LmjF.35.3370
		LmjF.09.0670
		LmjF.31.2970
		LmjF.15.0250
		LmjF.31.2310
		LmjF.24.0440
		LmjF.35.0230
		LmjF.29.0780
		LmjF.17.0580
		LmjF.27.rRNA.03
		LmjF.11.1360
		LmjF.35.4460
		LmjF.27.0140
		LmjF.23.0250
		LmjF.27.rRNA.23
		LmjF.31.2715
		LmjF.12.0730
		LmjF.28.3005
		LmjF.04.1200
		LmjF.32.3065
		LmjF.36.1990
		LmjF.18.0490
		LmjF.11.1100
		LmjF.10.0300
		LmjF.33.0760
		LmjF.24.1470
		LmjF.04.0430
		LmjF.32.3800
		LmjF.34.2930
		LmjF.03.0460
		LmjF.08.0130
		LmjF.11.0010
		LmjF.33.3090
		LmjF.36.1265
		LmjF.23.0630
		LmjF.24.0690
		LmjF.36.4680
		LmjF.26.1790
		LmjF.27.rRNA.19
		LmjF.23.0543
		LmjF.20.1610
		LmjF.34.4030
		LmjF.23.1090
		LmjF.19.0080
		LmjF.36.4210
		LmjF.04.1140
		LmjF.21.1640
		LmjF.08.0180
		LmjF.06.1245
		LmjF.23.ncRNA2
		LmjF.34.0210
		LmjF.19.0040
		LmjF.05.1190
		LmjF.33.0295
		LmjF.36.4670
		LmjF.33.1740
		LmjF.23.0547
		LmjF.23.1370
		LmjF.25.0620
		LmjF.35.1220
		LmjF.36.6935
		LmjF.14.0300
		LmjF.18.1670
		LmjF.27.rRNA.47
		LmjF.35.0570
		LmjF.26.0600
		LmjF.34.4270
		LmjF.02.0720
		LmjF.05.0090
		LmjF.17.0360
		LmjF.28.2690
		LmjF.19.1040
		LmjF.13.1630
		LmjF.36.3350
		LmjF.28.2960
		LmjF.36.4570
		LmjF.36.1635
		LmjF.23.0660
		LmjF.08.0330
		LmjF.13.1530
		LmjF.20.0250
		LmjF.21.1630
		LmjF.28.0290
		LmjF.28.0600
		LmjF.31.2780
		LmjF.22.0210
		LmjF.21.0220
		LmjF.31.2360
		LmjF.34.0200
		LmjF.34.2476
		LmjF.11.0240
		LmjF.30.1250
		LmjF.18.0250
		LmjF.14.0090
		LmjF.28.0200
		LmjF.32.0970
		LmjF.25.1560
		LmjF.27.rRNA.02
		LmjF.04.0035
		LmjF.12.1320
		LmjF.11.0800
		LmjF.32.2330
		LmjF.28.0835
		LmjF.32.0165
		LmjF.36.0320
		LmjF.05.0420
		LmjF.22.1610
		LmjF.15.0210
		LmjF.11.0860
		LmjF.03.0630
		LmjF.27.2450
		LmjF.14.1090
		LmjF.28.1515
		LmjF.33.1750
		LmjF.08.1200
		LmjF.29.0690
		LmjF.07.0743
		LmjF.30.2760
		LmjF.32.0250
		LmjF.28.2660
		LmjF.21.1605
		LmjF.15.0920
		LmjF.11.0220
		LmjF.36.0760
		LmjF.10.0940
		LmjF.12.1040
		LmjF.34.4170
		LmjF.34.4390
		LmjF.27.rRNA.11
		LmjF.12.1100
		LmjF.35.3530
		LmjF.27.2305
		LmjF.31.0320
		LmjF.32.2660
		LmjF.15.1130
		LmjF.12.0860
		LmjF.20.0310
		LmjF.36.2510
		LmjF.23.1035
		LmjF.23.1110
		LmjF.30.1230
		LmjF.36.6680
		LmjF.26.2060
		LmjF.33.2320
		LmjF.13.0630
		LmjF.25.0600
		LmjF.17.0190
		LmjF.07.0770
		LmjF.09.0367
		LmjF.14.0980
		LmjF.22.0910
		LmjF.31.1500
		LmjF.14.0580
		LmjF.27.rRNA.50
		LmjF.30.1870
		LmjF.26.0780
		LmjF.30.2650
		LmjF.10.0590
		LmjF.35.2080
		LmjF.33.snoRNA0108
		LmjF.30.1170
		LmjF.19.0830
		LmjF.05.1030
		LmjF.18.0700
		LmjF.29.1740
		LmjF.34.2230
		LmjF.12.0760
		LmjF.09.1420
		LmjF.30.2400
		LmjF.21.1000
		LmjF.19.0420
		LmjF.30.0870
		LmjF.14.0210
		LmjF.17.0025
		LmjF.14.0290
		LmjF.16.1065
		LmjF.27.rRNA.08
		LmjF.05.5SrRNA.01
		LmjF.09.0162
		LmjF.35.3890
		LmjF.03.0410
		LmjF.30.1200
		LmjF.09.0152
		LmjF.12.0740
		LmjF.07.1055
		LmjF.29.2020
		LmjF.28.0830
		LmjF.16.1600
		LmjF.28.0110
		LmjF.31.0880
		LmjF.30.0570
		LmjF.35.3870
		LmjF.30.0290
		LmjF.34.1280
		LmjF.13.0030
		LmjF.09.0920
		LmjF.30.1220
		LmjF.27.2410
		LmjF.07.0230
		LmjF.22.1620
		LmjF.04.0880
		LmjF.22.1310
		LmjF.19.0800
		LmjF.28.0050
		LmjF.35.4340
		LmjF.22.1080
		LmjF.35.1930
		LmjF.31.3060
		LmjF.23.0620
		LmjF.35.0940
		LmjF.22.0660
		LmjF.24.1720
		LmjF.27.1640
		LmjF.05.0390
		LmjF.35.2400
		LmjF.25.0770
		LmjF.32.0330
		LmjF.36.1820
		LmjF.36.6960
		LmjF.11.0720
		LmjF.35.2880
		LmjF.12.1120
		LmjF.35.1210
		LmjF.28.0100
		LmjF.26.2510
		LmjF.14.1155
		LmjF.34.3270
		LmjF.28.2900
		LmjF.06.0995
		LmjF.12.0910
		LmjF.14.1040
		LmjF.19.1030
		LmjF.16.0320
		LmjF.34.0940
		LmjF.28.1690
		LmjF.26.0110
		LmjF.06.0260
		LmjF.32.1390
		LmjF.27.rRNA.27
		LmjF.03.0970
		LmjF.30.0020
		LmjF.25.0920
		LmjF.23.0380
		LmjF.22.0150
		LmjF.36.0960
		LmjF.31.0960
		LmjF.27.1760
		LmjF.34.0980
		LmjF.34.0560
		LmjF.10.1280
		LmjF.28.2100
		LmjF.33.1340
		LmjF.27.0640
		LmjF.15.1110
		LmjF.25.0305
		LmjF.32.2280
		LmjF.36.2340
		LmjF.15.1300
		LmjF.25.2450
		LmjF.35.0090
		LmjF.35.4360
		LmjF.15.0790
		LmjF.36.2430
		LmjF.23.1260
		LmjF.28.2880
		LmjF.33.1490
		LmjF.25.1000
		LmjF.19.1310
		LmjF.06.0780
		LmjF.36.3280
		LmjF.09.0910
		LmjF.05.0710
		LmjF.30.2530
		LmjF.32.2995
		LmjF.36.4630
		LmjF.24.1300
		LmjF.06.0220
		LmjF.23.0720
		LmjF.29.0880
		LmjF.17.0950
		LmjF.01.0180
		LmjF.02.0510
		LmjF.31.2390
		LmjF.29.1290
		LmjF.34.2030
		LmjF.18.0410
		LmjF.12.0120
		LmjF.18.0600
		LmjF.33.1660
		LmjF.23.1570
		LmjF.29.2870
		LmjF.17.1330
		LmjF.30.2750
		LmjF.27.rRNA.15
		LmjF.14.0270
		LmjF.27.1080
		LmjF.13.1550
		LmjF.12.0850
		LmjF.36.0740
		LmjF.35.3360
		LmjF.25.2410
		LmjF.31.2820
		LmjF.24.1530
		LmjF.15.0230
		LmjF.12.0970
		LmjF.04.1150
		LmjF.25.0090
		LmjF.24.1860
		LmjF.33.1250
		LmjF.10.1320
		LmjF.34.0490
		LmjF.35.2450
		LmjF.09.0174
		LmjF.31.2950
		LmjF.36.3490
		LmjF.34.4450
		LmjF.28.0690
		LmjF.13.0820
		LmjF.19.0460
		LmjF.28.1230
		LmjF.23.0310
		LmjF.21.0130
		LmjF.13.1050
		LmjF.19.1450
		LmjF.09.0365
		LmjF.25.0540
		LmjF.20.0560
		LmjF.36.3260
		LmjF.34.0520
		LmjF.16.1450
		LmjF.12.1200
		LmjF.28.2095
		LmjF.15.0710
		LmjF.07.0070
		LmjF.07.0475
		LmjF.34.4440
		LmjF.12.0810
		LmjF.27.rRNA.36
		LmjF.36.3980
		LmjF.32.2750
		LmjF.31.1510
		LmjF.34.2140
		LmjF.35.1370
		LmjF.15.1010
		LmjF.11.0400
		LmjF.28.2650
		LmjF.24.0320
		LmjF.12.0765
		LmjF.26.0240
		LmjF.31.0930
		LmjF.31.0350
		LmjF.36.6300
		LmjF.15.0520
		LmjF.05.0100
		LmjF.24.1390
		LmjF.13.0880
		LmjF.29.1210
		LmjF.36.2845
		LmjF.29.2350
		LmjF.02.0060
		LmjF.35.5340
		LmjF.34.4570
		LmjF.32.1360
		LmjF.33.2380
		LmjF.23.0790
		LmjF.36.1490
		LmjF.14.0240
		LmjF.04.1180
		LmjF.36.5950
		LmjF.27.rRNA.46
		LmjF.35.4000
		LmjF.31.0330
		LmjF.31.0120
		LmjF.10.1300
		LmjF.35.3130
		LmjF.31.2790
		LmjF.15.0530
		LmjF.25.0420
		LmjF.36.3640
		LmjF.12.0640
		LmjF.34.4540
		LmjF.13.1290
		LmjF.21.0023
		LmjF.31.2940
		LmjF.04.0440
		LmjF.21.0800
		LmjF.28.1280
		LmjF.34.1470
		LmjF.27.rRNA.18
		LmjF.31.0810
		LmjF.20.0346
		LmjF.24.1220
		LmjF.17.0040
		LmjF.28.1980
		LmjF.17.0735
		LmjF.35.0220
		LmjF.34.0960
		LmjF.31.1040
		LmjF.34.3370
		LmjF.05.0270
		LmjF.23.0180
		LmjF.22.0070
		LmjF.12.1060
		LmjF.23.1310
		LmjF.29.2710
		LmjF.15.0740
		LmjF.36.0160
		LmjF.36.5100
		LmjF.09.0150
		LmjF.31.2400
		LmjF.36.6985
		LmjF.25.0210
		LmjF.34.4380
		LmjF.17.0430
		LmjF.27.1970
		LmjF.28.0770
		LmjF.32.1130
		LmjF.33.2550
		LmjF.33.0460
		LmjF.34.4160
		LmjF.33.2120
		LmjF.33.2790
		LmjF.29.2630
		LmjF.15.0910
		LmjF.36.6420
		LmjF.27.0470
		LmjF.09.1550
		LmjF.23.0770
		LmjF.20.1590
		LmjF.23.0810
		LmjF.16.0260
		LmjF.12.0920
		LmjF.34.4510
		LmjF.23.1270
		LmjF.04.0123
		LmjF.29.0900
		LmjF.34.2550
		LmjF.30.2580
		LmjF.29.1840
		LmjF.31.3145
		LmjF.29.0330
		LmjF.36.6870
		LmjF.13.0120
		LmjF.28.0590
		LmjF.24.0820
		LmjF.35.2580
		LmjF.36.3380
		LmjF.22.0860
		LmjF.36.3040
		LmjF.29.1720
		LmjF.15.0800
		LmjF.19.0550
		LmjF.08.0060
		LmjF.30.0805
		LmjF.28.2310
		LmjF.09.1000
		LmjF.21.0823
		LmjF.10.0200
		LmjF.25.2155
		LmjF.09.1505
		LmjF.32.3740
		LmjF.03.0240
		LmjF.31.2905
		LmjF.31.2800
		LmjF.30.2790
		LmjF.35.5150
		LmjF.23.1520
		LmjF.29.0920
		LmjF.11.0500
		LmjF.34.2515
		LmjF.24.1640
		LmjF.26.1770
		LmjF.30.0770
		LmjF.30.0640
		LmjF.27.rRNA.12
		LmjF.14.0450
		LmjF.18.0260
		LmjF.29.0640
		LmjF.27.rRNA.24
		LmjF.21.1690
		LmjF.30.1840
		LmjF.31.3190
		LmjF.35.2510
		LmjF.30.0780
		LmjF.27.rRNA.37
		LmjF.21.1740
		LmjF.01.0170
		LmjF.12.1330
		LmjF.05.1110
		LmjF.23.0910
		LmjF.20.1630
		LmjF.36.1000
		LmjF.22.1130
		LmjF.36.0200
		LmjF.21.0960
		LmjF.26.2640
		LmjF.31.0390
		LmjF.31.0870
		LmjF.32.1430
		LmjF.17.0230
		LmjF.36.6190
		LmjF.28.1540
		LmjF.16.1385
		LmjF.35.2490
		LmjF.33.1680
		LmjF.26.2100
		LmjF.31.2461
		LmjF.32.0500
		LmjF.16.0020
		LmjF.24.0830
		LmjF.16.1580
		LmjF.31.1240
		LmjF.10.1130
		LmjF.14.0620
		LmjF.03.0960
		LmjF.36.4920
		LmjF.28.0240
		LmjF.28.2990
		LmjF.27.1190
		LmjF.27.2335
		LmjF.28.0825
		LmjF.24.0480
		LmjF.36.2690
		LmjF.36.0020
		LmjF.31.2120
		LmjF.27.1240
		LmjF.07.0020
		LmjF.04.1020
		LmjF.35.3080
		LmjF.19.1060
		LmjF.30.3460
		LmjF.36.4750
		LmjF.23.0830
		LmjF.06.0130
		LmjF.09.0010
		LmjF.28.0950
		LmjF.19.0050
		LmjF.30.2380
		LmjF.02.0530
		LmjF.35.5260
		LmjF.17.0450
		LmjF.34.4500
		LmjF.29.2220
		LmjF.36.1590
		LmjF.14.0760
		LmjF.36.0690
		LmjF.24.2110
		LmjF.25.0780
		LmjF.36.3670
		LmjF.17.1280
		LmjF.27.rRNA.21
		LmjF.30.1450
		LmjF.04.0780
		LmjF.28.0280
		LmjF.35.1400
		LmjF.16.1540
		LmjF.15.0770
		LmjF.29.1180
		LmjF.33.0690
		LmjF.22.0800
		LmjF.27.2640
		LmjF.33.1320
		LmjF.05.0840
		LmjF.35.1290
		LmjF.16.1420
		LmjF.24.0600
		LmjF.19.0980
		LmjF.21.0380
		LmjF.30.3130
		LmjF.15.0130
		LmjF.09.0345
		LmjF.35.1740
		LmjF.34.2690
		LmjF.33.1000
		LmjF.32.3930
		LmjF.24.0760
		LmjF.19.0500
		LmjF.27.0310
		LmjF.36.6670
		LmjF.36.2820
		LmjF.25.1980
		LmjF.25.1210
		LmjF.27.0810
		LmjF.18.0040
		LmjF.33.2240
		LmjF.33.1390
		LmjF.28.0640
		LmjF.07.1170
		LmjF.35.1970
		LmjF.30.3190
		LmjF.15.0550
		LmjF.08.1265
		LmjF.31.2270
		LmjF.31.2220
		LmjF.08.0990
		LmjF.31.0060
		LmjF.31.2760
		LmjF.24.0680
		LmjF.32.2090
		LmjF.27.1250
		LmjF.33.1130
		LmjF.24.2230
		LmjF.12.0440
		LmjF.32.2610
		LmjF.35.4310
		LmjF.19.0700
		LmjF.36.5240
		LmjF.23.0370
		LmjF.23.1680
		LmjF.32.2410
		LmjF.05.0190
		LmjF.13.0930
		LmjF.36.4890
		LmjF.25.0340
		LmjF.29.0230
		LmjF.24.0520
		LmjF.21.0580
		LmjF.35.2330
		LmjF.35.0010
		LmjF.19.1460
		LmjF.27.rRNA.14
		LmjF.09.0180
		LmjF.14.0625
		LmjF.36.6510
		LmjF.26.2450
		LmjF.19.1150
		LmjF.22.0330
		LmjF.32.2190
		LmjF.12.0150
		LmjF.19.0847
		LmjF.15.1380
		LmjF.26.0790
		LmjF.27.rRNA.07
		LmjF.23.0690
		LmjF.25.0040
		LmjF.16.1280
		LmjF.15.1480
		LmjF.27.1480
		LmjF.34.2430
		LmjF.13.0430
		LmjF.33.0300
		LmjF.11.0330
		LmjF.30.3110
		LmjF.30.1950
		LmjF.23.0120
		LmjF.33.2460
		LmjF.32.2985
		LmjF.34.1990
		LmjF.15.1440
		LmjF.33.1040
		LmjF.27.rRNA.06
		LmjF.30.0830
		LmjF.29.1470
		LmjF.14.0150
		LmjF.12.0590
		LmjF.05.0720
		LmjF.32.0120
		LmjF.36.6590
		LmjF.07.0760
		LmjF.28.2670
		LmjF.23.1740
		LmjF.25.2460
		LmjF.27.2190
		LmjF.26.0058
		LmjF.36.0540
		LmjF.20.0220
		LmjF.36.5410
		LmjF.27.1125
		LmjF.16.0970
		LmjF.33.2160
		LmjF.19.0030
		LmjF.28.1170
		LmjF.16.1140
		LmjF.27.0880
		LmjF.32.0985
		LmjF.29.1150
		LmjF.35.1420
		LmjF.24.0410
		LmjF.06.0680
		LmjF.15.1310
		LmjF.07.0650
		LmjF.10.0160
		LmjF.34.1155
		LmjF.19.0260
		LmjF.35.4620
		LmjF.21.1170
		LmjF.12.1220
		LmjF.32.0220
		LmjF.23.1100
		LmjF.14.1370
LP MS	1	LmjF.19.0900
HP	574	LmjF.32.1820
		LmjF.25.1645
		LmjF.16.1490
		LmjF.27.0260
		LmjF.23.0350
		LmjF.13.0280
		LmjF.13.0670
		LmjF.12.0200
		LmjF.01.0530
		LmjF.13.0370
		LmjF.30.3480
		LmjF.33.0115
		LmjF.11.0490
		LmjF.19.1010
		LmjF.29.2300
		LmjF.19.1340
		LmjF.07.0050
		LmjF.34.2950
		LmjF.29.0790
		LmjF.28.0900
		LmjF.34.4480
		LmjF.33.2910
		LmjF.33.3130
		LmjF.26.0810
		LmjF.30.1880
		LmjF.23.0210
		LmjF.30.2970
		LmjF.28.2710
		LmjF.29.1250
		LmjF.31.1260
		LmjF.25.0160
		LmjF.34.1080
		LmjF.32.0680
		LmjF.23.1250
		LmjF.27.0710
		LmjF.32.0140
		LmjF.35.0580
		LmjF.09.5SrRNA.02
		LmjF.10.1080
		LmjF.30.1130
		LmjF.21.0790
		LmjF.30.3510
		LmjF.31.2870
		LmjF.24.2040
		LmjF.27.1880
		LmjF.36.ncRNA1
		LmjF.27.1490
		LmjF.19.0230
		LmjF.36.6940
		LmjF.17.0820
		LmjF.13.0540
		LmjF.10.0190
		LmjF.31.1395
		LmjF.36.2970
		LmjF.20.0700
		LmjF.21.1520
		LmjF.12.0260
		LmjF.32.0380
		LmjF.17.0050
		LmjF.06.1220
		LmjF.29.0730
		LmjF.31.1410
		LmjF.29.1390
		LmjF.18.1060
		LmjF.01.0510
		LmjF.33.0535
		LmjF.36.4640
		LmjF.28.0630
		LmjF.13.0390
		LmjF.35.4090
		LmjF.35.1630
		LmjF.33.1170
		LmjF.32.3610
		LmjF.25.0490
		LmjF.28.1140
		LmjF.19.0350
		LmjF.20.0690
		LmjF.18.1550
		LmjF.15.0640
		LmjF.36.0070
		LmjF.27.1630
		LmjF.30.2810
		LmjF.34.2850
		LmjF.36.0610
		LmjF.11.0040
		LmjF.36.3370
		LmjF.30.0745
		LmjF.10.0010
		LmjF.27.0110
		LmjF.28.0920
		LmjF.35.0690
		LmjF.29.1040
		LmjF.20.1310
		LmjF.29.2480
		LmjF.21.0930
		LmjF.28.2040
		LmjF.05.1130
		LmjF.30.2890
		LmjF.27.1900
		LmjF.04.0860
		LmjF.29.0300
		LmjF.36.1560
		LmjF.25.1790
		LmjF.34.2420
		t
		LmjF.28.0880
		LmjF.13.0440
		LmjF.35.5050
		LmjF.20.0210
		LmjF.28.0430
		LmjF.36.4850
		LmjF.22.0600
		LmjF.34.0480
		LmjF.25.0910
		LmjF.24.1120
		LmjF.07.0150
		LmjF.07.1140
		LmjF.32.3370
		LmjF.16.0990
		LmjF.24.1970
		LmjF.32.3970
		LmjF.33.2830
		LmjF.32.2470
		LmjF.31.2830
		LmjF.26.1410
		LmjF.20.0270
		LmjF.33.2170
		LmjF.35.4230
		LmjF.16.1145
		LmjF.35.2860
		LmjF.14.0440
		LmjF.33.0110
		LmjF.36.2960
		LmjF.35.2930
		LmjF.35.4410
		LmjF.27.1510
		LmjF.24.1940
		LmjF.22.0530
		LmjF.32.0760
		LmjF.35.4450
		LmjF.25.0280
		LmjF.35.2780
		LmjF.30.0430
		LmjF.36.2350
		LmjF.28.2920
		LmjF.36.0230
		LmjF.18.0590
		LmjF.29.0370
		LmjF.32.2640
		LmjF.21.5SrRNA.02
		LmjF.28.2210
		LmjF.03.0570
		LmjF.02.0290
		LmjF.28.2000
		LmjF.27.2130
		LmjF.17.1340
		LmjF.01.0820
		LmjF.26.1340
		LmjF.36.0040
		LmjF.36.5000
		LmjF.33.0500
		LmjF.03.0350
		LmjF.20.0480
		LmjF.33.1120
		LmjF.35.3090
		LmjF.35.1730
		LmjF.20.1720
		LmjF.34.4360
		LmjF.13.0800
		LmjF.11.1040
		LmjF.33.0970
		LmjF.04.0930
		LmjF.35.2850
		LmjF.01.0550
		LmjF.33.2130
		LmjF.27.0170
		LmjF.27.0300
		LmjF.13.0310
		LmjF.32.0180
		LmjF.35.2530
		LmjF.30.2190
		LmjF.24.0930
		LmjF.30.1340
		LmjF.02.0630
		LmjF.35.1300
		LmjF.29.2310
		LmjF.14.1355
		LmjF.30.3150
		LmjF.12.0690
		LmjF.29.1200
		LmjF.30.3120
		LmjF.31.1300
		LmjF.03.0770
		LmjF.36.4100
		LmjF.34.3230
		LmjF.05.0040
		LmjF.32.2880
		LmjF.22.0040
		LmjF.10.0980
		LmjF.22.1120
		LmjF.16.1650
		LmjF.16.1110
		LmjF.13.0850
		LmjF.11.0640
		LmjF.13.0020
		LmjF.16.0220
		LmjF.35.1040
		LmjF.36.2660
		LmjF.28.1350
		LmjF.30.0690
		LmjF.24.TRNAPRO.01
		LmjF.18.0030
		LmjF.30.1205
		LmjF.32.2620
		LmjF.31.2960
		LmjF.09.0260
		LmjF.22.1060
		LmjF.34.4430
		LmjF.32.2530
		LmjF.33.1010
		LmjF.36.4700
		LmjF.21.0560
		LmjF.29.1730
		LmjF.05.snoRNA0081
		LmjF.31.2480
		LmjF.28.2840
		LmjF.30.2980
		LmjF.24.0360
		LmjF.33.0730
		LmjF.16.1520
		LmjF.30.0340
		LmjF.09.5SrRNA.01
		LmjF.19.1070
		LmjF.32.0980
		LmjF.30.3720
		LmjF.34.0800
		LmjF.34.4520
		LmjF.25.2290
		LmjF.29.0180
		LmjF.36.4660
		LmjF.30.3310
		LmjF.36.0240
		LmjF.02.0690
		LmjF.26.2470
		LmjF.36.1500
		LmjF.15.0170
		LmjF.24.0280
		LmjF.35.3120
		LmjF.11.0440
		LmjF.18.0530
		LmjF.26.0070
		LmjF.20.0230
		LmjF.33.2960
		LmjF.27.2370
		LmjF.19.1505
		LmjF.36.4930
		LmjF.29.0930
		LmjF.34.snoRNA0015
		LmjF.20.1160
		LmjF.29.1060
		LmjF.31.2660
		LmjF.36.5470
		LmjF.20.0890
		LmjF.36.2600
		LmjF.20.0030
		LmjF.20.0840
		LmjF.23.0820
		LmjF.07.0960
		LmjF.04.1190
		LmjF.35.2070
		LmjF.35.4020
		LmjF.08.0620
		LmjF.09.0570
		LmjF.34.3510
		LmjF.25.1710
		LmjF.11.0320
		LmjF.36.1930
		LmjF.17.0920
		LmjF.31.1610
		LmjF.16.0510
		LmjF.31.2530
		LmjF.36.0080
		LmjF.26.0280
		LmjF.27.0500
		LmjF.35.0620
		LmjF.01.0740
		LmjF.35.3980
		LmjF.20.0343
		LmjF.31.3050
		LmjF.29.1640
		LmjF.27.0250
		LmjF.36.5830
		LmjF.25.0350
		LmjF.36.6995
		LmjF.12.0550
		LmjF.30.0410
		LmjF.13.0330
		LmjF.21.1320
		LmjF.20.0160
		LmjF.08.0500
		LmjF.09.1430
		LmjF.14.1190
		LmjF.35.1515
		LmjF.26.2230
		LmjF.34.4490
		LmjF.05.1225
		LmjF.35.3450
		LmjF.14.0630
		LmjF.05.0650
		LmjF.22.0130
		LmjF.25.0690
		LmjF.36.3960
		LmjF.21.0850
		LmjF.28.0810
		LmjF.10.0185
		LmjF.04.0680
		LmjF.31.3105
		LmjF.28.2240
		LmjF.29.0160
		LmjF.33.2920
		LmjF.32.1160
		LmjF.05.0290
		LmjF.13.0350
		LmjF.25.0330
		LmjF.30.0080
		LmjF.34.4340
		LmjF.35.0360
		LmjF.28.1700
		LmjF.14.0660
		LmjF.31.2540
		LmjF.23.1000
		LmjF.31.1520
		LmjF.36.6440
		LmjF.32.1280
		LmjF.34.3390
		LmjF.21.1810
		LmjF.17.1315
		LmjF.36.5970
		LmjF.34.2660
		LmjF.36.6140
		LmjF.31.0910
		LmjF.04.0260
		LmjF.04.1040
		LmjF.24.0610
		LmjF.34.4400
		LmjF.30.3360
		LmjF.35.2380
		LmjF.12.0250
		LmjF.10.0490
		LmjF.11.0520
		LmjF.09.0100
		LmjF.27.2600
		LmjF.34.0705
		LmjF.34.2730
		LmjF.34.0250
		LmjF.15.1250
		LmjF.34.3310
		LmjF.35.0380
		LmjF.10.0680
		LmjF.13.0340
		LmjF.34.2810
		LmjF.36.0400
		LmjF.32.0720
		LmjF.33.2610
		LmjF.30.0370
		LmjF.26.1010
		LmjF.27.1340
		LmjF.22.1580
		LmjF.17.0170
		LmjF.30.0030
		LmjF.12.0980
		LmjF.15.0270
		LmjF.14.0160
		LmjF.17.0060
		LmjF.36.0120
		LmjF.21.0440
		LmjF.12.0180
		LmjF.29.0630
		LmjF.35.snoRNA0205
		LmjF.35.1470
		LmjF.32.1530
		LmjF.13.1470
		LmjF.23.0220
		LmjF.16.0440
		LmjF.34.snoRNA0016
		LmjF.31.3000
		LmjF.26.0820
		LmjF.20.0330
		LmjF.04.0080
		LmjF.33.2280
		LmjF.19.0380
		LmjF.21.1110
		LmjF.35.2430
		LmjF.28.2730
		LmjF.31.1850
		LmjF.11.0020
		LmjF.35.4970
		LmjF.31.2010
		LmjF.31.2990
		LmjF.05.0730
		LmjF.07.0620
		LmjF.21.0460
		LmjF.08.0900
		LmjF.09.0550
		LmjF.19.0300
		LmjF.20.0490
		LmjF.21.1610
		LmjF.34.2760
		LmjF.16.1250
		LmjF.21.0740
		LmjF.05.0450
[truncated: 433 more rows]

## Sheet: Fig.3c
Figure 3c. Volcano plots highlighting differentially translated transcripts per polysome fraction (drug challenge)
		Monosomes		Light polysomes		Heavy polysomes
	GeneID	MS_log2(FC)	MS_P-adj	LP_log2(FC)	LP_P-adj	HP_log2(FC)	HP_P-adj
	LmjF.01.0010	0.214716	0.861207	1.01747	0.154073	0.173105	0.960704
	LmjF.01.0020	0.426571	0.727539	0.227362	0.641238	0.00383622	0.999644
	LmjF.01.0030	0.884777	0.586657	1.51707	0.00437858	-0.261913	0.815209
	LmjF.01.0040	-0.301243	0.856734	-0.551198	0.218439	0.241838	0.800296
	LmjF.01.0050	0.225802	0.895157	0.0994042	0.868577	0.0607112	0.991024
	LmjF.01.0060	-0.27529	0.854847	-0.156324	0.778313	-0.0852223	0.981395
	LmjF.01.0070	0.39305	0.748967	0.238461	0.661282	0.380521	0.644453
	LmjF.01.0080	-0.588068	0.675407	-0.358322	0.47089	0.173229	0.919619
	LmjF.01.0090	0.459961	0.721157	0.892357	0.0441888	-0.289132	0.749608
	LmjF.01.0100	0.689812	0.598336	0.795639	0.101468	-0.0556814	0.991024
	LmjF.01.0110	-0.522263	0.712835	-0.841361	0.0484919	0.13414	0.927103
	LmjF.01.0120	0.0391234	0.986326	0.310204	0.496802	-0.144837	0.965501
	LmjF.01.0130	0.00664887	0.997593	-0.253149	0.597872	-0.183208	0.914091
	LmjF.01.0140	0.153893	0.932577	0.14617	0.789338	-0.165474	0.94499
	LmjF.01.0150	0.0560426	0.985439	-0.428796	0.418963	-0.0557119	0.991176
	LmjF.01.0160	-0.556239	0.70041	-1.11556	0.0191387	0.197354	0.937
	LmjF.01.0170	0.645508	0.636227	0.89562	0.0491666	-0.298873	0.689734
	LmjF.01.0180	0.453648	0.71522	0.84327	0.0357891	0.11916	0.937
	LmjF.01.0190	-0.206726	0.909303	0.152216	0.79421	-0.248451	0.752879
	LmjF.01.0200	-0.70951	0.636227	-1.04343	0.0268329	-0.0342546	0.991176
	LmjF.01.0210	0.603803	0.636227	0.754881	0.0758737	-0.24476	0.764186
	LmjF.01.0220	0.479465	0.712835	0.190081	0.697983	-0.489973	0.175032
	LmjF.01.0230	0.714716	0.611381	0.902194	0.0431664	0.0388388	0.991176
	LmjF.01.0240	0.437402	0.737967	0.551915	0.209328	-0.286997	0.794489
	LmjF.01.0250	0.376153	0.753825	0.339762	0.441347	-0.202176	0.83867
	LmjF.01.0260	0.292661	0.829836	-0.0670566	0.912924	-0.229367	0.794489
	LmjF.01.0270	0.253742	0.87392	-0.195767	0.710926	0.158861	0.937361
	LmjF.01.0280	0.10445	0.949938	0.183406	0.700007	-0.156002	0.904941
	LmjF.01.0290	-0.185225	0.929738	-0.391558	0.486449	0.149448	0.942576
	LmjF.01.0300	-0.293937	0.866992	-0.936822	0.0486602	0.0775148	0.991024
	LmjF.01.0310	0.205663	0.907681	-0.330082	0.4661	0.0868129	0.991024
	LmjF.01.0315	-0.1825	0.929738	-0.839995	0.155903	-0.0282921	0.995276
	LmjF.01.0320	0.468549	0.741626	0.199606	0.678267	0.0985194	0.965501
	LmjF.01.0330	0.410296	0.771337	0.0193939	0.975576	0.488026	0.387857
	LmjF.01.0335	0.604268	0.675407	-0.0428588	0.948267	0.425712	0.505028
	LmjF.01.0340	0.175676	0.926373	-0.152659	0.767372	-0.00336499	0.999644
	LmjF.01.0350	0.240128	0.869211	0.221437	0.650907	-0.211797	0.88106
	LmjF.01.0360	-0.503199	0.712835	-0.332158	0.533037	0.0987268	0.983477
	LmjF.01.0370	-0.0834247	0.972481	-0.601108	0.152486	-0.0262602	0.991375
	LmjF.01.0380	0.320498	0.808046	0.295397	0.506854	0.0495015	0.991176
	LmjF.01.0390	0.0363852	0.986326	0.201897	0.706039	-0.529068	0.299245
	LmjF.01.0400	0.55401	0.66508	0.430009	0.360692	-0.0154496	0.996406
	LmjF.01.0410	-0.112138	0.952622	-0.229962	0.722651	-0.337804	0.767213
	LmjF.01.0420	-0.242806	0.883015	-0.381609	0.548981	-0.285091	0.865044
	LmjF.01.0430	0.521221	0.707771	0.891702	0.0701352	-0.127059	0.95126
	LmjF.01.0440	0.652719	0.654729	1.10799	0.0196418	-0.227436	0.872868
	LmjF.01.0450	0.0760317	0.980347	-0.321122	0.62827	-0.0704667	0.991024
	LmjF.01.0460	0.773615	0.644722	1.17306	0.0371399	-0.00189413	0.999644
	LmjF.01.0470	-0.06934	0.97727	-0.331587	0.553875	-0.0640117	0.991024
	LmjF.01.0480	0.46211	0.747848	0.792793	0.095571	-0.34964	0.561523
	LmjF.01.0490	0.18471	0.914551	0.513329	0.25049	-0.263613	0.81806
	LmjF.01.0500	0.373844	0.766461	0.00962537	0.98894	-0.251385	0.745394
	LmjF.01.0510	-0.423129	0.774568	-0.899792	0.0600648	0.042711	0.991176
	LmjF.01.0520	1.13112	0.561388	1.43387	0.001071	-0.431301	0.442045
	LmjF.01.0530	0.168479	0.930452	0.618405	0.179119	-0.238	0.856538
	LmjF.01.0540	1.02347	0.561388	1.19083	0.0230137	-0.612189	0.128389
	LmjF.01.0550	0.774189	0.563968	0.939623	0.0566351	-0.228433	0.910826
	LmjF.01.0560	0.470762	0.707437	0.541746	0.204723	-0.152954	0.960704
	LmjF.01.0570	-0.108558	0.95436	-0.171471	0.777997	-0.306279	0.621369
	LmjF.01.0580	0.567474	0.666111	0.682926	0.0987663	-0.18352	0.830918
	LmjF.01.0590	-0.236708	0.882485	-0.259418	0.648217	-0.126327	0.949345
	LmjF.01.0600	0.485865	0.712835	0.286476	0.577027	0.0433867	0.991176
	LmjF.01.0610	-0.443363	0.75171	-0.669031	0.183308	0.113421	0.953598
	LmjF.01.0620	0.23629	0.882485	-0.251271	0.710266	-0.785721	0.0633871
	LmjF.01.0630	1.06227	0.561388	1.29535	0.0121816	-0.204087	0.899537
	LmjF.01.0640	0.386411	0.765786	0.570773	0.153115	-0.23562	0.732798
	LmjF.01.0650	0.467265	0.712835	0.666768	0.142141	0.278059	0.740668
	LmjF.01.0660	0.536385	0.677007	0.577689	0.17092	-0.330753	0.669081
	LmjF.01.0670	0.678366	0.651513	0.903981	0.0641094	0.0725707	0.991176
	LmjF.01.0680	0.808764	0.584659	1.20421	0.0035504	0.00399539	0.999644
	LmjF.01.0690	0.0826774	0.975331	-0.0284016	0.968829	0.285667	0.676765
	LmjF.01.0700	0.116353	0.956503	0.26206	0.655591	0.450246	0.328499
	LmjF.01.0710	-0.112904	0.949976	-0.165415	0.755799	-0.204527	0.752932
	LmjF.01.0720	0.486886	0.71111	0.623435	0.124037	-0.148995	0.937
	LmjF.01.0730	0.189524	0.915187	0.5835	0.224586	-0.355781	0.744292
	LmjF.01.0740	0.586841	0.636931	0.718884	0.0736647	-0.214225	0.815209
	LmjF.01.0750	0.23655	0.891321	0.197073	0.706112	-0.218885	0.759418
	LmjF.01.0760	0.228674	0.888288	0.629282	0.210352	-0.149255	0.962328
	LmjF.01.0770	1.05593	0.561388	0.988981	0.0477165	-0.131299	0.97444
	LmjF.01.0780	0.919106	0.563968	1.03389	0.0411661	-0.132142	0.97444
	LmjF.01.0790	0.0782783	0.970994	0.0192512	0.971346	0.0831721	0.983334
	LmjF.01.0800	-0.332037	0.807478	-0.299087	0.561936	-0.155184	0.933487
	LmjF.01.0810	0.821754	0.598336	1.46483	0.00633495	0.171154	0.951219
	LmjF.01.0820	0.24887	0.888131	0.369036	0.508698	-0.130994	0.962328
	LmjF.01.0830	-0.270658	0.891321	0.157347	0.843855	0.240905	0.922102
	LmjF.02.0010	1.02841	0.563968	1.57441	0.00230684	0.356712	0.48112
	LmjF.02.0020	-0.639535	0.664611	-1.18308	0.0271057	-0.435004	0.500588
	LmjF.02.0030	-0.187996	0.927847	-0.413033	0.526032	0.0397549	0.991176
	LmjF.02.0040	0.0418094	0.986326	-0.0302103	0.956047	0.204617	0.83867
	LmjF.02.0050	-0.6532	0.636227	-1.00038	0.0165849	-0.0143139	0.996319
	LmjF.02.0060	-0.787457	0.590223	-1.66303	0.000439327	0.426269	0.354709
	LmjF.02.0070	-0.736125	0.608821	-1.14848	0.00461847	0.323263	0.508477
	LmjF.02.0080	0.295116	0.834599	0.379159	0.476437	-0.110199	0.983334
	LmjF.02.0085	-0.0829706	0.965145	0.202323	0.698541	0.009634	0.99834
	LmjF.02.0090	0.30687	0.840629	0.565316	0.269963	-0.132004	0.960704
	LmjF.02.0100	0.327881	0.839031	0.373117	0.501551	-0.0899389	0.97561
	LmjF.02.0110	0.40669	0.755639	0.769743	0.10444	-0.269602	0.791758
	LmjF.02.0120	0.133566	0.949976	0.432241	0.472981	-0.332032	0.815209
	LmjF.02.0130	0.0178717	0.992925	-0.126282	0.831258	-0.138046	0.965501
	LmjF.02.0140	0.0564844	0.983413	0.251035	0.636016	0.0154231	0.996659
	LmjF.02.0150	0.297614	0.85365	0.243355	0.655009	-0.187543	0.937
	LmjF.02.0155	0.115136	0.959328	0.308042	0.744436	-0.0161798	0.997741
	LmjF.02.0160	0.296247	0.870408	0.542305	0.233066	-0.0415953	0.991176
	LmjF.02.0170	0.103932	0.96348	0.200707	0.703605	0.00642706	0.999242
	LmjF.02.0180	0.730604	0.636227	1.11608	0.0423266	-0.232517	0.856538
	LmjF.02.0190	0.431577	0.76019	0.725647	0.132631	-0.388219	0.349986
	LmjF.02.0200	0.39529	0.807478	0.604254	0.193084	-0.113592	0.960704
	LmjF.02.0210	0.230558	0.892617	0.455449	0.310825	-0.314587	0.442162
	LmjF.02.0220	0.825764	0.596381	0.971011	0.0811248	-0.23511	0.825976
	LmjF.02.0230	0.479724	0.740127	0.730961	0.10444	-0.314613	0.608062
	LmjF.02.0240	0.113191	0.952158	0.19748	0.722624	-0.106539	0.987508
	LmjF.02.0250	0.339136	0.836061	0.51964	0.280455	-0.181663	0.937
	LmjF.02.0260	-0.437184	0.739391	-0.527602	0.256814	0.145571	0.922909
	LmjF.02.0270	-0.0502911	0.986068	0.184643	0.736884	0.0235673	0.991375
	LmjF.02.0280	-0.123984	0.945904	-0.3586	0.503777	-0.15301	0.960704
	LmjF.02.0290	-0.520268	0.693118	-0.807385	0.0676062	-0.0243264	0.991489
	LmjF.02.0300	0.242494	0.908269	0.939006	0.0955939	-0.412529	0.650952
	LmjF.02.0310	0.0023763	0.998664	-0.418922	0.44054	-0.677611	0.175191
	LmjF.02.0320	-0.408774	0.76131	-0.447442	0.451262	-0.236938	0.90179
	LmjF.02.0330	0.0189725	0.991609	-0.196667	0.712432	-0.0559189	0.991176
	LmjF.02.0340	0.050945	0.985439	0.248215	0.655009	0.403979	0.511786
	LmjF.02.0350	-0.103358	0.95436	-0.0329239	0.952393	-0.202205	0.850247
	LmjF.02.0360	0.339175	0.811628	0.668132	0.183862	-0.255656	0.726535
	LmjF.02.0370	0.888659	0.561388	0.761995	0.130548	-0.364529	0.763789
	LmjF.02.0380	-0.460043	0.740127	-0.620413	0.2083	-0.242163	0.856821
	LmjF.02.0390	-0.535226	0.696846	-0.674911	0.115097	0.000510796	0.999767
	LmjF.02.0400	0.123123	0.955175	-0.0668948	0.92136	0.001662	0.999644
	LmjF.02.0410	0.17724	0.921852	0.418215	0.359806	-0.046306	0.991176
	LmjF.02.0420	0.30256	0.868879	0.92032	0.085988	-0.145532	0.962328
	LmjF.02.0430	-0.720358	0.610346	-1.00416	0.0326194	0.0816473	0.990608
	LmjF.02.0440	0.596076	0.712835	1.25089	0.0357891	-0.0996324	0.991024
	LmjF.02.0450	0.0725376	0.978228	0.422754	0.324479	-0.451927	0.179357
	LmjF.02.0460	0.509467	0.740127	0.0554246	0.945998	-0.176984	0.937
	LmjF.02.0470	0.109801	0.959905	0.781555	0.164202	-0.380533	0.735127
	LmjF.02.0480	-0.508099	0.708606	-0.488368	0.418712	-0.164431	0.962328
	LmjF.02.0490	0.0777514	0.975428	0.348434	0.48459	0.0297136	0.991176
	LmjF.02.0500	-0.418645	0.753104	-0.466908	0.305684	-0.077275	0.991024
	LmjF.02.0510	-1.02781	0.561388	-1.18292	0.00994293	0.451568	0.337567
	LmjF.02.0520	0.246419	0.90026	1.02362	0.0675583	-0.295288	0.831017
	LmjF.02.0530	0.859525	0.600422	1.39487	0.00847684	-0.422752	0.593287
	LmjF.02.0540	0.275547	0.838681	0.244539	0.605358	0.1932	0.856538
	LmjF.02.0550	-0.265564	0.8792	-1.44789	0.00643781	-0.619005	0.235107
	LmjF.02.0560	0.120608	0.944177	0.147989	0.771733	-0.125199	0.937
	LmjF.02.0570	0.231363	0.913632	0.263927	0.703569	0.0334931	0.99175
	LmjF.02.0580	-0.124185	0.953916	0.395929	0.480937	-0.179216	0.960005
	LmjF.02.0590	-0.562203	0.677007	-1.10045	0.058891	-0.446234	0.475608
	LmjF.02.0600	-0.109163	0.952622	0.201563	0.717538	-0.196152	0.870322
	LmjF.02.0610	0.080624	0.971127	-0.546872	0.249966	-0.206748	0.937
	LmjF.02.0620	-0.217778	0.888301	-0.0722443	0.903555	-0.101867	0.963795
	LmjF.02.0630	0.467133	0.747966	0.86221	0.101877	0.287065	0.681682
	LmjF.02.0640	0.0387745	0.986326	0.101735	0.865716	-0.0869728	0.991024
	LmjF.02.0650	-0.59912	0.66508	-1.13244	0.00648304	-0.0337339	0.991375
	LmjF.02.0660	-0.023817	0.989133	0.196599	0.738214	-0.353447	0.610366
	LmjF.02.0670	-0.482812	0.709347	-0.239207	0.614877	-0.170593	0.928384
	LmjF.02.0680	-0.616581	0.646988	-0.650325	0.128688	-0.085677	0.97444
	LmjF.02.0690	-0.598993	0.675407	-0.698003	0.122221	-0.211613	0.867129
	LmjF.02.0700	-0.0163799	0.994528	0.134111	0.821362	-0.466337	0.390151
	LmjF.02.0710	0.264625	0.861862	0.59309	0.24462	0.0120727	0.998
	LmjF.02.0720	-1.09501	0.561388	-1.29354	0.0134106	0.590164	0.289629
	LmjF.02.0730	-0.441257	0.769804	-0.329173	0.64526	0.273845	0.898824
	LmjF.02.0740	-0.570726	0.664611	-0.596371	0.206178	0.337102	0.792598
	LmjF.02.SLRNA.0010	-0.776103	0.610346	-0.945082	0.0721585	0.00294621	0.999644
	LmjF.02.SLRNA.0020	-0.77085	0.610346	-0.69786	0.183787	-0.123562	0.984267
	LmjF.02.SLRNA.0030	-0.915295	0.563968	-1.15996	0.0297781	-0.128865	0.983334
	LmjF.02.SLRNA.0040	-0.619788	0.679925	-1.4975	0.00462216	-0.346651	0.786282
	LmjF.02.SLRNA.0050	-0.692239	0.650294	-0.918631	0.110182	-0.0368942	0.991489
	LmjF.02.SLRNA.0060	-0.709247	0.636227	-0.987244	0.0604433	-0.159958	0.963149
	LmjF.02.SLRNA.0070	-0.822429	0.594117	-1.03685	0.0511704	-0.0606091	0.991176
	LmjF.02.SLRNA.0080	-0.663873	0.654618	-1.06638	0.0571984	0.105746	0.991024
	LmjF.02.SLRNA.0090	-0.825338	0.592297	-1.09722	0.047058	-0.250392	0.909073
	LmjF.02.SLRNA.0100	-0.802837	0.598336	-0.676554	0.218163	-0.137521	0.97444
	LmjF.02.SLRNA.0110	-0.459972	0.753825	-0.772217	0.166556	-0.115656	0.989795
	LmjF.02.SLRNA.0120	-0.66597	0.656057	-0.931231	0.0892656	-0.12858	0.983334
	LmjF.02.SLRNA.0130	-0.755018	0.616886	-0.933924	0.108813	-0.173968	0.960704
	LmjF.02.SLRNA.0140	-0.79039	0.598711	-1.0787	0.0567241	0.128835	0.979342
	LmjF.02.SLRNA.0150	-0.741833	0.625184	-0.939982	0.0893551	-0.292056	0.877125
	LmjF.02.SLRNA.0160	-0.817624	0.598336	-0.932315	0.0808022	-0.00360224	0.999644
	LmjF.02.SLRNA.0170	-0.578912	0.696846	-1.04418	0.0607581	-0.219634	0.937
	LmjF.02.SLRNA.0180	-0.598743	0.685444	-0.975544	0.0549602	-0.202749	0.938777
	LmjF.02.SLRNA.0190	-0.910184	0.563968	-1.05071	0.0507426	0.0185937	0.996659
	LmjF.02.SLRNA.0200	-0.66286	0.654824	-0.74179	0.201823	-0.161224	0.960704
	LmjF.02.SLRNA.0210	-0.767332	0.611798	-0.804738	0.141318	0.025514	0.996319
	LmjF.02.SLRNA.0220	-0.938974	0.563968	-1.0826	0.0493925	-0.0345854	0.99175
	LmjF.02.SLRNA.0230	-0.670356	0.650294	-0.872705	0.12955	-0.159256	0.965501
	LmjF.02.SLRNA.0240	-0.596661	0.684642	-0.851982	0.124307	-0.282084	0.886176
	LmjF.02.SLRNA.0250	-0.785868	0.596381	-1.0826	0.0472001	-0.105946	0.991024
	LmjF.02.SLRNA.0260	-0.78208	0.600422	-0.983525	0.0822857	-0.0688388	0.991176
	LmjF.02.SLRNA.0270	-0.601555	0.677007	-0.873029	0.131426	-0.232636	0.927387
	LmjF.02.SLRNA.0280	-0.716408	0.636227	-0.997081	0.072795	-0.21821	0.937
	LmjF.02.SLRNA.0290	-0.848527	0.582214	-1.07401	0.0639714	-0.211057	0.937
	LmjF.02.SLRNA.0300	-0.873377	0.582214	-0.759557	0.197866	-0.248283	0.919619
	LmjF.02.SLRNA.0310	-0.853576	0.586657	-1.07541	0.0628643	-0.0446846	0.991176
	LmjF.02.SLRNA.0320	-0.807549	0.600422	-1.11359	0.0387911	-0.0466532	0.991176
	LmjF.02.SLRNA.0330	-0.769738	0.610346	-1.04878	0.0489281	-0.184706	0.958351
	LmjF.02.SLRNA.0340	-0.759658	0.611985	-1.0978	0.0422189	-0.154913	0.967298
	LmjF.02.SLRNA.0350	-0.762737	0.618303	-0.888139	0.10415	-0.0244268	0.996319
	LmjF.02.SLRNA.0360	-0.903043	0.572346	-0.834114	0.145433	0.0624763	0.991176
	LmjF.02.SLRNA.0370	-0.846053	0.582214	-1.14625	0.0422189	-0.0280237	0.995699
	LmjF.02.SLRNA.0380	-0.899292	0.577226	-0.987407	0.0663875	-0.21738	0.937
	LmjF.02.SLRNA.0390	-0.697553	0.639677	-1.14079	0.0346036	-0.208837	0.94236
	LmjF.02.SLRNA.0400	-0.691481	0.64	-0.932242	0.0751404	-0.165343	0.963149
	LmjF.02.SLRNA.0410	-0.616028	0.677244	-0.995181	0.0591429	-0.207384	0.937
	LmjF.02.SLRNA.0420	-0.843865	0.582214	-1.00303	0.0728692	-0.157251	0.965896
	LmjF.02.SLRNA.0430	-0.920209	0.566587	-1.09154	0.0422659	-0.210686	0.937
	LmjF.02.SLRNA.0440	-0.604893	0.676057	-1.01992	0.0663249	-0.204846	0.942576
	LmjF.02.SLRNA.0450	-0.773976	0.610346	-1.11299	0.0424535	-0.12339	0.986997
	LmjF.02.SLRNA.0460	-0.738636	0.610346	-0.996598	0.0675583	-0.0822424	0.991024
	LmjF.02.SLRNA.0470	-0.726321	0.636227	-1.00531	0.0554448	-0.251126	0.906898
	LmjF.02.SLRNA.0480	-0.774652	0.610346	-1.34697	0.0103986	-0.206229	0.937
	LmjF.02.SLRNA.0490	-0.671977	0.651513	-0.994867	0.0888157	0.0374768	0.991375
	LmjF.02.SLRNA.0500	-0.745226	0.610346	-1.02642	0.0623051	-0.142978	0.97444
	LmjF.02.SLRNA.0510	-0.979197	0.561388	-1.05649	0.0391463	-0.162616	0.964548
	LmjF.02.SLRNA.0520	-0.585075	0.696846	-1.01085	0.0722446	-0.238837	0.919619
	LmjF.02.SLRNA.0530	-0.643894	0.66508	-0.822898	0.123078	-0.0602468	0.991176
	LmjF.02.SLRNA.0540	-0.801305	0.598336	-1.10212	0.036109	-0.0807708	0.991024
	LmjF.02.SLRNA.0550	-0.792023	0.598711	-1.00258	0.0515423	-0.40572	0.681682
	LmjF.02.SLRNA.0560	-0.815934	0.594037	-0.907158	0.0978535	-0.119293	0.983681
	LmjF.02.SLRNA.0570	-0.882532	0.581358	-0.865758	0.125115	-0.14431	0.97444
	LmjF.02.SLRNA.0580	-0.742237	0.624079	-0.839481	0.13356	-0.283918	0.886146
	LmjF.02.SLRNA.0590	-0.66345	0.654188	-1.02817	0.0660704	-0.0738776	0.991176
	LmjF.02.SLRNA.0600	-0.681265	0.650294	-1.0243	0.0607479	-0.163774	0.963149
	LmjF.03.0010	0.455662	0.762984	0.525933	0.353406	1.14258	0.000752862
	LmjF.03.0020	0.166108	0.932577	-0.408889	0.400511	0.437847	0.441819
	LmjF.03.0030	0.254656	0.888301	0.0405026	0.957346	0.304988	0.850999
	LmjF.03.0040	0.275378	0.883453	0.50243	0.429441	0.287981	0.809547
	LmjF.03.0060	-0.434755	0.740127	-0.453146	0.344776	0.186635	0.919223
	LmjF.03.0070	-0.388213	0.763878	-0.511428	0.251968	0.0316864	0.991375
	LmjF.03.0080	0.155677	0.9292	0.348892	0.44054	-0.0345162	0.991176
	LmjF.03.0090	0.135291	0.943969	0.476526	0.304741	-0.268544	0.587402
	LmjF.03.0100	0.193238	0.899594	0.430233	0.387106	-0.0050538	0.999644
	LmjF.03.0110	-0.0858358	0.972642	0.0429152	0.945896	-0.147016	0.937
	LmjF.03.0120	0.157899	0.930958	0.198621	0.721309	-0.169593	0.942576
	LmjF.03.0130	0.246602	0.885472	-0.127857	0.841289	0.0869808	0.991024
	LmjF.03.0140	-0.376659	0.780011	-0.898954	0.0426288	-0.313503	0.551682
	LmjF.03.0150	-0.766864	0.596381	-1.01562	0.0195058	-0.120746	0.94562
	LmjF.03.0160	-0.417458	0.727539	-0.0725834	0.901891	-0.16519	0.937
	LmjF.03.0170	-0.497072	0.740127	-1.27282	0.00213598	0.0423142	0.991176
	LmjF.03.0180	-0.403075	0.756465	-0.24367	0.628193	-0.198481	0.911876
	LmjF.03.0190	-0.0674245	0.979741	0.094974	0.871712	-0.103892	0.987049
	LmjF.03.0200	0.373371	0.786591	0.729647	0.175335	-0.392496	0.693172
	LmjF.03.0210	-0.651785	0.617314	-0.693941	0.129055	-0.0681269	0.991024
	LmjF.03.0220	-0.50136	0.716468	-0.285241	0.620762	-0.116105	0.981155
	LmjF.03.0230	0.806906	0.611861	1.08032	0.0190673	-0.442541	0.463604
	LmjF.03.0240	-0.630455	0.66508	-1.00506	0.0315787	0.00409144	0.999644
	LmjF.03.0250	-0.712741	0.60346	-1.2789	0.0319692	-0.234801	0.921852
	LmjF.03.0260	-0.893328	0.561388	-0.920463	0.0398825	-0.342202	0.525726
	LmjF.03.0270	0.0498831	0.986326	0.306431	0.604944	-0.441782	0.474834
	LmjF.03.0280	0.106687	0.957191	-0.144637	0.791908	-0.326926	0.686136
	LmjF.03.0290	-0.317465	0.834599	0.0383844	0.945896	-0.000933775	0.999644
	LmjF.03.0310	-0.421217	0.766172	0.345812	0.470904	-0.128636	0.971531
	LmjF.03.0320	-0.23115	0.888301	-0.189026	0.727893	-0.441023	0.307771
	LmjF.03.0330	0.177447	0.916094	0.262459	0.60324	-0.084224	0.981155
	LmjF.03.0340	-0.224602	0.883914	-0.447795	0.415778	-0.0447433	0.991176
	LmjF.03.0350	0.371296	0.811398	0.597841	0.2033	-0.277974	0.797666
	LmjF.03.0360	-0.0811573	0.981145	1.2038	0.0488757	-0.162733	0.965087
	LmjF.03.0370	0.742082	0.650294	1.56177	0.028356	0.0458979	0.991176
	LmjF.03.0380	0.176662	0.933492	0.0535962	0.944778	0.265317	0.904941
	LmjF.03.0390	-0.596433	0.677007	-1.14842	0.0257806	0.215364	0.924221
	LmjF.03.0400	0.489866	0.763811	0.662003	0.241846	0.1574	0.965896
	LmjF.03.0410	0.949644	0.582214	1.28053	0.00847684	0.128537	0.970603
	LmjF.03.0420	0.260385	0.885866	0.464241	0.331048	-0.0869592	0.991024
	LmjF.03.0430	-0.736588	0.610346	-0.916849	0.278854	-0.207602	0.942576
	LmjF.03.0440	-0.780214	0.598336	-0.958244	0.25489	-0.184192	0.958709
	LmjF.03.0450	0.277252	0.881254	0.523824	0.358344	-0.0594862	0.991176
	LmjF.03.0460	0.680322	0.684856	1.77813	0.0018471	-0.0926606	0.991024
	LmjF.03.0470	-0.0168708	0.993635	-0.03077	0.955351	-0.198567	0.899537
	LmjF.03.0480	0.0955098	0.966507	0.301516	0.555268	-0.333504	0.681682
	LmjF.03.0490	0.123036	0.956103	0.620234	0.192652	0.181554	0.937
	LmjF.03.0500	0.740738	0.651513	1.50329	0.00523804	0.292509	0.870928
	LmjF.03.0510	0.0891033	0.972052	0.303578	0.573925	-0.409079	0.412809
	LmjF.03.0520	-0.324024	0.811398	-0.255135	0.655295	-0.126991	0.965501
	LmjF.03.0530	0.0225067	0.991741	0.409445	0.385103	-0.283984	0.550516
	LmjF.03.0540	0.100939	0.953916	0.31259	0.503745	-0.181314	0.91901
	LmjF.03.0550	0.385784	0.765399	0.171072	0.755799	0.0366989	0.991176
	LmjF.03.0560	0.128283	0.946107	0.075967	0.900444	0.069179	0.991024
	LmjF.03.0570	-0.887233	0.562547	-0.833975	0.0701803	-0.164596	0.931213
	LmjF.03.0580	0.0667124	0.980301	0.11519	0.863034	-0.194679	0.951715
	LmjF.03.0590	-4.38078e-05	0.999905	0.0386762	0.945998	-0.0897027	0.975806
	LmjF.03.0600	-0.0197117	0.991738	-0.0914263	0.895765	-0.26976	0.84791
	LmjF.03.0610	-0.0080186	0.997222	-0.231158	0.64069	-0.110246	0.962328
	LmjF.03.0620	-0.0417477	0.986326	0.502117	0.275187	-0.095731	0.975806
	LmjF.03.0630	-0.629753	0.675407	-1.04174	0.0334396	-0.097215	0.973736
	LmjF.03.0640	0.114449	0.948802	0.39566	0.373608	-0.119133	0.951242
	LmjF.03.0650	-0.296664	0.840286	-0.315263	0.517864	-0.100235	0.965896
	LmjF.03.0660	-0.0839463	0.965823	-0.139218	0.788159	0.094696	0.965501
	LmjF.03.0670	-0.35708	0.777703	-0.265089	0.605358	-0.125394	0.960005
	LmjF.03.0680	-0.12833	0.94662	-0.0371811	0.956645	-0.212907	0.870928
	LmjF.03.0690	0.591918	0.685444	0.695237	0.123073	-0.447181	0.441819
	LmjF.03.0700	0.165896	0.929738	0.366211	0.544212	-0.285606	0.865998
	LmjF.03.0710	-0.448287	0.747966	-1.1391	0.0202184	-0.186093	0.868619
	LmjF.03.0720	-0.0203316	0.991248	-0.0363573	0.950395	-0.206342	0.849915
	LmjF.03.0730	-0.282313	0.858995	-0.051059	0.93812	-0.353606	0.507794
	LmjF.03.0740	-0.536744	0.675407	-0.531888	0.320048	-0.294137	0.798879
	LmjF.03.0750	-0.401099	0.747966	-0.58433	0.222025	-0.28221	0.742963
	LmjF.03.0760	-1.14233	0.556449	-1.54041	0.00992276	-0.035283	0.991489
	LmjF.03.0770	-0.50486	0.707437	-0.65894	0.13823	-0.174589	0.858148
	LmjF.03.0780	-0.596657	0.677007	0.367565	0.487208	-0.263083	0.870928
	LmjF.03.0790	-0.358002	0.786591	-0.27475	0.661109	-0.224389	0.914551
	LmjF.03.0800	0.0841857	0.975952	0.544519	0.298337	-0.241499	0.909073
	LmjF.03.0810	-0.0124971	0.99594	-0.119853	0.831471	-0.336191	0.726838
	LmjF.03.0820	-0.041377	0.986326	0.311821	0.594828	-0.425684	0.608062
	LmjF.03.0830	0.183353	0.932577	0.444184	0.45049	-0.198992	0.901401
	LmjF.03.0840	0.724011	0.610346	1.18276	0.0317478	-0.211974	0.936155
	LmjF.03.0850	-0.0130707	0.996411	0.347918	0.537534	-0.329705	0.75575
	LmjF.03.0860	0.135043	0.944173	0.231794	0.676057	-0.200665	0.92174
	LmjF.03.0870	0.174069	0.923175	0.187746	0.702677	-0.341479	0.608062
	LmjF.03.0880	0.5948	0.66508	0.467722	0.341422	-0.219792	0.918838
	LmjF.03.0890	-0.256895	0.870211	-0.304902	0.524306	-0.0411302	0.991176
	LmjF.03.0900	0.102539	0.956103	0.182768	0.790116	-0.261839	0.895677
	LmjF.03.0910	0.271609	0.848184	0.130273	0.821502	0.0671018	0.991024
	LmjF.03.0920	-0.245425	0.881717	-0.207524	0.713149	0.277342	0.681092
	LmjF.03.0930	-0.514536	0.716427	-0.376002	0.4661	-0.107158	0.979112
	LmjF.03.0940	-0.315025	0.838139	-0.640971	0.147768	0.156808	0.937
	LmjF.03.0950	0.00409298	0.99783	0.455346	0.305896	0.409401	0.384152
	LmjF.03.0960	-0.631569	0.66508	-1.21133	0.00407452	-0.372891	0.367927
	LmjF.03.0970	-0.519236	0.723046	-1.53013	0.00416966	-0.441425	0.442162
	LmjF.03.0980	-0.407546	0.754578	-0.758348	0.187744	-0.195852	0.909733
	LmjF.03.TRNALYS.01	NA	NA	0.394721	NA	0.0635353	0.942576
	LmjF.04.0010	0.379749	0.782154	0.692112	0.138315	-0.347054	0.676765
	LmjF.04.0020	0.788549	0.637067	1.24105	0.0456321	-0.126652	0.984267
	LmjF.04.0030	0.197541	0.898687	-0.116819	0.847028	0.436313	0.483826
	LmjF.04.0035	-0.716922	0.636931	-1.69967	0.000341617	0.413331	0.661091
	LmjF.04.0040	0.771835	0.630941	0.800295	0.319078	-0.138288	0.973736
	LmjF.04.0045	-0.897233	0.577611	-1.22206	0.0184798	0.0543349	0.991024
	LmjF.04.0050	0.51207	0.740127	0.665904	0.230911	0.0046417	0.999644
	LmjF.04.0060	-0.349723	0.803451	-0.364997	0.470506	-0.157509	0.953598
	LmjF.04.0070	-0.34715	0.790515	-0.387599	0.368878	-0.223263	0.834694
	LmjF.04.0080	-0.812969	0.598336	-0.934156	0.0642096	0.276517	0.763789
	LmjF.04.0090	0.202083	0.913694	0.648396	0.162987	-0.220775	0.874145
	LmjF.04.0100	-0.153876	0.939388	-0.178962	0.811409	0.0200646	0.996659
	LmjF.04.0110	-0.930452	0.561388	-0.720395	0.0870257	-0.0885993	0.975806
	LmjF.04.0120	0.179583	0.923602	0.318316	0.625856	-0.0839535	0.991024
	LmjF.04.0123	-0.606583	0.673272	-1.07077	0.0161311	-0.0495437	0.991024
	LmjF.04.0127	-0.407112	0.748998	-0.617351	0.21728	-0.0869824	0.991024
	LmjF.04.0130	0.172072	0.938703	-0.366413	0.663235	-0.134739	0.975806
	LmjF.04.0140	0.25801	0.894354	-0.549479	0.46229	-0.12272	0.984424
	LmjF.04.0150	0.00547561	0.99783	-0.509616	0.529802	-0.151844	0.966842
	LmjF.04.0160	0.357281	0.840286	-0.130628	0.888876	-0.131182	0.98312
	LmjF.04.0170	0.0782712	0.981943	-0.281544	0.741737	-0.163364	0.963149
	LmjF.04.0180	0.00982524	0.997262	-0.484758	0.50927	-0.0806356	0.991024
	LmjF.04.0190	0.101077	0.970994	-0.325082	0.681428	-0.083327	0.991024
	LmjF.04.0200	0.304047	0.863378	0.290971	0.625558	-0.0757054	0.991176
	LmjF.04.0210	0.00179202	0.998737	-0.0178439	0.986252	-0.149812	0.962328
	LmjF.04.0220	0.364738	0.834599	0.434796	0.476312	0.253977	0.897462
	LmjF.04.0230	-0.384974	0.756006	-0.77614	0.163967	0.482246	0.473102
	LmjF.04.0240	-0.172066	0.926851	0.0753128	0.907821	0.842697	0.00150927
	LmjF.04.0250	-0.125651	0.944177	-0.336463	0.469357	-0.251254	0.677893
	LmjF.04.0260	-0.833864	0.584659	-0.943657	0.0698775	-0.0896421	0.988311
	LmjF.04.0270	-0.509461	0.675407	-0.340475	0.438875	-0.231232	0.776263
	LmjF.04.0280	0.454589	0.753661	0.738633	0.152491	-0.641339	0.2271
	LmjF.04.0290	-0.291844	0.824326	-0.331353	0.517864	-0.175882	0.914091
	LmjF.04.0300	-0.882922	0.563968	-1.36491	0.00625576	0.0135519	0.996659
	LmjF.04.0310	0.0434299	0.986326	0.924982	0.0649648	0.140582	0.97444
	LmjF.04.0320	0.233569	0.894606	0.605207	0.210454	0.127791	0.982591
	LmjF.04.0330	0.146708	0.930452	0.176975	0.752608	-0.0687769	0.991024
	LmjF.04.0340	-0.616586	0.661698	-0.577844	0.209334	0.0938405	0.981155
	LmjF.04.0350	0.604126	0.709347	0.702539	0.162056	-0.573335	0.236662
	LmjF.04.0370	-0.24575	0.891321	-0.14663	0.85138	-0.0883403	0.991024
	LmjF.04.0380	-0.563447	0.67736	-0.537742	0.255299	-0.064409	0.991024
	LmjF.04.0390	0.308143	0.860086	0.0975052	0.888876	-0.0559192	0.991176
	LmjF.04.0400	-0.393236	0.753825	-0.708429	0.110375	-0.0421349	0.991176
	LmjF.04.0410	0.441836	0.765831	0.461527	0.409061	0.202352	0.901401
	LmjF.04.0420	0.0219066	0.992741	0.444598	0.429977	-0.0424262	0.991176
	LmjF.04.0430	0.220667	0.919674	1.35454	0.00858116	-0.409585	0.643149
	LmjF.04.0440	0.571848	0.730679	1.19268	0.0315787	0.132284	0.975806
	LmjF.04.0450	0.749217	0.651513	-0.845786	0.21623	-0.114568	0.990969
	LmjF.04.0460	0.0255259	0.988569	0.335858	0.431196	-0.457217	0.332685
	LmjF.04.0465	-0.928767	0.561388	-1.04515	0.0512469	-0.00948758	0.998
	LmjF.04.0470	-0.322465	0.824326	-0.456146	0.443546	-0.240341	0.899537
	LmjF.04.0480	-0.936328	0.561388	-1.2144	0.0047936	0.5503	0.151557
	LmjF.04.0490	-0.251794	0.883015	-0.0330452	0.96863	-0.118603	0.988434
	LmjF.04.0500	-0.495467	0.740127	0.310185	0.552924	-0.336118	0.738888
	LmjF.04.0510	0.906147	0.590223	1.27925	0.00936851	-0.0431953	0.991176
	LmjF.04.0520	0.289149	0.846213	0.47371	0.298337	-0.0072485	0.999086
	LmjF.04.0530	-0.44583	0.739391	-0.736301	0.0698775	0.0553792	0.991024
	LmjF.04.0540	0.0360332	0.986326	-0.0686273	0.901411	-0.129624	0.958351
	LmjF.04.0550	0.444954	0.754578	0.537622	0.198514	-0.542485	0.0914242
	LmjF.04.0560	-0.766123	0.611798	-1.28047	0.0223848	0.382354	0.676765
	LmjF.04.0570	-0.0576411	0.983413	-0.271008	0.620762	0.124897	0.978364
	LmjF.04.0580	-0.152947	0.927235	-0.0652213	0.902401	-0.292093	0.732428
	LmjF.04.0590	-0.229929	0.885472	0.0989415	0.854065	-0.174585	0.919619
	LmjF.04.0600	-0.579187	0.696846	-0.148127	0.808327	-0.424357	0.483019
	LmjF.04.0610	-0.768359	0.600422	-0.774036	0.0806248	0.234168	0.815209
	LmjF.04.0620	-0.128614	0.943969	-0.108613	0.856462	-0.246924	0.897462
	LmjF.04.0625	-0.141514	0.943969	-0.277603	0.635983	0.173765	0.942576
	LmjF.04.0630	-0.39259	0.816364	-0.650938	0.243869	0.120144	0.970603
	LmjF.04.0640	-1.00548	0.561388	-0.926034	0.0583346	0.18997	0.937
	LmjF.04.0650	0.0357853	0.986326	0.0558308	0.920224	-0.0710439	0.991024
	LmjF.04.0660	-0.289343	0.836328	-0.299017	0.513242	0.759013	0.0388796
	LmjF.04.0670	0.189446	0.896151	0.0975549	0.865102	-0.133832	0.973736
	LmjF.04.0680	0.0447183	0.986326	-0.962853	0.0747876	0.254698	0.643149
	LmjF.04.0690	0.339968	0.792883	0.139346	0.79215	-0.475519	0.281835
	LmjF.04.0700	-0.051983	0.986068	-0.0688643	0.90687	-0.0614563	0.991024
	LmjF.04.0710	-0.133758	0.937533	-0.152357	0.766062	-0.273477	0.75575
	LmjF.04.0720	0.769486	0.636227	1.09797	0.0382951	-0.402338	0.590468
	LmjF.04.0730	-0.320719	0.799842	0.0103512	0.987	0.0233417	0.991375
	LmjF.04.0740	-0.258986	0.851873	0.0549293	0.91827	-0.125236	0.956735
	LmjF.04.0750	-0.335088	0.789438	-1.05763	0.0463424	-0.129768	0.983334
	LmjF.04.0760	-0.206389	0.898687	-0.642151	0.296477	-0.221191	0.937
	LmjF.04.0770	-0.0864165	0.966507	-0.387391	0.542145	-0.218117	0.937
	LmjF.04.0780	-0.617645	0.650294	-1.00896	0.0167853	0.014043	0.996319
	LmjF.04.0790	0.120034	0.947008	0.199882	0.717646	-0.250238	0.856538
	LmjF.04.0800	-0.573412	0.654824	-0.90132	0.0591429	-0.310818	0.650952
	LmjF.04.0810	-0.219916	0.885866	0.175623	0.793035	-0.163923	0.963149
	LmjF.04.0820	-0.40194	0.740127	-0.386478	0.400784	-0.138771	0.955746
	LmjF.04.0830	0.0398333	0.986326	0.168434	0.779278	-0.39803	0.540016
	LmjF.04.0840	0.0668867	0.978403	0.0885436	0.865828	-0.274965	0.675869
	LmjF.04.0850	0.233679	0.872819	0.648132	0.209545	-0.152631	0.965896
	LmjF.04.0860	-0.725737	0.636227	-1.00225	0.0623305	-0.027603	0.99175
	LmjF.04.0870	0.358092	0.847568	0.930509	0.0924975	-0.329036	0.768806
	LmjF.04.0880	-0.990672	0.561388	-1.43607	0.00420328	0.132548	0.970603
	LmjF.04.0890	0.510103	0.734887	0.783224	0.124279	-0.068218	0.991024
	LmjF.04.0900	-0.188616	0.923602	0.358236	0.512763	-0.396006	0.643149
	LmjF.04.0910	0.484075	0.721598	0.349361	0.499887	-0.0844459	0.990938
	LmjF.04.0920	0.2987	0.838675	0.33838	0.450992	-0.113545	0.960608
	LmjF.04.0930	-0.490682	0.726255	-1.04265	0.0508407	-0.0303477	0.99175
	LmjF.04.0940	0.224869	0.888775	0.350139	0.436019	-0.115648	0.960704
	LmjF.04.0950	-0.388791	0.747966	-0.956769	0.0828058	-0.114967	0.990608
	LmjF.04.0960	-0.250486	0.882485	-0.907522	0.0386986	-0.186512	0.942576
	LmjF.04.0970	-0.333525	0.789306	-0.330504	0.457661	-0.05955	0.991024
	LmjF.04.0975	0.0479135	0.985439	0.0352943	0.950613	0.0989181	0.965501
	LmjF.04.0980	0.0383253	0.986326	-0.131433	0.795267	-0.0634938	0.991024
	LmjF.04.0990	-0.687092	0.636227	-0.962889	0.0283455	-0.190727	0.927387
	LmjF.04.1000	0.0718446	0.978697	0.0480679	0.932765	0.0936338	0.985492
	LmjF.04.1010	-0.398912	0.767582	-0.19948	0.730199	0.123505	0.956735
	LmjF.04.1020	-0.40385	0.773876	-1.12501	0.0446433	-0.334222	0.740681
	LmjF.04.1030	0.0428675	0.986326	-0.428094	0.476437	-0.359796	0.732798
	LmjF.04.1040	0.629261	0.654824	0.740806	0.156848	0.26122	0.853202
	LmjF.04.1050	-0.27406	0.840286	-0.12723	0.8249	0.00895153	0.999086
	LmjF.04.1060	-0.546714	0.677007	-0.671565	0.133669	0.0108805	0.998
	LmjF.04.1070	-0.840656	0.582214	-1.16172	0.0161072	-0.101614	0.973736
	LmjF.04.1080	-0.153519	0.9292	5.45815e-05	0.999862	-0.179683	0.870928
	LmjF.04.1090	-0.0938951	0.966187	0.0989495	0.866695	-0.35057	0.558674
	LmjF.04.1100	-0.525513	0.70314	-0.401335	0.433839	0.251032	0.823418
	LmjF.04.1110	-0.163923	0.927838	-0.233716	0.643365	0.131656	0.960704
	LmjF.04.1120	0.635361	0.649199	0.727019	0.140012	-0.408053	0.348097
	LmjF.04.1130	-0.285363	0.838707	-0.421141	0.39311	0.0387	0.991176
	LmjF.04.1140	-0.93852	0.563968	-1.39996	0.0103986	0.351849	0.623321
	LmjF.04.1150	-0.672983	0.648396	-1.19614	0.00732758	0.21177	0.886146
	LmjF.04.1160	0.55378	0.712835	0.564484	0.244772	0.164662	0.937
	LmjF.04.1165	-0.854146	0.563968	-0.888263	0.0521717	-0.168868	0.959741
	LmjF.04.1170	-0.0880423	0.939388	0.242399	0.803294	0.034566	0.99175
	LmjF.04.1180	0.706464	0.654188	1.35052	0.0137648	-0.247025	0.917715
	LmjF.04.1190	-0.402933	0.757804	-0.566195	0.189169	0.0932089	0.96834
	LmjF.04.1200	-0.496292	0.73953	-1.08175	0.0364671	-0.0416213	0.991375
	LmjF.04.1210	0.591171	0.675407	-0.153493	0.886642	0.0209055	0.994787
	LmjF.04.1220	0.313312	0.807478	0.156133	0.748814	-0.0230295	0.99175
	LmjF.04.1230	0.169985	0.927847	-0.577291	0.261259	-0.00262549	0.999644
	LmjF.05.0010	0.828606	0.563968	0.000237179	0.999828	-0.251133	0.768806
	LmjF.05.0020	-0.31292	0.841812	-0.976983	0.0502057	0.111002	0.983334
	LmjF.05.0030	-0.257416	0.866992	-0.675633	0.146778	0.041141	0.991176
	LmjF.05.0040	-0.217611	0.888131	-1.07688	0.0537093	-0.588169	0.282487
	LmjF.05.0050	0.424138	0.740127	0.481528	0.326049	-0.350583	0.509574
	LmjF.05.0060	0.672622	0.652779	1.15409	0.0211329	0.0927612	0.991024
	LmjF.05.0070	-0.566109	0.696846	-1.54486	0.00152339	-0.179875	0.955761
	LmjF.05.0080	-0.363977	0.811398	-0.480498	0.418891	0.0196652	0.996659
	LmjF.05.0090	-1.12851	0.5246	-1.38722	0.00430874	0.668732	0.186525
	LmjF.05.0100	0.942194	0.582214	1.29217	0.00663646	-0.226722	0.919619
	LmjF.05.0110	-0.517928	0.723046	-1.3103	0.00174687	0.161414	0.937
	LmjF.05.0120	-0.127979	0.943969	0.0504656	0.941527	0.275944	0.75652
	LmjF.05.0130	0.698762	0.650294	1.22316	0.0150005	-0.0858053	0.991024
	LmjF.05.0140	0.884068	0.563968	1.34261	0.0140731	-0.195943	0.937
	LmjF.05.0150	-0.286563	0.838139	-0.47096	0.332525	-0.409709	0.373096
	LmjF.05.0160	-0.529977	0.685444	-0.440241	0.380423	-0.250165	0.834694
	LmjF.05.0170	0.44986	0.721976	0.22168	0.68813	-0.12636	0.965896
	LmjF.05.0180	0.442689	0.753202	0.847328	0.0858318	-0.126188	0.956067
	LmjF.05.0190	-0.994876	0.561388	-1.06732	0.0270021	-0.160413	0.931863
	LmjF.05.0200	0.136016	0.932577	0.277856	0.557503	-0.251059	0.773756
	LmjF.05.0210	0.314135	0.834718	0.354506	0.514477	-0.0902316	0.991024
	LmjF.05.0220	-0.184443	0.918713	-0.195941	0.699276	0.213891	0.921579
	LmjF.05.0230	-0.212485	0.88605	-0.0475293	0.934284	0.00350288	0.999644
	LmjF.05.0240	0.118983	0.948802	0.474551	0.370403	-0.442074	0.550919
	LmjF.05.0250	-0.536805	0.71522	-0.76361	0.108119	0.226724	0.889467
	LmjF.05.0260	-0.506398	0.708621	-1.15786	0.020647	-0.641151	0.0109082
	LmjF.05.0270	-1.02313	0.561388	-1.36288	0.0202207	-0.0892723	0.991024
	LmjF.05.0280	0.487224	0.727513	0.466751	0.349295	-0.425024	0.60845
	LmjF.05.0285	-0.65589	0.636227	-0.910268	0.0770819	0.326157	0.811383
	LmjF.05.0290	-0.540306	0.687394	-0.760696	0.0793461	-0.11159	0.94562
	LmjF.05.0300	-0.498785	0.695573	-0.56503	0.16881	-0.0985818	0.960704
	LmjF.05.0310	-0.325461	0.821291	-0.548832	0.201763	-0.0651382	0.991024
	LmjF.05.0320	-0.604874	0.683131	-0.993287	0.0385168	0.0893032	0.983334
	LmjF.05.0330	-0.0981057	0.956103	0.0590137	0.912924	-0.283643	0.722628
	LmjF.05.0340	-0.449041	0.712835	-0.386801	0.396051	-0.0395051	0.991176
	LmjF.05.0350	0.581356	0.66508	0.341957	0.531802	0.26292	0.686136
	LmjF.05.0360	0.168381	0.926814	-0.0111933	0.989651	-0.0618314	0.991176
	LmjF.05.0370	-0.257714	0.870226	-0.722727	0.110375	-0.479945	0.350069
	LmjF.05.0380	0.285028	0.888301	-0.0671284	0.939912	0.0401714	0.991375
	LmjF.05.0390	0.589911	0.701222	1.0888	0.0186856	0.0658456	0.991024
	LmjF.05.0400	0.122515	0.948802	0.401693	0.370085	-0.246862	0.897462
	LmjF.05.0410	-0.227205	0.879108	-0.27212	0.555268	-0.348382	0.403467
	LmjF.05.0420	-0.562228	0.696846	-1.19861	0.00648304	0.0010975	0.999644
	LmjF.05.0430	-0.124844	0.945904	-0.254934	0.616957	-0.183437	0.90179
	LmjF.05.0440	-0.511655	0.713602	-0.553006	0.211182	0.0868723	0.985492
	LmjF.05.0450	-0.291469	0.870226	-0.868922	0.0923543	0.222091	0.898412
	LmjF.05.0460	0.764951	0.610346	0.956157	0.13276	-0.107382	0.991024
	LmjF.05.0470	-0.64244	0.637474	-0.997185	0.026511	0.276057	0.815209
	LmjF.05.0480	0.64639	0.696846	1.36461	0.0229927	0.113532	0.990992
	LmjF.05.0490	-0.185234	0.916109	-0.444894	0.344776	-0.204553	0.870322
	LmjF.05.0500	-0.23946	0.873043	-0.0779068	0.90687	-0.229125	0.922102
	LmjF.05.0510	-0.186716	0.908099	0.0513375	0.94093	-0.245968	0.91242
	LmjF.05.0520	-1.00053	0.561388	-1.25345	0.0259752	-0.212568	0.937
	LmjF.05.0530	-0.211039	0.914551	0.0479756	0.940601	-0.268553	0.826191
	LmjF.05.0540	-0.888197	0.579651	-1.23942	0.0115568	-0.0292537	0.991176
	LmjF.05.0550	0.00631001	0.997649	-0.00787908	0.99117	-0.209871	0.914091
	LmjF.05.0560	0.407627	0.740127	0.261326	0.639056	-0.12651	0.962328
	LmjF.05.0570	-0.623634	0.640049	-0.655573	0.124262	-0.134349	0.951948
	LmjF.05.0580	-0.0757663	0.979616	-0.0119175	0.988482	0.0263889	0.992137
	LmjF.05.0590	-0.339673	0.801319	-0.375324	0.377662	-0.200656	0.878979
	LmjF.05.0600	-0.367776	0.76019	-0.3632	0.40447	-0.0240793	0.991375
	LmjF.05.0610	-0.238887	0.881717	-0.722414	0.118476	0.00578541	0.999086
	LmjF.05.0620	0.0873899	0.964768	0.293186	0.617039	-0.279445	0.870322
	LmjF.05.0630	0.339142	0.804512	0.354086	0.471207	-0.0868808	0.987763
	LmjF.05.0640	0.224246	0.895931	0.258681	0.674839	-0.676132	0.12844
	LmjF.05.0650	0.77602	0.636227	0.828949	0.098959	-0.537994	0.309848
	LmjF.05.0660	-0.462118	0.71111	-0.458226	0.303414	-0.214099	0.83329
	LmjF.05.0670	0.223262	0.915063	1.68527	0.000613865	-0.307	0.826329
	LmjF.05.0680	-0.677434	0.598711	-0.518487	0.252677	-0.0653138	0.991024
	LmjF.05.0690	-0.181119	0.918713	0.563337	0.261297	-0.325658	0.803751
	LmjF.05.0700	0.435587	0.747966	0.715545	0.191437	-0.175324	0.956017
	LmjF.05.0710	0.31332	0.859474	1.03511	0.0222402	-0.0784654	0.991024
	LmjF.05.0720	0.754085	0.626168	1.14048	0.0176837	-0.0306748	0.991375
	LmjF.05.0730	0.30448	0.851738	0.62269	0.179207	-0.0208264	0.996319
	LmjF.05.0740	-0.338134	0.773254	-0.284021	0.54553	0.0627931	0.991024
	LmjF.05.0750	0.130443	0.941054	0.454372	0.331984	-0.123823	0.973736
	LmjF.05.0760	0.54117	0.671852	0.205355	0.72371	-0.192117	0.937
	LmjF.05.0770	0.933901	0.563968	1.52095	0.00422201	-0.155224	0.937
	LmjF.05.0780	0.0392653	0.986326	-0.0945058	0.853919	-0.44067	0.466942
	LmjF.05.0790	-0.941119	0.561388	-1.21806	0.0095049	-0.191616	0.825976
	LmjF.05.0800	-0.106803	0.951818	-0.211623	0.667812	-0.171029	0.919619
	LmjF.05.0810	-0.431683	0.742319	-0.18449	0.724003	0.255132	0.752186
	LmjF.05.0820	0.5959	0.63997	0.957271	0.0724028	-0.25337	0.90179
	LmjF.05.0830	0.390942	0.747966	0.275481	0.596817	-0.274596	0.840602
	LmjF.05.0840	0.15493	0.934444	0.888473	0.0485394	-0.0912808	0.975806
	LmjF.05.0850	0.208284	0.898687	-0.282001	0.640611	-0.108004	0.990608
	LmjF.05.0860	-0.646969	0.654188	-0.750588	0.122657	-0.0364784	0.991176
	LmjF.05.0870	0.352453	0.811398	0.389725	0.423058	-0.370491	0.621507
	LmjF.05.0880	-0.49236	0.709347	-0.733692	0.11432	0.0835072	0.983334
	LmjF.05.0890	0.747657	0.610346	0.858196	0.0529982	-0.368772	0.57624
	LmjF.05.0900	-0.23072	0.882745	-0.356334	0.55367	0.0429002	0.991176
	LmjF.05.0910	-0.339683	0.819274	-0.450337	0.320893	0.0481466	0.991024
	LmjF.05.0920	0.80387	0.599089	1.19312	0.00640869	-0.514152	0.23785
	LmjF.05.0930	-0.478544	0.709257	-0.560616	0.203562	0.350096	0.441819
	LmjF.05.0940	0.695871	0.636227	0.513013	0.276754	-0.540604	0.189534
	LmjF.05.0950	0.00186883	0.998664	0.260429	0.571477	-0.127348	0.94445
	LmjF.05.0960	0.1667	0.922293	0.353506	0.423069	-0.173347	0.935337
	LmjF.05.0970	0.0960763	0.959313	-0.0106642	0.98894	-0.147205	0.973293
	LmjF.05.0980	-0.0244454	0.989171	-0.365467	0.469749	-0.0750455	0.983334
	LmjF.05.0990	-0.900637	0.582214	-1.12565	0.0191605	0.0568593	0.991024
	LmjF.05.1000	-0.718854	0.617314	0.153502	0.796759	0.632995	0.0166294
	LmjF.05.1010	0.308539	0.838139	0.366839	0.552104	-0.0756761	0.991024
	LmjF.05.1020	0.0600593	0.981943	0.403956	0.353406	-0.337019	0.503173
	LmjF.05.1030	-0.185313	0.929224	-1.16607	0.0268297	-0.199319	0.906251
	LmjF.05.1040	0.105967	0.959328	-0.178437	0.722948	0.17066	0.958709
	LmjF.05.1050	0.376042	0.786591	0.197032	0.713149	-0.502939	0.269913
	LmjF.05.1060	-0.410141	0.757708	-0.500311	0.298992	0.113082	0.970603
	LmjF.05.1070	0.423611	0.740127	-0.0870134	0.897466	-0.16726	0.951219
	LmjF.05.1080	-0.161695	0.923807	-0.401059	0.479677	-0.368785	0.510805
	LmjF.05.1090	0.192034	0.928328	0.424159	0.466441	-0.107774	0.983334
	LmjF.05.1100	-0.00630409	0.997649	-0.43501	0.33518	-0.238336	0.902325
	LmjF.05.1110	0.181639	0.932577	1.45678	0.00441111	-0.35455	0.752932
	LmjF.05.1120	-0.594965	0.651513	-0.686534	0.132218	0.0374261	0.991176
	LmjF.05.1130	-0.386511	0.776807	-0.745229	0.0903291	-0.395625	0.31677
	LmjF.05.1140	-0.400218	0.745088	-0.692117	0.143191	-0.125724	0.965896
	LmjF.05.1160	-0.0134129	0.994528	0.0103413	0.987606	-0.232495	0.833631
	LmjF.05.1170	0.140323	0.942158	-0.306748	0.52152	-0.0647858	0.991024
	LmjF.05.1180	-0.830404	0.563968	-0.877482	0.0494368	-0.0403664	0.991176
	LmjF.05.1190	0.509896	0.747966	1.15702	0.0196039	-0.192731	0.937
	LmjF.05.1200	-0.50685	0.732717	-1.27316	0.0026166	0.169252	0.94562
	LmjF.05.1210	-0.0696585	0.978197	-0.158422	0.767434	0.158412	0.939271
	LmjF.05.1215	0.667148	0.681785	0.551955	0.510485	0.0359674	0.991375
	LmjF.05.1220	0.154572	0.944177	0.352377	0.596302	-0.254999	0.914674
	LmjF.05.1225	-0.446143	0.765399	-0.905432	0.0567542	0.415128	0.625631
	LmjF.05.1230	0.150229	0.932577	0.0679348	0.901411	0.0171046	0.996319
	LmjF.05.5SrRNA.01	-0.392517	0.811398	-2.33471	0.000119927	-0.127753	0.983572
	LmjF.05.snoRNA0063	0.319181	0.861862	0.284355	0.773322	0.0348232	0.991489
	LmjF.05.snoRNA0064	0.283397	0.882485	-0.152065	0.886634	-0.0339938	0.99175
	LmjF.05.snoRNA0065	0.388233	0.801319	0.165351	0.872438	0.0126124	0.998
	LmjF.05.snoRNA0066	-0.0147935	0.995201	0.446019	0.64154	-0.0425364	0.991176
	LmjF.05.snoRNA0067	NA	NA	NA	NA	NA	NA
	LmjF.05.snoRNA0068	NA	NA	0.0913946	NA	0.0114231	0.991176
	LmjF.05.snoRNA0069	NA	NA	0.0573311	NA	0.0114231	0.991176
	LmjF.05.snoRNA0070	NA	NA	NA	NA	NA	NA
	LmjF.05.snoRNA0071	-0.001133	0.999122	-0.432296	0.606802	-0.130937	0.981155
	LmjF.05.snoRNA0072	0.136247	0.952622	-0.328662	0.702944	0.121502	0.987508
	LmjF.05.snoRNA0073	-0.0415313	0.986326	0.155349	0.870833	-0.0289758	0.994787
	LmjF.05.snoRNA0074	0.400587	0.824326	-0.581773	0.476528	-0.221793	0.937
	LmjF.05.snoRNA0075	0.117009	0.932577	0.0406561	NA	-0.0815605	0.955971
	LmjF.05.snoRNA0076	-0.0285542	0.986326	-0.236509	NA	0.0868228	0.963149
	LmjF.05.snoRNA0077	0.0427479	0.975952	-0.282926	NA	-0.0428274	0.991176
	LmjF.05.snoRNA0078	0.00583488	0.997418	0.0125087	NA	-0.00923629	0.996319
	LmjF.05.snoRNA0079	-0.30816	0.873246	-0.686435	0.271155	-0.422226	0.669684
	LmjF.05.snoRNA0080	-0.357333	0.830871	-1.14678	0.0227309	-0.181709	0.942576
	LmjF.05.snoRNA0081	-0.428307	0.774568	-0.91185	0.0714166	-0.0520736	0.991176
	LmjF.05.snoRNA0082	-0.201565	0.927847	-0.744211	0.239883	-0.0626221	0.991176
	LmjF.05.snoRNA0083	-0.384409	0.835515	-0.826134	0.277817	-0.0115585	0.99834
	LmjF.05.snoRNA0084	0.203649	0.928085	0.241461	0.797259	-0.384808	0.746503
	LmjF.05.snoRNA0085	0.122638	0.95932	-0.0460284	0.964553	-0.295965	0.868367
	LmjF.05.snoRNA0086	0.164284	0.943969	-0.012109	0.991766	-0.28275	0.857065
	LmjF.05.snoRNA0087	0.126956	0.956503	0.328183	0.735963	-0.0127162	0.998
	LmjF.05.snoRNA0088	-0.165945	0.908099	-0.12615	NA	-0.0787579	0.981155
	LmjF.05.snoRNA0089	0.0114488	0.994528	-0.268422	NA	-0.0478484	0.991176
	LmjF.05.snoRNA0090	0.120329	0.958628	-0.173198	0.866467	0.243872	0.914091
	LmjF.05.snoRNA0091	0.379167	0.836328	-0.0351002	0.973694	0.101715	0.991024
	LmjF.05.snoRNA0092	0.0593167	0.9855	0.101122	0.922913	0.243869	0.915433
	LmjF.05.snoRNA0093	0.403729	0.792164	0.14339	0.887676	0.0034665	0.999644
	LmjF.05.SRP.RNA.01	0.22422	0.915591	-1.72207	0.0105739	-0.0824011	0.991024
	LmjF.05.TRNAARG.01	0.0177645	0.986326	NA	NA	NA	NA
	LmjF.06.0010	-0.366697	0.808046	-1.06754	0.0595047	-0.274041	0.886146
	LmjF.06.0020	0.506102	0.753825	0.426992	0.576544	0.409643	0.681682
	LmjF.06.0030	0.212048	0.926373	0.91222	0.148106	0.383015	0.748205
	LmjF.06.0040	0.0990044	0.96348	-0.578077	0.190452	0.00789321	0.999086
	LmjF.06.0050	0.50721	0.751515	1.44493	0.0214603	0.193432	0.951948
	LmjF.06.0060	0.277166	0.86552	-0.0298499	0.962475	0.306402	0.656907
	LmjF.06.0070	0.079584	0.975952	-0.0100778	0.989651	0.0752604	0.991024
	LmjF.06.0080	0.0332301	0.987902	0.212437	0.716168	0.219803	0.878498
	LmjF.06.0090	0.219478	0.907392	0.35148	0.498612	0.12435	0.962328
	LmjF.06.0100	-0.336369	0.811628	-0.59856	0.180121	0.260019	0.750507
	LmjF.06.0110	-0.142877	0.932577	-0.129133	0.823145	-0.255588	0.780967
	LmjF.06.0120	0.145589	0.943261	-0.744307	0.105768	-0.286776	0.622256
	LmjF.06.0130	-0.113384	0.95436	-1.1064	0.00760839	-0.0909187	0.986711
	LmjF.06.0140	-0.177772	0.913632	-0.813441	0.123833	0.091897	0.980453
	LmjF.06.0150	-0.801797	0.598336	-0.789168	0.124234	0.112218	0.965896
	LmjF.06.0160	-0.31561	0.811934	-0.156684	0.772262	0.332865	0.461111
	LmjF.06.0170	-0.294164	0.865886	-0.703781	0.193934	-0.0540174	0.991176
	LmjF.06.0180	-0.173483	0.911582	-0.0108089	0.986252	-0.0727754	0.987508
	LmjF.06.0190	-0.159013	0.923217	-0.614301	0.162264	-0.437172	0.307771
	LmjF.06.0200	-0.00599503	0.99783	0.305098	0.569016	-0.381257	0.352912
	LmjF.06.0210	-0.340441	0.801319	-0.081684	0.876699	-0.43719	0.297118
	LmjF.06.0220	-1.06128	0.561388	-1.62996	0.0027951	-0.310748	0.759418
	LmjF.06.0230	-0.332504	0.836328	-0.430232	0.431196	-0.216302	0.91773
	LmjF.06.0240	0.00738902	0.997427	0.157284	0.759756	-0.192769	0.886176
	LmjF.06.0250	-0.0551068	0.983413	-0.290456	0.605358	-0.0371535	0.991176
	LmjF.06.0260	0.410508	0.789438	0.9764	0.020013	-0.0870461	0.991024
	LmjF.06.0270	-0.252417	0.870226	-1.07281	0.064436	-0.424506	0.608062
	LmjF.06.0280	-0.384128	0.758159	-0.403607	0.395878	0.0971839	0.990992
	LmjF.06.0290	-0.560148	0.67252	-0.329048	0.499711	0.0122046	0.996659
	LmjF.06.0300	-0.616838	0.653566	-0.590537	0.234309	-0.0686921	0.991024
	LmjF.06.0310	0.96294	0.563968	1.31537	0.00731245	-0.00944525	0.999086
	LmjF.06.0320	0.323617	0.819269	0.545885	0.314712	-0.185809	0.928384
	LmjF.06.0330	0.062786	0.983413	-0.127641	0.853106	-0.167036	0.962328
	LmjF.06.0340	-0.424602	0.727513	-0.459836	0.333389	-0.252993	0.867129
	LmjF.06.0350	0.0934066	0.96348	-0.428296	0.338964	0.0700082	0.991024
	LmjF.06.0360	-0.25305	0.889366	-0.954445	0.0642878	0.100798	0.991024
	LmjF.06.0370	0.82839	0.572547	0.40706	0.388966	0.0125886	0.997741
	LmjF.06.0380	0.48212	0.73953	0.334757	0.533089	0.0667938	0.991176
	LmjF.06.0390	0.337151	0.786044	0.274284	0.558492	-0.115912	0.963149
	LmjF.06.0400	0.0899812	0.972959	0.462848	0.418614	-0.0566982	0.991176
	LmjF.06.0410	-0.420963	0.753825	-0.642969	0.192499	-0.249916	0.902325
	LmjF.06.0412	0.062481	0.983063	-0.819686	0.0505458	0.0462601	0.991176
	LmjF.06.0415	-0.424512	0.751857	-0.637787	0.197664	-0.241794	0.910579
	LmjF.06.0420	-0.642857	0.636393	-0.90125	0.074208	0.393997	0.657329
	LmjF.06.0430	0.44367	0.740127	0.456124	0.378563	-0.384064	0.367987
	LmjF.06.0440	0.41534	0.782941	0.614399	0.267723	-0.830325	0.0481414
	LmjF.06.0450	-0.0403368	0.986326	-0.148635	0.777187	0.221875	0.856538
	LmjF.06.0460	0.154581	0.934581	0.259322	0.629843	-0.0382744	0.991176
	LmjF.06.0470	0.271768	0.873706	0.330594	0.507716	-0.275757	0.822853
	LmjF.06.0480	-0.720711	0.603113	-0.805862	0.0548361	-0.166007	0.951219
	LmjF.06.0490	0.0112076	0.996411	0.151305	0.788365	-0.222485	0.870322
	LmjF.06.0500	-0.441939	0.727513	-0.357211	0.476321	0.0393865	0.991176
	LmjF.06.0510	0.402444	0.777703	0.357361	0.525106	0.249995	0.879442
	LmjF.06.0520	-0.0218852	0.991609	-0.0481331	0.941527	-0.00442882	0.999644
	LmjF.06.0530	-0.454482	0.728865	-0.49734	0.24351	-0.177273	0.937
	LmjF.06.0540	0.119738	0.945625	0.0902734	0.886239	-0.102635	0.985492
	LmjF.06.0550	0.318937	0.838115	0.359019	0.529508	-0.209229	0.927387
	LmjF.06.0560	1.0122	0.563968	0.895103	0.0953747	-0.270343	0.854661
	LmjF.06.0570	-1.04223	0.561388	-0.932138	0.270706	-0.313091	0.849915
	LmjF.06.0580	-0.930032	0.563968	-0.920523	0.272739	-0.293369	0.874729
	LmjF.06.0590	0.0717534	0.975428	-0.0358907	0.950613	-0.236862	0.803506
	LmjF.06.0600	0.31275	0.836668	0.403213	0.443546	-0.198603	0.922587
	LmjF.06.0610	0.197046	0.904764	0.36183	0.513109	-0.0532943	0.991176
	LmjF.06.0620	0.0585607	0.983413	-0.0817323	0.874878	-0.0141248	0.996319
	LmjF.06.0630	0.312769	0.855699	0.797503	0.124037	-0.0821798	0.991024
	LmjF.06.0640	0.0844694	0.975428	0.515809	0.339388	-0.194934	0.950091
	LmjF.06.0650	0.190113	0.925748	0.2048	0.722777	-0.145046	0.960704
	LmjF.06.0660	0.380523	0.786591	0.581107	0.195567	-0.421221	0.306381
	LmjF.06.0670	0.331187	0.838579	0.953761	0.0598054	-0.118613	0.973293
	LmjF.06.0680	-0.734062	0.636227	-1.10813	0.0222402	-0.0286737	0.992149
	LmjF.06.0685	-0.595982	0.650294	-0.729182	0.115111	-0.117381	0.970603
	LmjF.06.0690	0.195886	0.913632	0.830353	0.0542625	-0.500608	0.137576
	LmjF.06.0700	0.305891	0.877581	0.652849	0.315515	0.0410182	0.991375
	LmjF.06.0710	-0.00180861	0.998664	-0.502343	0.300585	0.496325	0.189211
	LmjF.06.0720	-0.125323	0.943969	-0.308751	0.520141	-0.355066	0.593566
	LmjF.06.0730	0.429125	0.747966	0.190036	0.69938	-0.0995813	0.974584
	LmjF.06.0740	-0.0658232	0.981145	0.0643789	0.912496	-0.293799	0.761385
	LmjF.06.0750	0.00877039	0.996636	0.184698	0.747349	0.010203	0.998
	LmjF.06.0760	-0.173751	0.926851	0.0595497	0.921222	-0.106652	0.968346
	LmjF.06.0770	-0.0190957	0.992925	1.00912	0.165676	-0.000713857	0.999767
	LmjF.06.0780	0.338121	0.855699	1.44445	0.00393303	-0.317757	0.799277
	LmjF.06.0790	0.04544	0.986326	0.013343	0.983813	0.0925105	0.963149
	LmjF.06.0800	0.803553	0.610346	1.11384	0.0193095	-0.489781	0.305086
	LmjF.06.0810	-0.381502	0.808257	-0.0544971	0.937188	-0.269466	0.878498
	LmjF.06.0820	0.210352	0.903921	0.581276	0.220426	0.0902398	0.991024
	LmjF.06.0830	0.532775	0.72893	0.740572	0.131788	-0.123925	0.965896
	LmjF.06.0840	-0.565699	0.677007	-0.584923	0.370545	-0.0804396	0.991024
	LmjF.06.0850	-0.155644	0.935526	0.422524	0.413421	-0.403377	0.659204
	LmjF.06.0860	0.248318	0.863708	0.301645	0.492952	-0.0587869	0.991176
	LmjF.06.0870	-0.194153	0.923217	-0.052995	0.95099	-0.223854	0.937
	LmjF.06.0880	-0.168864	0.927235	0.120789	0.82427	0.26946	0.506105
	LmjF.06.0890	-0.296816	0.830975	-0.527737	0.212984	0.0273075	0.991375
	LmjF.06.0900	-0.0260059	0.989653	0.109173	0.853106	-0.211099	0.914091
	LmjF.06.0910	-0.511389	0.727513	-0.595296	0.239054	0.115578	0.960704
	LmjF.06.0920	-0.162889	0.932577	0.309385	0.51521	0.0259159	0.991489
	LmjF.06.0930	0.157598	0.928328	0.40067	0.476952	-0.146264	0.948103
	LmjF.06.0940	-0.27125	0.866992	-0.105441	0.859952	0.214502	0.81615
	LmjF.06.0950	0.508647	0.727539	0.680461	0.140197	-0.189158	0.919619
	LmjF.06.0960	0.432126	0.740127	0.16489	0.761356	0.0799702	0.991024
	LmjF.06.0970	0.463635	0.740127	0.628163	0.166047	-0.0763493	0.991024
	LmjF.06.0980	0.736462	0.650294	1.2121	0.0186856	-0.193156	0.938326
	LmjF.06.0990	0.144731	0.935526	0.0676625	0.903052	-0.173544	0.917304
	LmjF.06.0995	-0.846378	0.582214	-1.17871	0.0240661	0.0317548	0.991489
	LmjF.06.1000	0.0608601	0.983063	-0.00404382	0.995066	-0.111596	0.981155
	LmjF.06.1010	-0.47609	0.702489	-0.405898	0.374348	-0.15812	0.937
	LmjF.06.1020	-0.650048	0.650294	-0.881951	0.12659	-0.0857566	0.991024
	LmjF.06.1030	-0.549123	0.66508	-0.531763	0.233066	-0.214478	0.738523
	LmjF.06.1040	-0.520364	0.687739	-0.231287	0.65096	-0.28633	0.540754
	LmjF.06.1050	-0.400273	0.762196	-0.61287	0.188672	-0.172632	0.951352
	LmjF.06.1060	-0.306575	0.811628	-0.171571	0.725589	-0.358575	0.272179
	LmjF.06.1070	0.0496916	0.98574	0.0730316	0.891683	-0.236715	0.879573
	LmjF.06.1080	-0.06663	0.978503	0.092613	0.868612	-0.0612974	0.991024
	LmjF.06.1090	-0.269735	0.854191	-0.0170494	0.976975	-0.123032	0.944688
	LmjF.06.1100	-0.898097	0.561388	-0.617524	0.163672	-0.299092	0.681682
	LmjF.06.1110	0.675351	0.654618	1.03052	0.0287903	-0.149237	0.962328
	LmjF.06.1120	-0.17537	0.926686	-0.31584	0.588801	0.131821	0.962744
	LmjF.06.1130	-0.716696	0.630941	-1.02556	0.0293843	-0.185266	0.91242
	LmjF.06.1140	-0.287612	0.836658	-0.166154	0.744027	-0.212468	0.790461
	LmjF.06.1150	-0.734162	0.591705	-0.6219	0.182516	-0.0519178	0.991176
	LmjF.06.1160	-0.0661682	0.978503	-0.251025	0.633337	-0.0134598	0.997043
	LmjF.06.1170	0.239152	0.888775	-0.084056	0.906346	-0.137358	0.973736
	LmjF.06.1180	0.084582	0.969198	-0.325149	0.467417	-0.10448	0.96434
	LmjF.06.1190	-0.897093	0.582214	-1.68271	0.000423039	0.0607627	0.991024
	LmjF.06.1200	-0.423854	0.742319	-0.581454	0.176244	-0.295472	0.568567
	LmjF.06.1210	0.414122	0.763878	0.515228	0.322185	-0.10746	0.96992
	LmjF.06.1220	0.704995	0.644722	0.842616	0.0889397	-0.243204	0.83867
	LmjF.06.1230	-0.51014	0.709347	-0.770867	0.0818588	0.245967	0.787127
	LmjF.06.1240	0.17335	0.918713	0.141596	0.790577	-0.0364762	0.991176
	LmjF.06.1245	-0.67083	0.66508	-1.47989	0.00230684	0.322634	0.599799
	LmjF.06.1250	-0.634637	0.664611	-1.50788	0.000539118	0.464463	0.177405
	LmjF.06.1260	0.729021	0.640049	0.409102	0.674215	0.00189823	0.999644
	LmjF.06.1270	0.160936	0.932357	0.26958	0.646435	0.0860902	0.991024
	LmjF.06.1280	0.320385	0.840629	-0.345468	0.480937	0.123829	0.975806
	LmjF.06.1290	0.115364	0.949976	-0.533479	0.344776	0.0269861	0.991763
	LmjF.06.1300	-0.182179	0.917137	-0.0655882	0.918179	-0.158528	0.935823
	LmjF.07.0010	-0.175144	0.929738	-0.119318	0.854065	0.341597	0.721432
	LmjF.07.0020	-0.679763	0.650294	-1.10134	0.0109274	0.285232	0.776263
	LmjF.07.0025	0.552373	0.70041	-0.334685	0.471732	-0.114742	0.965995
	LmjF.07.0030	0.747774	0.610346	0.354768	0.549448	-0.073983	0.991176
	LmjF.07.0040	0.0352673	0.986326	-0.490402	0.289437	-0.286433	0.681682
	LmjF.07.0050	0.567692	0.707437	0.944378	0.0882151	-0.245451	0.885307
	LmjF.07.0060	0.24667	0.883453	-0.117471	0.862459	-0.238572	0.831017
	LmjF.07.0070	-0.608456	0.67252	-0.969344	0.0272828	0.0966918	0.987508
	LmjF.07.0080	-0.115968	0.948293	-0.00424088	0.994774	-0.136268	0.963149
	LmjF.07.0090	0.856465	0.590223	1.31798	0.00724752	0.344508	0.722628
	LmjF.07.0100	-0.0727422	0.975952	0.0939593	0.858896	-0.0555609	0.991176
	LmjF.07.0110	-0.0513021	0.983413	-0.385862	0.363633	-0.01224	0.996659
	LmjF.07.0120	0.241279	0.888131	0.361309	0.491986	-0.326794	0.775176
	LmjF.07.0130	-0.235582	0.876528	-0.125643	0.838944	-0.180064	0.937
	LmjF.07.0140	-0.435763	0.747966	-0.427889	0.356139	0.233036	0.898412
	LmjF.07.0150	0.494563	0.745088	0.826984	0.0795314	-0.397479	0.452462
	LmjF.07.0160	-0.459214	0.724504	-0.296697	0.573408	-0.141204	0.944018
	LmjF.07.0170	0.241894	0.906185	0.358654	0.552299	-0.0664302	0.991176
	LmjF.07.0180	-0.0559064	0.98574	-0.0525716	0.940285	-0.215093	0.937
	LmjF.07.0190	-0.439963	0.7213	-0.305323	0.507629	0.197738	0.875235
	LmjF.07.0200	0.310269	0.833454	0.455329	0.392482	-0.172195	0.91901
	LmjF.07.0210	-0.963044	0.563968	-1.29419	0.0122272	0.235899	0.893054
	LmjF.07.0220	0.0513713	0.984027	0.271323	0.569077	-0.217272	0.862227
	LmjF.07.0230	-1.25405	0.490156	-2.17138	5.91968e-05	0.185432	0.937
	LmjF.07.0240	-0.231371	0.8792	-0.217408	0.689605	-0.193673	0.893054
	LmjF.07.0250	-0.104319	0.959328	0.453106	0.418623	-0.0531478	0.991176
	LmjF.07.0260	-0.194922	0.908498	-0.18693	0.71062	-0.0107781	0.997741
	LmjF.07.0270	-0.443683	0.740127	-0.383367	0.398979	-0.0408318	0.991176
	LmjF.07.0280	-0.143499	0.944976	0.301091	0.610284	-0.132181	0.983334
	LmjF.07.0290	0.329031	0.800764	-0.203682	0.707593	-0.366557	0.275363
	LmjF.07.0300	0.227045	0.882485	0.0453776	0.940414	-0.412871	0.383334
	LmjF.07.0310	0.27032	0.855675	-0.0877417	0.89217	-0.789687	0.0414175
	LmjF.07.0320	0.415635	0.776807	0.79714	0.0958724	-0.742861	0.0665015
	LmjF.07.0330	-0.247693	0.870226	-0.255915	0.636608	0.124186	0.975806
	LmjF.07.0335	-0.137232	0.943261	-0.210939	0.70753	0.13089	0.967223
	LmjF.07.0340	0.13117	0.939388	0.282942	0.615363	-0.237545	0.853835
	LmjF.07.0350	-0.352766	0.778024	-0.28934	0.532414	-0.293739	0.681682
	LmjF.07.0360	-0.705533	0.598711	-1.0821	0.00791637	0.234125	0.850999
	LmjF.07.0370	0.320946	0.845597	0.482975	0.562335	0.0810682	0.991024
	LmjF.07.0380	-0.0414331	0.986326	0.191727	0.756555	-0.25048	0.914674
	LmjF.07.0390	-0.0367338	0.986326	0.239599	0.628392	-0.0994526	0.965896
	LmjF.07.0400	0.0173803	0.993635	0.215141	0.753613	0.167057	0.956783
	LmjF.07.0410	0.590449	0.684856	0.756643	0.163356	-0.255315	0.867129
	LmjF.07.0420	-0.315802	0.846213	-0.801093	0.110252	0.182118	0.958709
	LmjF.07.0430	-0.226374	0.896151	-1.08897	0.0069006	-0.199445	0.94236
	LmjF.07.0440	-0.0114928	0.996411	-0.463846	0.390743	-0.149881	0.960704
	LmjF.07.0450	-1.03406	0.561388	-0.839581	0.0838011	-0.0766849	0.991024
	LmjF.07.0460	0.0394661	0.986326	0.375814	0.510485	-0.153095	0.965501
	LmjF.07.0470	0.882006	0.582214	0.804425	0.183787	-0.0414543	0.991375
	LmjF.07.0475	-0.777843	0.610346	-1.91541	8.48905e-06	0.275758	0.874145
	LmjF.07.0480	-0.0896084	0.969198	0.304941	0.59218	-0.446899	0.610366
	LmjF.07.0490	0.605106	0.712835	0.525642	0.291126	0.118237	0.983334
	LmjF.07.0500	-0.318902	0.834599	-0.555047	0.299316	-0.215843	0.927387
	LmjF.07.0510	-0.214422	0.896151	-0.429007	0.435322	-0.235698	0.914091
	LmjF.07.0520	-0.0648459	0.98075	0.312112	0.519293	0.0481795	0.991176
	LmjF.07.0530	-0.998486	0.561388	-0.675902	0.184269	0.192958	0.90179
	LmjF.07.0540	0.138289	0.943969	0.233918	0.710347	-0.213805	0.899537
	LmjF.07.0550	-0.00502877	0.99783	0.434511	0.442548	-0.0664981	0.991176
	LmjF.07.0560	0.340454	0.824326	0.491749	0.372456	0.0151717	0.996319
	LmjF.07.0570	-0.293489	0.835515	0.00397845	0.995748	-0.0847735	0.991024
	LmjF.07.0580	0.140805	0.939694	0.646315	0.192122	-0.158805	0.961464
	LmjF.07.0590	-0.04824	0.986326	-0.100721	0.863252	0.0156967	0.99762
	LmjF.07.0600	0.0183239	0.993635	0.307906	0.51338	0.171019	0.920384
	LmjF.07.0610	-0.596267	0.671852	-0.962285	0.0340265	-0.00868179	0.998
	LmjF.07.0615	-0.436314	0.753825	-0.577818	0.223082	0.121908	0.966482
	LmjF.07.0620	-0.65585	0.636227	-0.870384	0.0644789	-0.0920287	0.974584
	LmjF.07.0630	0.116779	0.955476	0.504739	0.247665	-0.14854	0.94499
	LmjF.07.0640	0.446459	0.738476	0.176476	0.723854	-0.175137	0.942576
	LmjF.07.0650	0.48552	0.756465	0.995423	0.0264239	-0.209874	0.891957
	LmjF.07.0660	-0.240914	0.870408	0.254329	0.584889	0.261899	0.657013
	LmjF.07.0670	-0.335538	0.824326	-0.727211	0.21586	0.258812	0.897462
	LmjF.07.0680	-0.294561	0.82967	-0.424519	0.483219	-0.260563	0.91085
	LmjF.07.0690	0.623077	0.68414	1.13858	0.0183957	-0.257863	0.873825
	LmjF.07.0700	-0.155348	0.928328	0.0962751	0.866695	-0.17377	0.91242
	LmjF.07.0710	-0.69922	0.625926	-1.2282	0.0127404	-0.364317	0.483019
	LmjF.07.0715	0.502439	0.712835	0.562795	0.301397	-0.563415	0.23161
	LmjF.07.0720	0.248723	0.863378	0.489444	0.332886	-0.299954	0.775176
	LmjF.07.0730	0.222058	0.911453	0.0774887	0.906988	0.0895853	0.991024
	LmjF.07.0740	0.0202501	0.993635	0.391773	0.520141	-0.57991	0.348097
	LmjF.07.0743	-0.706907	0.637474	-1.48225	0.00946567	0.251961	0.878979
	LmjF.07.0745	0.0695652	0.980347	0.30146	0.618446	0.290763	0.867129
	LmjF.07.0750	-0.830243	0.563968	-0.644307	0.132631	0.0255504	0.991489
	LmjF.07.0760	0.620223	0.709257	1.42976	0.00211028	0.123298	0.959771
	LmjF.07.0770	0.550411	0.714668	0.960452	0.0393912	0.045012	0.991176
	LmjF.07.0780	-0.204048	0.888766	0.0232263	0.96616	-0.15002	0.955971
	LmjF.07.0790	-0.177173	0.913632	0.209997	0.683216	-0.391109	0.301533
	LmjF.07.0800	0.341742	0.856734	0.633174	0.368393	-0.360986	0.775176
	LmjF.07.0802	-0.0235588	0.991738	0.28415	0.59401	0.16722	0.958351
	LmjF.07.0805	0.30976	0.846213	-0.500299	0.322185	0.361305	0.712566
	LmjF.07.0810	-0.152811	0.938048	-0.753474	0.156121	0.129792	0.971308
	LmjF.07.0820	0.118477	0.959328	0.593002	0.329831	-0.342836	0.712566
	LmjF.07.0830	0.355201	0.848661	0.608547	0.319773	-0.224967	0.91242
	LmjF.07.0840	0.261835	0.896151	0.812113	0.177536	-0.258114	0.878483
	LmjF.07.0850	-0.363893	0.769804	-0.792144	0.0438283	0.181866	0.919619
	LmjF.07.0860	0.081223	0.981145	1.22171	0.0202184	-0.236688	0.922102
	LmjF.07.0870	0.715342	0.610346	0.501487	0.339388	-0.5348	0.328499
	LmjF.07.0880	-0.0909731	0.975855	0.575687	0.290348	0.0280245	0.993
	LmjF.07.0890	0.697643	0.66508	1.20506	0.00988772	0.663754	0.0842747
	LmjF.07.0900	0.297315	0.867125	0.475388	0.40165	-0.123434	0.975806
	LmjF.07.0910	0.233305	0.893673	0.252168	0.627355	-0.0137142	0.996908
	LmjF.07.0920	0.101751	0.95734	0.341833	0.547015	-0.191222	0.953132
	LmjF.07.0930	-0.0785459	0.969868	-0.240597	0.637201	-0.463577	0.28371
	LmjF.07.0940	0.211718	0.896517	0.0984386	0.866467	-0.217739	0.924221
	LmjF.07.0950	0.0978329	0.968706	0.791113	0.115079	-0.239501	0.902325
	LmjF.07.0960	0.485504	0.72581	0.770768	0.0707179	-0.192888	0.907054
	LmjF.07.0970	0.0303726	0.986326	0.150371	0.773105	-0.1318	0.942576
	LmjF.07.0980	-0.507707	0.70041	-0.341	0.473476	-0.0288966	0.991375
	LmjF.07.0990	0.899113	0.566587	1.08059	0.0387791	-0.0856375	0.991024
	LmjF.07.1000	0.243151	0.867125	0.389193	0.470484	-0.129277	0.975806
	LmjF.07.1010	-0.700606	0.631783	-0.773582	0.0641094	0.206886	0.845483
	LmjF.07.1020	0.139672	0.939388	0.537352	0.300947	-0.182878	0.917566
	LmjF.07.1030	-0.3579	0.801319	-0.709561	0.113446	-0.156273	0.919619
	LmjF.07.1035	-0.319915	0.838139	-0.429378	0.375356	0.0593378	0.991024
	LmjF.07.1040	-0.41035	0.756465	-0.401243	0.412805	-0.0385436	0.991176
	LmjF.07.1050	0.716214	0.654188	1.62673	0.000635716	-0.33925	0.642792
	LmjF.07.1055	-0.906912	0.563968	-0.994036	0.0355905	-0.168282	0.910986
	LmjF.07.1060	-0.147984	0.934222	-0.26417	0.605358	-0.0783215	0.990608
	LmjF.07.1070	-0.383218	0.747966	-0.215449	0.731464	-0.121862	0.986997
	LmjF.07.1080	0.16424	0.929738	0.21153	0.698487	-0.240029	0.815209
	LmjF.07.1090	-0.24117	0.883453	-0.0941177	0.872857	-0.0548729	0.991024
	LmjF.07.1100	-0.937549	0.561388	-0.906561	0.0407327	0.270212	0.738888
	LmjF.07.1105	-0.611031	0.637245	-0.404086	0.344458	-0.207048	0.856538
	LmjF.07.1110	0.0435314	0.986068	0.263199	0.571281	-0.0962102	0.990608
	LmjF.07.1120	-0.542997	0.712835	-1.39374	0.0103878	-0.00813572	0.99834
	LmjF.07.1130	-0.0218862	0.990091	0.258731	0.585301	-0.0786337	0.975806
	LmjF.07.1140	0.262292	0.879539	0.680184	0.180306	1.14504	4.507e-06
	LmjF.07.1150	0.0367743	0.986326	0.0744213	0.90649	-0.17184	0.960704
	LmjF.07.1160	0.67697	0.684856	1.34155	0.0200482	0.027498	0.996319
	LmjF.07.1170	0.949912	0.582214	1.56895	0.00132122	0.326486	0.583344
	LmjF.07.TRNAARG.01	-0.0349505	0.986326	0.250706	NA	0.0089316	0.996908
	LmjF.08.0010	0.444671	0.747966	0.38596	0.478621	-0.177031	0.960704
	LmjF.08.0020	-0.221442	0.891321	-0.300371	0.634354	-0.185104	0.922102
	LmjF.08.0030	0.69211	0.625926	0.316551	0.539061	0.634662	0.0749401
	LmjF.08.0040	-0.104626	0.956103	-0.566268	0.197639	0.112646	0.973736
	LmjF.08.0050	-0.1939	0.918713	-0.662899	0.117535	-0.0106538	0.998
	LmjF.08.0060	-0.966538	0.561616	-1.188	0.0102224	0.0741338	0.991024
	LmjF.08.0070	-0.416136	0.737346	-0.423416	0.310879	-0.0268765	0.991375
	LmjF.08.0080	-0.120685	0.945308	0.0734785	0.890454	-0.124726	0.94499
	LmjF.08.0090	0.408311	0.763658	0.713381	0.177919	-0.215421	0.917304
	LmjF.08.0100	-0.324066	0.811398	-0.166849	0.769553	0.61649	0.0937254
	LmjF.08.0110	0.905364	0.581358	1.53297	0.00449692	-0.295783	0.627896
	LmjF.08.0120	-0.209906	0.888711	0.156746	0.783456	-0.0693665	0.991024
	LmjF.08.0130	0.666779	0.693118	1.51178	0.00615329	-0.456315	0.497524
	LmjF.08.0135	0.0812078	0.975952	0.411711	0.437235	0.194107	0.919619
	LmjF.08.0140	0.152112	0.933426	0.286487	0.569077	-0.181949	0.933109
	LmjF.08.0150	-0.360983	0.779043	-0.222848	0.699399	0.282757	0.793044
	LmjF.08.0160	-0.296392	0.846213	-0.948116	0.0364942	0.134226	0.960704
	LmjF.08.0170	-0.156512	0.912481	-0.25814	0.793842	0.338422	0.794489
	LmjF.08.0180	-1.00909	0.561388	-1.14599	0.0142552	-0.149489	0.924221
	LmjF.08.0190	0.408332	0.769474	0.604093	0.224478	-0.112277	0.975806
	LmjF.08.0200	-0.248485	0.889366	-0.257878	0.624489	0.114304	0.977989
	LmjF.08.0210	-0.239332	0.878557	-0.370775	0.412008	0.0189987	0.996319
	LmjF.08.0220	0.119298	0.94662	0.246054	0.636608	-0.036614	0.991176
	LmjF.08.0230	-0.269019	0.870226	-0.0355493	0.952946	-0.0321894	0.991176
	LmjF.08.0240	-0.453323	0.740127	-0.321569	0.551359	0.00283168	0.999644
	LmjF.08.0250	-0.218741	0.902436	-0.543816	0.287439	-0.122008	0.965896
	LmjF.08.0260	-0.681339	0.600422	-0.6676	0.10755	-0.221133	0.679555
	LmjF.08.0270	0.67987	0.66508	1.34864	0.0125356	-0.343568	0.748205
	LmjF.08.0280	-0.357846	0.765831	-0.226739	0.638873	-0.0333206	0.991176
	LmjF.08.0290	-0.602833	0.617314	-0.639852	0.121702	0.0291037	0.991375
	LmjF.08.0300	-0.395715	0.759259	-0.464208	0.296669	0.408376	0.472547
	LmjF.08.0310	-0.828208	0.563968	-0.704378	0.164566	0.0615896	0.991176
	LmjF.08.0320	-0.275802	0.857285	-0.538943	0.274198	0.34699	0.671578
	LmjF.08.0330	-1.22631	0.53258	-1.22541	0.0173768	-0.0786606	0.983334
	LmjF.08.0340	0.339495	0.848184	0.730625	0.142395	-0.3396	0.799277
	LmjF.08.0350	0.65514	0.677007	1.10521	0.0494388	-0.307869	0.815716
	LmjF.08.0360	-0.38888	0.753825	-0.273542	0.607485	-0.101567	0.987508
	LmjF.08.0370	-0.262994	0.870226	-0.322345	0.505424	0.0325163	0.991489
	LmjF.08.0380	0.498982	0.719681	0.574444	0.214918	-0.581015	0.0937254
	LmjF.08.0390	0.0916022	0.96348	0.0999251	0.865064	-0.1672	0.951242
	LmjF.08.0400	0.239456	0.885866	0.50737	0.245709	-0.115038	0.960704
	LmjF.08.0410	0.958591	0.579651	1.48316	0.00167974	-0.538669	0.295681
	LmjF.08.0420	-0.0873235	0.966187	0.158456	0.760565	-0.338165	0.622256
	LmjF.08.0430	0.268167	0.864467	0.569833	0.156269	-0.263638	0.759418
	LmjF.08.0440	0.545136	0.696846	0.636765	0.144626	-0.282076	0.796455
	LmjF.08.0450	0.512217	0.719406	0.123769	0.836199	0.0402371	0.991176
	LmjF.08.0460	-0.0858709	0.969934	-0.5895	0.273522	0.037743	0.991176
	LmjF.08.0470	0.185481	0.918713	0.396851	0.356942	-0.307145	0.51426
	LmjF.08.0480	-0.695712	0.598336	-0.692101	0.174554	-0.0580136	0.991176
	LmjF.08.0490	-0.363251	0.779043	-0.437483	0.306715	-0.0524028	0.991024
	LmjF.08.0500	-0.686284	0.650294	-1.02038	0.0698775	0.132424	0.97444
	LmjF.08.0510	0.275494	0.855699	0.303278	0.552104	0.0501041	0.991176
	LmjF.08.0520	-0.401071	0.774568	-0.244219	0.654573	-0.247315	0.889984
	LmjF.08.0530	-0.185597	0.916109	-0.20517	0.695538	-0.269145	0.831483
	LmjF.08.0540	-0.164231	0.926373	-0.282384	0.611947	0.208498	0.919619
	LmjF.08.0550	0.161354	0.926686	0.169756	0.777187	-0.283987	0.763789
	LmjF.08.0560	-0.173291	0.930452	-0.572677	0.215344	0.0491699	0.991176
	LmjF.08.0570	0.194218	0.925725	-0.242438	0.700007	-0.0811331	0.991024
	LmjF.08.0580	0.252854	0.899365	0.271773	0.712432	-0.126544	0.983334
	LmjF.08.0590	-0.857651	0.598336	-1.68706	0.00626047	0.0494343	0.991176
	LmjF.08.0600	0.0767758	0.973363	-0.00935552	0.98894	-0.135754	0.937
	LmjF.08.0620	-0.547016	0.723046	-0.369966	0.514247	-0.21959	0.90179
	LmjF.08.0630	-0.23159	0.901161	0.817418	0.0550177	0.201093	0.848065
	LmjF.08.0640	0.734608	0.654824	0.652613	0.278752	0.40436	0.620487
	LmjF.08.0650	-0.0306905	0.988569	0.363437	0.481343	0.326376	0.418309
	LmjF.08.0660	0.129232	0.943969	-0.144228	0.802022	0.284827	0.738888
	LmjF.08.0670	0.51063	0.740127	0.685388	0.184864	0.937307	0.00628212
	LmjF.08.0680	0.381292	0.818779	0.760311	0.140948	0.945044	0.00589437
	LmjF.08.0690	0.62821	0.687739	0.742373	0.164065	0.958309	0.00453706
	LmjF.08.0700	0.610876	0.707437	0.770931	0.186791	0.879647	0.0282658
	LmjF.08.0710	0.548162	0.727513	0.715933	0.17532	0.885755	0.0174758
	LmjF.08.0720	0.498262	0.750842	0.841273	0.14948	0.953903	0.0111082
	LmjF.08.0730	0.433408	0.777703	0.430956	0.450642	1.01891	0.00272492
	LmjF.08.0740	0.00273462	0.998664	0.766339	0.341071	0.783669	0.105228
	LmjF.08.0750	0.725183	0.650294	0.388293	0.49486	0.909833	0.0121087
	LmjF.08.0760	0.52467	0.734887	0.992621	0.0632556	0.787524	0.0525175
	LmjF.08.0770	0.579213	0.709347	0.724462	0.161454	0.8664	0.020823
	LmjF.08.0780	-0.439917	0.714921	-0.434455	0.327262	0.0382193	0.991176
	LmjF.08.0790	-0.286313	0.838579	-0.0849625	0.871631	0.00869175	0.998
	LmjF.08.0795	-0.0625522	0.982501	-0.116596	0.822177	0.0231129	0.991375
	LmjF.08.0800	0.308706	0.872819	-0.0128906	0.988482	0.911618	0.0121087
	LmjF.08.0805	-0.318788	0.835743	-0.535969	0.200117	0.0487786	0.991024
	LmjF.08.0810	-0.0301079	0.987902	0.175953	0.868306	0.275378	0.854661
	LmjF.08.0820	0.352695	0.828683	0.0693366	0.919308	0.696508	0.0499141
	LmjF.08.0830	0.368943	0.840726	-0.0556342	0.946393	0.575838	0.295681
	LmjF.08.0840	0.111049	0.964768	0.1439	0.851246	0.685318	0.121266
	LmjF.08.0850	0.548899	0.720667	0.514852	0.392901	0.753707	0.0511142
	LmjF.08.0860	0.310057	0.819197	0.170832	0.748416	0.709133	0.0769469
	LmjF.08.0870	-0.0992569	0.969198	0.0549018	0.941038	0.199114	0.94562
	LmjF.08.0880	-0.468932	0.707437	-0.266885	0.589401	-0.0337535	0.991375
	LmjF.08.0890	-0.0316472	0.986326	0.110284	0.8363	-0.346196	0.572345
	LmjF.08.0900	-0.00980327	0.996636	0.584654	0.212984	-0.393998	0.307417
	LmjF.08.0910	-0.047584	0.986068	0.154535	0.775116	-0.368998	0.48452
	LmjF.08.0920	-0.433873	0.739391	-0.484291	0.295191	0.501779	0.278859
	LmjF.08.0930	0.691806	0.67252	0.704101	0.159723	-0.331738	0.715028
	LmjF.08.0940	0.0057069	0.99783	-0.0449993	0.955513	-0.120457	0.987508
	LmjF.08.0950	-0.407639	0.782154	-0.746934	0.167373	-0.0670238	0.991024
	LmjF.08.0960	-0.185953	0.903476	-0.725998	0.224497	-0.428354	0.536436
	LmjF.08.0970	-0.0167427	0.99443	0.058079	0.925715	-0.0718803	0.991176
	LmjF.08.0980	0.442274	0.789438	0.302111	0.730222	-0.0864485	0.991024
	LmjF.08.0990	-0.781449	0.582214	-1.03311	0.0149241	0.0195412	0.993888
	LmjF.08.1000	0.132283	0.941054	0.224559	0.671958	-0.139824	0.965995
	LmjF.08.1010	0.3343	0.826257	0.24442	0.637093	-0.0568698	0.991024
	LmjF.08.1020	0.198272	0.910889	0.308586	0.53171	-0.0740826	0.991024
	LmjF.08.1030	0.264709	0.86552	0.0962523	0.862459	-0.00447291	0.999644
	LmjF.08.1040	0.380539	0.774568	0.182533	0.73182	-0.102359	0.971308
	LmjF.08.1050	0.33264	0.811726	0.222502	0.65995	-0.0492209	0.991176
	LmjF.08.1060	0.248262	0.872819	0.129566	0.812279	-0.0489632	0.991176
	LmjF.08.1070	0.283876	0.856044	0.0987285	0.863084	-0.00847277	0.998737
	LmjF.08.1080	0.2923	0.842008	0.195498	0.707647	-0.00364266	0.999644
	LmjF.08.1090	-0.17939	0.905146	-0.0317462	0.954467	-0.152123	0.947122
	LmjF.08.1100	-0.248504	0.855699	-0.0137224	0.983962	-0.415667	0.589625
	LmjF.08.1101	-0.293806	0.847568	-0.400148	0.470904	0.0397397	0.991375
	LmjF.08.1110	0.741759	0.594117	1.08385	0.0128762	0.10453	0.960005
	LmjF.08.1120	-0.0145625	0.994797	-0.179539	0.791351	-0.525389	0.388503
	LmjF.08.1130	0.092844	0.962011	0.205601	0.667371	0.217477	0.823418
	LmjF.08.1140	0.0874475	0.96753	0.240224	0.644855	-0.0516109	0.991176
	LmjF.08.1150	0.254154	0.876386	0.613299	0.281792	0.103395	0.989251
	LmjF.08.1160	0.0153901	0.99443	0.183538	0.757432	-0.0731501	0.991024
	LmjF.08.1170	0.139886	0.937895	0.607635	0.154501	-0.0550814	0.991176
	LmjF.08.1180	-0.0293704	0.987902	-0.0659594	0.906447	-0.004203	0.999644
	LmjF.08.1190	0.0991487	0.959905	-0.0129915	0.984252	-0.341608	0.746503
	LmjF.08.1200	-0.916889	0.563968	-0.991905	0.0307108	0.106231	0.958709
	LmjF.08.1210	-0.10654	0.95436	-0.331268	0.469704	0.110737	0.958351
	LmjF.08.1215	-0.245258	0.873043	0.0266668	0.965671	-0.0829943	0.991024
	LmjF.08.1218	-0.285336	0.834718	-0.3222	0.474297	-0.0774295	0.981155
	LmjF.08.1222	-0.13741	0.939388	-0.182656	0.74642	-0.474276	0.150576
	LmjF.08.1225	0.173148	0.932577	0.322065	0.589147	1.46606	9.01277e-06
	LmjF.08.1228	0.447243	0.753825	0.354075	0.521333	0.54664	0.281835
	LmjF.08.1230	0.501269	0.727539	0.740281	0.120312	-0.225232	0.815209
	LmjF.08.1240	-0.247793	0.873872	0.0176876	0.977996	-0.0792997	0.991024
	LmjF.08.1250	-0.279496	0.838139	-0.314614	0.494429	-0.0934049	0.963164
	LmjF.08.1260	-0.110934	0.949976	-0.199303	0.718733	-0.470287	0.163189
	LmjF.08.1265	-0.419641	0.756465	-0.989851	0.0293843	0.0875714	0.991024
	LmjF.08.1270	0.210765	0.915063	0.438544	0.479818	1.45578	1.21946e-05
	LmjF.08.1280	0.522989	0.723046	0.360399	0.531346	0.467438	0.431474
	LmjF.09.0003	-0.976414	0.563968	-1.72308	0.000459351	0.52661	0.221276
	LmjF.09.0005	0.334438	0.841812	-0.505008	0.351214	0.106346	0.990608
	LmjF.09.0010	-1.16124	0.561388	-1.3354	0.00247459	-0.105627	0.97444
	LmjF.09.0020	-0.483732	0.714668	-0.77958	0.12457	-0.0137559	0.998
	LmjF.09.0030	-0.109525	0.957139	-0.313675	0.536158	0.257062	0.821249
	LmjF.09.0040	-0.25409	0.882485	-0.597859	0.198237	0.386761	0.365385
	LmjF.09.0050	-0.150686	0.943969	-1.0011	0.0223388	0.211819	0.876564
	LmjF.09.0060	1.0236	0.562174	0.606464	0.507716	0.0365957	NA
	LmjF.09.0070	0.49518	0.714668	0.446602	0.398691	-0.0772533	0.991024
	LmjF.09.0080	-0.311562	0.839489	0.0330304	0.976992	-0.00139289	0.999644
	LmjF.09.0090	-0.0838409	0.932577	-0.334159	NA	-0.0559707	0.991024
	LmjF.09.0100	0.571621	0.684856	0.766127	0.111546	-0.336353	0.677893
	LmjF.09.0105	-0.497467	0.7213	-0.899264	0.027233	0.156328	0.938777
	LmjF.09.0110	0.140911	0.934037	0.174842	0.764098	-0.224969	0.878979
	LmjF.09.0120	0.670267	0.677244	1.12164	0.0377751	0.804682	0.0208434
	LmjF.09.0140	-0.411013	0.750842	-0.271377	0.554282	0.106581	0.976556
	LmjF.09.0150	-1.0283	0.561388	-1.5739	0.00464716	-0.167378	0.962328
	LmjF.09.0152	-0.998373	0.563968	-1.97726	0.00252309	0.0399005	0.991375
	LmjF.09.0154	-0.967514	0.561388	-1.42337	0.0132251	-0.251787	0.914551
	LmjF.09.0156	-0.758042	0.650294	-1.63631	0.00718548	-0.236731	0.927387
	LmjF.09.0158	-1.06391	0.561388	-1.45528	0.0104784	-0.216698	0.937
	LmjF.09.0160	-0.741811	0.650294	-1.6715	0.00763879	-0.0533603	0.991176
	LmjF.09.0162	-0.96031	0.561388	-1.5638	0.00422201	-0.0968432	0.991024
	LmjF.09.0164	-0.492257	0.760025	-1.45201	0.0190673	-0.177135	0.960704
	LmjF.09.0166	-0.947595	0.563968	-1.37399	0.0166033	-0.31503	0.842833
	LmjF.09.0170	-0.890437	0.563968	-1.42704	0.0116871	-0.26038	0.908245
	LmjF.09.0172	-0.99559	0.561388	-1.63274	0.00426211	-0.176014	0.958709
	LmjF.09.0174	-0.983373	0.561388	-1.41606	0.0149155	-0.148283	0.971308
	LmjF.09.0180	-1.01756	0.561388	-1.60341	0.00510717	-0.156009	0.965896
	LmjF.09.0190	-0.315694	0.839031	-0.182064	0.780178	0.12686	0.965995
	LmjF.09.0200	-0.542222	0.677218	-0.716478	0.106101	-0.0541689	0.991176
	LmjF.09.0210	0.189739	0.916319	-0.280395	0.666032	-0.445877	0.505028
	LmjF.09.0220	0.123398	0.946107	0.505524	0.267775	-0.129041	0.961464
	LmjF.09.0230	-0.594397	0.661023	-0.549968	0.203396	-0.05898	0.991176
	LmjF.09.0240	0.154616	0.929738	0.270254	0.611738	0.38605	0.322134
	LmjF.09.0250	0.128456	0.943969	0.350206	0.483774	-0.260631	0.800296
	LmjF.09.0260	-0.880175	0.566556	-1.00788	0.0515731	-0.147807	0.944018
	LmjF.09.0270	0.552888	0.724675	0.99434	0.0678945	-0.0509958	0.991176
	LmjF.09.0280	-0.366977	0.76131	-0.580545	0.179119	0.096711	0.962328
	LmjF.09.0290	0.220789	0.888301	0.0472322	0.933402	-0.370839	0.317961
	LmjF.09.0300	-0.711487	0.636227	-0.730774	0.19308	-0.0454057	0.991176
	LmjF.09.0310	0.0956078	0.959328	0.276607	0.571281	-0.205077	0.897804
	LmjF.09.0320	0.546758	0.737346	0.634287	0.212421	0.103224	0.989358
	LmjF.09.0330	0.614684	0.709347	1.11594	0.0380006	0.51243	0.307771
	LmjF.09.0340	0.183316	0.932551	0.159683	0.781094	0.680698	0.023044
	LmjF.09.0345	-0.947906	0.563968	-1.56216	0.00224362	0.138928	0.966708
	LmjF.09.0350	-0.328734	0.811398	-0.260221	0.661282	-0.0522526	0.991176
	LmjF.09.0360	0.00268962	0.998664	0.133921	0.791669	-0.274293	0.567852
	LmjF.09.0365	-0.720478	0.609493	-1.43174	0.00310292	0.0153568	0.997679
	LmjF.09.0367	-0.497239	0.725527	-1.45873	0.000700443	0.0738334	0.991024
	LmjF.09.0370	-0.791999	0.584659	-0.963769	0.0437521	0.132168	0.965896
	LmjF.09.0380	-0.826588	0.563968	-0.960668	0.0677925	-0.0992128	0.991024
	LmjF.09.0390	0.291666	0.8792	0.653644	0.205317	-0.103302	0.985492
	LmjF.09.0400	0.363058	0.836658	0.862832	0.120544	-0.234008	0.856538
	LmjF.09.0410	0.437936	0.776807	0.831672	0.0906237	-0.268188	0.752932
	LmjF.09.0420	0.537296	0.740127	0.407179	0.526057	-0.4319	0.639258
	LmjF.09.0430	-0.187206	0.907492	0.0251318	0.965251	-0.0316098	0.991176
	LmjF.09.0440	-0.622982	0.63305	-0.905855	0.0436124	-0.150433	0.937
	LmjF.09.0450	-0.0312839	0.986326	-0.00871148	0.989651	-0.128618	0.962328
	LmjF.09.0460	-0.0925544	0.967565	0.142625	0.822058	-0.274989	0.889984
	LmjF.09.0470	0.172068	0.932577	-0.359133	0.546396	-0.088753	0.991024
	LmjF.09.0480	-0.0483297	0.984027	0.039896	0.946313	-0.167049	0.91773
	LmjF.09.0490	-0.462575	0.727513	-0.394264	0.41403	-0.123611	0.94562
	LmjF.09.0500	0.331749	0.840629	0.0973674	0.887676	-0.29727	0.803506
	LmjF.09.0510	-0.227995	0.878557	-0.0814863	0.886634	-0.0390069	0.991176
	LmjF.09.0520	1.08872	0.561388	1.76168	0.000479654	-0.127374	0.973736
	LmjF.09.0530	0.677682	0.673856	1.23818	0.0071287	-0.880418	0.0156472
	LmjF.09.0540	0.50144	0.746249	0.805504	0.103964	-0.289537	0.797666
	LmjF.09.0550	-0.852877	0.563968	-0.738985	0.0722446	-0.0615151	0.991024
	LmjF.09.0560	-0.899718	0.561388	-1.04345	0.0318609	-0.0218716	0.99175
	LmjF.09.0570	0.541369	0.705104	0.65933	0.180121	-0.12078	0.960704
	LmjF.09.0580	0.315895	0.872819	0.992167	0.144949	0.968236	0.020541
	LmjF.09.0590	0.0894717	0.964604	0.147991	0.764434	-0.018028	0.991867
	LmjF.09.0600	-0.318658	0.807325	-0.538552	0.209328	0.0390777	0.991176
	LmjF.09.0610	-0.00470091	0.99783	0.0666649	0.906346	0.0854208	0.988434
	LmjF.09.0620	-0.654661	0.610346	-0.595138	0.166479	0.210008	0.856538
	LmjF.09.0630	0.0917731	0.971014	-0.0112468	0.98894	0.0278081	0.995699
	LmjF.09.0640	-0.28708	0.836658	-0.457394	0.279786	0.579428	0.116363
	LmjF.09.0650	0.239737	0.878506	0.292496	0.551359	0.0685245	0.991024
	LmjF.09.0660	-0.303914	0.838675	-0.444499	0.41403	-0.0415413	0.991176
	LmjF.09.0670	-1.0871	0.561388	-1.45359	0.00494846	0.00377112	0.999644
	LmjF.09.0680	-0.633937	0.664611	-0.975521	0.0202184	0.00750063	0.998
	LmjF.09.0690	-0.87061	0.584659	-1.55517	0.00335587	0.114458	0.987508
	LmjF.09.0700	-0.113867	0.95436	-0.468706	0.411717	0.0639219	0.991176
	LmjF.09.0710	-0.360913	0.767215	-0.383224	0.41138	-0.0038777	0.999644
	LmjF.09.0720	-0.948956	0.561388	-0.927023	0.048448	-0.100489	0.973736
	LmjF.09.0730	-0.176591	0.916109	-0.137445	0.791328	-0.130555	0.937
	LmjF.09.0740	0.241595	0.891321	0.471505	0.28699	-0.137376	0.958709
	LmjF.09.0750	0.0807893	0.966521	0.0375595	0.946034	-0.145022	0.942576
	LmjF.09.0760	0.372911	0.826643	0.795041	0.112878	-0.51429	0.472099
	LmjF.09.0770	0.129096	0.948462	0.615583	0.221897	-0.0212336	0.996319
	LmjF.09.0780	-0.328038	0.831266	-0.78708	0.0671674	-0.122036	0.937
	LmjF.09.0790	-0.0855459	0.966769	-0.0477285	0.928932	-0.0685284	0.991024
	LmjF.09.0800	0.340889	0.792215	0.138424	0.790969	-0.313711	0.570535
	LmjF.09.0810	-0.462895	0.753046	-0.908532	0.0466633	0.214786	0.850247
	LmjF.09.0820	-0.396434	0.747848	-0.335156	0.499711	-0.0935948	0.983477
	LmjF.09.0830	0.382001	0.747966	0.605527	0.192223	-0.318185	0.441819
	LmjF.09.0840	-0.701062	0.610346	-0.75389	0.122016	-0.127861	0.960005
	LmjF.09.0850	-0.433593	0.763878	-1.15177	0.0143253	-0.169189	0.914433
	LmjF.09.0860	-0.706452	0.63305	-0.736675	0.099738	-0.146346	0.942193
	LmjF.09.0870	-0.186347	0.914551	-0.739704	0.139216	-0.520318	0.328854
	LmjF.09.0880	-0.42698	0.740127	-0.295999	0.534928	-0.406612	0.132228
	LmjF.09.0890	0.0498152	0.985774	0.168824	0.772863	-0.188568	0.938777
	LmjF.09.0900	-0.300745	0.848184	-0.673368	0.168625	0.321186	0.36793
	LmjF.09.0910	-0.49492	0.710299	-1.00656	0.0319692	-0.772936	0.00838685
	LmjF.09.0920	-0.557372	0.67252	-0.996912	0.0355905	-0.750292	0.02994
	LmjF.09.0930	-0.63062	0.637474	-1.13543	0.0205124	-0.782825	0.00840798
	LmjF.09.0940	0.0446236	0.986326	0.187927	0.71179	-0.159035	0.91242
	LmjF.09.0950	-0.0620544	0.981879	-0.252257	0.611947	0.194729	0.848065
	LmjF.09.0960	-0.272851	0.841679	-0.267494	0.54922	-0.245175	0.669684
	LmjF.09.0970	0.412019	0.751857	0.446388	0.306399	-0.247157	0.761385
	LmjF.09.0980	0.625434	0.702301	1.0142	0.0471597	-0.0902886	0.991024
	LmjF.09.0990	0.175956	0.922293	0.143831	0.800635	-0.195237	0.94562
	LmjF.09.1000	-0.363161	0.811398	-1.10375	0.0146202	0.202882	0.930115
	LmjF.09.1010	0.751643	0.627679	0.662188	0.278444	-0.118951	0.965896
	LmjF.09.1020	0.0912135	0.96348	0.281581	0.574804	0.158796	0.901401
	LmjF.09.1030	-0.421792	0.760043	-0.410903	0.375356	-0.308379	0.431474
	LmjF.09.1040	0.626929	0.664756	0.736728	0.133962	-0.257197	0.815209
	LmjF.09.1050	0.779695	0.579651	0.185115	0.700007	-0.171367	0.926795
	LmjF.09.1060	-0.619973	0.650294	-0.634288	0.158839	0.0596404	0.991024
	LmjF.09.1070	0.115928	0.948462	0.37764	0.498823	-0.239843	0.822853
	LmjF.09.1090	-0.168183	0.918713	0.248356	0.637201	0.0999402	0.970603
	LmjF.09.1100	0.272611	0.853873	0.297031	0.571226	-0.204152	0.919619
	LmjF.09.1110	0.328782	0.851902	0.416041	0.395499	-0.0632447	0.991024
	LmjF.09.1120	-0.774865	0.590223	-0.948811	0.0377856	-0.228155	0.906251
	LmjF.09.1130	-0.0235609	0.990157	0.213813	0.71365	-0.150179	0.959976
	LmjF.09.1140	-0.763191	0.610346	-1.54107	0.00434896	-0.186484	0.928548
	LmjF.09.1150	-0.170576	0.927235	-0.256567	0.659815	-0.141292	0.960704
	LmjF.09.1160	-0.356551	0.795774	-0.181042	0.73366	-0.336442	0.608062
	LmjF.09.1170	-0.0949565	0.957614	-0.0746178	0.888902	-0.128222	0.94562
	LmjF.09.1180	0.223154	0.898687	0.402546	0.416487	-0.00942356	0.998
	LmjF.09.1190	-0.138807	0.935201	-0.0137863	0.98266	-0.0807391	0.973293
	LmjF.09.1200	-0.0233058	0.990511	-0.155537	0.767485	-0.310563	0.618167
	LmjF.09.1210	-0.158293	0.925501	-0.247465	0.598441	0.466876	0.175032
	LmjF.09.1220	0.586493	0.664611	0.782177	0.110882	-0.173257	0.933487
	LmjF.09.1230	-0.534765	0.712835	-1.01997	0.0234323	-0.0467876	0.991176
	LmjF.09.1240	-0.0889065	0.963486	0.0338436	0.955931	-0.163964	0.960537
	LmjF.09.1250	0.247329	0.880486	0.297432	0.588416	-0.159397	0.933109
	LmjF.09.1260	-0.358599	0.765831	-0.179565	0.71179	-0.267334	0.643149
	LmjF.09.1270	-0.014249	0.994528	0.0237891	0.96863	-0.0382184	0.991176
	LmjF.09.1280	-0.628993	0.636227	-0.481717	0.340359	-0.356344	0.570535
	LmjF.09.1290	-0.594459	0.650294	-0.561604	0.17338	-0.372277	0.262323
	LmjF.09.1300	-0.65376	0.636931	-1.24955	0.00353995	0.159931	0.960704
	LmjF.09.1310	-0.00232373	0.998664	0.188664	0.772863	-0.242039	0.856538
	LmjF.09.1315	-0.090993	0.959328	-0.0794258	0.8826	0.0197955	0.996319
	LmjF.09.1320	0.55438	0.712835	0.504928	0.36051	-0.842605	0.0310094
	LmjF.09.1330	-0.0914507	0.973363	-0.0122309	0.987395	0.668829	0.0917873
	LmjF.09.1340	-0.390482	0.760535	-0.943193	0.0716099	-0.398386	0.669081
	LmjF.09.1350	-0.274484	0.840629	-0.0248116	0.964553	-0.0897013	0.97444
	LmjF.09.1360	0.0279927	0.988569	0.127412	0.833405	0.395393	0.441819
	LmjF.09.1370	-0.464652	0.714921	-0.634591	0.143096	-0.0944524	0.965501
	LmjF.09.1380	0.706317	0.636227	0.992868	0.0774943	-0.154301	0.933487
	LmjF.09.1390	0.238104	0.890682	0.297725	0.583257	0.150989	0.924221
	LmjF.09.1400	-0.187699	0.911706	-0.239463	0.678539	0.0153564	0.996319
	LmjF.09.1410	-0.385419	0.756465	-0.428061	0.334597	-0.0285206	0.991375
	LmjF.09.1420	-0.402935	0.77639	-1.04788	0.0319692	0.0291795	0.991375
	LmjF.09.1430	-0.593529	0.677007	-0.854445	0.0574815	0.0650104	0.991024
	LmjF.09.1440	-0.527565	0.70226	-0.731377	0.111906	0.0341529	0.991176
	LmjF.09.1450	-0.200513	0.915462	-0.590348	0.235132	-0.0392477	0.991176
	LmjF.09.1460	-0.364485	0.824326	-0.763202	0.128543	0.11793	0.981155
	LmjF.09.1470	-0.566928	0.707437	-1.0406	0.0156501	0.0494578	0.991176
	LmjF.09.1480	0.601297	0.677007	0.828786	0.174295	-0.128828	0.973736
	LmjF.09.1490	-0.121541	0.949429	-0.836638	0.0889203	0.1914	0.937
	LmjF.09.1500	0.111643	0.956503	-0.277329	0.57946	0.658511	0.0937254
	LmjF.09.1505	-0.63383	0.67736	-1.22871	0.00449692	0.166322	0.956638
	LmjF.09.1510	0.881557	0.563968	0.641976	0.202259	-0.804246	0.0481575
	LmjF.09.1520	-0.722346	0.636227	-1.00931	0.040844	-0.322358	0.749029
	LmjF.09.1530	-0.40417	0.779043	-1.23649	0.0102733	-0.448164	0.221532
	LmjF.09.1540	0.261352	0.878557	-0.264487	0.673288	0.0219391	0.996319
	LmjF.09.1550	-0.817163	0.590223	-1.02326	0.0226726	0.158674	0.956735
	LmjF.09.5SrRNA.01	-0.448358	0.774568	-1.3795	0.0845296	0.115071	0.961464
	LmjF.09.5SrRNA.02	-0.199348	0.929738	-1.02586	0.210963	0.150081	0.878979
	LmjF.09.5SrRNA.03	-0.396589	0.820436	-0.718671	0.412969	0.110233	0.981155
	LmjF.09.TRNAARG.01	0.0300675	0.984027	NA	NA	-0.0207841	0.991024
	LmjF.09.TRNAGLU.01	-0.374733	0.836328	-1.2188	0.128968	0.249239	0.792889
	LmjF.09.TRNAHIS.01	0.150761	0.866992	-0.211234	NA	0.048769	0.985492
	LmjF.09.TRNAHIS.02	-0.0237383	0.986326	-0.373506	NA	0.0114231	0.991176
	LmjF.09.TRNALEU.01	0.0719985	0.943969	NA	NA	0.0441051	0.965896
	LmjF.09.TRNAMET.01	-0.412928	0.791469	-0.752022	0.390393	0.130846	0.956067
	LmjF.09.TRNAPHE.01	0.450932	0.740127	-0.0389945	NA	0.198539	0.92174
	LmjF.09.TRNAVAL.01	0.0590338	0.959313	0.0219296	NA	-0.0207841	0.991024
	LmjF.09.TRNAVAL.02	0.12192	0.894019	-0.0481648	NA	-0.0207841	0.991024
	LmjF.10.0010	0.332248	0.838579	1.06568	0.0549448	-0.110467	0.991024
	LmjF.10.0020	0.211677	0.922293	-0.175614	0.839199	-0.0266256	0.996319
	LmjF.10.0030	0.67519	0.685444	1.67911	0.00253964	0.311762	0.851489
	LmjF.10.0040	0.122891	0.944177	0.37049	0.460644	-0.147853	0.92989
	LmjF.10.0050	0.175892	0.914646	0.278917	0.570645	-0.0357902	0.991176
	LmjF.10.0060	0.607212	0.668859	1.00002	0.0846153	-0.153313	0.965501
	LmjF.10.0070	-0.513877	0.730279	-0.889326	0.184883	-0.225757	0.936362
	LmjF.10.0080	0.173418	0.918713	-0.0868884	0.877692	0.280263	0.681682
	LmjF.10.0090	0.476337	0.740127	0.0975393	0.880937	0.133974	0.975806
	LmjF.10.0100	-0.0105572	0.996636	0.0486725	0.952283	0.0373723	0.991375
	LmjF.10.0110	-0.203963	0.897152	0.0483597	0.935567	-0.100866	0.973293
	LmjF.10.0120	0.236914	0.8792	-0.317775	0.749267	0.0418139	0.991176
	LmjF.10.0130	0.542567	0.712835	0.892046	0.0340522	-0.0931259	0.976556
	LmjF.10.0140	0.0677208	0.981943	0.301999	0.590208	-0.0427413	0.991176
	LmjF.10.0150	0.771519	0.644722	1.0667	0.084787	0.147075	0.962328
	LmjF.10.0160	0.675989	0.684856	1.61767	0.000563042	-0.016233	0.99762
	LmjF.10.0170	0.878628	0.563968	1.0686	0.0533754	-0.17587	0.942576
	LmjF.10.0180	0.740573	0.650294	1.09387	0.046009	-0.73555	0.12713
	LmjF.10.0185	-0.143042	0.94218	-0.76005	0.109245	-0.646471	0.221532
	LmjF.10.0190	0.69624	0.625926	0.718107	0.167343	-0.26244	0.692629
	LmjF.10.0195	-0.414115	0.747966	-0.303053	0.556155	-0.452996	0.449127
	LmjF.10.0200	0.559884	0.730279	1.25554	0.0162123	0.0109179	0.998
	LmjF.10.0210	0.25239	0.870226	0.655379	0.209289	-0.142995	0.970603
	LmjF.10.0218	0.121644	0.944304	0.185595	0.760565	-0.0374618	0.991176
	LmjF.10.0219	0.119914	0.948802	-0.0438576	0.946698	0.157713	0.937
	LmjF.10.0220	0.910776	0.590386	1.73198	0.0012408	0.48359	0.275363
	LmjF.10.0230	0.382542	0.766461	0.617022	0.180306	0.613179	0.175179
	LmjF.10.0240	0.569971	0.650294	0.582524	0.184499	0.616022	0.0153724
	LmjF.10.0250	-0.302421	0.838579	-0.197085	0.710495	0.0307335	0.991176
	LmjF.10.0260	0.738842	0.636227	0.67726	0.190169	-0.301416	0.681682
	LmjF.10.0270	0.305336	0.806744	0.425221	0.333306	-0.23238	0.626905
	LmjF.10.0280	0.619955	0.66508	1.24069	0.0106987	-0.609638	0.208499
	LmjF.10.0290	0.338872	0.808046	0.491407	0.351652	-0.0826422	0.991024
	LmjF.10.0300	0.379218	0.765831	0.978056	0.0176368	-0.29102	0.607008
	LmjF.10.0310	0.509986	0.729251	1.02771	0.0194716	-0.217569	0.85263
	LmjF.10.0320	0.684264	0.633223	0.886048	0.0435502	-0.173036	0.937
	LmjF.10.0330	0.376227	0.762196	0.57268	0.217455	-0.231343	0.780967
	LmjF.10.0350	NA	NA	NA	NA	NA	NA
	LmjF.10.0360	0.457964	0.768978	0.826816	0.0913584	0.125624	0.970603
	LmjF.10.0370	0.739276	0.65723	0.786939	0.224586	0.0717655	0.991176
	LmjF.10.0380	0.670741	0.675407	0.338259	0.583257	0.06966	0.991176
	LmjF.10.0385	0.590994	0.709347	0.711112	0.144555	-0.00445455	0.999644
	LmjF.10.0390	0.732271	0.650294	1.04248	0.0285142	0.0790588	0.991024
	LmjF.10.0400	0.617734	0.692712	1.03458	0.0341235	0.155146	0.953598
	LmjF.10.0420	-0.0500092	0.984027	-0.22868	0.680162	-0.157717	0.937
	LmjF.10.0425	-0.0252931	0.989154	0.0947025	0.866887	-0.0238126	0.99397
	LmjF.10.0430	-0.504208	0.739391	-0.891365	0.112404	0.545108	0.38175
	LmjF.10.0440	0.0147937	0.99443	-0.38387	0.375356	0.456561	0.412953
	LmjF.10.0450	-0.239831	0.895699	-0.675316	0.132452	0.161434	0.937
	LmjF.10.0460	0.577089	0.677007	0.72771	0.113877	0.222186	0.794489
	LmjF.10.0465	0.471592	0.739391	0.823799	0.0830907	0.24505	0.726535
	LmjF.10.0470	0.347978	0.782607	0.554682	0.200221	0.145649	0.914433
	LmjF.10.0480	0.584732	0.677244	0.917717	0.0465806	0.248394	0.680159
	LmjF.10.0483	-0.513571	0.697123	-0.784032	0.058527	0.052637	0.991024
	LmjF.10.0485	0.643979	0.696457	1.24727	0.0208967	0.0474375	0.991176
	LmjF.10.0490	1.06099	0.563968	0.923703	0.0983291	0.0308598	0.991375
	LmjF.10.0500	0.418629	0.808168	1.38852	0.0103597	-0.350771	0.793022
	LmjF.10.0510	-0.00444987	0.99783	-0.32547	0.592737	-0.000872194	0.999644
	LmjF.10.0520	0.25265	0.861207	0.220552	0.680834	0.103789	0.971308
	LmjF.10.0530	0.0530824	0.983413	0.0383219	0.945896	-0.204576	0.878498
	LmjF.10.0540	0.482145	0.75171	0.514506	0.396672	-0.310252	0.851489
	LmjF.10.0550	-0.416653	0.753825	-0.559211	0.213234	0.0341071	0.991375
	LmjF.10.0560	-0.0992855	0.960206	0.103121	0.871405	0.105138	0.991024
	LmjF.10.0570	-0.0879047	0.959905	-0.113736	0.826261	0.231807	0.820256
	LmjF.10.0580	-0.236508	0.888288	-0.417862	0.433927	0.0108481	0.998
	LmjF.10.0590	-0.927179	0.563968	-1.01026	0.0401287	-0.0372737	0.991375
	LmjF.10.0600	0.412224	0.757708	0.350753	0.467417	0.301782	0.691719
	LmjF.10.0610	0.0108011	0.996411	-0.207035	0.741117	-0.175108	0.929714
	LmjF.10.0620	0.919792	0.582214	1.52712	0.00200946	0.049495	0.991024
	LmjF.10.0630	0.796031	0.610346	1.19166	0.00949873	-0.0329799	0.991176
	LmjF.10.0640	-0.0517044	0.984708	-0.0609048	0.91827	0.147607	0.922362
	LmjF.10.0650	0.208667	0.888131	0.0066655	0.991752	0.196996	0.856538
	LmjF.10.0660	0.818674	0.600422	1.96748	4.66478e-05	-0.398896	0.533752
	LmjF.10.0670	0.365123	0.753825	0.821436	0.0612196	-0.175922	0.937
	LmjF.10.0680	0.345146	0.811398	0.786509	0.0928697	0.0745793	0.991024
	LmjF.10.0690	0.509894	0.702489	0.504156	0.264721	-0.219133	0.902325
	LmjF.10.0700	0.673275	0.617106	1.00176	0.0561801	-0.178058	0.958709
	LmjF.10.0710	0.54892	0.671852	1.06483	0.0173768	0.0176372	0.996659
	LmjF.10.0715	0.655715	0.625926	1.02036	0.0249353	0.0345214	0.99175
	LmjF.10.0720	0.581598	0.656233	1.06847	0.0189902	0.0111965	0.99834
	LmjF.10.0730	-0.390265	0.779187	-0.510397	0.295191	0.173189	0.937
	LmjF.10.0740	0.866537	0.582214	0.230634	0.702039	-0.162099	0.953598
	LmjF.10.0750	0.285873	0.888131	1.57849	0.0016313	-0.0873192	0.991024
	LmjF.10.0760	0.0875013	0.971127	0.610676	0.165923	0.102275	0.958709
	LmjF.10.0770	-0.259228	0.867125	-0.324832	0.517405	-0.127408	0.937
	LmjF.10.0780	0.855433	0.563968	0.532878	0.350796	-0.301143	0.837573
	LmjF.10.0790	-0.256639	0.888131	-0.804436	0.105491	-0.121912	0.965501
	LmjF.10.0800	0.224168	0.888301	0.652497	0.112129	-0.381926	0.462021
	LmjF.10.0810	0.236397	0.897152	0.996156	0.0410018	-0.550785	0.260002
	LmjF.10.0820	-0.0222035	0.990911	0.248155	0.600542	-0.21994	0.841455
	LmjF.10.0830	0.136915	0.939388	-0.00440996	0.994774	-0.0521771	0.991176
	LmjF.10.0840	0.304043	0.838115	0.815049	0.0424535	-0.293261	0.608062
	LmjF.10.0850	0.0723859	0.980347	-0.51533	0.336846	-0.114049	0.961464
	LmjF.10.0860	0.178318	0.926686	0.0588774	0.936454	0.0229615	0.996319
	LmjF.10.0870	-0.583207	0.66508	-0.938518	0.0724175	-0.560816	0.238093
	LmjF.10.0880	0.403886	0.780011	0.624254	0.138729	-0.137679	0.956927
	LmjF.10.0890	0.140858	0.943969	-0.483886	0.275495	-0.412698	0.441819
	LmjF.10.0900	0.32008	0.824326	0.158485	0.797111	-0.609608	0.191275
	LmjF.10.0910	-0.22841	0.895792	-0.76688	0.165061	0.0217891	0.996312
	LmjF.10.0920	0.578319	0.713218	0.96322	0.0289106	0.338989	0.662519
	LmjF.10.0930	-0.103579	0.956182	-0.538162	0.307147	0.00753586	0.999644
	LmjF.10.0935	0.53839	0.741625	1.8474	0.00200025	-0.0104321	0.998904
	LmjF.10.0940	0.639438	0.675407	1.36204	0.00349385	-0.201525	0.847744
	LmjF.10.0945	-0.446481	0.747848	-0.301698	0.593047	0.137256	0.962328
	LmjF.10.0950	0.184653	0.906596	0.123702	0.82427	-0.140361	0.942576
	LmjF.10.0960	0.500743	0.734614	0.650687	0.228128	-0.289013	0.814415
	LmjF.10.0970	-0.566568	0.671837	-0.761215	0.164209	-0.477411	0.458464
	LmjF.10.0980	0.782418	0.636227	1.01803	0.076822	0.676453	0.0841769
	LmjF.10.0990	-0.594035	0.660129	-0.903602	0.0847923	-0.56445	0.238639
	LmjF.10.1000	-0.107542	0.957449	-0.122575	0.82472	0.240724	0.790461
	LmjF.10.1010	0.37708	0.754578	0.740787	0.0961478	-0.0574526	0.991176
	LmjF.10.1020	0.484751	0.720667	0.415129	0.439861	0.0512191	0.991176
	LmjF.10.1030	0.404474	0.758159	0.516416	0.385661	-0.251071	0.897462
	LmjF.10.1040	0.374914	0.802068	0.473052	0.325538	-0.403455	0.508686
	LmjF.10.1050	-0.571281	0.693118	-0.832143	0.0590147	0.238503	0.752932
	LmjF.10.1060	-0.556357	0.701915	-0.672186	0.19186	-0.051858	0.991024
	LmjF.10.1070	-0.021071	0.991609	-0.00972076	0.987606	-0.0719954	0.988704
	LmjF.10.1080	0.634643	0.696846	0.846296	0.0887425	-0.0378535	0.991176
	LmjF.10.1081	-0.369524	0.807478	-0.346573	0.53171	-0.664726	0.0937254
	LmjF.10.1090	-0.431634	0.730679	-0.810845	0.0867993	0.291056	0.608062
	LmjF.10.1100	-0.229734	0.892617	-0.18979	0.712432	0.713276	0.0168421
	LmjF.10.1110	0.0513605	0.983413	-0.220331	0.760048	-0.0895908	0.991024
	LmjF.10.1120	-0.157105	0.93864	-0.494643	0.341807	0.0378271	0.991176
	LmjF.10.1130	0.850496	0.563968	0.969918	0.0304441	-0.0302986	0.99175
	LmjF.10.1140	0.0793618	0.972273	-0.199866	0.717492	-0.233274	0.856538
	LmjF.10.1150	-0.349562	0.782607	-0.890458	0.0906538	-0.589545	0.169739
	LmjF.10.1160	0.218187	0.908099	0.238578	0.702244	0.136741	0.97444
	LmjF.10.1170	0.342615	0.818779	0.518513	0.344416	0.215592	0.933487
	LmjF.10.1180	0.188708	0.920583	-0.0222509	0.972433	0.39682	0.574771
	LmjF.10.1190	0.10659	0.953973	0.219864	0.655009	-0.464866	0.441819
	LmjF.10.1195	-0.762878	0.598336	-0.694918	0.18404	0.0461719	0.991176
	LmjF.10.1200	0.403519	0.747966	0.454017	0.370421	-0.0644647	0.991176
	LmjF.10.1210	0.238831	0.870455	-0.141824	0.797475	0.24609	0.853127
	LmjF.10.1220	0.801179	0.590223	-0.0325395	0.952946	0.325091	0.583122
	LmjF.10.1225	-0.583694	0.709347	-1.13882	0.0332713	0.289914	0.683999
	LmjF.10.1227	0.408695	0.789306	-0.57873	0.183961	0.422384	0.483019
	LmjF.10.1228	0.271513	0.881717	-0.221392	0.698699	0.554947	0.129212
	LmjF.10.1230	0.320241	0.848184	-0.0557857	0.937733	0.601719	0.237362
	LmjF.10.1240	0.692383	0.636227	0.585954	0.220426	0.523729	0.159367
	LmjF.10.1250	0.230404	0.896151	0.581693	0.221524	0.0703806	0.991024
	LmjF.10.1260	-0.112427	0.948802	-0.335197	0.512763	0.49261	0.274071
	LmjF.10.1270	0.12133	0.948293	0.00426463	0.995039	0.509658	0.430411
	LmjF.10.1280	0.667278	0.67252	1.49386	0.00203486	0.102098	0.971308
	LmjF.10.1290	-0.488232	0.721157	-0.550795	0.201319	0.358417	0.669081
	LmjF.10.1300	0.649992	0.70041	1.77174	0.0012408	0.311887	0.851489
	LmjF.10.1310	0.446038	0.774568	-0.188978	0.821732	0.0196196	0.996659
	LmjF.10.1320	0.561251	0.714668	1.4257	0.0104402	-0.0414688	0.991375
	LmjF.10.TRNAASN.01	0.0177645	0.986326	NA	NA	NA	NA
	LmjF.10.TRNAGLY.01	0.158566	0.887075	-0.181558	NA	0.019629	0.991176
	LmjF.10.TRNALYS.01	-0.0838409	0.932577	0.0579279	NA	-0.0738873	0.928384
	LmjF.11.0010	-0.757115	0.637245	-1.82198	0.00143871	0.372073	0.750507
	LmjF.11.0020	-0.339112	0.830219	-0.649005	0.13459	0.243944	0.815209
	LmjF.11.0030	0.0901976	0.968083	-0.519425	0.253966	0.174973	0.933109
	LmjF.11.0040	-0.559669	0.696846	-0.905422	0.06437	1.41334	1.32525e-05
	LmjF.11.0050	-0.0999053	0.959328	0.0948791	0.866701	0.257915	0.797666
	LmjF.11.0060	0.274137	0.858436	-0.0904803	0.872016	0.44998	0.416281
	LmjF.11.0070	-0.0551059	0.985429	0.614902	0.210352	-0.463948	0.508686
	LmjF.11.0080	-0.0672783	0.981943	-0.391386	0.443132	0.289927	0.837573
	LmjF.11.0090	-0.00867329	0.996636	-0.39318	0.427375	-0.42679	0.46299
	LmjF.11.0100	-0.267126	0.842887	-0.0597994	0.930084	-0.196478	0.867129
	LmjF.11.0110	-0.593107	0.668859	-0.745606	0.104431	0.00838345	0.998376
	LmjF.11.0120	-0.599698	0.677007	-1.14782	0.00420328	0.364705	0.537573
	LmjF.11.0130	-0.51568	0.707437	-0.723562	0.086082	0.109619	0.97444
	LmjF.11.0140	0.274376	0.848661	0.00147774	0.998037	-0.196517	0.914433
	LmjF.11.0150	0.791764	0.636227	1.57716	0.00383578	-0.336404	0.775018
	LmjF.11.0160	-0.129533	0.943969	-0.142468	0.811727	0.111204	0.988434
	LmjF.11.0170	-0.445885	0.732717	-0.57268	0.219352	0.167811	0.937
	LmjF.11.0180	-0.222178	0.903283	-0.834327	0.0806932	0.00511349	0.999644
	LmjF.11.0190	-0.174812	0.918713	0.16552	0.77922	-0.0730441	0.991024
	LmjF.11.0200	-0.0729343	0.980347	-0.20655	0.702677	-0.050958	0.991176
	LmjF.11.0210	0.0901995	0.962186	0.522416	0.24798	-0.22804	0.841388
	LmjF.11.0220	-1.16652	0.561388	-1.43773	0.00648304	-0.000868838	0.999644
	LmjF.11.0230	-0.41132	0.732717	-0.0958719	0.855863	-0.00134609	0.999644
	LmjF.11.0240	-0.754507	0.584659	-1.07449	0.0207761	-0.0539712	0.991024
	LmjF.11.0250	0.690059	0.677007	1.0686	0.0420651	0.0587576	0.991176
	LmjF.11.0260	-0.4387	0.727412	-0.257292	0.572427	-0.216392	0.886146
	LmjF.11.0270	0.630712	0.687739	1.17275	0.0288681	-0.173223	0.94562
	LmjF.11.0280	0.203449	0.891321	-0.0789381	0.884019	-0.228717	0.677893
	LmjF.11.0290	-0.222509	0.887075	0.104563	0.865874	-0.305479	0.702084
	LmjF.11.0300	-0.227174	0.899314	-0.183974	0.742469	0.259177	0.700291
	LmjF.11.0310	0.334776	0.834718	0.498139	0.332743	-0.531994	0.328499
	LmjF.11.0320	0.411439	0.76736	0.742652	0.0859299	-0.100106	0.983334
	LmjF.11.0330	0.773472	0.637245	1.26046	0.0159422	-0.623585	0.127331
	LmjF.11.0340	-0.158251	0.932577	-0.394339	0.428348	0.00806689	0.999086
	LmjF.11.0350	0.477954	0.730837	-0.00594159	0.99375	-0.0122276	0.997785
	LmjF.11.0360	-0.209769	0.889837	-0.107006	0.853106	0.00237568	0.999644
	LmjF.11.0370	0.348195	0.797091	0.69668	0.119323	-0.0897281	0.973736
	LmjF.11.0380	0.370127	0.767503	0.713764	0.0975346	-0.294299	0.643149
	LmjF.11.0390	0.37369	0.78319	0.262414	0.612445	-0.540721	0.130922
	LmjF.11.0400	0.633355	0.707437	1.45925	0.0114739	0.110665	0.991024
	LmjF.11.0410	0.649722	0.636227	1.07637	0.0245783	-0.0798161	0.991024
	LmjF.11.0420	0.132053	0.941785	0.22043	0.687943	-0.0315726	0.991176
	LmjF.11.0430	-0.180733	0.907392	-0.181256	0.737203	0.0119985	0.996659
	LmjF.11.0440	-0.58405	0.66508	-0.785427	0.0797186	0.00609136	0.999181
	LmjF.11.0450	-0.310391	0.829836	0.0592257	0.916853	-0.183704	0.899537
	LmjF.11.0460	-0.361917	0.774568	0.0107858	0.987606	-0.0784778	0.991024
	LmjF.11.0470	0.563887	0.677007	0.710388	0.232269	-0.156303	0.962365
	LmjF.11.0475	-0.169121	0.935863	0.180736	0.779595	0.135782	0.975806
	LmjF.11.0480	0.935615	0.561388	1.37975	0.00753538	-0.19099	0.9402
	LmjF.11.0490	-0.175249	0.928085	-0.883465	0.064644	-0.393717	0.338848
	LmjF.11.0500	0.00296166	0.998664	-1.09573	0.0273199	0.354093	0.663866
	LmjF.11.0510	0.5165	0.747848	0.345611	0.611711	0.219661	0.937
	LmjF.11.0520	0.501766	0.740127	0.957939	0.0611923	0.137255	0.95955
	LmjF.11.0530	0.463011	0.729286	0.523884	0.364	-0.108338	0.985492
	LmjF.11.0540	0.598204	0.660387	0.94691	0.0624173	0.0532723	0.991024
	LmjF.11.0550	0.398443	0.807478	0.740671	0.197866	-0.333887	0.792857
	LmjF.11.0560	0.556015	0.707437	0.783108	0.0845296	0.0496269	0.991024
	LmjF.11.0570	0.195512	0.926373	0.306762	0.617698	-0.150743	0.955971
	LmjF.11.0580	0.181857	0.926874	0.260414	0.653662	0.0166568	0.996319
	LmjF.11.0590	-0.371849	0.753825	-0.516311	0.276012	-0.0322656	0.991375
	LmjF.11.0600	0.116337	0.944177	0.373482	0.413421	-0.13199	0.960704
	LmjF.11.0610	0.139144	0.8792	0.700463	0.421305	0.235739	0.927387
	LmjF.11.0620	0.487369	0.734973	0.558415	0.290348	-0.496253	0.350096
	LmjF.11.0630	0.594524	0.693118	0.726561	0.14201	-0.528291	0.29571
	LmjF.11.0640	0.404925	0.777703	0.722772	0.124279	-0.199091	0.924221
	LmjF.11.0650	0.674798	0.685642	1.23976	0.0548361	-0.0609653	0.991176
	LmjF.11.0660	0.372466	0.791826	0.556877	0.340117	0.270184	0.808411
	LmjF.11.0670	0.011798	0.996411	-0.369629	0.516564	0.254267	0.86322
	LmjF.11.0673	0.0220813	0.992914	-0.216271	0.70753	0.0555992	0.991176
	LmjF.11.0675	0.0572068	0.98574	-0.363599	0.478621	0.180846	0.937
	LmjF.11.0680	-0.171194	0.929738	-0.461439	0.342175	0.188054	0.917304
	LmjF.11.0690	0.135969	0.948391	0.463772	0.446755	0.145406	0.953598
	LmjF.11.0700	-0.312326	0.805675	-0.17638	0.74713	-0.210713	0.815209
	LmjF.11.0710	0.230126	0.883015	0.303721	0.525921	-0.128533	0.962328
	LmjF.11.0720	1.12941	0.561388	1.58125	0.00132122	-0.35176	0.5169
	LmjF.11.0730	-0.0023277	0.998664	0.407882	0.333306	-0.124401	0.951948
	LmjF.11.0740	0.25009	0.889837	0.503122	0.348409	-0.18488	0.924221
	LmjF.11.0750	0.412215	0.747966	0.186304	0.761889	0.027283	0.992149
	LmjF.11.0760	-0.420354	0.740127	-0.383018	0.518687	-0.262425	0.906251
	LmjF.11.0780	-0.287317	0.839031	-0.161532	0.796759	-0.264337	0.895971
	LmjF.11.0790	-0.247443	0.879539	-0.0532045	0.930526	-0.114568	0.973736
	LmjF.11.0800	-0.72766	0.636227	-1.37039	0.00300536	-0.153919	0.937
	LmjF.11.0810	0.613291	0.671852	0.810648	0.0671674	-0.665169	0.136258
	LmjF.11.0820	0.554292	0.739391	0.954645	0.0965577	-0.0682874	0.991176
	LmjF.11.0830	0.850825	0.600422	1.03535	0.0633925	-0.0771572	0.991024
	LmjF.11.0840	0.456071	0.760043	0.669663	0.208667	0.372853	0.367987
	LmjF.11.0850	0.25454	0.855675	0.260052	0.624394	0.0794817	0.991024
	LmjF.11.0860	0.556372	0.712835	0.975231	0.0474512	-0.365825	0.542212
	LmjF.11.0870	0.344775	0.851321	0.0934239	0.901215	-0.107131	0.990608
	LmjF.11.0880	-0.349855	0.772184	-0.0516406	0.930997	0.0144861	0.996444
	LmjF.11.0890	0.222967	0.901595	0.413728	0.366576	-0.417103	0.370783
	LmjF.11.0900	-0.185943	0.927235	0.324511	0.627995	0.0045446	0.999644
	LmjF.11.0910	0.0540306	0.983413	0.334183	0.444074	-0.0864972	0.965087
	LmjF.11.0920	0.00521516	0.99783	0.304632	0.513009	-0.107256	0.960704
	LmjF.11.0930	0.397249	0.786591	0.1829	0.766446	0.0111609	0.998
	LmjF.11.0940	0.6516	0.66508	1.09087	0.0192681	-0.274603	0.817262
	LmjF.11.0950	0.0430062	0.986326	0.0468899	0.941527	-0.11994	0.983334
	LmjF.11.0960	0.0789087	0.975331	-0.215019	0.746035	-0.313946	0.803506
	LmjF.11.0970	0.201437	0.90708	0.0057468	0.994212	-0.324825	0.793044
	LmjF.11.0980	-0.157668	0.926814	-0.181721	0.726065	0.176244	0.94499
	LmjF.11.0990	0.5941	0.697123	1.05962	0.0447313	0.0602067	0.991176
	LmjF.11.1000	0.356905	0.833396	0.741877	0.15204	-0.108245	0.975806
	LmjF.11.1010	0.25733	0.870455	0.557288	0.299476	0.0589149	0.991024
	LmjF.11.1020	0.26893	0.878557	0.364396	0.54067	-0.28971	0.817262
	LmjF.11.1030	-0.124713	0.944174	0.0322596	0.956645	-0.31717	0.483019
	LmjF.11.1040	0.013281	0.994528	-0.535562	0.527523	-0.222468	0.937
	LmjF.11.1050	0.888493	0.563968	1.24715	0.00410104	-0.135522	0.960704
	LmjF.11.1060	-0.114536	0.954509	0.460136	0.411101	-0.111951	0.983477
	LmjF.11.1070	-0.0619178	0.983413	0.0958046	0.894536	-0.0186756	0.996659
	LmjF.11.1080	0.0977644	0.966959	0.565082	0.24401	0.233497	0.886085
	LmjF.11.1090	0.502925	0.755639	0.382578	0.649352	-0.145852	0.973736
	LmjF.11.1100	0.732958	0.646988	1.25871	0.00558965	-0.302663	0.794489
	LmjF.11.1110	-0.465789	0.740127	-0.778618	0.181004	-0.320704	0.749855
	LmjF.11.1120	-0.417116	0.741625	-0.0804774	0.894129	-0.0451146	0.991176
	LmjF.11.1130	-0.479112	0.735222	-0.779378	0.180452	-0.311272	0.770386
	LmjF.11.1160	0.746022	0.650294	1.54894	0.000647804	-0.164292	0.942446
	LmjF.11.1170	0.286639	0.854349	0.492234	0.352333	-0.115269	0.982591
	LmjF.11.1180	-0.00949983	0.996636	-0.225781	0.680179	-0.0452006	0.991176
	LmjF.11.1190	-0.265272	0.870408	-0.442687	0.484555	-0.149463	0.965896
	LmjF.11.1200	-0.135599	0.932577	-0.0621675	0.912924	-0.0956023	0.988311
	LmjF.11.1210	1.05139	0.561388	1.25819	0.00946334	-0.193495	0.937
	LmjF.11.1220	-0.292129	0.875955	0.521719	0.308994	0.357853	0.60845
	LmjF.11.1230	-0.547829	0.675407	-0.640486	0.124701	0.0890704	0.981155
	LmjF.11.1240	-0.318666	0.795985	-0.26175	0.559366	-0.0228045	0.991375
	LmjF.11.1250	-0.0208769	0.993635	0.939894	0.0649648	0.404206	0.450552
	LmjF.11.1260	-0.427523	0.738476	-0.488871	0.236223	0.0437625	0.991176
	LmjF.11.1270	-0.0775094	0.978197	-0.501769	0.405197	0.206013	0.909073
	LmjF.11.1280	-0.742583	0.593742	-0.840845	0.0401287	-0.0558074	0.991024
	LmjF.11.1290	-0.252435	0.888775	-0.494944	0.420162	0.366819	0.652106
	LmjF.11.1300	-0.668644	0.654824	-1.32978	0.00577087	0.11418	0.975806
	LmjF.11.1310	-0.336719	0.811823	-0.961374	0.028861	-0.530849	0.231612
	LmjF.11.1320	0.342928	0.811934	0.551608	0.324576	0.0760449	0.991024
	LmjF.11.1330	0.725657	0.636227	0.742005	0.139216	-0.705772	0.114281
	LmjF.11.1340	-0.369462	0.781771	-0.902542	0.0384443	0.609047	0.179667
	LmjF.11.1350	-0.102199	0.955562	-0.538782	0.210734	0.281368	0.573303
	LmjF.11.1360	-0.649913	0.652779	-1.00056	0.0428425	0.00651438	0.999086
	LmjF.11.1370	0.436637	0.747966	0.610586	0.269759	-0.070829	0.991024
	LmjF.11.1380	-0.467805	0.740127	-0.976007	0.0284494	0.00207245	0.999644
	LmjF.11.5SRRNA.01	-0.389894	0.811823	-2.29555	0.000239962	-0.145559	0.973736
	LmjF.11.5SRRNA.02	-0.370368	0.830871	-2.37219	0.000124439	-0.129045	0.983334
	LmjF.11.5SRRNA.03	0.108612	0.96809	-0.66512	0.42221	0.15146	0.956735
	LmjF.11.TRNAALA.01	NA	NA	NA	NA	NA	NA
	LmjF.11.TRNAALA.02	NA	NA	-0.137954	NA	NA	NA
	LmjF.11.TRNAARG.01	0.0162361	0.988316	-0.312253	NA	0.0275084	0.991024
	LmjF.11.TRNAGLY.01	0.12192	0.894019	NA	NA	-0.0207841	0.991024
	LmjF.11.TRNALEU.01	0.0177645	0.986326	NA	NA	NA	NA
	LmjF.11.TRNALEU.02	-0.0348054	0.981943	-0.0664026	NA	-0.0356679	0.976556
	LmjF.11.TRNAMET.01	0.255872	0.857689	-0.749315	NA	0.185321	0.856638
	LmjF.12.0010	-0.260526	0.884575	-0.671768	0.184276	0.151792	0.959741
	LmjF.12.0020	-0.558711	0.707437	-0.962389	0.0696107	0.329445	0.759418
	LmjF.12.0030	-0.0101784	0.996636	-0.725858	0.184262	0.136235	0.966842
	LmjF.12.0040	0.0446579	0.986326	0.229496	0.648217	0.11695	0.962328
	LmjF.12.0045	-0.560819	0.704535	-0.953644	0.0407927	0.0831551	0.991024
	LmjF.12.0050	0.75089	0.598711	0.304942	0.630292	0.0921518	0.991024
	LmjF.12.0060	0.29512	0.840629	-0.203783	0.672954	-0.008615	0.99834
	LmjF.12.0070	0.503487	0.696846	0.200796	0.6906	-0.28737	0.602148
	LmjF.12.0075	-0.33878	0.838675	-0.789871	0.110252	0.148072	0.95944
	LmjF.12.0080	0.289527	0.864898	-0.3033	0.531346	-0.0180629	0.996659
	LmjF.12.0090	0.421065	0.742319	0.344846	0.463854	-0.00816511	0.99834
	LmjF.12.0100	0.915421	0.563968	1.14005	0.010824	0.239614	0.842833
	LmjF.12.0110	0.463646	0.727539	0.686526	0.0858318	0.104231	0.973736
	LmjF.12.0120	1.02175	0.563968	1.6201	0.00121062	-0.289321	0.799277
	LmjF.12.0130	0.687655	0.650294	1.33414	0.0103986	0.0285678	0.991375
	LmjF.12.0140	0.258884	0.848755	0.235726	0.61253	0.0775804	0.991024
	LmjF.12.0150	0.824929	0.563968	1.18543	0.00858305	-0.267077	0.759418
	LmjF.12.0160	1.15911	0.491034	1.37747	0.00280103	0.0569191	0.991024
	LmjF.12.0170	0.000486866	0.999484	0.0816752	0.887617	-0.109231	0.962328
	LmjF.12.0180	0.586166	0.636227	0.674848	0.085498	-0.0462071	0.991024
	LmjF.12.0190	0.655543	0.639677	0.91944	0.042316	-0.0767208	0.991024
	LmjF.12.0200	0.81578	0.598336	0.925186	0.0707571	0.0911212	0.991024
	LmjF.12.0210	0.192241	0.903283	0.00504324	0.993808	0.0845469	0.979112
	LmjF.12.0220	0.216678	0.888766	0.0958966	0.871405	-0.116212	0.937
	LmjF.12.0230	0.812779	0.563968	0.825575	0.0423287	-0.245303	0.826191
	LmjF.12.0240	-0.270896	0.872819	-0.0368567	0.951189	-0.236327	0.672272
	LmjF.12.0250	0.619218	0.651513	0.781377	0.0710158	-0.28873	0.715028
	LmjF.12.0260	0.471191	0.721108	0.840822	0.0550208	-0.37948	0.595888
	LmjF.12.0270	0.0926707	0.962448	0.247078	0.592737	-0.144056	0.93442
	LmjF.12.0280	0.887218	0.598336	1.7773	0.000171735	0.0324345	0.992149
	LmjF.12.0290	0.26554	0.861703	0.441037	0.335954	-0.249138	0.858148
	LmjF.12.0300	0.609339	0.636393	0.61881	0.123354	-0.155175	0.936631
	LmjF.12.0310	0.862583	0.561388	0.743187	0.113446	-0.0927736	0.965896
	LmjF.12.0320	0.437228	0.756465	0.726271	0.128663	-0.151388	0.965501
	LmjF.12.0330	0.317886	0.838675	0.302598	0.57597	-0.286044	0.705734
	LmjF.12.0340	0.713307	0.636227	1.22682	0.00908835	-0.0380424	0.991176
	LmjF.12.0350	1.10301	0.561388	1.94016	4.06401e-05	-0.15831	0.95944
	LmjF.12.0360	0.839923	0.574926	1.05695	0.0370127	0.277871	0.815514
	LmjF.12.0370	-0.070728	0.98075	-0.33827	0.52152	0.0566389	0.991024
	LmjF.12.0380	0.696164	0.636227	1.19092	0.0141396	-0.120838	0.983334
	LmjF.12.0390	0.277938	0.838675	0.487656	0.242404	-0.0520389	0.991176
	LmjF.12.0400	0.464085	0.756006	0.335568	0.682672	0.00462427	0.999644
	LmjF.12.0405	0.0414646	0.986326	-0.199961	0.702244	-0.0579633	0.991024
	LmjF.12.0410	0.432153	0.740127	0.303121	0.588582	-0.0767111	0.986997
	LmjF.12.0420	0.705311	0.607787	0.704857	0.13396	0.167003	0.937
	LmjF.12.0430	0.212887	0.885636	0.412177	0.346592	-0.0710828	0.991024
	LmjF.12.0440	0.672586	0.597932	0.963104	0.0391107	-0.143432	0.956067
	LmjF.12.0450	0.873727	0.579729	0.986377	0.0493925	-0.0227419	0.996319
	LmjF.12.0460	-0.0838409	0.932577	-0.00557112	NA	0.170822	0.927387
	LmjF.12.0470	-0.172881	0.916586	-0.32987	0.735679	0.110559	0.990608
	LmjF.12.0480	0.0177645	0.986326	-0.563577	NA	0.252183	0.878498
	LmjF.12.0490	-0.186367	0.924795	-0.627633	0.454862	-0.0602006	0.991176
	LmjF.12.0500	0.190428	0.876386	0.339718	0.732572	-0.0173078	0.996874
	LmjF.12.0510	0.5107	0.747251	0.550534	0.335074	-0.117408	0.983334
	LmjF.12.0520	-0.349259	0.838139	-0.828183	0.176884	0.00392344	0.999644
	LmjF.12.0530	0.690827	0.600422	0.442094	0.388966	-0.0750745	0.991024
	LmjF.12.0540	-0.599584	0.70041	-1.12572	0.0173768	0.506139	0.417561
	LmjF.12.0550	0.665252	0.636227	0.808954	0.141062	-0.0832155	0.991024
	LmjF.12.0560	0.9279	0.562174	1.26966	0.00430171	-0.0767711	0.991024
	LmjF.12.0570	0.681925	0.650294	0.820684	0.137357	-0.136091	0.965501
	LmjF.12.0590	0.509933	0.740127	1.22917	0.00858305	-0.235187	0.812432
	LmjF.12.0600	0.397227	0.740127	0.603133	0.139104	-0.232832	0.794489
	LmjF.12.0610	0.355572	0.792244	0.691021	0.101877	-0.250361	0.803506
	LmjF.12.0620	0.66529	0.636227	0.91961	0.0505257	-0.340806	0.752932
	LmjF.12.0630	-0.0626476	0.982538	-0.345039	0.633494	-0.212862	0.92292
	LmjF.12.0640	1.14506	0.561388	1.65474	0.00224597	-0.303908	0.821249
	LmjF.12.0650	0.472225	0.707437	0.379204	0.41004	-0.179401	0.914433
	LmjF.12.0660	1.11401	0.561388	1.1293	0.0173768	0.0802791	0.991024
	LmjF.12.0670	1.10157	0.561388	1.46856	0.00242551	-0.325693	0.776263
	LmjF.12.0680	0.117117	0.948802	0.152481	0.772262	-0.101084	0.960704
	LmjF.12.0690	0.0681866	0.981943	-0.631837	0.186614	0.0989713	0.986997
	LmjF.12.0700	0.549161	0.654188	0.295201	0.571281	-0.613511	0.157408
	LmjF.12.0710	0.627178	0.650294	0.114551	0.836413	0.121188	0.958709
	LmjF.12.0715	0.924242	0.569423	1.25765	0.00540953	-0.184642	0.914433
	LmjF.12.0730	1.06518	0.563968	1.27498	0.0142009	0.479882	0.307771
	LmjF.12.0740	0.969947	0.581358	2.05694	1.41382e-05	0.632804	0.19201
	LmjF.12.0755	0.682323	0.683131	1.39451	0.016784	0.377252	0.699941
	LmjF.12.0760	0.947554	0.582214	1.39872	0.00648304	0.348931	0.644453
	LmjF.12.0765	1.00327	0.572547	1.32729	0.0161102	0.301337	0.763789
	LmjF.12.0770	0.88885	0.572346	1.15722	0.0124321	-0.211258	0.854661
	LmjF.12.0780	0.672236	0.687739	1.33721	0.0423266	0.732271	0.086624
	LmjF.12.0800	0.789606	0.598336	1.0874	0.0189986	-0.244357	0.762476
	LmjF.12.0810	0.809105	0.636227	1.35494	0.0349275	0.500485	0.378884
	LmjF.12.0820	0.824832	0.590223	1.27321	0.00490104	-0.226951	0.820256
	LmjF.12.0830	0.927106	0.584659	1.45539	0.00552183	0.413438	0.419669
	LmjF.12.0840	0.913194	0.578213	1.23206	0.00648826	-0.166684	0.922102
	LmjF.12.0850	0.867422	0.598336	1.13232	0.0408801	0.220441	0.899784
	LmjF.12.0860	1.15279	0.561388	2.01752	8.03741e-06	0.684101	0.125258
	LmjF.12.0867	0.943643	0.563968	1.20193	0.00881861	-0.170736	0.923901
	LmjF.12.0870	0.84124	0.611798	1.39511	0.00858305	0.331527	0.748205
	LmjF.12.0880	0.0542276	0.986326	-0.0966836	0.906833	0.146084	0.963149
	LmjF.12.0885	0.0874835	0.978197	0.261777	0.765061	0.149242	0.970603
	LmjF.12.0890	1.16572	0.561388	1.28374	0.0145981	0.38737	0.542523
	LmjF.12.0895	0.853796	0.582214	1.12705	0.0137002	-0.238856	0.850999
	LmjF.12.0905	-0.208791	0.894876	0.109466	0.869927	0.12445	0.94562
	LmjF.12.0910	1.09893	0.561388	2.05334	3.33713e-06	0.584192	0.233477
	LmjF.12.0920	1.12272	0.561388	1.96573	3.68444e-06	0.58291	0.233477
	LmjF.12.0930	0.887533	0.563968	1.16748	0.0105711	-0.261357	0.759418
	LmjF.12.0940	0.731246	0.662114	1.39132	0.0394877	0.529981	0.296453
	LmjF.12.0950	0.95249	0.563968	1.16987	0.0120648	-0.172262	0.914433
	LmjF.12.0960	1.15589	0.561388	1.35328	0.0120781	0.517775	0.210953
	LmjF.12.0970	0.854214	0.582214	1.01763	0.0380133	-0.107527	0.973293
	LmjF.12.0980	0.757362	0.650294	1.26344	0.0529488	0.457152	0.505028
	LmjF.12.0990	0.949558	0.582214	1.48785	0.00198444	0.515639	0.196587
	LmjF.12.0995	-0.104153	0.959328	-0.00792665	0.991766	0.188169	0.91773
	LmjF.12.1000	0.871186	0.600422	1.47889	0.0122559	0.53453	0.200303
	LmjF.12.1005	-0.294287	0.840286	-0.0638863	0.927233	0.0983127	0.965995
	LmjF.12.1015	-0.0616124	0.983413	-0.132378	0.855026	0.336306	0.640713
	LmjF.12.1020	1.09842	0.561388	1.89811	1.41382e-05	0.663964	0.131552
	LmjF.12.1030	0.931198	0.563968	1.21228	0.0103508	-0.232457	0.856538
	LmjF.12.1040	1.12794	0.561388	2.00276	4.23763e-06	0.704155	0.114468
	LmjF.12.1050	0.898197	0.563968	1.2049	0.00817544	-0.218661	0.845493
	LmjF.12.1060	1.24957	0.556449	2.0642	3.68444e-06	0.644496	0.197039
	LmjF.12.1070	0.856646	0.598336	1.00867	0.0759822	0.277313	0.822853
	LmjF.12.1090	0.81967	0.598336	1.15202	0.0400766	0.186841	0.927387
	LmjF.12.1100	0.952468	0.561388	0.957446	0.0289106	0.0399074	0.991176
	LmjF.12.1110	1.21194	0.433671	1.27422	0.00530149	-0.31709	0.43526
	LmjF.12.1120	0.946972	0.582214	1.88563	0.000124439	-0.224111	0.919619
	LmjF.12.1125	0.0775939	0.975331	-0.0735238	0.900262	0.347563	0.468937
	LmjF.12.1130	1.09714	0.556449	1.61259	0.000469741	-0.0973749	0.988981
	LmjF.12.1140	0.617832	0.677007	0.772027	0.341071	0.337839	0.800296
	LmjF.12.1150	0.866116	0.563968	1.17403	0.0275477	0.190913	0.91773
	LmjF.12.1160	0.801969	0.596958	1.12295	0.028356	0.141762	0.965501
	LmjF.12.1170	0.105625	0.951033	0.236629	0.619594	0.604289	0.0282658
	LmjF.12.1180	-0.0826145	0.969934	0.0427714	0.944778	-0.154723	0.906251
	LmjF.12.1190	0.909829	0.563968	1.33334	0.0103878	-0.0654869	0.991176
	LmjF.12.1200	0.909475	0.584659	1.56678	0.0021343	-0.153044	0.962328
	LmjF.12.1210	0.720296	0.654824	1.329	0.00374086	0.369837	0.644453
	LmjF.12.1220	0.719491	0.617314	0.803736	0.0392691	-0.134533	0.938242
	LmjF.12.1230	-0.255151	0.88605	-0.434695	0.352409	0.242021	0.87688
	LmjF.12.1240	0.534851	0.677007	0.832438	0.0300909	-0.0510604	0.991024
	LmjF.12.1250	0.88161	0.563968	0.840756	0.108602	0.201616	0.906251
	LmjF.12.1260	1.12914	0.561388	1.65211	0.000353016	-0.00843997	0.999242
	LmjF.12.1270	1.14609	0.433671	1.34966	0.0077933	-0.0576205	0.991176
	LmjF.12.1280	0.406811	0.778892	0.710378	0.151353	0.0630062	0.991176
	LmjF.12.1290	-0.806254	0.593726	-0.955466	0.079616	0.459426	0.338848
	LmjF.12.1300	-0.134013	0.939307	0.26924	0.600143	0.00423935	0.999644
	LmjF.12.1305	-1.02444	0.561388	-1.53999	0.00353995	0.204316	0.937361
	LmjF.12.1310	0.299424	0.824326	0.266627	0.627199	0.24573	0.893054
	LmjF.12.1320	1.01636	0.531063	1.05914	0.00984951	-0.0945756	0.981155
	LmjF.12.1330	0.95513	0.582214	1.92381	0.000190401	-0.101402	0.991024
	LmjF.12.1340	0.413855	0.747966	0.461688	0.326254	0.198671	0.886085
	LmjF.13.0010	-0.659166	0.598336	-0.476097	0.332153	0.133768	0.960005
	LmjF.13.0020	0.148644	0.942158	0.474018	0.426802	0.0832836	0.991024
	LmjF.13.0030	-0.393147	0.786637	-1.16273	0.00608818	0.377605	0.483826
	LmjF.13.0040	-0.469419	0.712835	-0.999603	0.0173768	-0.292386	0.705668
	LmjF.13.0050	-0.60752	0.663996	-0.867225	0.0457784	-0.0181531	0.996319
	LmjF.13.0060	-0.240253	0.8792	-0.284884	0.53946	-0.0990353	0.975806
	LmjF.13.0070	-0.352688	0.803692	-0.544066	0.282991	-0.0649638	0.991176
	LmjF.13.0080	0.323124	0.796866	0.272231	0.606111	-0.162479	0.95944
	LmjF.13.0090	0.497513	0.747966	0.27059	0.673014	0.0135881	0.998
	LmjF.13.0100	-0.162522	0.943969	-0.279536	0.70692	0.27291	0.901679
	LmjF.13.0110	-0.622048	0.636227	-0.507426	0.304747	0.0227726	0.99175
	LmjF.13.0120	-0.371131	0.811398	-1.2853	0.0161072	0.537748	0.299245
	LmjF.13.0130	0.721547	0.656057	1.39511	0.00689936	0.118416	0.971308
	LmjF.13.0140	-0.164478	0.9292	-0.311589	0.507399	-0.11055	0.960704
	LmjF.13.0150	0.20747	0.895931	0.201979	0.728086	-0.0791786	0.988434
	LmjF.13.0160	0.439648	0.770973	0.476457	0.42179	-0.149244	0.962328
	LmjF.13.0170	0.161786	0.926851	0.171118	0.742479	0.263219	0.640991
	LmjF.13.0180	-0.855954	0.563968	-0.810318	0.0739702	0.0306656	0.991375
	LmjF.13.0190	-0.864892	0.593726	-0.933492	0.146414	0.0761484	0.991024
	LmjF.13.0200	0.733837	0.662114	0.997416	0.186658	0.940841	0.0136778
	LmjF.13.0210	-0.0719455	0.981145	0.359219	0.549999	0.460764	0.507794
	LmjF.13.0220	-0.755509	0.590223	-0.965071	0.0281441	0.55902	0.0937451
	LmjF.13.0230	-0.0176089	0.994528	-0.311491	0.582934	0.0111497	0.99834
	LmjF.13.0240	-0.463476	0.709347	-0.673685	0.147293	0.0537158	0.991024
	LmjF.13.0250	-0.0354331	0.986326	0.241591	0.64583	-0.118976	0.960005
	LmjF.13.0260	-0.831704	0.582214	-1.19595	0.040844	-0.0406224	0.991176
	LmjF.13.0270	0.610706	0.706731	1.39708	0.00990095	-0.228897	0.933109
	LmjF.13.0280	-0.550475	0.70041	-0.563773	0.227077	0.219444	0.937
	LmjF.13.0290	-0.552699	0.697414	-0.556699	0.236919	0.214491	0.937
	LmjF.13.0300	-0.548387	0.70041	-0.568461	0.223102	0.212749	0.937
	LmjF.13.0310	-0.555384	0.696846	-0.548851	0.241846	0.213799	0.937
	LmjF.13.0320	-0.551927	0.70041	-0.549594	0.244324	0.216289	0.937
	LmjF.13.0330	-0.549429	0.701672	-0.552885	0.237233	0.210121	0.937
	LmjF.13.0340	-0.563435	0.693118	-0.546403	0.244269	0.219985	0.937
	LmjF.13.0350	-0.551135	0.70041	-0.544635	0.247531	0.210747	0.937
	LmjF.13.0360	-0.555765	0.696846	-0.550074	0.242577	0.210039	0.937
	LmjF.13.0370	-0.548968	0.70041	-0.559756	0.233066	0.216588	0.937
	LmjF.13.0380	-0.540002	0.706731	-0.551797	0.242003	0.217963	0.937
	LmjF.13.0390	-0.556639	0.696846	-0.565677	0.231195	0.214752	0.937
	LmjF.13.0400	0.177954	0.915063	-0.0501541	0.938891	-0.130124	0.975806
	LmjF.13.0410	-0.108857	0.948802	-0.0824596	0.888033	0.121793	0.965896
	LmjF.13.0420	-0.230145	0.888775	-0.172392	0.769383	0.125797	0.973293
	LmjF.13.0430	-0.547069	0.685444	-1.15259	0.0301455	-0.326607	0.675399
	LmjF.13.0440	0.0857483	0.973363	0.489818	0.345111	0.186361	0.924221
	LmjF.13.0450	-0.125129	0.953968	-0.92351	0.0813148	0.0585256	0.991176
	LmjF.13.0460	0.998818	0.561388	0.590952	0.176945	0.128545	0.963164
	LmjF.13.0470	-0.399992	0.769804	-1.02702	0.0335957	0.604334	0.133115
	LmjF.13.0480	0.444903	0.732717	0.233864	0.700681	0.0195523	0.992149
	LmjF.13.0490	-0.338966	0.81222	-0.518965	0.332239	0.384042	0.679871
	LmjF.13.0500	0.0723701	0.975752	-0.0902993	0.87657	-0.130816	0.973736
	LmjF.13.0510	-0.662697	0.636227	-0.643932	0.124325	0.227884	0.899537
	LmjF.13.0520	0.114791	0.948293	-0.212682	0.667688	-0.148379	0.94562
	LmjF.13.0530	0.065349	0.980347	-0.166791	0.744973	-0.172485	0.919619
	LmjF.13.0540	-0.688045	0.636227	-0.768121	0.106379	0.282553	0.752879
	LmjF.13.0550	-0.196199	0.896155	0.096509	0.860415	-0.168385	0.950249
	LmjF.13.0560	-0.248517	0.888131	-1.08596	0.076154	-0.194396	0.950173
	LmjF.13.0570	0.85256	0.572547	0.322227	0.574232	-0.211839	0.937361
	LmjF.13.0580	0.294936	0.861448	0.558881	0.290348	-0.00652121	0.999644
	LmjF.13.0590	-0.0938672	0.966507	-0.190156	0.746883	0.0769245	0.991024
	LmjF.13.0600	-0.496901	0.709347	-0.702685	0.202259	0.255975	0.898412
	LmjF.13.0610	0.0280849	0.987697	-0.300543	0.549448	-0.0157577	0.996319
	LmjF.13.0620	-0.316836	0.811398	-0.272145	0.600036	0.257045	0.834694
	LmjF.13.0630	-1.17556	0.561388	-1.60712	0.00440542	0.382251	0.675869
	LmjF.13.0640	0.2305	0.889284	0.531259	0.194083	-0.141646	0.915433
	LmjF.13.0650	-0.216909	0.883453	-0.207315	0.667812	0.158884	0.899537
	LmjF.13.0660	0.437546	0.747966	0.449416	0.432145	-0.465852	0.51166
	LmjF.13.0670	-0.108778	0.948454	-0.4877	0.269963	-0.113729	0.970603
	LmjF.13.0680	0.0824702	0.966507	0.375086	0.480937	-0.171446	0.94562
	LmjF.13.0690	0.887529	0.590223	1.48069	0.00238521	-0.651843	0.210953
	LmjF.13.0700	-0.514983	0.7213	-0.693568	0.140882	-0.355368	0.658269
	LmjF.13.0710	-0.0407211	0.986326	-0.109872	0.856162	-0.305811	0.460718
	LmjF.13.0720	-0.323676	0.834718	-0.305411	0.571272	-0.0567103	0.991024
	LmjF.13.0730	-0.0910905	0.96753	0.0453517	0.941939	0.428095	0.341205
	LmjF.13.0740	0.0274975	0.988569	0.23822	0.679208	-0.120153	0.975806
	LmjF.13.0750	-0.350647	0.780011	0.146197	0.789774	0.124855	0.956735
	LmjF.13.0760	0.265093	0.865418	0.473523	0.332153	-0.190691	0.937
	LmjF.13.0770	-0.510811	0.721976	-0.394055	0.388966	0.101246	0.95944
	LmjF.13.0780	0.314881	0.819864	0.228646	0.639583	0.0513464	0.991024
	LmjF.13.0790	-0.16699	0.919036	-0.106849	0.859336	-0.00461185	0.999644
	LmjF.13.0800	-0.873696	0.563968	-0.867458	0.0533754	0.294373	0.801138
	LmjF.13.0810	0.111409	0.959328	1.32051	0.00657233	-0.211055	0.928703
	LmjF.13.0820	-1.00191	0.561388	-1.13247	0.0135001	0.0331494	0.991176
	LmjF.13.0830	0.56641	0.702489	0.778195	0.131426	-0.376911	0.441819
	LmjF.13.0840	-0.146087	0.931671	-0.171773	0.724431	-0.0845484	0.965501
	LmjF.13.0850	0.143529	0.948802	0.960485	0.0679063	-0.546304	0.237541
	LmjF.13.0860	-0.650364	0.611798	-0.943395	0.0371399	-0.365736	0.359231
	LmjF.13.0870	-0.148157	0.939388	0.0162576	0.984846	-0.102054	0.983334
	LmjF.13.0880	0.966991	0.563968	1.22281	0.00345894	-0.20479	0.915433
	LmjF.13.0890	-0.629064	0.636393	-0.675242	0.133881	-0.0794193	0.991024
	LmjF.13.0900	-0.0939027	0.9582	-0.0882535	0.882741	-0.0994677	0.983334
	LmjF.13.0910	0.392329	0.775369	0.323459	0.517566	-0.330291	0.570535
	LmjF.13.0920	0.549035	0.719681	0.798465	0.117987	-0.599461	0.207245
	LmjF.13.0930	-0.586094	0.666111	-0.87772	0.0438283	-0.0803672	0.991024
	LmjF.13.0940	0.28813	0.848661	0.41967	0.507716	-0.278324	0.870928
	LmjF.13.0950	-0.539566	0.66508	-0.480169	0.245275	-0.353293	0.328499
	LmjF.13.0960	-0.557435	0.654824	-0.363591	0.401311	-0.136056	0.937
	LmjF.13.0970	0.466389	0.707437	0.498225	0.242314	-0.055426	0.991024
	LmjF.13.0980	0.369284	0.765786	0.432006	0.312411	-0.135938	0.960704
	LmjF.13.0990	-0.677193	0.598336	-0.583205	0.318164	-0.0722603	0.991024
	LmjF.13.1000	-0.0060819	0.997649	0.210822	0.73234	-0.207817	0.915433
	LmjF.13.1010	0.531784	0.70226	0.240891	0.702944	0.0134167	0.996319
	LmjF.13.1020	0.295664	0.854349	0.356648	0.471732	-0.280823	0.793006
	LmjF.13.1030	-0.539672	0.679634	-0.664002	0.115724	-0.0916075	0.983334
	LmjF.13.1040	0.296479	0.856606	0.363374	0.491019	-0.119676	0.963149
	LmjF.13.1050	-0.725008	0.611798	-1.60363	0.00367597	-0.431025	0.466147
	LmjF.13.1060	0.251818	0.885472	0.708018	0.164204	-0.165236	0.94562
	LmjF.13.1070	0.307501	0.879108	0.892023	0.137183	-0.53241	0.332685
	LmjF.13.1080	0.208564	0.888301	0.0258431	0.964407	0.101908	0.96834
	LmjF.13.1090	-0.12154	0.940897	-0.125571	0.809586	0.0435652	0.991176
	LmjF.13.1100	0.923048	0.582214	1.64743	0.000341617	-0.110435	0.986711
	LmjF.13.1110	0.183911	0.914646	-0.00846468	0.989875	-0.385365	0.555497
	LmjF.13.1120	-0.992607	0.563968	-1.67998	0.00712685	0.0248498	0.996319
	LmjF.13.1130	0.136016	0.944069	0.200764	0.736172	-0.133493	0.967298
	LmjF.13.1140	0.0408666	0.986326	-0.0271072	0.965977	-0.198586	0.927387
	LmjF.13.1150	-0.638128	0.639677	-0.612878	0.151518	-0.00649987	0.999086
	LmjF.13.1160	-0.17319	0.929085	-1.18191	0.0458738	-0.211665	0.937
	LmjF.13.1170	-0.0765377	0.974644	-0.194371	0.747723	0.0572371	0.991176
	LmjF.13.1180	-0.0887005	0.973363	-1.2864	0.0103986	-0.268086	0.776263
	LmjF.13.1190	0.552333	0.71522	0.765654	0.125525	-0.310478	0.732428
	LmjF.13.1200	-0.554607	0.698181	-0.636794	0.18692	0.0671652	0.991024
	LmjF.13.1210	1.02318	0.563968	0.563852	0.487348	0.15464	0.965087
	LmjF.13.1220	0.0677208	0.979023	0.0550794	0.937298	-0.248173	0.91242
	LmjF.13.1230	0.206122	0.897212	0.254017	0.66807	-0.267659	0.878979
	LmjF.13.1240	0.0104081	0.996636	0.369844	0.541591	-0.0550556	0.991176
	LmjF.13.1250	-0.774792	0.590223	-1.70296	0.000324373	0.674019	0.081025
	LmjF.13.1260	-0.138443	0.948802	-0.284655	0.637188	0.48394	0.483019
	LmjF.13.1270	0.408944	0.808046	0.770947	0.113241	-0.0101579	0.998
	LmjF.13.1280	0.244929	0.870408	-0.00363229	0.995066	-0.0106166	0.997741
	LmjF.13.1290	1.08062	0.561388	1.28438	0.0142482	-0.144039	0.937361
	LmjF.13.1300	-0.303226	0.834718	-0.329254	0.462853	0.248731	0.732798
	LmjF.13.1310	0.390595	0.826257	0.730488	0.226279	-0.243101	0.891957
	LmjF.13.1320	0.880784	0.600422	0.640813	0.301521	-0.104683	0.991024
	LmjF.13.1330	0.549855	0.675407	0.626021	0.183787	-0.304295	0.722215
	LmjF.13.1340	0.265753	0.870408	0.166574	0.768358	-0.0174081	0.996659
	LmjF.13.1350	0.326219	0.836328	0.298356	0.594828	-0.423568	0.533752
	LmjF.13.1360	0.379547	0.805115	0.787163	0.0821893	-0.247914	0.855124
	LmjF.13.1370	0.415419	0.747966	0.929619	0.0453859	-0.108783	0.990608
	LmjF.13.1380	0.442714	0.75171	0.456143	0.385973	0.26322	0.815209
	LmjF.13.1390	0.0118824	0.99594	0.336762	0.546396	0.289955	0.768806
	LmjF.13.1400	-0.340863	0.792411	-0.17478	0.723623	-0.0325915	0.991176
	LmjF.13.1410	-0.180942	0.932977	0.415989	0.646756	0.000598242	0.999841
	LmjF.13.1420	0.279014	0.840286	0.118807	0.83271	-0.121659	0.95944
	LmjF.13.1430	-0.0898144	0.959328	-0.211877	0.667688	-0.00414831	0.999644
	LmjF.13.1440	0.497473	0.70041	0.370095	0.407835	-0.122051	0.958351
	LmjF.13.1450	-0.476019	0.713218	-0.537842	0.390259	0.0562554	0.991176
	LmjF.13.1460	-0.0961962	0.95734	-0.0694964	0.92518	0.0693852	0.991024
	LmjF.13.1470	0.671072	0.677007	0.977972	0.0512771	-0.294266	0.873138
	LmjF.13.1480	0.193218	0.911582	-0.0334449	0.954467	-0.0708243	0.991024
	LmjF.13.1490	-0.559401	0.675407	-0.224492	0.646583	-0.06357	0.991024
	LmjF.13.1500	0.39876	0.793741	0.923372	0.0434517	-0.112145	0.963149
	LmjF.13.1510	0.276066	0.864318	0.381726	0.469357	0.426408	0.379087
	LmjF.13.1520	0.153499	0.930452	-0.147715	0.775559	-0.705016	0.0361578
	LmjF.13.1530	0.657729	0.693118	1.43567	0.0153368	0.409723	0.671578
	LmjF.13.1540	-0.350649	0.782607	-0.162996	0.76711	0.0903997	0.970603
	LmjF.13.1550	0.527589	0.738476	1.17512	0.042299	-0.0934284	0.991024
	LmjF.13.1560	0.10694	0.948802	0.13288	0.793035	0.126606	0.942576
	LmjF.13.1570	-0.405644	0.769804	-0.36646	0.519508	0.471608	0.425815
	LmjF.13.1580	0.0525812	0.983413	-0.153171	0.76641	-0.036551	0.991176
	LmjF.13.1590	1.02245	0.561388	1.9511	1.17249e-05	-0.224115	0.815209
	LmjF.13.1600	0.636745	0.65723	1.02435	0.0539513	-0.201903	0.930326
	LmjF.13.1610	0.49235	0.756465	1.32635	0.0059022	-0.0392415	0.991176
	LmjF.13.1620	0.318365	0.827698	0.605656	0.230896	-0.0407279	0.991176
	LmjF.13.1630	0.698892	0.645643	0.944556	0.0362774	-0.198689	0.850999
	LmjF.13.1640	-0.389991	0.753825	-0.10561	0.858896	0.557903	0.197039
	LmjF.13.1650	0.376479	0.819269	0.644709	0.176726	-0.539143	0.303666
	LmjF.13.1660	0.324466	0.806777	0.280083	0.596433	0.00621772	0.999644
	LmjF.13.1670	-0.82768	0.584659	-1.05549	0.0860899	-0.272462	0.879442
	LmjF.13.1680	-0.106331	0.957191	-0.64457	0.1237	-0.104473	0.990992
	LmjF.13.1690	0.378363	0.834718	0.749399	0.258723	0.61183	0.306999
	LmjF.13.1700	-0.0557532	0.984027	0.472662	0.374453	0.373493	0.500799
	LmjF.14.0010	-0.0896114	0.973706	-0.411067	0.573893	-0.0855364	0.991024
	LmjF.14.0020	-0.198174	0.894019	-0.396909	0.380423	0.315786	0.694448
	LmjF.14.0030	-0.791866	0.584659	-1.30671	0.0039902	0.020063	0.992149
	LmjF.14.0040	0.465318	0.756465	0.454056	0.40447	0.239361	0.893511
	LmjF.14.0050	-0.447579	0.734614	-0.637002	0.224721	-0.270213	0.84791
	LmjF.14.0060	-0.797304	0.598336	-1.55741	0.000235094	-0.0120795	0.996908
	LmjF.14.0070	-0.665607	0.639677	-0.810989	0.148394	0.65064	0.175191
	LmjF.14.0080	-0.951894	0.561388	-0.835359	0.0579803	-0.101458	0.990992
	LmjF.14.0090	-0.366373	0.778892	-1.00316	0.0196624	-0.227718	0.856518
	LmjF.14.0100	-0.203697	0.89726	-0.187762	0.705618	-0.454717	0.257828
	LmjF.14.0110	-0.85744	0.563968	-0.825946	0.0863058	0.0554156	0.991176
	LmjF.14.0120	-0.803449	0.563968	-0.768	0.0642205	-0.0371213	0.991176
	LmjF.14.0130	0.328001	0.836328	0.174824	0.738807	-0.235599	0.81806
	LmjF.14.0140	-0.880872	0.561388	-0.700053	0.0783988	-0.204108	0.879442
	LmjF.14.0150	-0.803245	0.595234	-1.50799	0.00583187	-0.151432	0.94562
	LmjF.14.0160	-0.115042	0.957191	0.401775	0.478026	0.0956375	0.974584
	LmjF.14.0170	-0.183259	0.932577	-0.0942273	0.881071	-0.0403387	0.991176
	LmjF.14.0180	-0.716447	0.582214	-0.627854	0.140456	-0.0686681	0.991024
	LmjF.14.0190	-0.366662	0.756465	-0.477466	0.287459	-0.271784	0.856518
	LmjF.14.0200	-1.38364	0.429387	-2.10891	2.60332e-06	0.25571	0.823418
	LmjF.14.0210	-0.914977	0.561388	-0.811186	0.0412236	-0.560773	0.0520974
	LmjF.14.0220	-0.246048	0.888301	-0.106858	0.853106	0.233283	0.899537
	LmjF.14.0230	-0.208372	0.909758	-0.272924	0.589028	-0.158652	0.953208
	LmjF.14.0240	-1.11434	0.561388	-2.11077	3.42488e-05	-0.121517	0.965896
	LmjF.14.0250	0.0385576	0.986326	0.00464992	0.993808	-0.201818	0.889984
	LmjF.14.0260	-0.450166	0.740127	-0.59859	0.204166	-0.567797	0.117578
	LmjF.14.0270	-1.07596	0.490156	-1.33469	0.000827024	0.422517	0.375293
	LmjF.14.0280	-0.686065	0.598336	-0.769224	0.0729343	-0.186548	0.875711
	LmjF.14.0290	-1.1003	0.561388	-1.57543	0.000254081	-0.00107487	0.999644
	LmjF.14.0300	-1.08748	0.561388	-1.6262	0.00170306	-0.00830017	0.999086
	LmjF.14.0310	-1.56791	0.195898	-1.15089	0.163032	-0.0893822	0.991024
	LmjF.14.0320	0.0905502	0.970176	0.354662	0.488186	-0.226921	0.854661
	LmjF.14.0330	-0.0831751	0.978197	0.0715338	0.910337	0.267676	0.681682
	LmjF.14.0340	0.212333	0.923575	0.634685	0.289448	0.0481389	0.991176
	LmjF.14.0350	0.0923404	0.965823	0.237945	0.674213	-0.078116	0.983754
	LmjF.14.0360	-0.377507	0.786637	-0.314431	0.479677	-0.199292	0.91242
	LmjF.14.0370	-0.242553	0.890139	0.292681	0.653764	-0.36738	0.760033
	LmjF.14.0380	-0.336987	0.828514	-0.0337015	0.956645	0.101022	0.982591
	LmjF.14.0390	0.0416422	0.986326	-0.135677	0.850577	0.240261	0.903081
	LmjF.14.0400	0.0285429	0.989824	-0.0471953	0.948884	0.309084	0.768806
	LmjF.14.0405	-1.63893	0.163751	-1.66217	0.00232669	-0.0216009	0.996319
	LmjF.14.0410	-0.053994	0.98574	0.488343	0.388883	-0.111217	0.990992
	LmjF.14.0420	0.123877	0.955175	0.442425	0.470904	-0.227708	0.933491
	LmjF.14.0430	-1.02551	0.561388	-1.18803	0.0141656	-0.0480019	0.991176
	LmjF.14.0440	-0.768546	0.582214	-0.683258	0.125745	0.0257743	0.992149
	LmjF.14.0450	-0.82627	0.563968	-1.13461	0.0243676	0.330159	0.503173
	LmjF.14.0460	0.285815	0.887075	0.0972322	0.901411	0.4545	0.437272
	LmjF.14.0470	-1.24903	0.561388	-1.66859	0.00818395	-0.113692	0.9895
	LmjF.14.0480	-0.0289137	0.989943	-0.2153	0.760451	0.106969	0.991024
	LmjF.14.0490	-0.252917	0.894019	-0.433745	0.504143	0.0779996	0.991024
	LmjF.14.0500	-0.564551	0.662114	-0.812078	0.0590147	0.215137	0.886146
	LmjF.14.0510	0.286207	0.888131	0.0455039	0.952393	-0.0364557	0.991489
	LmjF.14.0520	-1.36997	0.429387	-1.29559	0.00543036	-0.019302	0.993
	LmjF.14.0530	-0.00375897	0.998187	-0.25666	0.589007	0.264957	0.681682
	LmjF.14.0540	-0.271099	0.853907	-0.260101	0.609762	-0.0267858	0.991375
	LmjF.14.0550	-0.159472	0.935526	0.0191549	0.975722	-0.0124162	0.998
	LmjF.14.0560	0.240315	0.903308	0.0395249	0.967857	0.111224	0.986711
	LmjF.14.0570	0.381671	0.786591	0.573566	0.289407	-0.191781	0.938896
	LmjF.14.0580	-0.477537	0.721976	-1.13149	0.0142438	0.148361	0.953208
	LmjF.14.0590	-0.0113472	0.996552	-0.291558	0.569496	-0.225178	0.75652
	LmjF.14.0600	-0.15699	0.926851	-0.147001	0.790428	-0.155923	0.910803
	LmjF.14.0610	-1.03038	0.561388	-0.982593	0.0194344	-0.136132	0.928937
	LmjF.14.0620	-1.28765	0.230337	-1.66978	6.6689e-05	0.0973199	0.986997
	LmjF.14.0625	-0.760377	0.590223	-1.50484	0.000341617	0.49772	0.251858
	LmjF.14.0630	-1.26346	0.490156	-1.09243	0.0557587	0.093699	0.991024
	LmjF.14.0640	0.00666259	0.99783	0.599767	0.232468	-0.220204	0.924221
	LmjF.14.0650	0.531821	0.740127	0.41777	0.431495	-0.245891	0.917304
	LmjF.14.0660	-0.507304	0.685444	-0.736546	0.128179	-0.215573	0.919619
	LmjF.14.0665	-0.802512	0.563968	-1.06869	0.0226461	-0.0623917	0.991024
	LmjF.14.0670	0.306434	0.870226	0.352638	0.588377	0.00179687	0.999644
	LmjF.14.0680	-0.0784956	0.972481	0.313093	0.538553	-0.36471	0.529832
	LmjF.14.0690	0.0326699	0.986326	0.109035	0.870833	-0.290456	0.536436
	LmjF.14.0700	0.283144	0.881458	-0.174594	0.790395	-0.202135	0.937
	LmjF.14.0705	0.299782	0.878557	0.757468	0.12872	-0.134701	0.967343
	LmjF.14.0710	-1.04206	0.563968	-0.86966	0.246883	-0.1719	0.94562
	LmjF.14.0720	-1.14546	0.561388	-0.999657	0.0970474	-0.0151097	0.998
	LmjF.14.0730	0.194933	0.932357	-0.00794471	0.99375	-0.0188233	0.996659
	LmjF.14.0740	-0.285474	0.872819	-0.499125	0.408881	0.133572	0.980636
	LmjF.14.0750	-0.0505326	0.985144	0.0662251	0.903239	-0.258246	0.732428
	LmjF.14.0760	-0.613822	0.625134	-0.978441	0.014355	0.343032	0.495086
	LmjF.14.0770	0.159535	0.940803	0.77128	0.148933	0.206883	0.938777
	LmjF.14.0780	-0.722497	0.636039	-1.24162	0.0232447	-0.0544993	0.991024
	LmjF.14.0790	-0.564478	0.70041	-0.339005	0.512763	-0.254426	0.909073
	LmjF.14.0800	0.181787	0.928328	0.209133	0.724551	-0.0783895	0.991024
	LmjF.14.0810	0.656651	0.693118	0.963244	0.0688461	-0.300527	0.811383
	LmjF.14.0820	-1.05994	0.561388	-1.22796	0.00643781	-0.540558	0.230021
	LmjF.14.0830	-0.104175	0.959328	0.141095	0.824363	-0.0753785	0.991024
	LmjF.14.0840	0.158401	0.927235	0.22491	0.688793	-0.211119	0.890479
	LmjF.14.0850	0.383984	0.765831	0.001529	0.99795	-0.268011	0.849915
	LmjF.14.0870	-0.0324755	0.986326	-0.258288	0.604421	0.0671256	0.991024
	LmjF.14.0880	-0.335837	0.804504	-0.22439	0.656807	-0.132828	0.962328
	LmjF.14.0890	-0.316307	0.811398	-0.530878	0.23471	-0.123251	0.953598
	LmjF.14.0900	-0.108748	0.96348	0.359536	0.581323	-0.189032	0.942576
	LmjF.14.0910	-0.801615	0.561388	-0.739758	0.0590147	0.382182	0.516833
	LmjF.14.0920	0.302239	0.862093	0.628579	0.199416	-0.28834	0.841223
	LmjF.14.0930	0.161375	0.934614	0.310607	0.569617	-0.309524	0.606067
	LmjF.14.0940	0.343825	0.855699	1.45988	0.00721918	0.0487472	0.991176
	LmjF.14.0950	-0.472159	0.727513	-0.534955	0.234505	-0.0375992	0.991176
	LmjF.14.0960	-0.114601	0.951033	0.122	0.840545	-0.146918	0.942576
	LmjF.14.0970	-0.044046	0.986326	0.204205	0.810438	0.0916923	0.991024
	LmjF.14.0980	-0.587578	0.696457	-1.03968	0.0379024	0.7607	0.009465
	LmjF.14.0990	-0.689112	0.599667	-0.438252	0.320847	-0.07521	0.991024
	LmjF.14.1000	-0.47196	0.70041	-0.172342	0.736884	-0.196244	0.826191
	LmjF.14.1010	-0.437186	0.747966	-0.439575	0.326069	-0.160505	0.935337
	LmjF.14.1020	-0.680934	0.590223	-1.37394	0.00377903	-0.436143	0.437338
	LmjF.14.1030	-0.497113	0.702774	-0.639688	0.17114	0.275795	0.777268
	LmjF.14.1040	-0.441824	0.757804	-1.20921	0.00918498	-0.0822333	0.983334
	LmjF.14.1045	-0.256711	0.887075	-1.43927	0.00215348	0.795696	0.0917873
	LmjF.14.1050	-0.458709	0.756465	-1.40692	0.00124953	0.318392	0.669684
	LmjF.14.1060	-0.173551	0.935201	0.775728	0.148094	-0.513507	0.442162
	LmjF.14.1070	0.223701	0.918713	0.831452	0.111539	0.0687307	0.991024
	LmjF.14.1080	-0.700901	0.596381	-0.693471	0.105863	0.056697	0.991024
	LmjF.14.1090	-1.22196	0.490156	-2.01781	1.41382e-05	0.245927	0.858887
	LmjF.14.1095	0.177554	0.932577	0.844958	0.147626	-0.299204	0.838615
	LmjF.14.1100	-0.520605	0.740127	-0.486531	0.425594	0.0160991	0.99762
	LmjF.14.1110	-0.329842	0.845597	-0.0579507	0.940829	-0.0674212	0.991176
	LmjF.14.1120	-0.268874	0.888131	-0.876189	0.149925	0.109001	0.991024
	LmjF.14.1130	-1.12256	0.491034	-1.23428	0.00630197	-0.310468	0.608062
	LmjF.14.1140	-0.0749437	0.975428	0.0598534	0.923794	-0.145517	0.937
	LmjF.14.1150	0.364001	0.841812	-0.00408767	0.995797	0.0468985	0.991176
	LmjF.14.1155	-0.44867	0.738476	-0.931499	0.0300909	-0.166879	0.94562
	LmjF.14.1160	-0.468465	0.70041	-1.0081	0.0441521	0.065021	0.991176
	LmjF.14.1170	-0.136048	0.943969	0.148601	0.790536	0.165184	0.914551
	LmjF.14.1180	-0.579727	0.637474	-0.514826	0.21586	-0.115068	0.956067
	LmjF.14.1190	-0.795014	0.563968	-0.802277	0.0514598	-0.0853961	0.990992
	LmjF.14.1200	-0.185694	0.909326	0.166449	0.777718	0.402845	0.282426
	LmjF.14.1210	-0.680023	0.637261	-1.0764	0.00936851	-0.234262	0.841388
	LmjF.14.1220	0.478986	0.740127	0.243084	0.670918	-0.733688	0.0702441
	LmjF.14.1230	-0.178692	0.916109	-0.243869	0.62538	0.0581942	0.991024
	LmjF.14.1240	-0.576544	0.664611	-0.686007	0.113241	-0.274828	0.819003
	LmjF.14.1250	-0.685099	0.599281	-0.360953	0.48459	-0.0821664	0.985309
	LmjF.14.1260	-0.118096	0.949715	-0.444173	0.328971	-0.0520277	0.991024
	LmjF.14.1270	-0.883538	0.563968	-1.04772	0.064714	-0.223508	0.927387
	LmjF.14.1280	-0.652282	0.598336	-0.833278	0.0442979	-0.125174	0.966482
	LmjF.14.1290	-0.149459	0.943113	-0.178592	0.754772	-0.11566	0.965896
	LmjF.14.1300	0.649855	0.693908	1.23242	0.0205124	-0.0444419	0.991176
	LmjF.14.1310	-0.334954	0.786591	-0.404524	0.368314	-0.0427913	0.991176
	LmjF.14.1320	-0.173886	0.924388	0.141894	0.794655	0.127518	0.958709
	LmjF.14.1330	0.0121221	0.995201	-0.0862022	0.870833	-0.0684362	0.991024
	LmjF.14.1340	0.144029	0.941054	-0.0761304	0.906435	0.379896	0.518091
	LmjF.14.1350	-0.679746	0.616876	-0.375237	0.376708	-0.0597694	0.991024
	LmjF.14.1355	-0.560146	0.67777	-0.780635	0.0640964	0.120098	0.955761
	LmjF.14.1360	-0.00837735	0.996854	0.015743	0.979629	0.427185	0.347919
	LmjF.14.1370	-0.879467	0.561388	-0.993494	0.0144455	-0.229615	0.851489
	LmjF.14.1380	-0.470325	0.720667	-0.894932	0.0714204	-0.283888	0.770386
	LmjF.14.1390	-0.94964	0.562174	-1.37258	0.00146031	0.0587915	0.991024
	LmjF.14.1395	-0.267864	0.864898	0.058676	0.918278	-0.239212	0.759418
	LmjF.14.1400	0.416721	0.767582	0.572587	0.231195	-0.31967	0.786976
	LmjF.14.1410	0.554066	0.739391	0.637174	0.329782	0.534906	0.431474
	LmjF.14.1420	-0.568687	0.675407	-0.506068	0.25648	-0.0199459	0.994676
	LmjF.14.1430	0.488369	0.739808	0.78144	0.0909909	-0.702113	0.0749401
	LmjF.14.1440	0.445406	0.782607	-0.0937418	0.904031	-0.137145	0.978783
	LmjF.14.1450	-0.434673	0.724238	-0.236372	0.653829	0.209234	0.886146
	LmjF.14.1460	-0.262948	0.884185	-0.258525	0.68298	0.153623	0.962328
	LmjF.14.1470	-0.372319	0.800764	-0.777627	0.093465	-0.0718325	0.991024
	LmjF.14.1480	0.0628962	0.981059	-0.03668	0.952393	-0.203087	0.870322
	LmjF.14.1490	-0.55696	0.675407	-0.240905	0.61107	5.733e-05	0.999934
	LmjF.14.snoRNA0004	0.135236	0.948462	0.285355	0.722446	0.0283484	0.995446
	LmjF.14.snoRNA0005	0.127014	0.948802	0.155754	0.836339	-0.0798772	0.991024
	LmjF.15.0010	-0.157836	0.938917	-1.00749	0.0529982	-0.531114	0.184743
	LmjF.15.0020	0.342801	0.811398	0.223498	0.655987	0.290298	0.651516
	LmjF.15.0030	0.110412	0.953973	-0.163716	0.76641	0.184446	0.937
	LmjF.15.0040	0.925456	0.561388	0.654376	0.0967787	0.258866	0.841388
	LmjF.15.0050	0.58836	0.675407	0.847242	0.152696	-0.262789	0.910826
	LmjF.15.0060	-0.0382004	0.986326	0.0397014	0.962968	0.161575	0.964548
	LmjF.15.0070	0.330619	0.782154	0.387772	0.386659	-0.17204	0.856538
	LmjF.15.0080	0.334277	0.798656	0.410871	0.343674	-0.061198	0.991024
	LmjF.15.0090	0.938872	0.561388	0.965165	0.015151	0.0726242	0.991024
	LmjF.15.0100	0.198167	0.896151	0.450864	0.278444	-0.0877473	0.97444
	LmjF.15.0110	0.311411	0.838579	0.381381	0.460644	-0.270226	0.826191
	LmjF.15.0120	0.41072	0.747966	0.41371	0.334426	0.102297	0.963149
	LmjF.15.0130	0.777644	0.562174	0.991724	0.0300904	-0.211962	0.909224
	LmjF.15.0140	0.0450169	0.986326	-0.0959573	0.890454	0.384778	0.681682
	LmjF.15.0150	0.570637	0.706185	1.16088	0.0212897	0.384176	0.697651
	LmjF.15.0160	0.950088	0.563968	1.55326	0.00188591	-0.144068	0.949986
	LmjF.15.0170	0.698435	0.610346	0.679573	0.16125	0.0802853	0.990608
	LmjF.15.0180	0.635968	0.677244	1.4151	0.00821339	0.0917985	0.981155
	LmjF.15.0185	0.900528	0.567133	1.49965	0.00326115	-0.218172	0.837573
	LmjF.15.0190	-0.482347	0.712835	-0.324051	0.507716	-0.0866034	0.973736
	LmjF.15.0195	0.14852	0.932577	0.170291	0.753795	0.00414612	0.999644
	LmjF.15.0200	0.0180124	0.993635	-0.436431	0.484438	-0.223109	0.933487
	LmjF.15.0210	1.23145	0.561388	1.88404	0.000140731	0.017949	0.996874
	LmjF.15.0220	0.664025	0.650294	-0.163874	0.79643	0.33696	0.712566
	LmjF.15.0223	0.54823	0.712835	0.269126	0.658082	0.288611	0.826191
	LmjF.15.0225	0.93591	0.563968	0.749251	0.142583	0.529827	0.275363
	LmjF.15.0230	0.782643	0.563968	0.955318	0.0160658	0.00638719	0.999034
	LmjF.15.0240	-0.16114	0.923217	0.0479376	0.931718	-0.0215058	0.991711
	LmjF.15.0250	0.848827	0.590223	1.24162	0.0162123	-0.736693	0.116363
	LmjF.15.0260	0.315952	0.838115	0.411799	0.341071	-0.729024	0.00273824
	LmjF.15.0270	0.55986	0.66508	0.655094	0.0972785	-0.173479	0.937
	LmjF.15.0280	0.152366	0.932577	0.615105	0.147334	-0.433835	0.418661
	LmjF.15.0290	0.408957	0.74177	0.512333	0.224586	-0.148195	0.917566
	LmjF.15.0300	0.343439	0.811398	0.698464	0.10415	-0.159757	0.960704
	LmjF.15.0310	0.495953	0.710212	0.585812	0.235132	-0.240261	0.799277
	LmjF.15.0320	0.989677	0.563968	1.53532	0.0029864	-0.0440047	0.991176
	LmjF.15.0330	0.558062	0.675942	0.864164	0.0901879	0.0643388	0.991176
	LmjF.15.0340	0.0366982	0.986326	0.132312	0.80583	-0.187461	0.799277
[truncated: 7,380 more rows]

## Sheet: Fig.3d
Figure 3d. Venn diagram comparing the differentially translated transcripts per polysome fraction (under drug challenge)
Polysome fractions	total genes	Gene ID
HP LP MS	1	LmjF.31.2300
HP LP	41	LmjF.21.0830
		LmjF.30.1740
		LmjF.34.3950
		LmjF.27.1930
		LmjF.36.3950
		LmjF.15.0260
		LmjF.31.2230
		LmjF.08.0820
		LmjF.29.0070
		LmjF.11.0040
		LmjF.17.0890
		LmjF.32.3400
		LmjF.32.0510
		LmjF.08.0750
		LmjF.28.1230
		LmjF.30.1390
		LmjF.26.1180
		LmjF.34.1640
		LmjF.34.1720
		LmjF.08.0730
		LmjF.36.5500
		LmjF.28.2660
		LmjF.21.0040
		LmjF.16.1100
		LmjF.31.0450
		LmjF.08.0800
		LmjF.08.1225
		LmjF.28.1930
		LmjF.36.6150
		LmjF.34.1920
		LmjF.35.4450
		LmjF.31.1855
		LmjF.22.0800
		LmjF.35.0450
		LmjF.31.2090
		LmjF.17.0150
		LmjF.33.0295
		LmjF.17.0020
		LmjF.08.1270
		LmjF.25.1460
		LmjF.30.0770
HP	122	LmjF.36.4960
		LmjF.32.0630
		LmjF.34.1500
		LmjF.34.1580
		LmjF.29.0170
		LmjF.07.1140
		LmjF.34.1900
		LmjF.32.3840
		LmjF.32.3850
		LmjF.18.0130
		LmjF.36.1270
		LmjF.08.0770
		LmjF.30.2230
		LmjF.17.1010
		LmjF.36.3120
		LmjF.30.3500
		LmjF.22.1460
		LmjF.34.2476
		LmjF.10.1100
		LmjF.33.1540
		LmjF.13.1520
		LmjF.10.0240
		LmjF.06.0440
		LmjF.34.1740
		LmjF.09.0920
		LmjF.08.0700
		LmjF.09.0340
		LmjF.19.0010
		LmjF.34.1820
		LmjF.35.1050
		LmjF.31.1860
		LmjF.08.0680
		LmjF.09.1320
		LmjF.35.2310
		LmjF.24.1860
		LmjF.09.1510
		LmjF.15.0840
		LmjF.24.1950
		LmjF.30.3550
		LmjF.34.1560
		LmjF.08.0720
		LmjF.28.1120
		LmjF.23.1430
		LmjF.26.2040
		LmjF.03.0010
		LmjF.35.2400
		LmjF.31.2460
		LmjF.13.0200
		LmjF.34.1860
		LmjF.34.3220
		LmjF.23.0280
		LmjF.08.0710
		LmjF.36.6420
		LmjF.32.1580
		LmjF.19.1420
		LmjF.34.3910
		LmjF.20.0090
		LmjF.16.1450
		LmjF.36.5370
		LmjF.32.0640
		LmjF.05.0260
		LmjF.36.0420
		LmjF.34.0770
		LmjF.09.0930
		LmjF.34.2070
		LmjF.34.3280
		LmjF.27.1245
		LmjF.12.1170
		LmjF.36.1200
		LmjF.32.1680
		LmjF.04.0240
		LmjF.24.0160
		LmjF.08.0670
		LmjF.30.2850
		LmjF.26.0810
		LmjF.34.1940
		LmjF.05.1000
		LmjF.31.0800
		LmjF.18.1660
		LmjF.14.0980
		LmjF.30.0550
		LmjF.30.2780
		LmjF.36.6390
		LmjF.26.0800
		LmjF.07.0310
		LmjF.30.3520
		LmjF.26.1800
		LmjF.34.0070
		LmjF.26.0820
		LmjF.24.1410
		LmjF.29.1810
		LmjF.36.0660
		LmjF.33.2500
		LmjF.34.1780
		LmjF.31.1920
		LmjF.36.0970
		LmjF.17.0030
		LmjF.34.1660
		LmjF.34.1980
		LmjF.26.1460
		LmjF.34.1700
		LmjF.33.1170
		LmjF.18.1120
		LmjF.09.0530
		LmjF.34.1800
		LmjF.36.5710
		LmjF.09.0120
		LmjF.35.5340
		LmjF.34.1760
		LmjF.08.0690
		LmjF.16.0500
		LmjF.35.3770
		LmjF.20.1220
		LmjF.36.4780
		LmjF.23.0260
		LmjF.09.0910
		LmjF.30.0040
		LmjF.34.1600
		LmjF.09.0580
		LmjF.04.0660
		LmjF.36.2540
		LmjF.24.1120
LP	24	LmjF.36.0537
		LmjF.21.1630
		LmjF.35.0210
		LmjF.31.0020
		LmjF.23.1600
		LmjF.19.0120
		LmjF.28.0050
		LmjF.22.0020
		LmjF.36.1955
		LmjF.08.0850
		LmjF.26.1120
		LmjF.19.0847
		LmjF.36.4675
		LmjF.30.3445
		LmjF.24.1600
		LmjF.24.1910
		LmjF.33.0390
		LmjF.13.1250
		LmjF.19.0843
		LmjF.27.2150
		LmjF.24.0100
		LmjF.24.0580
		LmjF.09.1500
		LmjF.25.0050
MS	1	LmjF.16.0880

## Sheet: Fig.3e
Figure 3e. Comparison of the translatome Vs. transcriptome at the basal level
			Total mRNA input		Heavy polysomes
	GeneID	Description	Total.mRNA_log2(FC)	Total.mRNA_P-adj	HP_log2(FC)	HP_P-adj	Group		Pearson's product-moment correlation
	LmjF.01.0010	hypothetical protein	0.176918	0.923815	0.79656	0.256461	no significant
	LmjF.01.0020	conserved hypothetical protein	0.366584	0.419243	-0.0227312	0.961405	no significant		data: BC$logFC_Total and BC$logFC_HP
	LmjF.01.0030	putative MCAK-like kinesin	0.533119	0.301619	1.48108	0.00113531	Translationally		t = 48.659	df = 9246	p-value < 2.2e-16
	LmjF.01.0040	hypothetical protein	0.267993	0.472686	-0.569813	0.176946	no significant		alternative hypothesis: true correlation is not equal to 0
	LmjF.01.0050	putative carboxylase	0.436329	0.289627	-0.0474977	0.924372	no significant		95 percent confidence interval:
	LmjF.01.0060	conserved hypothetical protein	0.538122	0.0459005	-0.1932	0.673126	no significant		0.4351459 0.4676010
	LmjF.01.0070	conserved hypothetical protein	0.0936844	0.93727	0.251506	0.61123	no significant		sample estimates:
	LmjF.01.0080	conserved hypothetical protein	0.237179	0.786088	-0.443691	0.285113	no significant		cor
	LmjF.01.0090	conserved hypothetical protein	0.576788	0.0806881	1.04806	0.0151727	Translationally		0.451523
	LmjF.01.0100	conserved hypothetical protein	0.61268	0.0650973	0.672263	0.0816866	no significant
	LmjF.01.0110	glutaredoxin-like protein	0.194237	0.798027	-0.860947	0.0290582	Translationally
	LmjF.01.0120	conserved hypothetical protein	0.487391	0.392506	0.418918	0.384121	no significant
	LmjF.01.0130	conserved hypothetical protein	0.204556	0.800323	-0.0629073	0.897384	no significant
	LmjF.01.0140	conserved hypothetical protein	0.315902	0.555599	0.695001	0.117069	no significant
	LmjF.01.0150	conserved hypothetical protein	0.411862	0.417177	-0.304732	0.56883	no significant
	LmjF.01.0160	conserved hypothetical protein	0.326951	0.360933	-0.658238	0.223172	no significant
	LmjF.01.0170	conserved hypothetical protein	0.419796	0.177811	1.16546	0.0028831	Translationally
	LmjF.01.0180	putative CLC-type chloride channel	0.718654	0.000664739	0.72814	0.0308996	Both
	LmjF.01.0190	conserved hypothetical protein	0.413787	0.398732	0.130375	0.76993	no significant
	LmjF.01.0200	conserved hypothetical protein	0.281985	0.619313	-0.841731	0.0535724	no significant
	LmjF.01.0210	conserved hypothetical protein	0.427797	0.397586	0.912802	0.0309771	Translationally
	LmjF.01.0220	putative cyclophilin 12	0.297901	0.68003	0.374783	0.31644	no significant
	LmjF.01.0230	conserved hypothetical protein	0.452825	0.250377	1.04809	0.0161644	Translationally
	LmjF.01.0240	putative DNA excision/repair protein SNF2	0.503484	0.0882666	0.67218	0.128776	no significant
	LmjF.01.0250	conserved hypothetical protein	0.430045	0.297821	0.40034	0.270959	no significant
	LmjF.01.0260	conserved hypothetical protein	0.369361	0.296215	0.337177	0.442202	no significant
	LmjF.01.0270	putative thioredoxin	0.159473	0.87342	-0.348028	0.481675	no significant
	LmjF.01.0280	pseudouridylate synthase-like protein	0.449183	0.0983834	0.255609	0.480877	no significant
	LmjF.01.0290	conserved hypothetical protein	0.514143	0.0900723	-0.392875	0.365824	no significant
	LmjF.01.0300	conserved hypothetical protein	0.0651476	0.974229	-1.10653	0.01138	Translationally
	LmjF.01.0310	putative acidocalcisomal exopolyphosphatase	0.256054	0.744133	-0.240118	0.678977	no significant
	LmjF.01.0315	conserved hypothetical protein	-0.0586846	0.977359	-0.841267	0.128009	no significant
	LmjF.01.0320	putative poly(A) export protein	0.359155	0.430469	0.223496	0.637047	no significant
	LmjF.01.0330	conserved hypothetical protein	0.0695786	0.970745	-0.193865	0.693626	no significant
	LmjF.01.0335	conserved hypothetical protein	0.296296	0.7633	0.185207	0.754607	no significant
	LmjF.01.0340	conserved hypothetical protein	0.37761	0.315076	-0.227775	0.643253	no significant
	LmjF.01.0350	conserved hypothetical protein	0.477888	0.188202	0.218003	0.616913	no significant
	LmjF.01.0360	conserved hypothetical protein	0.409335	0.362469	-0.346012	0.474615	no significant
	LmjF.01.0370	conserved hypothetical protein	0.311176	0.399107	-0.582448	0.144802	no significant
	LmjF.01.0380	conserved hypothetical protein	0.356379	0.604425	0.373206	0.319319	no significant
	LmjF.01.0390	conserved hypothetical protein	0.341809	0.667416	0.246439	0.627154	no significant
	LmjF.01.0400	conserved hypothetical protein	0.459979	0.316455	0.318376	0.440666	no significant
	LmjF.01.0410	putative ribosomal protein S7	0.619345	0.0727063	-0.0331265	0.963575	no significant
	LmjF.01.0420	putative ribosomal protein S7	0.629721	0.032191	-0.112506	0.879367	Transcriptionally
	LmjF.01.0430	conserved hypothetical protein	0.315661	0.303823	1.13529	0.0111418	Translationally
	LmjF.01.0440	hypothetical protein	0.521778	0.186821	1.43107	0.00151951	Translationally
	LmjF.01.0450	alpha/beta-hydrolase-like protein	0.860911	2.43264e-06	-0.182148	0.756123	Transcriptionally
	LmjF.01.0460	conserved hypothetical protein	0.596115	0.249882	0.628685	0.261521	no significant
	LmjF.01.0470	putative fatty acyl CoA syntetase 1	0.485352	0.0833092	-0.372573	0.419001	no significant
	LmjF.01.0480	putative beta eliminating lyase	0.471509	0.370325	0.649142	0.225971	no significant
	LmjF.01.0490	putative long-chain-fatty-acid-CoA ligase	0.52375	0.031607	0.558833	0.166818	no significant
	LmjF.01.0500	putative fatty acyl CoA synthetase 2	-0.150019	0.921577	0.395795	0.346749	no significant
	LmjF.01.0510	putative fatty acyl CoA synthetase 2	0.34976	0.364751	-0.927752	0.0366759	Translationally
	LmjF.01.0520	putative long-chain-fatty-acid-CoA ligase	0.272964	0.769055	0.9839	0.0244523	Translationally
	LmjF.01.0530	putative long-chain-fatty-acid-CoA ligase	0.444955	0.289627	0.827734	0.0458132	Translationally
	LmjF.01.0540	conserved hypothetical protein	0.359602	0.465028	1.28669	0.00584897	Translationally
	LmjF.01.0550	conserved hypothetical protein	0.529842	0.301344	1.00995	0.0279707	Translationally
	LmjF.01.0560	conserved hypothetical protein	0.559362	0.0815897	0.526185	0.260542	no significant
	LmjF.01.0570	putative tricarboxylate carrier	0.536807	0.064947	-0.0770783	0.863677	no significant
	LmjF.01.0580	conserved hypothetical protein	0.540741	0.117	0.550789	0.161883	no significant
	LmjF.01.0590	mitochondrial RNA editing ligase 1	0.46163	0.289627	-0.231127	0.575156	no significant
	LmjF.01.0600	conserved hypothetical protein	0.584226	0.0310344	0.497647	0.23252	no significant
	LmjF.01.0610	DNA-damage inducible protein DDI1-like protein	0.339256	0.268069	-0.542587	0.204944	no significant
	LmjF.01.0620	conserved hypothetical protein	0.22956	0.842584	-0.234827	0.679572	no significant
	LmjF.01.0630	hypothetical protein	0.488694	0.181284	1.45383	0.00155628	Translationally
	LmjF.01.0640	HSP70-like protein	0.6276	0.108999	0.533174	0.158473	no significant
	LmjF.01.0650	putative mitochondrial processing peptide beta subunit	0.572113	0.110555	0.700315	0.0729636	no significant
	LmjF.01.0660	conserved hypothetical protein	0.52804	0.238902	0.693926	0.0893241	no significant
	LmjF.01.0670	conserved hypothetical protein	0.316511	0.726134	0.809962	0.139627	no significant
	LmjF.01.0680	hypothetical protein	0.455469	0.134874	1.16403	0.0032163	Translationally
	LmjF.01.0690	hypothetical protein	0.266187	0.79269	-0.0107413	0.987937	no significant
	LmjF.01.0700	hypothetical protein	0.232062	0.83325	0.92441	0.0733582	no significant
	LmjF.01.0710	putative ubiquitin activating enzyme	0.388751	0.216186	-0.172729	0.675563	no significant
	LmjF.01.0720	conserved hypothetical protein	0.572373	0.152457	0.738815	0.0516198	no significant
	LmjF.01.0730	conserved hypothetical protein	0.685257	0.0566945	0.727583	0.107448	no significant
	LmjF.01.0740	conserved hypothetical protein	0.525485	0.251042	0.875882	0.0354382	Translationally
	LmjF.01.0750	putative protein kinase	0.519943	0.039203	0.207798	0.598655	no significant
	LmjF.01.0760	conserved hypothetical protein	0.337918	0.668215	0.480503	0.315059	no significant
	LmjF.01.0770	putative eukaryotic initiation factor 4a	0.495237	0.222498	0.61444	0.223392	no significant
	LmjF.01.0780	putative eukaryotic initiation factor 4a	0.506461	0.215611	0.63341	0.21245	no significant
	LmjF.01.0790	conserved hypothetical protein	0.259437	0.544631	-0.126275	0.779235	no significant
	LmjF.01.0800	conserved hypothetical protein	0.397165	0.317166	-0.243821	0.571593	no significant
	LmjF.01.0810	putative calcium/potassium channel (CAKC)	0.463136	0.249882	1.51768	0.00313289	Translationally
	LmjF.01.0820	potassium channel subunit-like protein	0.772534	0.0609315	0.858522	0.0483633	Translationally
	LmjF.01.0830	metallo-peptidase, Clan MA(E), Family M3	-0.29534	0.758836	-0.564908	0.335895	no significant
	LmjF.02.0010	phosphoglycan beta 1,3 galactosyltransferase 3	0.258669	0.69494	1.57765	0.00107769	Translationally
	LmjF.02.0020	histone H4	0.120007	0.947329	-1.19375	0.0293736	Translationally
	LmjF.02.0030	tagatose-6-phosphate kinase-like protein	-0.130146	0.929922	-0.266465	0.633148	no significant
	LmjF.02.0040	metallo-peptidase, Clan MG, Family M24	0.0163745	0.992051	-0.25072	0.53336	no significant
	LmjF.02.0050	putative cytochrome b-domain protein	-0.298752	0.599847	-0.756945	0.0416075	Translationally
	LmjF.02.0060	conserved hypothetical protein	-0.3663	0.238592	-1.57854	0.000205047	Translationally
	LmjF.02.0070	conserved hypothetical protein	-0.232016	0.765483	-1.24194	0.00188398	Translationally
	LmjF.02.0080	conserved hypothetical protein	0.120806	0.953076	0.265938	0.605161	no significant
	LmjF.02.0085	conserved hypothetical protein	-0.140441	0.923815	0.361594	0.365075	no significant
	LmjF.02.0090	conserved hypothetical protein	0.143441	0.926423	0.533312	0.252285	no significant
	LmjF.02.0100	NA	-0.32059	0.522322	0.577894	0.188829	no significant
	LmjF.02.0110	exportin T (tRNA exportin)-like protein	0.285435	0.682615	0.764058	0.155053	no significant
	LmjF.02.0120	putative phosphatidylinositol kinase related protein	0.325763	0.522322	0.744301	0.174369	no significant
	LmjF.02.0130	conserved hypothetical protein	0.183655	0.849642	-0.115848	0.822034	no significant
	LmjF.02.0140	conserved hypothetical protein	-0.134298	0.892579	0.317722	0.526198	no significant
	LmjF.02.0150	conserved hypothetical protein	0.02043	0.991584	0.302484	0.528275	no significant
	LmjF.02.0155	hypothetical protein	0.150723	0.937814	0.220475	0.785426	no significant
	LmjF.02.0160	phosphoglycan beta 1,3 galactosyltransferase	0.0134167	0.992051	0.728338	0.118521	no significant
	LmjF.02.0170	phosphoglycan beta 1,3 galactosyltransferase	-0.13911	0.854938	0.311504	0.53701	no significant
	LmjF.02.0180	phosphoglycan beta 1,2 arabinosyltransferase	0.116858	0.953076	0.909575	0.113665	no significant
	LmjF.02.0190	phosphoglycan beta 1,3 galactosyltransferase	0.0900068	0.94713	0.613772	0.164541	no significant
	LmjF.02.0200	phosphoglycan beta 1,3 galactosyltransferase	-0.122364	0.915855	0.675057	0.11987	no significant
	LmjF.02.0210	phosphoglycan beta 1,3 galactosyltransferase	0.0532819	0.969654	0.439795	0.320475	no significant
	LmjF.02.0220	phosphoglycan beta 1,2 arabinosyltransferase	0.0971438	0.963484	0.921026	0.0936413	no significant
	LmjF.02.0230	phosphoglycan beta 1,3 galactosyltransferase	0.0982243	0.933779	0.610614	0.159383	no significant
	LmjF.02.0240	conserved hypothetical protein	-0.0459678	0.977674	0.0475775	0.934587	no significant
	LmjF.02.0250	conserved hypothetical protein	0.00927858	0.996987	0.440136	0.406935	no significant
	LmjF.02.0260	small GTP binding protein rab6-like protein	-0.213247	0.69022	-0.635737	0.0896643	no significant
	LmjF.02.0270	conserved hypothetical protein	0.157657	0.892828	0.164691	0.689148	no significant
	LmjF.02.0280	conserved hypothetical protein	0.121828	0.939248	-0.286558	0.543978	no significant
	LmjF.02.0290	putative protein kinase	-0.152432	0.924211	-0.898983	0.0142271	Translationally
	LmjF.02.0300	putative ATP-binding cassette subfamily A,member 1	-0.460789	0.262261	0.457243	0.397618	no significant
	LmjF.02.0310	conserved hypothetical protein	-0.207408	0.821914	-0.563168	0.327001	no significant
	LmjF.02.0320	putative ribosomal RNA processing protein	0.279064	0.774898	-0.383016	0.451239	no significant
	LmjF.02.0330	putative glycosyl transferase	-0.0864317	0.968496	-0.0146579	0.977623	no significant
	LmjF.02.0340	conserved hypothetical protein	-0.301679	0.522322	0.280175	0.56691	no significant
	LmjF.02.0350	conserved hypothetical protein	0.0198888	0.990987	-0.0534516	0.903191	no significant
	LmjF.02.0360	putative casein kinase II, alpha chain	-0.174677	0.784706	0.775437	0.131615	no significant
	LmjF.02.0370	putative proteasome regulatory non-ATPase subunit 6	0.287007	0.338889	0.449601	0.46458	no significant
	LmjF.02.0380	putative FtsJ-like methyltransferase	0.0144964	0.994618	-0.541032	0.212344	no significant
	LmjF.02.0390	putative ubiquitin-conjugating enzyme e2	0.0519079	0.969654	-0.724638	0.0552339	no significant
	LmjF.02.0400	hypothetical protein	-0.0589725	0.977359	-0.752379	0.110305	no significant
	LmjF.02.0410	putative RNA-editing complex protein MP81	-0.084736	0.964188	0.608115	0.165657	no significant
	LmjF.02.0420	conserved hypothetical protein	0.0274001	0.988141	0.8521	0.134485	no significant
	LmjF.02.0430	putative serine peptidase, Clan S-, family S54	-0.144542	0.919661	-1.03181	0.0127324	Translationally
	LmjF.02.0440	NA	0.00777001	0.997454	1.5897	0.00400333	Translationally
	LmjF.02.0450	putative voltage-dependent anion-selective channel	0.113416	0.946241	0.287807	0.558827	no significant
	LmjF.02.0460	conserved hypothetical protein	0.0800545	0.970717	-0.210786	0.662965	no significant
	LmjF.02.0470	hypothetical protein	0.172968	0.816146	1.09898	0.0549186	no significant
	LmjF.02.0480	conserved hypothetical protein	0.0197102	0.990987	-0.239985	0.702714	no significant
	LmjF.02.0490	conserved hypothetical protein	-0.205112	0.828298	0.360871	0.405784	no significant
	LmjF.02.0500	putative glycerate kinase	-0.111356	0.947329	-0.572919	0.135469	no significant
	LmjF.02.0510	conserved hypothetical protein	-0.466303	0.224591	-1.02998	0.0276596	Translationally
	LmjF.02.0520	conserved hypothetical protein	0.262377	0.810329	1.09979	0.0260874	Translationally
	LmjF.02.0530	conserved hypothetical protein	0.097809	0.965234	1.17087	0.00477433	Translationally
	LmjF.02.0540	conserved hypothetical protein	0.058025	0.971313	-0.134774	0.738964	no significant
	LmjF.02.0550	hypothetical protein	-0.0650144	0.975682	-1.42411	0.00139239	Translationally
	LmjF.02.0560	hypothetical protein	-0.0999387	0.948138	0.15051	0.735601	no significant
	LmjF.02.0570	putative protein kinase	0.0955408	0.968403	-0.0782591	0.903568	no significant
	LmjF.02.0580	conserved hypothetical protein	0.183573	0.795585	0.565875	0.315225	no significant
	LmjF.02.0590	conserved hypothetical protein	-0.0081347	0.997542	-1.22054	0.0597338	no significant
	LmjF.02.0600	putative ARP2/3 complex subunit	0.00489421	0.997542	0.334739	0.39081	no significant
	LmjF.02.0610	conserved hypothetical protein	-0.0467518	0.977359	-0.790481	0.112959	no significant
	LmjF.02.0620	conserved hypothetical protein	-0.0134009	0.995135	-0.0809839	0.851094	no significant
	LmjF.02.0630	gamma-glutamyl phosphate reductase-like protein	0.0804644	0.969654	1.08833	0.0361876	Translationally
	LmjF.02.0640	hypothetical protein	-0.0113901	0.994778	0.0406547	0.945675	no significant
	LmjF.02.0650	conserved hypothetical protein	-0.119525	0.927617	-1.15262	0.00733929	Translationally
	LmjF.02.0660	conserved hypothetical protein	0.193775	0.874476	0.240816	0.624288	no significant
	LmjF.02.0670	putative mitochondrial carrier protein	0.138593	0.925013	-0.211296	0.632065	no significant
	LmjF.02.0680	conserved hypothetical protein	-0.0174559	0.992051	-0.714977	0.0544308	no significant
	LmjF.02.0690	conserved hypothetical protein	-0.0590316	0.977359	-0.819599	0.0307406	Translationally
	LmjF.02.0700	conserved hypothetical protein	-0.0419608	0.977674	0.177154	0.743221	no significant
	LmjF.02.0710	putative ATP-dependent Clp protease subunit,heat shock protein 78 (HSP78)	0.278847	0.599538	0.474854	0.379894	no significant
	LmjF.02.0720	hypothetical protein	-0.813053	0.0300809	-1.26749	0.0136983	Both
	LmjF.02.0730	dehydrogenase/oxidoreductase-like protein	-0.190216	0.905045	-0.834358	0.161871	no significant
	LmjF.02.0740	putative dipeptylcarboxypeptidase	-0.281606	0.624103	-0.680198	0.117713	no significant
	LmjF.02.SLRNA.0010	NA	-0.18979	0.917011	-0.573259	0.331523	no significant
	LmjF.02.SLRNA.0020	NA	-0.189041	0.919723	-0.957521	0.0612318	no significant
	LmjF.02.SLRNA.0030	NA	-0.108003	0.962136	-0.761846	0.16136	no significant
	LmjF.02.SLRNA.0040	NA	-0.138698	0.948138	-0.422041	0.478378	no significant
	LmjF.02.SLRNA.0050	NA	-0.196344	0.908925	-0.722084	0.2217	no significant
	LmjF.02.SLRNA.0060	NA	-0.171699	0.926494	-0.62148	0.244231	no significant
	LmjF.02.SLRNA.0070	NA	-0.206651	0.894842	-0.540319	0.383917	no significant
	LmjF.02.SLRNA.0080	NA	-0.122891	0.961513	-0.583494	0.337837	no significant
	LmjF.02.SLRNA.0090	NA	-0.118409	0.962136	-0.426056	0.446918	no significant
	LmjF.02.SLRNA.0100	NA	-0.183483	0.921577	-0.483157	0.385746	no significant
	LmjF.02.SLRNA.0110	NA	-0.0970678	0.967563	-0.4979	0.385183	no significant
	LmjF.02.SLRNA.0120	NA	-0.191295	0.915855	-0.697726	0.201061	no significant
	LmjF.02.SLRNA.0130	NA	-0.137629	0.948138	-0.416169	0.489419	no significant
	LmjF.02.SLRNA.0140	NA	-0.171528	0.926514	-0.680389	0.207309	no significant
	LmjF.02.SLRNA.0150	NA	-0.163736	0.928646	-0.389614	0.548481	no significant
	LmjF.02.SLRNA.0160	NA	-0.202636	0.899309	-0.821123	0.145017	no significant
	LmjF.02.SLRNA.0170	NA	-0.155265	0.93727	-0.598896	0.290518	no significant
	LmjF.02.SLRNA.0180	NA	-0.197193	0.90613	-0.424564	0.456926	no significant
	LmjF.02.SLRNA.0190	NA	-0.1806	0.923402	-0.701326	0.252579	no significant
	LmjF.02.SLRNA.0200	NA	-0.182219	0.921577	-0.571445	0.334242	no significant
	LmjF.02.SLRNA.0210	NA	-0.14834	0.941856	-0.714461	0.194093	no significant
	LmjF.02.SLRNA.0220	NA	-0.145474	0.942942	-0.680831	0.245609	no significant
	LmjF.02.SLRNA.0230	NA	-0.159281	0.933779	-0.43834	0.49412	no significant
	LmjF.02.SLRNA.0240	NA	-0.180262	0.923402	-0.463486	0.438182	no significant
	LmjF.02.SLRNA.0250	NA	-0.174887	0.924171	-0.621955	0.287526	no significant
	LmjF.02.SLRNA.0260	NA	-0.113889	0.962136	-0.649777	0.274463	no significant
	LmjF.02.SLRNA.0270	NA	-0.193473	0.913781	-0.427891	0.479757	no significant
	LmjF.02.SLRNA.0280	NA	-0.104561	0.964188	-0.552196	0.34884	no significant
	LmjF.02.SLRNA.0290	NA	-0.139849	0.947329	-0.36683	0.576884	no significant
	LmjF.02.SLRNA.0300	NA	-0.150945	0.939248	-0.258522	0.707792	no significant
	LmjF.02.SLRNA.0310	NA	-0.116849	0.962136	-0.376475	0.558221	no significant
	LmjF.02.SLRNA.0320	NA	-0.243452	0.850713	-0.49254	0.458815	no significant
	LmjF.02.SLRNA.0330	NA	-0.161411	0.930307	-0.508933	0.440302	no significant
	LmjF.02.SLRNA.0340	NA	-0.150371	0.941239	-0.245915	0.722326	no significant
	LmjF.02.SLRNA.0350	NA	-0.155804	0.93727	-0.740276	0.193144	no significant
	LmjF.02.SLRNA.0360	NA	-0.121999	0.961513	-0.79261	0.165832	no significant
	LmjF.02.SLRNA.0370	NA	-0.184646	0.92144	-0.658117	0.254987	no significant
	LmjF.02.SLRNA.0380	NA	-0.148955	0.941753	-0.0862307	0.897834	no significant
	LmjF.02.SLRNA.0390	NA	-0.129286	0.95336	-0.409889	0.517816	no significant
	LmjF.02.SLRNA.0400	NA	-0.188754	0.920144	-0.559272	0.362599	no significant
	LmjF.02.SLRNA.0410	NA	-0.148273	0.941856	-0.733526	0.159777	no significant
	LmjF.02.SLRNA.0420	NA	-0.182798	0.921577	-0.611592	0.322083	no significant
	LmjF.02.SLRNA.0430	NA	-0.109791	0.963897	-0.64008	0.243963	no significant
	LmjF.02.SLRNA.0440	NA	-0.213546	0.887634	-0.500149	0.396857	no significant
	LmjF.02.SLRNA.0450	NA	-0.196962	0.907152	-0.413534	0.53701	no significant
	LmjF.02.SLRNA.0460	NA	-0.132957	0.951256	-0.534311	0.346069	no significant
	LmjF.02.SLRNA.0470	NA	-0.155299	0.929651	-0.485016	0.376561	no significant
	LmjF.02.SLRNA.0480	NA	-0.197382	0.906603	-0.533694	0.320942	no significant
	LmjF.02.SLRNA.0490	NA	-0.180454	0.921577	-0.747618	0.156549	no significant
	LmjF.02.SLRNA.0500	NA	-0.155636	0.93727	-0.648043	0.262659	no significant
	LmjF.02.SLRNA.0510	NA	-0.119537	0.961996	-0.553972	0.350821	no significant
	LmjF.02.SLRNA.0520	NA	-0.169709	0.927044	-0.368004	0.546009	no significant
	LmjF.02.SLRNA.0530	NA	-0.185077	0.920427	-0.60708	0.277244	no significant
	LmjF.02.SLRNA.0540	NA	-0.190941	0.916435	-0.545547	0.323565	no significant
	LmjF.02.SLRNA.0550	NA	-0.134223	0.950083	-0.41774	0.502212	no significant
	LmjF.02.SLRNA.0560	NA	-0.144506	0.944497	-0.603949	0.283153	no significant
	LmjF.02.SLRNA.0570	NA	-0.131924	0.951599	-0.487714	0.424399	no significant
	LmjF.02.SLRNA.0580	NA	-0.100894	0.965234	-0.373112	0.537677	no significant
	LmjF.02.SLRNA.0590	NA	-0.16338	0.929922	-0.652684	0.260748	no significant
	LmjF.02.SLRNA.0600	NA	-0.137813	0.947986	-0.347791	0.594078	no significant
	LmjF.03.0010	hypothetical protein	-0.381798	0.595253	0.464416	0.407432	no significant
	LmjF.03.0020	conserved hypothetical protein	-0.259246	0.801355	0.0222167	0.966793	no significant
	LmjF.03.0030	D-3-phosphoglycerate dehydrogenase-like protein	-0.601446	0.219308	-0.129068	0.842779	no significant
	LmjF.03.0040	2-aminoethylphosphonate:pyruvateaminotransferas e-like protein	-0.238305	0.849475	0.331682	0.59462	no significant
	LmjF.03.0060	conserved hypothetical protein	-0.12053	0.921611	-0.414677	0.313159	no significant
	LmjF.03.0070	conserved hypothetical protein	-0.328332	0.593585	-0.767299	0.0760731	no significant
	LmjF.03.0080	glycerol-3-phosphate acyl transferase	-0.0724951	0.964188	0.0293168	0.95147	no significant
	LmjF.03.0090	putative DNA primase large subunit	0.0706447	0.964743	0.687584	0.0882245	no significant
	LmjF.03.0100	putative cytochrome c oxidase assembly protein	0.126287	0.911692	0.395197	0.323292	no significant
	LmjF.03.0110	conserved hypothetical protein	-0.013734	0.994003	0.0654425	0.893862	no significant
	LmjF.03.0120	conserved hypothetical protein	0.0259241	0.990987	0.2671	0.576934	no significant
	LmjF.03.0130	putative acetyltransferase	0.244801	0.693914	-0.188317	0.707196	no significant
	LmjF.03.0140	conserved hypothetical protein	0.0133933	0.992051	-0.77122	0.0898212	no significant
	LmjF.03.0150	conserved hypothetical protein	0.0588038	0.967708	-0.887947	0.0115019	Translationally
	LmjF.03.0160	putative ATP-binding cassette protein subfamily F member 1	0.0700737	0.963484	0.0421746	0.925672	no significant
	LmjF.03.0170	hypothetical protein	-0.13221	0.887634	-1.01195	0.0189864	Translationally
	LmjF.03.0180	conserved hypothetical protein	0.00401369	0.997542	-0.351102	0.394124	no significant
	LmjF.03.0190	putative U2 splicing auxiliary factor	0.257618	0.626675	0.330614	0.508253	no significant
	LmjF.03.0200	putative delta-1-pyrroline-5-carboxylate dehydrogenase	0.393262	0.307227	0.493029	0.368079	no significant
	LmjF.03.0210	putative protein kinase	-0.0801007	0.953076	-0.668917	0.0956853	no significant
	LmjF.03.0220	conserved hypothetical protein	0.0415947	0.97978	-0.347746	0.466655	no significant
	LmjF.03.0230	putative long chain fatty Acyl CoA synthetase	-0.0626103	0.975533	0.941417	0.0270226	Translationally
	LmjF.03.0240	conserved hypothetical protein	-0.0401003	0.983383	-1.05047	0.00733929	Translationally
	LmjF.03.0250	putative ribosomal protein L38	0.143962	0.920427	-1.11181	0.0903861	no significant
	LmjF.03.0260	conserved hypothetical protein	-0.0618086	0.969654	-0.777169	0.0275097	Translationally
	LmjF.03.0270	hypothetical protein	0.344306	0.676288	0.370468	0.40522	no significant
	LmjF.03.0280	hypothetical protein	0.0649039	0.965234	0.102818	0.821804	no significant
	LmjF.03.0290	NA	-0.242742	0.671593	0.356169	0.396317	no significant
	LmjF.03.0310	hypothetical protein	0.067239	0.970717	0.539147	0.254917	no significant
	LmjF.03.0320	conserved hypothetical protein	0.0542104	0.975872	-0.350133	0.382981	no significant
	LmjF.03.0330	conserved hypothetical protein	-0.13111	0.927061	0.21028	0.61865	no significant
	LmjF.03.0340	conserved hypothetical protein	-0.0410175	0.981757	-0.35632	0.435198	no significant
	LmjF.03.0350	putative protein kinase	0.0564374	0.964188	0.774769	0.0490484	Translationally
	LmjF.03.0360	hypothetical protein	0.272356	0.795776	0.695914	0.212887	no significant
	LmjF.03.0370	conserved hypothetical protein	0.0480255	0.983289	1.29064	0.0834075	no significant
	LmjF.03.0380	conserved hypothetical protein	0.016979	0.994778	0.215687	0.718261	no significant
	LmjF.03.0390	conserved hypothetical protein	0.0137118	0.99514	-1.08718	0.0209082	Translationally
	LmjF.03.0400	conserved hypothetical protein	-0.0588703	0.977674	0.378201	0.538756	no significant
	LmjF.03.0410	putative MFS transporter	0.245887	0.828162	1.00951	0.0434914	Translationally
	LmjF.03.0420	conserved hypothetical protein	-0.0456616	0.973851	0.610014	0.216357	no significant
	LmjF.03.0430	putative 60S acidic ribosomal protein P2	0.105217	0.964188	-0.610344	0.479353	no significant
	LmjF.03.0440	putative 60S acidic ribosomal protein P2	0.0114377	0.996174	-0.680485	0.427607	no significant
	LmjF.03.0450	conserved TLD domain protein	-0.280465	0.508104	0.775073	0.119905	no significant
	LmjF.03.0460	hypothetical protein	0.431466	0.518339	1.24627	0.00920659	Translationally
	LmjF.03.0470	conserved hypothetical protein	0.100416	0.954837	-0.156461	0.732943	no significant
	LmjF.03.0480	conserved hypothetical protein	0.109357	0.941753	0.281517	0.59412	no significant
	LmjF.03.0490	conserved hypothetical protein	-0.0285659	0.989163	0.897841	0.0831483	no significant
	LmjF.03.0500	phosphate-Repressible Phosphate Permease-like protein	0.158135	0.933779	0.772494	0.222367	no significant
	LmjF.03.0510	conserved hypothetical protein	0.266125	0.579025	0.493976	0.239094	no significant
	LmjF.03.0520	conserved hypothetical protein	0.0576991	0.97361	-0.0294758	0.954917	no significant
	LmjF.03.0530	conserved hypothetical protein	0.365709	0.287113	0.558242	0.215009	no significant
	LmjF.03.0540	putative 26S protease regulatory subunit	-0.0647349	0.969654	0.149427	0.792862	no significant
	LmjF.03.0550	conserved hypothetical protein	-0.00695964	0.997542	0.392825	0.396317	no significant
	LmjF.03.0560	hypothetical protein	-0.358615	0.516574	-0.00753118	0.988138	no significant
	LmjF.03.0570	putative quinone oxidoreductase	-0.0143963	0.994778	-0.784364	0.0383239	Translationally
	LmjF.03.0580	conserved hypothetical protein	0.195914	0.778376	0.257329	0.707196	no significant
	LmjF.03.0590	putative DNA repair helicase	0.0998597	0.94251	-0.0269886	0.950683	no significant
	LmjF.03.0600	putative arginine N-methyltransferase	0.323933	0.660611	0.00809739	0.990039	no significant
	LmjF.03.0610	kinase-like protein	0.118319	0.900779	-0.370341	0.362835	no significant
	LmjF.03.0620	hypothetical protein	-0.0115041	0.994778	0.693297	0.0682577	no significant
	LmjF.03.0630	conserved hypothetical protein	-0.0129814	0.99514	-0.947701	0.0203035	Translationally
	LmjF.03.0640	conserved hypothetical protein	0.031492	0.984062	0.443602	0.324067	no significant
	LmjF.03.0650	hypothetical protein	0.0749856	0.962136	-0.28947	0.475255	no significant
	LmjF.03.0660	conserved hypothetical protein	0.216924	0.774898	-0.0882517	0.841853	no significant
	LmjF.03.0670	conserved hypothetical protein	0.272097	0.670593	-0.129762	0.795516	no significant
	LmjF.03.0680	hypothetical protein	-0.138081	0.939248	0.260406	0.648278	no significant
	LmjF.03.0690	conserved hypothetical protein	0.575574	0.0170703	0.610023	0.146944	no significant
	LmjF.03.0700	conserved hypothetical protein	-0.0239995	0.984062	0.706844	0.177463	no significant
	LmjF.03.0710	conserved hypothetical protein	-0.0379488	0.982649	-0.904113	0.0153252	Translationally
	LmjF.03.0720	conserved hypothetical protein	0.102121	0.961513	0.0307579	0.946964	no significant
	LmjF.03.0730	conserved hypothetical protein	-0.352674	0.517999	-0.247906	0.607282	no significant
	LmjF.03.0740	putative cytochrome c oxidase copper chaperone	0.23268	0.800472	-0.269303	0.630764	no significant
	LmjF.03.0750	conserved hypothetical protein	0.148462	0.920427	-0.473176	0.293077	no significant
	LmjF.03.0760	conserved hypothetical protein	-0.0782422	0.962136	-1.28094	0.0256354	Translationally
	LmjF.03.0770	conserved hypothetical protein	-0.0485717	0.970594	-0.719238	0.0490936	Translationally
	LmjF.03.0780	putative serine/threonine-protein kinase	0.293176	0.588699	0.60467	0.199252	no significant
	LmjF.03.0790	conserved hypothetical protein	0.115782	0.953076	-0.1284	0.81146	no significant
	LmjF.03.0800	putative 6-phosphofructo-2-kinase/fructose-2,6-bipho sphatase	-0.0506563	0.971313	0.521426	0.297231	no significant
	LmjF.03.0810	hypothetical protein	0.00565984	0.997542	0.260744	0.600598	no significant
	LmjF.03.0820	conserved hypothetical protein	0.228673	0.698213	0.494379	0.333624	no significant
	LmjF.03.0830	conserved hypothetical protein	-0.304175	0.739488	0.322536	0.508267	no significant
	LmjF.03.0840	conserved hypothetical protein	0.250801	0.838658	1.13334	0.0362264	Translationally
	LmjF.03.0850	conserved hypothetical protein	-0.100601	0.951039	0.551278	0.27022	no significant
	LmjF.03.0860	conserved hypothetical protein	0.0456509	0.977933	0.491122	0.285465	no significant
	LmjF.03.0870	conserved hypothetical protein	0.137977	0.928443	0.0716179	0.879562	no significant
	LmjF.03.0880	conserved hypothetical protein	0.145208	0.899309	0.642465	0.182362	no significant
	LmjF.03.0890	conserved hypothetical protein	-0.0441391	0.980226	-0.397012	0.329185	no significant
	LmjF.03.0900	putative peter pan protein	-0.0373564	0.984062	0.336937	0.569204	no significant
	LmjF.03.0910	putative inorganic pyrophosphatase	0.154123	0.843911	0.205023	0.671894	no significant
	LmjF.03.0920	conserved hypothetical protein	-0.0507936	0.973851	-0.122999	0.789916	no significant
	LmjF.03.0930	hypothetical protein	-0.356876	0.593585	-0.380502	0.421862	no significant
	LmjF.03.0940	conserved hypothetical protein	-0.0705214	0.971313	-0.623017	0.166895	no significant
	LmjF.03.0950	conserved hypothetical protein	-0.182359	0.820289	0.257815	0.557795	no significant
	LmjF.03.0960	conserved hypothetical protein	-0.171937	0.924211	-1.21335	0.00295379	Translationally
	LmjF.03.0970	conserved hypothetical protein	-0.247262	0.784706	-1.90987	0.000343253	Translationally
	LmjF.03.0980	putative elongation initiation factor 2 alpha subunit	0.202346	0.882902	-0.5975	0.211685	no significant
	LmjF.03.TRNALYS.01	NA	0.0349757	NA	NA	NA	no significant
	LmjF.04.0010	calcium-translocating P-type ATPase	-0.0223627	0.989788	0.483618	0.399461	no significant
	LmjF.04.0020	putative pteridine transporter (truncated)	0.149394	0.937814	1.3133	0.0514737	no significant
	LmjF.04.0030	putative cAMP-specific phosphodiesterase	-0.136484	0.933779	-0.480678	0.394124	no significant
	LmjF.04.0035	hypothetical protein	-0.122627	0.948138	-1.8885	0.000221521	Translationally
	LmjF.04.0040	hypothetical protein	0.140133	0.947329	-0.07812	0.926257	no significant
	LmjF.04.0045	conserved hypothetical protein	-0.233082	0.771921	-1.22034	0.00549917	Translationally
	LmjF.04.0050	conserved hypothetical protein	-0.0636891	0.977359	0.742426	0.091377	no significant
	LmjF.04.0060	DNA topoisomerase type IB small subunit	0.00310855	0.998596	-0.0310581	0.957752	no significant
	LmjF.04.0070	conserved hypothetical protein	0.0424717	0.97361	-0.156739	0.7082	no significant
	LmjF.04.0080	conserved hypothetical protein	0.0592724	0.971313	-1.17818	0.00562791	Translationally
	LmjF.04.0090	conserved hypothetical protein	0.346936	0.350987	0.784311	0.0886324	no significant
	LmjF.04.0100	conserved hypothetical protein	-0.0377472	0.984062	-0.151251	0.844448	no significant
	LmjF.04.0110	conserved hypothetical protein	-0.0810567	0.964188	-0.704778	0.048486	Translationally
	LmjF.04.0120	putative exosome complex exonuclease RRP40	0.194786	0.899309	0.152843	0.774467	no significant
	LmjF.04.0123	conserved hypothetical protein	0.0768294	0.962136	-1.02652	0.00677015	Translationally
	LmjF.04.0127	conserved hypothetical protein	-0.0536985	0.977359	-0.557609	0.207065	no significant
	LmjF.04.0130	conserved hypothetical protein in leishmania	-0.456918	0.42667	-1.28794	0.0625929	no significant
	LmjF.04.0140	conserved hypothetical protein in leishmania	-0.528157	0.321989	-1.14537	0.113678	no significant
	LmjF.04.0150	conserved hypothetical protein in leishmania	-0.60034	0.231197	-1.1105	0.119955	no significant
	LmjF.04.0160	conserved hypothetical protein in leishmania	-0.541149	0.291694	-1.09019	0.133464	no significant
	LmjF.04.0170	conserved hypothetical protein in leishmania	-0.562145	0.287113	-1.18724	0.0943194	no significant
	LmjF.04.0180	surface antigen-like protein	-0.281564	0.791622	-0.559385	0.525438	no significant
	LmjF.04.0190	surface antigen-like protein	-0.421224	0.533915	-0.632282	0.464595	no significant
	LmjF.04.0200	surface antigen-like protein	-0.0378855	0.984062	-0.0206158	0.979841	no significant
	LmjF.04.0210	surface antigen-like protein	-0.28318	0.787816	-0.277737	0.755947	no significant
	LmjF.04.0220	hypothetical protein	-0.0781192	0.971313	0.408922	0.448163	no significant
	LmjF.04.0230	conserved hypothetical protein	-0.130511	0.948138	-0.585612	0.308505	no significant
	LmjF.04.0240	conserved hypothetical protein	-0.169208	0.923402	0.185638	0.749445	no significant
	LmjF.04.0250	RNA pseudouridylate synthase-like protein	-0.0701186	0.971313	-0.298811	0.474524	no significant
	LmjF.04.0260	conserved hypothetical protein	0.0244223	0.988141	-1.07293	0.0174364	Translationally
	LmjF.04.0270	conserved hypothetical protein	0.0741658	0.962136	-0.394701	0.271791	no significant
	LmjF.04.0280	putative adenosine monophosphate deaminase	0.0354439	0.983383	0.680049	0.208176	no significant
	LmjF.04.0290	conserved hypothetical protein	-0.16576	0.805684	-0.350552	0.398202	no significant
	LmjF.04.0300	conserved hypothetical protein	-0.0884232	0.964188	-1.15871	0.00602194	Translationally
	LmjF.04.0310	putative beta-fructofuranosidase	0.21005	0.892339	0.692023	0.222197	no significant
	LmjF.04.0320	putative beta-fructofuranosidase	0.20054	0.903021	0.532536	0.337837	no significant
	LmjF.04.0330	putative mitochondrial exoribonuclease DSS-1	-0.041631	0.98177	-0.0312496	0.946964	no significant
	LmjF.04.0340	putative ADP-ribosylation factor	-0.382508	0.331802	-0.457021	0.262203	no significant
	LmjF.04.0350	NA	-0.3556	0.651767	0.661109	0.119955	no significant
	LmjF.04.0370	conserved hypothetical protein	0.00665535	0.997542	-0.0398403	0.95733	no significant
	LmjF.04.0380	conserved hypothetical protein	-0.144719	0.93031	-0.757081	0.0561077	no significant
	LmjF.04.0390	hypothetical protein	-0.127963	0.955061	0.287448	0.680446	no significant
	LmjF.04.0400	anaphase promoting complex, subunit 10-like protein	-0.122766	0.935029	-0.606594	0.148284	no significant
	LmjF.04.0410	conserved hypothetical protein	-0.297701	0.698213	0.384259	0.335765	no significant
	LmjF.04.0420	conserved hypothetical protein	0.140526	0.939248	0.476417	0.307811	no significant
	LmjF.04.0430	conserved hypothetical protein	0.374969	0.617944	1.55693	0.0012767	Translationally
	LmjF.04.0440	serine/threonine protein kinase-like protein	0.169275	0.927061	1.05816	0.0127324	Translationally
	LmjF.04.0450	putative calpain-like cysteine peptidase	-0.262264	0.800323	-1.04843	0.0533073	no significant
	LmjF.04.0460	putative adenylosuccinate lyase	0.166939	0.854938	0.214084	0.673481	no significant
	LmjF.04.0465	NA	-0.0501189	0.970745	-0.890999	0.0586528	no significant
	LmjF.04.0470	60S ribosomal protein L11 (L5, L16)	0.0161425	0.994778	-0.303844	0.603839	no significant
	LmjF.04.0480	putative ADP-ribosylation factor	-0.383492	0.388923	-1.50334	0.000395009	Translationally
	LmjF.04.0490	conserved hypothetical protein	0.0986047	0.962136	0.101595	0.889018	no significant
	LmjF.04.0500	conserved hypothetical protein	0.533154	0.0923986	0.695195	0.118185	no significant
	LmjF.04.0510	hypothetical protein	0.178266	0.920144	1.32492	0.00279011	Translationally
	LmjF.04.0520	putative huntingtin interacting protein (HIP)	0.0102233	0.99514	0.329334	0.462236	no significant
	LmjF.04.0530	conserved hypothetical protein	-0.166185	0.894842	-0.63659	0.069237	no significant
	LmjF.04.0540	conserved hypothetical protein	-0.0839787	0.948954	-0.346766	0.4333	no significant
	LmjF.04.0550	conserved hypothetical protein	0.0642201	0.961513	0.479997	0.198738	no significant
	LmjF.04.0560	putative tyrosine phosphatase	-0.159668	0.923815	-1.14227	0.0433935	Translationally
	LmjF.04.0570	conserved hypothetical protein	-0.297683	0.629246	-0.337286	0.49113	no significant
	LmjF.04.0580	spermidine synthase	0.110616	0.947329	-0.0601741	0.914245	no significant
	LmjF.04.0590	hypothetical protein	0.0559211	0.973567	0.207627	0.666144	no significant
	LmjF.04.0600	hypothetical protein	-0.465221	0.165117	-0.25926	0.610997	no significant
	LmjF.04.0610	conserved hypothetical protein	0.0396544	0.983383	-0.891445	0.0358704	Translationally
	LmjF.04.0620	hypothetical protein	-0.0268362	0.983808	-0.246244	0.629711	no significant
	LmjF.04.0625	hypothetical protein	-0.201203	0.876075	0.182293	0.754221	no significant
	LmjF.04.0630	conserved hypothetical protein	0.0951997	0.965234	-0.736001	0.145729	no significant
	LmjF.04.0640	hypothetical protein	-0.818314	0.0247422	-1.14605	0.00764383	Both
	LmjF.04.0650	serine-threonine protein kinase-like protein	0.00806809	0.997542	0.069764	0.882488	no significant
	LmjF.04.0660	conserved hypothetical protein	-0.0542876	0.970594	-0.207752	0.696213	no significant
	LmjF.04.0670	conserved hypothetical protein	0.0480641	0.970717	0.272616	0.609432	no significant
	LmjF.04.0680	putative ubiquitin-conjugating enzyme e2	0.0500451	0.979421	-1.05057	0.00777872	Translationally
	LmjF.04.0690	hypothetical protein	-0.0771961	0.958837	0.279473	0.510893	no significant
	LmjF.04.0700	conserved hypothetical protein	-0.366	0.445367	-0.112501	0.8098	no significant
	LmjF.04.0710	conserved hypothetical protein	0.0948953	0.94251	-0.314934	0.429193	no significant
	LmjF.04.0720	hypothetical protein	-0.187348	0.899122	1.42446	0.00124397	Translationally
	LmjF.04.0730	conserved hypothetical protein	-0.00810031	0.996494	-0.0960832	0.814462	no significant
	LmjF.04.0740	conserved hypothetical protein	-0.13778	0.923402	-0.00691844	0.988447	no significant
	LmjF.04.0750	putative 60S ribosomal protein L10	0.144569	0.892579	-1.00515	0.142967	no significant
	LmjF.04.0760	nascent polypeptide associated complex subunit-like protein, copy 2	0.177132	0.837796	-0.393129	0.610754	no significant
	LmjF.04.0770	nascent polypeptide associated complex subunit-like protein, copy 1	0.283274	0.719076	-0.304045	0.696319	no significant
	LmjF.04.0780	putative heat shock protein	-0.236338	0.74932	-1.10556	0.000969069	Translationally
	LmjF.04.0790	conserved hypothetical protein	-0.011999	0.993482	0.0962043	0.85492	no significant
	LmjF.04.0800	conserved hypothetical protein	-0.157104	0.87342	-0.616322	0.132055	no significant
	LmjF.04.0810	conserved hypothetical protein	-0.0142711	0.994778	0.206864	0.748206	no significant
	LmjF.04.0820	putative peptide deformylase	0.0421649	0.983289	-0.337152	0.405784	no significant
	LmjF.04.0830	conserved hypothetical protein	0.0896964	0.964743	0.0798667	0.882517	no significant
	LmjF.04.0840	tyrosine phospatase-like protein	-0.0131645	0.99514	0.207616	0.585646	no significant
	LmjF.04.0850	putative serine peptidase, Clan S-, family S54	0.118288	0.947329	0.513944	0.359605	no significant
	LmjF.04.0860	conserved hypothetical protein	-0.00726715	0.997454	-0.979124	0.0263312	Translationally
	LmjF.04.0870	hypothetical protein	-0.0596146	0.977359	0.836801	0.0881382	no significant
	LmjF.04.0880	hypothetical protein	0.00296055	0.999177	-1.26968	0.0100966	Translationally
	LmjF.04.0890	conserved hypothetical protein	0.109827	0.962136	0.755728	0.0699081	no significant
	LmjF.04.0900	hypothetical protein	0.0648849	0.967708	0.259768	0.641731	no significant
	LmjF.04.0910	conserved hypothetical protein	-0.0672196	0.969974	0.471628	0.279996	no significant
	LmjF.04.0920	hypothetical protein	-0.0137682	0.994618	0.394571	0.331552	no significant
	LmjF.04.0930	conserved hypothetical protein	-0.154654	0.838658	-1.17584	0.0260874	Translationally
	LmjF.04.0940	putative chaperone protein DNAj	0.159073	0.892339	0.43045	0.2864	no significant
	LmjF.04.0950	putative 60S ribosomal protein L10	0.212362	0.771921	-0.665334	0.43585	no significant
	LmjF.04.0960	putative adenylate kinase	-0.0918151	0.944497	-0.944186	0.0300695	Translationally
	LmjF.04.0970	conserved hypothetical protein	-0.148977	0.902792	-0.243326	0.546389	no significant
	LmjF.04.0975	hypothetical protein	-0.189755	0.854938	0.105931	0.812181	no significant
	LmjF.04.0980	conserved hypothetical protein	-0.0276347	0.985737	-0.141812	0.743989	no significant
	LmjF.04.0990	conserved hypothetical protein	0.140201	0.920427	-0.645183	0.105008	no significant
	LmjF.04.1000	putative chloride channel protein	-0.214489	0.696375	-0.331385	0.401991	no significant
	LmjF.04.1010	conserved hypothetical protein	0.00594517	0.997542	-0.473684	0.214373	no significant
	LmjF.04.1020	conserved hypothetical protein	-0.266956	0.783704	-1.4202	0.00655354	Translationally
	LmjF.04.1030	conserved hypothetical protein	-0.132358	0.948519	-0.858843	0.103023	no significant
	LmjF.04.1040	acyltransferase-like protein, copy 1	-0.0627064	0.970594	1.21602	0.0140359	Translationally
	LmjF.04.1050	acyltransferase-like protein, copy 2	0.0921603	0.962136	-0.228619	0.650589	no significant
	LmjF.04.1060	hypothetical protein	-0.19561	0.809976	-0.644613	0.120104	no significant
	LmjF.04.1070	conserved hypothetical protein	-0.149865	0.919875	-1.12551	0.00329128	Translationally
	LmjF.04.1080	conserved hypothetical protein	0.0212613	0.990987	0.0126812	0.977623	no significant
	LmjF.04.1090	conserved hypothetical protein	0.140103	0.912434	0.220306	0.592443	no significant
	LmjF.04.1100	conserved hypothetical protein	-0.221913	0.75954	-0.437021	0.279743	no significant
	LmjF.04.1110	putative proton motive ATPase	-0.00215206	0.999336	-0.296604	0.458862	no significant
	LmjF.04.1120	conserved hypothetical protein	0.053165	0.969654	0.728054	0.127607	no significant
	LmjF.04.1130	putative cytochrome c oxidase assembly factor	-0.138514	0.92679	-0.650421	0.130594	no significant
	LmjF.04.1140	hypothetical protein	-0.173509	0.842584	-1.36417	0.00316765	Translationally
	LmjF.04.1150	conserved hypothetical protein	-0.207709	0.787816	-1.01284	0.0109224	Translationally
	LmjF.04.1160		-0.100873	0.953439	0.496537	0.25711	no significant
	LmjF.04.1165	NA	-0.139429	0.921577	-0.859202	0.0751891	no significant
	LmjF.04.1170	putative RNA-binding protein	0.205992	0.860507	-1.04302	0.102088	no significant
	LmjF.04.1180	conserved hypothetical protein	0.4345	0.110555	1.66736	0.0041225	Translationally
	LmjF.04.1190	putative tRNA nucleotidyltransferase	-0.020782	0.98771	-0.714297	0.0487728	Translationally
	LmjF.04.1200	conserved hypothetical protein	-0.273421	0.790065	-1.13377	0.0483633	Translationally
	LmjF.04.1210	putative casein kinase I	0.00843923	0.997542	0.111858	0.908651	no significant
	LmjF.04.1220	conserved hypothetical protein	0.201342	0.825422	-0.0137593	0.977165	no significant
	LmjF.04.1230	actin	0.0365735	0.983383	-0.73138	0.0956853	no significant
	LmjF.05.0010	conserved hypothetical protein	-0.0406659	0.983808	-0.335137	0.429193	no significant
	LmjF.05.0020	conserved hypothetical protein	-0.0992794	0.962345	-0.687808	0.15388	no significant
	LmjF.05.0030	putative ras-like small GTPases	0.0412596	0.981103	-0.877812	0.0453001	Translationally
	LmjF.05.0040	putative paraflagellar rod component par4	-0.0392822	0.983289	-1.39762	0.019038	Translationally
	LmjF.05.0050	conserved hypothetical protein	0.0957602	0.946948	0.431278	0.344906	no significant
	LmjF.05.0060	putative major vault protein	0.00750065	0.997454	1.01029	0.0536607	no significant
	LmjF.05.0070	putative dynein light chain	-0.065915	0.975298	-1.65799	0.00234663	Translationally
	LmjF.05.0080	conserved hypothetical protein	-0.0456685	0.977685	-0.408048	0.492459	no significant
	LmjF.05.0090	putative NUDIX hydrolase dihydroneopterin triphosphate pyrophosphohydrolase/hydrolase	-0.443678	0.439356	-1.40228	0.00319045	Translationally
	LmjF.05.0100	putative phosphoprotein phosphatase	0.264889	0.814948	1.17385	0.0116863	Translationally
	LmjF.05.0110	conserved hypothetical protein	-0.106345	0.935029	-1.14465	0.00555739	Translationally
	LmjF.05.0120	conserved hypothetical protein	-0.0969737	0.928443	-0.106555	0.81774	no significant
	LmjF.05.0130	putative protein kinase	0.0635684	0.977359	1.26501	0.00154578	Translationally
	LmjF.05.0140	putative nucleolar RNA helicase II	0.213117	0.87342	1.14894	0.0457827	Translationally
	LmjF.05.0150	conserved hypothetical protein	-0.0771612	0.956347	-0.422506	0.349184	no significant
	LmjF.05.0160	hypothetical protein	-0.315311	0.391337	-0.507016	0.240468	no significant
	LmjF.05.0170	conserved hypothetical protein	-0.026383	0.989788	0.333763	0.479672	no significant
	LmjF.05.0180	putative dihydrolipoamide branched chain transacylase	0.0334575	0.983383	0.858123	0.0737137	no significant
	LmjF.05.0190	conserved hypothetical protein	-0.0190077	0.991584	-0.900826	0.0226041	Translationally
	LmjF.05.0200	conserved hypothetical protein	0.267567	0.758836	0.338264	0.462236	no significant
	LmjF.05.0210	conserved hypothetical protein	0.076012	0.969654	0.366845	0.476038	no significant
	LmjF.05.0220	dual specificity phosphatase-like protein	-0.0367499	0.984062	-0.228515	0.599392	no significant
	LmjF.05.0230	putative hydrogenase	-0.0549515	0.977359	0.116632	0.779617	no significant
	LmjF.05.0240	putative viscerotropic leishmaniasis antigen	0.030467	0.97978	0.830932	0.118436	no significant
	LmjF.05.0250	conserved hypothetical protein	-0.00325077	0.998596	-0.809755	0.0343824	Translationally
	LmjF.05.0260	conserved hypothetical protein	0.0258241	0.989788	-1.31888	0.007417	Translationally
	LmjF.05.0270	conserved hypothetical protein	-0.121304	0.920427	-1.38655	0.0052653	Translationally
	LmjF.05.0280	putative protein tyrosine phosphatase	-0.0764582	0.970594	0.0684566	0.905236	no significant
	LmjF.05.0285	putative ARP2/3 complex 16kDa subunit	-0.377274	0.369651	-0.653796	0.25268	no significant
	LmjF.05.0290	phosphate carrier protein, mitochondrial precursor-like protein	-0.0710149	0.967708	-0.86939	0.0272642	Translationally
	LmjF.05.0300	conserved hypothetical protein	-0.0436911	0.981803	-0.327302	0.376371	no significant
	LmjF.05.0310	glutaredoxin-like protein	0.152209	0.836588	-0.435489	0.262948	no significant
	LmjF.05.0320	hypothetical protein	0.0608517	0.973851	-0.923913	0.0365347	Translationally
	LmjF.05.0330	putative DNA replication licensing factor	0.0977	0.964188	0.278748	0.524056	no significant
	LmjF.05.0340	conserved hypothetical protein	-0.090367	0.961513	-0.23833	0.570593	no significant
	LmjF.05.0350	trypanothione reductase	0.246278	0.833459	-0.112085	0.852144	no significant
	LmjF.05.0360	putative ATP-dependent RNA helicase	0.222377	0.856317	0.0189011	0.977623	no significant
	LmjF.05.0370	conserved hypothetical protein	-0.18635	0.73817	-0.733888	0.137043	no significant
	LmjF.05.0380	putative microtubule-associated protein	-0.0748461	0.973567	-0.854533	0.164348	no significant
	LmjF.05.0390	putative protein kinase	0.214241	0.873599	1.24287	0.00536933	Translationally
	LmjF.05.0400	putative structural maintenance of chromosome (SMC)	0.166542	0.854938	0.271621	0.605916	no significant
	LmjF.05.0410	conserved hypothetical protein	-0.0159129	0.991815	-0.302051	0.451775	no significant
	LmjF.05.0420	putative dynein-light chain-protein	-0.347913	0.462171	-1.12099	0.0111854	Translationally
	LmjF.05.0430	conserved hypothetical protein	0.0437435	0.981575	-0.451335	0.231942	no significant
	LmjF.05.0440	conserved hypothetical protein	-0.372128	0.456273	-0.528968	0.216413	no significant
	LmjF.05.0450	conserved hypothetical protein	0.032855	0.988481	-0.803745	0.0314777	Translationally
	LmjF.05.0460	putative GTPase	0.217207	0.876075	0.81145	0.203445	no significant
	LmjF.05.0470	hypothetical protein	-0.24394	0.742105	-0.842344	0.0695741	no significant
	LmjF.05.0480	monocarboxylate transporter-like protein	0.0478204	0.98177	1.53615	0.0082811	Translationally
	LmjF.05.0490	conserved hypothetical protein	0.0942846	0.964188	-0.196087	0.627147	no significant
	LmjF.05.0500	ATPase alpha subunit	0.0595401	0.964743	-0.235238	0.709536	no significant
	LmjF.05.0510	ATPase alpha subunit	0.0383535	0.977359	-0.15196	0.813271	no significant
	LmjF.05.0520	nuclear receptor binding factor-like protein	-0.280583	0.377896	-1.20063	0.0384229	Translationally
	LmjF.05.0530	kinetoplast-associated protein-like protein	0.190024	0.808063	0.281162	0.534367	no significant
	LmjF.05.0540	conserved hypothetical protein	-0.0408735	0.981757	-1.33914	0.00287903	Translationally
	LmjF.05.0550	putative cdc2-related kinase	0.0618167	0.971313	-0.0692327	0.892884	no significant
	LmjF.05.0560	conserved hypothetical protein	0.0843253	0.956388	0.359083	0.433894	no significant
	LmjF.05.0570	conserved hypothetical protein	0.0719387	0.969654	-0.720635	0.0428539	Translationally
	LmjF.05.0580	conserved hypothetical protein	0.00146591	0.999762	0.495206	0.255112	no significant
	LmjF.05.0590	putative ATP-dependent RNA helicase	0.0266218	0.98908	-0.395564	0.305449	no significant
	LmjF.05.0600	conserved hypothetical protein	-0.065061	0.971313	-0.467234	0.185823	no significant
	LmjF.05.0610	conserved hypothetical protein	-0.0495672	0.973851	-0.856237	0.0400668	Translationally
	LmjF.05.0620	conserved hypothetical protein	-0.0545589	0.973567	0.406554	0.441106	no significant
	LmjF.05.0630	putative kinesin	0.0918466	0.962136	0.442933	0.279437	no significant
	LmjF.05.0640	conserved hypothetical protein	0.103037	0.938645	0.479701	0.319986	no significant
	LmjF.05.0650	conserved hypothetical protein	-0.218816	0.788764	1.03499	0.0281695	Translationally
	LmjF.05.0660	nitroreductase-like protein	-0.0331823	0.983383	-0.461775	0.205953	no significant
	LmjF.05.0670	conserved hypothetical protein	0.240905	0.801659	2.00802	0.000136121	Translationally
	LmjF.05.0680	sre-2/carboxylate carrier-like protein	0.146672	0.867771	-0.577298	0.111358	no significant
	LmjF.05.0690	conserved hypothetical protein	0.261371	0.5073	0.989727	0.0527838	no significant
	LmjF.05.0700	conserved hypothetical protein	0.0402685	0.977359	0.877291	0.0945952	no significant
	LmjF.05.0710	putative CYC2-like cyclin	0.310559	0.752069	1.06497	0.00949408	Translationally
	LmjF.05.0720	phophatase-like protein	0.174894	0.921577	1.44613	0.00279319	Translationally
	LmjF.05.0730	conserved hypothetical protein	-0.0754139	0.969654	0.856531	0.0307406	Translationally
	LmjF.05.0740	conserved hypothetical protein	-0.211105	0.674523	-0.277502	0.498409	no significant
	LmjF.05.0750	conserved hypothetical protein	0.150552	0.92679	0.444595	0.327661	no significant
	LmjF.05.0760	kinesin-like protein	0.332816	0.500561	0.555934	0.224431	no significant
	LmjF.05.0770	hypothetical protein	0.345413	0.586826	1.76682	0.000296089	Translationally
	LmjF.05.0780	conserved hypothetical protein	-0.00599808	0.997542	-0.184323	0.640861	no significant
	LmjF.05.0790	conserved hypothetical protein	-0.036455	0.983289	-1.09604	0.00308009	Translationally
	LmjF.05.0800	MYND zinc finger (ZnF) domain-like protein	0.149301	0.921577	-0.116508	0.786762	no significant
	LmjF.05.0810	conserved hypothetical protein	-0.195444	0.771921	-0.287463	0.47312	no significant
	LmjF.05.0820	conserved hypothetical protein	0.290826	0.77531	0.959687	0.0533174	no significant
	LmjF.05.0830	putative methylthioadenosine phosphorylase	0.214135	0.834505	0.00189138	0.997806	no significant
	LmjF.05.0840	hypothetical protein	0.393277	0.319832	0.956783	0.0168496	Translationally
	LmjF.05.0850	conserved hypothetical protein	-0.0433962	0.977775	-0.28275	0.601309	no significant
	LmjF.05.0860	conserved hypothetical protein	-0.0839399	0.962658	-0.795294	0.0480428	Translationally
	LmjF.05.0870	conserved hypothetical protein	0.147291	0.928443	0.470879	0.286027	no significant
	LmjF.05.0880	conserved hypothetical protein	0.078869	0.965232	-0.589828	0.14641	no significant
	LmjF.05.0890	conserved hypothetical protein	0.213397	0.78883	0.989463	0.0240095	Translationally
	LmjF.05.0900	surface antigen-like protein	-0.290696	0.747141	-0.698743	0.212862	no significant
	LmjF.05.0910	conserved hypothetical protein	-0.209221	0.84848	-0.54281	0.128776	no significant
	LmjF.05.0920	putative paraflagellar rod protein	-0.129059	0.905139	1.17141	0.00186323	Translationally
	LmjF.05.0930	putative ubiquitin-conjugating enzyme	-0.376429	0.197846	-0.413774	0.303282	no significant
	LmjF.05.0940	conserved hypothetical protein	-0.128739	0.937814	0.369028	0.374936	no significant
	LmjF.05.0950	putative glutaminyl cyclase	0.0858683	0.962136	0.162428	0.712815	no significant
	LmjF.05.0960	putative dipeptidyl-peptidase III	0.112757	0.938645	0.0154724	0.977116	no significant
	LmjF.05.0970	3-mercaptopyruvate sulfurtransferase	0.347469	0.583767	-0.0437778	0.950683	no significant
	LmjF.05.0980	putative NADH-ubiquinone oxidoreductase,mitochondrial	0.0475968	0.970745	-0.368507	0.349426	no significant
	LmjF.05.0990	conserved hypothetical protein	0.443606	0.401254	-1.23505	0.00540783	Translationally
	LmjF.05.1000	conserved hypothetical protein	0.147847	0.931579	0.32369	0.439882	no significant
	LmjF.05.1010	methyltransferase-like protein	0.0565646	0.977775	0.36046	0.478245	no significant
	LmjF.05.1020	conserved hypothetical protein	-0.0282266	0.981575	0.117387	0.819985	no significant
	LmjF.05.1030	conserved hypothetical protein	0.0503122	0.977674	-1.06638	0.0108448	Translationally
	LmjF.05.1040	stomatin-like protein	0.1791	0.828173	-0.307803	0.563101	no significant
	LmjF.05.1050	hypothetical protein	-0.0851129	0.958837	-0.102331	0.871366	no significant
	LmjF.05.1060	putative ATPase	0.0747986	0.969654	-0.283084	0.529573	no significant
	LmjF.05.1070	conserved hypothetical protein	-0.374409	0.416077	-0.267947	0.674445	no significant
	LmjF.05.1080	conserved hypothetical protein	-0.113666	0.924211	-0.31478	0.489241	no significant
	LmjF.05.1090	putative double-strand-break repair protein rad21 homolog	-0.0154551	0.99238	0.699526	0.17955	no significant
	LmjF.05.1100	conserved hypothetical protein	0.0501567	0.977359	-0.884554	0.0774082	no significant
	LmjF.05.1110	conserved hypothetical protein	0.240686	0.782294	1.39904	0.00184289	Translationally
	LmjF.05.1120	hypothetical protein	-0.313187	0.409709	-0.492487	0.243594	no significant
	LmjF.05.1130	conserved hypothetical protein	-0.203468	0.854938	-0.72423	0.0361765	Translationally
	LmjF.05.1140	vacuolar ATPase subunit-like protein	0.0118798	0.993748	-0.517758	0.196932	no significant
	LmjF.05.1160	NA	-0.106862	0.913082	-0.0906827	0.854587	no significant
	LmjF.05.1170	putative fatty acid elongase	0.267788	0.747932	-0.502181	0.271544	no significant
	LmjF.05.1180	conserved hypothetical protein	-0.134246	0.920427	-0.942935	0.016053	Translationally
	LmjF.05.1190	conserved hypothetical protein	-0.100151	0.964188	1.12778	0.0174364	Translationally
	LmjF.05.1200	putative prefoldin subunit	0.156834	0.928443	-1.26886	0.00254799	Translationally
	LmjF.05.1210	protein phosphatase type 1 regulator-like protein	0.0169963	0.99238	-0.162114	0.752603	no significant
	LmjF.05.1215	surface antigen-like protein	-0.179782	0.923402	-0.125685	0.896153	no significant
	LmjF.05.1220	adenylate cyclase regulatory protein-like protein	-0.302764	0.744075	-0.00119826	0.999133	no significant
	LmjF.05.1225	NA	-0.0710793	0.971313	-1.13244	0.0116479	Translationally
	LmjF.05.1230	putative GIPL galf transferase	-0.163998	0.87342	-0.028047	0.954956	no significant
	LmjF.05.5SrRNA.01	NA	-0.286408	0.783704	-2.56496	1.04596e-06	Translationally
	LmjF.05.snoRNA0063	NA	-0.157014	0.935125	0.434786	0.625323	no significant
	LmjF.05.snoRNA0064	NA	-0.0720954	0.973851	-0.0723991	0.936955	no significant
	LmjF.05.snoRNA0065	NA	-0.088121	0.969654	0.346908	0.704286	no significant
	LmjF.05.snoRNA0066	NA	-0.169229	0.927019	0.441561	0.626504	no significant
	LmjF.05.snoRNA0067	NA	-0.0253218	NA	NA	NA	no significant
	LmjF.05.snoRNA0068	NA	-0.0228895	NA	-0.274124	NA	no significant
	LmjF.05.snoRNA0069	NA	-0.0094671	NA	NA	NA	no significant
	LmjF.05.snoRNA0070	NA	-0.0372875	NA	-0.122635	NA	no significant
	LmjF.05.snoRNA0071	NA	0.0273287	0.991069	0.00116376	0.99918	no significant
	LmjF.05.snoRNA0072	NA	0.054712	0.979453	-0.604825	0.388269	no significant
	LmjF.05.snoRNA0073	NA	0.00193258	0.999762	-0.330409	0.681713	no significant
	LmjF.05.snoRNA0074	NA	-0.00488708	0.997542	-0.508915	0.478508	no significant
	LmjF.05.snoRNA0075	NA	0.129333	0.929922	-0.159296	NA	no significant
	LmjF.05.snoRNA0076	NA	-0.0386976	0.983289	-0.289794	NA	no significant
	LmjF.05.snoRNA0077	NA	0.0660011	0.969654	0.121803	NA	no significant
	LmjF.05.snoRNA0078	NA	0.0487364	0.975682	-0.527428	NA	no significant
	LmjF.05.snoRNA0079	NA	-0.20545	0.89282	-0.795958	0.164541	no significant
	LmjF.05.snoRNA0080	NA	-0.0326801	0.98789	-1.109	0.0124208	Translationally
	LmjF.05.snoRNA0081	NA	-0.203545	0.863851	-0.956771	0.0426176	Translationally
	LmjF.05.snoRNA0082	NA	-0.229939	0.860447	-0.578831	0.347607	no significant
	LmjF.05.snoRNA0083	NA	0.0849807	0.969654	-0.515403	0.51744	no significant
	LmjF.05.snoRNA0084	NA	-0.20782	0.893459	0.837226	0.247102	no significant
	LmjF.05.snoRNA0085	NA	-0.151901	0.938645	0.256283	0.754221	no significant
	LmjF.05.snoRNA0086	NA	-0.153979	0.937814	0.263734	0.741208	no significant
	LmjF.05.snoRNA0087	NA	-0.328223	0.730612	-0.542775	0.494465	no significant
	LmjF.05.snoRNA0088	NA	-0.0306788	0.984062	0.243225	NA	no significant
	LmjF.05.snoRNA0089	NA	0.0591031	0.977359	0.126031	NA	no significant
	LmjF.05.snoRNA0090	NA	0.226423	0.867771	-0.317452	0.730575	no significant
	LmjF.05.snoRNA0091	NA	-0.0163818	0.994778	0.406411	0.645929	no significant
	LmjF.05.snoRNA0092	NA	0.0444522	0.983383	0.220339	0.813084	no significant
	LmjF.05.snoRNA0093	NA	-0.0206221	0.992094	0.397019	0.643253	no significant
	LmjF.05.SRP.RNA.01	NA	-0.788237	0.0403681	-2.00636	0.00111998	Both
	LmjF.05.TRNAARG.01	NA	0.0426127	NA	-0.122635	NA	no significant
	LmjF.06.0010	histone H4	0.0979049	0.964188	-1.21344	0.0543248	no significant
	LmjF.06.0020	conserved hypothetical protein	-0.132809	0.948954	0.31528	0.70214	no significant
	LmjF.06.0030	conserved hypothetical protein	0.197998	0.90613	0.207501	0.789916	no significant
	LmjF.06.0040	conserved hypothetical protein	-0.0461764	0.977359	-0.524635	0.208726	no significant
	LmjF.06.0050	putative pumillio protein 5	0.257768	0.830941	0.950617	0.0735733	no significant
	LmjF.06.0060	conserved hypothetical protein	-0.220924	0.851458	-0.134893	0.784432	no significant
	LmjF.06.0070	conserved hypothetical protein	-0.553948	0.076664	0.107911	0.860442	no significant
	LmjF.06.0080	putative ATP-binding cassette protein subfamily G,member 1	-0.178842	0.886717	0.586561	0.213793	no significant
	LmjF.06.0090	putative ATP-binding cassette protein subfamily G,member 2	-0.218151	0.833459	0.584355	0.21575	no significant
	LmjF.06.0100	putative ATP-binding cassette protein subfamily G,member 3	-0.399024	0.396555	-0.385026	0.32858	no significant
	LmjF.06.0110	conserved hypothetical protein	-0.122386	0.946948	-0.10414	0.837141	no significant
	LmjF.06.0120	cyclophilin	-0.000499486	0.999762	-0.74726	0.0901446	no significant
	LmjF.06.0130	conserved hypothetical protein	-0.228467	0.677196	-1.19284	0.00559648	Translationally
	LmjF.06.0140	putative 20S proteasome beta 6 subunit	0.00506562	0.997542	-0.815964	0.0571216	no significant
	LmjF.06.0150	conserved hypothetical protein	0.0292064	0.988028	-0.858504	0.0293744	Translationally
	LmjF.06.0160	conserved hypothetical protein	-0.144962	0.894692	-0.14175	0.745502	no significant
	LmjF.06.0170	conserved hypothetical protein	0.0499241	0.977359	-0.541421	0.295661	no significant
	LmjF.06.0180	kinesin-like protein	-0.113144	0.94251	-0.0406275	0.923119	no significant
	LmjF.06.0190	conserved hypothetical protein	-0.292579	0.465132	-0.573447	0.139627	no significant
	LmjF.06.0200	conserved hypothetical protein	-0.0207221	0.990987	0.409755	0.424399	no significant
	LmjF.06.0210	conserved hypothetical protein	0.09315	0.937814	-0.0713821	0.879081	no significant
	LmjF.06.0220	conserved hypothetical protein	-0.296834	0.388923	-1.3394	0.00931577	Translationally
	LmjF.06.0230	conserved hypothetical protein	0.0685149	0.971313	-0.538116	0.217923	no significant
	LmjF.06.0240	conserved hypothetical protein	-0.0417513	0.973561	0.240007	0.558069	no significant
	LmjF.06.0250	conserved hypothetical protein	-0.00829361	0.996987	-0.33916	0.448227	no significant
	LmjF.06.0260	putative 5'-3' exonuclease	0.0641415	0.973567	0.927408	0.0139829	Translationally
	LmjF.06.0270	conserved hypothetical protein	-0.0392816	0.984062	-1.24706	0.0518045	no significant
	LmjF.06.0280	conserved hypothetical protein	-0.0628146	0.970594	-0.419315	0.327653	no significant
	LmjF.06.0290	putative ribonuclease H1	-0.101588	0.94532	-0.413099	0.30333	no significant
	LmjF.06.0300	MYND finger domain-like protein	-0.112531	0.929922	-0.497091	0.261521	no significant
	LmjF.06.0310	putative folate/biopterin transporter	-0.0535887	0.977933	0.815305	0.12627	no significant
	LmjF.06.0320	conserved hypothetical protein	0.179662	0.717031	0.457366	0.317026	no significant
	LmjF.06.0330	conserved hypothetical protein	-0.0774085	0.969654	-0.381885	0.526198	no significant
	LmjF.06.0340	oligopeptidase B-like protein	-0.0621582	0.968403	-0.649345	0.177793	no significant
	LmjF.06.0350	NAD(p)-dependent steroid dehydrogenase-like protein	-0.128847	0.94953	-0.55017	0.319986	no significant
	LmjF.06.0360	conserved hypothetical protein	-0.290375	0.7633	-0.949416	0.0896112	no significant
	LmjF.06.0370	putative glutamine synthetase	0.063038	0.97415	0.266421	0.624416	no significant
	LmjF.06.0380	conserved hypothetical protein	0.318503	0.631948	0.370873	0.473984	no significant
	LmjF.06.0390	conserved hypothetical protein	0.0965828	0.920495	0.00159262	0.997523	no significant
	LmjF.06.0400	NA	-0.0334139	0.981103	0.779202	0.10724	no significant
	LmjF.06.0410	putative 60S ribosomal protein L19	0.0943003	0.964743	-0.472026	0.439839	no significant
	LmjF.06.0412	conserved hypothetical protein	-0.345969	0.258449	-0.884324	0.0560538	no significant
	LmjF.06.0415	putative 60S ribosomal protein L19	0.0933657	0.964743	-0.471702	0.437649	no significant
	LmjF.06.0420	conserved hypothetical protein	-0.496041	0.296215	-0.86605	0.0580048	no significant
	LmjF.06.0430	conserved hypothetical protein	0.0394671	0.981103	0.51681	0.205953	no significant
	LmjF.06.0440	conserved hypothetical protein	0.00464024	0.997542	0.774314	0.113678	no significant
	LmjF.06.0450	hypothetical protein	-0.411758	0.323174	0.0276892	0.95126	no significant
	LmjF.06.0460	ATP-NAD kinase-like protein	-0.0809757	0.962136	0.236175	0.643125	no significant
	LmjF.06.0470	conserved hypothetical protein	0.227455	0.743923	0.486291	0.27267	no significant
	LmjF.06.0480	conserved hypothetical protein	-0.0217347	0.989788	-0.626591	0.126129	no significant
	LmjF.06.0490	conserved hypothetical protein	0.03684	0.983383	0.0525913	0.917151	no significant
	LmjF.06.0500	conserved hypothetical protein	0.0174513	0.992051	-0.365388	0.380197	no significant
	LmjF.06.0510	hypothetical protein	-0.226266	0.7633	0.602124	0.202972	no significant
	LmjF.06.0520	conserved hypothetical protein	-0.175402	0.897124	-0.325331	0.500984	no significant
	LmjF.06.0530	conserved hypothetical protein	-0.0858769	0.946252	-0.475618	0.325025	no significant
	LmjF.06.0540	conserved hypothetical protein	-0.0150373	0.994778	-0.0686249	0.898888	no significant
	LmjF.06.0550	conserved hypothetical protein	0.0337415	0.984062	0.492586	0.299919	no significant
	LmjF.06.0560	putative deoxyuridine triphosphatase	0.137345	0.938518	0.756433	0.187006	no significant
	LmjF.06.0570	putative 60S ribosomal protein L23a	0.0346883	0.983383	-0.551523	0.532147	no significant
	LmjF.06.0580	putative 60S ribosomal protein L23a	0.0332503	0.983383	-0.750939	0.29262	no significant
	LmjF.06.0590	conserved hypothetical protein	0.134832	0.923815	-0.140648	0.751336	no significant
	LmjF.06.0600	conserved hypothetical protein	-0.185029	0.846974	0.312054	0.546009	no significant
	LmjF.06.0610	putative carbonic anhydrase family protein	0.0405597	0.981575	0.431172	0.386207	no significant
	LmjF.06.0620	conserved hypothetical protein	-0.119463	0.920495	-0.0944109	0.819854	no significant
	LmjF.06.0630	hypothetical protein	0.0593943	0.970717	1.03556	0.0524476	no significant
	LmjF.06.0640	putative protein kinase	0.130639	0.904251	0.599083	0.30289	no significant
	LmjF.06.0650	putative lanosterol synthase	0.128564	0.892579	0.307833	0.508735	no significant
	LmjF.06.0660	conserved hypothetical protein	0.0392548	0.983383	0.564433	0.16172	no significant
	LmjF.06.0670	conserved hypothetical protein	0.149132	0.929922	0.984027	0.0455229	Translationally
	LmjF.06.0680	conserved hypothetical protein	-0.163891	0.909816	-0.983617	0.0256354	Translationally
	LmjF.06.0685	conserved hypothetical protein	-0.0568869	0.974229	-0.622998	0.130415	no significant
	LmjF.06.0690	conserved hypothetical protein	0.371309	0.362997	1.08755	0.0024029	Translationally
	LmjF.06.0700	conserved hypothetical protein	0.260872	0.819021	0.384418	0.576294	no significant
	LmjF.06.0710	hypothetical protein	0.154475	0.892579	-0.656074	0.181942	no significant
	LmjF.06.0720	conserved hypothetical protein	0.166266	0.915855	-0.282628	0.507591	no significant
	LmjF.06.0730	putative serine-threonine dehydratase	-0.185425	0.849207	-0.0714084	0.872737	no significant
	LmjF.06.0740	conserved hypothetical protein	0.0648328	0.973567	0.126748	0.79809	no significant
	LmjF.06.0750	conserved hypothetical protein	-0.163613	0.920427	0.149341	0.787315	no significant
	LmjF.06.0760	conserved hypothetical protein	0.0496062	0.977359	0.233173	0.645598	no significant
	LmjF.06.0770	RNA-binding protein-like protein	0.0463958	0.983289	0.955555	0.0743301	no significant
	LmjF.06.0780	hypothetical protein	0.123803	0.959876	1.32718	0.00558464	Translationally
	LmjF.06.0790	hypothetical protein	-0.302525	0.593585	0.045575	0.923919	no significant
	LmjF.06.0800	conserved hypothetical protein	0.0630669	0.972246	1.13869	0.00700072	Translationally
	LmjF.06.0810	hypothetical protein	0.313181	0.522322	0.138801	0.794917	no significant
	LmjF.06.0820	putative Qb-SNARE protein	-0.236844	0.774898	0.877041	0.0509667	no significant
	LmjF.06.0830	putative lipin	-0.00958378	0.99689	0.719655	0.169505	no significant
	LmjF.06.0840	conserved hypothetical protein	-0.226455	0.738676	-0.514389	0.442175	no significant
	LmjF.06.0850	conserved hypothetical protein	0.336193	0.556534	0.840499	0.0994783	no significant
	LmjF.06.0860	dihydrofolate reductase-thymidylate synthase	0.10814	0.937814	0.14266	0.778118	no significant
	LmjF.06.0870	putative arginine N-methyltransferase, type III	0.166099	0.928443	-0.00269716	0.997466	no significant
	LmjF.06.0880	putative acyl-coenzyme a dehydrogenase	-0.380981	0.23695	-0.160641	0.740867	no significant
	LmjF.06.0890	conserved hypothetical protein	-0.00525298	0.997542	-0.671835	0.0818417	no significant
	LmjF.06.0900	conserved hypothetical protein	0.114841	0.892828	0.265558	0.556168	no significant
	LmjF.06.0910	conserved hypothetical protein	0.0910279	0.962136	-0.69674	0.0767787	no significant
	LmjF.06.0920	conserved hypothetical protein	-0.188072	0.768022	0.573909	0.128717	no significant
	LmjF.06.0930	2,4-dienoyl-coa reductase-like protein	-0.00949083	0.997454	0.431708	0.344161	no significant
	LmjF.06.0940	conserved hypothetical protein	-0.05839	0.975682	-0.234059	0.610884	no significant
	LmjF.06.0950	putative glucosamine-fructose-6-phosphate aminotransferase	-0.113448	0.961513	0.730931	0.164541	no significant
	LmjF.06.0960	putative cell cycle associated protein MOB1	0.0438712	0.977359	0.235181	0.612572	no significant
	LmjF.06.0970	conserved hypothetical protein	0.143552	0.938645	0.682778	0.151302	no significant
	LmjF.06.0980	conserved hypothetical protein	0.0389322	0.983383	1.18469	0.0339231	Translationally
	LmjF.06.0990	conserved hypothetical protein	-0.0711511	0.963484	0.0597217	0.893444	no significant
	LmjF.06.0995	hypothetical protein	-0.0564087	0.977359	-0.92353	0.0446818	Translationally
	LmjF.06.1000	conserved hypothetical protein	0.0894182	0.963484	-0.099305	0.854718	no significant
	LmjF.06.1010	conserved hypothetical protein	-0.0313242	0.985037	-0.45224	0.236634	no significant
	LmjF.06.1020	conserved hypothetical protein	0.0306615	0.988481	-0.674438	0.261452	no significant
	LmjF.06.1030	putative kinesin	-0.0110174	0.996494	-0.593889	0.0855895	no significant
	LmjF.06.1040	conserved hypothetical protein	0.0178471	0.992051	-0.291811	0.438257	no significant
	LmjF.06.1050	protein disulfide isomerase	-0.0117213	0.996498	-0.654743	0.196222	no significant
	LmjF.06.1060	conserved hypothetical protein	0.0746442	0.964188	-0.00457559	0.992765	no significant
	LmjF.06.1070	putative deoxyribose-phosphate aldolase	-0.0170668	0.992094	0.251123	0.646714	no significant
	LmjF.06.1080	hypothetical protein	0.0484491	0.977685	0.174295	0.733586	no significant
	LmjF.06.1090	conserved hypothetical protein	-0.107328	0.94251	-0.136307	0.744814	no significant
	LmjF.06.1100	conserved hypothetical protein	-0.0993993	0.951599	-0.457827	0.223936	no significant
	LmjF.06.1110	conserved hypothetical protein	-0.000204485	0.999892	0.997023	0.0533073	no significant
	LmjF.06.1120	conserved hypothetical protein	-0.0119381	0.995593	-0.496478	0.226569	no significant
	LmjF.06.1130	conserved hypothetical protein	-0.132599	0.944491	-0.954432	0.019773	Translationally
	LmjF.06.1140	conserved hypothetical protein	-0.000728263	0.999762	-0.220786	0.557166	no significant
	LmjF.06.1150	conserved hypothetical protein	0.0188097	0.991584	-0.72406	0.104365	no significant
	LmjF.06.1160	conserved hypothetical protein	-0.0915174	0.964188	-0.33243	0.434878	no significant
	LmjF.06.1170	putative nuclear transport factor 2 protein (NFT2)	-0.0174871	0.992632	0.0915652	0.884286	no significant
	LmjF.06.1180	putative protein kinase	-0.204657	0.729865	-0.239544	0.546389	no significant
	LmjF.06.1190	conserved hypothetical protein	-0.267308	0.580827	-1.77738	7.57663e-05	Translationally
	LmjF.06.1200	hypothetical protein	-0.133558	0.936955	-0.719828	0.0742056	no significant
	LmjF.06.1210	hypothetical protein	-0.161276	0.87197	0.551371	0.193174	no significant
	LmjF.06.1220	hypothetical protein	-0.160317	0.84624	1.07565	0.0141576	Translationally
	LmjF.06.1230	conserved hypothetical protein	-0.150261	0.923402	-0.725352	0.0530589	no significant
	LmjF.06.1240	conserved hypothetical protein	-0.0976774	0.963484	0.167202	0.73309	no significant
	LmjF.06.1245	conserved hypothetical protein	-0.163867	0.85302	-1.5479	0.000389351	Translationally
	LmjF.06.1250	conserved hypothetical protein	-0.419296	0.350284	-1.57418	0.00012695	Translationally
	LmjF.06.1260	putative pteridine transporter	0.138253	0.946241	-0.158113	0.864646	no significant
	LmjF.06.1270	coproporphyrinogen III oxidase	-0.120936	0.923213	0.349776	0.559424	no significant
	LmjF.06.1280	protoporphyrinogen oxidase-like protein	-0.0790536	0.951851	-0.192968	0.690327	no significant
	LmjF.06.1290	hypothetical protein	-0.243727	0.786791	-0.452483	0.611274	no significant
	LmjF.06.1300	conserved hypothetical protein	-0.378427	0.400313	-0.088762	0.875445	no significant
	LmjF.07.0010	putative ubiquitin activating E1 enzyme	-0.551049	0.247714	0.0819495	0.905652	no significant
	LmjF.07.0020	conserved hypothetical protein	-0.10137	0.964188	-1.06976	0.0108448	Translationally
	LmjF.07.0025	conserved hypothetical protein	0.203609	0.873523	-0.541031	0.217799	no significant
	LmjF.07.0030	conserved hypothetical protein	0.331851	0.645472	0.12985	0.830273	no significant
	LmjF.07.0040	conserved hypothetical protein	-0.105177	0.94532	-0.584925	0.126438	no significant
	LmjF.07.0050	alpha-adaptin-like protein	0.102968	0.927061	1.11018	0.0356769	Translationally
	LmjF.07.0060	putative cytochrome c1, heme protein,mitochondrial precursor	0.145016	0.937814	-0.087917	0.863797	no significant
	LmjF.07.0070	conserved hypothetical protein	-0.115594	0.951851	-1.06663	0.00969318	Translationally
	LmjF.07.0080	putative Golgi/lysosome glycoprotein	-0.119429	0.93727	-0.0661631	0.910546	no significant
	LmjF.07.0090	putative methionine synthase	0.0946797	0.944497	1.27066	0.0184365	Translationally
	LmjF.07.0100	pitrilysin-like metalloprotease	0.171936	0.747141	0.029493	0.954956	no significant
	LmjF.07.0110	conserved hypothetical protein	-0.152545	0.854283	-0.297674	0.430802	no significant
	LmjF.07.0120	conserved hypothetical protein	0.278403	0.554071	0.39393	0.438539	no significant
	LmjF.07.0130	putative tRNA-methyl transferase	0.062196	0.970717	-0.253573	0.569836	no significant
	LmjF.07.0140	conserved hypothetical protein	-0.0920331	0.962136	-0.546775	0.212575	no significant
	LmjF.07.0150	conserved hypothetical protein	-0.0107835	0.99514	1.22085	0.0139231	Translationally
	LmjF.07.0160	putative protein kinase	-0.0288476	0.984062	-0.297948	0.497012	no significant
	LmjF.07.0170	putative protein kinase	-0.011714	0.99514	0.828639	0.114452	no significant
[truncated: 8,618 more rows]

## Sheet: Fig.3f
Figure 3f. Comparison of the translatome Vs. transcriptome under the drug challenge
[truncated: 9,380 more rows]

[truncated: 34 more sheets: Fig.4a, Fig.4b, Fig.4c, Fig.4d, Fig.4e, Fig.5a, Fig.5b, Fig.5c, Fig.5d, Fig.5e, Fig.5f, Fig.6a, Fig.6b, Fig.6c, Fig.6d, Fig.6e, Fig.7a, Fig.7b, Fig.7c, Fig.7d …]
